# Supplementary material for: Distinctive Behaviors of Druggable Proteins in Cellular Networks
Source: PLoS Comput Biol. 2015 Dec 23;11(12):e1004597. doi: 10.1371/journal.pcbi.1004597 (PMC4689399; doi:10.1371/journal.pcbi.1004597)
Supplement: S1 File — (ZIP) [file pcbi.1004597.s004.zip › S1_File/direct.20150613.random.ppi.optimised_Target_results_low_TnotC.txt]

[[1]]
[1] "low_TnotC"

[1] "Dataset: low_TnotC Model GBM, run: 1 of 10 2015-06-16 09:04:21"
Iter   TrainDeviance   ValidDeviance   StepSize   Improve
     1        0.1778             nan     0.0100   -0.0000
     2        0.1770             nan     0.0100    0.0000
     3        0.1761             nan     0.0100   -0.0001
     4        0.1750             nan     0.0100    0.0001
     5        0.1742             nan     0.0100   -0.0001
     6        0.1734             nan     0.0100    0.0000
     7        0.1726             nan     0.0100   -0.0000
     8        0.1716             nan     0.0100   -0.0001
     9        0.1708             nan     0.0100    0.0000
    10        0.1702             nan     0.0100   -0.0000
    20        0.1634             nan     0.0100   -0.0000
    40        0.1504             nan     0.0100   -0.0000
    44        0.1481             nan     0.0100   -0.0000

[1] "GBM variable coefficients"
                            var    rel.inf
V2                           V2 6.53329829
pagerank               pagerank 5.50611617
ratio2                   ratio2 4.81457533
orbit18                 orbit18 3.52475115
outer                     outer 3.28735625
comsize                 comsize 3.08275914
inner                     inner 2.78268990
graph12                 graph12 2.54696551
ioratio                 ioratio 2.42840961
ratio1                   ratio1 2.41150304
ratio5                   ratio5 2.19498477
graph13                 graph13 2.12230375
fourth                   fourth 1.91886826
orbit41                 orbit41 1.83756748
orbit27                 orbit27 1.71060914
adhesion               adhesion 1.54296661
spin_vertex         spin_vertex 1.54102011
graph23                 graph23 1.50865044
orbit32                 orbit32 1.36028764
orbit21                 orbit21 1.32837043
orbit24                 orbit24 1.23724785
orbit45                 orbit45 1.20314524
orbit20                 orbit20 1.19919097
cohesion               cohesion 1.18377515
trans                     trans 1.15622217
V1                           V1 1.10135707
graph10                 graph10 1.09269768
ratio6                   ratio6 1.09157212
graph3                   graph3 1.06140638
orbit17                 orbit17 1.03725879
walktrap_vertex walktrap_vertex 0.99194221
orbit28                 orbit28 0.97264587
orbit30                 orbit30 0.96820418
graph19                 graph19 0.95263901
constraint           constraint 0.90922207
orbit64                 orbit64 0.90897690
bigcom21               bigcom21 0.90442197
orbit19                 orbit19 0.90000725
upto_sixth           upto_sixth 0.85171887
bet                         bet 0.84795564
graph22                 graph22 0.82312849
knn                         knn 0.81483063
graph1                   graph1 0.79667021
ratio3                   ratio3 0.74928206
membership_s6     membership_s6 0.73485598
sixth                     sixth 0.72339365
graph6                   graph6 0.72047017
bigcom44               bigcom44 0.67735452
orbit4                   orbit4 0.67344332
orbit10                 orbit10 0.65858095
graph16                 graph16 0.64379440
close                     close 0.62781077
graph20                 graph20 0.61776126
orbit46                 orbit46 0.61499635
orbit39                 orbit39 0.61267838
orbit56                 orbit56 0.60814565
membership_s1     membership_s1 0.59770316
orbit12                 orbit12 0.58331103
graph11                 graph11 0.57830979
orbit35                 orbit35 0.53224346
bigcom30               bigcom30 0.50982369
graph14                 graph14 0.50172117
ecc                         ecc 0.48915350
graph27                 graph27 0.48843510
graph25                 graph25 0.48717605
hubscore               hubscore 0.47551022
membership_s36   membership_s36 0.44096292
bigcom26               bigcom26 0.39592316
orbit26                 orbit26 0.39415901
membership_s30   membership_s30 0.39128614
graph9                   graph9 0.39085327
graph5                   graph5 0.38164005
ratio4                   ratio4 0.35885047
graph15                 graph15 0.35711109
graph7                   graph7 0.35305103
orbit6                   orbit6 0.34363689
orbit63                 orbit63 0.34021975
orbit9                   orbit9 0.32509802
orbit5                   orbit5 0.29980559
graph0                   graph0 0.28672195
graph28                 graph28 0.28550123
graph4                   graph4 0.27902309
orbit49                 orbit49 0.26396543
orbit29                 orbit29 0.25525278
orbit16                 orbit16 0.24838938
orbit55                 orbit55 0.21435159
orbit1                   orbit1 0.21310317
membership_s27   membership_s27 0.20484050
membership_s32   membership_s32 0.20394645
orbit68                 orbit68 0.19365103
graph21                 graph21 0.16180184
orbit65                 orbit65 0.15042552
orbit36                 orbit36 0.14515623
orbit62                 orbit62 0.14087098
coreness               coreness 0.13647464
upto_second         upto_second 0.11099528
target                   target 0.09629490
upto_fifth           upto_fifth 0.09373515
graph2                   graph2 0.09176492
orbit52                 orbit52 0.09043270
membership_s15   membership_s15 0.08355130
orbit40                 orbit40 0.08178202
fifth                     fifth 0.07007600
orbit50                 orbit50 0.06356097
bigcom1                 bigcom1 0.05336586
orbit38                 orbit38 0.04150804
bigcom8                 bigcom8 0.04021143
orbit25                 orbit25 0.03040389
graph8                   graph8 0.00000000
graph17                 graph17 0.00000000
graph18                 graph18 0.00000000
graph24                 graph24 0.00000000
graph26                 graph26 0.00000000
graph29                 graph29 0.00000000
orbit0                   orbit0 0.00000000
orbit2                   orbit2 0.00000000
orbit3                   orbit3 0.00000000
orbit7                   orbit7 0.00000000
orbit8                   orbit8 0.00000000
orbit11                 orbit11 0.00000000
orbit13                 orbit13 0.00000000
orbit14                 orbit14 0.00000000
orbit15                 orbit15 0.00000000
orbit22                 orbit22 0.00000000
orbit23                 orbit23 0.00000000
orbit31                 orbit31 0.00000000
orbit33                 orbit33 0.00000000
orbit34                 orbit34 0.00000000
orbit37                 orbit37 0.00000000
orbit42                 orbit42 0.00000000
orbit43                 orbit43 0.00000000
orbit44                 orbit44 0.00000000
orbit47                 orbit47 0.00000000
orbit48                 orbit48 0.00000000
orbit51                 orbit51 0.00000000
orbit53                 orbit53 0.00000000
orbit54                 orbit54 0.00000000
orbit57                 orbit57 0.00000000
orbit58                 orbit58 0.00000000
orbit59                 orbit59 0.00000000
orbit60                 orbit60 0.00000000
orbit61                 orbit61 0.00000000
orbit66                 orbit66 0.00000000
orbit67                 orbit67 0.00000000
orbit69                 orbit69 0.00000000
orbit70                 orbit70 0.00000000
orbit71                 orbit71 0.00000000
orbit72                 orbit72 0.00000000
AP                           AP 0.00000000
eccrad                   eccrad 0.00000000
evcent                   evcent 0.00000000
first                     first 0.00000000
upto_third           upto_third 0.00000000
upto_fourth         upto_fourth 0.00000000
second                   second 0.00000000
third                     third 0.00000000
selfinter             selfinter 0.00000000
bigcom2                 bigcom2 0.00000000
bigcom3                 bigcom3 0.00000000
bigcom4                 bigcom4 0.00000000
bigcom6                 bigcom6 0.00000000
bigcom9                 bigcom9 0.00000000
bigcom11               bigcom11 0.00000000
bigcom13               bigcom13 0.00000000
bigcom15               bigcom15 0.00000000
bigcom16               bigcom16 0.00000000
bigcom22               bigcom22 0.00000000
bigcom24               bigcom24 0.00000000
bigcom28               bigcom28 0.00000000
bigcom31               bigcom31 0.00000000
bigcom32               bigcom32 0.00000000
bigcom33               bigcom33 0.00000000
bigcom34               bigcom34 0.00000000
bigcom36               bigcom36 0.00000000
bigcom37               bigcom37 0.00000000
bigcom38               bigcom38 0.00000000
bigcom39               bigcom39 0.00000000
bigcom40               bigcom40 0.00000000
bigcom43               bigcom43 0.00000000
bigcom46               bigcom46 0.00000000
bigcom47               bigcom47 0.00000000
bigcom49               bigcom49 0.00000000
bigcom50               bigcom50 0.00000000
bigcom51               bigcom51 0.00000000
bigcom52               bigcom52 0.00000000
bigcom54               bigcom54 0.00000000
bigcom56               bigcom56 0.00000000
bigcom62               bigcom62 0.00000000
bigcom66               bigcom66 0.00000000
bigcom68               bigcom68 0.00000000
bigcom69               bigcom69 0.00000000
bigcom71               bigcom71 0.00000000
bigcom72               bigcom72 0.00000000
bigcom73               bigcom73 0.00000000
bigcom74               bigcom74 0.00000000
bigcom75               bigcom75 0.00000000
bigcom76               bigcom76 0.00000000
bigcom77               bigcom77 0.00000000
bigcom79               bigcom79 0.00000000
bigcom80               bigcom80 0.00000000
bigcom82               bigcom82 0.00000000
bigcom83               bigcom83 0.00000000
bigcom84               bigcom84 0.00000000
bigcom85               bigcom85 0.00000000
bigcom87               bigcom87 0.00000000
bigcom89               bigcom89 0.00000000
bigcom91               bigcom91 0.00000000
bigcom92               bigcom92 0.00000000
bigcom93               bigcom93 0.00000000
bigcom96               bigcom96 0.00000000
bigcom97               bigcom97 0.00000000
bigcom98               bigcom98 0.00000000
bigcom99               bigcom99 0.00000000
bigcom101             bigcom101 0.00000000
bigcom104             bigcom104 0.00000000
bigcom106             bigcom106 0.00000000
bigcom109             bigcom109 0.00000000
bigcom113             bigcom113 0.00000000
bigcom116             bigcom116 0.00000000
bigcom120             bigcom120 0.00000000
bigcom123             bigcom123 0.00000000
bigcom126             bigcom126 0.00000000
bigcom127             bigcom127 0.00000000
bigcom137             bigcom137 0.00000000
bigcom139             bigcom139 0.00000000
bigcom140             bigcom140 0.00000000
bigcom143             bigcom143 0.00000000
bigcom145             bigcom145 0.00000000
bigcom146             bigcom146 0.00000000
bigcom147             bigcom147 0.00000000
bigcom149             bigcom149 0.00000000
bigcom153             bigcom153 0.00000000
bigcom154             bigcom154 0.00000000
bigcom156             bigcom156 0.00000000
bigcom157             bigcom157 0.00000000
bigcom158             bigcom158 0.00000000
bigcom160             bigcom160 0.00000000
bigcom161             bigcom161 0.00000000
bigcom162             bigcom162 0.00000000
bigcom164             bigcom164 0.00000000
bigcom166             bigcom166 0.00000000
bigcom167             bigcom167 0.00000000
bigcom171             bigcom171 0.00000000
bigcom173             bigcom173 0.00000000
bigcom175             bigcom175 0.00000000
bigcom176             bigcom176 0.00000000
bigcom177             bigcom177 0.00000000
bigcom178             bigcom178 0.00000000
bigcom180             bigcom180 0.00000000
bigcom181             bigcom181 0.00000000
bigcom184             bigcom184 0.00000000
bigcom186             bigcom186 0.00000000
bigcom187             bigcom187 0.00000000
bigcom189             bigcom189 0.00000000
bigcom194             bigcom194 0.00000000
bigcom195             bigcom195 0.00000000
bigcom196             bigcom196 0.00000000
bigcom204             bigcom204 0.00000000
bigcom205             bigcom205 0.00000000
bigcom212             bigcom212 0.00000000
bigcom214             bigcom214 0.00000000
bigcom222             bigcom222 0.00000000
bigcom223             bigcom223 0.00000000
bigcom226             bigcom226 0.00000000
bigcom227             bigcom227 0.00000000
bigcom229             bigcom229 0.00000000
bigcom233             bigcom233 0.00000000
bigcom236             bigcom236 0.00000000
bigcom237             bigcom237 0.00000000
bigcom246             bigcom246 0.00000000
bigcom248             bigcom248 0.00000000
bigcom249             bigcom249 0.00000000
bigcom250             bigcom250 0.00000000
bigcom254             bigcom254 0.00000000
bigcom266             bigcom266 0.00000000
bigcom269             bigcom269 0.00000000
bigcom272             bigcom272 0.00000000
bigcom274             bigcom274 0.00000000
bigcom281             bigcom281 0.00000000
bigcom291             bigcom291 0.00000000
bigcom292             bigcom292 0.00000000
bigcom295             bigcom295 0.00000000
bigcom299             bigcom299 0.00000000
bigcom301             bigcom301 0.00000000
bigcom306             bigcom306 0.00000000
bigcom309             bigcom309 0.00000000
bigcom314             bigcom314 0.00000000
bigcom321             bigcom321 0.00000000
bigcom341             bigcom341 0.00000000
bigcom350             bigcom350 0.00000000
bigcom353             bigcom353 0.00000000
bigcom359             bigcom359 0.00000000
bigcom363             bigcom363 0.00000000
bigcom365             bigcom365 0.00000000
bigcom385             bigcom385 0.00000000
bigcom386             bigcom386 0.00000000
bigcom408             bigcom408 0.00000000
bigcom412             bigcom412 0.00000000
bigcom480             bigcom480 0.00000000
membership_s3     membership_s3 0.00000000
membership_s4     membership_s4 0.00000000
membership_s5     membership_s5 0.00000000
membership_s7     membership_s7 0.00000000
membership_s8     membership_s8 0.00000000
membership_s9     membership_s9 0.00000000
membership_s11   membership_s11 0.00000000
membership_s12   membership_s12 0.00000000
membership_s14   membership_s14 0.00000000
membership_s16   membership_s16 0.00000000
membership_s17   membership_s17 0.00000000
membership_s18   membership_s18 0.00000000
membership_s20   membership_s20 0.00000000
membership_s21   membership_s21 0.00000000
membership_s22   membership_s22 0.00000000
membership_s24   membership_s24 0.00000000
membership_s25   membership_s25 0.00000000
membership_s26   membership_s26 0.00000000
membership_s28   membership_s28 0.00000000
membership_s31   membership_s31 0.00000000
membership_s33   membership_s33 0.00000000
membership_s37   membership_s37 0.00000000
pdi                         pdi 0.00000000
[1] "Dataset: low_TnotC Model RF, run: 1 of 10 2015-06-16 09:04:47"
     |      Out-of-bag   |
Tree |      MSE  %Var(y) |
   1 |  0.02771   158.32 |
   2 |  0.03025   172.86 |
   3 |  0.02885   164.87 |
   4 |  0.02898   165.59 |
   5 |  0.02839   162.25 |
   6 |  0.02716   155.20 |
   7 |  0.02541   145.19 |
   8 |  0.02503   143.02 |
   9 |   0.0248   141.72 |
  10 |  0.02386   136.34 |
  11 |   0.0236   134.87 |
  12 |  0.02339   133.63 |
  13 |    0.023   131.44 |
  14 |  0.02267   129.55 |
  15 |  0.02232   127.52 |
  16 |  0.02196   125.48 |
  17 |   0.0217   123.99 |
  18 |   0.0214   122.29 |
  19 |  0.02114   120.83 |
  20 |  0.02113   120.76 |
  21 |  0.02082   118.97 |
  22 |  0.02078   118.76 |
  23 |  0.02073   118.49 |
  24 |  0.02076   118.62 |
  25 |  0.02064   117.94 |
  26 |  0.02055   117.43 |
  27 |   0.0204   116.57 |
  28 |  0.02039   116.51 |
  29 |  0.02032   116.14 |
  30 |  0.02025   115.74 |
  31 |  0.02019   115.37 |
  32 |  0.02013   115.02 |
  33 |  0.02007   114.70 |
  34 |  0.02011   114.94 |
  35 |  0.02011   114.89 |
  36 |  0.02009   114.82 |
  37 |   0.0201   114.85 |
  38 |  0.02006   114.61 |
  39 |  0.02001   114.32 |
  40 |     0.02   114.26 |
  41 |  0.02001   114.35 |
  42 |  0.02003   114.45 |
  43 |  0.02006   114.65 |
  44 |  0.02008   114.74 |
  45 |  0.02009   114.81 |
  46 |  0.02009   114.80 |
  47 |  0.02009   114.80 |
  48 |  0.02006   114.60 |
  49 |  0.02002   114.39 |
  50 |  0.01998   114.18 |
  51 |  0.01993   113.86 |
  52 |  0.01989   113.67 |
  53 |  0.01985   113.43 |
  54 |  0.01983   113.29 |
  55 |  0.01981   113.21 |
  56 |  0.01982   113.26 |
  57 |  0.01981   113.20 |
  58 |  0.01981   113.18 |
  59 |  0.01978   113.05 |
  60 |  0.01976   112.91 |
  61 |  0.01974   112.80 |
  62 |  0.01972   112.71 |
  63 |  0.01972   112.71 |
  64 |  0.01973   112.75 |
  65 |  0.01972   112.69 |
  66 |  0.01973   112.75 |
  67 |  0.01971   112.65 |
  68 |  0.01973   112.74 |
  69 |   0.0197   112.59 |
  70 |  0.01972   112.68 |
  71 |  0.01972   112.69 |
  72 |   0.0197   112.55 |
  73 |  0.01967   112.37 |
  74 |  0.01966   112.33 |
  75 |  0.01964   112.21 |
  76 |  0.01962   112.11 |
  77 |   0.0196   112.01 |
  78 |  0.01959   111.93 |
  79 |  0.01959   111.94 |
  80 |  0.01958   111.91 |
  81 |  0.01959   111.96 |
  82 |  0.01958   111.90 |
  83 |  0.01956   111.76 |
  84 |  0.01955   111.74 |
  85 |  0.01956   111.78 |
  86 |  0.01956   111.77 |
  87 |  0.01955   111.69 |
  88 |  0.01954   111.64 |
  89 |  0.01952   111.56 |
  90 |  0.01953   111.62 |
  91 |  0.01954   111.64 |
  92 |  0.01953   111.62 |
  93 |  0.01952   111.55 |
  94 |  0.01952   111.55 |
  95 |  0.01952   111.57 |
  96 |  0.01951   111.47 |
  97 |  0.01951   111.49 |
  98 |  0.01953   111.57 |
  99 |  0.01952   111.52 |
 100 |  0.01952   111.53 |
[1] "Random Forest variable coefficients"
                      %IncMSE IncNodePurity
graph5           5.233503e-04  1.733010e-01
graph6           5.519210e-03  6.910604e-01
graph7           5.871270e-04  1.742646e-01
graph8           0.000000e+00  8.333333e-03
graph9           6.367025e-03  6.097859e-01
graph10          8.577468e-03  1.045658e+00
graph11          8.210470e-03  6.781124e-01
graph12          6.387424e-03  9.728889e-01
graph13          4.904204e-03  1.005714e+00
graph14          4.599206e-03  6.155704e-01
graph15          2.950631e-03  5.044246e-01
graph16          4.988228e-03  7.753630e-01
graph17          5.613462e-03  5.008552e-01
graph18          2.198812e-03  4.054328e-01
graph19          4.310096e-03  8.742208e-01
graph20          4.061249e-04  3.331865e-01
graph21          1.163462e-03  3.088889e-01
graph22          1.029808e-03  2.445256e-01
graph23          3.783794e-03  6.098923e-01
graph24          2.037375e-03  1.164720e-01
graph25          6.180804e-04  2.993158e-01
graph26          8.728265e-04  2.258632e-01
graph27          3.441856e-05  1.635738e-01
graph28          0.000000e+00  6.140520e-04
graph29          0.000000e+00  0.000000e+00
orbit0           3.548158e-04  7.325303e-02
orbit1           6.297708e-03  7.418602e-01
orbit2           1.754188e-04  2.547720e-01
orbit3           5.415365e-06  2.745410e-02
orbit4           3.856551e-03  6.273002e-01
orbit5           6.062852e-03  5.429972e-01
orbit6           4.860832e-03  6.789399e-01
orbit7           5.269597e-05  1.172759e-01
orbit8           6.117523e-04  2.819890e-01
orbit9           3.445558e-03  6.996534e-01
orbit10          1.020193e-03  2.006972e-01
orbit11          6.019042e-05  5.523682e-02
orbit12          1.185055e-03  1.998972e-01
orbit13         -1.221707e-05  7.634137e-02
orbit14          0.000000e+00  1.700029e-18
orbit15          4.793912e-03  6.867426e-01
orbit16          4.410830e-03  5.570649e-01
orbit17          8.599681e-03  6.922609e-01
orbit18          8.879784e-03  2.029049e+00
orbit19          9.099767e-03  8.790116e-01
orbit20          3.429056e-03  6.367097e-01
orbit21          5.493751e-03  6.279813e-01
orbit22          7.028937e-03  8.299121e-01
orbit23          8.240809e-05  6.501650e-02
orbit24          6.238523e-03  7.673209e-01
orbit25          2.224185e-03  3.193039e-01
orbit26          6.982782e-04  3.106188e-01
orbit27          4.804960e-03  8.094873e-01
orbit28          2.837736e-03  5.139898e-01
orbit29          2.958600e-04  2.863649e-01
orbit30          1.042194e-03  4.750382e-01
orbit31          4.435936e-03  4.852426e-01
orbit32          1.064074e-03  7.300365e-01
orbit33          4.293371e-05  4.636439e-02
orbit34          6.106314e-03  6.339575e-01
orbit35          8.538972e-03  7.392232e-01
orbit36          1.188952e-03  8.418997e-01
orbit37          1.354241e-03  2.835351e-01
orbit38          2.265070e-04  1.090626e-01
orbit39          4.465444e-03  5.868842e-01
orbit40          7.060034e-04  2.926194e-01
orbit41          3.791472e-04  2.950512e-01
orbit42          1.246130e-04  1.933562e-01
orbit43          2.810622e-03  3.832605e-01
orbit44          0.000000e+00  0.000000e+00
orbit45          1.045199e-02  8.549908e-01
orbit46          7.973360e-04  2.151031e-01
orbit47          3.562111e-04  6.511399e-02
orbit48          8.768662e-04  1.532154e-01
orbit49          1.138545e-03  3.377068e-01
orbit50          5.226438e-04  6.233729e-02
orbit51          2.053993e-03  1.825776e-01
orbit52          4.913675e-04  6.377713e-02
orbit53          1.531621e-03  2.222312e-01
orbit54          1.595352e-03  2.062211e-01
orbit55         -6.086593e-06  4.268834e-03
orbit56          2.879963e-03  8.981046e-01
orbit57          1.092657e-06  3.812166e-02
orbit58          0.000000e+00  2.428613e-19
orbit59          7.802726e-04  1.634590e-01
orbit60          1.128614e-03  1.557974e-01
orbit61          4.340278e-06  1.507796e-02
orbit62          2.941833e-04  1.482875e-01
orbit63          6.562437e-05  8.759829e-02
orbit64          4.108292e-04  2.174293e-01
orbit65          1.942519e-04  9.163799e-02
orbit66          0.000000e+00  3.469447e-20
orbit67         -4.498686e-07  9.005412e-02
orbit68          3.271571e-04  1.105718e-01
orbit69          0.000000e+00  0.000000e+00
orbit70          0.000000e+00  1.040834e-19
orbit71         -3.597430e-06  6.666667e-03
orbit72          0.000000e+00  0.000000e+00
AP               1.070664e-06  4.914467e-03
bet              2.253193e-03  6.491390e-01
ecc              2.317547e-04  1.024311e-01
eccrad           7.712374e-05  9.792755e-02
close            7.025202e-03  8.014736e-01
constraint       2.057888e-03  6.344016e-01
coreness         1.949389e-04  3.334120e-01
knn              6.246270e-03  1.003212e+00
hubscore         5.324952e-03  5.725926e-01
pagerank         2.130673e-03  2.182253e+00
trans            8.459907e-04  1.918832e-01
evcent           2.946646e-03  4.671693e-01
first            1.477854e-04  1.116738e-01
upto_second      6.063687e-03  6.676755e-01
upto_third       4.324255e-03  5.919312e-01
upto_fourth      4.336831e-03  1.001084e+00
upto_fifth       5.273601e-03  7.527891e-01
upto_sixth       2.035527e-03  8.437407e-01
second           5.280040e-03  5.200752e-01
third            5.792533e-03  7.495731e-01
fourth           3.086265e-03  1.642267e+00
fifth            5.147821e-03  1.225039e+00
sixth            3.716621e-03  1.008971e+00
ratio1           7.311217e-03  1.159037e+00
ratio2           1.330403e-02  2.420207e+00
ratio3           6.368019e-03  1.028872e+00
ratio4           6.366635e-03  1.226973e+00
ratio5           3.966654e-03  2.642940e+00
ratio6           6.302362e-03  1.595614e+00
selfinter        5.762289e-06  1.358844e-01
walktrap_vertex  7.512231e-04  4.257217e-01
bigcom1          3.111120e-05  1.649640e-01
bigcom2          0.000000e+00  1.387779e-19
bigcom3         -6.029265e-06  1.813568e-01
bigcom4          8.034788e-04  2.235167e-01
bigcom6          0.000000e+00  0.000000e+00
bigcom8          5.606342e-05  1.276899e-01
bigcom9          0.000000e+00  4.163336e-19
bigcom11         0.000000e+00  0.000000e+00
bigcom13         0.000000e+00  4.163336e-19
bigcom15         0.000000e+00  3.122502e-19
bigcom16         0.000000e+00  1.387779e-19
bigcom21         7.508908e-04  4.114473e-01
bigcom22         2.257140e-05  8.915701e-02
bigcom24         0.000000e+00  0.000000e+00
bigcom26        -1.323634e-05  1.651538e-01
bigcom28        -6.835642e-06  2.429758e-02
bigcom30        -7.104534e-05  2.427542e-01
bigcom31         0.000000e+00  0.000000e+00
bigcom32         0.000000e+00  0.000000e+00
bigcom33         0.000000e+00  0.000000e+00
bigcom34         0.000000e+00  0.000000e+00
bigcom36         0.000000e+00  1.387779e-19
bigcom37         0.000000e+00  0.000000e+00
bigcom38         0.000000e+00  0.000000e+00
bigcom39         0.000000e+00  1.387779e-19
bigcom40         3.099827e-04  3.258468e-01
bigcom43         0.000000e+00  0.000000e+00
bigcom44         1.774457e-05  1.032038e-01
bigcom46         0.000000e+00  0.000000e+00
bigcom47         0.000000e+00  4.163336e-19
bigcom49         0.000000e+00  0.000000e+00
bigcom50         0.000000e+00  0.000000e+00
bigcom51         0.000000e+00  1.387779e-19
bigcom52         0.000000e+00  0.000000e+00
bigcom54         0.000000e+00  0.000000e+00
bigcom56        -4.338877e-05  5.067842e-01
bigcom62         0.000000e+00  0.000000e+00
bigcom66         0.000000e+00  0.000000e+00
bigcom68         0.000000e+00  0.000000e+00
bigcom69         0.000000e+00  0.000000e+00
bigcom71         0.000000e+00  4.163336e-19
bigcom72         0.000000e+00  0.000000e+00
bigcom73         0.000000e+00  0.000000e+00
bigcom74         0.000000e+00  0.000000e+00
bigcom75         0.000000e+00  0.000000e+00
bigcom76         0.000000e+00  0.000000e+00
bigcom77         0.000000e+00  0.000000e+00
bigcom79         0.000000e+00  0.000000e+00
bigcom80         0.000000e+00  0.000000e+00
bigcom82        -6.854220e-05  3.275108e-01
bigcom83         0.000000e+00  1.387779e-19
bigcom84         0.000000e+00  1.387779e-19
bigcom85         0.000000e+00  0.000000e+00
bigcom87         0.000000e+00  0.000000e+00
bigcom89         0.000000e+00  0.000000e+00
bigcom91         0.000000e+00  0.000000e+00
bigcom92         1.277908e-04  2.949145e-01
bigcom93         0.000000e+00  0.000000e+00
bigcom96         0.000000e+00  0.000000e+00
bigcom97        -3.470563e-05  3.060945e-01
bigcom98         0.000000e+00  0.000000e+00
bigcom99         0.000000e+00  0.000000e+00
bigcom101        0.000000e+00  0.000000e+00
bigcom104        0.000000e+00  0.000000e+00
bigcom106        0.000000e+00  0.000000e+00
bigcom109        0.000000e+00  6.938894e-20
bigcom113        0.000000e+00  4.163336e-19
bigcom116        0.000000e+00  1.734723e-19
bigcom120        0.000000e+00  0.000000e+00
bigcom123        0.000000e+00  0.000000e+00
bigcom126        0.000000e+00  0.000000e+00
bigcom127        0.000000e+00  0.000000e+00
bigcom137        0.000000e+00  0.000000e+00
bigcom139        0.000000e+00  0.000000e+00
bigcom140        0.000000e+00  0.000000e+00
bigcom143        0.000000e+00  0.000000e+00
bigcom145        0.000000e+00  0.000000e+00
bigcom146        0.000000e+00  0.000000e+00
bigcom147        0.000000e+00  0.000000e+00
bigcom149        0.000000e+00  0.000000e+00
bigcom153        0.000000e+00  0.000000e+00
bigcom154        0.000000e+00  0.000000e+00
bigcom156        0.000000e+00  0.000000e+00
bigcom157        0.000000e+00  0.000000e+00
bigcom158        0.000000e+00  0.000000e+00
bigcom160        0.000000e+00  0.000000e+00
bigcom161        0.000000e+00  0.000000e+00
bigcom162        0.000000e+00  0.000000e+00
bigcom164        0.000000e+00  0.000000e+00
bigcom166        0.000000e+00  2.775558e-19
bigcom167        0.000000e+00  0.000000e+00
bigcom171        0.000000e+00  0.000000e+00
bigcom173       -3.254075e-05  4.575920e-01
bigcom175        0.000000e+00  0.000000e+00
bigcom176        0.000000e+00  0.000000e+00
bigcom177        0.000000e+00  0.000000e+00
bigcom178        0.000000e+00  0.000000e+00
bigcom180        0.000000e+00  0.000000e+00
bigcom181        0.000000e+00  0.000000e+00
bigcom184        0.000000e+00  0.000000e+00
bigcom186        0.000000e+00  0.000000e+00
bigcom187        0.000000e+00  0.000000e+00
bigcom189        0.000000e+00  1.040834e-19
bigcom194        0.000000e+00  0.000000e+00
bigcom195        0.000000e+00  0.000000e+00
bigcom196        0.000000e+00  0.000000e+00
bigcom204        0.000000e+00  0.000000e+00
bigcom205        0.000000e+00  0.000000e+00
bigcom212        0.000000e+00  0.000000e+00
bigcom214        0.000000e+00  0.000000e+00
bigcom222        0.000000e+00  0.000000e+00
bigcom223        0.000000e+00  0.000000e+00
bigcom226        0.000000e+00  0.000000e+00
bigcom227        0.000000e+00  0.000000e+00
bigcom229        0.000000e+00  1.387779e-19
bigcom233        0.000000e+00  0.000000e+00
bigcom236        0.000000e+00  0.000000e+00
bigcom237        0.000000e+00  0.000000e+00
bigcom246        0.000000e+00  0.000000e+00
bigcom248        0.000000e+00  0.000000e+00
bigcom249        0.000000e+00  0.000000e+00
bigcom250        0.000000e+00  0.000000e+00
bigcom254        0.000000e+00  0.000000e+00
bigcom266        0.000000e+00  0.000000e+00
bigcom269        0.000000e+00  0.000000e+00
bigcom272        0.000000e+00  0.000000e+00
bigcom274        0.000000e+00  0.000000e+00
bigcom281        1.308042e-06  5.649141e-01
bigcom291        0.000000e+00  0.000000e+00
bigcom292        0.000000e+00  3.469447e-20
bigcom295        0.000000e+00  0.000000e+00
bigcom299        0.000000e+00  0.000000e+00
bigcom301        0.000000e+00  0.000000e+00
bigcom306        0.000000e+00  0.000000e+00
bigcom309       -3.617676e-05  2.371248e-01
bigcom314        0.000000e+00  0.000000e+00
bigcom321        0.000000e+00  1.387779e-19
bigcom341        0.000000e+00  0.000000e+00
bigcom350        0.000000e+00  0.000000e+00
bigcom353        0.000000e+00  0.000000e+00
bigcom359        0.000000e+00  0.000000e+00
bigcom363        0.000000e+00  0.000000e+00
bigcom365        0.000000e+00  0.000000e+00
bigcom385        0.000000e+00  0.000000e+00
bigcom386        0.000000e+00  0.000000e+00
bigcom408        0.000000e+00  0.000000e+00
bigcom412        0.000000e+00  0.000000e+00
bigcom480        0.000000e+00  0.000000e+00
spin_vertex      5.096715e-04  4.594914e-01
membership_s1    1.416239e-04  2.707324e-01
membership_s3   -1.316739e-04  1.046862e-01
membership_s4    7.663643e-05  1.547706e-01
membership_s5    4.222377e-05  6.422681e-02
membership_s6    1.616463e-03  4.000412e-01
membership_s7    4.812385e-05  1.296915e-01
membership_s8   -4.450361e-06  2.763149e-01
membership_s9    3.250401e-04  5.132570e-01
membership_s11   0.000000e+00  1.734723e-19
membership_s12   0.000000e+00  6.938894e-20
membership_s14   0.000000e+00  1.387779e-19
membership_s15   9.078090e-05  1.588401e-01
membership_s16   0.000000e+00  1.387779e-19
membership_s17   0.000000e+00  0.000000e+00
membership_s18   0.000000e+00  0.000000e+00
membership_s20   0.000000e+00  0.000000e+00
membership_s21   1.833836e-05  8.575985e-02
membership_s22   0.000000e+00  3.469447e-20
membership_s24  -5.072459e-05  1.932667e-01
membership_s25   0.000000e+00  0.000000e+00
membership_s26   0.000000e+00  3.469447e-20
membership_s27   4.888082e-06  7.162389e-02
membership_s28   0.000000e+00  6.938894e-20
membership_s30   1.145731e-05  1.483970e-01
membership_s31   6.982885e-05  1.736626e-01
membership_s32  -3.655439e-05  1.133768e-01
membership_s33   0.000000e+00  0.000000e+00
membership_s36   2.154811e-04  1.881507e-01
membership_s37  -1.994834e-05  3.107671e-02
V1               2.991471e-03  1.827372e+00
V2               4.852871e-03  3.110374e+00
pdi              0.000000e+00  1.963636e-02
adhesion         1.061234e-02  1.869316e+00
cohesion         8.658228e-03  1.563892e+00
inner            8.733904e-03  1.988180e+00
outer            3.431644e-03  2.229926e+00
ioratio          8.089889e-03  1.911135e+00
comsize          3.871653e-03  1.851513e+00
target          -2.449600e-06  2.836740e-01
[1] "Dataset: low_TnotC Model GLM, run: 1 of 10 2015-06-16 09:08:07"
[1] "glmnet variable coefficients"
                         [,1]          [,2]
(Intercept)     -4.009603e+00 -3.986821e+00
graph0           1.007552e-39  6.434964e-05
graph1          -8.103543e-43 -5.079190e-08
graph2           2.592982e-39  1.653908e-04
graph3          -6.783386e-44 -4.361166e-09
graph4          -7.033951e-46 -4.339154e-11
graph5           3.559688e-41  2.278515e-06
graph6           4.477009e-44  3.076061e-09
graph7           2.661616e-41  1.649381e-06
graph8          -1.701539e-39 -1.150971e-04
graph9          -1.158608e-45 -7.469566e-11
graph10         -3.253865e-47 -2.033475e-12
graph11         -7.976772e-49 -4.835118e-14
graph12         -4.329209e-45 -2.793895e-10
graph13          1.019617e-44  6.294182e-10
graph14          2.112891e-47  1.814688e-12
graph15          2.198231e-43  1.358732e-08
graph16         -1.358284e-44 -8.689159e-10
graph17         -1.002650e-44 -6.561181e-10
graph18          2.235282e-42  1.430578e-07
graph19         -2.509919e-43 -1.626788e-08
graph20          2.159287e-42  1.391179e-07
graph21          8.973070e-43  5.525840e-08
graph22         -2.853664e-43 -2.009935e-08
graph23         -1.081993e-42 -6.969168e-08
graph24          1.579076e-42  9.550859e-08
graph25          2.073835e-41  1.310513e-06
graph26          1.050707e-41  6.557404e-07
graph27          4.852071e-40  3.099578e-05
graph28         -1.357381e-40 -9.002333e-06
graph29         -1.474237e-38 -9.612826e-04
orbit0           1.007552e-39  6.434838e-05
orbit1          -8.134177e-43 -5.098020e-08
orbit2           1.190740e-40  7.441195e-06
orbit3           2.592982e-39  1.653881e-04
orbit4          -7.783211e-44 -5.004510e-09
orbit5          -1.529034e-43 -9.782955e-09
orbit6          -7.033938e-46 -4.338746e-11
orbit7          -9.195004e-41 -6.101357e-06
orbit8           3.559688e-41  2.278459e-06
orbit9          -9.626737e-43 -6.158627e-08
orbit10          5.884870e-42  3.784150e-07
orbit11          2.128658e-40  1.231830e-05
orbit12          2.491301e-41  1.539298e-06
orbit13          6.438932e-39  4.128914e-04
orbit14         -1.701539e-39 -1.151048e-04
orbit15         -1.620120e-45 -1.044597e-10
orbit16         -2.400381e-44 -1.568947e-09
orbit17          2.947593e-45  1.919932e-10
orbit18          1.053754e-45  6.819093e-11
orbit19         -4.422849e-47 -2.783049e-12
orbit20         -1.120622e-46 -6.824662e-12
orbit21         -1.141345e-42 -7.383961e-08
orbit22         -7.976772e-49 -4.834440e-14
orbit23         -5.344914e-40 -3.471093e-05
orbit24         -7.932485e-45 -5.104051e-10
orbit25          1.555612e-44  9.916802e-10
orbit26          2.630400e-42  1.690251e-07
orbit27         -4.560113e-44 -2.954361e-09
orbit28         -2.683105e-43 -1.731478e-08
orbit29          2.262574e-43  1.443458e-08
orbit30          4.810932e-42  3.110954e-07
orbit31         -3.324066e-46 -2.088233e-11
orbit32          7.746672e-45  4.998029e-10
orbit33         -1.174054e-39 -7.736473e-05
orbit34          2.198231e-43  1.358530e-08
orbit35         -2.259375e-44 -1.439795e-09
orbit36          3.703781e-43  2.356175e-08
orbit37         -1.515649e-44 -9.863646e-10
orbit38         -2.385970e-41 -1.557428e-06
orbit39         -4.320615e-44 -2.753774e-09
orbit40          1.523770e-44  9.206663e-10
orbit41          2.921426e-41  1.887214e-06
orbit42          7.818339e-39  5.024802e-04
orbit43          2.235535e-42  1.430634e-07
orbit44         -1.188033e-38 -7.734709e-04
orbit45         -3.746090e-43 -2.417402e-08
orbit46          4.989857e-43  3.076452e-08
orbit47         -2.686605e-41 -1.783270e-06
orbit48          1.017747e-41  6.530580e-07
orbit49          2.176560e-42  1.402303e-07
orbit50          4.375351e-41  2.788149e-06
orbit51         -1.613630e-42 -1.064550e-07
orbit52          4.513596e-42  2.860789e-07
orbit53          6.186414e-41  3.916534e-06
orbit54         -2.855334e-43 -2.011587e-08
orbit55          1.439342e-38  9.249814e-04
orbit56         -1.365564e-42 -8.795711e-08
orbit57          2.418451e-41  1.557752e-06
orbit58         -9.731509e-39 -6.348255e-04
orbit59          1.364460e-42  8.148149e-08
orbit60          9.356115e-41  5.931672e-06
orbit61          9.320400e-39  5.940913e-04
orbit62         -9.491474e-42 -6.470923e-07
orbit63          5.542019e-40  3.574215e-05
orbit64          5.600539e-40  3.606717e-05
orbit65          1.315766e-41  8.246883e-07
orbit66          1.237112e-41  7.015113e-07
orbit67          2.861963e-38  1.845553e-03
orbit68          4.889924e-40  3.123862e-05
orbit69         -1.802602e-38 -1.190826e-03
orbit70         -1.399088e-40 -9.272375e-06
orbit71          4.194428e-39  2.645785e-04
orbit72         -1.474237e-38 -9.613024e-04
AP              -7.825444e-39 -5.079683e-04
bet             -4.238831e-43 -2.748175e-08
ecc              1.570454e-40  8.329150e-06
eccrad           9.422722e-40  4.997447e-05
close           -4.082092e-38 -2.603743e-03
constraint      -5.900871e-39 -3.791430e-04
coreness         1.043231e-39  6.671569e-05
knn             -3.862954e-42 -2.454676e-07
hubscore        -1.830688e-37 -1.170797e-02
pagerank        -4.849674e-38 -3.148620e-03
trans            1.645661e-38  1.061774e-03
evcent          -1.797725e-37 -1.149492e-02
first            1.007552e-39  6.434303e-05
upto_second     -9.119957e-43 -5.715848e-08
upto_third      -2.143339e-43 -1.351699e-08
upto_fourth     -3.656854e-43 -2.327601e-08
upto_fifth      -4.107024e-42 -2.651217e-07
upto_sixth      -2.303803e-41 -1.491290e-06
second          -9.166001e-43 -5.744953e-08
third           -2.433340e-43 -1.537409e-08
fourth          -7.997398e-44 -5.364619e-09
fifth           -3.559357e-43 -2.352035e-08
sixth            1.821389e-42  1.167096e-07
ratio1          -3.954987e-42 -2.513218e-07
ratio2           5.034265e-43  3.135438e-08
ratio3          -3.120448e-41 -2.032697e-06
ratio4           2.022825e-41  1.284301e-06
ratio5           9.823898e-40  6.369023e-05
ratio6           2.108849e-42  1.354451e-07
selfinter        8.516276e-40  5.368444e-05
walktrap_vertex  1.214503e-39  7.664114e-05
bigcom1         -1.872420e-39 -1.222839e-04
bigcom2         -1.802028e-38 -1.167208e-03
bigcom3         -1.216380e-40 -9.157165e-06
bigcom4         -1.741857e-40 -1.199870e-05
bigcom6         -1.800307e-38 -1.168781e-03
bigcom8          2.658406e-39  1.716226e-04
bigcom9         -1.808076e-38 -1.171975e-03
bigcom11        -1.802602e-38 -1.168842e-03
bigcom13        -1.805479e-38 -1.170304e-03
bigcom15        -1.805191e-38 -1.170371e-03
bigcom16        -1.801454e-38 -1.173399e-03
bigcom21         5.123178e-38  3.320203e-03
bigcom22        -5.599111e-39 -3.645880e-04
bigcom24        -1.800881e-38 -1.166967e-03
bigcom26         5.190425e-38  3.365336e-03
bigcom28        -8.023984e-39 -5.215742e-04
bigcom30         3.030519e-38  1.965688e-03
bigcom31        -1.800307e-38 -1.167909e-03
bigcom32        -1.802602e-38 -1.173428e-03
bigcom33        -1.800307e-38 -1.171769e-03
bigcom34        -1.801167e-38 -1.168539e-03
bigcom36        -1.802602e-38 -1.170053e-03
bigcom37        -1.800307e-38 -1.179136e-03
bigcom38        -1.802315e-38 -1.169047e-03
bigcom39        -1.803464e-38 -1.172527e-03
bigcom40         3.350459e-39  2.165272e-04
bigcom43        -1.801454e-38 -1.167142e-03
bigcom44         4.818385e-38  3.123484e-03
bigcom46        -1.802602e-38 -1.170523e-03
bigcom47        -1.801741e-38 -1.172839e-03
bigcom49        -1.801741e-38 -1.169751e-03
bigcom50        -1.802315e-38 -1.169624e-03
bigcom51        -1.800881e-38 -1.167932e-03
bigcom52        -1.800307e-38 -1.169038e-03
bigcom54        -1.800881e-38 -1.168360e-03
bigcom56         2.346772e-37  1.522533e-02
bigcom62        -1.800307e-38 -1.169504e-03
bigcom66        -1.800881e-38 -1.169740e-03
bigcom68        -1.800881e-38 -1.168515e-03
bigcom69        -1.802028e-38 -1.169579e-03
bigcom71        -1.804039e-38 -1.169174e-03
bigcom72        -1.800881e-38 -1.166619e-03
bigcom73        -1.800881e-38 -1.168466e-03
bigcom74        -1.801167e-38 -1.168455e-03
bigcom75        -1.800307e-38 -1.169288e-03
bigcom76        -1.801167e-38 -1.168932e-03
bigcom77        -1.800881e-38 -1.170857e-03
bigcom79        -1.800594e-38 -1.170054e-03
bigcom80        -1.800881e-38 -1.170755e-03
bigcom82         1.504965e-37  9.761565e-03
bigcom83        -1.800594e-38 -1.168112e-03
bigcom84        -1.800594e-38 -1.167376e-03
bigcom85        -1.801454e-38 -1.171422e-03
bigcom87        -1.801167e-38 -1.169185e-03
bigcom89        -1.800881e-38 -1.168408e-03
bigcom91        -1.800594e-38 -1.169594e-03
bigcom92         6.630431e-38  4.300152e-03
bigcom93        -1.800881e-38 -1.169346e-03
bigcom96        -1.800307e-38 -1.170492e-03
bigcom97         1.264436e-37  8.200580e-03
bigcom98        -1.801167e-38 -1.170119e-03
bigcom99        -1.801167e-38 -1.169121e-03
bigcom101       -1.801741e-38 -1.170899e-03
bigcom104       -1.802889e-38 -1.169432e-03
bigcom106       -1.801454e-38 -1.170398e-03
bigcom109       -1.801167e-38 -1.167658e-03
bigcom113       -1.801741e-38 -1.170525e-03
bigcom116       -1.802889e-38 -1.171137e-03
bigcom120       -1.800594e-38 -1.170404e-03
bigcom123       -1.801167e-38 -1.169053e-03
bigcom126       -1.800307e-38 -1.168940e-03
bigcom127       -1.800307e-38 -1.167504e-03
bigcom137       -1.800881e-38 -1.169365e-03
bigcom139       -1.800021e-38 -1.168586e-03
bigcom140       -1.800881e-38 -1.171080e-03
bigcom143       -1.801167e-38 -1.170894e-03
bigcom145       -1.800594e-38 -1.172224e-03
bigcom146       -1.800881e-38 -1.164596e-03
bigcom147       -1.801167e-38 -1.167726e-03
bigcom149       -1.800021e-38 -1.174450e-03
bigcom153       -1.801741e-38 -1.170503e-03
bigcom154       -1.803177e-38 -1.170651e-03
bigcom156       -1.800594e-38 -1.168661e-03
bigcom157       -1.800307e-38 -1.171152e-03
bigcom158       -1.800594e-38 -1.169870e-03
bigcom160       -1.801167e-38 -1.167591e-03
bigcom161       -1.800594e-38 -1.169879e-03
bigcom162       -1.800594e-38 -1.168190e-03
bigcom164       -1.800307e-38 -1.168708e-03
bigcom166       -1.801741e-38 -1.168220e-03
bigcom167       -1.802315e-38 -1.170771e-03
bigcom171       -1.800021e-38 -1.168935e-03
bigcom173        1.841693e-37  1.194707e-02
bigcom175       -1.800594e-38 -1.166436e-03
bigcom176       -1.800594e-38 -1.168575e-03
bigcom177       -1.800881e-38 -1.170519e-03
bigcom178       -1.800881e-38 -1.170425e-03
bigcom180       -1.800594e-38 -1.169788e-03
bigcom181       -1.801167e-38 -1.167494e-03
bigcom184       -1.800307e-38 -1.162879e-03
bigcom186       -1.800594e-38 -1.172703e-03
bigcom187       -1.800307e-38 -1.171845e-03
bigcom189       -1.801454e-38 -1.170120e-03
bigcom194       -1.800881e-38 -1.167120e-03
bigcom195       -1.800881e-38 -1.167563e-03
bigcom196       -1.800307e-38 -1.171573e-03
bigcom204       -1.802315e-38 -1.167499e-03
bigcom205       -1.800594e-38 -1.169966e-03
bigcom212       -1.800881e-38 -1.167436e-03
bigcom214       -1.801454e-38 -1.168111e-03
bigcom222       -1.800307e-38 -1.175650e-03
bigcom223        0.000000e+00  0.000000e+00
bigcom226       -1.800594e-38 -1.167923e-03
bigcom227       -1.800594e-38 -1.166016e-03
bigcom229       -1.800307e-38 -1.170875e-03
bigcom233       -1.800307e-38 -1.173147e-03
bigcom236       -1.800594e-38 -1.169207e-03
bigcom237        0.000000e+00  0.000000e+00
bigcom246       -1.801167e-38 -1.168907e-03
bigcom248       -1.800881e-38 -1.167736e-03
bigcom249       -1.800307e-38 -1.171251e-03
bigcom250       -1.800594e-38 -1.173784e-03
bigcom254       -1.801167e-38 -1.169301e-03
bigcom266       -1.800307e-38 -1.169805e-03
bigcom269       -1.801454e-38 -1.168841e-03
bigcom272       -1.800594e-38 -1.168148e-03
bigcom274       -1.804039e-38 -1.170319e-03
bigcom281        3.188552e-37  2.068354e-02
bigcom291       -1.800021e-38 -1.167347e-03
bigcom292       -1.800594e-38 -1.167448e-03
bigcom295       -1.800021e-38 -1.169518e-03
bigcom299       -1.800307e-38 -1.168696e-03
bigcom301       -1.800881e-38 -1.168476e-03
bigcom306       -1.800881e-38 -1.166945e-03
bigcom309        1.264436e-37  8.200503e-03
bigcom314       -1.800021e-38 -1.166288e-03
bigcom321       -1.802315e-38 -1.168868e-03
bigcom341       -1.800307e-38 -1.165102e-03
bigcom350       -1.800307e-38 -1.179604e-03
bigcom353       -1.800594e-38 -1.170569e-03
bigcom359       -1.800594e-38 -1.172206e-03
bigcom363       -1.800881e-38 -1.171763e-03
bigcom365       -1.800307e-38 -1.170926e-03
bigcom385       -1.801167e-38 -1.169809e-03
bigcom386       -1.800021e-38 -1.169605e-03
bigcom408       -1.801454e-38 -1.171155e-03
bigcom412       -1.800881e-38 -1.165293e-03
bigcom480       -1.801167e-38 -1.166876e-03
spin_vertex     -1.027659e-38 -6.656665e-04
membership_s1    5.442829e-39  3.523922e-04
membership_s3    3.527248e-38  2.287554e-03
membership_s4   -1.039824e-38 -6.751926e-04
membership_s5   -1.018191e-38 -6.602650e-04
membership_s6    8.592914e-39  5.628995e-04
membership_s7   -9.333841e-39 -6.060869e-04
membership_s8    1.084032e-37  7.030984e-03
membership_s9    1.376876e-37  8.930986e-03
membership_s11  -1.802315e-38 -1.171409e-03
membership_s12  -1.802315e-38 -1.171993e-03
membership_s14  -1.801454e-38 -1.177288e-03
membership_s15   1.023690e-38  6.638603e-04
membership_s16  -1.802315e-38 -1.170064e-03
membership_s17  -1.802028e-38 -1.169610e-03
membership_s18  -1.811840e-38 -1.175728e-03
membership_s20  -1.801454e-38 -1.169089e-03
membership_s21  -1.050559e-38 -6.809686e-04
membership_s22  -1.805767e-38 -1.173618e-03
membership_s24   3.020361e-38  1.959345e-03
membership_s25  -1.802315e-38 -1.170514e-03
membership_s26   4.153268e-38  2.683978e-03
membership_s27  -5.975113e-39 -3.882939e-04
membership_s28  -1.803752e-38 -1.171163e-03
membership_s30   4.399769e-39  2.841251e-04
membership_s31  -1.021458e-38 -6.628281e-04
membership_s32   1.043152e-38  6.748837e-04
membership_s33  -1.801454e-38 -1.171194e-03
membership_s36   3.299418e-39  2.132662e-04
membership_s37  -3.395472e-39 -2.199710e-04
V1               3.721508e-39  2.334097e-04
V2               1.890885e-38  1.222160e-03
pdi             -4.159703e-35 -2.699547e+00
adhesion        -2.996055e-43 -1.901335e-08
cohesion         5.984917e-43  3.797957e-08
inner            1.597577e-43  1.005179e-08
outer            2.780323e-43  1.751381e-08
ioratio          8.189793e-39  5.183467e-04
comsize          1.653886e-42  1.053682e-07
target           1.412410e-38  9.161025e-04
[1] "Dataset: low_TnotC Model GBM, run: 2 of 10 2015-06-16 09:08:07"
Iter   TrainDeviance   ValidDeviance   StepSize   Improve
     1        0.1752             nan     0.0100    0.0000
     2        0.1742             nan     0.0100    0.0001
     3        0.1733             nan     0.0100    0.0001
     4        0.1723             nan     0.0100   -0.0001
     5        0.1712             nan     0.0100   -0.0000
     6        0.1706             nan     0.0100    0.0001
     7        0.1698             nan     0.0100    0.0001
     8        0.1691             nan     0.0100    0.0000
     9        0.1683             nan     0.0100   -0.0001
    10        0.1674             nan     0.0100   -0.0000
    20        0.1598             nan     0.0100    0.0000
    40        0.1482             nan     0.0100   -0.0000
    44        0.1461             nan     0.0100   -0.0000

[1] "GBM variable coefficients"
                            var    rel.inf
V2                           V2 8.00676302
ratio5                   ratio5 6.60427305
pagerank               pagerank 3.77980230
ratio2                   ratio2 3.60590105
V1                           V1 3.40947933
ioratio                 ioratio 3.25130073
outer                     outer 2.66416604
orbit18                 orbit18 2.60666187
ratio1                   ratio1 2.43291813
cohesion               cohesion 2.30855922
orbit26                 orbit26 2.26284072
inner                     inner 2.18259806
graph23                 graph23 2.18181787
graph15                 graph15 1.75062613
fourth                   fourth 1.74456170
bet                         bet 1.67496901
adhesion               adhesion 1.55322090
graph13                 graph13 1.48746292
comsize                 comsize 1.44703651
orbit45                 orbit45 1.42051758
ratio6                   ratio6 1.31137117
orbit20                 orbit20 1.31066774
graph10                 graph10 1.28097105
orbit36                 orbit36 1.25746786
spin_vertex         spin_vertex 1.19127501
orbit35                 orbit35 1.17652941
bigcom21               bigcom21 1.15884103
orbit28                 orbit28 1.13617900
upto_fourth         upto_fourth 1.09884551
graph11                 graph11 1.06586065
orbit32                 orbit32 1.00365898
orbit27                 orbit27 0.98295703
orbit17                 orbit17 0.96026454
orbit16                 orbit16 0.92247964
ratio4                   ratio4 0.90320411
graph6                   graph6 0.88662792
bigcom26               bigcom26 0.84894634
graph18                 graph18 0.83279766
graph4                   graph4 0.79911861
upto_third           upto_third 0.79514128
graph19                 graph19 0.77516229
trans                     trans 0.76899380
graph12                 graph12 0.74749960
graph16                 graph16 0.73531054
third                     third 0.70259038
graph1                   graph1 0.67332234
fifth                     fifth 0.66494487
upto_sixth           upto_sixth 0.66287577
hubscore               hubscore 0.65456540
orbit64                 orbit64 0.62868164
graph14                 graph14 0.61339447
orbit30                 orbit30 0.56918275
graph27                 graph27 0.56778283
constraint           constraint 0.53009428
knn                         knn 0.52959796
graph7                   graph7 0.52716652
close                     close 0.51807898
orbit46                 orbit46 0.49872946
orbit39                 orbit39 0.49593887
graph24                 graph24 0.47618104
orbit19                 orbit19 0.46643169
membership_s1     membership_s1 0.43502780
orbit21                 orbit21 0.43078821
graph3                   graph3 0.41677511
graph17                 graph17 0.41288512
bigcom4                 bigcom4 0.41075200
graph5                   graph5 0.40078458
orbit56                 orbit56 0.40069826
orbit47                 orbit47 0.38626045
walktrap_vertex walktrap_vertex 0.36029865
membership_s36   membership_s36 0.32811502
graph20                 graph20 0.31489744
bigcom30               bigcom30 0.30826907
ratio3                   ratio3 0.28938068
orbit10                 orbit10 0.27940792
ecc                         ecc 0.27209764
orbit52                 orbit52 0.26082976
orbit48                 orbit48 0.25576022
sixth                     sixth 0.22314733
orbit5                   orbit5 0.19164595
orbit55                 orbit55 0.17960027
orbit33                 orbit33 0.17184335
orbit50                 orbit50 0.16345259
membership_s6     membership_s6 0.16284242
orbit6                   orbit6 0.15485910
orbit68                 orbit68 0.14910347
orbit60                 orbit60 0.14120039
graph22                 graph22 0.13657845
target                   target 0.13546812
graph9                   graph9 0.13137966
coreness               coreness 0.12686687
bigcom40               bigcom40 0.11966462
membership_s15   membership_s15 0.11876395
orbit9                   orbit9 0.11576468
orbit7                   orbit7 0.11438369
orbit1                   orbit1 0.11194779
graph2                   graph2 0.11091691
bigcom8                 bigcom8 0.10413410
orbit63                 orbit63 0.10334411
graph25                 graph25 0.10286805
membership_s7     membership_s7 0.10263214
membership_s32   membership_s32 0.10222881
graph21                 graph21 0.09596739
orbit40                 orbit40 0.09457179
orbit53                 orbit53 0.07603758
membership_s31   membership_s31 0.07234185
orbit42                 orbit42 0.06631397
membership_s5     membership_s5 0.06522240
orbit65                 orbit65 0.06418400
orbit24                 orbit24 0.05703960
graph26                 graph26 0.03795089
bigcom3                 bigcom3 0.02749962
graph0                   graph0 0.00000000
graph8                   graph8 0.00000000
graph28                 graph28 0.00000000
graph29                 graph29 0.00000000
orbit0                   orbit0 0.00000000
orbit2                   orbit2 0.00000000
orbit3                   orbit3 0.00000000
orbit4                   orbit4 0.00000000
orbit8                   orbit8 0.00000000
orbit11                 orbit11 0.00000000
orbit12                 orbit12 0.00000000
orbit13                 orbit13 0.00000000
orbit14                 orbit14 0.00000000
orbit15                 orbit15 0.00000000
orbit22                 orbit22 0.00000000
orbit23                 orbit23 0.00000000
orbit25                 orbit25 0.00000000
orbit29                 orbit29 0.00000000
orbit31                 orbit31 0.00000000
orbit34                 orbit34 0.00000000
orbit37                 orbit37 0.00000000
orbit38                 orbit38 0.00000000
orbit41                 orbit41 0.00000000
orbit43                 orbit43 0.00000000
orbit44                 orbit44 0.00000000
orbit49                 orbit49 0.00000000
orbit51                 orbit51 0.00000000
orbit54                 orbit54 0.00000000
orbit57                 orbit57 0.00000000
orbit58                 orbit58 0.00000000
orbit59                 orbit59 0.00000000
orbit61                 orbit61 0.00000000
orbit62                 orbit62 0.00000000
orbit66                 orbit66 0.00000000
orbit67                 orbit67 0.00000000
orbit69                 orbit69 0.00000000
orbit70                 orbit70 0.00000000
orbit71                 orbit71 0.00000000
orbit72                 orbit72 0.00000000
AP                           AP 0.00000000
eccrad                   eccrad 0.00000000
evcent                   evcent 0.00000000
first                     first 0.00000000
upto_second         upto_second 0.00000000
upto_fifth           upto_fifth 0.00000000
second                   second 0.00000000
selfinter             selfinter 0.00000000
bigcom1                 bigcom1 0.00000000
bigcom2                 bigcom2 0.00000000
bigcom6                 bigcom6 0.00000000
bigcom9                 bigcom9 0.00000000
bigcom11               bigcom11 0.00000000
bigcom13               bigcom13 0.00000000
bigcom15               bigcom15 0.00000000
bigcom16               bigcom16 0.00000000
bigcom22               bigcom22 0.00000000
bigcom24               bigcom24 0.00000000
bigcom28               bigcom28 0.00000000
bigcom31               bigcom31 0.00000000
bigcom32               bigcom32 0.00000000
bigcom33               bigcom33 0.00000000
bigcom34               bigcom34 0.00000000
bigcom36               bigcom36 0.00000000
bigcom37               bigcom37 0.00000000
bigcom38               bigcom38 0.00000000
bigcom39               bigcom39 0.00000000
bigcom43               bigcom43 0.00000000
bigcom44               bigcom44 0.00000000
bigcom46               bigcom46 0.00000000
bigcom47               bigcom47 0.00000000
bigcom49               bigcom49 0.00000000
bigcom50               bigcom50 0.00000000
bigcom51               bigcom51 0.00000000
bigcom52               bigcom52 0.00000000
bigcom54               bigcom54 0.00000000
bigcom56               bigcom56 0.00000000
bigcom62               bigcom62 0.00000000
bigcom66               bigcom66 0.00000000
bigcom68               bigcom68 0.00000000
bigcom69               bigcom69 0.00000000
bigcom71               bigcom71 0.00000000
bigcom72               bigcom72 0.00000000
bigcom73               bigcom73 0.00000000
bigcom74               bigcom74 0.00000000
bigcom75               bigcom75 0.00000000
bigcom76               bigcom76 0.00000000
bigcom77               bigcom77 0.00000000
bigcom79               bigcom79 0.00000000
bigcom80               bigcom80 0.00000000
bigcom82               bigcom82 0.00000000
bigcom83               bigcom83 0.00000000
bigcom84               bigcom84 0.00000000
bigcom85               bigcom85 0.00000000
bigcom87               bigcom87 0.00000000
bigcom89               bigcom89 0.00000000
bigcom91               bigcom91 0.00000000
bigcom92               bigcom92 0.00000000
bigcom93               bigcom93 0.00000000
bigcom96               bigcom96 0.00000000
bigcom97               bigcom97 0.00000000
bigcom98               bigcom98 0.00000000
bigcom99               bigcom99 0.00000000
bigcom101             bigcom101 0.00000000
bigcom104             bigcom104 0.00000000
bigcom106             bigcom106 0.00000000
bigcom109             bigcom109 0.00000000
bigcom113             bigcom113 0.00000000
bigcom116             bigcom116 0.00000000
bigcom120             bigcom120 0.00000000
bigcom123             bigcom123 0.00000000
bigcom126             bigcom126 0.00000000
bigcom127             bigcom127 0.00000000
bigcom137             bigcom137 0.00000000
bigcom139             bigcom139 0.00000000
bigcom140             bigcom140 0.00000000
bigcom143             bigcom143 0.00000000
bigcom145             bigcom145 0.00000000
bigcom146             bigcom146 0.00000000
bigcom147             bigcom147 0.00000000
bigcom149             bigcom149 0.00000000
bigcom153             bigcom153 0.00000000
bigcom154             bigcom154 0.00000000
bigcom156             bigcom156 0.00000000
bigcom157             bigcom157 0.00000000
bigcom158             bigcom158 0.00000000
bigcom160             bigcom160 0.00000000
bigcom161             bigcom161 0.00000000
bigcom162             bigcom162 0.00000000
bigcom164             bigcom164 0.00000000
bigcom166             bigcom166 0.00000000
bigcom167             bigcom167 0.00000000
bigcom171             bigcom171 0.00000000
bigcom173             bigcom173 0.00000000
bigcom175             bigcom175 0.00000000
bigcom176             bigcom176 0.00000000
bigcom177             bigcom177 0.00000000
bigcom178             bigcom178 0.00000000
bigcom180             bigcom180 0.00000000
bigcom181             bigcom181 0.00000000
bigcom184             bigcom184 0.00000000
bigcom186             bigcom186 0.00000000
bigcom187             bigcom187 0.00000000
bigcom189             bigcom189 0.00000000
bigcom194             bigcom194 0.00000000
bigcom195             bigcom195 0.00000000
bigcom196             bigcom196 0.00000000
bigcom204             bigcom204 0.00000000
bigcom205             bigcom205 0.00000000
bigcom212             bigcom212 0.00000000
bigcom214             bigcom214 0.00000000
bigcom222             bigcom222 0.00000000
bigcom223             bigcom223 0.00000000
bigcom226             bigcom226 0.00000000
bigcom227             bigcom227 0.00000000
bigcom229             bigcom229 0.00000000
bigcom233             bigcom233 0.00000000
bigcom236             bigcom236 0.00000000
bigcom237             bigcom237 0.00000000
bigcom246             bigcom246 0.00000000
bigcom248             bigcom248 0.00000000
bigcom249             bigcom249 0.00000000
bigcom250             bigcom250 0.00000000
bigcom254             bigcom254 0.00000000
bigcom266             bigcom266 0.00000000
bigcom269             bigcom269 0.00000000
bigcom272             bigcom272 0.00000000
bigcom274             bigcom274 0.00000000
bigcom281             bigcom281 0.00000000
bigcom291             bigcom291 0.00000000
bigcom292             bigcom292 0.00000000
bigcom295             bigcom295 0.00000000
bigcom299             bigcom299 0.00000000
bigcom301             bigcom301 0.00000000
bigcom306             bigcom306 0.00000000
bigcom309             bigcom309 0.00000000
bigcom314             bigcom314 0.00000000
bigcom321             bigcom321 0.00000000
bigcom341             bigcom341 0.00000000
bigcom350             bigcom350 0.00000000
bigcom353             bigcom353 0.00000000
bigcom359             bigcom359 0.00000000
bigcom363             bigcom363 0.00000000
bigcom365             bigcom365 0.00000000
bigcom385             bigcom385 0.00000000
bigcom386             bigcom386 0.00000000
bigcom408             bigcom408 0.00000000
bigcom412             bigcom412 0.00000000
bigcom480             bigcom480 0.00000000
membership_s3     membership_s3 0.00000000
membership_s4     membership_s4 0.00000000
membership_s8     membership_s8 0.00000000
membership_s9     membership_s9 0.00000000
membership_s11   membership_s11 0.00000000
membership_s12   membership_s12 0.00000000
membership_s14   membership_s14 0.00000000
membership_s16   membership_s16 0.00000000
membership_s17   membership_s17 0.00000000
membership_s18   membership_s18 0.00000000
membership_s20   membership_s20 0.00000000
membership_s21   membership_s21 0.00000000
membership_s22   membership_s22 0.00000000
membership_s24   membership_s24 0.00000000
membership_s25   membership_s25 0.00000000
membership_s26   membership_s26 0.00000000
membership_s27   membership_s27 0.00000000
membership_s28   membership_s28 0.00000000
membership_s30   membership_s30 0.00000000
membership_s33   membership_s33 0.00000000
membership_s37   membership_s37 0.00000000
pdi                         pdi 0.00000000
[1] "Dataset: low_TnotC Model RF, run: 2 of 10 2015-06-16 09:08:34"
     |      Out-of-bag   |
Tree |      MSE  %Var(y) |
   1 |  0.03601   209.69 |
   2 |  0.03176   184.94 |
   3 |  0.02995   174.41 |
   4 |  0.03018   175.72 |
   5 |  0.02913   169.59 |
   6 |  0.02696   156.99 |
   7 |  0.02571   149.69 |
   8 |  0.02473   144.02 |
   9 |  0.02388   139.03 |
  10 |  0.02336   136.04 |
  11 |  0.02313   134.67 |
  12 |  0.02247   130.84 |
  13 |  0.02231   129.92 |
  14 |   0.0217   126.33 |
  15 |  0.02143   124.77 |
  16 |  0.02126   123.78 |
  17 |  0.02091   121.77 |
  18 |  0.02059   119.89 |
  19 |  0.02048   119.24 |
  20 |  0.02037   118.63 |
  21 |  0.02021   117.65 |
  22 |  0.02012   117.13 |
  23 |   0.0201   117.03 |
  24 |  0.02004   116.72 |
  25 |  0.02012   117.18 |
  26 |   0.0201   117.06 |
  27 |  0.02002   116.57 |
  28 |  0.01996   116.23 |
  29 |  0.01993   116.06 |
  30 |  0.01988   115.74 |
  31 |  0.01985   115.59 |
  32 |   0.0198   115.30 |
  33 |  0.01968   114.60 |
  34 |  0.01966   114.45 |
  35 |   0.0197   114.68 |
  36 |  0.01964   114.34 |
  37 |  0.01956   113.88 |
  38 |  0.01948   113.45 |
  39 |  0.01949   113.49 |
  40 |  0.01944   113.17 |
  41 |   0.0194   112.96 |
  42 |  0.01941   112.99 |
  43 |  0.01942   113.09 |
  44 |  0.01941   113.03 |
  45 |  0.01942   113.06 |
  46 |  0.01939   112.93 |
  47 |  0.01939   112.93 |
  48 |  0.01937   112.77 |
  49 |  0.01935   112.66 |
  50 |  0.01931   112.41 |
  51 |  0.01929   112.34 |
  52 |  0.01931   112.42 |
  53 |  0.01928   112.27 |
  54 |  0.01923   111.98 |
  55 |  0.01919   111.76 |
  56 |  0.01916   111.54 |
  57 |  0.01916   111.58 |
  58 |  0.01918   111.68 |
  59 |  0.01916   111.55 |
  60 |  0.01914   111.42 |
  61 |  0.01913   111.41 |
  62 |   0.0191   111.23 |
  63 |  0.01913   111.40 |
  64 |  0.01911   111.26 |
  65 |  0.01907   111.04 |
  66 |  0.01905   110.92 |
  67 |  0.01904   110.88 |
  68 |  0.01903   110.82 |
  69 |  0.01903   110.82 |
  70 |  0.01902   110.75 |
  71 |  0.01901   110.66 |
  72 |    0.019   110.61 |
  73 |  0.01898   110.50 |
  74 |  0.01897   110.44 |
  75 |  0.01896   110.41 |
  76 |  0.01894   110.29 |
  77 |  0.01891   110.13 |
  78 |  0.01889   109.99 |
  79 |   0.0189   110.07 |
  80 |   0.0189   110.04 |
  81 |  0.01888   109.96 |
  82 |   0.0189   110.06 |
  83 |  0.01888   109.95 |
  84 |  0.01887   109.90 |
  85 |  0.01887   109.88 |
  86 |  0.01887   109.90 |
  87 |  0.01886   109.82 |
  88 |  0.01883   109.65 |
  89 |  0.01882   109.60 |
  90 |  0.01882   109.58 |
  91 |  0.01881   109.50 |
  92 |   0.0188   109.45 |
  93 |   0.0188   109.45 |
  94 |   0.0188   109.48 |
  95 |  0.01879   109.42 |
  96 |   0.0188   109.46 |
  97 |   0.0188   109.48 |
  98 |   0.0188   109.45 |
  99 |   0.0188   109.46 |
 100 |  0.01881   109.50 |
[1] "Random Forest variable coefficients"
                      %IncMSE IncNodePurity
graph5           4.791275e-04  2.550586e-01
graph6           1.638240e-03  4.891094e-01
graph7           4.417051e-04  2.724508e-01
graph8           4.277160e-06  1.617779e-02
graph9           6.260382e-03  6.566867e-01
graph10          4.537284e-03  6.573562e-01
graph11          7.906407e-03  1.238085e+00
graph12          5.440724e-03  8.031586e-01
graph13          3.489817e-03  6.965108e-01
graph14          2.758925e-03  5.402311e-01
graph15          3.399943e-03  5.895605e-01
graph16          4.561942e-03  6.214295e-01
graph17          5.921722e-03  5.788928e-01
graph18          2.861446e-03  3.437455e-01
graph19          2.427525e-03  7.301352e-01
graph20          5.657539e-04  3.069930e-01
graph21          1.333371e-03  4.156823e-01
graph22          8.339731e-04  3.264856e-01
graph23          3.586519e-03  7.937690e-01
graph24          6.513750e-04  1.096318e-01
graph25          3.125016e-03  1.710683e-01
graph26          6.387015e-04  1.512707e-01
graph27          5.396815e-04  1.706403e-01
graph28          0.000000e+00  5.030698e-19
graph29          0.000000e+00  0.000000e+00
orbit0           2.097131e-04  6.458924e-02
orbit1           2.646685e-03  6.968677e-01
orbit2           3.684527e-04  1.541219e-01
orbit3           1.922179e-06  4.509567e-02
orbit4           4.033526e-03  5.160438e-01
orbit5           7.158246e-03  4.703663e-01
orbit6           7.402190e-03  6.998416e-01
orbit7           9.155024e-04  1.211762e-01
orbit8           1.142972e-03  3.219232e-01
orbit9           2.189651e-03  3.359037e-01
orbit10          8.925267e-04  2.206061e-01
orbit11          1.083187e-04  4.755589e-02
orbit12          8.122119e-04  2.750380e-01
orbit13          1.899653e-05  4.106201e-02
orbit14          0.000000e+00  1.994932e-19
orbit15          3.902789e-03  7.539137e-01
orbit16          6.099484e-03  5.246971e-01
orbit17          5.888637e-03  4.948440e-01
orbit18          5.504382e-03  1.578919e+00
orbit19          4.707039e-03  1.114573e+00
orbit20          2.529436e-03  3.731436e-01
orbit21          2.655060e-03  5.191898e-01
orbit22          1.289307e-02  9.030958e-01
orbit23          2.986604e-05  6.396281e-02
orbit24          4.677683e-03  7.136138e-01
orbit25          2.793220e-03  1.860554e-01
orbit26          4.563561e-04  4.182816e-01
orbit27          4.538306e-03  7.848740e-01
orbit28          3.677404e-03  6.555621e-01
orbit29          9.757943e-04  2.074878e-01
orbit30          1.575261e-03  3.479318e-01
orbit31          3.413063e-03  7.783822e-01
orbit32          1.623225e-03  5.798441e-01
orbit33          7.966029e-05  5.243295e-02
orbit34          5.632749e-03  6.396762e-01
orbit35          3.098581e-03  7.253671e-01
orbit36          1.790166e-03  6.148383e-01
orbit37          1.861942e-03  4.222157e-01
orbit38          6.246527e-04  1.125834e-01
orbit39          2.386585e-03  5.261429e-01
orbit40          2.977929e-03  2.015505e-01
orbit41          1.227210e-05  2.026218e-01
orbit42         -3.864250e-05  7.895018e-02
orbit43          3.659260e-03  1.811947e-01
orbit44          0.000000e+00  1.387779e-19
orbit45          3.766467e-03  7.954386e-01
orbit46          1.849464e-03  2.260900e-01
orbit47          1.363290e-04  8.469441e-02
orbit48          2.667714e-04  1.125394e-01
orbit49          1.816488e-03  3.385764e-01
orbit50          1.008252e-04  1.086843e-01
orbit51          2.871244e-03  3.084748e-01
orbit52          8.562064e-04  2.510677e-01
orbit53          1.406279e-03  2.944967e-01
orbit54          9.364042e-04  3.496300e-01
orbit55         -2.162056e-05  6.106191e-03
orbit56          2.576301e-03  5.699572e-01
orbit57          0.000000e+00  8.803722e-19
orbit58          0.000000e+00  2.558717e-19
orbit59          9.476140e-04  1.602038e-01
orbit60          1.197879e-03  2.950366e-01
orbit61          1.084455e-05  5.549426e-02
orbit62          4.164345e-04  1.167592e-01
orbit63          2.772837e-04  6.720480e-02
orbit64          1.116875e-04  1.138980e-01
orbit65          3.937921e-04  1.544670e-01
orbit66          0.000000e+00  8.109832e-19
orbit67          7.431241e-05  5.898750e-02
orbit68          3.423748e-04  1.669876e-01
orbit69          0.000000e+00  0.000000e+00
orbit70          5.288673e-05  2.387784e-02
orbit71          1.301904e-05  9.924142e-03
orbit72          0.000000e+00  0.000000e+00
AP              -8.510638e-06  1.787162e-02
bet              1.740395e-03  6.639955e-01
ecc              3.277258e-04  1.008432e-01
eccrad           9.737519e-05  7.080569e-02
close            2.206385e-03  7.220155e-01
constraint       1.541027e-03  6.290446e-01
coreness         5.237029e-04  2.467726e-01
knn              7.576777e-03  1.083075e+00
hubscore         4.937932e-03  6.875752e-01
pagerank         3.106324e-03  2.672017e+00
trans            4.255471e-04  1.959660e-01
evcent           3.805280e-03  6.347553e-01
first            1.692635e-05  1.054856e-01
upto_second      3.930796e-03  6.066263e-01
upto_third       4.543061e-03  5.798864e-01
upto_fourth      5.129875e-03  6.886796e-01
upto_fifth       1.792187e-03  7.433733e-01
upto_sixth       1.121494e-03  4.888463e-01
second           6.710572e-03  4.857534e-01
third            8.373207e-03  5.382294e-01
fourth           4.236644e-03  1.373629e+00
fifth            3.909241e-03  1.321824e+00
sixth            3.012298e-03  7.564410e-01
ratio1           8.519939e-03  1.151720e+00
ratio2           1.579715e-02  2.438292e+00
ratio3           7.267551e-03  1.072898e+00
ratio4           4.927581e-03  1.300691e+00
ratio5           5.029388e-03  2.907868e+00
ratio6           3.647940e-03  1.316116e+00
selfinter       -2.198963e-06  1.147420e-01
walktrap_vertex  1.007111e-03  5.601971e-01
bigcom1         -4.601717e-06  9.339794e-02
bigcom2          0.000000e+00  0.000000e+00
bigcom3         -1.135038e-04  1.678827e-01
bigcom4          2.203279e-04  5.795766e-02
bigcom6          0.000000e+00  0.000000e+00
bigcom8          8.382588e-05  1.139392e-01
bigcom9          0.000000e+00  1.387779e-19
bigcom11         0.000000e+00  6.938894e-20
bigcom13         0.000000e+00  6.938894e-20
bigcom15         0.000000e+00  0.000000e+00
bigcom16         0.000000e+00  0.000000e+00
bigcom21         6.278083e-04  2.927746e-01
bigcom22         5.350421e-06  1.386897e-01
bigcom24         0.000000e+00  1.387779e-19
bigcom26         3.486527e-05  3.291944e-01
bigcom28        -4.624645e-05  1.575579e-01
bigcom30        -2.898617e-05  2.519471e-01
bigcom31         0.000000e+00  0.000000e+00
bigcom32         0.000000e+00  6.938894e-20
bigcom33         0.000000e+00  0.000000e+00
bigcom34         0.000000e+00  0.000000e+00
bigcom36         0.000000e+00  2.775558e-19
bigcom37         0.000000e+00  0.000000e+00
bigcom38         0.000000e+00  1.387779e-19
bigcom39         0.000000e+00  2.081668e-19
bigcom40         2.233483e-04  3.204056e-01
bigcom43         0.000000e+00  0.000000e+00
bigcom44         2.107991e-04  8.705419e-02
bigcom46         0.000000e+00  3.469447e-19
bigcom47         0.000000e+00  6.245005e-19
bigcom49         0.000000e+00  6.938894e-20
bigcom50         0.000000e+00  0.000000e+00
bigcom51         0.000000e+00  5.551115e-19
bigcom52         0.000000e+00  0.000000e+00
bigcom54         0.000000e+00  0.000000e+00
bigcom56        -7.547768e-06  3.679160e-01
bigcom62         0.000000e+00  0.000000e+00
bigcom66         0.000000e+00  3.469447e-20
bigcom68         0.000000e+00  0.000000e+00
bigcom69         0.000000e+00  0.000000e+00
bigcom71         0.000000e+00  1.387779e-19
bigcom72         0.000000e+00  5.551115e-19
bigcom73         0.000000e+00  0.000000e+00
bigcom74         0.000000e+00  0.000000e+00
bigcom75         0.000000e+00  0.000000e+00
bigcom76         0.000000e+00  0.000000e+00
bigcom77         0.000000e+00  1.387779e-18
bigcom79         0.000000e+00  0.000000e+00
bigcom80         0.000000e+00  0.000000e+00
bigcom82        -6.666458e-05  3.538581e-01
bigcom83         0.000000e+00  1.179612e-18
bigcom84         0.000000e+00  0.000000e+00
bigcom85         0.000000e+00  6.938894e-20
bigcom87         0.000000e+00  2.775558e-19
bigcom89         0.000000e+00  0.000000e+00
bigcom91         0.000000e+00  0.000000e+00
bigcom92         5.459522e-05  3.086094e-01
bigcom93         0.000000e+00  0.000000e+00
bigcom96         0.000000e+00  6.938894e-20
bigcom97         5.036307e-05  2.628791e-01
bigcom98         0.000000e+00  5.551115e-19
bigcom99         0.000000e+00  5.551115e-19
bigcom101        0.000000e+00  5.551115e-19
bigcom104        0.000000e+00  1.387779e-19
bigcom106        0.000000e+00  0.000000e+00
bigcom109        0.000000e+00  0.000000e+00
bigcom113        0.000000e+00  0.000000e+00
bigcom116        0.000000e+00  2.775558e-19
bigcom120        0.000000e+00  0.000000e+00
bigcom123        0.000000e+00  0.000000e+00
bigcom126        0.000000e+00  0.000000e+00
bigcom127        0.000000e+00  0.000000e+00
bigcom137        0.000000e+00  0.000000e+00
bigcom139        0.000000e+00  0.000000e+00
bigcom140        0.000000e+00  6.938894e-20
bigcom143        0.000000e+00  6.938894e-20
bigcom145        0.000000e+00  3.122502e-19
bigcom146        0.000000e+00  0.000000e+00
bigcom147        0.000000e+00  0.000000e+00
bigcom149        0.000000e+00  0.000000e+00
bigcom153        0.000000e+00  3.469447e-20
bigcom154        0.000000e+00  0.000000e+00
bigcom156        0.000000e+00  0.000000e+00
bigcom157        0.000000e+00  0.000000e+00
bigcom158        0.000000e+00  6.938894e-20
bigcom160        0.000000e+00  5.551115e-19
bigcom161        0.000000e+00  0.000000e+00
bigcom162        0.000000e+00  6.938894e-20
bigcom164        0.000000e+00  0.000000e+00
bigcom166        0.000000e+00  6.938894e-20
bigcom167        0.000000e+00  5.551115e-19
bigcom171        0.000000e+00  0.000000e+00
bigcom173       -3.592797e-05  4.334125e-01
bigcom175        0.000000e+00  2.081668e-19
bigcom176        0.000000e+00  0.000000e+00
bigcom177        0.000000e+00  0.000000e+00
bigcom178        0.000000e+00  4.163336e-19
bigcom180        0.000000e+00  0.000000e+00
bigcom181        0.000000e+00  0.000000e+00
bigcom184        0.000000e+00  0.000000e+00
bigcom186        0.000000e+00  0.000000e+00
bigcom187        0.000000e+00  0.000000e+00
bigcom189        0.000000e+00  0.000000e+00
bigcom194        0.000000e+00  0.000000e+00
bigcom195        0.000000e+00  0.000000e+00
bigcom196        0.000000e+00  0.000000e+00
bigcom204        0.000000e+00  6.938894e-20
bigcom205        0.000000e+00  0.000000e+00
bigcom212        0.000000e+00  0.000000e+00
bigcom214        0.000000e+00  1.387779e-19
bigcom222        0.000000e+00  0.000000e+00
bigcom223        0.000000e+00  0.000000e+00
bigcom226        0.000000e+00  0.000000e+00
bigcom227        0.000000e+00  6.245005e-19
bigcom229        0.000000e+00  0.000000e+00
bigcom233        0.000000e+00  0.000000e+00
bigcom236        0.000000e+00  0.000000e+00
bigcom237        0.000000e+00  0.000000e+00
bigcom246        0.000000e+00  3.469447e-20
bigcom248        0.000000e+00  1.387779e-19
bigcom249        0.000000e+00  0.000000e+00
bigcom250        0.000000e+00  3.469447e-20
bigcom254        0.000000e+00  1.387779e-19
bigcom266        0.000000e+00  0.000000e+00
bigcom269        0.000000e+00  5.551115e-19
bigcom272        0.000000e+00  6.938894e-20
bigcom274        0.000000e+00  2.081668e-19
bigcom281       -1.083426e-06  5.651747e-01
bigcom291        0.000000e+00  0.000000e+00
bigcom292        0.000000e+00  0.000000e+00
bigcom295        0.000000e+00  0.000000e+00
bigcom299        0.000000e+00  0.000000e+00
bigcom301        0.000000e+00  0.000000e+00
bigcom306        0.000000e+00  1.387779e-19
bigcom309       -3.143412e-05  1.488860e-01
bigcom314        0.000000e+00  1.387779e-19
bigcom321        0.000000e+00  0.000000e+00
bigcom341        0.000000e+00  0.000000e+00
bigcom350        0.000000e+00  0.000000e+00
bigcom353        0.000000e+00  0.000000e+00
bigcom359        0.000000e+00  0.000000e+00
bigcom363        0.000000e+00  1.387779e-19
bigcom365        0.000000e+00  0.000000e+00
bigcom385        0.000000e+00  1.110223e-18
bigcom386        0.000000e+00  0.000000e+00
bigcom408        0.000000e+00  0.000000e+00
bigcom412        0.000000e+00  1.144917e-18
bigcom480        0.000000e+00  0.000000e+00
spin_vertex      1.408151e-03  4.446564e-01
membership_s1    2.002827e-04  3.742481e-01
membership_s3   -5.852720e-05  9.359922e-02
membership_s4    2.881729e-04  1.967187e-01
membership_s5    1.282996e-05  1.260904e-01
membership_s6    4.612689e-04  1.595167e-01
membership_s7    4.033933e-05  1.666809e-01
membership_s8    0.000000e+00  0.000000e+00
membership_s9    2.630180e-04  2.631738e-01
membership_s11   0.000000e+00  0.000000e+00
membership_s12   0.000000e+00  6.245005e-19
membership_s14   0.000000e+00  0.000000e+00
membership_s15   9.941745e-06  3.728124e-02
membership_s16   0.000000e+00  0.000000e+00
membership_s17   0.000000e+00  0.000000e+00
membership_s18   0.000000e+00  8.673617e-21
membership_s20   0.000000e+00  0.000000e+00
membership_s21  -1.041099e-06  1.688491e-01
membership_s22   0.000000e+00  3.122502e-19
membership_s24   0.000000e+00  0.000000e+00
membership_s25   0.000000e+00  3.469447e-19
membership_s26   0.000000e+00  0.000000e+00
membership_s27  -6.811056e-06  5.500977e-02
membership_s28   0.000000e+00  6.938894e-20
membership_s30   5.122904e-05  7.852467e-02
membership_s31   3.415886e-05  1.510378e-01
membership_s32  -4.383548e-06  1.150294e-01
membership_s33   0.000000e+00  0.000000e+00
membership_s36   1.682258e-04  2.248147e-01
membership_s37  -5.303119e-05  6.833936e-02
V1               2.087240e-03  1.490589e+00
V2               5.217496e-03  3.572816e+00
pdi              4.278990e-06  5.784539e-04
adhesion         9.229601e-03  1.993209e+00
cohesion         8.283953e-03  2.023814e+00
inner            7.162563e-03  2.064239e+00
outer            2.423363e-03  2.142068e+00
ioratio          7.439613e-03  2.009376e+00
comsize          5.335018e-03  1.955159e+00
target          -8.629154e-06  2.369070e-01
[1] "Dataset: low_TnotC Model GLM, run: 2 of 10 2015-06-16 09:12:02"
[1] "glmnet variable coefficients"
                         [,1]          [,2]
(Intercept)     -4.029079e+00 -4.008842e+00
graph0           1.011344e-39  6.465844e-05
graph1           1.700971e-43  1.123291e-08
graph2           2.485671e-39  1.590765e-04
graph3          -3.327568e-44 -2.184552e-09
graph4           1.727015e-46  1.171264e-11
graph5           1.340042e-41  8.494887e-07
graph6           5.864691e-44  3.598250e-09
graph7           5.162079e-41  3.287307e-06
graph8          -1.635312e-39 -1.109149e-04
graph9          -2.815338e-46 -1.896871e-11
graph10         -3.008754e-49 -5.927164e-15
graph11          4.891891e-49  3.253517e-14
graph12         -5.036815e-45 -3.277523e-10
graph13          3.074014e-45  1.594344e-10
graph14          1.273132e-46  8.309590e-12
graph15          6.004198e-43  3.773761e-08
graph16         -6.135808e-45 -3.995470e-10
graph17         -1.992274e-44 -1.306193e-09
graph18          1.185240e-42  7.553580e-08
graph19         -2.118336e-43 -1.382412e-08
graph20          6.480040e-43  4.162897e-08
graph21         -1.611840e-42 -1.068529e-07
graph22          1.394787e-42  8.922079e-08
graph23         -8.782967e-43 -5.705108e-08
graph24         -2.065055e-42 -1.388901e-07
graph25         -2.345537e-41 -1.541627e-06
graph26          2.276872e-41  1.455853e-06
graph27          1.949509e-40  1.234396e-05
graph28          2.127048e-40  1.359140e-05
graph29         -1.767315e-38 -1.155182e-03
orbit0           1.011344e-39  6.465751e-05
orbit1           1.682022e-43  1.111731e-08
orbit2           1.183162e-40  7.364147e-06
orbit3           2.485671e-39  1.590739e-04
orbit4          -5.027752e-44 -3.286497e-09
orbit5           7.862459e-43  5.060648e-08
orbit6           1.727044e-46  1.171405e-11
orbit7          -2.109379e-40 -1.389245e-05
orbit8           1.340042e-41  8.494739e-07
orbit9          -5.253682e-43 -3.398214e-08
orbit10          3.435417e-42  2.204694e-07
orbit11          9.237426e-40  5.861275e-05
orbit12          5.074932e-41  3.230779e-06
orbit13          4.932419e-39  3.169655e-04
orbit14         -1.635312e-39 -1.109265e-04
orbit15         -6.543882e-46 -4.318518e-11
orbit16          5.402936e-45  3.215790e-10
orbit17          7.300028e-45  4.692526e-10
orbit18          5.769421e-46  3.721138e-11
orbit19         -9.521555e-48 -5.994720e-13
orbit20          1.047645e-45  6.768125e-11
orbit21         -3.583298e-43 -2.355225e-08
orbit22          4.891891e-49  3.253531e-14
orbit23         -1.040876e-39 -6.773388e-05
orbit24         -5.888418e-45 -3.817289e-10
orbit25         -9.273506e-45 -6.131034e-10
orbit26          3.924430e-42  2.534763e-07
orbit27         -4.180568e-44 -2.741551e-09
orbit28          2.244550e-43  1.436477e-08
orbit29          1.301406e-43  8.267490e-09
orbit30          4.056346e-42  2.613451e-07
orbit31         -6.503988e-47 -4.062770e-12
orbit32          4.741754e-45  3.056396e-10
orbit33          1.612413e-40  9.048679e-06
orbit34          6.004198e-43  3.773169e-08
orbit35         -8.937812e-45 -5.765434e-10
orbit36         -4.692115e-43 -3.082281e-08
orbit37         -8.358893e-45 -5.599721e-10
orbit38         -1.875793e-41 -1.225264e-06
orbit39         -2.108986e-44 -1.358113e-09
orbit40         -3.538890e-44 -2.343431e-09
orbit41          1.562102e-41  1.008552e-06
orbit42          8.273123e-39  5.336778e-04
orbit43          1.185468e-42  7.554308e-08
orbit44         -1.046931e-38 -6.822048e-04
orbit45         -2.955478e-43 -1.919515e-08
orbit46          3.659680e-44  1.094125e-09
orbit47          2.155556e-41  1.357541e-06
orbit48          5.562270e-42  3.568987e-07
orbit49          6.532645e-43  4.196574e-08
orbit50          1.465798e-41  9.414736e-07
orbit51         -2.422599e-42 -1.590361e-07
orbit52         -2.209811e-42 -1.478640e-07
orbit53          3.352860e-41  2.105380e-06
orbit54          1.394665e-42  8.920782e-08
orbit55          1.313592e-38  8.471556e-04
orbit56         -8.158990e-43 -5.290511e-08
orbit57         -8.747327e-42 -5.764217e-07
orbit58         -5.530744e-39 -3.627212e-04
orbit59         -2.374437e-42 -1.590753e-07
orbit60          3.220992e-41  2.006546e-06
orbit61          9.072055e-39  5.821661e-04
orbit62         -4.303216e-41 -2.808886e-06
orbit63          3.044913e-40  1.958043e-05
orbit64          1.160157e-40  7.377833e-06
orbit65          2.882175e-41  1.846341e-06
orbit66          2.577703e-41  1.583974e-06
orbit67          1.066827e-38  6.844506e-04
orbit68          1.976752e-40  1.251935e-05
orbit69         -1.768722e-38 -1.160593e-03
orbit70          2.127116e-40  1.359089e-05
orbit71          6.042599e-39  3.864266e-04
orbit72         -1.767315e-38 -1.155207e-03
AP              -7.242322e-39 -4.702227e-04
bet             -2.750180e-43 -1.789007e-08
ecc             -1.014831e-39 -6.640623e-05
eccrad          -6.088988e-39 -3.984335e-04
close           -1.568264e-38 -1.009112e-03
constraint      -6.201183e-39 -3.988798e-04
coreness         9.166273e-40  5.857537e-05
knn             -2.769230e-42 -1.773054e-07
hubscore        -1.029941e-37 -6.688884e-03
pagerank        -4.747498e-38 -3.080488e-03
trans            1.371228e-38  8.854481e-04
evcent          -1.000011e-37 -6.494207e-03
first            1.011344e-39  6.465243e-05
upto_second      1.004389e-43  6.839225e-09
upto_third       2.448909e-44  1.625634e-09
upto_fourth     -6.506291e-44 -4.091390e-09
upto_fifth      -4.076441e-42 -2.637627e-07
upto_sixth      -1.948077e-41 -1.262091e-06
second           9.644153e-44  6.584790e-09
third            2.810347e-44  1.851986e-09
fourth          -1.520315e-43 -9.747960e-09
fifth           -7.989972e-43 -5.189220e-08
sixth            1.657525e-42  1.068225e-07
ratio1          -2.864586e-42 -1.834081e-07
ratio2          -1.428699e-42 -9.119630e-08
ratio3          -3.687996e-41 -2.396302e-06
ratio4           3.465881e-41  2.222933e-06
ratio5           9.822270e-40  6.372196e-05
ratio6           1.833786e-42  1.183325e-07
selfinter       -6.234670e-40 -4.171047e-05
walktrap_vertex -1.114710e-41 -2.955291e-06
bigcom1         -3.714914e-39 -2.420540e-04
bigcom2         -1.767878e-38 -1.146922e-03
bigcom3          9.089971e-39  5.886954e-04
bigcom4         -3.074796e-39 -2.004226e-04
bigcom6         -1.766192e-38 -1.146790e-03
bigcom8          5.114936e-39  3.304671e-04
bigcom9         -1.772955e-38 -1.150955e-03
bigcom11        -1.768159e-38 -1.148013e-03
bigcom13        -1.770977e-38 -1.149454e-03
bigcom15        -1.771260e-38 -1.150420e-03
bigcom16        -1.767596e-38 -1.150116e-03
bigcom21         5.157483e-38  3.344170e-03
bigcom22        -5.992840e-39 -3.903950e-04
bigcom24        -1.766753e-38 -1.145788e-03
bigcom26         5.473732e-38  3.551697e-03
bigcom28         1.989879e-39  1.284135e-04
bigcom30         3.716225e-38  2.411527e-03
bigcom31        -1.766192e-38 -1.146492e-03
bigcom32        -1.768722e-38 -1.151098e-03
bigcom33        -1.766472e-38 -1.149665e-03
bigcom34        -1.767034e-38 -1.148261e-03
bigcom36        -1.768159e-38 -1.148251e-03
bigcom37        -1.766192e-38 -1.146237e-03
bigcom38        -1.768722e-38 -1.148167e-03
bigcom39        -1.769004e-38 -1.150409e-03
bigcom40         3.191738e-39  2.064121e-04
bigcom43        -1.767034e-38 -1.146068e-03
bigcom44         4.852846e-38  3.147098e-03
bigcom46        -1.768440e-38 -1.149692e-03
bigcom47        -1.767596e-38 -1.151362e-03
bigcom49        -1.767878e-38 -1.148232e-03
bigcom50        -1.768159e-38 -1.148093e-03
bigcom51        -1.766753e-38 -1.146595e-03
bigcom52        -1.766472e-38 -1.146453e-03
bigcom54        -1.766753e-38 -1.146468e-03
bigcom56         1.845105e-37  1.197716e-02
bigcom62        -1.766472e-38 -1.147325e-03
bigcom66        -1.767034e-38 -1.148196e-03
bigcom68        -1.766472e-38 -1.146457e-03
bigcom69        -1.768159e-38 -1.147699e-03
bigcom71        -1.769567e-38 -1.148472e-03
bigcom72        -1.767315e-38 -1.147042e-03
bigcom73        -1.766472e-38 -1.147827e-03
bigcom74        -1.767315e-38 -1.147268e-03
bigcom75        -1.766192e-38 -1.147601e-03
bigcom76        -1.766472e-38 -1.146990e-03
bigcom77        -1.766753e-38 -1.148845e-03
bigcom79        -1.766753e-38 -1.147683e-03
bigcom80        -1.766753e-38 -1.148298e-03
bigcom82         1.508377e-37  9.789807e-03
bigcom83        -1.766472e-38 -1.145919e-03
bigcom84        -1.766472e-38 -1.147827e-03
bigcom85        -1.767034e-38 -1.148906e-03
bigcom87        -1.767034e-38 -1.147967e-03
bigcom89        -1.766753e-38 -1.147555e-03
bigcom91        -1.766192e-38 -1.147070e-03
bigcom92         6.664587e-38  4.325062e-03
bigcom93        -1.766472e-38 -1.147573e-03
bigcom96        -1.766192e-38 -1.148068e-03
bigcom97         1.508377e-37  9.788128e-03
bigcom98        -1.766472e-38 -1.148560e-03
bigcom99        -1.766192e-38 -1.148322e-03
bigcom101       -1.767596e-38 -1.146923e-03
bigcom104       -1.768440e-38 -1.148018e-03
bigcom106       -1.767034e-38 -1.147905e-03
bigcom109       -1.766753e-38 -1.146793e-03
bigcom113       -1.767596e-38 -1.147951e-03
bigcom116       -1.769567e-38 -1.150546e-03
bigcom120       -1.766192e-38 -1.147750e-03
bigcom123       -1.767034e-38 -1.147735e-03
bigcom126       -1.766192e-38 -1.146489e-03
bigcom127       -1.765911e-38 -1.146107e-03
bigcom137       -1.767034e-38 -1.148148e-03
bigcom139       -1.766472e-38 -1.148224e-03
bigcom140       -1.766753e-38 -1.149750e-03
bigcom143       -1.766753e-38 -1.147916e-03
bigcom145       -1.766753e-38 -1.151605e-03
bigcom146       -1.767034e-38 -1.148104e-03
bigcom147       -1.767034e-38 -1.145703e-03
bigcom149       -1.765911e-38 -1.152808e-03
bigcom153       -1.767596e-38 -1.147978e-03
bigcom154       -1.768722e-38 -1.149274e-03
bigcom156       -1.766472e-38 -1.146765e-03
bigcom157       -1.766472e-38 -1.147962e-03
bigcom158       -1.766472e-38 -1.148097e-03
bigcom160       -1.767034e-38 -1.147188e-03
bigcom161       -1.766472e-38 -1.148452e-03
bigcom162       -1.766472e-38 -1.146287e-03
bigcom164       -1.766472e-38 -1.146375e-03
bigcom166       -1.767878e-38 -1.147663e-03
bigcom167       -1.768440e-38 -1.149182e-03
bigcom171       -1.765911e-38 -1.146203e-03
bigcom173        1.845105e-37  1.197573e-02
bigcom175       -1.766472e-38 -1.145834e-03
bigcom176       -1.766753e-38 -1.146800e-03
bigcom177       -1.766753e-38 -1.149006e-03
bigcom178       -1.766753e-38 -1.147982e-03
bigcom180       -1.766472e-38 -1.149520e-03
bigcom181       -1.766753e-38 -1.147114e-03
bigcom184       -1.766472e-38 -1.146030e-03
bigcom186       -1.766472e-38 -1.150552e-03
bigcom187       -1.766472e-38 -1.150245e-03
bigcom189       -1.766753e-38 -1.148034e-03
bigcom194       -1.767034e-38 -1.147045e-03
bigcom195       -1.766753e-38 -1.145752e-03
bigcom196       -1.766192e-38 -1.149212e-03
bigcom204       -1.768159e-38 -1.147124e-03
bigcom205       -1.766753e-38 -1.149051e-03
bigcom212       -1.766192e-38 -1.146558e-03
bigcom214       -1.767034e-38 -1.146948e-03
bigcom222       -1.766472e-38 -1.149847e-03
bigcom223        0.000000e+00  0.000000e+00
bigcom226       -1.766472e-38 -1.147596e-03
bigcom227       -1.766472e-38 -1.146161e-03
bigcom229       -1.766753e-38 -1.148979e-03
bigcom233       -1.766192e-38 -1.150839e-03
bigcom236       -1.766472e-38 -1.147518e-03
bigcom237       -1.765911e-38 -1.147856e-03
bigcom246       -1.766753e-38 -1.147166e-03
bigcom248       -1.767315e-38 -1.148213e-03
bigcom249       -1.766192e-38 -1.149208e-03
bigcom250       -1.766472e-38 -1.152272e-03
bigcom254       -1.766472e-38 -1.148095e-03
bigcom266       -1.766192e-38 -1.147567e-03
bigcom269       -1.767878e-38 -1.147034e-03
bigcom272       -1.766753e-38 -1.146330e-03
bigcom274       -1.769567e-38 -1.148219e-03
bigcom281        3.191962e-37  2.071744e-02
bigcom291       -1.765911e-38 -1.145326e-03
bigcom292       -1.766472e-38 -1.146414e-03
bigcom295       -1.765911e-38 -1.147330e-03
bigcom299       -1.766472e-38 -1.146969e-03
bigcom301       -1.767034e-38 -1.146481e-03
bigcom306       -1.766753e-38 -1.146391e-03
bigcom309        1.267849e-37  8.227769e-03
bigcom314       -1.766192e-38 -1.147672e-03
bigcom321       -1.768159e-38 -1.147102e-03
bigcom341       -1.766472e-38 -1.147207e-03
bigcom350       -1.766192e-38 -1.155605e-03
bigcom353       -1.765911e-38 -1.146574e-03
bigcom359       -1.766192e-38 -1.148704e-03
bigcom363       -1.766753e-38 -1.145327e-03
bigcom365       -1.766192e-38 -1.148878e-03
bigcom385       -1.767034e-38 -1.147818e-03
bigcom386       -1.766192e-38 -1.157448e-03
bigcom408       -1.767878e-38 -1.148971e-03
bigcom412       -1.767034e-38 -1.146845e-03
bigcom480       -1.767034e-38 -1.146184e-03
spin_vertex     -1.116111e-38 -7.219949e-04
membership_s1    6.885405e-39  4.467499e-04
membership_s3    4.187452e-38  2.717954e-03
membership_s4   -8.321295e-39 -5.403084e-04
membership_s5   -7.389918e-39 -4.795466e-04
membership_s6    6.322463e-39  4.129518e-04
membership_s7   -6.508182e-39 -4.224677e-04
membership_s8   -1.767878e-38 -1.147864e-03
membership_s9    6.016807e-38  3.905007e-03
membership_s11  -1.767596e-38 -1.148942e-03
membership_s12  -1.767878e-38 -1.150103e-03
membership_s14  -1.767034e-38 -1.155541e-03
membership_s15   1.245264e-39  8.079868e-05
membership_s16  -1.768440e-38 -1.148941e-03
membership_s17  -1.767878e-38 -1.147710e-03
membership_s18  -1.777209e-38 -1.153364e-03
membership_s20  -1.767315e-38 -1.146706e-03
membership_s21  -1.256454e-39 -8.088222e-05
membership_s22  -1.770695e-38 -1.151061e-03
membership_s24  -1.770977e-38 -1.148762e-03
membership_s25  -1.768440e-38 -1.148399e-03
membership_s26   4.559093e-38  2.949647e-03
membership_s27  -5.643504e-39 -3.665028e-04
membership_s28  -1.770131e-38 -1.148945e-03
membership_s30   3.261801e-39  2.110653e-04
membership_s31  -9.444200e-39 -6.129314e-04
membership_s32   7.984293e-39  5.169547e-04
membership_s33  -1.767315e-38 -1.148114e-03
membership_s36   3.270522e-39  2.117975e-04
membership_s37   1.013527e-38  6.582555e-04
V1               1.797503e-39  1.135739e-04
V2               1.875446e-38  1.214580e-03
pdi             -3.877800e-35 -2.517592e+00
adhesion        -2.787098e-43 -1.784060e-08
cohesion         5.582475e-43  3.573460e-08
inner            1.845428e-43  1.179912e-08
outer            2.781172e-43  1.774303e-08
ioratio          6.246017e-39  3.975677e-04
comsize          1.380462e-42  8.843492e-08
target           1.311436e-38  8.508988e-04
[1] "Dataset: low_TnotC Model GBM, run: 3 of 10 2015-06-16 09:12:02"
Iter   TrainDeviance   ValidDeviance   StepSize   Improve
     1        0.1799             nan     0.0100   -0.0000
     2        0.1790             nan     0.0100    0.0000
     3        0.1780             nan     0.0100    0.0000
     4        0.1769             nan     0.0100   -0.0000
     5        0.1759             nan     0.0100   -0.0001
     6        0.1747             nan     0.0100    0.0000
     7        0.1739             nan     0.0100   -0.0001
     8        0.1731             nan     0.0100   -0.0000
     9        0.1721             nan     0.0100   -0.0000
    10        0.1712             nan     0.0100    0.0000
    20        0.1635             nan     0.0100   -0.0000
    40        0.1513             nan     0.0100   -0.0000
    44        0.1490             nan     0.0100    0.0001

[1] "GBM variable coefficients"
                            var    rel.inf
V2                           V2 8.14340459
ratio5                   ratio5 5.77622175
ratio2                   ratio2 4.96684080
outer                     outer 4.35157794
pagerank               pagerank 4.23484468
comsize                 comsize 3.88066847
orbit18                 orbit18 3.07414214
orbit32                 orbit32 2.54060440
ioratio                 ioratio 2.53605623
bet                         bet 2.21089985
inner                     inner 2.19124818
cohesion               cohesion 1.91427307
orbit20                 orbit20 1.71928267
spin_vertex         spin_vertex 1.60932304
V1                           V1 1.60793976
orbit27                 orbit27 1.53975891
adhesion               adhesion 1.48473714
upto_fifth           upto_fifth 1.44622554
graph23                 graph23 1.40263098
orbit45                 orbit45 1.34794670
graph17                 graph17 1.29208910
graph4                   graph4 1.25001103
ratio4                   ratio4 1.24104915
orbit64                 orbit64 1.23572190
graph10                 graph10 1.12694150
walktrap_vertex walktrap_vertex 1.12446305
graph12                 graph12 1.08348557
orbit19                 orbit19 1.05655392
orbit46                 orbit46 1.05352882
ratio1                   ratio1 1.03772659
orbit41                 orbit41 0.99173860
upto_sixth           upto_sixth 0.96322269
orbit17                 orbit17 0.95884601
orbit35                 orbit35 0.94898039
knn                         knn 0.93395553
bigcom40               bigcom40 0.93228749
graph13                 graph13 0.91592942
fourth                   fourth 0.91370061
graph19                 graph19 0.89889876
orbit15                 orbit15 0.79880908
ratio6                   ratio6 0.79389916
sixth                     sixth 0.71874626
graph6                   graph6 0.70143703
membership_s6     membership_s6 0.68950853
ratio3                   ratio3 0.67273416
bigcom26               bigcom26 0.66684330
graph22                 graph22 0.64801100
orbit24                 orbit24 0.60750016
orbit56                 orbit56 0.58456987
orbit28                 orbit28 0.58163665
orbit51                 orbit51 0.57395001
graph14                 graph14 0.52776990
graph1                   graph1 0.51545901
orbit21                 orbit21 0.50058484
graph11                 graph11 0.47977042
close                     close 0.47676937
bigcom30               bigcom30 0.47451095
graph16                 graph16 0.46960053
orbit9                   orbit9 0.45953289
orbit36                 orbit36 0.45545051
second                   second 0.45489602
orbit30                 orbit30 0.44222002
orbit40                 orbit40 0.38731046
constraint           constraint 0.37610194
graph9                   graph9 0.36220377
graph7                   graph7 0.35155499
orbit26                 orbit26 0.33610485
orbit55                 orbit55 0.32312808
graph25                 graph25 0.31193724
graph27                 graph27 0.30218441
graph21                 graph21 0.29279702
graph24                 graph24 0.29201182
orbit52                 orbit52 0.28752551
membership_s30   membership_s30 0.28643109
graph0                   graph0 0.27990359
orbit5                   orbit5 0.26807034
fifth                     fifth 0.26529859
trans                     trans 0.25481632
third                     third 0.24666755
target                   target 0.24068279
membership_s36   membership_s36 0.23262463
orbit31                 orbit31 0.22713489
orbit39                 orbit39 0.21539353
orbit50                 orbit50 0.20924500
bigcom4                 bigcom4 0.19563111
bigcom21               bigcom21 0.16888339
orbit16                 orbit16 0.15808750
upto_second         upto_second 0.15440078
membership_s5     membership_s5 0.15335284
orbit63                 orbit63 0.14305753
graph3                   graph3 0.14169860
hubscore               hubscore 0.13410702
graph5                   graph5 0.12440452
graph18                 graph18 0.12004557
orbit7                   orbit7 0.11753268
membership_s1     membership_s1 0.10476939
membership_s4     membership_s4 0.09877226
orbit66                 orbit66 0.09172045
orbit62                 orbit62 0.07974889
graph15                 graph15 0.07680909
orbit53                 orbit53 0.07247546
graph20                 graph20 0.06725806
graph26                 graph26 0.06417963
membership_s37   membership_s37 0.06021795
membership_s32   membership_s32 0.05421234
orbit48                 orbit48 0.03753987
graph2                   graph2 0.00000000
graph8                   graph8 0.00000000
graph28                 graph28 0.00000000
graph29                 graph29 0.00000000
orbit0                   orbit0 0.00000000
orbit1                   orbit1 0.00000000
orbit2                   orbit2 0.00000000
orbit3                   orbit3 0.00000000
orbit4                   orbit4 0.00000000
orbit6                   orbit6 0.00000000
orbit8                   orbit8 0.00000000
orbit10                 orbit10 0.00000000
orbit11                 orbit11 0.00000000
orbit12                 orbit12 0.00000000
orbit13                 orbit13 0.00000000
orbit14                 orbit14 0.00000000
orbit22                 orbit22 0.00000000
orbit23                 orbit23 0.00000000
orbit25                 orbit25 0.00000000
orbit29                 orbit29 0.00000000
orbit33                 orbit33 0.00000000
orbit34                 orbit34 0.00000000
orbit37                 orbit37 0.00000000
orbit38                 orbit38 0.00000000
orbit42                 orbit42 0.00000000
orbit43                 orbit43 0.00000000
orbit44                 orbit44 0.00000000
orbit47                 orbit47 0.00000000
orbit49                 orbit49 0.00000000
orbit54                 orbit54 0.00000000
orbit57                 orbit57 0.00000000
orbit58                 orbit58 0.00000000
orbit59                 orbit59 0.00000000
orbit60                 orbit60 0.00000000
orbit61                 orbit61 0.00000000
orbit65                 orbit65 0.00000000
orbit67                 orbit67 0.00000000
orbit68                 orbit68 0.00000000
orbit69                 orbit69 0.00000000
orbit70                 orbit70 0.00000000
orbit71                 orbit71 0.00000000
orbit72                 orbit72 0.00000000
AP                           AP 0.00000000
ecc                         ecc 0.00000000
eccrad                   eccrad 0.00000000
coreness               coreness 0.00000000
evcent                   evcent 0.00000000
first                     first 0.00000000
upto_third           upto_third 0.00000000
upto_fourth         upto_fourth 0.00000000
selfinter             selfinter 0.00000000
bigcom1                 bigcom1 0.00000000
bigcom2                 bigcom2 0.00000000
bigcom3                 bigcom3 0.00000000
bigcom6                 bigcom6 0.00000000
bigcom8                 bigcom8 0.00000000
bigcom9                 bigcom9 0.00000000
bigcom11               bigcom11 0.00000000
bigcom13               bigcom13 0.00000000
bigcom15               bigcom15 0.00000000
bigcom16               bigcom16 0.00000000
bigcom22               bigcom22 0.00000000
bigcom24               bigcom24 0.00000000
bigcom28               bigcom28 0.00000000
bigcom31               bigcom31 0.00000000
bigcom32               bigcom32 0.00000000
bigcom33               bigcom33 0.00000000
bigcom34               bigcom34 0.00000000
bigcom36               bigcom36 0.00000000
bigcom37               bigcom37 0.00000000
bigcom38               bigcom38 0.00000000
bigcom39               bigcom39 0.00000000
bigcom43               bigcom43 0.00000000
bigcom44               bigcom44 0.00000000
bigcom46               bigcom46 0.00000000
bigcom47               bigcom47 0.00000000
bigcom49               bigcom49 0.00000000
bigcom50               bigcom50 0.00000000
bigcom51               bigcom51 0.00000000
bigcom52               bigcom52 0.00000000
bigcom54               bigcom54 0.00000000
bigcom56               bigcom56 0.00000000
bigcom62               bigcom62 0.00000000
bigcom66               bigcom66 0.00000000
bigcom68               bigcom68 0.00000000
bigcom69               bigcom69 0.00000000
bigcom71               bigcom71 0.00000000
bigcom72               bigcom72 0.00000000
bigcom73               bigcom73 0.00000000
bigcom74               bigcom74 0.00000000
bigcom75               bigcom75 0.00000000
bigcom76               bigcom76 0.00000000
bigcom77               bigcom77 0.00000000
bigcom79               bigcom79 0.00000000
bigcom80               bigcom80 0.00000000
bigcom82               bigcom82 0.00000000
bigcom83               bigcom83 0.00000000
bigcom84               bigcom84 0.00000000
bigcom85               bigcom85 0.00000000
bigcom87               bigcom87 0.00000000
bigcom89               bigcom89 0.00000000
bigcom91               bigcom91 0.00000000
bigcom92               bigcom92 0.00000000
bigcom93               bigcom93 0.00000000
bigcom96               bigcom96 0.00000000
bigcom97               bigcom97 0.00000000
bigcom98               bigcom98 0.00000000
bigcom99               bigcom99 0.00000000
bigcom101             bigcom101 0.00000000
bigcom104             bigcom104 0.00000000
bigcom106             bigcom106 0.00000000
bigcom109             bigcom109 0.00000000
bigcom113             bigcom113 0.00000000
bigcom116             bigcom116 0.00000000
bigcom120             bigcom120 0.00000000
bigcom123             bigcom123 0.00000000
bigcom126             bigcom126 0.00000000
bigcom127             bigcom127 0.00000000
bigcom137             bigcom137 0.00000000
bigcom139             bigcom139 0.00000000
bigcom140             bigcom140 0.00000000
bigcom143             bigcom143 0.00000000
bigcom145             bigcom145 0.00000000
bigcom146             bigcom146 0.00000000
bigcom147             bigcom147 0.00000000
bigcom149             bigcom149 0.00000000
bigcom153             bigcom153 0.00000000
bigcom154             bigcom154 0.00000000
bigcom156             bigcom156 0.00000000
bigcom157             bigcom157 0.00000000
bigcom158             bigcom158 0.00000000
bigcom160             bigcom160 0.00000000
bigcom161             bigcom161 0.00000000
bigcom162             bigcom162 0.00000000
bigcom164             bigcom164 0.00000000
bigcom166             bigcom166 0.00000000
bigcom167             bigcom167 0.00000000
bigcom171             bigcom171 0.00000000
bigcom173             bigcom173 0.00000000
bigcom175             bigcom175 0.00000000
bigcom176             bigcom176 0.00000000
bigcom177             bigcom177 0.00000000
bigcom178             bigcom178 0.00000000
bigcom180             bigcom180 0.00000000
bigcom181             bigcom181 0.00000000
bigcom184             bigcom184 0.00000000
bigcom186             bigcom186 0.00000000
bigcom187             bigcom187 0.00000000
bigcom189             bigcom189 0.00000000
bigcom194             bigcom194 0.00000000
bigcom195             bigcom195 0.00000000
bigcom196             bigcom196 0.00000000
bigcom204             bigcom204 0.00000000
bigcom205             bigcom205 0.00000000
bigcom212             bigcom212 0.00000000
bigcom214             bigcom214 0.00000000
bigcom222             bigcom222 0.00000000
bigcom223             bigcom223 0.00000000
bigcom226             bigcom226 0.00000000
bigcom227             bigcom227 0.00000000
bigcom229             bigcom229 0.00000000
bigcom233             bigcom233 0.00000000
bigcom236             bigcom236 0.00000000
bigcom237             bigcom237 0.00000000
bigcom246             bigcom246 0.00000000
bigcom248             bigcom248 0.00000000
bigcom249             bigcom249 0.00000000
bigcom250             bigcom250 0.00000000
bigcom254             bigcom254 0.00000000
bigcom266             bigcom266 0.00000000
bigcom269             bigcom269 0.00000000
bigcom272             bigcom272 0.00000000
bigcom274             bigcom274 0.00000000
bigcom281             bigcom281 0.00000000
bigcom291             bigcom291 0.00000000
bigcom292             bigcom292 0.00000000
bigcom295             bigcom295 0.00000000
bigcom299             bigcom299 0.00000000
bigcom301             bigcom301 0.00000000
bigcom306             bigcom306 0.00000000
bigcom309             bigcom309 0.00000000
bigcom314             bigcom314 0.00000000
bigcom321             bigcom321 0.00000000
bigcom341             bigcom341 0.00000000
bigcom350             bigcom350 0.00000000
bigcom353             bigcom353 0.00000000
bigcom359             bigcom359 0.00000000
bigcom363             bigcom363 0.00000000
bigcom365             bigcom365 0.00000000
bigcom385             bigcom385 0.00000000
bigcom386             bigcom386 0.00000000
bigcom408             bigcom408 0.00000000
bigcom412             bigcom412 0.00000000
bigcom480             bigcom480 0.00000000
membership_s3     membership_s3 0.00000000
membership_s7     membership_s7 0.00000000
membership_s8     membership_s8 0.00000000
membership_s9     membership_s9 0.00000000
membership_s11   membership_s11 0.00000000
membership_s12   membership_s12 0.00000000
membership_s14   membership_s14 0.00000000
membership_s15   membership_s15 0.00000000
membership_s16   membership_s16 0.00000000
membership_s17   membership_s17 0.00000000
membership_s18   membership_s18 0.00000000
membership_s20   membership_s20 0.00000000
membership_s21   membership_s21 0.00000000
membership_s22   membership_s22 0.00000000
membership_s24   membership_s24 0.00000000
membership_s25   membership_s25 0.00000000
membership_s26   membership_s26 0.00000000
membership_s27   membership_s27 0.00000000
membership_s28   membership_s28 0.00000000
membership_s31   membership_s31 0.00000000
membership_s33   membership_s33 0.00000000
pdi                         pdi 0.00000000
[1] "Dataset: low_TnotC Model RF, run: 3 of 10 2015-06-16 09:12:27"
     |      Out-of-bag   |
Tree |      MSE  %Var(y) |
   1 |  0.03333   188.13 |
   2 |  0.03416   192.85 |
   3 |  0.03248   183.33 |
   4 |  0.03002   169.46 |
   5 |   0.0283   159.75 |
   6 |  0.02739   154.61 |
   7 |  0.02631   148.54 |
   8 |   0.0257   145.06 |
   9 |  0.02476   139.76 |
  10 |  0.02429   137.12 |
  11 |  0.02394   135.13 |
  12 |  0.02344   132.30 |
  13 |  0.02296   129.63 |
  14 |  0.02235   126.15 |
  15 |  0.02206   124.52 |
  16 |  0.02208   124.63 |
  17 |  0.02189   123.59 |
  18 |  0.02169   122.43 |
  19 |  0.02165   122.21 |
  20 |  0.02145   121.09 |
  21 |  0.02133   120.43 |
  22 |  0.02133   120.38 |
  23 |  0.02114   119.34 |
  24 |  0.02098   118.41 |
  25 |  0.02099   118.46 |
  26 |  0.02086   117.77 |
  27 |  0.02072   116.97 |
  28 |  0.02062   116.41 |
  29 |  0.02053   115.92 |
  30 |  0.02057   116.11 |
  31 |  0.02054   115.92 |
  32 |  0.02049   115.68 |
  33 |  0.02044   115.37 |
  34 |   0.0204   115.17 |
  35 |  0.02043   115.31 |
  36 |  0.02031   114.67 |
  37 |  0.02028   114.48 |
  38 |  0.02029   114.53 |
  39 |  0.02027   114.44 |
  40 |  0.02025   114.32 |
  41 |  0.02023   114.21 |
  42 |  0.02017   113.86 |
  43 |  0.02013   113.63 |
  44 |  0.02016   113.79 |
  45 |  0.02013   113.62 |
  46 |  0.02012   113.55 |
  47 |  0.02012   113.56 |
  48 |  0.02009   113.41 |
  49 |  0.02007   113.31 |
  50 |  0.02002   113.02 |
  51 |  0.02002   113.02 |
  52 |  0.02001   112.93 |
  53 |  0.01998   112.78 |
  54 |  0.01995   112.61 |
  55 |  0.01992   112.44 |
  56 |  0.01991   112.38 |
  57 |   0.0199   112.31 |
  58 |  0.01991   112.38 |
  59 |   0.0199   112.36 |
  60 |   0.0199   112.33 |
  61 |   0.0199   112.36 |
  62 |   0.0199   112.31 |
  63 |  0.01985   112.07 |
  64 |  0.01987   112.16 |
  65 |  0.01985   112.03 |
  66 |  0.01985   112.07 |
  67 |  0.01984   112.00 |
  68 |  0.01985   112.06 |
  69 |  0.01985   112.03 |
  70 |  0.01985   112.07 |
  71 |  0.01984   111.98 |
  72 |  0.01983   111.96 |
  73 |  0.01982   111.90 |
  74 |  0.01982   111.88 |
  75 |  0.01982   111.88 |
  76 |  0.01979   111.72 |
  77 |  0.01979   111.72 |
  78 |  0.01978   111.66 |
  79 |  0.01977   111.58 |
  80 |  0.01977   111.59 |
  81 |  0.01974   111.45 |
  82 |  0.01974   111.40 |
  83 |  0.01975   111.48 |
  84 |  0.01974   111.44 |
  85 |  0.01974   111.46 |
  86 |  0.01973   111.36 |
  87 |  0.01972   111.30 |
  88 |  0.01972   111.34 |
  89 |  0.01971   111.24 |
  90 |   0.0197   111.22 |
  91 |  0.01968   111.07 |
  92 |  0.01967   111.05 |
  93 |  0.01968   111.09 |
  94 |  0.01967   111.03 |
  95 |  0.01967   111.06 |
  96 |  0.01968   111.11 |
  97 |  0.01968   111.07 |
  98 |  0.01969   111.15 |
  99 |   0.0197   111.17 |
 100 |  0.01969   111.16 |
[1] "Random Forest variable coefficients"
                      %IncMSE IncNodePurity
graph5           5.710969e-04  2.420807e-01
graph6           2.865295e-03  4.220560e-01
graph7           2.416763e-04  3.529903e-01
graph8           0.000000e+00  1.431147e-19
graph9           4.184299e-03  8.321105e-01
graph10          8.957379e-03  1.223317e+00
graph11          7.532807e-03  7.263716e-01
graph12          5.850754e-03  6.211436e-01
graph13          4.385478e-03  9.268565e-01
graph14          5.288525e-03  6.474513e-01
graph15          9.352875e-03  5.451835e-01
graph16          6.091944e-03  7.365256e-01
graph17          7.547813e-03  7.587176e-01
graph18          2.273758e-03  2.862399e-01
graph19          3.584250e-03  7.094790e-01
graph20          1.310714e-03  4.457461e-01
graph21          2.861178e-03  3.714576e-01
graph22          4.965487e-04  2.452376e-01
graph23          3.982288e-03  8.153420e-01
graph24          4.949319e-04  1.624168e-01
graph25          8.437948e-04  3.444455e-01
graph26          5.878301e-04  1.244644e-01
graph27          2.702757e-04  7.693384e-02
graph28         -2.395669e-06  3.300433e-02
graph29          0.000000e+00  0.000000e+00
orbit0           4.796534e-04  1.682221e-01
orbit1           3.172708e-03  6.707461e-01
orbit2           1.520342e-04  1.746765e-01
orbit3           3.219534e-06  4.149012e-02
orbit4           3.013061e-03  5.136285e-01
orbit5           3.639502e-03  3.966371e-01
orbit6           7.125411e-03  8.636117e-01
orbit7           7.813485e-05  1.155232e-01
orbit8           8.525797e-04  3.046456e-01
orbit9           2.986334e-03  4.179491e-01
orbit10          8.173515e-04  2.907399e-01
orbit11          9.559790e-05  6.361212e-02
orbit12          5.476850e-04  1.772078e-01
orbit13          1.029723e-04  7.158614e-02
orbit14          0.000000e+00  0.000000e+00
orbit15          9.616654e-03  8.167960e-01
orbit16          5.345116e-03  4.054354e-01
orbit17          8.109985e-03  6.310506e-01
orbit18          7.698524e-03  1.975530e+00
orbit19          5.750163e-03  8.358593e-01
orbit20          3.533652e-03  4.675175e-01
orbit21          2.947925e-03  4.501620e-01
orbit22          1.307450e-02  8.578598e-01
orbit23          1.660845e-05  1.051225e-02
orbit24          4.207592e-03  7.369842e-01
orbit25          8.760975e-04  2.844075e-01
orbit26          2.194078e-03  2.126532e-01
orbit27          5.746420e-03  7.333114e-01
orbit28          6.596167e-03  5.728231e-01
orbit29          5.894184e-04  1.950749e-01
orbit30          1.598551e-03  3.135864e-01
orbit31          9.851456e-03  5.990551e-01
orbit32          2.388397e-03  6.420059e-01
orbit33          7.373910e-05  7.665080e-02
orbit34          5.536572e-03  7.902669e-01
orbit35          5.349885e-03  9.594991e-01
orbit36          1.381384e-03  6.703572e-01
orbit37          1.343036e-03  3.420205e-01
orbit38          4.931072e-04  2.739079e-01
orbit39          7.706840e-03  6.054144e-01
orbit40          2.165725e-03  4.398331e-01
orbit41          2.463916e-04  3.119662e-01
orbit42          1.579307e-04  1.832644e-01
orbit43          3.160875e-03  2.684428e-01
orbit44          0.000000e+00  1.387779e-19
orbit45          4.606283e-03  5.657920e-01
orbit46          1.235776e-03  1.778718e-01
orbit47          2.137256e-04  1.282432e-01
orbit48          4.173122e-04  1.684121e-01
orbit49          9.286648e-04  2.429448e-01
orbit50          7.288869e-04  1.897957e-01
orbit51          3.545546e-03  3.092504e-01
orbit52          1.807008e-03  2.918608e-01
orbit53          1.504897e-03  2.006591e-01
orbit54          6.407674e-04  2.678193e-01
orbit55         -1.642485e-05  2.946798e-02
orbit56          3.815191e-03  6.181161e-01
orbit57          1.060670e-06  2.175271e-02
orbit58          0.000000e+00  0.000000e+00
orbit59          3.798393e-04  6.383398e-02
orbit60          1.045764e-03  2.922480e-01
orbit61          0.000000e+00  0.000000e+00
orbit62          4.292055e-04  9.166090e-02
orbit63          7.050675e-05  8.833042e-02
orbit64          2.811391e-04  1.180765e-01
orbit65          8.264925e-05  1.018318e-01
orbit66          7.133593e-05  9.663276e-03
orbit67          5.274091e-05  8.786701e-02
orbit68          3.352515e-04  1.619906e-01
orbit69          0.000000e+00  0.000000e+00
orbit70          3.044484e-05  2.888161e-02
orbit71          0.000000e+00  0.000000e+00
orbit72          0.000000e+00  0.000000e+00
AP               0.000000e+00  8.881784e-18
bet              1.138432e-03  7.158707e-01
ecc              2.658054e-04  1.317337e-01
eccrad           2.949462e-04  2.144122e-01
close            5.497280e-03  6.337686e-01
constraint       2.337647e-03  7.515116e-01
coreness         4.015125e-04  4.991860e-01
knn              8.051942e-03  9.500033e-01
hubscore         4.742047e-03  7.063429e-01
pagerank         1.907313e-03  2.165067e+00
trans            3.059540e-04  1.692109e-01
evcent           6.006927e-03  5.906399e-01
first            7.988974e-05  1.455463e-01
upto_second      5.114471e-03  6.282765e-01
upto_third       5.542885e-03  4.087392e-01
upto_fourth      4.562126e-03  9.352582e-01
upto_fifth       3.833230e-03  6.861144e-01
upto_sixth       3.004641e-03  6.957447e-01
second           5.725327e-03  6.095137e-01
third            5.270758e-03  7.188111e-01
fourth           7.023888e-03  1.304354e+00
fifth            5.016915e-03  1.636206e+00
sixth            2.168323e-03  7.820428e-01
ratio1           8.473065e-03  1.339179e+00
ratio2           1.316592e-02  2.954726e+00
ratio3           3.282156e-03  7.662842e-01
ratio4           4.345501e-03  1.203786e+00
ratio5           2.129946e-03  2.237051e+00
ratio6           5.849187e-03  1.304782e+00
selfinter        2.456762e-06  4.257083e-02
walktrap_vertex  3.015126e-04  4.638577e-01
bigcom1          1.682859e-05  1.030531e-01
bigcom2          0.000000e+00  0.000000e+00
bigcom3         -2.976638e-05  1.455721e-01
bigcom4          1.813401e-03  1.807267e-01
bigcom6          0.000000e+00  0.000000e+00
bigcom8          3.237512e-05  1.671625e-01
bigcom9          0.000000e+00  1.387779e-19
bigcom11         0.000000e+00  0.000000e+00
bigcom13         0.000000e+00  5.551115e-19
bigcom15         0.000000e+00  0.000000e+00
bigcom16         0.000000e+00  0.000000e+00
bigcom21         3.119194e-04  3.574174e-01
bigcom22        -2.820827e-05  1.882249e-01
bigcom24         0.000000e+00  0.000000e+00
bigcom26         7.373943e-06  1.686580e-01
bigcom28         3.938006e-05  1.444350e-01
bigcom30        -1.033694e-04  2.512219e-01
bigcom31         0.000000e+00  0.000000e+00
bigcom32         0.000000e+00  0.000000e+00
bigcom33         0.000000e+00  0.000000e+00
bigcom34         0.000000e+00  0.000000e+00
bigcom36         0.000000e+00  0.000000e+00
bigcom37         0.000000e+00  0.000000e+00
bigcom38         0.000000e+00  0.000000e+00
bigcom39         0.000000e+00  0.000000e+00
bigcom40         1.889240e-04  2.278329e-01
bigcom43         0.000000e+00  0.000000e+00
bigcom44        -9.543351e-07  3.272499e-04
bigcom46         0.000000e+00  1.387779e-19
bigcom47         0.000000e+00  0.000000e+00
bigcom49         0.000000e+00  0.000000e+00
bigcom50         0.000000e+00  0.000000e+00
bigcom51         0.000000e+00  0.000000e+00
bigcom52         0.000000e+00  0.000000e+00
bigcom54         0.000000e+00  0.000000e+00
bigcom56        -1.475808e-05  4.883683e-01
bigcom62         0.000000e+00  5.551115e-19
bigcom66         0.000000e+00  0.000000e+00
bigcom68         0.000000e+00  0.000000e+00
bigcom69         0.000000e+00  0.000000e+00
bigcom71         0.000000e+00  0.000000e+00
bigcom72         0.000000e+00  0.000000e+00
bigcom73         0.000000e+00  0.000000e+00
bigcom74         0.000000e+00  0.000000e+00
bigcom75         0.000000e+00  0.000000e+00
bigcom76         0.000000e+00  2.775558e-19
bigcom77         0.000000e+00  0.000000e+00
bigcom79         0.000000e+00  0.000000e+00
bigcom80         0.000000e+00  0.000000e+00
bigcom82        -6.084621e-06  3.428122e-01
bigcom83         0.000000e+00  0.000000e+00
bigcom84         0.000000e+00  0.000000e+00
bigcom85         0.000000e+00  1.387779e-19
bigcom87         0.000000e+00  0.000000e+00
bigcom89         0.000000e+00  0.000000e+00
bigcom91         0.000000e+00  0.000000e+00
bigcom92         1.254368e-04  4.209027e-01
bigcom93         0.000000e+00  0.000000e+00
bigcom96         0.000000e+00  0.000000e+00
bigcom97         1.490455e-05  1.963175e-01
bigcom98         0.000000e+00  0.000000e+00
bigcom99         0.000000e+00  0.000000e+00
bigcom101        0.000000e+00  0.000000e+00
bigcom104        0.000000e+00  0.000000e+00
bigcom106        0.000000e+00  1.387779e-19
bigcom109        0.000000e+00  0.000000e+00
bigcom113        0.000000e+00  0.000000e+00
bigcom116        0.000000e+00  0.000000e+00
bigcom120        0.000000e+00  2.775558e-19
bigcom123        0.000000e+00  0.000000e+00
bigcom126        0.000000e+00  0.000000e+00
bigcom127        0.000000e+00  0.000000e+00
bigcom137        0.000000e+00  0.000000e+00
bigcom139        0.000000e+00  0.000000e+00
bigcom140        0.000000e+00  0.000000e+00
bigcom143        0.000000e+00  0.000000e+00
bigcom145        0.000000e+00  0.000000e+00
bigcom146        0.000000e+00  0.000000e+00
bigcom147        0.000000e+00  0.000000e+00
bigcom149        0.000000e+00  0.000000e+00
bigcom153        0.000000e+00  5.551115e-19
bigcom154        0.000000e+00  0.000000e+00
bigcom156        0.000000e+00  0.000000e+00
bigcom157        0.000000e+00  0.000000e+00
bigcom158        0.000000e+00  0.000000e+00
bigcom160        0.000000e+00  0.000000e+00
bigcom161        0.000000e+00  0.000000e+00
bigcom162        0.000000e+00  0.000000e+00
bigcom164        0.000000e+00  0.000000e+00
bigcom166        0.000000e+00  0.000000e+00
bigcom167        0.000000e+00  0.000000e+00
bigcom171        0.000000e+00  0.000000e+00
bigcom173       -4.029840e-06  4.264760e-01
bigcom175        0.000000e+00  0.000000e+00
bigcom176        0.000000e+00  0.000000e+00
bigcom177        0.000000e+00  0.000000e+00
bigcom178        0.000000e+00  0.000000e+00
bigcom180        0.000000e+00  0.000000e+00
bigcom181        0.000000e+00  1.387779e-19
bigcom184        0.000000e+00  0.000000e+00
bigcom186        0.000000e+00  0.000000e+00
bigcom187        0.000000e+00  0.000000e+00
bigcom189        0.000000e+00  0.000000e+00
bigcom194        0.000000e+00  0.000000e+00
bigcom195        0.000000e+00  0.000000e+00
bigcom196        0.000000e+00  0.000000e+00
bigcom204        0.000000e+00  0.000000e+00
bigcom205        0.000000e+00  0.000000e+00
bigcom212        0.000000e+00  0.000000e+00
bigcom214        0.000000e+00  0.000000e+00
bigcom222        0.000000e+00  0.000000e+00
bigcom223        0.000000e+00  0.000000e+00
bigcom226        0.000000e+00  0.000000e+00
bigcom227        0.000000e+00  0.000000e+00
bigcom229        0.000000e+00  0.000000e+00
bigcom233        0.000000e+00  0.000000e+00
bigcom236        0.000000e+00  0.000000e+00
bigcom237        0.000000e+00  0.000000e+00
bigcom246        0.000000e+00  0.000000e+00
bigcom248        0.000000e+00  0.000000e+00
bigcom249        0.000000e+00  0.000000e+00
bigcom250        0.000000e+00  0.000000e+00
bigcom254        0.000000e+00  0.000000e+00
bigcom266        0.000000e+00  0.000000e+00
bigcom269        0.000000e+00  0.000000e+00
bigcom272        0.000000e+00  0.000000e+00
bigcom274        0.000000e+00  0.000000e+00
bigcom281       -2.080641e-05  5.066113e-01
bigcom291        0.000000e+00  0.000000e+00
bigcom292        0.000000e+00  0.000000e+00
bigcom295        0.000000e+00  0.000000e+00
bigcom299        0.000000e+00  0.000000e+00
bigcom301        0.000000e+00  0.000000e+00
bigcom306        0.000000e+00  0.000000e+00
bigcom309       -2.974167e-05  2.145820e-01
bigcom314        0.000000e+00  0.000000e+00
bigcom321        0.000000e+00  0.000000e+00
bigcom341        0.000000e+00  0.000000e+00
bigcom350        0.000000e+00  0.000000e+00
bigcom353        0.000000e+00  0.000000e+00
bigcom359        0.000000e+00  0.000000e+00
bigcom363        0.000000e+00  0.000000e+00
bigcom365        0.000000e+00  0.000000e+00
bigcom385        0.000000e+00  0.000000e+00
bigcom386        0.000000e+00  0.000000e+00
bigcom408        0.000000e+00  0.000000e+00
bigcom412        0.000000e+00  0.000000e+00
bigcom480        0.000000e+00  0.000000e+00
spin_vertex      1.721741e-03  6.368581e-01
membership_s1    9.477328e-05  2.136251e-01
membership_s3   -1.300570e-04  1.324232e-01
membership_s4    1.999039e-04  2.256494e-01
membership_s5    1.975359e-05  1.048675e-01
membership_s6    2.602981e-03  2.539248e-01
membership_s7    9.671842e-05  1.898167e-01
membership_s8   -4.729441e-07  2.459678e-01
membership_s9   -5.506663e-05  1.057339e-01
membership_s11   0.000000e+00  0.000000e+00
membership_s12   0.000000e+00  0.000000e+00
membership_s14   0.000000e+00  0.000000e+00
membership_s15  -8.609736e-06  9.029697e-02
membership_s16   0.000000e+00  0.000000e+00
membership_s17   0.000000e+00  0.000000e+00
membership_s18   0.000000e+00  0.000000e+00
membership_s20   0.000000e+00  0.000000e+00
membership_s21   1.045207e-06  2.384932e-01
membership_s22   0.000000e+00  0.000000e+00
membership_s24   3.443653e-05  1.826494e-01
membership_s25   0.000000e+00  0.000000e+00
membership_s26   0.000000e+00  0.000000e+00
membership_s27   7.460490e-06  9.921931e-02
membership_s28   0.000000e+00  0.000000e+00
membership_s30   7.010609e-05  9.782540e-02
membership_s31   2.367139e-05  6.834093e-02
membership_s32   3.943167e-05  9.589924e-02
membership_s33   0.000000e+00  0.000000e+00
membership_s36   1.584926e-04  1.904487e-01
membership_s37  -3.706875e-05  8.705353e-02
V1               4.345160e-03  2.123126e+00
V2               4.051184e-03  3.634966e+00
pdi              0.000000e+00  0.000000e+00
adhesion         1.051149e-02  1.985244e+00
cohesion         1.092942e-02  1.786294e+00
inner            7.653651e-03  2.331391e+00
outer            4.443581e-03  2.394899e+00
ioratio          1.454365e-02  1.977925e+00
comsize          5.035814e-03  2.482647e+00
target           2.673574e-06  2.117145e-01
[1] "Dataset: low_TnotC Model GLM, run: 3 of 10 2015-06-16 09:15:16"
[1] "glmnet variable coefficients"
                         [,1]          [,2]
(Intercept)     -3.996912e+00 -3.976488e+00
graph0           1.870451e-40  1.249027e-05
graph1          -1.335455e-42 -8.206098e-08
graph2           1.115673e-39  7.175921e-05
graph3          -1.110649e-43 -6.975128e-09
graph4          -1.032998e-45 -6.249186e-11
graph5           1.843240e-41  1.226001e-06
graph6          -4.695810e-43 -2.886487e-08
graph7           3.584245e-41  2.308734e-06
graph8          -1.172682e-41 -4.102486e-06
graph9          -2.195872e-45 -1.380341e-10
graph10         -4.567383e-47 -2.787458e-12
graph11         -1.265500e-48 -7.538394e-14
graph12         -6.971957e-45 -4.432609e-10
graph13         -2.265925e-44 -1.394236e-09
graph14         -1.701723e-46 -9.853648e-12
graph15         -2.104849e-42 -1.327978e-07
graph16         -1.823706e-44 -1.140018e-09
graph17         -2.625579e-44 -1.662127e-09
graph18          9.258718e-43  6.079574e-08
graph19         -3.600440e-43 -2.299678e-08
graph20          1.598505e-42  1.046048e-07
graph21         -1.259636e-42 -7.970407e-08
graph22          1.157425e-42  7.483570e-08
graph23         -1.823781e-42 -1.160952e-07
graph24         -1.626603e-42 -1.059826e-07
graph25          1.199883e-41  7.886468e-07
graph26          1.061071e-41  6.816369e-07
graph27          4.589136e-40  2.962532e-05
graph28          2.765254e-40  1.782233e-05
graph29         -1.492717e-38 -9.780074e-04
orbit0           1.870451e-40  1.249119e-05
orbit1          -1.334968e-42 -8.201754e-08
orbit2          -1.125445e-40 -7.090844e-06
orbit3           1.115673e-39  7.175947e-05
orbit4          -1.269800e-43 -7.989466e-09
orbit5          -2.806118e-43 -1.650057e-08
orbit6          -1.032994e-45 -6.248150e-11
orbit7          -2.815771e-40 -1.804233e-05
orbit8           1.843240e-41  1.226065e-06
orbit9          -1.344862e-42 -8.496040e-08
orbit10          3.331780e-42  2.177272e-07
orbit11         -3.878706e-40 -2.519615e-05
orbit12          3.515808e-41  2.264438e-06
orbit13          3.667948e-39  2.368937e-04
orbit14         -1.172682e-41 -4.108120e-06
orbit15         -2.673386e-45 -1.682499e-10
orbit16         -4.022411e-44 -2.543685e-09
orbit17         -6.034274e-45 -3.721182e-10
orbit18          9.006603e-46  5.942996e-11
orbit19         -5.797478e-47 -3.580401e-12
orbit20         -4.019614e-47 -6.633393e-13
orbit21         -8.446126e-43 -5.358165e-08
orbit22         -1.265500e-48 -7.536757e-14
orbit23         -8.199176e-40 -5.282848e-05
orbit24         -9.864334e-45 -6.275195e-10
orbit25         -1.069013e-45 -6.554451e-11
orbit26          1.484958e-42  9.772674e-08
orbit27         -7.776049e-44 -4.905118e-09
orbit28         -3.320908e-43 -2.059357e-08
orbit29          1.024907e-43  6.686395e-09
orbit30          2.774307e-43  2.061521e-08
orbit31         -4.330356e-46 -2.671945e-11
orbit32          4.754803e-45  3.108880e-10
orbit33         -2.048287e-39 -1.326865e-04
orbit34         -2.104849e-42 -1.327835e-07
orbit35         -2.790807e-44 -1.743772e-09
orbit36          8.582168e-44  6.183081e-09
orbit37         -2.655450e-44 -1.664838e-09
orbit38         -2.741029e-41 -1.765208e-06
orbit39         -6.448049e-44 -4.066072e-09
orbit40         -1.170640e-44 -7.578014e-10
orbit41          2.301760e-41  1.498188e-06
orbit42          5.285667e-39  3.432131e-04
orbit43          9.260652e-43  6.080713e-08
orbit44         -1.181363e-38 -7.678351e-04
orbit45         -4.708708e-43 -3.005200e-08
orbit46         -3.170363e-44 -2.386586e-09
orbit47         -9.868687e-42 -6.441279e-07
orbit48          6.453584e-43  4.104079e-08
orbit49          1.613638e-42  1.055966e-07
orbit50          1.203957e-41  7.910787e-07
orbit51         -3.063663e-42 -1.943401e-07
orbit52         -3.774521e-43 -2.346459e-08
orbit53          1.104330e-41  7.473129e-07
orbit54          1.157310e-42  7.482614e-08
orbit55          1.240334e-38  8.035745e-04
orbit56         -2.152621e-42 -1.373326e-07
orbit57          1.976643e-41  1.283137e-06
orbit58         -5.980088e-39 -3.912802e-04
orbit59         -1.926539e-42 -1.253459e-07
orbit60          3.776752e-41  2.415751e-06
orbit61         -1.930646e-39 -1.291928e-04
orbit62         -1.567137e-41 -1.006105e-06
orbit63          4.974204e-40  3.234736e-05
orbit64          5.254860e-40  3.412985e-05
orbit65          5.904334e-42  3.762382e-07
orbit66          1.563933e-40  1.010530e-05
orbit67          2.040493e-38  1.322702e-03
orbit68          4.629950e-40  2.988935e-05
orbit69         -1.825773e-38 -1.198487e-03
orbit70          2.780134e-40  1.791889e-05
orbit71          3.801477e-39  2.419123e-04
orbit72         -1.492717e-38 -9.780366e-04
AP              -1.365920e-38 -8.894542e-04
bet             -6.086604e-43 -3.950794e-08
ecc             -8.955751e-41 -9.892737e-06
eccrad          -5.373451e-40 -5.935563e-05
close           -4.756181e-38 -2.981109e-03
constraint      -1.641306e-39 -1.082127e-04
coreness         3.610126e-40  2.371068e-05
knn             -4.088463e-42 -2.587750e-07
hubscore        -2.618482e-37 -1.644100e-02
pagerank        -4.935843e-38 -3.220569e-03
trans            7.672559e-39  4.977599e-04
evcent          -2.580785e-37 -1.620075e-02
first            1.870451e-40  1.249214e-05
upto_second     -1.431581e-42 -8.811802e-08
upto_third      -3.045750e-43 -1.866678e-08
upto_fourth     -3.671200e-43 -2.291356e-08
upto_fifth      -3.651650e-42 -2.359827e-07
upto_sixth      -1.818174e-41 -1.180474e-06
second          -1.433166e-42 -8.821684e-08
third           -3.345962e-43 -2.047441e-08
fourth           1.087612e-43  6.037573e-09
fifth           -2.809246e-43 -1.949969e-08
sixth            1.520976e-42  9.690004e-08
ratio1          -4.138496e-42 -2.620112e-07
ratio2           5.205075e-42  3.298138e-07
ratio3          -2.955912e-41 -1.941472e-06
ratio4           1.125458e-41  7.030479e-07
ratio5           9.812011e-40  6.384544e-05
ratio6           2.020676e-42  1.294427e-07
selfinter        7.072266e-40  4.494496e-05
walktrap_vertex -1.489858e-39 -9.608025e-05
bigcom1         -4.642942e-39 -3.009941e-04
bigcom2         -1.824038e-38 -1.184501e-03
bigcom3          1.449361e-40  8.804060e-06
bigcom4          1.710066e-39  1.130910e-04
bigcom6         -1.822883e-38 -1.188723e-03
bigcom8          2.864225e-39  1.871175e-04
bigcom9         -1.830126e-38 -1.190478e-03
bigcom11        -1.825194e-38 -1.188395e-03
bigcom13        -1.827222e-38 -1.189556e-03
bigcom15        -1.828092e-38 -1.190165e-03
bigcom16        -1.824327e-38 -1.190320e-03
bigcom21         2.895542e-38  1.881668e-03
bigcom22        -5.338949e-39 -3.480210e-04
bigcom24        -1.823172e-38 -1.188380e-03
bigcom26         6.283361e-38  4.088734e-03
bigcom28        -7.471724e-39 -4.852842e-04
bigcom30         3.125294e-38  2.035722e-03
bigcom31        -1.822594e-38 -1.179571e-03
bigcom32        -1.825484e-38 -1.192756e-03
bigcom33        -1.822883e-38 -1.190237e-03
bigcom34        -1.823460e-38 -1.187744e-03
bigcom36        -1.825194e-38 -1.189347e-03
bigcom37        -1.823172e-38 -1.196255e-03
bigcom38        -1.825484e-38 -1.188668e-03
bigcom39        -1.825484e-38 -1.190506e-03
bigcom40        -8.013410e-40 -5.076286e-05
bigcom43        -1.823749e-38 -1.185206e-03
bigcom44         2.534778e-38  1.647903e-03
bigcom46        -1.825194e-38 -1.189762e-03
bigcom47        -1.824038e-38 -1.190271e-03
bigcom49        -1.824616e-38 -1.188715e-03
bigcom50        -1.825194e-38 -1.189231e-03
bigcom51        -1.823460e-38 -1.186671e-03
bigcom52        -1.822883e-38 -1.189533e-03
bigcom54        -1.823460e-38 -1.188516e-03
bigcom56         2.344506e-37  1.526449e-02
bigcom62        -1.823172e-38 -1.189950e-03
bigcom66        -1.823460e-38 -1.189872e-03
bigcom68        -1.823172e-38 -1.188448e-03
bigcom69        -1.824905e-38 -1.189849e-03
bigcom71        -1.825773e-38 -1.187213e-03
bigcom72        -1.824038e-38 -1.187154e-03
bigcom73        -1.823460e-38 -1.187217e-03
bigcom74        -1.824038e-38 -1.186613e-03
bigcom75        -1.822883e-38 -1.189418e-03
bigcom76        -1.823749e-38 -1.188470e-03
bigcom77        -1.823460e-38 -1.189229e-03
bigcom79        -1.823172e-38 -1.189695e-03
bigcom80        -1.823460e-38 -1.190801e-03
bigcom82         1.502698e-37  9.780920e-03
bigcom83        -1.823172e-38 -1.188210e-03
bigcom84        -1.822883e-38 -1.182590e-03
bigcom85        -1.824038e-38 -1.189701e-03
bigcom87        -1.824038e-38 -1.189302e-03
bigcom89        -1.823460e-38 -1.187508e-03
bigcom91        -1.823172e-38 -1.188839e-03
bigcom92         6.607751e-38  4.300845e-03
bigcom93        -1.823460e-38 -1.187281e-03
bigcom96        -1.822883e-38 -1.190517e-03
bigcom97         1.081765e-37  7.040897e-03
bigcom98        -1.823749e-38 -1.189709e-03
bigcom99        -1.823749e-38 -1.188805e-03
bigcom101       -1.824327e-38 -1.188511e-03
bigcom104       -1.825194e-38 -1.186965e-03
bigcom106       -1.824038e-38 -1.190605e-03
bigcom109       -1.823460e-38 -1.185451e-03
bigcom113       -1.824038e-38 -1.190668e-03
bigcom116       -1.826352e-38 -1.190206e-03
bigcom120       -1.823172e-38 -1.189483e-03
bigcom123       -1.823749e-38 -1.186796e-03
bigcom126       -1.823172e-38 -1.189306e-03
bigcom127       -1.822883e-38 -1.186810e-03
bigcom137       -1.823749e-38 -1.189116e-03
bigcom139       -1.823172e-38 -1.190327e-03
bigcom140       -1.823460e-38 -1.187225e-03
bigcom143       -1.823749e-38 -1.191092e-03
bigcom145       -1.823172e-38 -1.185444e-03
bigcom146       -1.823460e-38 -1.182291e-03
bigcom147       -1.823460e-38 -1.186169e-03
bigcom149       -1.822594e-38 -1.189404e-03
bigcom153       -1.824038e-38 -1.190479e-03
bigcom154       -1.825484e-38 -1.188379e-03
bigcom156       -1.823172e-38 -1.188872e-03
bigcom157       -1.823172e-38 -1.188459e-03
bigcom158       -1.823172e-38 -1.189981e-03
bigcom160       -1.823460e-38 -1.186013e-03
bigcom161       -1.822883e-38 -1.189354e-03
bigcom162       -1.823172e-38 -1.188429e-03
bigcom164       -1.823460e-38 -1.188584e-03
bigcom166       -1.824616e-38 -1.187097e-03
bigcom167       -1.825194e-38 -1.189864e-03
bigcom171        0.000000e+00  0.000000e+00
bigcom173        2.344506e-37  1.526351e-02
bigcom175       -1.823172e-38 -1.185035e-03
bigcom176       -1.823460e-38 -1.188866e-03
bigcom177       -1.823172e-38 -1.188642e-03
bigcom178       -1.823749e-38 -1.190638e-03
bigcom180       -1.823172e-38 -1.186032e-03
bigcom181       -1.824038e-38 -1.187454e-03
bigcom184       -1.822594e-38 -1.176806e-03
bigcom186       -1.823172e-38 -1.190211e-03
bigcom187       -1.823172e-38 -1.188196e-03
bigcom189       -1.823749e-38 -1.189216e-03
bigcom194       -1.823460e-38 -1.186526e-03
bigcom195       -1.822883e-38 -1.187964e-03
bigcom196       -1.822883e-38 -1.190484e-03
bigcom204       -1.824616e-38 -1.185638e-03
bigcom205       -1.823460e-38 -1.189883e-03
bigcom212       -1.823460e-38 -1.184976e-03
bigcom214       -1.824038e-38 -1.187678e-03
bigcom222       -1.823172e-38 -1.187013e-03
bigcom223        0.000000e+00  0.000000e+00
bigcom226       -1.823172e-38 -1.185326e-03
bigcom227       -1.822883e-38 -1.182860e-03
bigcom229       -1.823460e-38 -1.188981e-03
bigcom233       -1.822594e-38 -1.193108e-03
bigcom236       -1.823460e-38 -1.189832e-03
bigcom237       -1.822594e-38 -1.189275e-03
bigcom246       -1.823460e-38 -1.186466e-03
bigcom248       -1.824327e-38 -1.188292e-03
bigcom249       -1.822594e-38 -1.190830e-03
bigcom250       -1.822883e-38 -1.187133e-03
bigcom254       -1.823749e-38 -1.187380e-03
bigcom266       -1.822594e-38 -1.187801e-03
bigcom269       -1.824038e-38 -1.188927e-03
bigcom272       -1.823172e-38 -1.188535e-03
bigcom274       -1.826932e-38 -1.187940e-03
bigcom281        3.186285e-37  2.074305e-02
bigcom291       -1.822594e-38 -1.188102e-03
bigcom292       -1.823172e-38 -1.186704e-03
bigcom295       -1.822594e-38 -1.189199e-03
bigcom299       -1.823172e-38 -1.187959e-03
bigcom301       -1.823749e-38 -1.188353e-03
bigcom306       -1.823172e-38 -1.184733e-03
bigcom309        1.262169e-37  8.215463e-03
bigcom314       -1.822883e-38 -1.189317e-03
bigcom321       -1.824616e-38 -1.187557e-03
bigcom341       -1.823172e-38 -1.182762e-03
bigcom350       -1.822883e-38 -1.196225e-03
bigcom353       -1.823172e-38 -1.188995e-03
bigcom359       -1.823172e-38 -1.189005e-03
bigcom363       -1.823460e-38 -1.192124e-03
bigcom365       -1.822883e-38 -1.189558e-03
bigcom385       -1.823749e-38 -1.189373e-03
bigcom386       -1.822883e-38 -1.192649e-03
bigcom408       -1.824038e-38 -1.189894e-03
bigcom412       -1.823460e-38 -1.182309e-03
bigcom480       -1.823749e-38 -1.186492e-03
spin_vertex     -1.085968e-38 -7.123573e-04
membership_s1    5.642772e-39  3.654738e-04
membership_s3    3.800191e-38  2.472440e-03
membership_s4   -9.292953e-39 -6.048079e-04
membership_s5   -7.893184e-39 -5.130030e-04
membership_s6    1.093971e-38  7.196788e-04
membership_s7   -6.546125e-39 -4.270746e-04
membership_s8    7.373266e-38  4.798481e-03
membership_s9    6.607751e-38  4.297606e-03
membership_s11  -1.824905e-38 -1.191389e-03
membership_s12  -1.824905e-38 -1.189784e-03
membership_s14  -1.824038e-38 -1.195186e-03
membership_s15   1.034143e-39  6.592848e-05
membership_s16  -1.825194e-38 -1.190006e-03
membership_s17  -1.824905e-38 -1.189150e-03
membership_s18  -1.835084e-38 -1.195376e-03
membership_s20  -1.824038e-38 -1.190082e-03
membership_s21  -2.234261e-39 -1.455974e-04
membership_s22  -1.827802e-38 -1.193237e-03
membership_s24   2.997661e-38  1.950423e-03
membership_s25  -1.825484e-38 -1.190747e-03
membership_s26   3.800191e-38  2.463545e-03
membership_s27  -6.214207e-39 -4.058141e-04
membership_s28  -1.826932e-38 -1.191341e-03
membership_s30   4.483931e-39  2.909777e-04
membership_s31  -9.984710e-39 -6.513996e-04
membership_s32   7.164680e-39  4.641100e-04
membership_s33  -1.824038e-38 -1.191767e-03
membership_s36  -1.340525e-39 -8.847736e-05
membership_s37   1.075612e-38  7.001991e-04
V1               4.162470e-39  2.582244e-04
V2               1.935142e-38  1.250566e-03
pdi             -6.081715e-35 -3.958668e+00
adhesion        -3.320688e-43 -2.117588e-08
cohesion         6.640138e-43  4.234335e-08
inner            2.274643e-43  1.449353e-08
outer            3.158057e-43  2.002088e-08
ioratio          6.474164e-39  4.075622e-04
comsize          1.538666e-42  9.808008e-08
target           1.216284e-38  7.922052e-04
[1] "Dataset: low_TnotC Model GBM, run: 4 of 10 2015-06-16 09:15:17"
Iter   TrainDeviance   ValidDeviance   StepSize   Improve
     1        0.1768             nan     0.0100    0.0001
     2        0.1758             nan     0.0100   -0.0000
     3        0.1750             nan     0.0100   -0.0000
     4        0.1741             nan     0.0100    0.0000
     5        0.1730             nan     0.0100    0.0000
     6        0.1724             nan     0.0100    0.0000
     7        0.1713             nan     0.0100   -0.0001
     8        0.1705             nan     0.0100   -0.0000
     9        0.1698             nan     0.0100   -0.0000
    10        0.1689             nan     0.0100   -0.0000
    20        0.1609             nan     0.0100   -0.0000
    40        0.1488             nan     0.0100    0.0000
    44        0.1466             nan     0.0100   -0.0001

[1] "GBM variable coefficients"
                            var    rel.inf
V2                           V2 7.36824721
pagerank               pagerank 3.92587882
ratio5                   ratio5 3.81877249
ioratio                 ioratio 3.67314891
outer                     outer 3.60022994
comsize                 comsize 3.58949320
inner                     inner 3.56010518
orbit18                 orbit18 3.40851268
ratio2                   ratio2 3.40179061
V1                           V1 2.50168886
orbit32                 orbit32 2.07173470
graph11                 graph11 1.99509852
cohesion               cohesion 1.90065543
ratio6                   ratio6 1.86444205
graph4                   graph4 1.75779508
fifth                     fifth 1.72493392
constraint           constraint 1.70036077
ratio4                   ratio4 1.65300391
spin_vertex         spin_vertex 1.56819870
orbit26                 orbit26 1.54269334
graph10                 graph10 1.40608327
graph16                 graph16 1.36854307
graph13                 graph13 1.31891348
orbit28                 orbit28 1.28406535
orbit64                 orbit64 1.27094027
orbit21                 orbit21 1.08734540
orbit27                 orbit27 1.05976574
graph22                 graph22 0.99797257
close                     close 0.99205479
knn                         knn 0.97725351
orbit5                   orbit5 0.97385827
orbit48                 orbit48 0.95291382
bet                         bet 0.91846067
graph17                 graph17 0.90530879
adhesion               adhesion 0.88384109
walktrap_vertex walktrap_vertex 0.87348494
orbit17                 orbit17 0.86315460
orbit24                 orbit24 0.85414994
graph23                 graph23 0.84784301
fourth                   fourth 0.80840035
orbit56                 orbit56 0.75766240
ratio3                   ratio3 0.75063161
third                     third 0.75034635
graph9                   graph9 0.71121773
orbit25                 orbit25 0.68346467
bigcom40               bigcom40 0.66888067
orbit37                 orbit37 0.62519513
membership_s1     membership_s1 0.61963472
orbit41                 orbit41 0.59737809
bigcom21               bigcom21 0.58625586
orbit36                 orbit36 0.58188862
graph14                 graph14 0.58036539
orbit4                   orbit4 0.57143934
graph7                   graph7 0.53673065
upto_sixth           upto_sixth 0.52275304
graph21                 graph21 0.50523928
orbit16                 orbit16 0.50518623
orbit46                 orbit46 0.48563217
orbit53                 orbit53 0.47578786
orbit38                 orbit38 0.42405764
orbit63                 orbit63 0.41855373
graph15                 graph15 0.41358312
orbit20                 orbit20 0.41260663
graph20                 graph20 0.41258622
upto_fifth           upto_fifth 0.41086805
membership_s6     membership_s6 0.40739666
bigcom30               bigcom30 0.35721869
sixth                     sixth 0.35683377
graph27                 graph27 0.34600155
orbit40                 orbit40 0.33716661
graph1                   graph1 0.33514704
bigcom44               bigcom44 0.32702397
orbit31                 orbit31 0.32563564
orbit54                 orbit54 0.32295748
upto_fourth         upto_fourth 0.31924584
orbit35                 orbit35 0.30922169
orbit50                 orbit50 0.30864293
orbit30                 orbit30 0.27522416
target                   target 0.26728255
orbit66                 orbit66 0.25045610
membership_s9     membership_s9 0.24417197
orbit60                 orbit60 0.23454374
graph19                 graph19 0.23368160
evcent                   evcent 0.23190077
membership_s32   membership_s32 0.20387224
graph6                   graph6 0.18836541
ratio1                   ratio1 0.18403988
bigcom26               bigcom26 0.18007081
graph28                 graph28 0.15019122
orbit23                 orbit23 0.13761391
bigcom8                 bigcom8 0.13502468
graph18                 graph18 0.12875455
graph26                 graph26 0.12782943
hubscore               hubscore 0.11807502
orbit19                 orbit19 0.11549900
graph24                 graph24 0.10386020
orbit11                 orbit11 0.09256779
membership_s27   membership_s27 0.08974611
orbit65                 orbit65 0.08839910
orbit10                 orbit10 0.08721930
graph25                 graph25 0.08564070
orbit62                 orbit62 0.08539350
orbit52                 orbit52 0.08452082
upto_second         upto_second 0.08314853
orbit1                   orbit1 0.08071571
membership_s7     membership_s7 0.07463053
orbit9                   orbit9 0.06340341
membership_s15   membership_s15 0.06156285
orbit39                 orbit39 0.05786912
graph12                 graph12 0.05262397
orbit15                 orbit15 0.03780402
graph2                   graph2 0.03272295
graph0                   graph0 0.00000000
graph3                   graph3 0.00000000
graph5                   graph5 0.00000000
graph8                   graph8 0.00000000
graph29                 graph29 0.00000000
orbit0                   orbit0 0.00000000
orbit2                   orbit2 0.00000000
orbit3                   orbit3 0.00000000
orbit6                   orbit6 0.00000000
orbit7                   orbit7 0.00000000
orbit8                   orbit8 0.00000000
orbit12                 orbit12 0.00000000
orbit13                 orbit13 0.00000000
orbit14                 orbit14 0.00000000
orbit22                 orbit22 0.00000000
orbit29                 orbit29 0.00000000
orbit33                 orbit33 0.00000000
orbit34                 orbit34 0.00000000
orbit42                 orbit42 0.00000000
orbit43                 orbit43 0.00000000
orbit44                 orbit44 0.00000000
orbit45                 orbit45 0.00000000
orbit47                 orbit47 0.00000000
orbit49                 orbit49 0.00000000
orbit51                 orbit51 0.00000000
orbit55                 orbit55 0.00000000
orbit57                 orbit57 0.00000000
orbit58                 orbit58 0.00000000
orbit59                 orbit59 0.00000000
orbit61                 orbit61 0.00000000
orbit67                 orbit67 0.00000000
orbit68                 orbit68 0.00000000
orbit69                 orbit69 0.00000000
orbit70                 orbit70 0.00000000
orbit71                 orbit71 0.00000000
orbit72                 orbit72 0.00000000
AP                           AP 0.00000000
ecc                         ecc 0.00000000
eccrad                   eccrad 0.00000000
coreness               coreness 0.00000000
trans                     trans 0.00000000
first                     first 0.00000000
upto_third           upto_third 0.00000000
second                   second 0.00000000
selfinter             selfinter 0.00000000
bigcom1                 bigcom1 0.00000000
bigcom2                 bigcom2 0.00000000
bigcom3                 bigcom3 0.00000000
bigcom4                 bigcom4 0.00000000
bigcom6                 bigcom6 0.00000000
bigcom9                 bigcom9 0.00000000
bigcom11               bigcom11 0.00000000
bigcom13               bigcom13 0.00000000
bigcom15               bigcom15 0.00000000
bigcom16               bigcom16 0.00000000
bigcom22               bigcom22 0.00000000
bigcom24               bigcom24 0.00000000
bigcom28               bigcom28 0.00000000
bigcom31               bigcom31 0.00000000
bigcom32               bigcom32 0.00000000
bigcom33               bigcom33 0.00000000
bigcom34               bigcom34 0.00000000
bigcom36               bigcom36 0.00000000
bigcom37               bigcom37 0.00000000
bigcom38               bigcom38 0.00000000
bigcom39               bigcom39 0.00000000
bigcom43               bigcom43 0.00000000
bigcom46               bigcom46 0.00000000
bigcom47               bigcom47 0.00000000
bigcom49               bigcom49 0.00000000
bigcom50               bigcom50 0.00000000
bigcom51               bigcom51 0.00000000
bigcom52               bigcom52 0.00000000
bigcom54               bigcom54 0.00000000
bigcom56               bigcom56 0.00000000
bigcom62               bigcom62 0.00000000
bigcom66               bigcom66 0.00000000
bigcom68               bigcom68 0.00000000
bigcom69               bigcom69 0.00000000
bigcom71               bigcom71 0.00000000
bigcom72               bigcom72 0.00000000
bigcom73               bigcom73 0.00000000
bigcom74               bigcom74 0.00000000
bigcom75               bigcom75 0.00000000
bigcom76               bigcom76 0.00000000
bigcom77               bigcom77 0.00000000
bigcom79               bigcom79 0.00000000
bigcom80               bigcom80 0.00000000
bigcom82               bigcom82 0.00000000
bigcom83               bigcom83 0.00000000
bigcom84               bigcom84 0.00000000
bigcom85               bigcom85 0.00000000
bigcom87               bigcom87 0.00000000
bigcom89               bigcom89 0.00000000
bigcom91               bigcom91 0.00000000
bigcom92               bigcom92 0.00000000
bigcom93               bigcom93 0.00000000
bigcom96               bigcom96 0.00000000
bigcom97               bigcom97 0.00000000
bigcom98               bigcom98 0.00000000
bigcom99               bigcom99 0.00000000
bigcom101             bigcom101 0.00000000
bigcom104             bigcom104 0.00000000
bigcom106             bigcom106 0.00000000
bigcom109             bigcom109 0.00000000
bigcom113             bigcom113 0.00000000
bigcom116             bigcom116 0.00000000
bigcom120             bigcom120 0.00000000
bigcom123             bigcom123 0.00000000
bigcom126             bigcom126 0.00000000
bigcom127             bigcom127 0.00000000
bigcom137             bigcom137 0.00000000
bigcom139             bigcom139 0.00000000
bigcom140             bigcom140 0.00000000
bigcom143             bigcom143 0.00000000
bigcom145             bigcom145 0.00000000
bigcom146             bigcom146 0.00000000
bigcom147             bigcom147 0.00000000
bigcom149             bigcom149 0.00000000
bigcom153             bigcom153 0.00000000
bigcom154             bigcom154 0.00000000
bigcom156             bigcom156 0.00000000
bigcom157             bigcom157 0.00000000
bigcom158             bigcom158 0.00000000
bigcom160             bigcom160 0.00000000
bigcom161             bigcom161 0.00000000
bigcom162             bigcom162 0.00000000
bigcom164             bigcom164 0.00000000
bigcom166             bigcom166 0.00000000
bigcom167             bigcom167 0.00000000
bigcom171             bigcom171 0.00000000
bigcom173             bigcom173 0.00000000
bigcom175             bigcom175 0.00000000
bigcom176             bigcom176 0.00000000
bigcom177             bigcom177 0.00000000
bigcom178             bigcom178 0.00000000
bigcom180             bigcom180 0.00000000
bigcom181             bigcom181 0.00000000
bigcom184             bigcom184 0.00000000
bigcom186             bigcom186 0.00000000
bigcom187             bigcom187 0.00000000
bigcom189             bigcom189 0.00000000
bigcom194             bigcom194 0.00000000
bigcom195             bigcom195 0.00000000
bigcom196             bigcom196 0.00000000
bigcom204             bigcom204 0.00000000
bigcom205             bigcom205 0.00000000
bigcom212             bigcom212 0.00000000
bigcom214             bigcom214 0.00000000
bigcom222             bigcom222 0.00000000
bigcom223             bigcom223 0.00000000
bigcom226             bigcom226 0.00000000
bigcom227             bigcom227 0.00000000
bigcom229             bigcom229 0.00000000
bigcom233             bigcom233 0.00000000
bigcom236             bigcom236 0.00000000
bigcom237             bigcom237 0.00000000
bigcom246             bigcom246 0.00000000
bigcom248             bigcom248 0.00000000
bigcom249             bigcom249 0.00000000
bigcom250             bigcom250 0.00000000
bigcom254             bigcom254 0.00000000
bigcom266             bigcom266 0.00000000
bigcom269             bigcom269 0.00000000
bigcom272             bigcom272 0.00000000
bigcom274             bigcom274 0.00000000
bigcom281             bigcom281 0.00000000
bigcom291             bigcom291 0.00000000
bigcom292             bigcom292 0.00000000
bigcom295             bigcom295 0.00000000
bigcom299             bigcom299 0.00000000
bigcom301             bigcom301 0.00000000
bigcom306             bigcom306 0.00000000
bigcom309             bigcom309 0.00000000
bigcom314             bigcom314 0.00000000
bigcom321             bigcom321 0.00000000
bigcom341             bigcom341 0.00000000
bigcom350             bigcom350 0.00000000
bigcom353             bigcom353 0.00000000
bigcom359             bigcom359 0.00000000
bigcom363             bigcom363 0.00000000
bigcom365             bigcom365 0.00000000
bigcom385             bigcom385 0.00000000
bigcom386             bigcom386 0.00000000
bigcom408             bigcom408 0.00000000
bigcom412             bigcom412 0.00000000
bigcom480             bigcom480 0.00000000
membership_s3     membership_s3 0.00000000
membership_s4     membership_s4 0.00000000
membership_s5     membership_s5 0.00000000
membership_s8     membership_s8 0.00000000
membership_s11   membership_s11 0.00000000
membership_s12   membership_s12 0.00000000
membership_s14   membership_s14 0.00000000
membership_s16   membership_s16 0.00000000
membership_s17   membership_s17 0.00000000
membership_s18   membership_s18 0.00000000
membership_s20   membership_s20 0.00000000
membership_s21   membership_s21 0.00000000
membership_s22   membership_s22 0.00000000
membership_s24   membership_s24 0.00000000
membership_s25   membership_s25 0.00000000
membership_s26   membership_s26 0.00000000
membership_s28   membership_s28 0.00000000
membership_s30   membership_s30 0.00000000
membership_s31   membership_s31 0.00000000
membership_s33   membership_s33 0.00000000
membership_s36   membership_s36 0.00000000
membership_s37   membership_s37 0.00000000
pdi                         pdi 0.00000000
[1] "Dataset: low_TnotC Model RF, run: 4 of 10 2015-06-16 09:15:41"
     |      Out-of-bag   |
Tree |      MSE  %Var(y) |
   1 |  0.03293   189.07 |
   2 |  0.02802   160.88 |
   3 |  0.02814   161.61 |
   4 |  0.02915   167.41 |
   5 |  0.02787   160.05 |
   6 |  0.02774   159.31 |
   7 |  0.02705   155.33 |
   8 |  0.02603   149.46 |
   9 |  0.02552   146.53 |
  10 |   0.0243   139.55 |
  11 |  0.02373   136.29 |
  12 |  0.02326   133.54 |
  13 |  0.02313   132.82 |
  14 |  0.02264   129.98 |
  15 |  0.02237   128.43 |
  16 |  0.02207   126.75 |
  17 |  0.02181   125.25 |
  18 |   0.0215   123.46 |
  19 |   0.0214   122.87 |
  20 |  0.02127   122.15 |
  21 |  0.02123   121.93 |
  22 |   0.0211   121.19 |
  23 |  0.02078   119.35 |
  24 |  0.02063   118.46 |
  25 |  0.02055   118.01 |
  26 |  0.02044   117.37 |
  27 |  0.02033   116.77 |
  28 |  0.02031   116.65 |
  29 |  0.02026   116.33 |
  30 |   0.0202   115.97 |
  31 |  0.02022   116.10 |
  32 |  0.02015   115.71 |
  33 |  0.02008   115.31 |
  34 |  0.02006   115.17 |
  35 |  0.02004   115.05 |
  36 |  0.02006   115.17 |
  37 |  0.02005   115.11 |
  38 |  0.02006   115.20 |
  39 |  0.02007   115.23 |
  40 |  0.02001   114.90 |
  41 |  0.01991   114.33 |
  42 |  0.01987   114.10 |
  43 |  0.01985   114.00 |
  44 |  0.01988   114.13 |
  45 |  0.01985   113.96 |
  46 |  0.01981   113.77 |
  47 |  0.01977   113.53 |
  48 |  0.01973   113.31 |
  49 |  0.01972   113.24 |
  50 |   0.0197   113.13 |
  51 |  0.01971   113.21 |
  52 |  0.01972   113.22 |
  53 |  0.01968   113.00 |
  54 |  0.01967   112.95 |
  55 |  0.01968   113.00 |
  56 |  0.01966   112.90 |
  57 |  0.01964   112.79 |
  58 |  0.01962   112.65 |
  59 |  0.01958   112.46 |
  60 |  0.01957   112.35 |
  61 |  0.01954   112.18 |
  62 |  0.01953   112.13 |
  63 |  0.01954   112.22 |
  64 |  0.01953   112.16 |
  65 |  0.01954   112.18 |
  66 |  0.01951   112.05 |
  67 |  0.01949   111.94 |
  68 |   0.0195   112.00 |
  69 |  0.01949   111.93 |
  70 |  0.01948   111.85 |
  71 |  0.01948   111.86 |
  72 |   0.0195   111.98 |
  73 |  0.01952   112.07 |
  74 |  0.01951   112.05 |
  75 |  0.01953   112.13 |
  76 |  0.01951   112.03 |
  77 |   0.0195   112.00 |
  78 |  0.01949   111.90 |
  79 |  0.01946   111.74 |
  80 |  0.01945   111.70 |
  81 |  0.01945   111.70 |
  82 |  0.01946   111.77 |
  83 |  0.01947   111.82 |
  84 |  0.01944   111.65 |
  85 |  0.01944   111.61 |
  86 |  0.01944   111.66 |
  87 |  0.01945   111.67 |
  88 |  0.01941   111.49 |
  89 |  0.01942   111.52 |
  90 |  0.01941   111.45 |
  91 |  0.01942   111.52 |
  92 |  0.01941   111.45 |
  93 |   0.0194   111.38 |
  94 |  0.01939   111.36 |
  95 |   0.0194   111.40 |
  96 |   0.0194   111.40 |
  97 |   0.0194   111.38 |
  98 |  0.01938   111.30 |
  99 |  0.01938   111.28 |
 100 |  0.01937   111.24 |
[1] "Random Forest variable coefficients"
                      %IncMSE IncNodePurity
graph5           3.646860e-04  2.435934e-01
graph6           1.041776e-03  3.291869e-01
graph7           6.404703e-04  2.446481e-01
graph8           0.000000e+00  8.239937e-20
graph9           1.021131e-02  5.062299e-01
graph10          1.041126e-02  8.107184e-01
graph11          6.420268e-03  8.629850e-01
graph12          8.090471e-03  6.687238e-01
graph13          7.163514e-03  8.103342e-01
graph14          3.470444e-03  5.828479e-01
graph15          3.456103e-03  5.568834e-01
graph16          4.803285e-03  9.171835e-01
graph17          5.069550e-03  4.767048e-01
graph18          3.573035e-03  2.829802e-01
graph19          5.818752e-03  5.550492e-01
graph20          9.619349e-04  3.613676e-01
graph21          2.062714e-03  4.466207e-01
graph22          5.095834e-04  2.574922e-01
graph23          3.751713e-03  7.275462e-01
graph24          5.660387e-04  8.635630e-02
graph25          1.605542e-03  3.106371e-01
graph26          3.202077e-04  1.088783e-01
graph27          3.423499e-04  1.620231e-01
graph28          8.079139e-05  2.950649e-02
graph29          0.000000e+00  0.000000e+00
orbit0           3.506598e-04  1.083660e-01
orbit1           4.152545e-03  5.572892e-01
orbit2           3.475893e-04  1.336692e-01
orbit3          -2.242923e-06  4.090751e-03
orbit4           4.383006e-03  4.990337e-01
orbit5           3.897664e-03  5.792256e-01
orbit6           4.145323e-03  6.464321e-01
orbit7           5.499220e-06  1.503259e-01
orbit8           4.663438e-04  3.463564e-01
orbit9           2.488356e-03  5.134076e-01
orbit10          4.329523e-04  3.710806e-01
orbit11          6.344964e-05  7.635499e-02
orbit12          8.995593e-04  3.017884e-01
orbit13          1.649840e-04  9.407924e-02
orbit14          1.244469e-05  6.144248e-03
orbit15          4.739655e-03  5.189896e-01
orbit16          5.690139e-03  7.988174e-01
orbit17          8.692341e-03  7.016732e-01
orbit18          9.217376e-03  1.861352e+00
orbit19          5.963717e-03  8.664048e-01
orbit20          4.097592e-03  6.095096e-01
orbit21          2.699866e-03  5.696240e-01
orbit22          7.363546e-03  7.625143e-01
orbit23         -2.412924e-05  1.017194e-01
orbit24          1.074761e-02  8.578414e-01
orbit25          1.257618e-03  2.558220e-01
orbit26          1.619375e-03  4.070566e-01
orbit27          8.327452e-03  6.509764e-01
orbit28          3.731361e-03  4.678946e-01
orbit29          1.029140e-03  2.117555e-01
orbit30          1.035594e-03  5.384245e-01
orbit31          7.627698e-03  6.492368e-01
orbit32          1.984011e-03  5.055312e-01
orbit33          1.016505e-04  4.244665e-02
orbit34          3.579143e-03  6.051091e-01
orbit35          4.261131e-03  8.476787e-01
orbit36          2.111555e-03  6.130485e-01
orbit37          2.041157e-03  3.560206e-01
orbit38          8.194865e-04  2.027438e-01
orbit39          6.798119e-03  6.671934e-01
orbit40          2.206153e-03  3.250270e-01
orbit41          3.209082e-04  2.548515e-01
orbit42         -4.754012e-05  1.346167e-01
orbit43          1.666977e-03  2.831846e-01
orbit44          0.000000e+00  5.724587e-19
orbit45          7.306436e-03  4.783886e-01
orbit46          1.345486e-03  2.198716e-01
orbit47          8.395583e-04  1.478731e-01
orbit48          7.000431e-04  2.257297e-01
orbit49          3.427879e-04  3.038057e-01
orbit50          3.376486e-04  1.348364e-01
orbit51          3.280365e-03  3.607451e-01
orbit52          7.942341e-04  1.090859e-01
orbit53          2.013677e-03  2.828067e-01
orbit54          9.371828e-04  3.306341e-01
orbit55         -6.516892e-05  3.219735e-02
orbit56          8.451642e-03  8.513841e-01
orbit57          0.000000e+00  7.350891e-18
orbit58          0.000000e+00  2.168404e-20
orbit59          1.186381e-03  3.461367e-01
orbit60          7.966743e-04  8.414971e-02
orbit61         -4.448803e-08  1.715610e-03
orbit62          6.124013e-04  1.947969e-01
orbit63          1.020001e-04  1.198086e-01
orbit64          4.809885e-04  4.684540e-01
orbit65          6.260242e-04  2.177655e-01
orbit66          3.460460e-05  6.592117e-03
orbit67         -1.890465e-06  3.937451e-02
orbit68          2.260660e-04  8.196509e-02
orbit69          0.000000e+00  0.000000e+00
orbit70          8.711081e-06  1.857038e-02
orbit71          0.000000e+00  4.523810e-03
orbit72          0.000000e+00  2.862294e-19
AP              -1.086957e-06  2.883751e-02
bet              1.338430e-03  5.464369e-01
ecc              2.410876e-04  1.550694e-01
eccrad           9.972445e-05  1.572597e-01
close            3.363974e-03  8.689661e-01
constraint       2.238242e-03  5.829194e-01
coreness         2.467839e-04  2.530657e-01
knn              3.660600e-03  1.157606e+00
hubscore         5.160479e-03  7.356226e-01
pagerank         1.670551e-03  1.988464e+00
trans            8.269121e-05  1.287217e-01
evcent           7.981703e-03  7.318631e-01
first            7.501840e-05  1.180334e-01
upto_second      6.108068e-03  7.090115e-01
upto_third       7.354440e-03  7.304978e-01
upto_fourth      6.357230e-03  6.409418e-01
upto_fifth       2.941987e-03  8.425340e-01
upto_sixth       4.077324e-03  6.941095e-01
second           4.998986e-03  4.658189e-01
third            1.230839e-02  6.197752e-01
fourth           7.404015e-03  1.364897e+00
fifth            2.958002e-03  1.385381e+00
sixth            1.007532e-02  1.003591e+00
ratio1           5.380733e-03  1.207770e+00
ratio2           1.050877e-02  1.942367e+00
ratio3           1.454457e-02  1.333424e+00
ratio4           8.372127e-03  1.126437e+00
ratio5           2.477264e-03  2.346396e+00
ratio6           5.707465e-03  1.367981e+00
selfinter        2.006866e-05  9.217246e-02
walktrap_vertex  4.117508e-04  2.457306e-01
bigcom1         -1.452718e-05  7.860712e-02
bigcom2          0.000000e+00  4.163336e-19
bigcom3         -2.645674e-05  2.321426e-01
bigcom4          2.247938e-04  1.464814e-01
bigcom6          0.000000e+00  0.000000e+00
bigcom8          1.125003e-04  1.107863e-01
bigcom9          0.000000e+00  4.336809e-20
bigcom11         0.000000e+00  1.734723e-20
bigcom13         0.000000e+00  2.775558e-19
bigcom15         0.000000e+00  8.326673e-19
bigcom16         0.000000e+00  2.775558e-19
bigcom21         5.422964e-04  3.493896e-01
bigcom22         0.000000e+00  1.214306e-19
bigcom24         0.000000e+00  0.000000e+00
bigcom26         6.464469e-05  2.131494e-01
bigcom28         5.558354e-06  1.698663e-01
bigcom30        -9.570232e-06  1.955132e-01
bigcom31         0.000000e+00  0.000000e+00
bigcom32         0.000000e+00  0.000000e+00
bigcom33         0.000000e+00  3.469447e-20
bigcom34         0.000000e+00  0.000000e+00
bigcom36         0.000000e+00  0.000000e+00
bigcom37         0.000000e+00  0.000000e+00
bigcom38         0.000000e+00  0.000000e+00
bigcom39         0.000000e+00  6.938894e-19
bigcom40         2.883570e-04  3.485513e-01
bigcom43         0.000000e+00  0.000000e+00
bigcom44         9.046446e-05  7.517472e-02
bigcom46         0.000000e+00  5.551115e-19
bigcom47         0.000000e+00  1.734723e-20
bigcom49         0.000000e+00  1.734723e-20
bigcom50         0.000000e+00  8.673617e-21
bigcom51         0.000000e+00  0.000000e+00
bigcom52         0.000000e+00  2.775558e-19
bigcom54         0.000000e+00  0.000000e+00
bigcom56        -3.090293e-05  4.074511e-01
bigcom62         0.000000e+00  0.000000e+00
bigcom66         0.000000e+00  0.000000e+00
bigcom68         0.000000e+00  2.775558e-19
bigcom69         0.000000e+00  2.775558e-19
bigcom71         0.000000e+00  5.724587e-19
bigcom72         0.000000e+00  1.734723e-20
bigcom73         0.000000e+00  0.000000e+00
bigcom74         0.000000e+00  2.775558e-19
bigcom75         0.000000e+00  0.000000e+00
bigcom76         0.000000e+00  0.000000e+00
bigcom77         0.000000e+00  5.551115e-19
bigcom79         0.000000e+00  4.336809e-21
bigcom80         0.000000e+00  0.000000e+00
bigcom82        -3.882517e-05  5.076528e-01
bigcom83         0.000000e+00  0.000000e+00
bigcom84         0.000000e+00  2.775558e-19
bigcom85         0.000000e+00  0.000000e+00
bigcom87         0.000000e+00  5.724587e-19
bigcom89         0.000000e+00  1.665335e-18
bigcom91         0.000000e+00  5.551115e-19
bigcom92         8.645306e-05  2.449738e-01
bigcom93         0.000000e+00  0.000000e+00
bigcom96         0.000000e+00  2.775558e-19
bigcom97         1.353428e-05  2.047742e-01
bigcom98         0.000000e+00  5.551115e-19
bigcom99         0.000000e+00  0.000000e+00
bigcom101        0.000000e+00  2.775558e-19
bigcom104        0.000000e+00  0.000000e+00
bigcom106        0.000000e+00  1.387779e-19
bigcom109        0.000000e+00  0.000000e+00
bigcom113        0.000000e+00  0.000000e+00
bigcom116        0.000000e+00  0.000000e+00
bigcom120        0.000000e+00  0.000000e+00
bigcom123        0.000000e+00  1.387779e-19
bigcom126        0.000000e+00  2.775558e-19
bigcom127        0.000000e+00  0.000000e+00
bigcom137        0.000000e+00  0.000000e+00
bigcom139        0.000000e+00  1.734723e-20
bigcom140        0.000000e+00  0.000000e+00
bigcom143        0.000000e+00  0.000000e+00
bigcom145        0.000000e+00  2.775558e-19
bigcom146        0.000000e+00  0.000000e+00
bigcom147        0.000000e+00  0.000000e+00
bigcom149        0.000000e+00  0.000000e+00
bigcom153        0.000000e+00  2.775558e-19
bigcom154        0.000000e+00  2.775558e-19
bigcom156        0.000000e+00  0.000000e+00
bigcom157        0.000000e+00  2.775558e-19
bigcom158        0.000000e+00  0.000000e+00
bigcom160        0.000000e+00  0.000000e+00
bigcom161        0.000000e+00  0.000000e+00
bigcom162        0.000000e+00  0.000000e+00
bigcom164        0.000000e+00  0.000000e+00
bigcom166        0.000000e+00  2.775558e-19
bigcom167        0.000000e+00  0.000000e+00
bigcom171        0.000000e+00  0.000000e+00
bigcom173       -3.691613e-06  3.730108e-01
bigcom175        0.000000e+00  0.000000e+00
bigcom176        0.000000e+00  0.000000e+00
bigcom177        0.000000e+00  0.000000e+00
bigcom178        0.000000e+00  0.000000e+00
bigcom180        0.000000e+00  1.734723e-20
bigcom181        0.000000e+00  0.000000e+00
bigcom184        0.000000e+00  0.000000e+00
bigcom186        0.000000e+00  0.000000e+00
bigcom187        0.000000e+00  0.000000e+00
bigcom189        0.000000e+00  1.387779e-18
bigcom194        0.000000e+00  0.000000e+00
bigcom195        0.000000e+00  0.000000e+00
bigcom196        0.000000e+00  0.000000e+00
bigcom204        0.000000e+00  0.000000e+00
bigcom205        0.000000e+00  0.000000e+00
bigcom212        0.000000e+00  0.000000e+00
bigcom214        0.000000e+00  0.000000e+00
bigcom222        0.000000e+00  0.000000e+00
bigcom223        0.000000e+00  0.000000e+00
bigcom226        0.000000e+00  0.000000e+00
bigcom227        0.000000e+00  2.775558e-19
bigcom229        0.000000e+00  1.110223e-18
bigcom233        0.000000e+00  0.000000e+00
bigcom236        0.000000e+00  0.000000e+00
bigcom237        0.000000e+00  0.000000e+00
bigcom246        0.000000e+00  2.775558e-19
bigcom248        0.000000e+00  5.551115e-19
bigcom249        0.000000e+00  0.000000e+00
bigcom250        0.000000e+00  0.000000e+00
bigcom254        0.000000e+00  0.000000e+00
bigcom266        0.000000e+00  0.000000e+00
bigcom269        0.000000e+00  0.000000e+00
bigcom272        0.000000e+00  5.551115e-19
bigcom274        0.000000e+00  0.000000e+00
bigcom281       -4.306418e-06  6.603288e-01
bigcom291        0.000000e+00  0.000000e+00
bigcom292        0.000000e+00  0.000000e+00
bigcom295        0.000000e+00  0.000000e+00
bigcom299        0.000000e+00  0.000000e+00
bigcom301        0.000000e+00  1.387779e-19
bigcom306        0.000000e+00  5.551115e-19
bigcom309       -2.134101e-05  2.057009e-01
bigcom314        0.000000e+00  0.000000e+00
bigcom321        0.000000e+00  0.000000e+00
bigcom341        0.000000e+00  0.000000e+00
bigcom350        0.000000e+00  0.000000e+00
bigcom353        0.000000e+00  5.551115e-19
bigcom359        0.000000e+00  0.000000e+00
bigcom363        0.000000e+00  0.000000e+00
bigcom365        0.000000e+00  5.551115e-19
bigcom385        0.000000e+00  2.775558e-19
bigcom386        0.000000e+00  0.000000e+00
bigcom408        0.000000e+00  0.000000e+00
bigcom412        0.000000e+00  0.000000e+00
bigcom480        0.000000e+00  0.000000e+00
spin_vertex      1.238397e-03  5.512869e-01
membership_s1    2.745557e-04  3.297175e-01
membership_s3   -1.026902e-04  1.555073e-01
membership_s4    1.290138e-04  1.329682e-01
membership_s5    1.897825e-05  5.911075e-02
membership_s6    1.445176e-03  3.160501e-01
membership_s7    5.286855e-06  1.116127e-01
membership_s8    3.754004e-05  2.200583e-01
membership_s9    2.312170e-04  3.853413e-01
membership_s11   0.000000e+00  1.734723e-20
membership_s12   0.000000e+00  0.000000e+00
membership_s14   0.000000e+00  0.000000e+00
membership_s15  -8.474200e-05  1.256996e-01
membership_s16   0.000000e+00  1.734723e-20
membership_s17   0.000000e+00  0.000000e+00
membership_s18   0.000000e+00  2.775558e-19
membership_s20   0.000000e+00  0.000000e+00
membership_s21   1.342720e-04  2.348001e-01
membership_s22   0.000000e+00  0.000000e+00
membership_s24  -8.403239e-06  1.435625e-01
membership_s25   0.000000e+00  5.637851e-19
membership_s26   0.000000e+00  8.673617e-21
membership_s27  -8.271049e-06  7.047993e-02
membership_s28   0.000000e+00  0.000000e+00
membership_s30   9.162854e-05  1.752423e-01
membership_s31   1.278293e-05  5.571395e-02
membership_s32  -3.117265e-05  1.013351e-01
membership_s33   0.000000e+00  0.000000e+00
membership_s36   3.236495e-04  3.031168e-01
membership_s37  -4.501482e-05  1.001332e-01
V1               2.549351e-03  1.600157e+00
V2               3.841861e-03  3.076542e+00
pdi              0.000000e+00  1.915202e-02
adhesion         9.923067e-03  1.802380e+00
cohesion         1.129860e-02  1.856017e+00
inner            6.877560e-03  1.999026e+00
outer            3.777709e-03  2.131322e+00
ioratio          8.292240e-03  2.014933e+00
comsize          5.191749e-03  1.691000e+00
target          -6.859533e-05  3.223105e-01
[1] "Dataset: low_TnotC Model GLM, run: 4 of 10 2015-06-16 09:18:52"
[1] "glmnet variable coefficients"
                         [,1]          [,2]
(Intercept)     -4.014677e+00 -4.000390e+00
graph0           1.074195e-39  6.985771e-05
graph1          -2.240598e-42 -1.400551e-07
graph2           2.115859e-39  1.363727e-04
graph3          -1.542391e-43 -9.809090e-09
graph4          -2.201071e-45 -1.371405e-10
graph5           2.361108e-41  1.559398e-06
graph6          -5.692922e-43 -3.519640e-08
graph7           7.473977e-41  4.831945e-06
graph8          -5.403997e-41 -9.768441e-06
graph9          -2.658232e-45 -1.686580e-10
graph10         -9.315485e-47 -5.839680e-12
graph11         -2.984434e-48 -1.850051e-13
graph12         -8.716704e-45 -5.584864e-10
graph13         -2.310764e-44 -1.444306e-09
graph14         -3.832455e-46 -2.335827e-11
graph15         -2.044452e-42 -1.301168e-07
graph16         -2.966965e-44 -1.882639e-09
graph17         -2.538716e-44 -1.609755e-09
graph18          1.735318e-42  1.137142e-07
graph19         -4.366143e-43 -2.812436e-08
graph20          1.763494e-42  1.158660e-07
graph21         -1.065386e-42 -6.885342e-08
graph22          1.778080e-42  1.151004e-07
graph23         -2.046610e-42 -1.310989e-07
graph24          1.407257e-42  8.868720e-08
graph25          1.562495e-41  1.018458e-06
graph26          3.277490e-41  2.121427e-06
graph27          5.802274e-40  3.754489e-05
graph28          2.815992e-40  1.811899e-05
graph29         -1.494312e-38 -9.914810e-04
orbit0           1.074195e-39  6.985787e-05
orbit1          -2.248242e-42 -1.405321e-07
orbit2           2.789515e-40  1.819029e-05
orbit3           2.115859e-39  1.363707e-04
orbit4          -1.806080e-43 -1.150953e-08
orbit5          -1.114562e-43 -5.372427e-09
orbit6          -2.201072e-45 -1.371264e-10
orbit7           9.100940e-41  5.972534e-06
orbit8           2.361108e-41  1.559437e-06
orbit9          -1.900073e-42 -1.210741e-07
orbit10          5.123179e-42  3.357978e-07
orbit11          7.523942e-40  4.840389e-05
orbit12          7.403035e-41  4.785653e-06
orbit13          5.490723e-39  3.559783e-04
orbit14         -5.403997e-41 -9.781591e-06
orbit15         -3.321578e-45 -2.110660e-10
orbit16         -2.198887e-44 -1.377489e-09
orbit17         -6.892949e-45 -4.289431e-10
orbit18          3.931229e-46  2.630982e-11
orbit19         -1.073771e-46 -6.753841e-12
orbit20         -6.036262e-47 -1.523960e-12
orbit21         -6.436168e-43 -4.073501e-08
orbit22         -2.984434e-48 -1.849829e-13
orbit23         -1.879676e-40 -1.219743e-05
orbit24         -1.403487e-44 -9.010953e-10
orbit25          8.573965e-45  5.610047e-10
orbit26          3.726301e-42  2.448420e-07
orbit27         -1.058590e-43 -6.771781e-09
orbit28         -3.159257e-43 -1.961697e-08
orbit29          1.727712e-43  1.124386e-08
orbit30          1.409130e-42  9.422442e-08
orbit31         -8.233361e-46 -5.179102e-11
orbit32          6.848108e-45  4.499559e-10
orbit33         -9.518726e-41 -6.748144e-06
orbit34         -2.044452e-42 -1.301067e-07
orbit35         -4.765422e-44 -3.023473e-09
orbit36          4.402820e-45  6.115202e-10
orbit37         -3.533522e-44 -2.243724e-09
orbit38         -1.987089e-41 -1.290548e-06
orbit39         -9.300619e-44 -5.917307e-09
orbit40          1.567998e-44  1.009455e-09
orbit41          2.588658e-41  1.694237e-06
orbit42          7.945014e-39  5.179775e-04
orbit43          1.735555e-42  1.137242e-07
orbit44         -1.068574e-38 -7.021595e-04
orbit45         -6.277384e-43 -4.041414e-08
orbit46          6.118169e-43  3.887830e-08
orbit47          1.940086e-41  1.240064e-06
orbit48          6.745522e-42  4.394268e-07
orbit49          1.781596e-42  1.170577e-07
orbit50          1.105144e-41  7.067899e-07
orbit51         -4.131442e-42 -2.664369e-07
orbit52          1.096586e-42  7.021804e-08
orbit53          3.521198e-41  2.292757e-06
orbit54          1.777969e-42  1.150864e-07
orbit55          1.613920e-38  1.049081e-03
orbit56         -2.392560e-42 -1.534972e-07
orbit57          1.833994e-41  1.192957e-06
orbit58         -5.673212e-39 -3.766941e-04
orbit59          1.222651e-42  7.664565e-08
orbit60          7.818228e-41  5.023786e-06
orbit61          8.505661e-39  5.498568e-04
orbit62         -1.935226e-41 -1.265120e-06
orbit63          5.086297e-40  3.317010e-05
orbit64          8.317553e-40  5.431512e-05
orbit65          3.731163e-41  2.417261e-06
orbit66          1.162148e-40  7.482204e-06
orbit67          2.143585e-38  1.393433e-03
orbit68          5.825108e-40  3.769239e-05
orbit69         -1.793366e-38 -1.189012e-03
orbit70          2.832361e-40  1.822543e-05
orbit71          3.593956e-39  2.262016e-04
orbit72         -1.494312e-38 -9.915300e-04
AP              -7.734109e-39 -5.085998e-04
bet             -3.163079e-43 -2.066512e-08
ecc              7.954906e-40  4.672287e-05
eccrad           4.772944e-39  2.803347e-04
close           -5.822711e-38 -3.675324e-03
constraint      -5.392599e-39 -3.517779e-04
coreness         9.815516e-40  6.377659e-05
knn             -6.587791e-42 -4.198342e-07
hubscore        -3.909168e-37 -2.483064e-02
pagerank        -4.341281e-38 -2.853487e-03
trans            9.477792e-39  6.167557e-04
evcent          -3.860142e-37 -2.451538e-02
first            1.074195e-39  6.985388e-05
upto_second     -2.453050e-42 -1.536068e-07
upto_third      -5.823164e-43 -3.671192e-08
upto_fourth     -2.482924e-43 -1.523426e-08
upto_fifth      -1.582437e-42 -1.022588e-07
upto_sixth      -1.567699e-41 -1.024825e-06
second          -2.458942e-42 -1.539828e-07
third           -6.630672e-43 -4.188766e-08
fourth           8.948525e-43  5.705680e-08
fifth            3.236513e-44  7.475880e-10
sixth           -3.850532e-43 -2.706441e-08
ratio1          -6.707881e-42 -4.276143e-07
ratio2          -1.427716e-42 -1.048551e-07
ratio3          -2.904403e-41 -1.922014e-06
ratio4          -2.524199e-41 -1.677736e-06
ratio5           9.696845e-40  6.356076e-05
ratio6          -4.778803e-43 -3.301836e-08
selfinter       -7.072770e-40 -4.855225e-05
walktrap_vertex -2.138144e-39 -1.406212e-04
bigcom1         -6.707791e-39 -4.391535e-04
bigcom2         -1.793079e-38 -1.172132e-03
bigcom3          1.032865e-38  6.754736e-04
bigcom4         -3.095359e-39 -2.015919e-04
bigcom6         -1.791360e-38 -1.177865e-03
bigcom8          2.964883e-39  1.944752e-04
bigcom9         -1.798832e-38 -1.178364e-03
bigcom11        -1.793652e-38 -1.175857e-03
bigcom13        -1.795951e-38 -1.176131e-03
bigcom15        -1.795663e-38 -1.177778e-03
bigcom16        -1.792505e-38 -1.180388e-03
bigcom21         4.832331e-38  3.164655e-03
bigcom22        -1.814846e-38 -1.191183e-03
bigcom24        -1.791932e-38 -1.174076e-03
bigcom26         6.004154e-38  3.934311e-03
bigcom28         3.409136e-39  2.237976e-04
bigcom30         3.410461e-38  2.237126e-03
bigcom31        -1.791360e-38 -1.172729e-03
bigcom32        -1.793652e-38 -1.183223e-03
bigcom33        -1.791646e-38 -1.175384e-03
bigcom34        -1.792219e-38 -1.175374e-03
bigcom36        -1.793366e-38 -1.176239e-03
bigcom37        -1.791360e-38 -1.186879e-03
bigcom38        -1.794514e-38 -1.177526e-03
bigcom39        -1.794226e-38 -1.180675e-03
bigcom40         2.863292e-39  1.883838e-04
bigcom43        -1.792505e-38 -1.173561e-03
bigcom44         5.188204e-38  3.397749e-03
bigcom46        -1.793652e-38 -1.176973e-03
bigcom47        -1.793079e-38 -1.181326e-03
bigcom49        -1.793079e-38 -1.177916e-03
bigcom50        -1.793366e-38 -1.177701e-03
bigcom51        -1.791932e-38 -1.176023e-03
bigcom52        -1.791646e-38 -1.178345e-03
bigcom54        -1.791932e-38 -1.177689e-03
bigcom56         1.842595e-37  1.208328e-02
bigcom62        -1.791646e-38 -1.179666e-03
bigcom66        -1.791932e-38 -1.178336e-03
bigcom68        -1.791646e-38 -1.177968e-03
bigcom69        -1.793079e-38 -1.178715e-03
bigcom71        -1.795088e-38 -1.173628e-03
bigcom72        -1.792505e-38 -1.175162e-03
bigcom73        -1.791932e-38 -1.176063e-03
bigcom74        -1.792219e-38 -1.174951e-03
bigcom75        -1.791360e-38 -1.178759e-03
bigcom76        -1.792219e-38 -1.177560e-03
bigcom77        -1.791646e-38 -1.179293e-03
bigcom79        -1.791932e-38 -1.178819e-03
bigcom80        -1.791646e-38 -1.180765e-03
bigcom82         1.842595e-37  1.208098e-02
bigcom83        -1.791074e-38 -1.175517e-03
bigcom84        -1.791646e-38 -1.172989e-03
bigcom85        -1.792505e-38 -1.179501e-03
bigcom87        -1.792505e-38 -1.178528e-03
bigcom89        -1.791932e-38 -1.174750e-03
bigcom91        -1.791646e-38 -1.178470e-03
bigcom92         6.639446e-38  4.352441e-03
bigcom93        -1.791932e-38 -1.177492e-03
bigcom96        -1.791360e-38 -1.179586e-03
bigcom97         1.084934e-37  7.110949e-03
bigcom98        -1.792219e-38 -1.178939e-03
bigcom99        -1.791932e-38 -1.178322e-03
bigcom101       -1.792792e-38 -1.178387e-03
bigcom104       -1.793939e-38 -1.174392e-03
bigcom106       -1.792505e-38 -1.180382e-03
bigcom109       -1.792219e-38 -1.174509e-03
bigcom113       -1.792792e-38 -1.177999e-03
bigcom116       -1.795088e-38 -1.180025e-03
bigcom120       -1.791360e-38 -1.180685e-03
bigcom123       -1.791646e-38 -1.172035e-03
bigcom126       -1.791646e-38 -1.177841e-03
bigcom127       -1.791360e-38 -1.177178e-03
bigcom137       -1.791646e-38 -1.179260e-03
bigcom139       -1.791646e-38 -1.179745e-03
bigcom140       -1.791360e-38 -1.179455e-03
bigcom143       -1.791932e-38 -1.180024e-03
bigcom145       -1.791932e-38 -1.175279e-03
bigcom146       -1.791932e-38 -1.163855e-03
bigcom147       -1.792219e-38 -1.175327e-03
bigcom149       -1.791074e-38 -1.184266e-03
bigcom153       -1.792219e-38 -1.179595e-03
bigcom154       -1.793652e-38 -1.176759e-03
bigcom156       -1.791360e-38 -1.177809e-03
bigcom157       -1.791646e-38 -1.179560e-03
bigcom158       -1.791360e-38 -1.179587e-03
bigcom160       -1.791646e-38 -1.170459e-03
bigcom161       -1.791360e-38 -1.177666e-03
bigcom162       -1.791646e-38 -1.176547e-03
bigcom164       -1.791932e-38 -1.178202e-03
bigcom166       -1.792792e-38 -1.174484e-03
bigcom167       -1.793939e-38 -1.178936e-03
bigcom171       -1.791074e-38 -1.178437e-03
bigcom173        2.347674e-37  1.539365e-02
bigcom175       -1.791360e-38 -1.169216e-03
bigcom176       -1.791646e-38 -1.177894e-03
bigcom177       -1.791646e-38 -1.178220e-03
bigcom178       -1.791932e-38 -1.179588e-03
bigcom180       -1.791360e-38 -1.174630e-03
bigcom181       -1.791932e-38 -1.172130e-03
bigcom184       -1.791646e-38 -1.162465e-03
bigcom186       -1.791360e-38 -1.178105e-03
bigcom187       -1.791646e-38 -1.176500e-03
bigcom189       -1.792505e-38 -1.179749e-03
bigcom194       -1.792219e-38 -1.174847e-03
bigcom195       -1.791646e-38 -1.175397e-03
bigcom196       -1.791360e-38 -1.180642e-03
bigcom204       -1.793079e-38 -1.171841e-03
bigcom205       -1.791932e-38 -1.181012e-03
bigcom212       -1.791932e-38 -1.174429e-03
bigcom214       -1.791932e-38 -1.174709e-03
bigcom222       -1.791360e-38 -1.176883e-03
bigcom223        0.000000e+00  0.000000e+00
bigcom226       -1.791646e-38 -1.174549e-03
bigcom227       -1.791646e-38 -1.171376e-03
bigcom229       -1.791646e-38 -1.175699e-03
bigcom233       -1.791360e-38 -1.182561e-03
bigcom236       -1.791646e-38 -1.177369e-03
bigcom237       -1.791074e-38 -1.179872e-03
bigcom246       -1.791932e-38 -1.174762e-03
bigcom248       -1.792792e-38 -1.177916e-03
bigcom249       -1.791360e-38 -1.179854e-03
bigcom250       -1.791646e-38 -1.179508e-03
bigcom254       -1.792219e-38 -1.176872e-03
bigcom266       -1.791360e-38 -1.179109e-03
bigcom269       -1.792792e-38 -1.177481e-03
bigcom272       -1.791932e-38 -1.177248e-03
bigcom274       -1.795376e-38 -1.176172e-03
bigcom281        4.872983e-37  3.195343e-02
bigcom291        0.000000e+00  0.000000e+00
bigcom292       -1.791646e-38 -1.174327e-03
bigcom295       -1.791074e-38 -1.179115e-03
bigcom299       -1.791646e-38 -1.176612e-03
bigcom301       -1.791932e-38 -1.177683e-03
bigcom306       -1.791646e-38 -1.170926e-03
bigcom309        1.265337e-37  8.295208e-03
bigcom314       -1.791360e-38 -1.180290e-03
bigcom321       -1.793652e-38 -1.174733e-03
bigcom341       -1.791360e-38 -1.178751e-03
bigcom350       -1.791360e-38 -1.189314e-03
bigcom353       -1.791646e-38 -1.178767e-03
bigcom359       -1.791646e-38 -1.179423e-03
bigcom363       -1.791932e-38 -1.180787e-03
bigcom365       -1.791360e-38 -1.180725e-03
bigcom385       -1.791932e-38 -1.178578e-03
bigcom386       -1.791360e-38 -1.185212e-03
bigcom408       -1.793079e-38 -1.179965e-03
bigcom412       -1.791932e-38 -1.170687e-03
bigcom480       -1.791932e-38 -1.172704e-03
spin_vertex     -1.210356e-38 -7.978788e-04
membership_s1    8.413849e-39  5.490699e-04
membership_s3    3.831901e-38  2.511712e-03
membership_s4   -8.965867e-39 -5.885736e-04
membership_s5   -7.174011e-39 -4.698056e-04
membership_s6    4.566660e-39  3.115990e-04
membership_s7   -9.452791e-39 -6.211777e-04
membership_s8    8.323517e-38  5.455367e-03
membership_s9    1.086324e-37  7.121093e-03
membership_s11  -1.793366e-38 -1.179682e-03
membership_s12  -1.793079e-38 -1.179643e-03
membership_s14  -1.792505e-38 -1.183476e-03
membership_s15   9.072711e-39  5.934409e-04
membership_s16  -1.793652e-38 -1.180334e-03
membership_s17  -1.792792e-38 -1.176089e-03
membership_s18  -1.804042e-38 -1.183871e-03
membership_s20  -1.792219e-38 -1.178082e-03
membership_s21  -2.418068e-39 -1.589359e-04
membership_s22  -1.795376e-38 -1.179885e-03
membership_s24   3.270164e-38  2.142674e-03
membership_s25  -1.793652e-38 -1.179810e-03
membership_s26   5.991661e-38  3.918124e-03
membership_s27  -5.914615e-39 -3.893751e-04
membership_s28  -1.794801e-38 -1.179958e-03
membership_s30   4.817746e-39  3.141329e-04
membership_s31  -1.584194e-38 -1.040543e-03
membership_s32   4.493270e-39  2.915129e-04
membership_s33  -1.792505e-38 -1.178842e-03
membership_s36   3.205941e-39  2.079895e-04
membership_s37   1.482281e-38  9.712657e-04
V1               8.491508e-39  5.359189e-04
V2               2.691192e-38  1.752772e-03
pdi             -4.076737e-35 -2.679568e+00
adhesion        -4.441273e-43 -2.833050e-08
cohesion         8.879805e-43  5.664258e-08
inner            2.510417e-43  1.588985e-08
outer            4.670440e-43  2.965460e-08
ioratio          1.386416e-38  8.846267e-04
comsize          2.237039e-42  1.430280e-07
target           2.122700e-38  1.392721e-03
[1] "Dataset: low_TnotC Model GBM, run: 5 of 10 2015-06-16 09:18:53"
Iter   TrainDeviance   ValidDeviance   StepSize   Improve
     1        0.1795             nan     0.0100    0.0001
     2        0.1786             nan     0.0100    0.0001
     3        0.1777             nan     0.0100   -0.0000
     4        0.1768             nan     0.0100    0.0000
     5        0.1757             nan     0.0100   -0.0000
     6        0.1749             nan     0.0100   -0.0000
     7        0.1740             nan     0.0100   -0.0000
     8        0.1733             nan     0.0100    0.0001
     9        0.1723             nan     0.0100    0.0000
    10        0.1714             nan     0.0100   -0.0000
    20        0.1637             nan     0.0100   -0.0001
    40        0.1509             nan     0.0100   -0.0001
    44        0.1485             nan     0.0100    0.0000

[1] "GBM variable coefficients"
                            var    rel.inf
pagerank               pagerank 5.13635254
V2                           V2 5.00414184
ioratio                 ioratio 4.09678491
orbit18                 orbit18 4.09413649
comsize                 comsize 3.78260157
outer                     outer 3.27362142
inner                     inner 3.11264093
ratio5                   ratio5 3.06400236
graph23                 graph23 2.65687495
fourth                   fourth 2.48895152
cohesion               cohesion 2.40944143
ratio2                   ratio2 2.36067790
ratio6                   ratio6 2.26471115
V1                           V1 2.20790224
orbit26                 orbit26 2.14157153
bet                         bet 2.00882622
adhesion               adhesion 1.97852674
spin_vertex         spin_vertex 1.88279301
upto_sixth           upto_sixth 1.80282755
orbit41                 orbit41 1.56873829
orbit36                 orbit36 1.41885252
orbit16                 orbit16 1.40921970
ratio1                   ratio1 1.38370487
orbit20                 orbit20 1.35703620
graph11                 graph11 1.30086505
graph19                 graph19 1.17770289
orbit39                 orbit39 1.15123917
orbit32                 orbit32 1.09506388
graph6                   graph6 1.08753080
ratio4                   ratio4 1.05262738
graph17                 graph17 1.03953213
membership_s6     membership_s6 0.89878396
graph12                 graph12 0.89614102
orbit21                 orbit21 0.88474945
graph9                   graph9 0.83820193
graph10                 graph10 0.83327136
constraint           constraint 0.81786300
orbit10                 orbit10 0.79442610
graph13                 graph13 0.76457446
graph3                   graph3 0.71575812
orbit6                   orbit6 0.71563970
orbit28                 orbit28 0.70599342
orbit19                 orbit19 0.69213567
walktrap_vertex walktrap_vertex 0.68263877
orbit17                 orbit17 0.65948426
orbit24                 orbit24 0.65687815
bigcom21               bigcom21 0.64716469
hubscore               hubscore 0.64465544
orbit56                 orbit56 0.59940358
graph15                 graph15 0.58576650
orbit48                 orbit48 0.58024283
orbit30                 orbit30 0.53343041
orbit46                 orbit46 0.52347940
orbit4                   orbit4 0.50117267
graph4                   graph4 0.49487347
orbit45                 orbit45 0.47903328
membership_s1     membership_s1 0.43301791
orbit35                 orbit35 0.43245360
orbit64                 orbit64 0.42979415
bigcom30               bigcom30 0.41286676
graph1                   graph1 0.40535094
bigcom44               bigcom44 0.39948816
orbit40                 orbit40 0.39666198
close                     close 0.38851429
trans                     trans 0.38798080
graph21                 graph21 0.35775462
orbit2                   orbit2 0.33912378
coreness               coreness 0.33693328
ratio3                   ratio3 0.30807435
sixth                     sixth 0.29626399
graph22                 graph22 0.28251621
orbit23                 orbit23 0.28213922
orbit65                 orbit65 0.27666315
upto_fifth           upto_fifth 0.27132445
orbit66                 orbit66 0.25747593
upto_fourth         upto_fourth 0.25723833
orbit25                 orbit25 0.24959139
orbit47                 orbit47 0.24879381
membership_s9     membership_s9 0.24817474
graph26                 graph26 0.24303187
graph5                   graph5 0.24129829
graph18                 graph18 0.22295020
second                   second 0.21527288
upto_second         upto_second 0.20082842
orbit27                 orbit27 0.19664336
graph2                   graph2 0.19011206
membership_s7     membership_s7 0.18744756
orbit31                 orbit31 0.17069305
bigcom3                 bigcom3 0.16797368
membership_s5     membership_s5 0.16272152
orbit15                 orbit15 0.15885578
bigcom4                 bigcom4 0.15128059
knn                         knn 0.13939266
target                   target 0.13311921
graph7                   graph7 0.13214138
graph25                 graph25 0.13045560
graph16                 graph16 0.12562287
orbit49                 orbit49 0.12552244
orbit63                 orbit63 0.12551542
bigcom40               bigcom40 0.12392637
orbit55                 orbit55 0.11697507
membership_s32   membership_s32 0.11608167
orbit60                 orbit60 0.09558753
third                     third 0.09542658
orbit67                 orbit67 0.07752440
graph27                 graph27 0.07257878
orbit59                 orbit59 0.06461263
orbit1                   orbit1 0.05496396
bigcom8                 bigcom8 0.05409117
membership_s4     membership_s4 0.05389635
graph0                   graph0 0.00000000
graph8                   graph8 0.00000000
graph14                 graph14 0.00000000
graph20                 graph20 0.00000000
graph24                 graph24 0.00000000
graph28                 graph28 0.00000000
graph29                 graph29 0.00000000
orbit0                   orbit0 0.00000000
orbit3                   orbit3 0.00000000
orbit5                   orbit5 0.00000000
orbit7                   orbit7 0.00000000
orbit8                   orbit8 0.00000000
orbit9                   orbit9 0.00000000
orbit11                 orbit11 0.00000000
orbit12                 orbit12 0.00000000
orbit13                 orbit13 0.00000000
orbit14                 orbit14 0.00000000
orbit22                 orbit22 0.00000000
orbit29                 orbit29 0.00000000
orbit33                 orbit33 0.00000000
orbit34                 orbit34 0.00000000
orbit37                 orbit37 0.00000000
orbit38                 orbit38 0.00000000
orbit42                 orbit42 0.00000000
orbit43                 orbit43 0.00000000
orbit44                 orbit44 0.00000000
orbit50                 orbit50 0.00000000
orbit51                 orbit51 0.00000000
orbit52                 orbit52 0.00000000
orbit53                 orbit53 0.00000000
orbit54                 orbit54 0.00000000
orbit57                 orbit57 0.00000000
orbit58                 orbit58 0.00000000
orbit61                 orbit61 0.00000000
orbit62                 orbit62 0.00000000
orbit68                 orbit68 0.00000000
orbit69                 orbit69 0.00000000
orbit70                 orbit70 0.00000000
orbit71                 orbit71 0.00000000
orbit72                 orbit72 0.00000000
AP                           AP 0.00000000
ecc                         ecc 0.00000000
eccrad                   eccrad 0.00000000
evcent                   evcent 0.00000000
first                     first 0.00000000
upto_third           upto_third 0.00000000
fifth                     fifth 0.00000000
selfinter             selfinter 0.00000000
bigcom1                 bigcom1 0.00000000
bigcom2                 bigcom2 0.00000000
bigcom6                 bigcom6 0.00000000
bigcom9                 bigcom9 0.00000000
bigcom11               bigcom11 0.00000000
bigcom13               bigcom13 0.00000000
bigcom15               bigcom15 0.00000000
bigcom16               bigcom16 0.00000000
bigcom22               bigcom22 0.00000000
bigcom24               bigcom24 0.00000000
bigcom26               bigcom26 0.00000000
bigcom28               bigcom28 0.00000000
bigcom31               bigcom31 0.00000000
bigcom32               bigcom32 0.00000000
bigcom33               bigcom33 0.00000000
bigcom34               bigcom34 0.00000000
bigcom36               bigcom36 0.00000000
bigcom37               bigcom37 0.00000000
bigcom38               bigcom38 0.00000000
bigcom39               bigcom39 0.00000000
bigcom43               bigcom43 0.00000000
bigcom46               bigcom46 0.00000000
bigcom47               bigcom47 0.00000000
bigcom49               bigcom49 0.00000000
bigcom50               bigcom50 0.00000000
bigcom51               bigcom51 0.00000000
bigcom52               bigcom52 0.00000000
bigcom54               bigcom54 0.00000000
bigcom56               bigcom56 0.00000000
bigcom62               bigcom62 0.00000000
bigcom66               bigcom66 0.00000000
bigcom68               bigcom68 0.00000000
bigcom69               bigcom69 0.00000000
bigcom71               bigcom71 0.00000000
bigcom72               bigcom72 0.00000000
bigcom73               bigcom73 0.00000000
bigcom74               bigcom74 0.00000000
bigcom75               bigcom75 0.00000000
bigcom76               bigcom76 0.00000000
bigcom77               bigcom77 0.00000000
bigcom79               bigcom79 0.00000000
bigcom80               bigcom80 0.00000000
bigcom82               bigcom82 0.00000000
bigcom83               bigcom83 0.00000000
bigcom84               bigcom84 0.00000000
bigcom85               bigcom85 0.00000000
bigcom87               bigcom87 0.00000000
bigcom89               bigcom89 0.00000000
bigcom91               bigcom91 0.00000000
bigcom92               bigcom92 0.00000000
bigcom93               bigcom93 0.00000000
bigcom96               bigcom96 0.00000000
bigcom97               bigcom97 0.00000000
bigcom98               bigcom98 0.00000000
bigcom99               bigcom99 0.00000000
bigcom101             bigcom101 0.00000000
bigcom104             bigcom104 0.00000000
bigcom106             bigcom106 0.00000000
bigcom109             bigcom109 0.00000000
bigcom113             bigcom113 0.00000000
bigcom116             bigcom116 0.00000000
bigcom120             bigcom120 0.00000000
bigcom123             bigcom123 0.00000000
bigcom126             bigcom126 0.00000000
bigcom127             bigcom127 0.00000000
bigcom137             bigcom137 0.00000000
bigcom139             bigcom139 0.00000000
bigcom140             bigcom140 0.00000000
bigcom143             bigcom143 0.00000000
bigcom145             bigcom145 0.00000000
bigcom146             bigcom146 0.00000000
bigcom147             bigcom147 0.00000000
bigcom149             bigcom149 0.00000000
bigcom153             bigcom153 0.00000000
bigcom154             bigcom154 0.00000000
bigcom156             bigcom156 0.00000000
bigcom157             bigcom157 0.00000000
bigcom158             bigcom158 0.00000000
bigcom160             bigcom160 0.00000000
bigcom161             bigcom161 0.00000000
bigcom162             bigcom162 0.00000000
bigcom164             bigcom164 0.00000000
bigcom166             bigcom166 0.00000000
bigcom167             bigcom167 0.00000000
bigcom171             bigcom171 0.00000000
bigcom173             bigcom173 0.00000000
bigcom175             bigcom175 0.00000000
bigcom176             bigcom176 0.00000000
bigcom177             bigcom177 0.00000000
bigcom178             bigcom178 0.00000000
bigcom180             bigcom180 0.00000000
bigcom181             bigcom181 0.00000000
bigcom184             bigcom184 0.00000000
bigcom186             bigcom186 0.00000000
bigcom187             bigcom187 0.00000000
bigcom189             bigcom189 0.00000000
bigcom194             bigcom194 0.00000000
bigcom195             bigcom195 0.00000000
bigcom196             bigcom196 0.00000000
bigcom204             bigcom204 0.00000000
bigcom205             bigcom205 0.00000000
bigcom212             bigcom212 0.00000000
bigcom214             bigcom214 0.00000000
bigcom222             bigcom222 0.00000000
bigcom223             bigcom223 0.00000000
bigcom226             bigcom226 0.00000000
bigcom227             bigcom227 0.00000000
bigcom229             bigcom229 0.00000000
bigcom233             bigcom233 0.00000000
bigcom236             bigcom236 0.00000000
bigcom237             bigcom237 0.00000000
bigcom246             bigcom246 0.00000000
bigcom248             bigcom248 0.00000000
bigcom249             bigcom249 0.00000000
bigcom250             bigcom250 0.00000000
bigcom254             bigcom254 0.00000000
bigcom266             bigcom266 0.00000000
bigcom269             bigcom269 0.00000000
bigcom272             bigcom272 0.00000000
bigcom274             bigcom274 0.00000000
bigcom281             bigcom281 0.00000000
bigcom291             bigcom291 0.00000000
bigcom292             bigcom292 0.00000000
bigcom295             bigcom295 0.00000000
bigcom299             bigcom299 0.00000000
bigcom301             bigcom301 0.00000000
bigcom306             bigcom306 0.00000000
bigcom309             bigcom309 0.00000000
bigcom314             bigcom314 0.00000000
bigcom321             bigcom321 0.00000000
bigcom341             bigcom341 0.00000000
bigcom350             bigcom350 0.00000000
bigcom353             bigcom353 0.00000000
bigcom359             bigcom359 0.00000000
bigcom363             bigcom363 0.00000000
bigcom365             bigcom365 0.00000000
bigcom385             bigcom385 0.00000000
bigcom386             bigcom386 0.00000000
bigcom408             bigcom408 0.00000000
bigcom412             bigcom412 0.00000000
bigcom480             bigcom480 0.00000000
membership_s3     membership_s3 0.00000000
membership_s8     membership_s8 0.00000000
membership_s11   membership_s11 0.00000000
membership_s12   membership_s12 0.00000000
membership_s14   membership_s14 0.00000000
membership_s15   membership_s15 0.00000000
membership_s16   membership_s16 0.00000000
membership_s17   membership_s17 0.00000000
membership_s18   membership_s18 0.00000000
membership_s20   membership_s20 0.00000000
membership_s21   membership_s21 0.00000000
membership_s22   membership_s22 0.00000000
membership_s24   membership_s24 0.00000000
membership_s25   membership_s25 0.00000000
membership_s26   membership_s26 0.00000000
membership_s27   membership_s27 0.00000000
membership_s28   membership_s28 0.00000000
membership_s30   membership_s30 0.00000000
membership_s31   membership_s31 0.00000000
membership_s33   membership_s33 0.00000000
membership_s36   membership_s36 0.00000000
membership_s37   membership_s37 0.00000000
pdi                         pdi 0.00000000
[1] "Dataset: low_TnotC Model RF, run: 5 of 10 2015-06-16 09:19:19"
     |      Out-of-bag   |
Tree |      MSE  %Var(y) |
   1 |  0.02966   167.14 |
   2 |  0.02761   155.59 |
   3 |  0.02695   151.84 |
   4 |  0.02805   158.03 |
   5 |  0.02652   149.41 |
   6 |  0.02578   145.25 |
   7 |  0.02531   142.61 |
   8 |  0.02454   138.29 |
   9 |  0.02461   138.65 |
  10 |  0.02421   136.42 |
  11 |  0.02379   134.05 |
  12 |   0.0233   131.29 |
  13 |  0.02321   130.80 |
  14 |  0.02291   129.10 |
  15 |  0.02241   126.27 |
  16 |  0.02232   125.74 |
  17 |  0.02205   124.22 |
  18 |  0.02183   123.01 |
  19 |  0.02161   121.77 |
  20 |  0.02148   121.00 |
  21 |   0.0214   120.61 |
  22 |  0.02134   120.25 |
  23 |  0.02118   119.35 |
  24 |  0.02119   119.37 |
  25 |  0.02114   119.10 |
  26 |  0.02109   118.81 |
  27 |  0.02099   118.29 |
  28 |  0.02096   118.11 |
  29 |  0.02093   117.95 |
  30 |  0.02083   117.38 |
  31 |  0.02079   117.14 |
  32 |  0.02079   117.14 |
  33 |  0.02069   116.57 |
  34 |  0.02065   116.37 |
  35 |  0.02065   116.35 |
  36 |  0.02061   116.12 |
  37 |  0.02053   115.70 |
  38 |  0.02052   115.63 |
  39 |  0.02049   115.46 |
  40 |  0.02048   115.42 |
  41 |  0.02044   115.16 |
  42 |  0.02041   114.98 |
  43 |  0.02043   115.10 |
  44 |   0.0204   114.96 |
  45 |  0.02039   114.87 |
  46 |  0.02035   114.68 |
  47 |  0.02033   114.56 |
  48 |  0.02031   114.42 |
  49 |  0.02027   114.24 |
  50 |  0.02021   113.90 |
  51 |   0.0202   113.83 |
  52 |  0.02014   113.47 |
  53 |  0.02013   113.41 |
  54 |  0.02012   113.38 |
  55 |   0.0201   113.28 |
  56 |  0.02012   113.36 |
  57 |  0.02008   113.15 |
  58 |  0.02007   113.10 |
  59 |  0.02005   113.00 |
  60 |  0.02004   112.94 |
  61 |  0.02002   112.81 |
  62 |  0.02002   112.78 |
  63 |  0.02001   112.74 |
  64 |  0.02002   112.82 |
  65 |  0.02001   112.75 |
  66 |  0.02001   112.73 |
  67 |  0.01999   112.65 |
  68 |     0.02   112.69 |
  69 |     0.02   112.69 |
  70 |  0.01999   112.63 |
  71 |  0.02001   112.72 |
  72 |     0.02   112.67 |
  73 |  0.01999   112.66 |
  74 |     0.02   112.69 |
  75 |  0.01998   112.58 |
  76 |  0.01996   112.45 |
  77 |  0.01998   112.59 |
  78 |  0.01998   112.58 |
  79 |  0.01999   112.62 |
  80 |  0.01998   112.57 |
  81 |  0.01996   112.47 |
  82 |  0.01996   112.44 |
  83 |  0.01993   112.30 |
  84 |  0.01992   112.26 |
  85 |  0.01991   112.19 |
  86 |  0.01986   111.93 |
  87 |  0.01982   111.70 |
  88 |  0.01982   111.66 |
  89 |  0.01981   111.62 |
  90 |  0.01982   111.66 |
  91 |   0.0198   111.55 |
  92 |   0.0198   111.55 |
  93 |   0.0198   111.55 |
  94 |  0.01979   111.51 |
  95 |   0.0198   111.57 |
  96 |   0.0198   111.59 |
  97 |  0.01981   111.59 |
  98 |   0.0198   111.56 |
  99 |   0.0198   111.59 |
 100 |   0.0198   111.55 |
[1] "Random Forest variable coefficients"
                      %IncMSE IncNodePurity
graph5           4.810397e-04  2.013639e-01
graph6           7.893904e-04  4.652031e-01
graph7           7.441176e-04  2.288629e-01
graph8           0.000000e+00  3.020833e-03
graph9           1.128765e-02  8.657933e-01
graph10          7.621140e-03  9.216708e-01
graph11          6.575921e-03  8.484086e-01
graph12          1.908623e-03  5.174588e-01
graph13          3.050821e-03  6.264186e-01
graph14          3.837492e-03  5.108610e-01
graph15          8.516080e-03  7.920659e-01
graph16          4.550701e-03  7.229817e-01
graph17          7.661468e-03  5.348297e-01
graph18          2.409989e-03  2.507217e-01
graph19          4.644547e-03  8.384004e-01
graph20          8.671562e-04  3.374142e-01
graph21          1.691398e-03  3.829242e-01
graph22          6.414495e-04  2.385898e-01
graph23          3.025275e-03  5.263876e-01
graph24          4.049850e-04  1.123682e-01
graph25          1.824911e-03  2.387601e-01
graph26          5.260167e-04  1.478653e-01
graph27          7.556835e-05  5.542565e-02
graph28          0.000000e+00  0.000000e+00
graph29          0.000000e+00  0.000000e+00
orbit0           3.346850e-04  1.227031e-01
orbit1           2.058446e-03  5.942663e-01
orbit2           2.666469e-04  8.333093e-02
orbit3           1.850295e-05  5.437188e-02
orbit4           4.839415e-03  4.106003e-01
orbit5           4.913901e-03  6.506389e-01
orbit6           4.743900e-03  7.536505e-01
orbit7           2.774639e-04  7.895226e-02
orbit8           2.524933e-04  1.421942e-01
orbit9           2.293006e-03  4.097007e-01
orbit10          1.344181e-04  3.239290e-01
orbit11          9.586517e-08  6.940586e-02
orbit12          3.961852e-04  2.938619e-01
orbit13          2.691303e-05  7.882273e-02
orbit14          0.000000e+00  0.000000e+00
orbit15          6.722936e-03  5.747310e-01
orbit16          4.121564e-03  5.594933e-01
orbit17          1.159061e-02  6.706572e-01
orbit18          1.067709e-02  2.001511e+00
orbit19          8.748206e-03  8.471086e-01
orbit20          7.870801e-03  6.288800e-01
orbit21          3.620526e-03  4.905846e-01
orbit22          6.948576e-03  8.507902e-01
orbit23          2.913225e-04  6.906637e-02
orbit24          4.204963e-03  7.490725e-01
orbit25          7.722937e-04  3.542078e-01
orbit26          7.865717e-04  4.978911e-01
orbit27          5.290021e-03  9.069631e-01
orbit28          7.273060e-03  5.052122e-01
orbit29          1.195718e-03  2.200404e-01
orbit30          2.676741e-03  3.739350e-01
orbit31          2.822505e-03  6.598247e-01
orbit32          1.554695e-03  4.759580e-01
orbit33          1.079981e-04  5.146746e-02
orbit34          6.994429e-03  5.355185e-01
orbit35          3.437081e-03  5.739966e-01
orbit36          2.285002e-03  6.342176e-01
orbit37          1.982446e-03  4.155172e-01
orbit38          7.540012e-04  2.357187e-01
orbit39          3.457040e-03  5.630163e-01
orbit40          1.168863e-03  2.394062e-01
orbit41          1.513448e-04  2.801893e-01
orbit42          7.781126e-05  1.772839e-01
orbit43          2.408370e-03  2.134908e-01
orbit44          0.000000e+00  0.000000e+00
orbit45          6.055038e-03  7.212346e-01
orbit46          1.195031e-03  1.278566e-01
orbit47          9.279662e-05  7.867661e-02
orbit48          9.784617e-04  2.302368e-01
orbit49          6.952463e-04  3.406558e-01
orbit50          2.960611e-04  1.769674e-01
orbit51          4.586912e-03  5.127864e-01
orbit52          6.751761e-04  1.341752e-01
orbit53          1.286858e-03  2.924975e-01
orbit54          1.098133e-03  2.990745e-01
orbit55         -4.128807e-05  5.652439e-02
orbit56          3.476377e-03  7.674792e-01
orbit57          4.876820e-06  8.374215e-02
orbit58          0.000000e+00  9.159340e-18
orbit59          6.593796e-04  1.711921e-01
orbit60          5.892189e-04  1.619429e-01
orbit61          8.664836e-06  1.306682e-02
orbit62          7.241332e-04  1.399209e-01
orbit63          1.331903e-04  1.513624e-01
orbit64          3.023427e-04  2.249053e-01
orbit65          5.611707e-04  1.968203e-01
orbit66          1.300203e-05  1.957354e-02
orbit67          3.999947e-05  6.191625e-02
orbit68          2.016355e-04  5.127524e-02
orbit69          0.000000e+00  0.000000e+00
orbit70          2.961729e-05  5.448276e-02
orbit71         -3.871363e-06  3.074823e-03
orbit72          0.000000e+00  0.000000e+00
AP               1.051183e-06  2.230529e-02
bet              1.402848e-03  7.019160e-01
ecc              4.430416e-04  1.902421e-01
eccrad           5.037548e-04  2.151674e-01
close            6.033620e-03  7.485256e-01
constraint       2.030883e-03  7.240343e-01
coreness         5.540531e-04  4.355275e-01
knn              6.579385e-03  9.800165e-01
hubscore         4.186387e-03  6.485839e-01
pagerank         2.363606e-03  2.956207e+00
trans            2.101204e-04  2.869068e-01
evcent           7.358834e-03  7.209790e-01
first            1.702646e-05  8.007918e-02
upto_second      1.528286e-03  4.297443e-01
upto_third       5.112139e-03  4.998499e-01
upto_fourth      3.307840e-03  3.757751e-01
upto_fifth       2.040171e-03  5.288473e-01
upto_sixth       3.669089e-03  5.725368e-01
second           4.485879e-03  4.942806e-01
third            4.884987e-03  6.879964e-01
fourth           7.549526e-03  1.587290e+00
fifth            4.149296e-03  1.101593e+00
sixth            5.619716e-03  9.402489e-01
ratio1           6.243754e-03  1.237079e+00
ratio2           8.295963e-03  2.389107e+00
ratio3           5.121072e-03  1.127364e+00
ratio4           6.760422e-03  9.755409e-01
ratio5           2.260399e-03  2.141560e+00
ratio6           6.475088e-03  1.577067e+00
selfinter        1.333615e-05  1.145998e-01
walktrap_vertex  4.416460e-04  4.366656e-01
bigcom1          3.055732e-05  1.743037e-01
bigcom2          0.000000e+00  0.000000e+00
bigcom3         -7.657546e-05  1.360351e-01
bigcom4          7.505162e-04  2.155309e-01
bigcom6          0.000000e+00  0.000000e+00
bigcom8          5.011742e-05  1.606023e-01
bigcom9          0.000000e+00  0.000000e+00
bigcom11         0.000000e+00  0.000000e+00
bigcom13         0.000000e+00  0.000000e+00
bigcom15         0.000000e+00  0.000000e+00
bigcom16         0.000000e+00  0.000000e+00
bigcom21         8.191180e-04  3.314912e-01
bigcom22         1.740173e-05  7.071520e-02
bigcom24         0.000000e+00  1.387779e-18
bigcom26         3.771715e-06  4.045701e-02
bigcom28        -6.420906e-05  1.611607e-01
bigcom30        -2.064045e-04  3.128152e-01
bigcom31         0.000000e+00  0.000000e+00
bigcom32         0.000000e+00  0.000000e+00
bigcom33         0.000000e+00  0.000000e+00
bigcom34         0.000000e+00  0.000000e+00
bigcom36         0.000000e+00  0.000000e+00
bigcom37         0.000000e+00  0.000000e+00
bigcom38         0.000000e+00  0.000000e+00
bigcom39         0.000000e+00  0.000000e+00
bigcom40         3.466492e-04  1.373466e-01
bigcom43         0.000000e+00  0.000000e+00
bigcom44         1.170366e-04  6.833434e-02
bigcom46         0.000000e+00  0.000000e+00
bigcom47         0.000000e+00  0.000000e+00
bigcom49         0.000000e+00  1.500000e-02
bigcom50         0.000000e+00  0.000000e+00
bigcom51         0.000000e+00  0.000000e+00
bigcom52         0.000000e+00  0.000000e+00
bigcom54         0.000000e+00  0.000000e+00
bigcom56        -3.519714e-05  5.077771e-01
bigcom62         0.000000e+00  0.000000e+00
bigcom66         0.000000e+00  0.000000e+00
bigcom68         0.000000e+00  0.000000e+00
bigcom69         0.000000e+00  0.000000e+00
bigcom71         0.000000e+00  0.000000e+00
bigcom72         0.000000e+00  1.387779e-19
bigcom73         0.000000e+00  0.000000e+00
bigcom74         0.000000e+00  0.000000e+00
bigcom75         0.000000e+00  0.000000e+00
bigcom76         0.000000e+00  0.000000e+00
bigcom77         0.000000e+00  0.000000e+00
bigcom79         0.000000e+00  0.000000e+00
bigcom80         0.000000e+00  0.000000e+00
bigcom82         0.000000e+00  0.000000e+00
bigcom83         0.000000e+00  1.110223e-18
bigcom84         0.000000e+00  0.000000e+00
bigcom85         0.000000e+00  0.000000e+00
bigcom87         0.000000e+00  0.000000e+00
bigcom89         0.000000e+00  0.000000e+00
bigcom91         0.000000e+00  0.000000e+00
bigcom92         4.752677e-05  4.227418e-01
bigcom93         0.000000e+00  1.110223e-18
bigcom96         0.000000e+00  0.000000e+00
bigcom97         2.776289e-05  2.944673e-01
bigcom98         0.000000e+00  0.000000e+00
bigcom99         0.000000e+00  0.000000e+00
bigcom101        0.000000e+00  0.000000e+00
bigcom104        0.000000e+00  1.110223e-18
bigcom106        0.000000e+00  0.000000e+00
bigcom109        0.000000e+00  0.000000e+00
bigcom113        0.000000e+00  0.000000e+00
bigcom116        0.000000e+00  0.000000e+00
bigcom120        0.000000e+00  0.000000e+00
bigcom123        0.000000e+00  0.000000e+00
bigcom126        0.000000e+00  0.000000e+00
bigcom127        0.000000e+00  0.000000e+00
bigcom137        0.000000e+00  0.000000e+00
bigcom139        0.000000e+00  0.000000e+00
bigcom140        0.000000e+00  2.220446e-18
bigcom143        0.000000e+00  0.000000e+00
bigcom145        0.000000e+00  0.000000e+00
bigcom146        0.000000e+00  0.000000e+00
bigcom147        0.000000e+00  0.000000e+00
bigcom149        0.000000e+00  0.000000e+00
bigcom153        0.000000e+00  0.000000e+00
bigcom154        0.000000e+00  0.000000e+00
bigcom156        0.000000e+00  1.110223e-18
bigcom157        0.000000e+00  0.000000e+00
bigcom158        0.000000e+00  1.110223e-18
bigcom160        0.000000e+00  1.387779e-19
bigcom161        0.000000e+00  0.000000e+00
bigcom162        0.000000e+00  2.220446e-18
bigcom164        0.000000e+00  1.110223e-18
bigcom166        0.000000e+00  0.000000e+00
bigcom167        0.000000e+00  0.000000e+00
bigcom171        0.000000e+00  0.000000e+00
bigcom173       -2.327599e-05  3.899208e-01
bigcom175        0.000000e+00  0.000000e+00
bigcom176        0.000000e+00  8.333333e-03
bigcom177        0.000000e+00  0.000000e+00
bigcom178        0.000000e+00  0.000000e+00
bigcom180        0.000000e+00  1.387779e-18
bigcom181        0.000000e+00  0.000000e+00
bigcom184        0.000000e+00  0.000000e+00
bigcom186        0.000000e+00  0.000000e+00
bigcom187        0.000000e+00  0.000000e+00
bigcom189        0.000000e+00  0.000000e+00
bigcom194        0.000000e+00  0.000000e+00
bigcom195        0.000000e+00  0.000000e+00
bigcom196        0.000000e+00  0.000000e+00
bigcom204        0.000000e+00  2.775558e-19
bigcom205        0.000000e+00  0.000000e+00
bigcom212        0.000000e+00  0.000000e+00
bigcom214        0.000000e+00  0.000000e+00
bigcom222        0.000000e+00  0.000000e+00
bigcom223        0.000000e+00  0.000000e+00
bigcom226        0.000000e+00  0.000000e+00
bigcom227        0.000000e+00  0.000000e+00
bigcom229        0.000000e+00  0.000000e+00
bigcom233        0.000000e+00  0.000000e+00
bigcom236        0.000000e+00  0.000000e+00
bigcom237        0.000000e+00  0.000000e+00
bigcom246        0.000000e+00  0.000000e+00
bigcom248        0.000000e+00  0.000000e+00
bigcom249        0.000000e+00  0.000000e+00
bigcom250        0.000000e+00  0.000000e+00
bigcom254        0.000000e+00  0.000000e+00
bigcom266        0.000000e+00  0.000000e+00
bigcom269        0.000000e+00  2.775558e-19
bigcom272        0.000000e+00  0.000000e+00
bigcom274        0.000000e+00  0.000000e+00
bigcom281       -9.019773e-06  6.679771e-01
bigcom291        0.000000e+00  0.000000e+00
bigcom292        0.000000e+00  0.000000e+00
bigcom295        0.000000e+00  1.110223e-18
bigcom299        0.000000e+00  0.000000e+00
bigcom301        0.000000e+00  0.000000e+00
bigcom306        0.000000e+00  0.000000e+00
bigcom309        1.723790e-06  3.153443e-01
bigcom314        0.000000e+00  0.000000e+00
bigcom321        0.000000e+00  0.000000e+00
bigcom341        0.000000e+00  0.000000e+00
bigcom350        0.000000e+00  0.000000e+00
bigcom353        0.000000e+00  0.000000e+00
bigcom359        0.000000e+00  0.000000e+00
bigcom363        0.000000e+00  0.000000e+00
bigcom365        0.000000e+00  0.000000e+00
bigcom385        0.000000e+00  0.000000e+00
bigcom386        0.000000e+00  0.000000e+00
bigcom408        0.000000e+00  0.000000e+00
bigcom412        0.000000e+00  1.110223e-18
bigcom480        0.000000e+00  1.110223e-18
spin_vertex      1.387930e-03  6.482413e-01
membership_s1    3.404914e-04  2.697154e-01
membership_s3   -4.185985e-05  8.793048e-02
membership_s4    1.580454e-04  2.083688e-01
membership_s5    1.643385e-05  2.628352e-02
membership_s6    8.660431e-04  3.955110e-01
membership_s7    8.788708e-06  1.263634e-01
membership_s8   -5.589534e-05  2.447784e-01
membership_s9    2.530201e-04  3.478546e-01
membership_s11   0.000000e+00  0.000000e+00
membership_s12   0.000000e+00  0.000000e+00
membership_s14   0.000000e+00  0.000000e+00
membership_s15  -5.320575e-06  1.004271e-01
membership_s16   0.000000e+00  0.000000e+00
membership_s17   0.000000e+00  0.000000e+00
membership_s18   0.000000e+00  2.775558e-19
membership_s20   0.000000e+00  0.000000e+00
membership_s21   1.652066e-04  2.591813e-01
membership_s22   0.000000e+00  0.000000e+00
membership_s24  -3.258548e-05  1.787630e-01
membership_s25   0.000000e+00  2.775558e-19
membership_s26   0.000000e+00  0.000000e+00
membership_s27  -1.899655e-06  9.040177e-02
membership_s28   0.000000e+00  0.000000e+00
membership_s30   3.929893e-06  1.121251e-01
membership_s31   3.237276e-05  1.752547e-01
membership_s32  -3.667111e-05  8.856606e-02
membership_s33   0.000000e+00  0.000000e+00
membership_s36   1.059693e-04  2.088935e-01
membership_s37  -2.495133e-05  9.501203e-02
V1               2.488544e-03  2.054810e+00
V2               4.682995e-03  3.024461e+00
pdi              7.107658e-06  3.534900e-02
adhesion         1.057290e-02  1.758487e+00
cohesion         8.252103e-03  2.162895e+00
inner            4.407465e-03  1.756165e+00
outer            2.644024e-03  2.483850e+00
ioratio          7.631396e-03  1.925050e+00
comsize          3.948721e-03  1.643130e+00
target          -2.274366e-06  2.625166e-01
[1] "Dataset: low_TnotC Model GLM, run: 5 of 10 2015-06-16 09:22:23"
[1] "glmnet variable coefficients"
                         [,1]          [,2]
(Intercept)     -3.995029e+00 -3.973205e+00
graph0           5.198488e-40  3.289064e-05
graph1          -4.836284e-43 -2.977331e-08
graph2           2.832333e-39  1.795246e-04
graph3          -8.773396e-44 -5.622015e-09
graph4          -2.009985e-46 -1.118543e-11
graph5           4.911248e-42  3.030659e-07
graph6           1.981766e-43  1.276245e-08
graph7           8.396870e-41  5.308902e-06
graph8           8.158651e-40  4.484278e-05
graph9          -1.760176e-45 -1.130320e-10
graph10         -1.811380e-47 -1.105515e-12
graph11         -4.065633e-50  1.033027e-16
graph12         -4.158481e-45 -2.683160e-10
graph13          1.183975e-45  4.252534e-11
graph14          1.675639e-46  1.112101e-11
graph15         -1.898539e-42 -1.225360e-07
graph16         -1.297446e-44 -8.264571e-10
graph17         -4.916893e-45 -3.366634e-10
graph18          2.491302e-42  1.585887e-07
graph19         -2.475257e-43 -1.600816e-08
graph20          1.406760e-42  9.044927e-08
graph21          1.543758e-44 -2.182336e-09
graph22          2.068377e-42  1.310759e-07
graph23         -1.085861e-42 -6.980850e-08
graph24          2.291237e-42  1.388532e-07
graph25          6.677983e-42  4.053046e-07
graph26          3.899069e-41  2.474833e-06
graph27          3.053040e-40  1.913870e-05
graph28          4.008950e-40  2.546625e-05
graph29         -1.495498e-38 -9.773216e-04
orbit0           5.198488e-40  3.288956e-05
orbit1          -4.816156e-43 -2.963834e-08
orbit2          -1.452814e-40 -9.459393e-06
orbit3           2.832333e-39  1.795198e-04
orbit4          -1.048176e-43 -6.721608e-09
orbit5           1.082001e-43  7.292993e-09
orbit6          -2.009928e-46 -1.118252e-11
orbit7          -4.224775e-40 -2.717116e-05
orbit8           4.911248e-42  3.030475e-07
orbit9          -8.601324e-43 -5.485409e-08
orbit10          6.322990e-42  4.043274e-07
orbit11          3.551925e-40  2.133695e-05
orbit12          8.324805e-41  5.262191e-06
orbit13          6.019565e-39  3.834507e-04
orbit14          8.158651e-40  4.482563e-05
orbit15         -2.261427e-45 -1.452737e-10
orbit16         -3.854989e-44 -2.483574e-09
orbit17         -7.018691e-46 -4.287273e-11
orbit18          3.781517e-46  2.448956e-11
orbit19         -2.542615e-47 -1.572504e-12
orbit20          4.940332e-46  3.236778e-11
orbit21         -8.778523e-43 -5.616918e-08
orbit22         -4.065633e-50  1.071352e-16
orbit23         -1.292524e-39 -8.300169e-05
orbit24         -7.723084e-45 -4.948900e-10
orbit25          1.070517e-44  6.687598e-10
orbit26          4.240172e-42  2.721200e-07
orbit27         -7.998367e-44 -5.151341e-09
orbit28         -1.525522e-43 -9.671958e-09
orbit29          2.549982e-43  1.618154e-08
orbit30          3.182203e-42  2.042880e-07
orbit31         -1.889071e-46 -1.165648e-11
orbit32          8.170154e-45  5.242469e-10
orbit33         -1.081293e-39 -7.089910e-05
orbit34         -1.898539e-42 -1.225363e-07
orbit35         -1.879769e-44 -1.192355e-09
orbit36         -3.631981e-44 -2.468430e-09
orbit37         -2.149441e-44 -1.384094e-09
orbit38         -3.123509e-41 -2.012725e-06
orbit39         -3.788534e-44 -2.406927e-09
orbit40          1.978039e-44  1.190142e-09
orbit41          2.597404e-41  1.668530e-06
orbit42          7.085060e-39  4.530787e-04
orbit43          2.491552e-42  1.585924e-07
orbit44         -1.138923e-38 -7.384411e-04
orbit45         -3.915920e-43 -2.516977e-08
orbit46          8.746588e-43  5.419097e-08
orbit47          2.302214e-41  1.423278e-06
orbit48          6.561522e-42  4.163984e-07
orbit49          1.420030e-42  9.130048e-08
orbit50          4.308792e-42  2.808873e-07
orbit51         -3.682936e-42 -2.383817e-07
orbit52          3.634404e-42  2.264139e-07
orbit53          5.142304e-41  3.225377e-06
orbit54          2.068258e-42  1.310578e-07
orbit55          1.351517e-38  8.639254e-04
orbit56         -1.400054e-42 -8.987324e-08
orbit57          2.168141e-41  1.382771e-06
orbit58         -5.803146e-39 -3.811424e-04
orbit59          2.223147e-42  1.342296e-07
orbit60          6.472189e-41  4.027463e-06
orbit61          9.980307e-39  6.334907e-04
orbit62         -2.240401e-41 -1.465165e-06
orbit63          4.884902e-40  3.127332e-05
orbit64          4.727740e-40  3.027479e-05
orbit65          4.135288e-41  2.624335e-06
orbit66          1.878709e-40  1.192707e-05
orbit67          2.218208e-38  1.417143e-03
orbit68          3.081823e-40  1.932102e-05
orbit69         -1.828310e-38 -1.200633e-03
orbit70          4.008886e-40  2.546466e-05
orbit71          1.137130e-38  7.202879e-04
orbit72         -1.495498e-38 -9.773685e-04
AP              -7.498099e-39 -4.846258e-04
bet             -2.663166e-43 -1.717626e-08
ecc              3.028378e-40  1.769704e-05
eccrad           1.817027e-39  1.061812e-04
close           -5.187842e-38 -3.302297e-03
constraint      -4.023437e-39 -2.576109e-04
coreness         6.946463e-40  4.418917e-05
knn             -3.693175e-42 -2.339941e-07
hubscore        -1.818961e-37 -1.160588e-02
pagerank        -4.899652e-38 -3.170044e-03
trans            1.682685e-38  1.079283e-03
evcent          -1.786090e-37 -1.139435e-02
first            5.198488e-40  3.288580e-05
upto_second     -5.903408e-43 -3.643858e-08
upto_third      -3.674876e-43 -2.330197e-08
upto_fourth     -5.659336e-43 -3.599820e-08
upto_fifth      -4.098676e-42 -2.632330e-07
upto_sixth      -2.143649e-41 -1.381275e-06
second          -5.927699e-43 -3.658902e-08
third           -4.974131e-43 -3.162120e-08
fourth          -5.833499e-44 -3.870915e-09
fifth           -2.424390e-44 -2.132528e-09
sixth            1.874629e-42  1.193915e-07
ratio1          -3.786816e-42 -2.399083e-07
ratio2          -3.158434e-42 -2.058339e-07
ratio3          -4.787916e-41 -3.116019e-06
ratio4           1.131759e-41  7.005272e-07
ratio5           9.851642e-40  6.359311e-05
ratio6           2.204610e-42  1.407494e-07
selfinter        2.912005e-39  1.867590e-04
walktrap_vertex -8.350156e-40 -5.540544e-05
bigcom1         -4.505664e-39 -2.913632e-04
bigcom2         -1.828018e-38 -1.179019e-03
bigcom3          8.717621e-39  5.620270e-04
bigcom4          1.073138e-39  6.937722e-05
bigcom6         -1.826263e-38 -1.180238e-03
bigcom8          2.830449e-39  1.807235e-04
bigcom9         -1.834481e-38 -1.183524e-03
bigcom11        -1.828603e-38 -1.180201e-03
bigcom13        -1.831244e-38 -1.180926e-03
bigcom15        -1.830656e-38 -1.182485e-03
bigcom16        -1.827432e-38 -1.181578e-03
bigcom21         5.257699e-38  3.391355e-03
bigcom22        -6.316641e-39 -4.088827e-04
bigcom24        -1.826555e-38 -1.177930e-03
bigcom26         2.223617e-38  1.435211e-03
bigcom28         3.518152e-39  2.268532e-04
bigcom30         3.122118e-38  2.017135e-03
bigcom31        -1.826263e-38 -1.179523e-03
bigcom32        -1.829189e-38 -1.186267e-03
bigcom33        -1.826263e-38 -1.181943e-03
bigcom34        -1.826847e-38 -1.179385e-03
bigcom36        -1.828603e-38 -1.181319e-03
bigcom37        -1.826555e-38 -1.188004e-03
bigcom38        -1.828603e-38 -1.180196e-03
bigcom39        -1.829189e-38 -1.183865e-03
bigcom40        -3.964512e-39 -2.566513e-04
bigcom43        -1.827140e-38 -1.177790e-03
bigcom44         3.909428e-38  2.521116e-03
bigcom46        -1.828896e-38 -1.182472e-03
bigcom47        -1.828018e-38 -1.184811e-03
bigcom49        -1.827725e-38 -1.180649e-03
bigcom50        -1.828310e-38 -1.181959e-03
bigcom51        -1.826555e-38 -1.177996e-03
bigcom52        -1.826555e-38 -1.180286e-03
bigcom54        -1.826847e-38 -1.179609e-03
bigcom56         1.839105e-37  1.188017e-02
bigcom62        -1.826555e-38 -1.181054e-03
bigcom66        -1.827140e-38 -1.181605e-03
bigcom68        -1.826847e-38 -1.180056e-03
bigcom69        -1.828018e-38 -1.180450e-03
bigcom71        -1.830363e-38 -1.181185e-03
bigcom72        -1.827432e-38 -1.179137e-03
bigcom73        -1.826263e-38 -1.178261e-03
bigcom74        -1.827140e-38 -1.180800e-03
bigcom75        -1.826263e-38 -1.180685e-03
bigcom76        -1.827140e-38 -1.179819e-03
bigcom77        -1.826555e-38 -1.180004e-03
bigcom79        -1.826555e-38 -1.180770e-03
bigcom80        -1.826263e-38 -1.183302e-03
bigcom82        -1.826847e-38 -1.180946e-03
bigcom83        -1.826263e-38 -1.180221e-03
bigcom84        -1.826555e-38 -1.178059e-03
bigcom85        -1.827140e-38 -1.180759e-03
bigcom87        -1.827140e-38 -1.180888e-03
bigcom89        -1.826555e-38 -1.178607e-03
bigcom91        -1.826263e-38 -1.183533e-03
bigcom92         7.370025e-38  4.759879e-03
bigcom93        -1.826555e-38 -1.181638e-03
bigcom96         0.000000e+00  0.000000e+00
bigcom97         1.081442e-37  6.982593e-03
bigcom98        -1.826847e-38 -1.180620e-03
bigcom99        -1.826847e-38 -1.180803e-03
bigcom101       -1.828018e-38 -1.181925e-03
bigcom104       -1.827432e-38 -1.180539e-03
bigcom106       -1.827432e-38 -1.182155e-03
bigcom109       -1.826847e-38 -1.178819e-03
bigcom113       -1.827725e-38 -1.181601e-03
bigcom116       -1.829483e-38 -1.183523e-03
bigcom120       -1.826555e-38 -1.181648e-03
bigcom123       -1.827140e-38 -1.179898e-03
bigcom126       -1.826555e-38 -1.181140e-03
bigcom127       -1.826263e-38 -1.178641e-03
bigcom137       -1.827140e-38 -1.181350e-03
bigcom139       -1.826555e-38 -1.182066e-03
bigcom140       -1.826847e-38 -1.181680e-03
bigcom143       -1.827140e-38 -1.182747e-03
bigcom145       -1.826847e-38 -1.183975e-03
bigcom146       -1.826847e-38 -1.177345e-03
bigcom147       -1.826555e-38 -1.180234e-03
bigcom149        0.000000e+00  0.000000e+00
bigcom153       -1.827725e-38 -1.181690e-03
bigcom154       -1.828603e-38 -1.181492e-03
bigcom156       -1.826555e-38 -1.179930e-03
bigcom157       -1.826555e-38 -1.181605e-03
bigcom158       -1.826555e-38 -1.181957e-03
bigcom160       -1.826555e-38 -1.180747e-03
bigcom161       -1.826555e-38 -1.181006e-03
bigcom162       -1.825970e-38 -1.177977e-03
bigcom164       -1.826847e-38 -1.180135e-03
bigcom166       -1.827725e-38 -1.179919e-03
bigcom167       -1.828310e-38 -1.181806e-03
bigcom171       -1.825970e-38 -1.180566e-03
bigcom173        1.839105e-37  1.187870e-02
bigcom175       -1.826263e-38 -1.179615e-03
bigcom176       -1.826847e-38 -1.180455e-03
bigcom177       -1.826847e-38 -1.181817e-03
bigcom178       -1.827140e-38 -1.181930e-03
bigcom180       -1.826263e-38 -1.181872e-03
bigcom181       -1.827432e-38 -1.181658e-03
bigcom184       -1.826555e-38 -1.174493e-03
bigcom186       -1.826263e-38 -1.184630e-03
bigcom187       -1.826263e-38 -1.179906e-03
bigcom189       -1.827140e-38 -1.181857e-03
bigcom194       -1.827140e-38 -1.179179e-03
bigcom195       -1.826847e-38 -1.179193e-03
bigcom196       -1.825970e-38 -1.183979e-03
bigcom204       -1.827432e-38 -1.178486e-03
bigcom205       -1.826555e-38 -1.183020e-03
bigcom212       -1.826555e-38 -1.178520e-03
bigcom214       -1.827432e-38 -1.179771e-03
bigcom222       -1.826555e-38 -1.185000e-03
bigcom223        0.000000e+00  0.000000e+00
bigcom226       -1.826555e-38 -1.179025e-03
bigcom227       -1.826263e-38 -1.176435e-03
bigcom229       -1.826555e-38 -1.181991e-03
bigcom233       -1.826263e-38 -1.184709e-03
bigcom236       -1.826847e-38 -1.180791e-03
bigcom237       -1.825970e-38 -1.182536e-03
bigcom246       -1.827140e-38 -1.180169e-03
bigcom248       -1.827432e-38 -1.182415e-03
bigcom249       -1.826263e-38 -1.182820e-03
bigcom250       -1.826555e-38 -1.185303e-03
bigcom254       -1.826847e-38 -1.179343e-03
bigcom266       -1.825970e-38 -1.181528e-03
bigcom269       -1.827725e-38 -1.180414e-03
bigcom272       -1.826847e-38 -1.179519e-03
bigcom274       -1.830363e-38 -1.180132e-03
bigcom281        4.869495e-37  3.145168e-02
bigcom291       -1.825970e-38 -1.179087e-03
bigcom292       -1.826555e-38 -1.178359e-03
bigcom295       -1.825970e-38 -1.180620e-03
bigcom299       -1.826555e-38 -1.179488e-03
bigcom301       -1.827140e-38 -1.179300e-03
bigcom306       -1.826555e-38 -1.177121e-03
bigcom309        1.839105e-37  1.187929e-02
bigcom314       -1.826263e-38 -1.183877e-03
bigcom321       -1.828310e-38 -1.179744e-03
bigcom341       -1.826263e-38 -1.175116e-03
bigcom350        0.000000e+00  0.000000e+00
bigcom353       -1.826263e-38 -1.184425e-03
bigcom359       -1.826555e-38 -1.182827e-03
bigcom363       -1.826263e-38 -1.183584e-03
bigcom365       -1.826263e-38 -1.182320e-03
bigcom385       -1.827140e-38 -1.180590e-03
bigcom386       -1.826263e-38 -1.195173e-03
bigcom408       -1.827432e-38 -1.180949e-03
bigcom412       -1.827140e-38 -1.177921e-03
bigcom480       -1.826847e-38 -1.178866e-03
spin_vertex     -1.138336e-38 -7.360721e-04
membership_s1    8.293219e-39  5.347759e-04
membership_s3    3.796926e-38  2.450933e-03
membership_s4   -9.148172e-39 -5.911741e-04
membership_s5   -1.040210e-38 -6.720324e-04
membership_s6    8.878784e-39  5.783801e-04
membership_s7   -6.890559e-39 -4.453919e-04
membership_s8    7.370025e-38  4.759362e-03
membership_s9    1.167033e-37  7.535673e-03
membership_s11  -1.828603e-38 -1.183850e-03
membership_s12  -1.828018e-38 -1.182368e-03
membership_s14  -1.827140e-38 -1.184732e-03
membership_s15   6.344672e-40  4.073509e-05
membership_s16  -1.828310e-38 -1.181590e-03
membership_s17  -1.828018e-38 -1.181220e-03
membership_s18  -1.838322e-38 -1.186982e-03
membership_s20  -1.827140e-38 -1.181337e-03
membership_s21  -2.398401e-39 -1.540994e-04
membership_s22  -1.831244e-38 -1.186351e-03
membership_s24   3.235176e-38  2.089580e-03
membership_s25  -1.828603e-38 -1.182323e-03
membership_s26   4.127315e-38  2.653952e-03
membership_s27  -6.153146e-39 -3.976647e-04
membership_s28  -1.830069e-38 -1.182707e-03
membership_s30   1.648914e-39  1.054246e-04
membership_s31  -1.044045e-38 -6.745573e-04
membership_s32   7.496546e-39  4.824323e-04
membership_s33  -1.827432e-38 -1.183741e-03
membership_s36   1.671770e-39  1.074103e-04
membership_s37   1.248413e-38  8.066951e-04
V1               3.010239e-39  1.876106e-04
V2               1.932636e-38  1.245007e-03
pdi             -3.971160e-35 -2.566575e+00
adhesion        -3.128017e-43 -1.981553e-08
cohesion         6.246203e-43  3.956705e-08
inner            1.814398e-43  1.143410e-08
outer            2.854670e-43  1.796045e-08
ioratio          7.001905e-39  4.405459e-04
comsize          1.699743e-42  1.080067e-07
target           1.966389e-38  1.269825e-03
[1] "Dataset: low_TnotC Model GBM, run: 6 of 10 2015-06-16 09:22:24"
Iter   TrainDeviance   ValidDeviance   StepSize   Improve
     1        0.1835             nan     0.0100    0.0000
     2        0.1827             nan     0.0100    0.0000
     3        0.1818             nan     0.0100    0.0000
     4        0.1812             nan     0.0100   -0.0000
     5        0.1803             nan     0.0100   -0.0000
     6        0.1796             nan     0.0100   -0.0000
     7        0.1786             nan     0.0100    0.0000
     8        0.1777             nan     0.0100   -0.0001
     9        0.1768             nan     0.0100   -0.0000
    10        0.1759             nan     0.0100    0.0000
    20        0.1681             nan     0.0100    0.0001
    40        0.1559             nan     0.0100   -0.0000
    44        0.1536             nan     0.0100   -0.0000

[1] "GBM variable coefficients"
                            var    rel.inf
V2                           V2 6.10201190
ratio5                   ratio5 5.82323985
ioratio                 ioratio 4.63223710
pagerank               pagerank 4.53694609
outer                     outer 3.70209077
ratio2                   ratio2 3.25000087
orbit18                 orbit18 3.07747986
comsize                 comsize 3.00137102
V1                           V1 2.53716080
adhesion               adhesion 2.46437804
cohesion               cohesion 2.45523797
spin_vertex         spin_vertex 2.24217687
graph23                 graph23 2.12424476
inner                     inner 2.11245553
orbit26                 orbit26 1.86144447
graph14                 graph14 1.59431198
bet                         bet 1.56944708
graph10                 graph10 1.49407200
graph13                 graph13 1.45493601
ratio1                   ratio1 1.40393497
graph12                 graph12 1.36922019
fifth                     fifth 1.33690919
graph24                 graph24 1.32788688
graph19                 graph19 1.30008849
orbit45                 orbit45 1.17278256
orbit32                 orbit32 1.17080689
orbit21                 orbit21 1.17071624
bigcom21               bigcom21 1.14535203
graph3                   graph3 1.13970488
ratio4                   ratio4 1.00915514
fourth                   fourth 0.96548697
orbit17                 orbit17 0.91050838
third                     third 0.89963741
graph17                 graph17 0.84067536
second                   second 0.82694464
graph22                 graph22 0.80684006
orbit9                   orbit9 0.78522380
upto_fifth           upto_fifth 0.76550112
orbit4                   orbit4 0.74129386
graph27                 graph27 0.72126808
orbit36                 orbit36 0.70776887
knn                         knn 0.70652861
ratio6                   ratio6 0.68888457
orbit28                 orbit28 0.68803139
bigcom26               bigcom26 0.67462066
orbit35                 orbit35 0.62066503
orbit41                 orbit41 0.61782282
walktrap_vertex walktrap_vertex 0.58676432
graph4                   graph4 0.56504373
close                     close 0.56451647
orbit10                 orbit10 0.55572968
orbit53                 orbit53 0.49385686
ratio3                   ratio3 0.48927383
constraint           constraint 0.48345176
orbit39                 orbit39 0.48010258
bigcom40               bigcom40 0.47892011
orbit6                   orbit6 0.44830990
orbit27                 orbit27 0.43176908
graph15                 graph15 0.41883138
coreness               coreness 0.41665113
upto_fourth         upto_fourth 0.41579364
orbit19                 orbit19 0.39961041
sixth                     sixth 0.39248312
graph5                   graph5 0.37477240
upto_sixth           upto_sixth 0.37074346
graph7                   graph7 0.34129037
orbit49                 orbit49 0.33826614
graph16                 graph16 0.33686334
membership_s36   membership_s36 0.33114728
graph9                   graph9 0.32954498
graph11                 graph11 0.30054549
orbit52                 orbit52 0.29046320
membership_s15   membership_s15 0.28390748
orbit60                 orbit60 0.28161606
graph6                   graph6 0.27861780
target                   target 0.27789717
membership_s27   membership_s27 0.26639898
trans                     trans 0.23264771
graph25                 graph25 0.23134224
bigcom30               bigcom30 0.23126816
orbit66                 orbit66 0.22260317
orbit30                 orbit30 0.21553061
orbit55                 orbit55 0.20564848
orbit31                 orbit31 0.20262368
graph1                   graph1 0.19579780
orbit51                 orbit51 0.19136232
orbit29                 orbit29 0.18640831
selfinter             selfinter 0.17322812
orbit63                 orbit63 0.17309948
graph0                   graph0 0.16920353
orbit5                   orbit5 0.16468049
graph18                 graph18 0.15083244
membership_s1     membership_s1 0.14212353
orbit48                 orbit48 0.13834360
bigcom44               bigcom44 0.13645363
membership_s9     membership_s9 0.13596420
hubscore               hubscore 0.12909207
orbit59                 orbit59 0.12649824
orbit46                 orbit46 0.11927068
graph28                 graph28 0.11686971
orbit50                 orbit50 0.11616993
graph26                 graph26 0.11268797
orbit70                 orbit70 0.11029216
membership_s6     membership_s6 0.10620024
graph21                 graph21 0.10535792
orbit16                 orbit16 0.10351342
orbit24                 orbit24 0.09393545
orbit64                 orbit64 0.09045043
upto_third           upto_third 0.08440148
orbit56                 orbit56 0.08076422
orbit68                 orbit68 0.07068242
membership_s4     membership_s4 0.06604258
graph20                 graph20 0.06175379
bigcom4                 bigcom4 0.05756188
orbit2                   orbit2 0.05057989
membership_s37   membership_s37 0.04888230
membership_s21   membership_s21 0.04565809
graph2                   graph2 0.03148945
graph8                   graph8 0.00000000
graph29                 graph29 0.00000000
orbit0                   orbit0 0.00000000
orbit1                   orbit1 0.00000000
orbit3                   orbit3 0.00000000
orbit7                   orbit7 0.00000000
orbit8                   orbit8 0.00000000
orbit11                 orbit11 0.00000000
orbit12                 orbit12 0.00000000
orbit13                 orbit13 0.00000000
orbit14                 orbit14 0.00000000
orbit15                 orbit15 0.00000000
orbit20                 orbit20 0.00000000
orbit22                 orbit22 0.00000000
orbit23                 orbit23 0.00000000
orbit25                 orbit25 0.00000000
orbit33                 orbit33 0.00000000
orbit34                 orbit34 0.00000000
orbit37                 orbit37 0.00000000
orbit38                 orbit38 0.00000000
orbit40                 orbit40 0.00000000
orbit42                 orbit42 0.00000000
orbit43                 orbit43 0.00000000
orbit44                 orbit44 0.00000000
orbit47                 orbit47 0.00000000
orbit54                 orbit54 0.00000000
orbit57                 orbit57 0.00000000
orbit58                 orbit58 0.00000000
orbit61                 orbit61 0.00000000
orbit62                 orbit62 0.00000000
orbit65                 orbit65 0.00000000
orbit67                 orbit67 0.00000000
orbit69                 orbit69 0.00000000
orbit71                 orbit71 0.00000000
orbit72                 orbit72 0.00000000
AP                           AP 0.00000000
ecc                         ecc 0.00000000
eccrad                   eccrad 0.00000000
evcent                   evcent 0.00000000
first                     first 0.00000000
upto_second         upto_second 0.00000000
bigcom1                 bigcom1 0.00000000
bigcom2                 bigcom2 0.00000000
bigcom3                 bigcom3 0.00000000
bigcom6                 bigcom6 0.00000000
bigcom8                 bigcom8 0.00000000
bigcom9                 bigcom9 0.00000000
bigcom11               bigcom11 0.00000000
bigcom13               bigcom13 0.00000000
bigcom15               bigcom15 0.00000000
bigcom16               bigcom16 0.00000000
bigcom22               bigcom22 0.00000000
bigcom24               bigcom24 0.00000000
bigcom28               bigcom28 0.00000000
bigcom31               bigcom31 0.00000000
bigcom32               bigcom32 0.00000000
bigcom33               bigcom33 0.00000000
bigcom34               bigcom34 0.00000000
bigcom36               bigcom36 0.00000000
bigcom37               bigcom37 0.00000000
bigcom38               bigcom38 0.00000000
bigcom39               bigcom39 0.00000000
bigcom43               bigcom43 0.00000000
bigcom46               bigcom46 0.00000000
bigcom47               bigcom47 0.00000000
bigcom49               bigcom49 0.00000000
bigcom50               bigcom50 0.00000000
bigcom51               bigcom51 0.00000000
bigcom52               bigcom52 0.00000000
bigcom54               bigcom54 0.00000000
bigcom56               bigcom56 0.00000000
bigcom62               bigcom62 0.00000000
bigcom66               bigcom66 0.00000000
bigcom68               bigcom68 0.00000000
bigcom69               bigcom69 0.00000000
bigcom71               bigcom71 0.00000000
bigcom72               bigcom72 0.00000000
bigcom73               bigcom73 0.00000000
bigcom74               bigcom74 0.00000000
bigcom75               bigcom75 0.00000000
bigcom76               bigcom76 0.00000000
bigcom77               bigcom77 0.00000000
bigcom79               bigcom79 0.00000000
bigcom80               bigcom80 0.00000000
bigcom82               bigcom82 0.00000000
bigcom83               bigcom83 0.00000000
bigcom84               bigcom84 0.00000000
bigcom85               bigcom85 0.00000000
bigcom87               bigcom87 0.00000000
bigcom89               bigcom89 0.00000000
bigcom91               bigcom91 0.00000000
bigcom92               bigcom92 0.00000000
bigcom93               bigcom93 0.00000000
bigcom96               bigcom96 0.00000000
bigcom97               bigcom97 0.00000000
bigcom98               bigcom98 0.00000000
bigcom99               bigcom99 0.00000000
bigcom101             bigcom101 0.00000000
bigcom104             bigcom104 0.00000000
bigcom106             bigcom106 0.00000000
bigcom109             bigcom109 0.00000000
bigcom113             bigcom113 0.00000000
bigcom116             bigcom116 0.00000000
bigcom120             bigcom120 0.00000000
bigcom123             bigcom123 0.00000000
bigcom126             bigcom126 0.00000000
bigcom127             bigcom127 0.00000000
bigcom137             bigcom137 0.00000000
bigcom139             bigcom139 0.00000000
bigcom140             bigcom140 0.00000000
bigcom143             bigcom143 0.00000000
bigcom145             bigcom145 0.00000000
bigcom146             bigcom146 0.00000000
bigcom147             bigcom147 0.00000000
bigcom149             bigcom149 0.00000000
bigcom153             bigcom153 0.00000000
bigcom154             bigcom154 0.00000000
bigcom156             bigcom156 0.00000000
bigcom157             bigcom157 0.00000000
bigcom158             bigcom158 0.00000000
bigcom160             bigcom160 0.00000000
bigcom161             bigcom161 0.00000000
bigcom162             bigcom162 0.00000000
bigcom164             bigcom164 0.00000000
bigcom166             bigcom166 0.00000000
bigcom167             bigcom167 0.00000000
bigcom171             bigcom171 0.00000000
bigcom173             bigcom173 0.00000000
bigcom175             bigcom175 0.00000000
bigcom176             bigcom176 0.00000000
bigcom177             bigcom177 0.00000000
bigcom178             bigcom178 0.00000000
bigcom180             bigcom180 0.00000000
bigcom181             bigcom181 0.00000000
bigcom184             bigcom184 0.00000000
bigcom186             bigcom186 0.00000000
bigcom187             bigcom187 0.00000000
bigcom189             bigcom189 0.00000000
bigcom194             bigcom194 0.00000000
bigcom195             bigcom195 0.00000000
bigcom196             bigcom196 0.00000000
bigcom204             bigcom204 0.00000000
bigcom205             bigcom205 0.00000000
bigcom212             bigcom212 0.00000000
bigcom214             bigcom214 0.00000000
bigcom222             bigcom222 0.00000000
bigcom223             bigcom223 0.00000000
bigcom226             bigcom226 0.00000000
bigcom227             bigcom227 0.00000000
bigcom229             bigcom229 0.00000000
bigcom233             bigcom233 0.00000000
bigcom236             bigcom236 0.00000000
bigcom237             bigcom237 0.00000000
bigcom246             bigcom246 0.00000000
bigcom248             bigcom248 0.00000000
bigcom249             bigcom249 0.00000000
bigcom250             bigcom250 0.00000000
bigcom254             bigcom254 0.00000000
bigcom266             bigcom266 0.00000000
bigcom269             bigcom269 0.00000000
bigcom272             bigcom272 0.00000000
bigcom274             bigcom274 0.00000000
bigcom281             bigcom281 0.00000000
bigcom291             bigcom291 0.00000000
bigcom292             bigcom292 0.00000000
bigcom295             bigcom295 0.00000000
bigcom299             bigcom299 0.00000000
bigcom301             bigcom301 0.00000000
bigcom306             bigcom306 0.00000000
bigcom309             bigcom309 0.00000000
bigcom314             bigcom314 0.00000000
bigcom321             bigcom321 0.00000000
bigcom341             bigcom341 0.00000000
bigcom350             bigcom350 0.00000000
bigcom353             bigcom353 0.00000000
bigcom359             bigcom359 0.00000000
bigcom363             bigcom363 0.00000000
bigcom365             bigcom365 0.00000000
bigcom385             bigcom385 0.00000000
bigcom386             bigcom386 0.00000000
bigcom408             bigcom408 0.00000000
bigcom412             bigcom412 0.00000000
bigcom480             bigcom480 0.00000000
membership_s3     membership_s3 0.00000000
membership_s5     membership_s5 0.00000000
membership_s7     membership_s7 0.00000000
membership_s8     membership_s8 0.00000000
membership_s11   membership_s11 0.00000000
membership_s12   membership_s12 0.00000000
membership_s14   membership_s14 0.00000000
membership_s16   membership_s16 0.00000000
membership_s17   membership_s17 0.00000000
membership_s18   membership_s18 0.00000000
membership_s20   membership_s20 0.00000000
membership_s22   membership_s22 0.00000000
membership_s24   membership_s24 0.00000000
membership_s25   membership_s25 0.00000000
membership_s26   membership_s26 0.00000000
membership_s28   membership_s28 0.00000000
membership_s30   membership_s30 0.00000000
membership_s31   membership_s31 0.00000000
membership_s32   membership_s32 0.00000000
membership_s33   membership_s33 0.00000000
pdi                         pdi 0.00000000
[1] "Dataset: low_TnotC Model RF, run: 6 of 10 2015-06-16 09:22:49"
     |      Out-of-bag   |
Tree |      MSE  %Var(y) |
   1 |  0.03625   198.84 |
   2 |  0.03327   182.53 |
   3 |  0.02957   162.19 |
   4 |  0.02931   160.81 |
   5 |  0.02804   153.79 |
   6 |  0.02693   147.71 |
   7 |  0.02567   140.80 |
   8 |   0.0246   134.94 |
   9 |  0.02459   134.90 |
  10 |  0.02431   133.36 |
  11 |  0.02411   132.26 |
  12 |  0.02347   128.73 |
  13 |  0.02377   130.38 |
  14 |  0.02343   128.52 |
  15 |  0.02325   127.52 |
  16 |  0.02313   126.87 |
  17 |  0.02301   126.23 |
  18 |  0.02281   125.14 |
  19 |  0.02257   123.83 |
  20 |  0.02251   123.46 |
  21 |  0.02231   122.41 |
  22 |  0.02217   121.60 |
  23 |  0.02203   120.87 |
  24 |  0.02188   120.00 |
  25 |   0.0219   120.15 |
  26 |  0.02184   119.79 |
  27 |  0.02175   119.29 |
  28 |  0.02166   118.83 |
  29 |  0.02163   118.64 |
  30 |  0.02165   118.78 |
  31 |   0.0216   118.50 |
  32 |  0.02149   117.89 |
  33 |  0.02146   117.70 |
  34 |  0.02141   117.45 |
  35 |  0.02135   117.12 |
  36 |  0.02126   116.60 |
  37 |  0.02123   116.46 |
  38 |  0.02124   116.50 |
  39 |  0.02122   116.43 |
  40 |  0.02118   116.19 |
  41 |  0.02119   116.22 |
  42 |  0.02112   115.88 |
  43 |   0.0211   115.74 |
  44 |  0.02105   115.49 |
  45 |  0.02103   115.34 |
  46 |  0.02097   115.05 |
  47 |  0.02092   114.78 |
  48 |  0.02089   114.62 |
  49 |  0.02084   114.32 |
  50 |   0.0208   114.08 |
  51 |  0.02076   113.86 |
  52 |  0.02073   113.71 |
  53 |   0.0207   113.54 |
  54 |  0.02071   113.60 |
  55 |  0.02068   113.46 |
  56 |  0.02071   113.58 |
  57 |   0.0207   113.54 |
  58 |  0.02066   113.32 |
  59 |  0.02067   113.40 |
  60 |  0.02065   113.30 |
  61 |  0.02068   113.42 |
  62 |  0.02069   113.48 |
  63 |  0.02066   113.35 |
  64 |  0.02066   113.31 |
  65 |  0.02067   113.39 |
  66 |  0.02068   113.42 |
  67 |  0.02067   113.37 |
  68 |  0.02066   113.35 |
  69 |  0.02066   113.36 |
  70 |  0.02066   113.34 |
  71 |  0.02065   113.30 |
  72 |  0.02064   113.21 |
  73 |  0.02062   113.09 |
  74 |  0.02059   112.93 |
  75 |  0.02062   113.10 |
  76 |  0.02063   113.18 |
  77 |  0.02064   113.22 |
  78 |  0.02064   113.20 |
  79 |  0.02064   113.23 |
  80 |  0.02063   113.18 |
  81 |  0.02062   113.10 |
  82 |  0.02061   113.06 |
  83 |  0.02062   113.12 |
  84 |  0.02061   113.06 |
  85 |  0.02061   113.03 |
  86 |   0.0206   112.99 |
  87 |   0.0206   113.00 |
  88 |  0.02059   112.94 |
  89 |  0.02056   112.81 |
  90 |  0.02055   112.72 |
  91 |  0.02055   112.73 |
  92 |  0.02053   112.64 |
  93 |  0.02053   112.64 |
  94 |  0.02053   112.60 |
  95 |  0.02054   112.67 |
  96 |  0.02053   112.62 |
  97 |  0.02051   112.53 |
  98 |  0.02052   112.57 |
  99 |   0.0205   112.47 |
 100 |  0.02049   112.42 |
[1] "Random Forest variable coefficients"
                      %IncMSE IncNodePurity
graph5           2.966784e-04  3.180123e-01
graph6           2.101065e-03  4.690746e-01
graph7           3.952283e-04  2.593880e-01
graph8          -4.291845e-06  8.571429e-03
graph9           5.831972e-03  4.533841e-01
graph10          8.166173e-03  9.196736e-01
graph11          8.245442e-03  8.436807e-01
graph12          6.229962e-03  5.585070e-01
graph13          4.572943e-03  9.587526e-01
graph14          7.627413e-03  7.175279e-01
graph15          4.048276e-03  5.872591e-01
graph16          5.370058e-03  5.105683e-01
graph17          5.583941e-03  5.704466e-01
graph18          2.323664e-03  4.034000e-01
graph19          4.776997e-03  7.550631e-01
graph20          2.698157e-03  3.210102e-01
graph21          1.620096e-03  2.986568e-01
graph22          7.215753e-04  3.178008e-01
graph23          5.330416e-03  8.157328e-01
graph24          1.737033e-03  1.956555e-01
graph25          1.360416e-03  2.945516e-01
graph26          4.421931e-04  2.705287e-01
graph27          2.440147e-04  9.508732e-02
graph28          2.583979e-05  1.165773e-03
graph29          0.000000e+00  8.673617e-21
orbit0           6.810842e-05  8.814214e-02
orbit1           8.885539e-03  5.862718e-01
orbit2           8.112504e-05  1.590284e-01
orbit3          -1.266713e-05  6.027812e-02
orbit4           1.943051e-03  4.364901e-01
orbit5           3.932925e-03  4.770812e-01
orbit6           4.461478e-03  6.009044e-01
orbit7           3.201527e-05  1.347620e-01
orbit8           1.259986e-03  2.266171e-01
orbit9           1.701368e-03  3.013599e-01
orbit10          7.489254e-04  3.676420e-01
orbit11          3.674318e-07  8.053385e-02
orbit12          6.029935e-04  2.574189e-01
orbit13          1.354016e-04  8.766858e-02
orbit14          0.000000e+00  8.333333e-03
orbit15          7.040520e-03  7.673444e-01
orbit16          3.639349e-03  5.787909e-01
orbit17          4.798970e-03  8.671568e-01
orbit18          7.528655e-03  1.912852e+00
orbit19          9.453517e-03  1.038969e+00
orbit20          3.623006e-03  6.906965e-01
orbit21          2.342374e-03  5.511311e-01
orbit22          1.096423e-02  9.219778e-01
orbit23          2.079845e-05  1.183220e-01
orbit24          5.414730e-03  6.872086e-01
orbit25          8.086458e-04  2.217183e-01
orbit26          1.283358e-03  5.247503e-01
orbit27          4.396504e-03  6.800630e-01
orbit28          6.327686e-03  5.678644e-01
orbit29          1.385884e-03  2.726974e-01
orbit30          3.822118e-04  3.250017e-01
orbit31          7.044391e-03  6.464017e-01
orbit32          8.519402e-04  5.616957e-01
orbit33          6.572222e-05  1.075894e-01
orbit34          3.080990e-03  6.449715e-01
orbit35          6.653666e-03  8.377789e-01
orbit36          2.516411e-03  6.677571e-01
orbit37          1.597160e-03  4.592516e-01
orbit38          1.744800e-04  1.035561e-01
orbit39          5.209744e-03  5.805906e-01
orbit40          8.968373e-04  2.109113e-01
orbit41          2.830770e-04  2.850592e-01
orbit42          1.284297e-04  1.510291e-01
orbit43          1.167820e-03  4.816685e-01
orbit44          0.000000e+00  7.372575e-20
orbit45          2.864905e-03  5.295841e-01
orbit46          4.315401e-04  1.668830e-01
orbit47          2.834400e-04  1.976715e-01
orbit48          8.337227e-04  2.616872e-01
orbit49          1.203027e-03  3.350367e-01
orbit50          6.808439e-06  1.135836e-01
orbit51          3.330607e-03  3.884329e-01
orbit52          1.276845e-03  2.655588e-01
orbit53          1.532362e-03  3.158004e-01
orbit54          7.992723e-04  3.564853e-01
orbit55         -8.557289e-06  1.202724e-02
orbit56          3.646826e-03  5.048507e-01
orbit57         -4.294002e-06  2.862390e-02
orbit58          0.000000e+00  1.301043e-20
orbit59          1.744539e-03  2.033711e-01
orbit60          1.129018e-03  2.077722e-01
orbit61         -1.288106e-05  9.510148e-03
orbit62          1.547127e-04  1.298237e-01
orbit63          7.228947e-05  1.181576e-01
orbit64          2.030653e-04  2.377889e-01
orbit65          1.137640e-03  3.012349e-01
orbit66          9.048752e-06  4.836242e-03
orbit67          5.050244e-05  3.882799e-02
orbit68          6.693664e-04  1.522238e-01
orbit69          0.000000e+00  0.000000e+00
orbit70          0.000000e+00  1.762190e-02
orbit71          0.000000e+00  8.714355e-04
orbit72          0.000000e+00  3.469447e-20
AP              -3.018849e-06  1.385607e-02
bet              1.761982e-03  7.561695e-01
ecc              7.118682e-04  1.325889e-01
eccrad           2.636463e-04  1.541009e-01
close            3.145613e-03  5.999026e-01
constraint       1.516712e-03  6.286330e-01
coreness         2.518906e-04  3.667251e-01
knn              6.691591e-03  1.332207e+00
hubscore         4.253054e-03  6.404741e-01
pagerank         2.381388e-03  2.271162e+00
trans            4.232327e-04  2.239160e-01
evcent           2.030201e-03  5.829410e-01
first            7.786795e-05  8.388426e-02
upto_second      6.179097e-03  6.564650e-01
upto_third       5.909009e-03  6.799772e-01
upto_fourth      3.144855e-03  8.580415e-01
upto_fifth       5.790986e-03  8.306094e-01
upto_sixth       2.887831e-03  6.836266e-01
second           5.981100e-03  3.647000e-01
third            2.241994e-03  6.137403e-01
fourth           5.894843e-03  1.716982e+00
fifth            2.680683e-03  1.754736e+00
sixth            1.583256e-03  9.706821e-01
ratio1           7.791274e-03  1.316926e+00
ratio2           6.622495e-03  2.424796e+00
ratio3           5.201740e-03  1.050664e+00
ratio4           4.857143e-03  1.163525e+00
ratio5           3.308034e-03  1.902519e+00
ratio6           5.567053e-03  1.690113e+00
selfinter        2.124731e-05  9.151418e-02
walktrap_vertex  4.574398e-04  5.496324e-01
bigcom1          8.270724e-05  1.284253e-01
bigcom2          0.000000e+00  3.469447e-20
bigcom3         -1.184821e-04  1.251245e-01
bigcom4          9.504110e-04  1.883058e-01
bigcom6          0.000000e+00  0.000000e+00
bigcom8          8.364225e-05  1.281439e-01
bigcom9          0.000000e+00  6.938894e-20
bigcom11         0.000000e+00  0.000000e+00
bigcom13         0.000000e+00  3.469447e-20
bigcom15         0.000000e+00  4.336809e-21
bigcom16         0.000000e+00  3.469447e-20
bigcom21         8.305992e-04  4.033816e-01
bigcom22         5.569641e-05  8.422461e-02
bigcom24         0.000000e+00  0.000000e+00
bigcom26        -6.756858e-06  1.463751e-01
bigcom28        -3.637113e-05  9.446697e-02
bigcom30        -5.972469e-05  2.237177e-01
bigcom31         0.000000e+00  3.469447e-20
bigcom32         0.000000e+00  0.000000e+00
bigcom33         0.000000e+00  2.775558e-19
bigcom34         0.000000e+00  0.000000e+00
bigcom36         0.000000e+00  3.469447e-20
bigcom37         0.000000e+00  0.000000e+00
bigcom38         0.000000e+00  0.000000e+00
bigcom39         0.000000e+00  3.469447e-20
bigcom40         2.698205e-04  3.642519e-01
bigcom43         0.000000e+00  2.775558e-19
bigcom44         9.226205e-06  4.943265e-02
bigcom46         0.000000e+00  4.336809e-20
bigcom47         0.000000e+00  3.469447e-20
bigcom49         0.000000e+00  4.336809e-20
bigcom50         0.000000e+00  0.000000e+00
bigcom51         0.000000e+00  0.000000e+00
bigcom52         0.000000e+00  1.734723e-20
bigcom54         0.000000e+00  0.000000e+00
bigcom56         1.527841e-07  4.638493e-01
bigcom62         0.000000e+00  0.000000e+00
bigcom66         0.000000e+00  0.000000e+00
bigcom68         0.000000e+00  0.000000e+00
bigcom69         0.000000e+00  8.673617e-21
bigcom71         0.000000e+00  6.938894e-20
bigcom72         0.000000e+00  8.673617e-20
bigcom73         0.000000e+00  0.000000e+00
bigcom74         0.000000e+00  0.000000e+00
bigcom75         0.000000e+00  0.000000e+00
bigcom76         0.000000e+00  0.000000e+00
bigcom77         0.000000e+00  2.775558e-19
bigcom79         0.000000e+00  0.000000e+00
bigcom80         0.000000e+00  0.000000e+00
bigcom82        -2.072482e-05  3.404881e-01
bigcom83         0.000000e+00  3.469447e-20
bigcom84         0.000000e+00  0.000000e+00
bigcom85         0.000000e+00  4.336809e-21
bigcom87         0.000000e+00  0.000000e+00
bigcom89         0.000000e+00  1.734723e-20
bigcom91         0.000000e+00  0.000000e+00
bigcom92         8.290158e-05  3.765779e-01
bigcom93         0.000000e+00  0.000000e+00
bigcom96         0.000000e+00  0.000000e+00
bigcom97         3.039614e-05  3.360876e-01
bigcom98         0.000000e+00  8.673617e-21
bigcom99         0.000000e+00  3.469447e-20
bigcom101        0.000000e+00  3.903128e-20
bigcom104        0.000000e+00  0.000000e+00
bigcom106        0.000000e+00  0.000000e+00
bigcom109        0.000000e+00  6.938894e-20
bigcom113        0.000000e+00  8.673617e-21
bigcom116        0.000000e+00  0.000000e+00
bigcom120        0.000000e+00  0.000000e+00
bigcom123        0.000000e+00  1.734723e-20
bigcom126        0.000000e+00  0.000000e+00
bigcom127        0.000000e+00  0.000000e+00
bigcom137        0.000000e+00  0.000000e+00
bigcom139        0.000000e+00  8.673617e-21
bigcom140        0.000000e+00  3.469447e-20
bigcom143        0.000000e+00  3.469447e-20
bigcom145        0.000000e+00  0.000000e+00
bigcom146        0.000000e+00  1.734723e-20
bigcom147        0.000000e+00  0.000000e+00
bigcom149        0.000000e+00  0.000000e+00
bigcom153        0.000000e+00  0.000000e+00
bigcom154        0.000000e+00  0.000000e+00
bigcom156        0.000000e+00  3.469447e-20
bigcom157        0.000000e+00  0.000000e+00
bigcom158        0.000000e+00  0.000000e+00
bigcom160        0.000000e+00  8.673617e-21
bigcom161        0.000000e+00  0.000000e+00
bigcom162        0.000000e+00  3.469447e-20
bigcom164        0.000000e+00  0.000000e+00
bigcom166        0.000000e+00  3.469447e-20
bigcom167        0.000000e+00  0.000000e+00
bigcom171        0.000000e+00  0.000000e+00
bigcom173       -2.732227e-05  4.120635e-01
bigcom175        0.000000e+00  0.000000e+00
bigcom176        0.000000e+00  5.204170e-20
bigcom177        0.000000e+00  0.000000e+00
bigcom178        0.000000e+00  0.000000e+00
bigcom180        0.000000e+00  0.000000e+00
bigcom181        0.000000e+00  8.673617e-21
bigcom184        0.000000e+00  0.000000e+00
bigcom186        0.000000e+00  3.469447e-20
bigcom187        0.000000e+00  0.000000e+00
bigcom189        0.000000e+00  0.000000e+00
bigcom194        0.000000e+00  0.000000e+00
bigcom195        0.000000e+00  0.000000e+00
bigcom196        0.000000e+00  0.000000e+00
bigcom204        0.000000e+00  1.734723e-20
bigcom205        0.000000e+00  0.000000e+00
bigcom212        0.000000e+00  0.000000e+00
bigcom214        0.000000e+00  0.000000e+00
bigcom222        0.000000e+00  8.673617e-21
bigcom223        0.000000e+00  0.000000e+00
bigcom226        0.000000e+00  3.469447e-20
bigcom227        0.000000e+00  0.000000e+00
bigcom229        0.000000e+00  0.000000e+00
bigcom233        0.000000e+00  2.775558e-19
bigcom236        0.000000e+00  0.000000e+00
bigcom237        0.000000e+00  3.469447e-20
bigcom246        0.000000e+00  0.000000e+00
bigcom248        0.000000e+00  1.734723e-20
bigcom249        0.000000e+00  0.000000e+00
bigcom250        0.000000e+00  0.000000e+00
bigcom254        0.000000e+00  0.000000e+00
bigcom266        0.000000e+00  0.000000e+00
bigcom269        0.000000e+00  0.000000e+00
bigcom272        0.000000e+00  0.000000e+00
bigcom274        0.000000e+00  0.000000e+00
bigcom281       -9.102867e-07  5.110106e-01
bigcom291        0.000000e+00  2.775558e-19
bigcom292        0.000000e+00  0.000000e+00
bigcom295        0.000000e+00  0.000000e+00
bigcom299        0.000000e+00  0.000000e+00
bigcom301        0.000000e+00  3.469447e-20
bigcom306        0.000000e+00  0.000000e+00
bigcom309        0.000000e+00  0.000000e+00
bigcom314        0.000000e+00  0.000000e+00
bigcom321        0.000000e+00  0.000000e+00
bigcom341        0.000000e+00  0.000000e+00
bigcom350        0.000000e+00  0.000000e+00
bigcom353        0.000000e+00  0.000000e+00
bigcom359        0.000000e+00  0.000000e+00
bigcom363        0.000000e+00  8.673617e-21
bigcom365        0.000000e+00  0.000000e+00
bigcom385        0.000000e+00  0.000000e+00
bigcom386        0.000000e+00  3.469447e-20
bigcom408        0.000000e+00  0.000000e+00
bigcom412        0.000000e+00  1.110223e-18
bigcom480        0.000000e+00  0.000000e+00
spin_vertex      1.716143e-03  5.535725e-01
membership_s1    2.477202e-04  3.405663e-01
membership_s3   -8.752364e-05  1.407958e-01
membership_s4    2.048097e-04  1.571437e-01
membership_s5    9.559069e-06  9.472964e-02
membership_s6    1.023098e-03  1.458305e-01
membership_s7    5.030614e-05  1.757938e-01
membership_s8   -1.664802e-05  2.101213e-01
membership_s9    1.794704e-04  4.454143e-01
membership_s11   0.000000e+00  0.000000e+00
membership_s12   0.000000e+00  7.806256e-20
membership_s14   0.000000e+00  3.469447e-20
membership_s15   1.205107e-06  9.260622e-02
membership_s16   0.000000e+00  8.673617e-20
membership_s17   0.000000e+00  1.734723e-20
membership_s18   0.000000e+00  1.561251e-19
membership_s20   0.000000e+00  0.000000e+00
membership_s21   3.347328e-05  1.491665e-01
membership_s22   0.000000e+00  0.000000e+00
membership_s24   9.005210e-07  1.668974e-01
membership_s25   0.000000e+00  0.000000e+00
membership_s26   0.000000e+00  2.775558e-19
membership_s27  -1.311827e-06  1.721720e-02
membership_s28   0.000000e+00  3.469447e-20
membership_s30   6.463283e-05  9.549041e-02
membership_s31   2.547706e-06  1.297703e-01
membership_s32   1.361444e-05  7.738818e-02
membership_s33   0.000000e+00  0.000000e+00
membership_s36   6.965136e-05  1.869569e-01
membership_s37  -5.964516e-05  6.535833e-02
V1               4.177543e-03  1.870888e+00
V2               3.020193e-03  2.962023e+00
pdi              0.000000e+00  2.236093e-03
adhesion         1.106598e-02  2.047148e+00
cohesion         1.251532e-02  2.059713e+00
inner            7.956568e-03  2.293249e+00
outer            4.874120e-03  2.758625e+00
ioratio          1.116153e-02  1.929163e+00
comsize          3.534237e-03  2.030457e+00
target          -2.722275e-05  2.687064e-01
[1] "Dataset: low_TnotC Model GLM, run: 6 of 10 2015-06-16 09:26:05"
[1] "glmnet variable coefficients"
                         [,1]          [,2]
(Intercept)     -3.967223e+00 -3.948866e+00
graph0           3.269240e-40  2.083297e-05
graph1          -8.411025e-43 -5.159100e-08
graph2           1.762661e-39  1.120854e-04
graph3          -1.021422e-43 -6.509764e-09
graph4          -6.104973e-46 -3.634076e-11
graph5           1.144276e-41  7.410191e-07
graph6          -3.808938e-44 -1.781857e-09
graph7           7.106213e-41  4.537279e-06
graph8          -1.123532e-40 -1.332216e-05
graph9          -1.686186e-45 -1.072694e-10
graph10         -3.569649e-47 -2.195935e-12
graph11         -6.249484e-49 -3.561755e-14
graph12         -5.616145e-45 -3.607012e-10
graph13         -5.743795e-45 -3.645460e-10
graph14          3.782632e-47  3.206050e-12
graph15         -1.044788e-42 -6.641107e-08
graph16         -1.524192e-44 -9.641877e-10
graph17         -1.292317e-44 -8.339331e-10
graph18          2.109554e-42  1.358993e-07
graph19         -3.092685e-43 -1.994925e-08
graph20          1.311183e-42  8.508443e-08
graph21          5.571170e-44  2.331119e-09
graph22          1.641101e-42  1.048864e-07
graph23         -1.716453e-42 -1.103843e-07
graph24          1.478972e-42  9.004307e-08
graph25          6.640583e-42  4.155573e-07
graph26          3.228555e-41  2.067344e-06
graph27          4.149005e-40  2.650754e-05
graph28          2.840999e-40  1.813263e-05
graph29         -1.565571e-38 -1.028553e-03
orbit0           3.269240e-40  2.083262e-05
orbit1          -8.412999e-43 -5.159459e-08
orbit2          -4.673428e-41 -3.042027e-06
orbit3           1.762661e-39  1.120824e-04
orbit4          -1.204865e-43 -7.690560e-09
orbit5          -1.093446e-45  7.874860e-10
orbit6          -6.104949e-46 -3.633486e-11
orbit7          -1.779185e-40 -1.142468e-05
orbit8           1.144276e-41  7.410214e-07
orbit9          -1.129376e-42 -7.187178e-08
orbit10          5.625157e-42  3.635416e-07
orbit11          2.155016e-40  1.292322e-05
orbit12          7.046511e-41  4.498422e-06
orbit13          4.931331e-39  3.166597e-04
orbit14         -1.123532e-40 -1.333497e-05
orbit15         -2.270902e-45 -1.448427e-10
orbit16         -3.185592e-44 -2.041714e-09
orbit17          1.757132e-45  1.239500e-10
orbit18          3.517253e-46  2.322763e-11
orbit19         -4.395039e-47 -2.724766e-12
orbit20          2.684198e-46  1.853958e-11
orbit21         -6.779427e-43 -4.327261e-08
orbit22         -6.249484e-49 -3.560894e-14
orbit23         -6.673438e-40 -4.292923e-05
orbit24         -9.528801e-45 -6.108963e-10
orbit25          7.544018e-45  4.777566e-10
orbit26          3.653389e-42  2.368287e-07
orbit27         -7.677676e-44 -4.920943e-09
orbit28         -2.440003e-43 -1.537171e-08
orbit29          2.024046e-43  1.298001e-08
orbit30          1.027513e-42  6.682947e-08
orbit31         -3.255328e-46 -2.014273e-11
orbit32          7.474737e-45  4.844852e-10
orbit33         -3.178528e-40 -2.124626e-05
orbit34         -1.044788e-42 -6.640810e-08
orbit35         -2.546715e-44 -1.610322e-09
orbit36          1.128188e-43  7.426170e-09
orbit37         -1.589797e-44 -1.008669e-09
orbit38         -2.840875e-41 -1.840420e-06
orbit39         -5.291768e-44 -3.357990e-09
orbit40          1.080869e-44  6.472628e-10
orbit41          2.491983e-41  1.614503e-06
orbit42          6.413840e-39  4.137940e-04
orbit43          2.109799e-42  1.359059e-07
orbit44         -1.118557e-38 -7.291680e-04
orbit45         -4.631087e-43 -2.979241e-08
orbit46          7.131753e-43  4.473277e-08
orbit47          1.351776e-41  8.362556e-07
orbit48          5.790285e-42  3.715489e-07
orbit49          1.324865e-42  8.597153e-08
orbit50         -5.499464e-42 -3.608970e-07
orbit51         -2.519466e-42 -1.625104e-07
orbit52          2.632477e-42  1.662325e-07
orbit53          4.160961e-41  2.651121e-06
orbit54          1.641002e-42  1.048722e-07
orbit55          1.169303e-38  7.528027e-04
orbit56         -2.032511e-42 -1.307175e-07
orbit57          1.828527e-41  1.176631e-06
orbit58         -5.916293e-39 -3.897783e-04
orbit59          1.350458e-42  8.159245e-08
orbit60          6.403134e-41  4.043140e-06
orbit61          8.269262e-39  5.297962e-04
orbit62         -2.031187e-41 -1.330299e-06
orbit63          4.845912e-40  3.131271e-05
orbit64          4.611564e-40  2.978325e-05
orbit65          3.613553e-41  2.315354e-06
orbit66          1.171107e-40  7.469975e-06
orbit67          2.088673e-38  1.346244e-03
orbit68          4.186605e-40  2.674919e-05
orbit69         -1.879482e-38 -1.240207e-03
orbit70          2.859698e-40  1.825242e-05
orbit71          3.820782e-39  2.400294e-04
orbit72         -1.565571e-38 -1.028597e-03
AP              -8.998377e-39 -5.853368e-04
bet             -3.653782e-43 -2.369108e-08
ecc              8.471342e-40  5.208848e-05
eccrad           5.082805e-39  3.125277e-04
close           -5.424753e-38 -3.447836e-03
constraint      -2.211784e-39 -1.424967e-04
coreness         4.580947e-40  2.935266e-05
knn             -4.099993e-42 -2.600815e-07
hubscore        -2.237453e-37 -1.419886e-02
pagerank        -5.048744e-38 -3.289839e-03
trans            9.632568e-39  6.209817e-04
evcent          -2.199847e-37 -1.395692e-02
first            3.269240e-40  2.082997e-05
upto_second     -9.669076e-43 -5.951739e-08
upto_third      -4.374031e-43 -2.766828e-08
upto_fourth     -4.515673e-43 -2.860736e-08
upto_fifth      -3.645530e-42 -2.355212e-07
upto_sixth      -1.804462e-41 -1.170503e-06
second          -9.688107e-43 -5.963440e-08
third           -5.704631e-43 -3.621958e-08
fourth           2.660994e-43  1.676642e-08
fifth           -1.452699e-43 -1.032549e-08
sixth            1.581596e-42  1.009938e-07
ratio1          -4.199408e-42 -2.664389e-07
ratio2           1.685439e-42  1.053870e-07
ratio3          -2.993704e-41 -1.961447e-06
ratio4           1.000014e-41  6.208254e-07
ratio5           9.805303e-40  6.374024e-05
ratio6           1.923229e-42  1.232497e-07
selfinter        1.129279e-40  6.058573e-06
walktrap_vertex  9.605096e-40  6.181047e-05
bigcom1         -5.223050e-39 -3.395166e-04
bigcom2         -1.878586e-38 -1.219710e-03
bigcom3          7.729582e-39  5.018081e-04
bigcom4          1.705341e-39  1.115568e-04
bigcom6          0.000000e+00  0.000000e+00
bigcom8          2.097122e-39  1.354157e-04
bigcom9         -1.885178e-38 -1.224851e-03
bigcom11        -1.879183e-38 -1.221389e-03
bigcom13        -1.880978e-38 -1.221635e-03
bigcom15        -1.882476e-38 -1.224283e-03
bigcom16        -1.878287e-38 -1.224973e-03
bigcom21         5.550914e-38  3.606030e-03
bigcom22        -7.518782e-39 -4.900775e-04
bigcom24        -1.877392e-38 -1.219346e-03
bigcom26         5.362645e-38  3.486632e-03
bigcom28         2.097122e-39  1.366057e-04
bigcom30         3.604981e-38  2.345221e-03
bigcom31        -1.876796e-38 -1.219689e-03
bigcom32        -1.879482e-38 -1.225932e-03
bigcom33        -1.877094e-38 -1.222640e-03
bigcom34        -1.877690e-38 -1.220417e-03
bigcom36        -1.878884e-38 -1.222573e-03
bigcom37        -1.877094e-38 -1.232026e-03
bigcom38        -1.880080e-38 -1.222638e-03
bigcom39        -1.879183e-38 -1.224816e-03
bigcom40        -1.478268e-39 -9.599332e-05
bigcom43        -1.877989e-38 -1.219361e-03
bigcom44         4.494007e-38  2.919565e-03
bigcom46        -1.879482e-38 -1.223286e-03
bigcom47        -1.878287e-38 -1.225600e-03
bigcom49        -1.878287e-38 -1.222128e-03
bigcom50        -1.878586e-38 -1.222563e-03
bigcom51        -1.877392e-38 -1.220214e-03
bigcom52        -1.877094e-38 -1.222469e-03
bigcom54        -1.876796e-38 -1.221433e-03
bigcom56         1.834038e-37  1.193043e-02
bigcom62        -1.876796e-38 -1.223131e-03
bigcom66        -1.877690e-38 -1.223195e-03
bigcom68        -1.877094e-38 -1.221714e-03
bigcom69        -1.878586e-38 -1.222779e-03
bigcom71        -1.880678e-38 -1.221408e-03
bigcom72        -1.877989e-38 -1.220670e-03
bigcom73        -1.877392e-38 -1.221267e-03
bigcom74        -1.877690e-38 -1.221320e-03
bigcom75        -1.876796e-38 -1.222550e-03
bigcom76        -1.877690e-38 -1.221535e-03
bigcom77        -1.877392e-38 -1.222914e-03
bigcom79        -1.877392e-38 -1.223187e-03
bigcom80        -1.877392e-38 -1.224538e-03
bigcom82         1.834038e-37  1.192718e-02
bigcom83        -1.877094e-38 -1.221240e-03
bigcom84        -1.876796e-38 -1.218098e-03
bigcom85        -1.878287e-38 -1.224020e-03
bigcom87        -1.877989e-38 -1.222669e-03
bigcom89        -1.877392e-38 -1.220904e-03
bigcom91        -1.877094e-38 -1.222884e-03
bigcom92         6.553794e-38  4.262623e-03
bigcom93        -1.877392e-38 -1.221299e-03
bigcom96        -1.876796e-38 -1.223701e-03
bigcom97         1.256778e-37  8.172542e-03
bigcom98        -1.877392e-38 -1.223420e-03
bigcom99        -1.877690e-38 -1.222466e-03
bigcom101       -1.878287e-38 -1.223216e-03
bigcom104       -1.879482e-38 -1.221414e-03
bigcom106       -1.877690e-38 -1.223896e-03
bigcom109       -1.877392e-38 -1.218942e-03
bigcom113       -1.877989e-38 -1.223290e-03
bigcom116       -1.879482e-38 -1.223276e-03
bigcom120       -1.877094e-38 -1.223498e-03
bigcom123       -1.877690e-38 -1.220889e-03
bigcom126       -1.877094e-38 -1.222536e-03
bigcom127       -1.876796e-38 -1.220520e-03
bigcom137       -1.877392e-38 -1.222237e-03
bigcom139       -1.876796e-38 -1.224216e-03
bigcom140       -1.877392e-38 -1.221798e-03
bigcom143       -1.877392e-38 -1.224517e-03
bigcom145       -1.877392e-38 -1.223411e-03
bigcom146       -1.877690e-38 -1.216467e-03
bigcom147       -1.877392e-38 -1.219813e-03
bigcom149       -1.876498e-38 -1.227064e-03
bigcom153       -1.878287e-38 -1.223790e-03
bigcom154       -1.878884e-38 -1.222328e-03
bigcom156       -1.876796e-38 -1.221392e-03
bigcom157       -1.876796e-38 -1.222912e-03
bigcom158       -1.877094e-38 -1.223463e-03
bigcom160       -1.877690e-38 -1.220312e-03
bigcom161       -1.877094e-38 -1.222675e-03
bigcom162       -1.877094e-38 -1.221353e-03
bigcom164       -1.877392e-38 -1.222120e-03
bigcom166       -1.877392e-38 -1.221488e-03
bigcom167       -1.879183e-38 -1.223273e-03
bigcom171       -1.876498e-38 -1.222784e-03
bigcom173        1.834038e-37  1.192925e-02
bigcom175       -1.877094e-38 -1.218575e-03
bigcom176       -1.877392e-38 -1.222228e-03
bigcom177       -1.877392e-38 -1.222757e-03
bigcom178       -1.877690e-38 -1.223505e-03
bigcom180       -1.877094e-38 -1.221958e-03
bigcom181       -1.877690e-38 -1.221695e-03
bigcom184       -1.877094e-38 -1.213583e-03
bigcom186       -1.877094e-38 -1.224870e-03
bigcom187       -1.877094e-38 -1.222840e-03
bigcom189       -1.877392e-38 -1.223605e-03
bigcom194       -1.877392e-38 -1.219675e-03
bigcom195       -1.877094e-38 -1.220990e-03
bigcom196       -1.876498e-38 -1.223313e-03
bigcom204       -1.878586e-38 -1.218673e-03
bigcom205       -1.876796e-38 -1.224627e-03
bigcom212       -1.877392e-38 -1.219976e-03
bigcom214       -1.877989e-38 -1.220959e-03
bigcom222       -1.877094e-38 -1.224705e-03
bigcom223        0.000000e+00  0.000000e+00
bigcom226       -1.877094e-38 -1.219754e-03
bigcom227       -1.877094e-38 -1.217944e-03
bigcom229       -1.877392e-38 -1.223060e-03
bigcom233       -1.876796e-38 -1.225949e-03
bigcom236       -1.877392e-38 -1.222596e-03
bigcom237       -1.876498e-38 -1.223180e-03
bigcom246       -1.877690e-38 -1.220896e-03
bigcom248       -1.878287e-38 -1.223153e-03
bigcom249       -1.876796e-38 -1.223967e-03
bigcom250       -1.876796e-38 -1.230141e-03
bigcom254       -1.877392e-38 -1.221561e-03
bigcom266       -1.876796e-38 -1.222737e-03
bigcom269       -1.877989e-38 -1.222301e-03
bigcom272       -1.877392e-38 -1.221519e-03
bigcom274       -1.881277e-38 -1.221634e-03
bigcom281        3.180898e-37  2.068842e-02
bigcom291       -1.876498e-38 -1.221092e-03
bigcom292       -1.876796e-38 -1.219845e-03
bigcom295       -1.876498e-38 -1.222704e-03
bigcom299       -1.877094e-38 -1.221148e-03
bigcom301       -1.877392e-38 -1.221336e-03
bigcom306       -1.877392e-38 -1.219254e-03
bigcom309       -1.877690e-38 -1.224545e-03
bigcom314       -1.876796e-38 -1.223601e-03
bigcom321       -1.878884e-38 -1.220848e-03
bigcom341       -1.877094e-38 -1.217275e-03
bigcom350       -1.876796e-38 -1.231730e-03
bigcom353       -1.877094e-38 -1.223470e-03
bigcom359       -1.876796e-38 -1.224995e-03
bigcom363       -1.877094e-38 -1.224979e-03
bigcom365       -1.876498e-38 -1.224285e-03
bigcom385       -1.877690e-38 -1.222527e-03
bigcom386       -1.876796e-38 -1.233006e-03
bigcom408       -1.878586e-38 -1.223454e-03
bigcom412       -1.877392e-38 -1.218556e-03
bigcom480       -1.877690e-38 -1.219927e-03
spin_vertex     -1.165397e-38 -7.604523e-04
membership_s1    7.676687e-39  4.980162e-04
membership_s3    3.184416e-38  2.070129e-03
membership_s4   -8.278973e-39 -5.386961e-04
membership_s5   -8.583587e-39 -5.580346e-04
membership_s6    7.469622e-39  4.925126e-04
membership_s7   -7.270917e-39 -4.736256e-04
membership_s8    9.360519e-38  6.087203e-03
membership_s9    1.258178e-37  8.181436e-03
membership_s11  -1.879183e-38 -1.225083e-03
membership_s12  -1.878586e-38 -1.224238e-03
membership_s14  -1.877989e-38 -1.229725e-03
membership_s15   8.691185e-39  5.647089e-04
membership_s16  -1.879183e-38 -1.224510e-03
membership_s17  -1.878586e-38 -1.223784e-03
membership_s18  -1.890304e-38 -1.229647e-03
membership_s20  -1.877690e-38 -1.222400e-03
membership_s21  -3.040963e-39 -1.974058e-04
membership_s22  -1.882176e-38 -1.226868e-03
membership_s24   3.450529e-38  2.243682e-03
membership_s25  -1.879183e-38 -1.223894e-03
membership_s26   4.448231e-38  2.881565e-03
membership_s27  -9.219676e-39 -6.003654e-04
membership_s28  -1.880978e-38 -1.224761e-03
membership_s30   2.476223e-39  1.599361e-04
membership_s31  -1.102457e-38 -7.177827e-04
membership_s32   9.941096e-39  6.442365e-04
membership_s33  -1.877690e-38 -1.225689e-03
membership_s36   8.984193e-40  5.726967e-05
membership_s37   9.802038e-39  6.376491e-04
V1               3.908926e-39  2.435769e-04
V2               2.055390e-38  1.330579e-03
pdi             -4.940987e-35 -3.214038e+00
adhesion        -3.333141e-43 -2.119911e-08
cohesion         6.657017e-43  4.233740e-08
inner            2.006005e-43  1.269758e-08
outer            3.156483e-43  1.994011e-08
ioratio          7.902978e-39  4.992739e-04
comsize          1.715842e-42  1.093872e-07
target           1.937678e-38  1.260146e-03
[1] "Dataset: low_TnotC Model GBM, run: 7 of 10 2015-06-16 09:26:05"
Iter   TrainDeviance   ValidDeviance   StepSize   Improve
     1        0.1811             nan     0.0100    0.0000
     2        0.1799             nan     0.0100    0.0000
     3        0.1790             nan     0.0100    0.0001
     4        0.1781             nan     0.0100    0.0000
     5        0.1767             nan     0.0100    0.0000
     6        0.1756             nan     0.0100    0.0000
     7        0.1748             nan     0.0100   -0.0000
     8        0.1738             nan     0.0100   -0.0000
     9        0.1730             nan     0.0100   -0.0000
    10        0.1724             nan     0.0100    0.0000
    20        0.1647             nan     0.0100   -0.0000
    40        0.1517             nan     0.0100   -0.0000
    44        0.1497             nan     0.0100    0.0000

[1] "GBM variable coefficients"
                            var    rel.inf
V2                           V2 7.28946950
ratio5                   ratio5 6.41951053
inner                     inner 4.09351096
ratio2                   ratio2 3.73060842
ioratio                 ioratio 3.38942189
orbit18                 orbit18 3.01146388
comsize                 comsize 2.93764409
pagerank               pagerank 2.86227085
outer                     outer 2.64864521
graph11                 graph11 2.08204818
graph4                   graph4 1.89159814
fourth                   fourth 1.82393321
V1                           V1 1.75287304
bet                         bet 1.74795307
orbit17                 orbit17 1.70499046
orbit32                 orbit32 1.68947121
cohesion               cohesion 1.65582106
orbit20                 orbit20 1.63398870
graph20                 graph20 1.57456891
orbit36                 orbit36 1.46775947
ratio6                   ratio6 1.41779623
graph25                 graph25 1.40311773
constraint           constraint 1.35348824
orbit26                 orbit26 1.24703242
orbit28                 orbit28 1.18392886
orbit64                 orbit64 1.08838805
spin_vertex         spin_vertex 1.07140312
graph24                 graph24 1.06042405
ratio1                   ratio1 1.04959940
adhesion               adhesion 1.00279965
graph10                 graph10 0.99638183
orbit39                 orbit39 0.98365335
graph23                 graph23 0.95486685
third                     third 0.94226379
orbit10                 orbit10 0.91869154
graph5                   graph5 0.89838507
upto_sixth           upto_sixth 0.87062728
graph21                 graph21 0.86399402
walktrap_vertex walktrap_vertex 0.85203473
bigcom30               bigcom30 0.84190174
upto_fourth         upto_fourth 0.82800042
graph14                 graph14 0.80759463
orbit21                 orbit21 0.73559553
graph12                 graph12 0.72046915
orbit1                   orbit1 0.70128034
graph19                 graph19 0.69757067
bigcom26               bigcom26 0.69096704
graph17                 graph17 0.67519354
orbit35                 orbit35 0.66419013
graph15                 graph15 0.61294357
bigcom21               bigcom21 0.59199056
graph13                 graph13 0.56393826
membership_s6     membership_s6 0.56324470
orbit29                 orbit29 0.53656328
membership_s30   membership_s30 0.53391705
orbit5                   orbit5 0.52726247
membership_s1     membership_s1 0.51478921
orbit65                 orbit65 0.51084543
graph9                   graph9 0.46127543
upto_third           upto_third 0.45888610
knn                         knn 0.44620863
orbit30                 orbit30 0.44417324
bigcom40               bigcom40 0.39077645
graph6                   graph6 0.38868960
orbit16                 orbit16 0.38143175
orbit9                   orbit9 0.38042558
orbit45                 orbit45 0.37509401
orbit15                 orbit15 0.37119293
orbit19                 orbit19 0.35105860
graph27                 graph27 0.33968972
trans                     trans 0.33247312
upto_fifth           upto_fifth 0.33118050
ecc                         ecc 0.33078021
ratio3                   ratio3 0.32195814
ratio4                   ratio4 0.30880294
orbit46                 orbit46 0.28344579
orbit31                 orbit31 0.26499598
orbit6                   orbit6 0.25925764
fifth                     fifth 0.24864117
orbit63                 orbit63 0.24409176
upto_second         upto_second 0.24302990
orbit12                 orbit12 0.24105515
orbit66                 orbit66 0.23650975
graph3                   graph3 0.22981039
second                   second 0.22619374
graph1                   graph1 0.21947264
orbit56                 orbit56 0.21848494
bigcom4                 bigcom4 0.18961632
orbit48                 orbit48 0.18814537
membership_s32   membership_s32 0.17721819
orbit68                 orbit68 0.15888152
membership_s15   membership_s15 0.15463254
orbit62                 orbit62 0.14951480
close                     close 0.14726202
membership_s4     membership_s4 0.14492862
graph18                 graph18 0.14062885
orbit41                 orbit41 0.12367485
orbit51                 orbit51 0.12295497
orbit27                 orbit27 0.11558238
membership_s9     membership_s9 0.10834900
graph22                 graph22 0.10510259
bigcom44               bigcom44 0.09813452
bigcom8                 bigcom8 0.08409695
graph16                 graph16 0.08197113
graph28                 graph28 0.08014051
orbit52                 orbit52 0.07492007
bigcom3                 bigcom3 0.07138031
membership_s7     membership_s7 0.05968137
orbit55                 orbit55 0.05506227
orbit38                 orbit38 0.05357881
bigcom28               bigcom28 0.03743089
sixth                     sixth 0.03325671
target                   target 0.03008398
graph0                   graph0 0.00000000
graph2                   graph2 0.00000000
graph7                   graph7 0.00000000
graph8                   graph8 0.00000000
graph26                 graph26 0.00000000
graph29                 graph29 0.00000000
orbit0                   orbit0 0.00000000
orbit2                   orbit2 0.00000000
orbit3                   orbit3 0.00000000
orbit4                   orbit4 0.00000000
orbit7                   orbit7 0.00000000
orbit8                   orbit8 0.00000000
orbit11                 orbit11 0.00000000
orbit13                 orbit13 0.00000000
orbit14                 orbit14 0.00000000
orbit22                 orbit22 0.00000000
orbit23                 orbit23 0.00000000
orbit24                 orbit24 0.00000000
orbit25                 orbit25 0.00000000
orbit33                 orbit33 0.00000000
orbit34                 orbit34 0.00000000
orbit37                 orbit37 0.00000000
orbit40                 orbit40 0.00000000
orbit42                 orbit42 0.00000000
orbit43                 orbit43 0.00000000
orbit44                 orbit44 0.00000000
orbit47                 orbit47 0.00000000
orbit49                 orbit49 0.00000000
orbit50                 orbit50 0.00000000
orbit53                 orbit53 0.00000000
orbit54                 orbit54 0.00000000
orbit57                 orbit57 0.00000000
orbit58                 orbit58 0.00000000
orbit59                 orbit59 0.00000000
orbit60                 orbit60 0.00000000
orbit61                 orbit61 0.00000000
orbit67                 orbit67 0.00000000
orbit69                 orbit69 0.00000000
orbit70                 orbit70 0.00000000
orbit71                 orbit71 0.00000000
orbit72                 orbit72 0.00000000
AP                           AP 0.00000000
eccrad                   eccrad 0.00000000
coreness               coreness 0.00000000
hubscore               hubscore 0.00000000
evcent                   evcent 0.00000000
first                     first 0.00000000
selfinter             selfinter 0.00000000
bigcom1                 bigcom1 0.00000000
bigcom2                 bigcom2 0.00000000
bigcom6                 bigcom6 0.00000000
bigcom9                 bigcom9 0.00000000
bigcom11               bigcom11 0.00000000
bigcom13               bigcom13 0.00000000
bigcom15               bigcom15 0.00000000
bigcom16               bigcom16 0.00000000
bigcom22               bigcom22 0.00000000
bigcom24               bigcom24 0.00000000
bigcom31               bigcom31 0.00000000
bigcom32               bigcom32 0.00000000
bigcom33               bigcom33 0.00000000
bigcom34               bigcom34 0.00000000
bigcom36               bigcom36 0.00000000
bigcom37               bigcom37 0.00000000
bigcom38               bigcom38 0.00000000
bigcom39               bigcom39 0.00000000
bigcom43               bigcom43 0.00000000
bigcom46               bigcom46 0.00000000
bigcom47               bigcom47 0.00000000
bigcom49               bigcom49 0.00000000
bigcom50               bigcom50 0.00000000
bigcom51               bigcom51 0.00000000
bigcom52               bigcom52 0.00000000
bigcom54               bigcom54 0.00000000
bigcom56               bigcom56 0.00000000
bigcom62               bigcom62 0.00000000
bigcom66               bigcom66 0.00000000
bigcom68               bigcom68 0.00000000
bigcom69               bigcom69 0.00000000
bigcom71               bigcom71 0.00000000
bigcom72               bigcom72 0.00000000
bigcom73               bigcom73 0.00000000
bigcom74               bigcom74 0.00000000
bigcom75               bigcom75 0.00000000
bigcom76               bigcom76 0.00000000
bigcom77               bigcom77 0.00000000
bigcom79               bigcom79 0.00000000
bigcom80               bigcom80 0.00000000
bigcom82               bigcom82 0.00000000
bigcom83               bigcom83 0.00000000
bigcom84               bigcom84 0.00000000
bigcom85               bigcom85 0.00000000
bigcom87               bigcom87 0.00000000
bigcom89               bigcom89 0.00000000
bigcom91               bigcom91 0.00000000
bigcom92               bigcom92 0.00000000
bigcom93               bigcom93 0.00000000
bigcom96               bigcom96 0.00000000
bigcom97               bigcom97 0.00000000
bigcom98               bigcom98 0.00000000
bigcom99               bigcom99 0.00000000
bigcom101             bigcom101 0.00000000
bigcom104             bigcom104 0.00000000
bigcom106             bigcom106 0.00000000
bigcom109             bigcom109 0.00000000
bigcom113             bigcom113 0.00000000
bigcom116             bigcom116 0.00000000
bigcom120             bigcom120 0.00000000
bigcom123             bigcom123 0.00000000
bigcom126             bigcom126 0.00000000
bigcom127             bigcom127 0.00000000
bigcom137             bigcom137 0.00000000
bigcom139             bigcom139 0.00000000
bigcom140             bigcom140 0.00000000
bigcom143             bigcom143 0.00000000
bigcom145             bigcom145 0.00000000
bigcom146             bigcom146 0.00000000
bigcom147             bigcom147 0.00000000
bigcom149             bigcom149 0.00000000
bigcom153             bigcom153 0.00000000
bigcom154             bigcom154 0.00000000
bigcom156             bigcom156 0.00000000
bigcom157             bigcom157 0.00000000
bigcom158             bigcom158 0.00000000
bigcom160             bigcom160 0.00000000
bigcom161             bigcom161 0.00000000
bigcom162             bigcom162 0.00000000
bigcom164             bigcom164 0.00000000
bigcom166             bigcom166 0.00000000
bigcom167             bigcom167 0.00000000
bigcom171             bigcom171 0.00000000
bigcom173             bigcom173 0.00000000
bigcom175             bigcom175 0.00000000
bigcom176             bigcom176 0.00000000
bigcom177             bigcom177 0.00000000
bigcom178             bigcom178 0.00000000
bigcom180             bigcom180 0.00000000
bigcom181             bigcom181 0.00000000
bigcom184             bigcom184 0.00000000
bigcom186             bigcom186 0.00000000
bigcom187             bigcom187 0.00000000
bigcom189             bigcom189 0.00000000
bigcom194             bigcom194 0.00000000
bigcom195             bigcom195 0.00000000
bigcom196             bigcom196 0.00000000
bigcom204             bigcom204 0.00000000
bigcom205             bigcom205 0.00000000
bigcom212             bigcom212 0.00000000
bigcom214             bigcom214 0.00000000
bigcom222             bigcom222 0.00000000
bigcom223             bigcom223 0.00000000
bigcom226             bigcom226 0.00000000
bigcom227             bigcom227 0.00000000
bigcom229             bigcom229 0.00000000
bigcom233             bigcom233 0.00000000
bigcom236             bigcom236 0.00000000
bigcom237             bigcom237 0.00000000
bigcom246             bigcom246 0.00000000
bigcom248             bigcom248 0.00000000
bigcom249             bigcom249 0.00000000
bigcom250             bigcom250 0.00000000
bigcom254             bigcom254 0.00000000
bigcom266             bigcom266 0.00000000
bigcom269             bigcom269 0.00000000
bigcom272             bigcom272 0.00000000
bigcom274             bigcom274 0.00000000
bigcom281             bigcom281 0.00000000
bigcom291             bigcom291 0.00000000
bigcom292             bigcom292 0.00000000
bigcom295             bigcom295 0.00000000
bigcom299             bigcom299 0.00000000
bigcom301             bigcom301 0.00000000
bigcom306             bigcom306 0.00000000
bigcom309             bigcom309 0.00000000
bigcom314             bigcom314 0.00000000
bigcom321             bigcom321 0.00000000
bigcom341             bigcom341 0.00000000
bigcom350             bigcom350 0.00000000
bigcom353             bigcom353 0.00000000
bigcom359             bigcom359 0.00000000
bigcom363             bigcom363 0.00000000
bigcom365             bigcom365 0.00000000
bigcom385             bigcom385 0.00000000
bigcom386             bigcom386 0.00000000
bigcom408             bigcom408 0.00000000
bigcom412             bigcom412 0.00000000
bigcom480             bigcom480 0.00000000
membership_s3     membership_s3 0.00000000
membership_s5     membership_s5 0.00000000
membership_s8     membership_s8 0.00000000
membership_s11   membership_s11 0.00000000
membership_s12   membership_s12 0.00000000
membership_s14   membership_s14 0.00000000
membership_s16   membership_s16 0.00000000
membership_s17   membership_s17 0.00000000
membership_s18   membership_s18 0.00000000
membership_s20   membership_s20 0.00000000
membership_s21   membership_s21 0.00000000
membership_s22   membership_s22 0.00000000
membership_s24   membership_s24 0.00000000
membership_s25   membership_s25 0.00000000
membership_s26   membership_s26 0.00000000
membership_s27   membership_s27 0.00000000
membership_s28   membership_s28 0.00000000
membership_s31   membership_s31 0.00000000
membership_s33   membership_s33 0.00000000
membership_s36   membership_s36 0.00000000
membership_s37   membership_s37 0.00000000
pdi                         pdi 0.00000000
[1] "Dataset: low_TnotC Model RF, run: 7 of 10 2015-06-16 09:26:29"
     |      Out-of-bag   |
Tree |      MSE  %Var(y) |
   1 |  0.03874   216.66 |
   2 |  0.03553   198.68 |
   3 |  0.03269   182.84 |
   4 |  0.03028   169.33 |
   5 |   0.0298   166.63 |
   6 |  0.02864   160.14 |
   7 |  0.02791   156.08 |
   8 |  0.02671   149.36 |
   9 |  0.02533   141.64 |
  10 |  0.02461   137.62 |
  11 |  0.02475   138.39 |
  12 |  0.02445   136.73 |
  13 |  0.02421   135.38 |
  14 |  0.02388   133.52 |
  15 |  0.02374   132.77 |
  16 |  0.02352   131.53 |
  17 |   0.0231   129.18 |
  18 |   0.0229   128.04 |
  19 |  0.02258   126.25 |
  20 |  0.02229   124.63 |
  21 |  0.02207   123.41 |
  22 |  0.02197   122.89 |
  23 |   0.0217   121.33 |
  24 |   0.0217   121.37 |
  25 |  0.02169   121.28 |
  26 |  0.02144   119.88 |
  27 |  0.02137   119.53 |
  28 |  0.02125   118.82 |
  29 |  0.02121   118.60 |
  30 |  0.02114   118.24 |
  31 |  0.02104   117.64 |
  32 |  0.02101   117.47 |
  33 |   0.0209   116.90 |
  34 |  0.02084   116.56 |
  35 |  0.02084   116.53 |
  36 |  0.02078   116.18 |
  37 |  0.02075   116.01 |
  38 |  0.02071   115.83 |
  39 |   0.0207   115.75 |
  40 |  0.02067   115.59 |
  41 |  0.02067   115.57 |
  42 |  0.02069   115.70 |
  43 |  0.02067   115.58 |
  44 |  0.02062   115.33 |
  45 |  0.02064   115.40 |
  46 |  0.02059   115.13 |
  47 |  0.02059   115.16 |
  48 |  0.02054   114.89 |
  49 |  0.02055   114.90 |
  50 |  0.02051   114.68 |
  51 |  0.02048   114.50 |
  52 |  0.02041   114.14 |
  53 |  0.02039   114.04 |
  54 |  0.02039   114.01 |
  55 |  0.02036   113.87 |
  56 |  0.02034   113.72 |
  57 |  0.02033   113.66 |
  58 |  0.02027   113.38 |
  59 |  0.02027   113.36 |
  60 |  0.02024   113.20 |
  61 |  0.02024   113.19 |
  62 |  0.02022   113.09 |
  63 |  0.02022   113.07 |
  64 |  0.02021   113.00 |
  65 |  0.02019   112.93 |
  66 |   0.0202   112.96 |
  67 |   0.0202   112.95 |
  68 |  0.02019   112.89 |
  69 |  0.02018   112.85 |
  70 |  0.02015   112.68 |
  71 |  0.02016   112.73 |
  72 |  0.02017   112.78 |
  73 |  0.02015   112.67 |
  74 |  0.02016   112.73 |
  75 |  0.02016   112.73 |
  76 |  0.02013   112.59 |
  77 |  0.02013   112.57 |
  78 |  0.02011   112.46 |
  79 |  0.02011   112.48 |
  80 |  0.02009   112.36 |
  81 |  0.02004   112.06 |
  82 |  0.02003   112.02 |
  83 |  0.02001   111.92 |
  84 |  0.02003   112.01 |
  85 |  0.02003   112.00 |
  86 |  0.02003   112.02 |
  87 |     0.02   111.87 |
  88 |  0.01998   111.72 |
  89 |  0.01996   111.61 |
  90 |  0.01996   111.62 |
  91 |  0.01995   111.55 |
  92 |  0.01994   111.49 |
  93 |  0.01993   111.47 |
  94 |  0.01994   111.52 |
  95 |  0.01994   111.49 |
  96 |  0.01995   111.56 |
  97 |  0.01996   111.60 |
  98 |  0.01995   111.55 |
  99 |  0.01994   111.50 |
 100 |  0.01993   111.43 |
[1] "Random Forest variable coefficients"
                      %IncMSE IncNodePurity
graph5           4.702281e-04  1.913229e-01
graph6           2.712232e-03  5.617854e-01
graph7           4.589517e-04  1.921154e-01
graph8           0.000000e+00  3.511935e-02
graph9           9.044365e-03  7.179340e-01
graph10          9.388597e-03  9.121527e-01
graph11          8.466871e-03  8.353948e-01
graph12          4.452826e-03  6.569998e-01
graph13          4.011056e-03  9.332996e-01
graph14          2.884679e-03  7.145867e-01
graph15          4.678482e-03  6.617571e-01
graph16          6.652844e-03  6.655963e-01
graph17          3.825655e-03  6.240488e-01
graph18          1.911832e-03  3.495096e-01
graph19          3.230758e-03  7.212955e-01
graph20          5.294252e-04  2.502571e-01
graph21          3.155906e-03  5.199212e-01
graph22          3.574943e-04  1.878691e-01
graph23          3.105864e-03  7.878541e-01
graph24          7.393083e-04  1.382328e-01
graph25          1.219371e-03  1.994066e-01
graph26          6.787316e-04  2.258987e-01
graph27          4.506088e-04  2.164014e-01
graph28          1.659961e-04  1.214950e-02
graph29          0.000000e+00  0.000000e+00
orbit0           2.023723e-04  1.335335e-01
orbit1           4.432318e-03  5.447140e-01
orbit2           5.358354e-04  2.521169e-01
orbit3           1.024693e-04  6.258676e-02
orbit4           4.466062e-03  4.771387e-01
orbit5           5.349122e-03  7.483134e-01
orbit6           6.181857e-03  7.743528e-01
orbit7           4.285833e-04  1.530803e-01
orbit8           3.109315e-04  1.895645e-01
orbit9           2.787087e-03  5.154696e-01
orbit10          5.367459e-05  3.750255e-01
orbit11          9.070108e-06  8.094307e-02
orbit12          6.727394e-04  2.150606e-01
orbit13          6.420175e-05  7.836673e-02
orbit14          0.000000e+00  4.336809e-19
orbit15          1.352883e-02  7.600588e-01
orbit16          4.108261e-03  6.879556e-01
orbit17          9.266410e-03  7.442664e-01
orbit18          1.021908e-02  1.928212e+00
orbit19          3.985922e-03  7.880004e-01
orbit20          3.709911e-03  7.058730e-01
orbit21          5.468349e-03  5.668509e-01
orbit22          9.597412e-03  7.188685e-01
orbit23          1.540077e-05  8.269164e-02
orbit24          6.700728e-03  9.482399e-01
orbit25          3.039189e-03  3.874538e-01
orbit26          1.602028e-03  5.370080e-01
orbit27          6.885404e-03  9.291678e-01
orbit28          5.354710e-03  5.451496e-01
orbit29          1.482291e-03  2.142758e-01
orbit30          4.453253e-04  4.764201e-01
orbit31          4.982385e-03  6.301974e-01
orbit32          1.901548e-03  7.093525e-01
orbit33          1.042757e-04  5.428111e-02
orbit34          3.114037e-03  5.636874e-01
orbit35          7.772140e-03  6.180554e-01
orbit36          2.344453e-03  7.301536e-01
orbit37          1.630205e-03  3.934630e-01
orbit38          7.620391e-04  1.888134e-01
orbit39          5.386446e-03  5.605288e-01
orbit40          2.343685e-03  3.169651e-01
orbit41          3.201795e-04  3.406137e-01
orbit42         -2.776249e-05  1.457525e-01
orbit43          1.633576e-03  3.845189e-01
orbit44          0.000000e+00  4.683753e-19
orbit45          6.087726e-03  7.715335e-01
orbit46          1.502229e-03  3.435935e-01
orbit47          4.872904e-04  1.476629e-01
orbit48          5.827760e-04  1.997044e-01
orbit49          1.997896e-03  5.116223e-01
orbit50          2.318975e-04  1.013750e-01
orbit51          3.719695e-03  4.043143e-01
orbit52          1.778952e-03  1.652533e-01
orbit53          2.072085e-03  3.408146e-01
orbit54          1.036947e-03  2.229226e-01
orbit55         -1.501472e-05  2.846783e-02
orbit56          5.014807e-03  8.356799e-01
orbit57          8.760144e-06  2.863258e-02
orbit58          0.000000e+00  4.900594e-19
orbit59          2.586710e-03  2.797617e-01
orbit60          9.509345e-04  1.784978e-01
orbit61         -1.193843e-05  3.072910e-02
orbit62          1.709706e-03  1.081818e-01
orbit63          1.278260e-04  1.021954e-01
orbit64          2.435372e-04  2.774378e-01
orbit65          5.357970e-04  2.061934e-01
orbit66          0.000000e+00  5.681219e-19
orbit67          3.218672e-05  3.045844e-02
orbit68          2.587490e-04  1.765549e-01
orbit69          0.000000e+00  1.387779e-19
orbit70          8.285424e-05  6.958295e-02
orbit71          0.000000e+00  0.000000e+00
orbit72          0.000000e+00  1.387779e-19
AP               2.869567e-06  2.589175e-02
bet              1.214556e-03  9.413062e-01
ecc              4.215241e-04  1.684226e-01
eccrad           1.562351e-04  1.028492e-01
close            3.951041e-03  7.038319e-01
constraint       4.061047e-03  8.585665e-01
coreness         2.633941e-04  2.268068e-01
knn              6.226432e-03  1.048272e+00
hubscore         1.509323e-03  6.670938e-01
pagerank         2.302954e-03  2.311817e+00
trans            6.303941e-04  2.341067e-01
evcent           2.641373e-03  4.281407e-01
first            7.928632e-05  9.693984e-02
upto_second      5.146248e-03  4.428767e-01
upto_third       6.438928e-03  6.257488e-01
upto_fourth      1.330315e-02  7.695506e-01
upto_fifth       8.402018e-03  7.653234e-01
upto_sixth       1.778438e-03  6.991943e-01
second           7.774407e-03  5.330319e-01
third            1.004056e-02  5.037012e-01
fourth           5.973378e-03  1.374523e+00
fifth            5.348546e-03  1.001040e+00
sixth            2.035729e-03  7.660907e-01
ratio1           9.376424e-03  1.343096e+00
ratio2           1.402888e-02  3.251929e+00
ratio3           5.322976e-03  1.338787e+00
ratio4           5.704907e-03  1.133667e+00
ratio5           3.008357e-03  2.134015e+00
ratio6           7.270732e-03  1.413912e+00
selfinter        8.674926e-06  1.528580e-01
walktrap_vertex  8.930823e-04  4.345306e-01
bigcom1          1.390975e-04  1.700949e-01
bigcom2          0.000000e+00  2.775558e-19
bigcom3         -7.955718e-05  1.569962e-01
bigcom4          1.357752e-03  2.664130e-01
bigcom6          0.000000e+00  2.775558e-19
bigcom8          1.587353e-04  7.235378e-02
bigcom9          0.000000e+00  1.110223e-18
bigcom11         0.000000e+00  6.938894e-20
bigcom13         0.000000e+00  4.163336e-19
bigcom15         0.000000e+00  4.163336e-19
bigcom16         0.000000e+00  6.938894e-20
bigcom21         2.076236e-04  2.361656e-01
bigcom22         2.261495e-05  7.294337e-02
bigcom24         0.000000e+00  5.594483e-19
bigcom26         1.140737e-05  1.005008e-01
bigcom28         2.909144e-07  8.244488e-02
bigcom30        -1.177110e-04  1.904564e-01
bigcom31         0.000000e+00  1.387779e-19
bigcom32         0.000000e+00  2.081668e-19
bigcom33         0.000000e+00  4.163336e-19
bigcom34         0.000000e+00  2.125036e-19
bigcom36         0.000000e+00  2.775558e-19
bigcom37         0.000000e+00  0.000000e+00
bigcom38         0.000000e+00  7.372575e-20
bigcom39         0.000000e+00  2.081668e-19
bigcom40         1.796473e-04  3.299856e-01
bigcom43         0.000000e+00  6.938894e-20
bigcom44        -2.753787e-05  9.552406e-02
bigcom46         0.000000e+00  6.938894e-19
bigcom47         0.000000e+00  6.938894e-20
bigcom49         0.000000e+00  1.387779e-19
bigcom50         0.000000e+00  2.081668e-19
bigcom51         0.000000e+00  2.081668e-19
bigcom52         0.000000e+00  0.000000e+00
bigcom54         0.000000e+00  2.081668e-19
bigcom56        -1.115083e-05  4.965074e-01
bigcom62         0.000000e+00  0.000000e+00
bigcom66         0.000000e+00  1.040834e-19
bigcom68         0.000000e+00  9.714451e-19
bigcom69         0.000000e+00  6.938894e-20
bigcom71         0.000000e+00  2.081668e-19
bigcom72         0.000000e+00  4.163336e-19
bigcom73         0.000000e+00  3.469447e-20
bigcom74         0.000000e+00  2.775558e-19
bigcom75         0.000000e+00  0.000000e+00
bigcom76         0.000000e+00  0.000000e+00
bigcom77         0.000000e+00  6.938894e-20
bigcom79         0.000000e+00  0.000000e+00
bigcom80         0.000000e+00  7.632783e-19
bigcom82        -1.213344e-05  5.660766e-01
bigcom83         0.000000e+00  2.081668e-19
bigcom84         0.000000e+00  1.387779e-19
bigcom85         0.000000e+00  3.469447e-19
bigcom87         0.000000e+00  0.000000e+00
bigcom89         0.000000e+00  2.081668e-19
bigcom91         0.000000e+00  1.387779e-19
bigcom92         9.179140e-05  2.688531e-01
bigcom93         0.000000e+00  6.938894e-20
bigcom96         0.000000e+00  2.081668e-19
bigcom97         5.794598e-05  3.292360e-01
bigcom98         0.000000e+00  2.081668e-19
bigcom99         0.000000e+00  2.775558e-19
bigcom101        0.000000e+00  1.387779e-19
bigcom104        0.000000e+00  2.775558e-19
bigcom106        0.000000e+00  5.551115e-19
bigcom109        0.000000e+00  6.938894e-20
bigcom113        0.000000e+00  2.081668e-19
bigcom116        0.000000e+00  4.857226e-19
bigcom120        0.000000e+00  0.000000e+00
bigcom123        0.000000e+00  2.081668e-19
bigcom126        0.000000e+00  6.938894e-20
bigcom127        0.000000e+00  2.775558e-19
bigcom137        0.000000e+00  4.336809e-21
bigcom139        0.000000e+00  2.081668e-19
bigcom140        0.000000e+00  2.081668e-19
bigcom143        0.000000e+00  1.387779e-19
bigcom145        0.000000e+00  1.387779e-19
bigcom146        0.000000e+00  1.040834e-19
bigcom147        0.000000e+00  2.081668e-19
bigcom149        0.000000e+00  0.000000e+00
bigcom153        0.000000e+00  1.387779e-19
bigcom154        0.000000e+00  6.245005e-19
bigcom156        0.000000e+00  0.000000e+00
bigcom157        0.000000e+00  6.938894e-20
bigcom158        0.000000e+00  2.081668e-19
bigcom160        0.000000e+00  0.000000e+00
bigcom161        0.000000e+00  6.938894e-20
bigcom162        0.000000e+00  2.081668e-19
bigcom164        0.000000e+00  1.387779e-19
bigcom166        0.000000e+00  3.469447e-19
bigcom167        0.000000e+00  2.775558e-19
bigcom171        0.000000e+00  6.938894e-20
bigcom173        7.192369e-06  4.563113e-01
bigcom175        0.000000e+00  6.938894e-19
bigcom176        0.000000e+00  1.387779e-19
bigcom177        0.000000e+00  1.387779e-19
bigcom178        0.000000e+00  2.775558e-19
bigcom180        0.000000e+00  6.938894e-20
bigcom181        0.000000e+00  6.938894e-20
bigcom184        0.000000e+00  0.000000e+00
bigcom186        0.000000e+00  0.000000e+00
bigcom187        0.000000e+00  0.000000e+00
bigcom189        0.000000e+00  1.387779e-19
bigcom194        0.000000e+00  0.000000e+00
bigcom195        0.000000e+00  4.163336e-19
bigcom196        0.000000e+00  0.000000e+00
bigcom204        0.000000e+00  4.857226e-19
bigcom205        0.000000e+00  6.938894e-20
bigcom212        0.000000e+00  2.775558e-19
bigcom214        0.000000e+00  2.775558e-19
bigcom222        0.000000e+00  0.000000e+00
bigcom223        0.000000e+00  0.000000e+00
bigcom226        0.000000e+00  0.000000e+00
bigcom227        0.000000e+00  3.469447e-20
bigcom229        0.000000e+00  3.469447e-19
bigcom233        0.000000e+00  1.040834e-19
bigcom236        0.000000e+00  1.778092e-19
bigcom237        0.000000e+00  0.000000e+00
bigcom246        0.000000e+00  3.469447e-19
bigcom248        0.000000e+00  1.387779e-19
bigcom249        0.000000e+00  0.000000e+00
bigcom250        0.000000e+00  0.000000e+00
bigcom254        0.000000e+00  2.081668e-19
bigcom266        0.000000e+00  6.938894e-20
bigcom269        0.000000e+00  6.938894e-19
bigcom272        0.000000e+00  3.469447e-20
bigcom274        0.000000e+00  4.163336e-19
bigcom281        0.000000e+00  0.000000e+00
bigcom291        0.000000e+00  0.000000e+00
bigcom292        0.000000e+00  6.938894e-20
bigcom295        0.000000e+00  0.000000e+00
bigcom299        0.000000e+00  1.387779e-19
bigcom301        0.000000e+00  4.857226e-19
bigcom306        0.000000e+00  0.000000e+00
bigcom309       -3.265563e-05  2.147334e-01
bigcom314        0.000000e+00  0.000000e+00
bigcom321        0.000000e+00  2.775558e-19
bigcom341        0.000000e+00  2.081668e-19
bigcom350        0.000000e+00  0.000000e+00
bigcom353        0.000000e+00  5.551115e-19
bigcom359        0.000000e+00  2.775558e-19
bigcom363        0.000000e+00  4.163336e-19
bigcom365        0.000000e+00  5.551115e-19
bigcom385        0.000000e+00  1.387779e-19
bigcom386        0.000000e+00  0.000000e+00
bigcom408        0.000000e+00  1.040834e-19
bigcom412        0.000000e+00  6.938894e-20
bigcom480        0.000000e+00  1.387779e-19
spin_vertex      1.164043e-03  5.048585e-01
membership_s1    2.866120e-04  3.329119e-01
membership_s3    0.000000e+00  6.288373e-19
membership_s4    5.212294e-05  1.722025e-01
membership_s5   -2.440126e-05  1.099656e-01
membership_s6    8.816388e-04  2.019215e-01
membership_s7    9.854442e-06  1.660966e-01
membership_s8   -3.909415e-05  2.755542e-01
membership_s9    1.651600e-04  4.893000e-01
membership_s11   0.000000e+00  3.469447e-19
membership_s12   0.000000e+00  3.469447e-19
membership_s14   0.000000e+00  1.734723e-19
membership_s15   7.936392e-05  1.677409e-01
membership_s16   0.000000e+00  2.775558e-19
membership_s17   0.000000e+00  5.551115e-19
membership_s18   0.000000e+00  1.734723e-18
membership_s20   0.000000e+00  6.938894e-20
membership_s21   3.678703e-05  8.709694e-02
membership_s22   0.000000e+00  7.632783e-19
membership_s24   3.500802e-05  1.085184e-01
membership_s25   0.000000e+00  2.775558e-19
membership_s26   0.000000e+00  6.938894e-19
membership_s27   6.541158e-06  1.154064e-01
membership_s28   0.000000e+00  4.857226e-19
membership_s30   4.486025e-05  5.575404e-02
membership_s31   4.810377e-06  5.125972e-02
membership_s32   6.809490e-05  1.368559e-01
membership_s33   0.000000e+00  2.081668e-19
membership_s36   9.058529e-05  2.138908e-01
membership_s37  -1.506837e-05  2.207245e-02
V1               1.801576e-03  1.936290e+00
V2               3.807688e-03  3.256644e+00
pdi             -1.145596e-05  4.820660e-02
adhesion         1.156370e-02  2.131627e+00
cohesion         1.452261e-02  2.160537e+00
inner            7.874945e-03  2.144288e+00
outer            3.893108e-03  2.135148e+00
ioratio          7.504544e-03  2.040011e+00
comsize          4.270430e-03  2.330068e+00
target           8.228001e-06  3.059267e-01
[1] "Dataset: low_TnotC Model GLM, run: 7 of 10 2015-06-16 09:29:51"
[1] "glmnet variable coefficients"
                         [,1]          [,2]
(Intercept)     -3.987196e+00 -2.070824e+00
graph0           7.545444e-40 -1.570891e-03
graph1          -1.269940e-42 -2.059262e-06
graph2           2.356525e-39 -1.846045e-02
graph3          -8.902849e-44 -1.445315e-06
graph4          -1.141199e-45 -2.831931e-09
graph5           2.178938e-41  2.148313e-04
graph6          -6.146789e-44  1.489544e-06
graph7           7.092036e-41 -3.792346e-04
graph8          -5.832303e-41 -1.522807e-01
graph9          -1.853187e-45 -2.262546e-08
graph10         -4.516781e-47 -1.722911e-10
graph11         -1.440172e-48  4.284403e-12
graph12         -5.356007e-45 -3.177070e-08
graph13          3.303115e-45 -6.654385e-07
graph14         -6.877928e-47  1.898626e-09
graph15         -1.035206e-42  4.721188e-05
graph16         -1.767336e-44 -5.494912e-07
graph17         -1.209902e-44 -2.631637e-07
graph18          2.248683e-42 -1.988452e-05
graph19         -2.959045e-43 -5.990022e-06
graph20          1.531865e-42  3.458154e-05
graph21          1.725925e-43  8.689925e-06
graph22          1.729033e-42  8.050102e-06
graph23         -1.188086e-42  2.796133e-05
graph24          2.053526e-42 -6.377821e-05
graph25          1.220684e-41 -7.735899e-04
graph26          3.473140e-41  5.378455e-04
graph27          4.850932e-40  2.421597e-04
graph28          2.830970e-40  1.640326e-03
graph29         -1.507043e-38 -3.154331e-01
orbit0           7.545444e-40 -1.199905e-03
orbit1          -1.271656e-42 -1.110674e-06
orbit2           1.081285e-41  1.365729e-03
orbit3           2.356525e-39 -1.721040e-02
orbit4          -1.076991e-43 -2.040098e-06
orbit5           1.653085e-43  2.616279e-05
orbit6          -1.141196e-45 -2.501626e-09
orbit7          -2.027655e-40 -3.692865e-04
orbit8           2.178938e-41  2.078935e-04
orbit9          -1.196062e-42 -4.449565e-06
orbit10          5.753100e-42  3.852339e-05
orbit11          2.231183e-40 -1.117281e-02
orbit12          7.025810e-41 -3.766362e-04
orbit13          5.123469e-39  2.963995e-02
orbit14         -5.832303e-41 -1.508632e-01
orbit15         -2.480298e-45 -3.848697e-08
orbit16         -2.169714e-44 -1.052248e-06
orbit17          3.708627e-47  2.758390e-07
orbit18          1.303654e-45  4.119476e-08
orbit19         -6.263058e-47 -6.312634e-10
orbit20          4.811724e-46  3.076335e-08
orbit21         -6.798671e-43 -2.295410e-05
orbit22         -1.440172e-48  4.917019e-12
orbit23         -6.855859e-40 -1.400830e-02
orbit24         -9.256094e-45 -8.535074e-08
orbit25          8.915346e-45  2.507846e-07
orbit26          3.642777e-42  9.692393e-05
orbit27         -6.856835e-44 -1.150129e-06
orbit28         -7.073004e-44  1.752732e-05
orbit29          2.247508e-43 -2.477775e-06
orbit30          3.734387e-42  1.695429e-04
orbit31         -4.658360e-46 -3.250483e-09
orbit32          7.590552e-45  1.078480e-07
orbit33         -1.352241e-39 -3.859378e-02
orbit34         -1.035206e-42  4.507841e-05
orbit35         -2.946454e-44 -4.357350e-07
orbit36          2.768344e-43  2.174931e-05
orbit37         -1.986871e-44 -2.206601e-06
orbit38         -2.483648e-41 -9.322361e-04
orbit39         -5.412840e-44  1.023324e-06
orbit40          1.508520e-44 -1.686547e-06
orbit41          2.572416e-41  2.400042e-04
orbit42          7.190746e-39  8.727585e-02
orbit43          2.248915e-42 -2.096813e-05
orbit44         -1.125069e-38 -4.548204e-01
orbit45         -4.494230e-43 -8.126491e-06
orbit46          7.820208e-43  2.815121e-06
orbit47          9.849303e-42 -5.758983e-04
orbit48          5.792660e-42  6.583027e-06
orbit49          1.545589e-42  3.483578e-05
orbit50          1.538776e-41  1.999269e-03
orbit51         -2.629048e-42 -4.827770e-05
orbit52          3.119273e-42  7.965718e-05
orbit53          6.288884e-41 -2.090550e-03
orbit54          1.728928e-42  8.197249e-06
orbit55          1.229107e-38  7.800858e-02
orbit56         -1.490352e-42  2.726066e-05
orbit57          1.777607e-41  1.126867e-04
orbit58         -6.136677e-39 -2.118453e-01
orbit59          2.054429e-42 -5.479348e-05
orbit60          4.283182e-41 -3.614887e-03
orbit61          9.333128e-39  1.033457e-01
orbit62         -1.724619e-41 -1.594723e-03
orbit63          6.075837e-40  6.912255e-03
orbit64          5.330997e-40  1.095694e-02
orbit65          3.975264e-41  6.183362e-04
orbit66          1.169610e-40  1.982210e-03
orbit67          2.208240e-38  3.131470e-01
orbit68          4.894770e-40  3.020233e-04
orbit69         -1.843309e-38 -1.090235e+00
orbit70          2.849130e-40  1.463866e-03
orbit71          3.623077e-39  3.373446e-01
orbit72         -1.507043e-38 -3.159733e-01
AP              -1.364279e-38 -1.541332e-01
bet             -5.064639e-43 -1.261129e-05
ecc             -1.622071e-39 -4.537942e-02
eccrad          -9.732426e-39 -2.716659e-01
close           -1.130181e-38  6.592301e-02
constraint      -4.968690e-39 -1.224481e-03
coreness         7.106039e-40 -7.207035e-04
knn             -5.719571e-42 -7.672887e-05
hubscore        -2.516176e-37 -2.697428e+00
pagerank        -5.003435e-38 -7.466374e-01
trans            1.496309e-38  3.411236e-01
evcent          -2.476829e-37 -2.710388e+00
first            7.545444e-40 -1.686644e-03
upto_second     -1.425321e-42 -6.914027e-07
upto_third      -2.454683e-43 -3.575826e-06
upto_fourth      4.705711e-43  1.375031e-05
upto_fifth       1.605052e-43 -3.181450e-07
upto_sixth      -4.491440e-42 -7.653289e-05
second          -1.429185e-42 -8.922292e-07
third           -2.464516e-43 -5.317141e-06
fourth           1.232520e-42  2.805385e-05
fifth           -7.385924e-43 -2.274956e-05
sixth           -1.208379e-42 -1.544678e-05
ratio1          -5.839010e-42 -7.700148e-05
ratio2           6.890163e-42 -1.121192e-04
ratio3          -3.436544e-41 -1.033245e-03
ratio4           1.372634e-41  1.097746e-03
ratio5           1.570290e-39  2.136776e-02
ratio6          -1.083014e-42  2.648167e-05
selfinter       -2.971590e-39 -1.110243e-01
walktrap_vertex  4.966798e-40 -1.250675e-01
bigcom1         -2.139741e-39  2.481916e-02
bigcom2         -1.841835e-38 -5.943565e-01
bigcom3          9.830234e-39  9.389495e-03
bigcom4         -3.929340e-40  6.039813e-02
bigcom6         -1.840363e-38 -5.517961e-01
bigcom8          2.467313e-39  1.713550e-01
bigcom9         -1.847746e-38 -5.596886e-01
bigcom11        -1.842719e-38 -6.381303e-01
bigcom13        -1.844786e-38 -4.529832e-01
bigcom15        -1.845673e-38 -5.966691e-01
bigcom16        -1.840951e-38 -6.900642e-01
bigcom21         2.771074e-38  4.698637e-01
bigcom22        -6.603892e-39 -1.652844e-01
bigcom24        -1.840951e-38 -4.661862e-01
bigcom26         5.399387e-38  6.687653e-01
bigcom28         2.251814e-39  9.084568e-02
bigcom30         2.990296e-38  5.049634e-01
bigcom31        -1.840363e-38 -4.581131e-01
bigcom32        -1.843309e-38 -7.321771e-01
bigcom33        -1.840657e-38 -7.694457e-01
bigcom34        -1.840951e-38 -6.502964e-01
bigcom36        -1.841835e-38 -5.777964e-01
bigcom37        -1.840657e-38 -1.115227e+00
bigcom38        -1.843604e-38 -5.556990e-01
bigcom39        -1.843309e-38 -6.656464e-01
bigcom40         2.282055e-39  1.207064e-01
bigcom43        -1.841540e-38 -5.183407e-01
bigcom44         5.044877e-38  6.128069e-01
bigcom46        -1.842719e-38 -6.831274e-01
bigcom47        -1.841246e-38 -7.605309e-01
bigcom49        -1.842130e-38 -5.511192e-01
bigcom50        -1.842130e-38 -6.202690e-01
bigcom51        -1.840657e-38 -4.800620e-01
bigcom52        -1.840657e-38 -5.522816e-01
bigcom54        -1.840951e-38 -5.487176e-01
bigcom56         2.342772e-37  1.813995e+00
bigcom62        -1.840657e-38 -6.108145e-01
bigcom66        -1.841246e-38 -7.439756e-01
bigcom68        -1.840951e-38 -6.649717e-01
bigcom69        -1.842130e-38 -5.680081e-01
bigcom71        -1.844195e-38 -6.568071e-01
bigcom72        -1.841246e-38 -5.918305e-01
bigcom73        -1.840951e-38 -5.767657e-01
bigcom74        -1.841540e-38 -5.372735e-01
bigcom75        -1.840069e-38 -7.387976e-01
bigcom76        -1.840951e-38 -5.736736e-01
bigcom77        -1.840951e-38 -5.367016e-01
bigcom79        -1.840951e-38 -6.777103e-01
bigcom80        -1.840951e-38 -6.446526e-01
bigcom82         1.837693e-37  1.393495e+00
bigcom83        -1.840657e-38 -4.012252e-01
bigcom84        -1.840657e-38 -5.768765e-01
bigcom85        -1.841835e-38 -6.163945e-01
bigcom87        -1.841540e-38 -6.813253e-01
bigcom89        -1.840951e-38 -7.697084e-01
bigcom91        -1.840363e-38 -6.147380e-01
bigcom92         6.590369e-38  9.175916e-01
bigcom93        -1.840657e-38 -4.074259e-01
bigcom96        -1.840363e-38 -5.652486e-01
bigcom97         1.260434e-37  1.147441e+00
bigcom98        -1.841246e-38 -6.112706e-01
bigcom99        -1.841246e-38 -4.529263e-01
bigcom101       -1.842130e-38 -8.298029e-01
bigcom104       -1.842424e-38 -6.867017e-01
bigcom106       -1.841246e-38 -6.661525e-01
bigcom109       -1.840951e-38 -4.956930e-01
bigcom113       -1.841835e-38 -6.804423e-01
bigcom116       -1.843309e-38 -6.998278e-01
bigcom120       -1.840657e-38 -5.558417e-01
bigcom123       -1.840951e-38 -6.560183e-01
bigcom126       -1.840657e-38 -6.117022e-01
bigcom127       -1.840363e-38 -2.736964e-01
bigcom137       -1.841246e-38 -6.517970e-01
bigcom139       -1.840657e-38 -8.008188e-01
bigcom140       -1.840951e-38 -8.843915e-01
bigcom143       -1.841246e-38 -7.428708e-01
bigcom145       -1.840363e-38 -8.418239e-01
bigcom146       -1.841246e-38 -7.970340e-01
bigcom147       -1.840951e-38 -4.796261e-01
bigcom149       -1.840069e-38 -1.527823e-01
bigcom153       -1.841835e-38 -6.505803e-01
bigcom154       -1.843309e-38 -6.012068e-01
bigcom156       -1.840657e-38 -7.391986e-01
bigcom157       -1.840657e-38 -2.235082e-01
bigcom158       -1.840657e-38 -5.704300e-01
bigcom160       -1.841246e-38 -6.645295e-01
bigcom161       -1.840363e-38 -5.658099e-01
bigcom162       -1.840363e-38 -7.155271e-01
bigcom164       -1.840951e-38 -5.285636e-01
bigcom166       -1.842130e-38 -4.803280e-01
bigcom167       -1.842130e-38 -6.629603e-01
bigcom171       -1.840069e-38 -5.261306e-01
bigcom173        1.837693e-37  1.290556e+00
bigcom175       -1.840657e-38 -4.270060e-01
bigcom176       -1.840951e-38 -7.422534e-01
bigcom177       -1.840657e-38 -6.394882e-01
bigcom178       -1.841246e-38 -7.435199e-01
bigcom180       -1.840657e-38 -5.268410e-01
bigcom181       -1.841540e-38 -5.005382e-01
bigcom184       -1.840657e-38 -5.725320e-01
bigcom186       -1.840363e-38 -6.976369e-01
bigcom187       -1.840657e-38 -8.081151e-01
bigcom189       -1.841540e-38 -4.663023e-01
bigcom194       -1.841246e-38 -5.355049e-01
bigcom195       -1.840951e-38 -4.931137e-01
bigcom196       -1.840363e-38 -6.268416e-01
bigcom204       -1.842424e-38 -6.205605e-01
bigcom205       -1.840951e-38 -3.875938e-01
bigcom212       -1.840951e-38 -3.981648e-01
bigcom214       -1.841540e-38 -4.772263e-01
bigcom222       -1.840657e-38 -7.083403e-01
bigcom223        0.000000e+00  0.000000e+00
bigcom226        0.000000e+00  0.000000e+00
bigcom227       -1.840363e-38 -6.985131e-01
bigcom229       -1.840951e-38 -8.227144e-01
bigcom233       -1.840069e-38 -5.996823e-01
bigcom236       -1.840951e-38 -8.193435e-01
bigcom237       -1.840069e-38 -2.292925e-01
bigcom246       -1.841246e-38 -5.235954e-01
bigcom248       -1.841835e-38 -5.854990e-01
bigcom249       -1.840069e-38 -7.876762e-01
bigcom250       -1.840657e-38 -7.148612e-01
bigcom254       -1.841246e-38 -5.312070e-01
bigcom266       -1.840363e-38 -6.401272e-01
bigcom269       -1.842130e-38 -5.341436e-01
bigcom272       -1.840951e-38 -5.082916e-01
bigcom274       -1.844195e-38 -5.595479e-01
bigcom281       -1.840363e-38 -6.171282e-01
bigcom291       -1.840069e-38 -5.019665e-01
bigcom292       -1.840363e-38 -6.438483e-01
bigcom295        0.000000e+00  0.000000e+00
bigcom299       -1.840657e-38 -6.316390e-01
bigcom301       -1.841246e-38 -4.547599e-01
bigcom306       -1.840657e-38 -4.895699e-01
bigcom309        1.500963e-37  1.105603e+00
bigcom314       -1.840363e-38 -3.789520e-01
bigcom321       -1.842424e-38 -4.912604e-01
bigcom341       -1.840657e-38 -4.406669e-01
bigcom350       -1.840363e-38 -3.181010e-01
bigcom353       -1.840657e-38 -5.808079e-01
bigcom359       -1.840657e-38 -6.713248e-01
bigcom363       -1.840657e-38 -1.110261e+00
bigcom365       -1.840363e-38 -5.593013e-01
bigcom385       -1.840657e-38 -6.834801e-01
bigcom386       -1.840069e-38 -7.562652e-01
bigcom408       -1.841835e-38 -8.240324e-01
bigcom412       -1.841246e-38 -6.160569e-01
bigcom480       -1.841246e-38 -5.379971e-01
spin_vertex     -1.189433e-38 -3.256591e-01
membership_s1    7.899519e-39  2.176478e-01
membership_s3   -1.844786e-38 -5.166882e-01
membership_s4   -7.736707e-39 -1.047624e-01
membership_s5   -1.030934e-38 -1.999611e-01
membership_s6    8.533987e-39  3.724987e-01
membership_s7   -1.008846e-38 -2.322062e-01
membership_s8    7.355889e-38  1.104819e+00
membership_s9    1.261846e-37  1.458784e+00
membership_s11  -1.842130e-38 -4.350449e-01
membership_s12  -1.842130e-38 -5.969598e-01
membership_s14  -1.841540e-38 -8.730891e-01
membership_s15   8.101566e-39  1.594843e-01
membership_s16  -1.842424e-38 -4.803635e-01
membership_s17  -1.842424e-38 -4.770383e-01
membership_s18  -1.852800e-38 -5.805937e-01
membership_s20  -1.841246e-38 -5.692222e-01
membership_s21  -1.115615e-38 -2.086031e-01
membership_s22  -1.845377e-38 -5.431673e-01
membership_s24   2.980229e-38  7.608187e-01
membership_s25  -1.842130e-38 -5.976409e-01
membership_s26  -1.844786e-38 -6.366622e-01
membership_s27  -5.699771e-39 -1.628619e-01
membership_s28  -1.843899e-38 -4.842655e-01
membership_s30   5.677975e-39  9.559159e-02
membership_s31  -1.048185e-38 -2.107732e-01
membership_s32   6.699720e-39  7.376386e-02
membership_s33  -1.841540e-38 -3.985229e-01
membership_s36   3.042706e-39  5.908004e-02
membership_s37  -3.582242e-39  3.786515e-02
V1               6.472357e-39  7.906955e-02
V2               2.005050e-38  2.692958e-01
pdi             -6.113188e-35 -9.832276e+02
adhesion        -4.936582e-43 -4.887113e-06
cohesion         9.889178e-43  9.924021e-06
inner            3.316018e-43  4.436687e-06
outer            5.069021e-43 -1.477105e-06
ioratio          1.207220e-38 -2.059164e-01
comsize          2.330022e-42 -2.294245e-05
target           1.951859e-38  3.266098e-01
[1] "Dataset: low_TnotC Model GBM, run: 8 of 10 2015-06-16 09:31:11"
Iter   TrainDeviance   ValidDeviance   StepSize   Improve
     1        0.1858             nan     0.0100   -0.0000
     2        0.1851             nan     0.0100    0.0000
     3        0.1843             nan     0.0100    0.0000
     4        0.1835             nan     0.0100    0.0001
     5        0.1826             nan     0.0100   -0.0001
     6        0.1818             nan     0.0100    0.0000
     7        0.1808             nan     0.0100   -0.0000
     8        0.1801             nan     0.0100    0.0000
     9        0.1790             nan     0.0100   -0.0000
    10        0.1782             nan     0.0100    0.0001
    20        0.1714             nan     0.0100    0.0000
    40        0.1593             nan     0.0100   -0.0000
    44        0.1569             nan     0.0100   -0.0000

[1] "GBM variable coefficients"
                            var    rel.inf
V2                           V2 5.98433316
ratio5                   ratio5 4.31909496
pagerank               pagerank 3.98602421
comsize                 comsize 3.80740782
ratio2                   ratio2 3.75790211
inner                     inner 3.39179804
ioratio                 ioratio 2.97499787
V1                           V1 2.80506463
outer                     outer 2.62125896
fourth                   fourth 2.49927249
ratio1                   ratio1 2.29234252
orbit18                 orbit18 2.27412819
orbit32                 orbit32 2.25751868
fifth                     fifth 1.76658382
spin_vertex         spin_vertex 1.74021244
graph1                   graph1 1.66728934
graph23                 graph23 1.59244095
graph15                 graph15 1.55963940
adhesion               adhesion 1.45782672
graph11                 graph11 1.44223097
orbit26                 orbit26 1.22708088
graph9                   graph9 1.22697661
cohesion               cohesion 1.21372973
knn                         knn 1.20539899
graph4                   graph4 1.19055554
orbit17                 orbit17 1.17989583
ratio4                   ratio4 1.07020422
orbit30                 orbit30 1.06838110
trans                     trans 1.00433962
bet                         bet 1.00311444
bigcom40               bigcom40 0.96933642
graph21                 graph21 0.92425924
orbit19                 orbit19 0.89931948
orbit41                 orbit41 0.89071223
orbit10                 orbit10 0.87853548
sixth                     sixth 0.86249287
membership_s6     membership_s6 0.86023914
orbit24                 orbit24 0.85223313
upto_third           upto_third 0.83178360
graph24                 graph24 0.82035789
membership_s9     membership_s9 0.80214082
graph16                 graph16 0.78287387
orbit35                 orbit35 0.73005508
ratio3                   ratio3 0.71079070
bigcom21               bigcom21 0.70479748
close                     close 0.69161600
walktrap_vertex walktrap_vertex 0.69103983
ratio6                   ratio6 0.68178905
orbit28                 orbit28 0.68109406
orbit64                 orbit64 0.67618322
upto_fourth         upto_fourth 0.66289649
orbit9                   orbit9 0.62762739
orbit5                   orbit5 0.62293017
bigcom30               bigcom30 0.61835363
hubscore               hubscore 0.60642767
orbit20                 orbit20 0.59396692
graph19                 graph19 0.58756413
graph27                 graph27 0.57854594
membership_s36   membership_s36 0.55114310
graph10                 graph10 0.53941191
graph17                 graph17 0.53554512
graph14                 graph14 0.51785944
third                     third 0.50495756
orbit36                 orbit36 0.49568461
target                   target 0.48525089
upto_sixth           upto_sixth 0.47741226
orbit38                 orbit38 0.46187419
graph7                   graph7 0.43267335
orbit40                 orbit40 0.42525788
orbit37                 orbit37 0.41480889
orbit60                 orbit60 0.41456117
graph13                 graph13 0.41317052
graph22                 graph22 0.38246502
orbit39                 orbit39 0.36561748
orbit45                 orbit45 0.35798785
orbit6                   orbit6 0.35787650
orbit62                 orbit62 0.35763514
orbit16                 orbit16 0.34367958
orbit63                 orbit63 0.34095988
orbit50                 orbit50 0.33068592
second                   second 0.29129859
orbit56                 orbit56 0.23651073
orbit4                   orbit4 0.22660549
constraint           constraint 0.22620304
membership_s15   membership_s15 0.22332466
orbit21                 orbit21 0.21861184
graph5                   graph5 0.20308660
graph3                   graph3 0.19573945
orbit68                 orbit68 0.19362077
graph20                 graph20 0.19150861
membership_s1     membership_s1 0.18620029
orbit52                 orbit52 0.16856980
orbit51                 orbit51 0.15598356
orbit27                 orbit27 0.13587959
graph18                 graph18 0.11719365
graph26                 graph26 0.10663974
selfinter             selfinter 0.10613700
bigcom3                 bigcom3 0.10058743
bigcom44               bigcom44 0.09237505
orbit48                 orbit48 0.09110466
graph12                 graph12 0.08964772
membership_s27   membership_s27 0.08679606
orbit42                 orbit42 0.08453902
orbit49                 orbit49 0.07288404
membership_s32   membership_s32 0.06926856
graph25                 graph25 0.06819278
orbit1                   orbit1 0.06585495
bigcom1                 bigcom1 0.06211194
graph0                   graph0 0.00000000
graph2                   graph2 0.00000000
graph6                   graph6 0.00000000
graph8                   graph8 0.00000000
graph28                 graph28 0.00000000
graph29                 graph29 0.00000000
orbit0                   orbit0 0.00000000
orbit2                   orbit2 0.00000000
orbit3                   orbit3 0.00000000
orbit7                   orbit7 0.00000000
orbit8                   orbit8 0.00000000
orbit11                 orbit11 0.00000000
orbit12                 orbit12 0.00000000
orbit13                 orbit13 0.00000000
orbit14                 orbit14 0.00000000
orbit15                 orbit15 0.00000000
orbit22                 orbit22 0.00000000
orbit23                 orbit23 0.00000000
orbit25                 orbit25 0.00000000
orbit29                 orbit29 0.00000000
orbit31                 orbit31 0.00000000
orbit33                 orbit33 0.00000000
orbit34                 orbit34 0.00000000
orbit43                 orbit43 0.00000000
orbit44                 orbit44 0.00000000
orbit46                 orbit46 0.00000000
orbit47                 orbit47 0.00000000
orbit53                 orbit53 0.00000000
orbit54                 orbit54 0.00000000
orbit55                 orbit55 0.00000000
orbit57                 orbit57 0.00000000
orbit58                 orbit58 0.00000000
orbit59                 orbit59 0.00000000
orbit61                 orbit61 0.00000000
orbit65                 orbit65 0.00000000
orbit66                 orbit66 0.00000000
orbit67                 orbit67 0.00000000
orbit69                 orbit69 0.00000000
orbit70                 orbit70 0.00000000
orbit71                 orbit71 0.00000000
orbit72                 orbit72 0.00000000
AP                           AP 0.00000000
ecc                         ecc 0.00000000
eccrad                   eccrad 0.00000000
coreness               coreness 0.00000000
evcent                   evcent 0.00000000
first                     first 0.00000000
upto_second         upto_second 0.00000000
upto_fifth           upto_fifth 0.00000000
bigcom2                 bigcom2 0.00000000
bigcom4                 bigcom4 0.00000000
bigcom6                 bigcom6 0.00000000
bigcom8                 bigcom8 0.00000000
bigcom9                 bigcom9 0.00000000
bigcom11               bigcom11 0.00000000
bigcom13               bigcom13 0.00000000
bigcom15               bigcom15 0.00000000
bigcom16               bigcom16 0.00000000
bigcom22               bigcom22 0.00000000
bigcom24               bigcom24 0.00000000
bigcom26               bigcom26 0.00000000
bigcom28               bigcom28 0.00000000
bigcom31               bigcom31 0.00000000
bigcom32               bigcom32 0.00000000
bigcom33               bigcom33 0.00000000
bigcom34               bigcom34 0.00000000
bigcom36               bigcom36 0.00000000
bigcom37               bigcom37 0.00000000
bigcom38               bigcom38 0.00000000
bigcom39               bigcom39 0.00000000
bigcom43               bigcom43 0.00000000
bigcom46               bigcom46 0.00000000
bigcom47               bigcom47 0.00000000
bigcom49               bigcom49 0.00000000
bigcom50               bigcom50 0.00000000
bigcom51               bigcom51 0.00000000
bigcom52               bigcom52 0.00000000
bigcom54               bigcom54 0.00000000
bigcom56               bigcom56 0.00000000
bigcom62               bigcom62 0.00000000
bigcom66               bigcom66 0.00000000
bigcom68               bigcom68 0.00000000
bigcom69               bigcom69 0.00000000
bigcom71               bigcom71 0.00000000
bigcom72               bigcom72 0.00000000
bigcom73               bigcom73 0.00000000
bigcom74               bigcom74 0.00000000
bigcom75               bigcom75 0.00000000
bigcom76               bigcom76 0.00000000
bigcom77               bigcom77 0.00000000
bigcom79               bigcom79 0.00000000
bigcom80               bigcom80 0.00000000
bigcom82               bigcom82 0.00000000
bigcom83               bigcom83 0.00000000
bigcom84               bigcom84 0.00000000
bigcom85               bigcom85 0.00000000
bigcom87               bigcom87 0.00000000
bigcom89               bigcom89 0.00000000
bigcom91               bigcom91 0.00000000
bigcom92               bigcom92 0.00000000
bigcom93               bigcom93 0.00000000
bigcom96               bigcom96 0.00000000
bigcom97               bigcom97 0.00000000
bigcom98               bigcom98 0.00000000
bigcom99               bigcom99 0.00000000
bigcom101             bigcom101 0.00000000
bigcom104             bigcom104 0.00000000
bigcom106             bigcom106 0.00000000
bigcom109             bigcom109 0.00000000
bigcom113             bigcom113 0.00000000
bigcom116             bigcom116 0.00000000
bigcom120             bigcom120 0.00000000
bigcom123             bigcom123 0.00000000
bigcom126             bigcom126 0.00000000
bigcom127             bigcom127 0.00000000
bigcom137             bigcom137 0.00000000
bigcom139             bigcom139 0.00000000
bigcom140             bigcom140 0.00000000
bigcom143             bigcom143 0.00000000
bigcom145             bigcom145 0.00000000
bigcom146             bigcom146 0.00000000
bigcom147             bigcom147 0.00000000
bigcom149             bigcom149 0.00000000
bigcom153             bigcom153 0.00000000
bigcom154             bigcom154 0.00000000
bigcom156             bigcom156 0.00000000
bigcom157             bigcom157 0.00000000
bigcom158             bigcom158 0.00000000
bigcom160             bigcom160 0.00000000
bigcom161             bigcom161 0.00000000
bigcom162             bigcom162 0.00000000
bigcom164             bigcom164 0.00000000
bigcom166             bigcom166 0.00000000
bigcom167             bigcom167 0.00000000
bigcom171             bigcom171 0.00000000
bigcom173             bigcom173 0.00000000
bigcom175             bigcom175 0.00000000
bigcom176             bigcom176 0.00000000
bigcom177             bigcom177 0.00000000
bigcom178             bigcom178 0.00000000
bigcom180             bigcom180 0.00000000
bigcom181             bigcom181 0.00000000
bigcom184             bigcom184 0.00000000
bigcom186             bigcom186 0.00000000
bigcom187             bigcom187 0.00000000
bigcom189             bigcom189 0.00000000
bigcom194             bigcom194 0.00000000
bigcom195             bigcom195 0.00000000
bigcom196             bigcom196 0.00000000
bigcom204             bigcom204 0.00000000
bigcom205             bigcom205 0.00000000
bigcom212             bigcom212 0.00000000
bigcom214             bigcom214 0.00000000
bigcom222             bigcom222 0.00000000
bigcom223             bigcom223 0.00000000
bigcom226             bigcom226 0.00000000
bigcom227             bigcom227 0.00000000
bigcom229             bigcom229 0.00000000
bigcom233             bigcom233 0.00000000
bigcom236             bigcom236 0.00000000
bigcom237             bigcom237 0.00000000
bigcom246             bigcom246 0.00000000
bigcom248             bigcom248 0.00000000
bigcom249             bigcom249 0.00000000
bigcom250             bigcom250 0.00000000
bigcom254             bigcom254 0.00000000
bigcom266             bigcom266 0.00000000
bigcom269             bigcom269 0.00000000
bigcom272             bigcom272 0.00000000
bigcom274             bigcom274 0.00000000
bigcom281             bigcom281 0.00000000
bigcom291             bigcom291 0.00000000
bigcom292             bigcom292 0.00000000
bigcom295             bigcom295 0.00000000
bigcom299             bigcom299 0.00000000
bigcom301             bigcom301 0.00000000
bigcom306             bigcom306 0.00000000
bigcom309             bigcom309 0.00000000
bigcom314             bigcom314 0.00000000
bigcom321             bigcom321 0.00000000
bigcom341             bigcom341 0.00000000
bigcom350             bigcom350 0.00000000
bigcom353             bigcom353 0.00000000
bigcom359             bigcom359 0.00000000
bigcom363             bigcom363 0.00000000
bigcom365             bigcom365 0.00000000
bigcom385             bigcom385 0.00000000
bigcom386             bigcom386 0.00000000
bigcom408             bigcom408 0.00000000
bigcom412             bigcom412 0.00000000
bigcom480             bigcom480 0.00000000
membership_s3     membership_s3 0.00000000
membership_s4     membership_s4 0.00000000
membership_s5     membership_s5 0.00000000
membership_s7     membership_s7 0.00000000
membership_s8     membership_s8 0.00000000
membership_s11   membership_s11 0.00000000
membership_s12   membership_s12 0.00000000
membership_s14   membership_s14 0.00000000
membership_s16   membership_s16 0.00000000
membership_s17   membership_s17 0.00000000
membership_s18   membership_s18 0.00000000
membership_s20   membership_s20 0.00000000
membership_s21   membership_s21 0.00000000
membership_s22   membership_s22 0.00000000
membership_s24   membership_s24 0.00000000
membership_s25   membership_s25 0.00000000
membership_s26   membership_s26 0.00000000
membership_s28   membership_s28 0.00000000
membership_s30   membership_s30 0.00000000
membership_s31   membership_s31 0.00000000
membership_s33   membership_s33 0.00000000
membership_s37   membership_s37 0.00000000
pdi                         pdi 0.00000000
[1] "Dataset: low_TnotC Model RF, run: 8 of 10 2015-06-16 09:31:35"
     |      Out-of-bag   |
Tree |      MSE  %Var(y) |
   1 |  0.03187   172.73 |
   2 |  0.03223   174.70 |
   3 |   0.0303   164.20 |
   4 |  0.03036   164.56 |
   5 |    0.029   157.17 |
   6 |  0.02905   157.45 |
   7 |  0.02852   154.58 |
   8 |   0.0277   150.11 |
   9 |  0.02683   145.39 |
  10 |  0.02583   140.00 |
  11 |  0.02513   136.22 |
  12 |  0.02449   132.75 |
  13 |  0.02428   131.62 |
  14 |   0.0239   129.54 |
  15 |  0.02373   128.62 |
  16 |  0.02363   128.06 |
  17 |  0.02357   127.75 |
  18 |  0.02335   126.55 |
  19 |  0.02319   125.69 |
  20 |  0.02313   125.36 |
  21 |  0.02296   124.42 |
  22 |  0.02276   123.34 |
  23 |  0.02267   122.88 |
  24 |  0.02259   122.41 |
  25 |  0.02246   121.71 |
  26 |  0.02228   120.74 |
  27 |  0.02212   119.90 |
  28 |  0.02204   119.44 |
  29 |  0.02199   119.20 |
  30 |  0.02195   118.99 |
  31 |   0.0219   118.72 |
  32 |  0.02185   118.44 |
  33 |  0.02177   118.02 |
  34 |  0.02173   117.79 |
  35 |  0.02172   117.70 |
  36 |  0.02161   117.12 |
  37 |  0.02159   117.01 |
  38 |  0.02152   116.66 |
  39 |  0.02152   116.61 |
  40 |  0.02151   116.56 |
  41 |  0.02149   116.47 |
  42 |  0.02137   115.83 |
  43 |  0.02135   115.73 |
  44 |  0.02134   115.68 |
  45 |  0.02135   115.70 |
  46 |  0.02133   115.59 |
  47 |  0.02129   115.40 |
  48 |  0.02123   115.09 |
  49 |  0.02124   115.11 |
  50 |  0.02121   114.93 |
  51 |  0.02123   115.06 |
  52 |  0.02123   115.09 |
  53 |  0.02121   114.93 |
  54 |   0.0212   114.88 |
  55 |   0.0212   114.92 |
  56 |  0.02119   114.87 |
  57 |  0.02117   114.76 |
  58 |   0.0212   114.90 |
  59 |  0.02121   114.96 |
  60 |  0.02118   114.77 |
  61 |  0.02113   114.55 |
  62 |  0.02113   114.51 |
  63 |  0.02112   114.45 |
  64 |  0.02112   114.48 |
  65 |  0.02111   114.40 |
  66 |   0.0211   114.35 |
  67 |  0.02108   114.24 |
  68 |  0.02105   114.06 |
  69 |  0.02103   114.00 |
  70 |  0.02101   113.85 |
  71 |  0.02099   113.75 |
  72 |  0.02097   113.68 |
  73 |  0.02095   113.56 |
  74 |  0.02096   113.62 |
  75 |  0.02095   113.53 |
  76 |  0.02097   113.63 |
  77 |  0.02097   113.64 |
  78 |  0.02096   113.63 |
  79 |  0.02096   113.62 |
  80 |  0.02097   113.67 |
  81 |  0.02095   113.56 |
  82 |  0.02096   113.59 |
  83 |  0.02095   113.57 |
  84 |  0.02095   113.53 |
  85 |  0.02094   113.47 |
  86 |  0.02092   113.39 |
  87 |  0.02091   113.34 |
  88 |  0.02087   113.13 |
  89 |  0.02086   113.07 |
  90 |  0.02086   113.06 |
  91 |  0.02086   113.03 |
  92 |  0.02085   112.99 |
  93 |  0.02084   112.95 |
  94 |  0.02083   112.89 |
  95 |  0.02083   112.90 |
  96 |  0.02083   112.92 |
  97 |  0.02085   113.00 |
  98 |  0.02084   112.95 |
  99 |  0.02083   112.90 |
 100 |  0.02083   112.88 |
[1] "Random Forest variable coefficients"
                      %IncMSE IncNodePurity
graph5           2.459816e-04  2.956781e-01
graph6           2.557782e-03  4.895610e-01
graph7           7.015087e-04  2.755837e-01
graph8           0.000000e+00  2.775558e-19
graph9           1.341127e-02  6.804888e-01
graph10          1.256248e-02  1.013815e+00
graph11          5.737393e-03  8.567552e-01
graph12          5.070170e-03  8.350352e-01
graph13          6.797733e-03  8.324652e-01
graph14          4.915835e-03  6.906903e-01
graph15          9.560350e-03  7.197562e-01
graph16          3.695223e-03  6.599818e-01
graph17          6.990526e-03  7.446627e-01
graph18          2.134294e-03  3.448354e-01
graph19          4.352711e-03  7.671428e-01
graph20          1.140052e-03  1.315880e-01
graph21          2.365589e-03  4.750664e-01
graph22          2.256311e-03  2.314488e-01
graph23          5.537273e-03  9.048461e-01
graph24          9.356122e-04  1.616965e-01
graph25          9.205308e-04  1.554382e-01
graph26          3.997592e-04  1.458131e-01
graph27          4.013763e-04  1.200619e-01
graph28          1.308330e-05  2.000000e-02
graph29          0.000000e+00  0.000000e+00
orbit0           3.515883e-04  1.359676e-01
orbit1           3.027255e-03  5.972628e-01
orbit2           8.804847e-05  1.151254e-01
orbit3           3.657229e-06  5.259245e-02
orbit4           3.930003e-03  7.043457e-01
orbit5           5.728876e-03  6.524810e-01
orbit6           9.764787e-03  8.033606e-01
orbit7           4.048722e-04  1.732744e-01
orbit8           7.559136e-04  2.096025e-01
orbit9           5.158991e-03  4.994105e-01
orbit10          9.998873e-04  4.811544e-01
orbit11          1.458797e-05  2.113051e-02
orbit12          9.342647e-04  2.271785e-01
orbit13          4.474273e-06  4.369748e-04
orbit14          0.000000e+00  0.000000e+00
orbit15          8.830440e-03  7.066941e-01
orbit16          3.895622e-03  5.765262e-01
orbit17          7.508094e-03  4.721038e-01
orbit18          7.813167e-03  2.037318e+00
orbit19          1.235454e-02  1.067483e+00
orbit20          5.424457e-03  7.973652e-01
orbit21          3.608848e-03  5.281391e-01
orbit22          1.299590e-02  7.724950e-01
orbit23         -2.815642e-05  6.840344e-02
orbit24          8.049897e-03  1.076847e+00
orbit25          2.287453e-03  3.046203e-01
orbit26          7.568108e-04  5.337350e-01
orbit27          5.439987e-03  8.697554e-01
orbit28          2.608149e-03  4.773283e-01
orbit29          1.198059e-03  3.127707e-01
orbit30          9.719081e-04  3.548937e-01
orbit31          2.692041e-03  7.434048e-01
orbit32          1.690364e-03  5.045323e-01
orbit33          4.116725e-04  7.626656e-02
orbit34          5.036523e-03  5.261475e-01
orbit35          3.476255e-03  7.665032e-01
orbit36          1.471903e-03  4.495658e-01
orbit37          2.650464e-03  2.848856e-01
orbit38          9.183947e-04  2.217456e-01
orbit39          8.049831e-03  7.562752e-01
orbit40          7.443556e-04  2.940449e-01
orbit41          1.871575e-04  2.420242e-01
orbit42          1.448202e-04  1.103676e-01
orbit43          1.324658e-03  3.388138e-01
orbit44          0.000000e+00  0.000000e+00
orbit45          5.592762e-03  7.106514e-01
orbit46          6.928950e-04  2.551160e-01
orbit47          3.723270e-05  8.820629e-02
orbit48          6.392100e-04  1.598596e-01
orbit49          5.997146e-04  1.796199e-01
orbit50          3.015508e-04  1.278877e-01
orbit51          1.973318e-03  3.871009e-01
orbit52          1.324109e-03  1.349530e-01
orbit53          4.401510e-04  8.224867e-02
orbit54          2.826007e-03  2.461524e-01
orbit55         -1.614699e-05  1.777660e-03
orbit56          1.785204e-03  7.567376e-01
orbit57          1.192895e-06  3.585318e-02
orbit58          0.000000e+00  0.000000e+00
orbit59          4.754454e-03  2.025688e-01
orbit60          9.228810e-04  1.526286e-01
orbit61         -4.317789e-06  9.301976e-03
orbit62          8.341492e-04  1.477901e-01
orbit63          2.388643e-05  3.051362e-02
orbit64          2.576018e-04  3.304127e-01
orbit65          6.298511e-04  1.115605e-01
orbit66         -3.403668e-10  5.351615e-02
orbit67          0.000000e+00  0.000000e+00
orbit68          5.881200e-04  1.427796e-01
orbit69          0.000000e+00  0.000000e+00
orbit70          0.000000e+00  8.941799e-03
orbit71          0.000000e+00  0.000000e+00
orbit72          0.000000e+00  0.000000e+00
AP              -3.421997e-06  1.021050e-02
bet              1.778299e-03  8.217584e-01
ecc              4.647886e-04  1.401560e-01
eccrad           1.702692e-04  1.349612e-01
close            4.819422e-03  8.671231e-01
constraint       1.999239e-03  5.566682e-01
coreness         8.956982e-04  4.749361e-01
knn              8.327851e-03  1.300775e+00
hubscore         4.487388e-03  4.206650e-01
pagerank         2.212440e-03  2.901614e+00
trans            3.165522e-04  2.324149e-01
evcent           4.014541e-03  5.758683e-01
first            7.606299e-06  6.566901e-02
upto_second      9.869396e-03  9.759883e-01
upto_third       7.506522e-03  8.483238e-01
upto_fourth      1.804019e-02  7.893288e-01
upto_fifth       6.435919e-03  8.512848e-01
upto_sixth       2.726324e-03  7.069105e-01
second           4.974274e-03  5.369187e-01
third            8.167326e-03  6.511691e-01
fourth           4.520889e-03  1.510119e+00
fifth            9.659377e-03  1.340898e+00
sixth            5.363478e-03  1.141849e+00
ratio1           9.859102e-03  1.301072e+00
ratio2           1.376691e-02  3.013642e+00
ratio3           5.851018e-03  1.053554e+00
ratio4           6.243192e-03  1.386424e+00
ratio5           2.341377e-03  2.538624e+00
ratio6           5.341491e-03  1.123700e+00
selfinter       -3.822855e-05  8.888791e-02
walktrap_vertex  7.424278e-04  4.823292e-01
bigcom1          1.388205e-04  2.116741e-01
bigcom2          0.000000e+00  0.000000e+00
bigcom3         -5.137929e-05  1.402915e-01
bigcom4          1.324453e-03  2.974078e-01
bigcom6          0.000000e+00  0.000000e+00
bigcom8          4.255902e-06  8.007084e-03
bigcom9          0.000000e+00  0.000000e+00
bigcom11         0.000000e+00  2.775558e-19
bigcom13         0.000000e+00  0.000000e+00
bigcom15         0.000000e+00  0.000000e+00
bigcom16         0.000000e+00  0.000000e+00
bigcom21         5.789693e-04  2.797118e-01
bigcom22         9.758074e-06  8.342951e-02
bigcom24         0.000000e+00  0.000000e+00
bigcom26        -5.544233e-06  3.326101e-02
bigcom28         2.495475e-06  1.032634e-01
bigcom30         2.983967e-08  2.015345e-01
bigcom31         0.000000e+00  0.000000e+00
bigcom32         0.000000e+00  0.000000e+00
bigcom33         0.000000e+00  0.000000e+00
bigcom34         0.000000e+00  0.000000e+00
bigcom36         0.000000e+00  0.000000e+00
bigcom37         0.000000e+00  0.000000e+00
bigcom38         0.000000e+00  0.000000e+00
bigcom39         0.000000e+00  0.000000e+00
bigcom40         4.445789e-05  2.293607e-01
bigcom43         0.000000e+00  0.000000e+00
bigcom44         5.571849e-05  4.679610e-02
bigcom46         0.000000e+00  0.000000e+00
bigcom47         0.000000e+00  0.000000e+00
bigcom49         0.000000e+00  0.000000e+00
bigcom50         0.000000e+00  0.000000e+00
bigcom51         0.000000e+00  0.000000e+00
bigcom52         0.000000e+00  0.000000e+00
bigcom54         0.000000e+00  0.000000e+00
bigcom56        -3.682258e-05  4.261785e-01
bigcom62         0.000000e+00  0.000000e+00
bigcom66         0.000000e+00  0.000000e+00
bigcom68         0.000000e+00  0.000000e+00
bigcom69         0.000000e+00  0.000000e+00
bigcom71         0.000000e+00  0.000000e+00
bigcom72         0.000000e+00  0.000000e+00
bigcom73         0.000000e+00  0.000000e+00
bigcom74         0.000000e+00  0.000000e+00
bigcom75         0.000000e+00  0.000000e+00
bigcom76         0.000000e+00  0.000000e+00
bigcom77         0.000000e+00  0.000000e+00
bigcom79         0.000000e+00  0.000000e+00
bigcom80         0.000000e+00  0.000000e+00
bigcom82        -2.677834e-05  5.037332e-01
bigcom83         0.000000e+00  0.000000e+00
bigcom84         0.000000e+00  0.000000e+00
bigcom85         0.000000e+00  0.000000e+00
bigcom87         0.000000e+00  0.000000e+00
bigcom89         0.000000e+00  0.000000e+00
bigcom91         0.000000e+00  0.000000e+00
bigcom92         4.377682e-05  3.109088e-01
bigcom93         0.000000e+00  0.000000e+00
bigcom96         0.000000e+00  0.000000e+00
bigcom97         6.191804e-05  3.447074e-01
bigcom98         0.000000e+00  0.000000e+00
bigcom99         0.000000e+00  0.000000e+00
bigcom101        0.000000e+00  0.000000e+00
bigcom104        0.000000e+00  0.000000e+00
bigcom106        0.000000e+00  0.000000e+00
bigcom109        0.000000e+00  0.000000e+00
bigcom113        0.000000e+00  0.000000e+00
bigcom116        0.000000e+00  0.000000e+00
bigcom120        0.000000e+00  0.000000e+00
bigcom123        0.000000e+00  0.000000e+00
bigcom126        0.000000e+00  0.000000e+00
bigcom127        0.000000e+00  0.000000e+00
bigcom137        0.000000e+00  0.000000e+00
bigcom139        0.000000e+00  0.000000e+00
bigcom140        0.000000e+00  0.000000e+00
bigcom143        0.000000e+00  0.000000e+00
bigcom145        0.000000e+00  0.000000e+00
bigcom146        0.000000e+00  0.000000e+00
bigcom147        0.000000e+00  0.000000e+00
bigcom149        0.000000e+00  0.000000e+00
bigcom153        0.000000e+00  0.000000e+00
bigcom154        0.000000e+00  0.000000e+00
bigcom156        0.000000e+00  0.000000e+00
bigcom157        0.000000e+00  0.000000e+00
bigcom158        0.000000e+00  0.000000e+00
bigcom160        0.000000e+00  0.000000e+00
bigcom161        0.000000e+00  0.000000e+00
bigcom162        0.000000e+00  0.000000e+00
bigcom164        0.000000e+00  0.000000e+00
bigcom166        0.000000e+00  0.000000e+00
bigcom167        0.000000e+00  0.000000e+00
bigcom171        0.000000e+00  0.000000e+00
bigcom173       -1.746462e-05  4.536397e-01
bigcom175        0.000000e+00  0.000000e+00
bigcom176        0.000000e+00  0.000000e+00
bigcom177        0.000000e+00  0.000000e+00
bigcom178        0.000000e+00  0.000000e+00
bigcom180        0.000000e+00  0.000000e+00
bigcom181        0.000000e+00  0.000000e+00
bigcom184        0.000000e+00  0.000000e+00
bigcom186        0.000000e+00  0.000000e+00
bigcom187        0.000000e+00  0.000000e+00
bigcom189        0.000000e+00  0.000000e+00
bigcom194        0.000000e+00  0.000000e+00
bigcom195        0.000000e+00  0.000000e+00
bigcom196        0.000000e+00  0.000000e+00
bigcom204        0.000000e+00  0.000000e+00
bigcom205        0.000000e+00  0.000000e+00
bigcom212        0.000000e+00  0.000000e+00
bigcom214        0.000000e+00  0.000000e+00
bigcom222        0.000000e+00  0.000000e+00
bigcom223        0.000000e+00  0.000000e+00
bigcom226        0.000000e+00  0.000000e+00
bigcom227        0.000000e+00  0.000000e+00
bigcom229        0.000000e+00  0.000000e+00
bigcom233        0.000000e+00  0.000000e+00
bigcom236        0.000000e+00  0.000000e+00
bigcom237        0.000000e+00  0.000000e+00
bigcom246        0.000000e+00  0.000000e+00
bigcom248        0.000000e+00  0.000000e+00
bigcom249        0.000000e+00  0.000000e+00
bigcom250        0.000000e+00  0.000000e+00
bigcom254        0.000000e+00  0.000000e+00
bigcom266        0.000000e+00  0.000000e+00
bigcom269        0.000000e+00  0.000000e+00
bigcom272        0.000000e+00  0.000000e+00
bigcom274        0.000000e+00  0.000000e+00
bigcom281       -2.541059e-05  5.662094e-01
bigcom291        0.000000e+00  0.000000e+00
bigcom292        0.000000e+00  0.000000e+00
bigcom295        0.000000e+00  0.000000e+00
bigcom299        0.000000e+00  0.000000e+00
bigcom301        0.000000e+00  0.000000e+00
bigcom306        0.000000e+00  0.000000e+00
bigcom309       -5.063201e-05  2.350243e-01
bigcom314        0.000000e+00  0.000000e+00
bigcom321        0.000000e+00  0.000000e+00
bigcom341        0.000000e+00  0.000000e+00
bigcom350        0.000000e+00  0.000000e+00
bigcom353        0.000000e+00  0.000000e+00
bigcom359        0.000000e+00  0.000000e+00
bigcom363        0.000000e+00  0.000000e+00
bigcom365        0.000000e+00  0.000000e+00
bigcom385        0.000000e+00  0.000000e+00
bigcom386        0.000000e+00  0.000000e+00
bigcom408        0.000000e+00  0.000000e+00
bigcom412        0.000000e+00  0.000000e+00
bigcom480        0.000000e+00  0.000000e+00
spin_vertex      1.449719e-03  5.778066e-01
membership_s1    3.801614e-05  2.547944e-01
membership_s3   -1.087466e-04  9.877828e-02
membership_s4    9.198114e-05  1.487017e-01
membership_s5    1.327995e-05  8.664540e-02
membership_s6    2.091320e-03  3.223512e-01
membership_s7    5.572075e-05  1.611876e-01
membership_s8   -2.887342e-05  2.265050e-01
membership_s9    3.105125e-04  4.521352e-01
membership_s11   0.000000e+00  0.000000e+00
membership_s12   0.000000e+00  0.000000e+00
membership_s14   0.000000e+00  0.000000e+00
membership_s15   6.644818e-05  1.914372e-01
membership_s16   0.000000e+00  0.000000e+00
membership_s17   0.000000e+00  0.000000e+00
membership_s18   0.000000e+00  0.000000e+00
membership_s20   0.000000e+00  0.000000e+00
membership_s21   2.302046e-05  1.580666e-01
membership_s22   0.000000e+00  0.000000e+00
membership_s24  -2.910385e-05  1.632929e-01
membership_s25   0.000000e+00  0.000000e+00
membership_s26   0.000000e+00  0.000000e+00
membership_s27   1.550195e-05  5.363982e-02
membership_s28   0.000000e+00  0.000000e+00
membership_s30   8.852129e-05  1.515236e-01
membership_s31   5.993544e-05  1.358003e-01
membership_s32   8.130651e-05  8.333138e-02
membership_s33   0.000000e+00  0.000000e+00
membership_s36   1.490456e-04  2.009349e-01
membership_s37  -2.328061e-05  4.122986e-02
V1               2.395718e-03  1.627439e+00
V2               4.697431e-03  2.328629e+00
pdi             -8.222261e-07  1.383828e-02
adhesion         1.454513e-02  1.976106e+00
cohesion         1.643197e-02  2.120592e+00
inner            6.926145e-03  2.321180e+00
outer            2.189619e-03  2.021266e+00
ioratio          9.115751e-03  2.184848e+00
comsize          3.137198e-03  2.005516e+00
target          -6.432111e-05  2.857256e-01
[1] "Dataset: low_TnotC Model GLM, run: 8 of 10 2015-06-16 09:34:28"
[1] "glmnet variable coefficients"
                         [,1]          [,2]
(Intercept)     -3.954689e+00 -3.934710e+00
graph0          -9.131153e-41 -5.592644e-06
graph1          -5.951017e-43 -3.572760e-08
graph2           1.149125e-39  7.298567e-05
graph3          -1.004368e-43 -6.332105e-09
graph4           1.244988e-47  3.356930e-12
graph5          -4.001619e-41 -2.549513e-06
graph6           5.331106e-44  4.187297e-09
graph7           5.065547e-41  3.232623e-06
graph8          -4.657864e-39 -3.040739e-04
graph9          -2.076361e-45 -1.310255e-10
graph10         -1.263652e-47 -7.132607e-13
graph11          3.622206e-49  2.715249e-14
graph12         -5.018588e-45 -3.191780e-10
graph13         -1.001357e-44 -6.100607e-10
graph14          1.964691e-46  1.327913e-11
graph15         -1.351276e-42 -8.393754e-08
graph16         -1.650106e-44 -1.037780e-09
graph17         -1.018289e-44 -6.461299e-10
graph18          2.186837e-42  1.405198e-07
graph19         -3.086593e-43 -1.971162e-08
graph20         -1.125433e-42 -7.173086e-08
graph21         -8.486147e-43 -5.412907e-08
graph22          1.119828e-42  7.145173e-08
graph23         -1.469855e-42 -9.344456e-08
graph24          6.569744e-43  3.933166e-08
graph25         -1.113695e-41 -7.034171e-07
graph26          1.962403e-41  1.255052e-06
graph27          4.261969e-40  2.731308e-05
graph28          2.670777e-40  1.711391e-05
graph29         -1.521099e-38 -9.853478e-04
orbit0          -9.131153e-41 -5.591579e-06
orbit1          -5.909688e-43 -3.545658e-08
orbit2          -2.789119e-40 -1.775590e-05
orbit3           1.149125e-39  7.298535e-05
orbit4          -1.190910e-43 -7.524346e-09
orbit5           4.766876e-44  4.201887e-09
orbit6           1.245562e-47  3.361945e-12
orbit7          -4.317275e-40 -2.752219e-05
orbit8          -4.001619e-41 -2.549394e-06
orbit9          -9.541048e-43 -6.018828e-08
orbit10          5.557987e-42  3.578005e-07
orbit11          5.234036e-41  3.070154e-06
orbit12          5.044821e-41  3.219367e-06
orbit13          2.735571e-39  1.744514e-04
orbit14         -4.657864e-39 -3.040787e-04
orbit15         -2.701560e-45 -1.709286e-10
orbit16         -4.346669e-44 -2.753152e-09
orbit17         -9.048974e-47  8.793931e-12
orbit18          4.201517e-46  2.795287e-11
orbit19         -2.049869e-47 -1.219644e-12
orbit20          6.824077e-46  4.520404e-11
orbit21         -9.336044e-43 -5.926028e-08
orbit22          3.622206e-49  2.715921e-14
orbit23         -8.999628e-40 -5.729624e-05
orbit24         -8.681191e-45 -5.522010e-10
orbit25          8.984705e-45  5.717998e-10
orbit26          3.749233e-42  2.421538e-07
orbit27         -8.478118e-44 -5.374846e-09
orbit28         -1.734034e-43 -1.056050e-08
orbit29          1.919224e-43  1.230520e-08
orbit30          3.237992e-42  2.105186e-07
orbit31         -1.325215e-46 -7.772165e-12
orbit32          7.757244e-45  5.001789e-10
orbit33         -1.014590e-39 -6.529752e-05
orbit34         -1.351276e-42 -8.392909e-08
orbit35         -2.008813e-44 -1.256718e-09
orbit36         -3.727145e-43 -2.332967e-08
orbit37         -3.840904e-44 -2.436558e-09
orbit38         -4.355523e-41 -2.787643e-06
orbit39         -4.389735e-44 -2.761593e-09
orbit40          1.191405e-44  7.320177e-10
orbit41          2.553594e-41  1.646753e-06
orbit42          7.558274e-39  4.869094e-04
orbit43          2.187091e-42  1.405280e-07
orbit44         -1.125056e-38 -7.276823e-04
orbit45         -4.233026e-43 -2.699494e-08
orbit46          1.296352e-43  7.607012e-09
orbit47         -7.448263e-42 -4.983834e-07
orbit48          4.578214e-42  2.927266e-07
orbit49         -1.122288e-42 -7.152125e-08
orbit50         -1.239315e-40 -7.945215e-06
orbit51         -4.862036e-42 -3.096644e-07
orbit52          2.733321e-42  1.739159e-07
orbit53         -2.594383e-41 -1.676258e-06
orbit54          1.119842e-42  7.144778e-08
orbit55          8.933931e-40  5.153432e-05
orbit56         -1.739007e-42 -1.106748e-07
orbit57          1.460141e-41  9.371741e-07
orbit58         -6.233800e-39 -4.053529e-04
orbit59          5.176395e-43  3.031285e-08
orbit60          4.997933e-41  3.157178e-06
orbit61          8.101469e-39  5.190775e-04
orbit62         -3.539093e-41 -2.261533e-06
orbit63          3.260082e-41  2.086707e-06
orbit64          4.639481e-40  2.990885e-05
orbit65          1.967097e-41  1.257629e-06
orbit66          1.115758e-40  7.142026e-06
orbit67         -1.097082e-39 -7.788645e-05
orbit68          4.305928e-40  2.759567e-05
orbit69         -1.902476e-38 -1.241849e-03
orbit70          2.754302e-40  1.765321e-05
orbit71         -9.021972e-39 -5.863202e-04
orbit72         -1.521099e-38 -9.853542e-04
AP              -8.969584e-39 -5.801830e-04
bet             -3.718260e-43 -2.397735e-08
ecc             -1.277212e-40 -1.096656e-05
eccrad          -7.663275e-40 -6.579852e-05
close           -4.829319e-38 -3.041261e-03
constraint      -1.612764e-39 -1.055805e-04
coreness         1.654097e-40  1.093556e-05
knn             -3.690387e-42 -2.337184e-07
hubscore        -1.928045e-37 -1.211462e-02
pagerank        -6.118813e-38 -3.954280e-03
trans            1.138061e-38  7.322899e-04
evcent          -1.888341e-37 -1.186088e-02
first           -9.131153e-41 -5.590519e-06
upto_second     -6.063209e-43 -3.634111e-08
upto_third      -3.540250e-43 -2.209399e-08
upto_fourth     -4.568739e-43 -2.870167e-08
upto_fifth      -3.785284e-42 -2.430491e-07
upto_sixth      -1.802861e-41 -1.162456e-06
second          -6.063465e-43 -3.633968e-08
third           -4.764683e-43 -2.985837e-08
fourth           8.931086e-44  5.289841e-09
fifth           -1.806874e-43 -1.265281e-08
sixth            1.729319e-42  1.097747e-07
ratio1          -3.728984e-42 -2.361908e-07
ratio2           1.533031e-42  9.351134e-08
ratio3          -2.965774e-41 -1.933646e-06
ratio4           9.808210e-42  6.030881e-07
ratio5           9.802809e-40  6.334821e-05
ratio6           2.069793e-42  1.317858e-07
selfinter        3.630363e-40  2.270381e-05
walktrap_vertex -7.580071e-42  4.531006e-07
bigcom1         -2.945624e-39 -1.897241e-04
bigcom2         -1.901558e-38 -1.228400e-03
bigcom3          9.489597e-39  6.130122e-04
bigcom4          7.753365e-41  6.366825e-06
bigcom6         -1.900029e-38 -1.229819e-03
bigcom8         -7.884894e-39 -5.102451e-04
bigcom9         -1.906158e-38 -1.230569e-03
bigcom11        -1.902476e-38 -1.229127e-03
bigcom13        -1.905544e-38 -1.230583e-03
bigcom15        -1.904929e-38 -1.231847e-03
bigcom16        -1.901558e-38 -1.231466e-03
bigcom21         5.351714e-38  3.458173e-03
bigcom22        -6.450865e-39 -4.172463e-04
bigcom24        -1.900640e-38 -1.227705e-03
bigcom26         1.849723e-38  1.195363e-03
bigcom28         8.252459e-40  5.450579e-05
bigcom30         3.894495e-38  2.518843e-03
bigcom31        -1.899724e-38 -1.231082e-03
bigcom32        -1.902476e-38 -1.233078e-03
bigcom33        -1.900335e-38 -1.230288e-03
bigcom34        -1.900946e-38 -1.228344e-03
bigcom36        -1.902476e-38 -1.230745e-03
bigcom37        -1.900335e-38 -1.237678e-03
bigcom38        -1.903089e-38 -1.230459e-03
bigcom39        -1.902782e-38 -1.230934e-03
bigcom40         2.100934e-39  1.368830e-04
bigcom43        -1.901252e-38 -1.227857e-03
bigcom44         3.916651e-38  2.532600e-03
bigcom46        -1.901864e-38 -1.230441e-03
bigcom47        -1.901864e-38 -1.232591e-03
bigcom49        -1.900946e-38 -1.230062e-03
bigcom50        -1.902476e-38 -1.231113e-03
bigcom51        -1.900335e-38 -1.228972e-03
bigcom52        -1.900335e-38 -1.230008e-03
bigcom54        -1.900640e-38 -1.229607e-03
bigcom56         1.831732e-37  1.184500e-02
bigcom62        -1.900335e-38 -1.230714e-03
bigcom66        -1.900946e-38 -1.230923e-03
bigcom68        -1.900640e-38 -1.230328e-03
bigcom69        -1.901864e-38 -1.229916e-03
bigcom71        -1.904009e-38 -1.230073e-03
bigcom72        -1.901252e-38 -1.228914e-03
bigcom73        -1.900640e-38 -1.228341e-03
bigcom74        -1.900946e-38 -1.228742e-03
bigcom75        -1.900029e-38 -1.230046e-03
bigcom76        -1.900335e-38 -1.228322e-03
bigcom77        -1.900640e-38 -1.229751e-03
bigcom79        -1.900640e-38 -1.231218e-03
bigcom80        -1.900640e-38 -1.231778e-03
bigcom82         1.831732e-37  1.184179e-02
bigcom83        -1.900335e-38 -1.229442e-03
bigcom84        -1.900335e-38 -1.227173e-03
bigcom85        -1.901558e-38 -1.231502e-03
bigcom87        -1.900946e-38 -1.229609e-03
bigcom89        -1.900335e-38 -1.228550e-03
bigcom91        -1.900335e-38 -1.229085e-03
bigcom92         7.296217e-38  4.716996e-03
bigcom93        -1.900335e-38 -1.227577e-03
bigcom96        -1.900029e-38 -1.231203e-03
bigcom97         1.074065e-37  6.943526e-03
bigcom98        -1.900946e-38 -1.231183e-03
bigcom99        -1.900946e-38 -1.230168e-03
bigcom101       -1.901558e-38 -1.230607e-03
bigcom104       -1.902476e-38 -1.229814e-03
bigcom106       -1.901252e-38 -1.231497e-03
bigcom109       -1.900946e-38 -1.227057e-03
bigcom113       -1.901252e-38 -1.231510e-03
bigcom116       -1.904009e-38 -1.232071e-03
bigcom120       -1.900029e-38 -1.229423e-03
bigcom123       -1.900640e-38 -1.229821e-03
bigcom126       -1.900029e-38 -1.231499e-03
bigcom127       -1.900029e-38 -1.227688e-03
bigcom137       -1.900946e-38 -1.230591e-03
bigcom139       -1.900335e-38 -1.231490e-03
bigcom140       -1.900335e-38 -1.227130e-03
bigcom143       -1.900640e-38 -1.231963e-03
bigcom145       -1.900640e-38 -1.231750e-03
bigcom146       -1.900946e-38 -1.226283e-03
bigcom147       -1.900946e-38 -1.227984e-03
bigcom149       -1.899724e-38 -1.231702e-03
bigcom153       -1.900946e-38 -1.230533e-03
bigcom154       -1.903089e-38 -1.231163e-03
bigcom156       -1.900029e-38 -1.229317e-03
bigcom157       -1.900029e-38 -1.225892e-03
bigcom158       -1.899724e-38 -1.229616e-03
bigcom160       -1.900946e-38 -1.228216e-03
bigcom161       -1.900335e-38 -1.230150e-03
bigcom162       -1.900335e-38 -1.229613e-03
bigcom164       -1.900335e-38 -1.229594e-03
bigcom166       -1.901864e-38 -1.229628e-03
bigcom167       -1.902782e-38 -1.231048e-03
bigcom171       -1.899724e-38 -1.230717e-03
bigcom173        3.178594e-37  2.055228e-02
bigcom175       -1.900335e-38 -1.226889e-03
bigcom176       -1.900640e-38 -1.230056e-03
bigcom177       -1.900640e-38 -1.230694e-03
bigcom178       -1.900640e-38 -1.231349e-03
bigcom180       -1.900335e-38 -1.230052e-03
bigcom181       -1.901252e-38 -1.230305e-03
bigcom184       -1.900335e-38 -1.223835e-03
bigcom186       -1.900335e-38 -1.231569e-03
bigcom187       -1.900335e-38 -1.230961e-03
bigcom189       -1.901252e-38 -1.230640e-03
bigcom194       -1.900946e-38 -1.228864e-03
bigcom195       -1.900640e-38 -1.229349e-03
bigcom196       -1.900029e-38 -1.232258e-03
bigcom204       -1.901864e-38 -1.227133e-03
bigcom205       -1.900640e-38 -1.230534e-03
bigcom212       -1.900335e-38 -1.227447e-03
bigcom214       -1.901252e-38 -1.229141e-03
bigcom222       -1.900029e-38 -1.228547e-03
bigcom223        0.000000e+00  0.000000e+00
bigcom226       -1.900335e-38 -1.227498e-03
bigcom227       -1.900335e-38 -1.226947e-03
bigcom229       -1.900640e-38 -1.231902e-03
bigcom233       -1.900029e-38 -1.232400e-03
bigcom236       -1.900640e-38 -1.230793e-03
bigcom237       -1.899724e-38 -1.229288e-03
bigcom246       -1.900946e-38 -1.229324e-03
bigcom248       -1.901252e-38 -1.230082e-03
bigcom249       -1.900029e-38 -1.231493e-03
bigcom250       -1.900335e-38 -1.231594e-03
bigcom254       -1.900946e-38 -1.229475e-03
bigcom266       -1.900029e-38 -1.230446e-03
bigcom269       -1.901864e-38 -1.230784e-03
bigcom272       -1.900640e-38 -1.229327e-03
bigcom274       -1.903395e-38 -1.225018e-03
bigcom281        3.178594e-37  2.055252e-02
bigcom291       -1.899724e-38 -1.229250e-03
bigcom292       -1.900335e-38 -1.227922e-03
bigcom295       -1.899724e-38 -1.229517e-03
bigcom299       -1.899724e-38 -1.226746e-03
bigcom301       -1.900640e-38 -1.227631e-03
bigcom306       -1.900640e-38 -1.226858e-03
bigcom309        1.254471e-37  8.110673e-03
bigcom314       -1.899724e-38 -1.232008e-03
bigcom321       -1.902170e-38 -1.229328e-03
bigcom341       -1.900335e-38 -1.224137e-03
bigcom350       -1.900029e-38 -1.228588e-03
bigcom353       -1.900335e-38 -1.230903e-03
bigcom359       -1.900335e-38 -1.230901e-03
bigcom363       -1.900640e-38 -1.234353e-03
bigcom365       -1.900029e-38 -1.229735e-03
bigcom385       -1.900335e-38 -1.229554e-03
bigcom386       -1.900029e-38 -1.238692e-03
bigcom408       -1.901864e-38 -1.228807e-03
bigcom412       -1.900946e-38 -1.227726e-03
bigcom480       -1.900640e-38 -1.228625e-03
spin_vertex     -1.376446e-38 -8.938061e-04
membership_s1    2.850363e-39  1.829066e-04
membership_s3    3.723024e-38  2.405460e-03
membership_s4   -8.313822e-39 -5.373147e-04
membership_s5   -1.118161e-38 -7.223723e-04
membership_s6    1.142283e-38  7.435145e-04
membership_s7   -7.248793e-39 -4.693979e-04
membership_s8    7.296217e-38  4.716614e-03
membership_s9    1.075450e-37  6.950879e-03
membership_s11  -1.902476e-38 -1.232447e-03
membership_s12  -1.901252e-38 -1.230925e-03
membership_s14  -1.900335e-38 -1.241933e-03
membership_s15   8.209875e-39  5.299325e-04
membership_s16  -1.902782e-38 -1.231921e-03
membership_s17  -1.901864e-38 -1.230713e-03
membership_s18  -1.912637e-38 -1.235725e-03
membership_s20  -1.900946e-38 -1.231369e-03
membership_s21  -3.527879e-39 -2.279268e-04
membership_s22  -1.904929e-38 -1.234585e-03
membership_s24   3.723024e-38  2.406962e-03
membership_s25  -1.902476e-38 -1.231084e-03
membership_s26   4.425092e-38  2.848740e-03
membership_s27  -7.344605e-39 -4.752976e-04
membership_s28  -1.904622e-38 -1.233044e-03
membership_s30   2.246020e-39  1.447107e-04
membership_s31  -1.086740e-38 -7.036533e-04
membership_s32   9.948665e-39  6.412092e-04
membership_s33  -1.900335e-38 -1.231920e-03
membership_s36   2.388234e-39  1.538665e-04
membership_s37   8.782861e-39  5.676034e-04
V1               2.465216e-39  1.518425e-04
V2               2.018926e-38  1.299529e-03
pdi             -4.593333e-35 -2.970864e+00
adhesion        -3.289038e-43 -2.092727e-08
cohesion         6.578641e-43  4.185780e-08
inner            2.098732e-43  1.332766e-08
outer            3.242085e-43  2.055150e-08
ioratio          7.619560e-39  4.822731e-04
comsize          1.654234e-42  1.053621e-07
target           2.011599e-38  1.300812e-03
[1] "Dataset: low_TnotC Model GBM, run: 9 of 10 2015-06-16 09:34:29"
Iter   TrainDeviance   ValidDeviance   StepSize   Improve
     1        0.1725             nan     0.0100    0.0001
     2        0.1716             nan     0.0100   -0.0000
     3        0.1710             nan     0.0100    0.0001
     4        0.1703             nan     0.0100   -0.0000
     5        0.1696             nan     0.0100    0.0000
     6        0.1686             nan     0.0100   -0.0000
     7        0.1677             nan     0.0100    0.0000
     8        0.1670             nan     0.0100   -0.0001
     9        0.1661             nan     0.0100   -0.0000
    10        0.1650             nan     0.0100   -0.0000
    20        0.1579             nan     0.0100   -0.0000
    40        0.1457             nan     0.0100   -0.0001
    44        0.1436             nan     0.0100   -0.0001

[1] "GBM variable coefficients"
                            var    rel.inf
V2                           V2 7.98471475
pagerank               pagerank 6.09925132
ratio5                   ratio5 4.31276501
ratio2                   ratio2 4.09908664
ioratio                 ioratio 4.02413125
inner                     inner 3.48823319
comsize                 comsize 2.75292948
orbit18                 orbit18 2.72015616
graph23                 graph23 2.11094412
orbit17                 orbit17 1.76595444
ratio4                   ratio4 1.63824377
graph11                 graph11 1.61585539
bet                         bet 1.57260371
V1                           V1 1.55603404
orbit45                 orbit45 1.53442401
outer                     outer 1.51320647
orbit26                 orbit26 1.49473326
cohesion               cohesion 1.46747382
graph10                 graph10 1.42337344
orbit56                 orbit56 1.39760684
knn                         knn 1.33849691
adhesion               adhesion 1.24877547
orbit16                 orbit16 1.19930940
graph13                 graph13 1.17132421
bigcom26               bigcom26 1.16808312
fourth                   fourth 1.12599685
graph14                 graph14 1.12291207
graph4                   graph4 1.10137079
graph19                 graph19 1.05913508
graph17                 graph17 1.05828154
graph12                 graph12 1.04129741
orbit35                 orbit35 1.03158905
graph6                   graph6 0.98555108
orbit30                 orbit30 0.97266826
orbit41                 orbit41 0.94871281
ratio6                   ratio6 0.86461392
membership_s36   membership_s36 0.84540928
orbit20                 orbit20 0.81864316
orbit63                 orbit63 0.81464718
ratio3                   ratio3 0.79711734
orbit36                 orbit36 0.77158782
graph16                 graph16 0.76642118
graph18                 graph18 0.76162769
bigcom30               bigcom30 0.74648009
graph24                 graph24 0.74638424
ratio1                   ratio1 0.72403096
graph21                 graph21 0.68306175
orbit28                 orbit28 0.68145057
membership_s9     membership_s9 0.67054920
spin_vertex         spin_vertex 0.65025158
graph9                   graph9 0.61969078
orbit10                 orbit10 0.60352854
upto_fifth           upto_fifth 0.59835667
membership_s6     membership_s6 0.58420786
orbit46                 orbit46 0.57916921
walktrap_vertex walktrap_vertex 0.57115082
orbit60                 orbit60 0.57011111
graph22                 graph22 0.54857090
graph1                   graph1 0.54169755
graph3                   graph3 0.51923061
upto_third           upto_third 0.51753332
graph5                   graph5 0.51151162
orbit27                 orbit27 0.50556265
graph20                 graph20 0.49057966
constraint           constraint 0.47635277
bigcom44               bigcom44 0.47597785
upto_sixth           upto_sixth 0.47442012
trans                     trans 0.46851310
orbit51                 orbit51 0.46491595
orbit64                 orbit64 0.44710563
target                   target 0.40378303
graph15                 graph15 0.37494620
orbit21                 orbit21 0.36858525
graph25                 graph25 0.36473002
orbit32                 orbit32 0.33901795
membership_s32   membership_s32 0.33579352
third                     third 0.31499469
sixth                     sixth 0.29799972
orbit59                 orbit59 0.29434945
bigcom21               bigcom21 0.28891217
orbit5                   orbit5 0.27166396
orbit39                 orbit39 0.26703532
orbit47                 orbit47 0.25002920
orbit29                 orbit29 0.21114263
hubscore               hubscore 0.18262680
orbit4                   orbit4 0.16945065
close                     close 0.16053808
orbit37                 orbit37 0.16025298
orbit66                 orbit66 0.14765191
bigcom40               bigcom40 0.14531296
bigcom4                 bigcom4 0.13531393
second                   second 0.13114424
orbit62                 orbit62 0.12646208
evcent                   evcent 0.11058832
orbit33                 orbit33 0.10920113
orbit7                   orbit7 0.10580167
orbit53                 orbit53 0.09977894
orbit65                 orbit65 0.09720711
graph26                 graph26 0.07840331
orbit1                   orbit1 0.07556900
graph27                 graph27 0.06883138
bigcom28               bigcom28 0.06827154
fifth                     fifth 0.06276403
orbit70                 orbit70 0.06141157
membership_s1     membership_s1 0.04293834
selfinter             selfinter 0.03901454
graph2                   graph2 0.03861385
orbit13                 orbit13 0.03854200
orbit54                 orbit54 0.03727928
membership_s24   membership_s24 0.03435488
orbit31                 orbit31 0.03400456
graph0                   graph0 0.00000000
graph7                   graph7 0.00000000
graph8                   graph8 0.00000000
graph28                 graph28 0.00000000
graph29                 graph29 0.00000000
orbit0                   orbit0 0.00000000
orbit2                   orbit2 0.00000000
orbit3                   orbit3 0.00000000
orbit6                   orbit6 0.00000000
orbit8                   orbit8 0.00000000
orbit9                   orbit9 0.00000000
orbit11                 orbit11 0.00000000
orbit12                 orbit12 0.00000000
orbit14                 orbit14 0.00000000
orbit15                 orbit15 0.00000000
orbit19                 orbit19 0.00000000
orbit22                 orbit22 0.00000000
orbit23                 orbit23 0.00000000
orbit24                 orbit24 0.00000000
orbit25                 orbit25 0.00000000
orbit34                 orbit34 0.00000000
orbit38                 orbit38 0.00000000
orbit40                 orbit40 0.00000000
orbit42                 orbit42 0.00000000
orbit43                 orbit43 0.00000000
orbit44                 orbit44 0.00000000
orbit48                 orbit48 0.00000000
orbit49                 orbit49 0.00000000
orbit50                 orbit50 0.00000000
orbit52                 orbit52 0.00000000
orbit55                 orbit55 0.00000000
orbit57                 orbit57 0.00000000
orbit58                 orbit58 0.00000000
orbit61                 orbit61 0.00000000
orbit67                 orbit67 0.00000000
orbit68                 orbit68 0.00000000
orbit69                 orbit69 0.00000000
orbit71                 orbit71 0.00000000
orbit72                 orbit72 0.00000000
AP                           AP 0.00000000
ecc                         ecc 0.00000000
eccrad                   eccrad 0.00000000
coreness               coreness 0.00000000
first                     first 0.00000000
upto_second         upto_second 0.00000000
upto_fourth         upto_fourth 0.00000000
bigcom1                 bigcom1 0.00000000
bigcom2                 bigcom2 0.00000000
bigcom3                 bigcom3 0.00000000
bigcom6                 bigcom6 0.00000000
bigcom8                 bigcom8 0.00000000
bigcom9                 bigcom9 0.00000000
bigcom11               bigcom11 0.00000000
bigcom13               bigcom13 0.00000000
bigcom15               bigcom15 0.00000000
bigcom16               bigcom16 0.00000000
bigcom22               bigcom22 0.00000000
bigcom24               bigcom24 0.00000000
bigcom31               bigcom31 0.00000000
bigcom32               bigcom32 0.00000000
bigcom33               bigcom33 0.00000000
bigcom34               bigcom34 0.00000000
bigcom36               bigcom36 0.00000000
bigcom37               bigcom37 0.00000000
bigcom38               bigcom38 0.00000000
bigcom39               bigcom39 0.00000000
bigcom43               bigcom43 0.00000000
bigcom46               bigcom46 0.00000000
bigcom47               bigcom47 0.00000000
bigcom49               bigcom49 0.00000000
bigcom50               bigcom50 0.00000000
bigcom51               bigcom51 0.00000000
bigcom52               bigcom52 0.00000000
bigcom54               bigcom54 0.00000000
bigcom56               bigcom56 0.00000000
bigcom62               bigcom62 0.00000000
bigcom66               bigcom66 0.00000000
bigcom68               bigcom68 0.00000000
bigcom69               bigcom69 0.00000000
bigcom71               bigcom71 0.00000000
bigcom72               bigcom72 0.00000000
bigcom73               bigcom73 0.00000000
bigcom74               bigcom74 0.00000000
bigcom75               bigcom75 0.00000000
bigcom76               bigcom76 0.00000000
bigcom77               bigcom77 0.00000000
bigcom79               bigcom79 0.00000000
bigcom80               bigcom80 0.00000000
bigcom82               bigcom82 0.00000000
bigcom83               bigcom83 0.00000000
bigcom84               bigcom84 0.00000000
bigcom85               bigcom85 0.00000000
bigcom87               bigcom87 0.00000000
bigcom89               bigcom89 0.00000000
bigcom91               bigcom91 0.00000000
bigcom92               bigcom92 0.00000000
bigcom93               bigcom93 0.00000000
bigcom96               bigcom96 0.00000000
bigcom97               bigcom97 0.00000000
bigcom98               bigcom98 0.00000000
bigcom99               bigcom99 0.00000000
bigcom101             bigcom101 0.00000000
bigcom104             bigcom104 0.00000000
bigcom106             bigcom106 0.00000000
bigcom109             bigcom109 0.00000000
bigcom113             bigcom113 0.00000000
bigcom116             bigcom116 0.00000000
bigcom120             bigcom120 0.00000000
bigcom123             bigcom123 0.00000000
bigcom126             bigcom126 0.00000000
bigcom127             bigcom127 0.00000000
bigcom137             bigcom137 0.00000000
bigcom139             bigcom139 0.00000000
bigcom140             bigcom140 0.00000000
bigcom143             bigcom143 0.00000000
bigcom145             bigcom145 0.00000000
bigcom146             bigcom146 0.00000000
bigcom147             bigcom147 0.00000000
bigcom149             bigcom149 0.00000000
bigcom153             bigcom153 0.00000000
bigcom154             bigcom154 0.00000000
bigcom156             bigcom156 0.00000000
bigcom157             bigcom157 0.00000000
bigcom158             bigcom158 0.00000000
bigcom160             bigcom160 0.00000000
bigcom161             bigcom161 0.00000000
bigcom162             bigcom162 0.00000000
bigcom164             bigcom164 0.00000000
bigcom166             bigcom166 0.00000000
bigcom167             bigcom167 0.00000000
bigcom171             bigcom171 0.00000000
bigcom173             bigcom173 0.00000000
bigcom175             bigcom175 0.00000000
bigcom176             bigcom176 0.00000000
bigcom177             bigcom177 0.00000000
bigcom178             bigcom178 0.00000000
bigcom180             bigcom180 0.00000000
bigcom181             bigcom181 0.00000000
bigcom184             bigcom184 0.00000000
bigcom186             bigcom186 0.00000000
bigcom187             bigcom187 0.00000000
bigcom189             bigcom189 0.00000000
bigcom194             bigcom194 0.00000000
bigcom195             bigcom195 0.00000000
bigcom196             bigcom196 0.00000000
bigcom204             bigcom204 0.00000000
bigcom205             bigcom205 0.00000000
bigcom212             bigcom212 0.00000000
bigcom214             bigcom214 0.00000000
bigcom222             bigcom222 0.00000000
bigcom223             bigcom223 0.00000000
bigcom226             bigcom226 0.00000000
bigcom227             bigcom227 0.00000000
bigcom229             bigcom229 0.00000000
bigcom233             bigcom233 0.00000000
bigcom236             bigcom236 0.00000000
bigcom237             bigcom237 0.00000000
bigcom246             bigcom246 0.00000000
bigcom248             bigcom248 0.00000000
bigcom249             bigcom249 0.00000000
bigcom250             bigcom250 0.00000000
bigcom254             bigcom254 0.00000000
bigcom266             bigcom266 0.00000000
bigcom269             bigcom269 0.00000000
bigcom272             bigcom272 0.00000000
bigcom274             bigcom274 0.00000000
bigcom281             bigcom281 0.00000000
bigcom291             bigcom291 0.00000000
bigcom292             bigcom292 0.00000000
bigcom295             bigcom295 0.00000000
bigcom299             bigcom299 0.00000000
bigcom301             bigcom301 0.00000000
bigcom306             bigcom306 0.00000000
bigcom309             bigcom309 0.00000000
bigcom314             bigcom314 0.00000000
bigcom321             bigcom321 0.00000000
bigcom341             bigcom341 0.00000000
bigcom350             bigcom350 0.00000000
bigcom353             bigcom353 0.00000000
bigcom359             bigcom359 0.00000000
bigcom363             bigcom363 0.00000000
bigcom365             bigcom365 0.00000000
bigcom385             bigcom385 0.00000000
bigcom386             bigcom386 0.00000000
bigcom408             bigcom408 0.00000000
bigcom412             bigcom412 0.00000000
bigcom480             bigcom480 0.00000000
membership_s3     membership_s3 0.00000000
membership_s4     membership_s4 0.00000000
membership_s5     membership_s5 0.00000000
membership_s7     membership_s7 0.00000000
membership_s8     membership_s8 0.00000000
membership_s11   membership_s11 0.00000000
membership_s12   membership_s12 0.00000000
membership_s14   membership_s14 0.00000000
membership_s15   membership_s15 0.00000000
membership_s16   membership_s16 0.00000000
membership_s17   membership_s17 0.00000000
membership_s18   membership_s18 0.00000000
membership_s20   membership_s20 0.00000000
membership_s21   membership_s21 0.00000000
membership_s22   membership_s22 0.00000000
membership_s25   membership_s25 0.00000000
membership_s26   membership_s26 0.00000000
membership_s27   membership_s27 0.00000000
membership_s28   membership_s28 0.00000000
membership_s30   membership_s30 0.00000000
membership_s31   membership_s31 0.00000000
membership_s33   membership_s33 0.00000000
membership_s37   membership_s37 0.00000000
pdi                         pdi 0.00000000
[1] "Dataset: low_TnotC Model RF, run: 9 of 10 2015-06-16 09:34:54"
     |      Out-of-bag   |
Tree |      MSE  %Var(y) |
   1 |  0.03156   187.28 |
   2 |  0.03232   191.74 |
   3 |   0.0308   182.75 |
   4 |  0.03039   180.33 |
   5 |  0.02923   173.42 |
   6 |  0.02759   163.69 |
   7 |  0.02613   155.07 |
   8 |  0.02459   145.88 |
   9 |  0.02393   141.99 |
  10 |  0.02333   138.44 |
  11 |  0.02274   134.92 |
  12 |  0.02221   131.78 |
  13 |  0.02183   129.55 |
  14 |  0.02129   126.32 |
  15 |  0.02107   125.04 |
  16 |  0.02093   124.19 |
  17 |  0.02061   122.26 |
  18 |  0.02042   121.18 |
  19 |  0.02032   120.58 |
  20 |  0.02014   119.49 |
  21 |  0.02011   119.35 |
  22 |  0.02001   118.70 |
  23 |  0.01995   118.40 |
  24 |  0.01997   118.47 |
  25 |  0.01979   117.40 |
  26 |  0.01975   117.17 |
  27 |  0.01975   117.17 |
  28 |  0.01968   116.76 |
  29 |  0.01973   117.08 |
  30 |  0.01968   116.79 |
  31 |  0.01974   117.11 |
  32 |  0.01973   117.09 |
  33 |   0.0197   116.91 |
  34 |  0.01964   116.53 |
  35 |   0.0196   116.29 |
  36 |  0.01958   116.20 |
  37 |  0.01951   115.75 |
  38 |  0.01952   115.80 |
  39 |  0.01942   115.23 |
  40 |   0.0194   115.10 |
  41 |  0.01936   114.90 |
  42 |  0.01938   115.00 |
  43 |  0.01935   114.82 |
  44 |  0.01934   114.78 |
  45 |  0.01933   114.68 |
  46 |   0.0193   114.54 |
  47 |  0.01929   114.43 |
  48 |  0.01926   114.27 |
  49 |  0.01922   114.04 |
  50 |  0.01917   113.77 |
  51 |  0.01915   113.62 |
  52 |  0.01915   113.62 |
  53 |  0.01911   113.39 |
  54 |   0.0191   113.35 |
  55 |  0.01912   113.44 |
  56 |  0.01907   113.16 |
  57 |  0.01906   113.08 |
  58 |  0.01905   113.03 |
  59 |  0.01901   112.79 |
  60 |    0.019   112.77 |
  61 |  0.01899   112.69 |
  62 |  0.01898   112.60 |
  63 |  0.01897   112.54 |
  64 |  0.01893   112.32 |
  65 |   0.0189   112.15 |
  66 |  0.01887   111.95 |
  67 |  0.01888   112.01 |
  68 |  0.01889   112.08 |
  69 |  0.01889   112.11 |
  70 |  0.01887   111.98 |
  71 |  0.01889   112.07 |
  72 |  0.01888   112.04 |
  73 |   0.0189   112.14 |
  74 |  0.01887   111.99 |
  75 |  0.01886   111.93 |
  76 |  0.01888   112.01 |
  77 |  0.01886   111.91 |
  78 |  0.01885   111.85 |
  79 |  0.01884   111.77 |
  80 |  0.01883   111.74 |
  81 |  0.01882   111.69 |
  82 |   0.0188   111.57 |
  83 |  0.01881   111.59 |
  84 |   0.0188   111.56 |
  85 |  0.01879   111.51 |
  86 |  0.01879   111.46 |
  87 |  0.01878   111.45 |
  88 |  0.01876   111.32 |
  89 |  0.01875   111.23 |
  90 |  0.01874   111.17 |
  91 |  0.01872   111.09 |
  92 |  0.01872   111.05 |
  93 |  0.01871   111.04 |
  94 |  0.01871   110.99 |
  95 |   0.0187   110.97 |
  96 |  0.01871   111.03 |
  97 |  0.01873   111.11 |
  98 |  0.01872   111.08 |
  99 |  0.01873   111.12 |
 100 |  0.01872   111.09 |
[1] "Random Forest variable coefficients"
                      %IncMSE IncNodePurity
graph5           9.009681e-04  2.917967e-01
graph6           2.643839e-03  5.590840e-01
graph7           1.111660e-03  3.098402e-01
graph8           0.000000e+00  2.515349e-19
graph9           8.907673e-03  7.491013e-01
graph10          9.243403e-03  8.341187e-01
graph11          6.722771e-03  7.163655e-01
graph12          4.820299e-03  6.776542e-01
graph13          3.997732e-03  7.026690e-01
graph14          5.616801e-03  6.178337e-01
graph15          5.018222e-03  4.955012e-01
graph16          8.551763e-03  7.813652e-01
graph17          4.521590e-03  5.012063e-01
graph18          3.443685e-04  1.982083e-01
graph19          6.706223e-03  8.529193e-01
graph20          6.945108e-04  3.871971e-01
graph21          2.358255e-03  5.189338e-01
graph22          7.513376e-04  2.384524e-01
graph23          4.450812e-03  6.832578e-01
graph24          2.224888e-03  1.246355e-01
graph25          1.174049e-03  2.420519e-01
graph26          5.180705e-04  1.313507e-01
graph27          1.674658e-04  1.090978e-01
graph28          0.000000e+00  2.753874e-19
graph29          0.000000e+00  1.387779e-19
orbit0           1.909887e-04  1.043339e-01
orbit1           4.158087e-03  5.754275e-01
orbit2           2.297880e-04  7.943239e-02
orbit3           3.076054e-05  5.525967e-02
orbit4           5.108575e-03  5.867145e-01
orbit5           5.483311e-03  6.559184e-01
orbit6           5.824518e-03  7.561262e-01
orbit7           6.574901e-04  4.330251e-02
orbit8           7.118212e-04  1.941113e-01
orbit9           3.054807e-03  5.899799e-01
orbit10          2.736292e-04  4.683653e-01
orbit11          1.704476e-05  1.051332e-01
orbit12          6.391311e-04  2.814750e-01
orbit13          7.831852e-05  6.266421e-02
orbit14          0.000000e+00  2.298509e-19
orbit15          4.436687e-03  5.914182e-01
orbit16          7.710514e-03  7.690025e-01
orbit17          1.458077e-02  6.449719e-01
orbit18          7.150572e-03  2.002425e+00
orbit19          5.627786e-03  5.509104e-01
orbit20          3.806537e-03  6.461579e-01
orbit21          3.354621e-03  4.358560e-01
orbit22          6.884966e-03  8.003572e-01
orbit23          4.304235e-06  7.820601e-02
orbit24          3.807710e-03  9.540513e-01
orbit25          2.077172e-03  3.721155e-01
orbit26          1.102945e-03  5.151775e-01
orbit27          5.796064e-03  8.769880e-01
orbit28          2.836335e-03  6.478558e-01
orbit29          5.122682e-04  2.044743e-01
orbit30          1.705821e-03  4.593420e-01
orbit31          8.644429e-03  8.091970e-01
orbit32          2.828707e-03  3.403737e-01
orbit33          9.431605e-06  3.312498e-02
orbit34          6.139459e-03  5.869647e-01
orbit35          9.462306e-03  8.041474e-01
orbit36          1.833326e-03  3.223943e-01
orbit37          1.415742e-03  2.792902e-01
orbit38          1.283569e-04  1.082082e-01
orbit39          5.766950e-03  5.752954e-01
orbit40          2.757819e-03  2.552982e-01
orbit41          1.304441e-04  1.717988e-01
orbit42         -8.707009e-06  9.375000e-03
orbit43          7.828990e-04  1.979890e-01
orbit44          0.000000e+00  6.938894e-20
orbit45          7.144696e-03  5.841915e-01
orbit46          9.778322e-04  3.581187e-01
orbit47          8.067553e-05  6.382647e-02
orbit48          2.796035e-04  1.161933e-01
orbit49          2.895647e-03  2.178650e-01
orbit50          2.220294e-05  1.223698e-02
orbit51          3.909461e-03  2.577369e-01
orbit52          8.076771e-05  8.464960e-02
orbit53          1.897468e-03  1.956605e-01
orbit54          1.285608e-03  2.748355e-01
orbit55          0.000000e+00  9.523810e-03
orbit56          2.135446e-03  5.732890e-01
orbit57          4.826721e-07  3.020756e-03
orbit58          0.000000e+00  1.496199e-19
orbit59          1.885179e-03  1.182737e-01
orbit60          7.222362e-04  9.640640e-02
orbit61          8.658009e-06  6.692243e-02
orbit62          4.580281e-04  1.722939e-01
orbit63          8.040471e-05  1.459200e-01
orbit64          2.311773e-04  2.402398e-01
orbit65          7.343397e-04  1.566063e-01
orbit66          5.340903e-07  2.234448e-03
orbit67          1.592664e-05  6.448117e-02
orbit68          1.866419e-04  1.546273e-01
orbit69          0.000000e+00  8.673617e-20
orbit70         -1.303215e-05  9.836066e-03
orbit71         -1.840573e-10  5.741909e-04
orbit72          0.000000e+00  1.734723e-20
AP              -8.807312e-06  2.144165e-02
bet              1.046858e-03  7.084591e-01
ecc              2.921926e-04  9.325945e-02
eccrad           5.204255e-05  2.298501e-01
close            6.646839e-03  8.754912e-01
constraint       5.030739e-03  6.488252e-01
coreness         1.208977e-03  3.693253e-01
knn              7.323050e-03  1.073208e+00
hubscore         4.759668e-03  8.224204e-01
pagerank         1.518101e-03  2.391390e+00
trans            5.453530e-04  1.981052e-01
evcent           3.357856e-03  4.238131e-01
first            6.100356e-05  1.215769e-01
upto_second      8.636986e-03  5.779025e-01
upto_third       6.583383e-03  6.721669e-01
upto_fourth      7.041300e-03  9.556107e-01
upto_fifth       6.060073e-03  5.300523e-01
upto_sixth       2.886245e-03  6.435680e-01
second           4.185631e-03  7.592713e-01
third            6.407225e-03  7.203603e-01
fourth           2.927531e-03  1.614032e+00
fifth            7.394628e-03  1.181641e+00
sixth            2.671536e-03  7.976083e-01
ratio1           7.600274e-03  1.152536e+00
ratio2           1.251702e-02  2.566397e+00
ratio3           5.461383e-03  9.122541e-01
ratio4           8.584939e-03  1.260593e+00
ratio5           2.616223e-03  1.929856e+00
ratio6           8.043342e-03  1.190353e+00
selfinter        9.786407e-06  1.987802e-01
walktrap_vertex  2.653575e-04  4.258862e-01
bigcom1          6.835733e-05  1.939354e-01
bigcom2          0.000000e+00  2.602085e-20
bigcom3         -4.668525e-05  1.109083e-01
bigcom4          9.360945e-04  2.360599e-01
bigcom6          0.000000e+00  0.000000e+00
bigcom8          8.132506e-05  1.123514e-01
bigcom9          0.000000e+00  4.336809e-20
bigcom11         0.000000e+00  0.000000e+00
bigcom13         0.000000e+00  4.727121e-19
bigcom15         0.000000e+00  8.673617e-21
bigcom16         0.000000e+00  0.000000e+00
bigcom21         2.862297e-04  1.121827e-01
bigcom22         1.704683e-05  9.167337e-02
bigcom24         0.000000e+00  0.000000e+00
bigcom26         4.743108e-06  2.187241e-01
bigcom28        -2.670183e-05  1.343332e-01
bigcom30        -3.948827e-05  2.115145e-01
bigcom31         0.000000e+00  0.000000e+00
bigcom32         0.000000e+00  0.000000e+00
bigcom33         0.000000e+00  3.469447e-20
bigcom34         0.000000e+00  0.000000e+00
bigcom36         0.000000e+00  3.469447e-20
bigcom37         0.000000e+00  0.000000e+00
bigcom38         0.000000e+00  0.000000e+00
bigcom39         0.000000e+00  0.000000e+00
bigcom40         1.634175e-04  2.489797e-01
bigcom43         0.000000e+00  0.000000e+00
bigcom44         1.157233e-04  7.767229e-02
bigcom46         0.000000e+00  8.673617e-21
bigcom47         0.000000e+00  0.000000e+00
bigcom49         0.000000e+00  1.734723e-19
bigcom50         0.000000e+00  0.000000e+00
bigcom51         0.000000e+00  1.387779e-19
bigcom52         0.000000e+00  0.000000e+00
bigcom54         0.000000e+00  0.000000e+00
bigcom56         0.000000e+00  0.000000e+00
bigcom62         0.000000e+00  0.000000e+00
bigcom66         0.000000e+00  0.000000e+00
bigcom68         0.000000e+00  0.000000e+00
bigcom69         0.000000e+00  1.387779e-19
bigcom71         0.000000e+00  8.673617e-21
bigcom72         0.000000e+00  6.938894e-20
bigcom73         0.000000e+00  0.000000e+00
bigcom74         0.000000e+00  2.168404e-21
bigcom75         0.000000e+00  0.000000e+00
bigcom76         0.000000e+00  0.000000e+00
bigcom77         0.000000e+00  0.000000e+00
bigcom79         0.000000e+00  0.000000e+00
bigcom80         0.000000e+00  0.000000e+00
bigcom82        -3.851138e-05  3.404869e-01
bigcom83         0.000000e+00  0.000000e+00
bigcom84         0.000000e+00  0.000000e+00
bigcom85         0.000000e+00  6.938894e-20
bigcom87         0.000000e+00  0.000000e+00
bigcom89         0.000000e+00  0.000000e+00
bigcom91         0.000000e+00  0.000000e+00
bigcom92         0.000000e+00  3.469447e-20
bigcom93         0.000000e+00  0.000000e+00
bigcom96         0.000000e+00  0.000000e+00
bigcom97         2.988140e-05  2.795647e-01
bigcom98         0.000000e+00  0.000000e+00
bigcom99         0.000000e+00  1.734723e-20
bigcom101        0.000000e+00  3.469447e-20
bigcom104        0.000000e+00  1.084202e-20
bigcom106        0.000000e+00  3.469447e-20
bigcom109        0.000000e+00  0.000000e+00
bigcom113        0.000000e+00  4.336809e-21
bigcom116        0.000000e+00  2.081668e-19
bigcom120        0.000000e+00  0.000000e+00
bigcom123        0.000000e+00  0.000000e+00
bigcom126        0.000000e+00  3.469447e-20
bigcom127        0.000000e+00  0.000000e+00
bigcom137        0.000000e+00  0.000000e+00
bigcom139        0.000000e+00  0.000000e+00
bigcom140        0.000000e+00  0.000000e+00
bigcom143        0.000000e+00  1.734723e-20
bigcom145        0.000000e+00  0.000000e+00
bigcom146        0.000000e+00  0.000000e+00
bigcom147        0.000000e+00  0.000000e+00
bigcom149        0.000000e+00  0.000000e+00
bigcom153        0.000000e+00  1.387779e-19
bigcom154        0.000000e+00  6.505213e-21
bigcom156        0.000000e+00  0.000000e+00
bigcom157        0.000000e+00  0.000000e+00
bigcom158        0.000000e+00  0.000000e+00
bigcom160        0.000000e+00  0.000000e+00
bigcom161        0.000000e+00  0.000000e+00
bigcom162        0.000000e+00  1.734723e-20
bigcom164        0.000000e+00  1.387779e-19
bigcom166        0.000000e+00  0.000000e+00
bigcom167        0.000000e+00  5.551115e-19
bigcom171        0.000000e+00  0.000000e+00
bigcom173        0.000000e+00  0.000000e+00
bigcom175        0.000000e+00  0.000000e+00
bigcom176        0.000000e+00  0.000000e+00
bigcom177        0.000000e+00  0.000000e+00
bigcom178        0.000000e+00  3.469447e-20
bigcom180        0.000000e+00  0.000000e+00
bigcom181        0.000000e+00  6.938894e-20
bigcom184        0.000000e+00  0.000000e+00
bigcom186        0.000000e+00  0.000000e+00
bigcom187        0.000000e+00  0.000000e+00
bigcom189        0.000000e+00  0.000000e+00
bigcom194        0.000000e+00  0.000000e+00
bigcom195        0.000000e+00  0.000000e+00
bigcom196        0.000000e+00  0.000000e+00
bigcom204        0.000000e+00  3.469447e-20
bigcom205        0.000000e+00  0.000000e+00
bigcom212        0.000000e+00  3.469447e-20
bigcom214        0.000000e+00  0.000000e+00
bigcom222        0.000000e+00  0.000000e+00
bigcom223        0.000000e+00  0.000000e+00
bigcom226        0.000000e+00  6.938894e-20
bigcom227        0.000000e+00  0.000000e+00
bigcom229        0.000000e+00  1.734723e-20
bigcom233        0.000000e+00  0.000000e+00
bigcom236        0.000000e+00  1.734723e-20
bigcom237        0.000000e+00  0.000000e+00
bigcom246        0.000000e+00  0.000000e+00
bigcom248        0.000000e+00  6.505213e-21
bigcom249        0.000000e+00  0.000000e+00
bigcom250        0.000000e+00  0.000000e+00
bigcom254        0.000000e+00  0.000000e+00
bigcom266        0.000000e+00  0.000000e+00
bigcom269        0.000000e+00  0.000000e+00
bigcom272        0.000000e+00  3.469447e-20
bigcom274        0.000000e+00  0.000000e+00
bigcom281        1.757601e-06  4.500089e-01
bigcom291        0.000000e+00  0.000000e+00
bigcom292        0.000000e+00  0.000000e+00
bigcom295        0.000000e+00  0.000000e+00
bigcom299        0.000000e+00  0.000000e+00
bigcom301        0.000000e+00  0.000000e+00
bigcom306        0.000000e+00  0.000000e+00
bigcom309       -6.019938e-05  2.267988e-01
bigcom314        0.000000e+00  0.000000e+00
bigcom321        0.000000e+00  0.000000e+00
bigcom341        0.000000e+00  0.000000e+00
bigcom350        0.000000e+00  0.000000e+00
bigcom353        0.000000e+00  0.000000e+00
bigcom359        0.000000e+00  0.000000e+00
bigcom363        0.000000e+00  0.000000e+00
bigcom365        0.000000e+00  0.000000e+00
bigcom385        0.000000e+00  3.469447e-20
bigcom386        0.000000e+00  0.000000e+00
bigcom408        0.000000e+00  0.000000e+00
bigcom412        0.000000e+00  3.469447e-20
bigcom480        0.000000e+00  2.775558e-19
spin_vertex      1.696978e-04  2.652742e-01
membership_s1    3.891747e-04  2.211203e-01
membership_s3   -1.169528e-04  1.455188e-01
membership_s4    2.124776e-04  1.795583e-01
membership_s5    3.590747e-05  7.740022e-02
membership_s6    9.390477e-04  3.217358e-01
membership_s7    9.068389e-06  1.401871e-01
membership_s8    1.206631e-06  2.184799e-01
membership_s9    2.176771e-04  3.132527e-01
membership_s11   0.000000e+00  6.938894e-20
membership_s12   0.000000e+00  3.469447e-20
membership_s14   0.000000e+00  0.000000e+00
membership_s15  -5.366617e-05  2.045822e-01
membership_s16   0.000000e+00  6.938894e-20
membership_s17   0.000000e+00  1.431147e-19
membership_s18   0.000000e+00  6.938894e-20
membership_s20   0.000000e+00  0.000000e+00
membership_s21   7.199409e-05  2.179510e-01
membership_s22   0.000000e+00  0.000000e+00
membership_s24  -1.328625e-06  2.591453e-01
membership_s25   0.000000e+00  0.000000e+00
membership_s26   0.000000e+00  6.505213e-21
membership_s27   5.039049e-06  6.672848e-02
membership_s28   0.000000e+00  3.035766e-20
membership_s30   8.801472e-05  7.798944e-02
membership_s31   6.377869e-05  1.720060e-01
membership_s32   1.169164e-05  1.036095e-01
membership_s33   0.000000e+00  0.000000e+00
membership_s36   2.713416e-04  1.373401e-01
membership_s37  -3.991200e-05  4.558352e-02
V1               2.721597e-03  1.830985e+00
V2               4.340900e-03  3.461429e+00
pdi              2.640390e-07  5.187588e-03
adhesion         7.789623e-03  1.850021e+00
cohesion         1.008669e-02  1.798519e+00
inner            1.093013e-02  2.252263e+00
outer            3.917762e-03  2.406228e+00
ioratio          1.142069e-02  1.804326e+00
comsize          3.324625e-03  1.476980e+00
target          -1.752208e-05  1.869346e-01
[1] "Dataset: low_TnotC Model GLM, run: 9 of 10 2015-06-16 09:37:58"
[1] "glmnet variable coefficients"
                         [,1]          [,2]
[truncated: 127,002 more chars]
