# Supplementary material for: Distinctive Behaviors of Druggable Proteins in Cellular Networks
Source: PLoS Comput Biol. 2015 Dec 23;11(12):e1004597. doi: 10.1371/journal.pcbi.1004597 (PMC4689399; doi:10.1371/journal.pcbi.1004597)
Supplement: S1 File — (ZIP) [file pcbi.1004597.s004.zip › S1_File/direct.20150613.random.ppi.optimised_Target_results_med_C.txt]

[[1]]
[1] "med_C"

[1] "Dataset: med_C Model GBM, run: 1 of 10 2015-06-16 10:53:08"
Iter   TrainDeviance   ValidDeviance   StepSize   Improve
     1        0.3643             nan     0.0100   -0.0001
     2        0.3626             nan     0.0100    0.0000
     3        0.3613             nan     0.0100   -0.0001
     4        0.3602             nan     0.0100   -0.0000
     5        0.3590             nan     0.0100    0.0000
     6        0.3580             nan     0.0100   -0.0001
     7        0.3569             nan     0.0100   -0.0001
     8        0.3561             nan     0.0100   -0.0000
     9        0.3554             nan     0.0100   -0.0001
    10        0.3544             nan     0.0100   -0.0000
    20        0.3433             nan     0.0100    0.0000
    40        0.3250             nan     0.0100   -0.0001
    60        0.3092             nan     0.0100    0.0000
    80        0.2959             nan     0.0100   -0.0000
   100        0.2842             nan     0.0100   -0.0000
   120        0.2729             nan     0.0100    0.0000
   140        0.2623             nan     0.0100   -0.0000
   160        0.2523             nan     0.0100   -0.0000
   180        0.2434             nan     0.0100   -0.0000
   200        0.2345             nan     0.0100   -0.0000
   220        0.2269             nan     0.0100   -0.0000
   240        0.2195             nan     0.0100   -0.0000
   260        0.2125             nan     0.0100   -0.0000
   265        0.2107             nan     0.0100   -0.0000

[1] "GBM variable coefficients"
                            var    rel.inf
ratio5                   ratio5 2.59549700
bet                         bet 2.46253224
inner                     inner 2.37647562
comsize                 comsize 2.22114183
walktrap_vertex walktrap_vertex 2.07472112
graph20                 graph20 2.06205108
V2                           V2 2.02788414
spin_vertex         spin_vertex 1.97533202
pagerank               pagerank 1.90609603
knn                         knn 1.80559223
outer                     outer 1.78314899
V1                           V1 1.65400225
orbit18                 orbit18 1.65375814
ratio4                   ratio4 1.63206060
ratio1                   ratio1 1.42700543
orbit30                 orbit30 1.41133065
graph5                   graph5 1.34020248
graph15                 graph15 1.25204356
graph23                 graph23 1.17591393
ioratio                 ioratio 1.16653338
orbit39                 orbit39 1.16463320
third                     third 1.13313839
orbit50                 orbit50 1.12438137
ratio2                   ratio2 1.09275719
graph22                 graph22 1.08087616
orbit65                 orbit65 1.07538413
graph10                 graph10 1.06047608
orbit52                 orbit52 1.05683312
adhesion               adhesion 1.03747095
orbit57                 orbit57 1.00058634
graph25                 graph25 0.99739111
orbit45                 orbit45 0.96686218
graph11                 graph11 0.92596754
orbit56                 orbit56 0.91666125
trans                     trans 0.89160453
constraint           constraint 0.88529447
orbit38                 orbit38 0.88417071
graph19                 graph19 0.88236813
graph6                   graph6 0.87010928
orbit33                 orbit33 0.81992547
orbit17                 orbit17 0.81148813
orbit49                 orbit49 0.79377855
graph26                 graph26 0.76987635
graph1                   graph1 0.76352652
cohesion               cohesion 0.75198694
ratio6                   ratio6 0.74467270
graph7                   graph7 0.72066112
graph17                 graph17 0.71499005
graph14                 graph14 0.70843270
orbit28                 orbit28 0.70419356
orbit53                 orbit53 0.69397414
orbit64                 orbit64 0.68320047
orbit62                 orbit62 0.67926615
orbit63                 orbit63 0.67840198
graph2                   graph2 0.67527473
orbit2                   orbit2 0.67391717
orbit9                   orbit9 0.66603490
orbit46                 orbit46 0.66491979
graph18                 graph18 0.66242557
graph21                 graph21 0.66017879
graph28                 graph28 0.65738420
orbit24                 orbit24 0.64864254
orbit26                 orbit26 0.63385294
orbit16                 orbit16 0.61663335
orbit23                 orbit23 0.61615507
orbit36                 orbit36 0.61577953
orbit11                 orbit11 0.60933772
orbit47                 orbit47 0.60363350
upto_fifth           upto_fifth 0.59843815
orbit55                 orbit55 0.59633018
sixth                     sixth 0.59403418
bigcom274             bigcom274 0.58888635
membership_s7     membership_s7 0.57382448
orbit37                 orbit37 0.55058812
orbit32                 orbit32 0.54623125
orbit21                 orbit21 0.54422098
orbit58                 orbit58 0.52429862
orbit40                 orbit40 0.51591211
orbit31                 orbit31 0.49480900
graph12                 graph12 0.48817427
orbit44                 orbit44 0.48789329
graph27                 graph27 0.47591738
orbit51                 orbit51 0.47443208
graph16                 graph16 0.46128926
orbit5                   orbit5 0.44978321
orbit10                 orbit10 0.44329090
graph13                 graph13 0.43407366
orbit48                 orbit48 0.43020357
orbit25                 orbit25 0.42825321
orbit29                 orbit29 0.42264178
orbit41                 orbit41 0.40875325
graph4                   graph4 0.40647369
coreness               coreness 0.40230565
orbit54                 orbit54 0.39308268
orbit15                 orbit15 0.38294185
orbit7                   orbit7 0.38000530
graph8                   graph8 0.37829081
orbit61                 orbit61 0.36775681
ratio3                   ratio3 0.36610319
orbit66                 orbit66 0.36360811
orbit35                 orbit35 0.36345310
orbit20                 orbit20 0.36278838
upto_sixth           upto_sixth 0.35744410
fourth                   fourth 0.35219151
orbit13                 orbit13 0.33223741
fifth                     fifth 0.32704704
orbit70                 orbit70 0.31357121
graph9                   graph9 0.30823692
orbit42                 orbit42 0.30631839
hubscore               hubscore 0.30612526
bigcom26               bigcom26 0.29452641
close                     close 0.28944724
graph3                   graph3 0.28728293
orbit27                 orbit27 0.27922718
orbit60                 orbit60 0.27890309
orbit12                 orbit12 0.27256865
orbit59                 orbit59 0.26562846
orbit19                 orbit19 0.26505191
graph0                   graph0 0.26423618
orbit71                 orbit71 0.26382415
membership_s24   membership_s24 0.23758672
orbit68                 orbit68 0.22625217
orbit69                 orbit69 0.22386818
upto_second         upto_second 0.20485914
bigcom147             bigcom147 0.20042873
upto_third           upto_third 0.19963763
orbit4                   orbit4 0.19961507
selfinter             selfinter 0.18888235
upto_fourth         upto_fourth 0.18247689
graph29                 graph29 0.17048843
orbit67                 orbit67 0.16173693
orbit43                 orbit43 0.15025431
graph24                 graph24 0.14892065
membership_s32   membership_s32 0.12852912
bigcom40               bigcom40 0.12196602
AP                           AP 0.12087738
bigcom116             bigcom116 0.11459074
bigcom1                 bigcom1 0.10194614
second                   second 0.09969391
membership_s4     membership_s4 0.09779762
membership_s6     membership_s6 0.07651628
bigcom4                 bigcom4 0.07374920
ecc                         ecc 0.07168805
orbit1                   orbit1 0.06506250
orbit22                 orbit22 0.05002864
target                   target 0.04728904
membership_s1     membership_s1 0.02628367
bigcom28               bigcom28 0.02617601
bigcom30               bigcom30 0.02428933
membership_s15   membership_s15 0.02361432
evcent                   evcent 0.01986890
membership_s36   membership_s36 0.01777922
bigcom3                 bigcom3 0.01466587
orbit6                   orbit6 0.01447185
membership_s5     membership_s5 0.01231860
orbit0                   orbit0 0.00000000
orbit3                   orbit3 0.00000000
orbit8                   orbit8 0.00000000
orbit14                 orbit14 0.00000000
orbit34                 orbit34 0.00000000
orbit72                 orbit72 0.00000000
eccrad                   eccrad 0.00000000
first                     first 0.00000000
bigcom2                 bigcom2 0.00000000
bigcom6                 bigcom6 0.00000000
bigcom8                 bigcom8 0.00000000
bigcom9                 bigcom9 0.00000000
bigcom11               bigcom11 0.00000000
bigcom13               bigcom13 0.00000000
bigcom15               bigcom15 0.00000000
bigcom16               bigcom16 0.00000000
bigcom21               bigcom21 0.00000000
bigcom22               bigcom22 0.00000000
bigcom24               bigcom24 0.00000000
bigcom31               bigcom31 0.00000000
bigcom32               bigcom32 0.00000000
bigcom33               bigcom33 0.00000000
bigcom34               bigcom34 0.00000000
bigcom36               bigcom36 0.00000000
bigcom37               bigcom37 0.00000000
bigcom38               bigcom38 0.00000000
bigcom39               bigcom39 0.00000000
bigcom43               bigcom43 0.00000000
bigcom44               bigcom44 0.00000000
bigcom46               bigcom46 0.00000000
bigcom47               bigcom47 0.00000000
bigcom49               bigcom49 0.00000000
bigcom50               bigcom50 0.00000000
bigcom51               bigcom51 0.00000000
bigcom52               bigcom52 0.00000000
bigcom54               bigcom54 0.00000000
bigcom56               bigcom56 0.00000000
bigcom62               bigcom62 0.00000000
bigcom66               bigcom66 0.00000000
bigcom68               bigcom68 0.00000000
bigcom69               bigcom69 0.00000000
bigcom71               bigcom71 0.00000000
bigcom72               bigcom72 0.00000000
bigcom73               bigcom73 0.00000000
bigcom74               bigcom74 0.00000000
bigcom75               bigcom75 0.00000000
bigcom76               bigcom76 0.00000000
bigcom77               bigcom77 0.00000000
bigcom79               bigcom79 0.00000000
bigcom80               bigcom80 0.00000000
bigcom82               bigcom82 0.00000000
bigcom83               bigcom83 0.00000000
bigcom84               bigcom84 0.00000000
bigcom85               bigcom85 0.00000000
bigcom87               bigcom87 0.00000000
bigcom89               bigcom89 0.00000000
bigcom91               bigcom91 0.00000000
bigcom92               bigcom92 0.00000000
bigcom93               bigcom93 0.00000000
bigcom96               bigcom96 0.00000000
bigcom97               bigcom97 0.00000000
bigcom98               bigcom98 0.00000000
bigcom99               bigcom99 0.00000000
bigcom101             bigcom101 0.00000000
bigcom104             bigcom104 0.00000000
bigcom106             bigcom106 0.00000000
bigcom109             bigcom109 0.00000000
bigcom113             bigcom113 0.00000000
bigcom120             bigcom120 0.00000000
bigcom123             bigcom123 0.00000000
bigcom126             bigcom126 0.00000000
bigcom127             bigcom127 0.00000000
bigcom137             bigcom137 0.00000000
bigcom139             bigcom139 0.00000000
bigcom140             bigcom140 0.00000000
bigcom143             bigcom143 0.00000000
bigcom145             bigcom145 0.00000000
bigcom146             bigcom146 0.00000000
bigcom149             bigcom149 0.00000000
bigcom153             bigcom153 0.00000000
bigcom154             bigcom154 0.00000000
bigcom156             bigcom156 0.00000000
bigcom157             bigcom157 0.00000000
bigcom158             bigcom158 0.00000000
bigcom160             bigcom160 0.00000000
bigcom161             bigcom161 0.00000000
bigcom162             bigcom162 0.00000000
bigcom164             bigcom164 0.00000000
bigcom166             bigcom166 0.00000000
bigcom167             bigcom167 0.00000000
bigcom171             bigcom171 0.00000000
bigcom173             bigcom173 0.00000000
bigcom175             bigcom175 0.00000000
bigcom176             bigcom176 0.00000000
bigcom177             bigcom177 0.00000000
bigcom178             bigcom178 0.00000000
bigcom180             bigcom180 0.00000000
bigcom181             bigcom181 0.00000000
bigcom184             bigcom184 0.00000000
bigcom186             bigcom186 0.00000000
bigcom187             bigcom187 0.00000000
bigcom189             bigcom189 0.00000000
bigcom194             bigcom194 0.00000000
bigcom195             bigcom195 0.00000000
bigcom196             bigcom196 0.00000000
bigcom204             bigcom204 0.00000000
bigcom205             bigcom205 0.00000000
bigcom212             bigcom212 0.00000000
bigcom214             bigcom214 0.00000000
bigcom222             bigcom222 0.00000000
bigcom223             bigcom223 0.00000000
bigcom226             bigcom226 0.00000000
bigcom227             bigcom227 0.00000000
bigcom229             bigcom229 0.00000000
bigcom233             bigcom233 0.00000000
bigcom236             bigcom236 0.00000000
bigcom237             bigcom237 0.00000000
bigcom246             bigcom246 0.00000000
bigcom248             bigcom248 0.00000000
bigcom249             bigcom249 0.00000000
bigcom250             bigcom250 0.00000000
bigcom254             bigcom254 0.00000000
bigcom266             bigcom266 0.00000000
bigcom269             bigcom269 0.00000000
bigcom272             bigcom272 0.00000000
bigcom281             bigcom281 0.00000000
bigcom291             bigcom291 0.00000000
bigcom292             bigcom292 0.00000000
bigcom295             bigcom295 0.00000000
bigcom299             bigcom299 0.00000000
bigcom301             bigcom301 0.00000000
bigcom306             bigcom306 0.00000000
bigcom309             bigcom309 0.00000000
bigcom314             bigcom314 0.00000000
bigcom321             bigcom321 0.00000000
bigcom341             bigcom341 0.00000000
bigcom350             bigcom350 0.00000000
bigcom353             bigcom353 0.00000000
bigcom359             bigcom359 0.00000000
bigcom363             bigcom363 0.00000000
bigcom365             bigcom365 0.00000000
bigcom385             bigcom385 0.00000000
bigcom386             bigcom386 0.00000000
bigcom408             bigcom408 0.00000000
bigcom412             bigcom412 0.00000000
bigcom480             bigcom480 0.00000000
membership_s3     membership_s3 0.00000000
membership_s8     membership_s8 0.00000000
membership_s9     membership_s9 0.00000000
membership_s11   membership_s11 0.00000000
membership_s12   membership_s12 0.00000000
membership_s14   membership_s14 0.00000000
membership_s16   membership_s16 0.00000000
membership_s17   membership_s17 0.00000000
membership_s18   membership_s18 0.00000000
membership_s20   membership_s20 0.00000000
membership_s21   membership_s21 0.00000000
membership_s22   membership_s22 0.00000000
membership_s25   membership_s25 0.00000000
membership_s26   membership_s26 0.00000000
membership_s27   membership_s27 0.00000000
membership_s28   membership_s28 0.00000000
membership_s30   membership_s30 0.00000000
membership_s31   membership_s31 0.00000000
membership_s33   membership_s33 0.00000000
membership_s37   membership_s37 0.00000000
pdi                         pdi 0.00000000
[1] "Dataset: med_C Model RF, run: 1 of 10 2015-06-16 10:54:55"
     |      Out-of-bag   |
Tree |      MSE  %Var(y) |
   1 |  0.09262   216.60 |
   2 |  0.08503   198.83 |
   3 |  0.08283   193.69 |
   4 |  0.07973   186.44 |
   5 |  0.07845   183.45 |
   6 |  0.07388   172.78 |
   7 |  0.07017   164.10 |
   8 |  0.06806   159.17 |
   9 |  0.06721   157.17 |
  10 |  0.06404   149.75 |
  11 |  0.06186   144.66 |
  12 |  0.05983   139.91 |
  13 |  0.05862   137.08 |
  14 |  0.05722   133.82 |
  15 |   0.0564   131.90 |
  16 |  0.05556   129.93 |
  17 |  0.05505   128.73 |
  18 |  0.05487   128.32 |
  19 |  0.05442   127.27 |
  20 |  0.05393   126.11 |
  21 |  0.05331   124.67 |
  22 |  0.05278   123.42 |
  23 |  0.05251   122.79 |
  24 |  0.05233   122.37 |
  25 |  0.05223   122.14 |
  26 |  0.05195   121.48 |
  27 |  0.05167   120.83 |
  28 |  0.05141   120.21 |
  29 |  0.05104   119.35 |
  30 |  0.05079   118.77 |
  31 |  0.05058   118.28 |
  32 |  0.05043   117.94 |
  33 |  0.05042   117.90 |
  34 |  0.05015   117.27 |
  35 |  0.05005   117.04 |
  36 |     0.05   116.93 |
  37 |  0.04982   116.51 |
  38 |  0.04969   116.19 |
  39 |  0.04961   116.00 |
  40 |  0.04951   115.79 |
  41 |  0.04937   115.44 |
  42 |  0.04944   115.62 |
  43 |  0.04939   115.49 |
  44 |  0.04941   115.54 |
  45 |  0.04931   115.30 |
  46 |  0.04922   115.11 |
  47 |   0.0492   115.05 |
  48 |  0.04909   114.79 |
  49 |  0.04893   114.42 |
  50 |   0.0489   114.36 |
  51 |  0.04883   114.18 |
  52 |  0.04879   114.10 |
  53 |  0.04878   114.07 |
  54 |  0.04874   113.99 |
  55 |  0.04868   113.83 |
  56 |  0.04856   113.56 |
  57 |  0.04849   113.40 |
  58 |  0.04843   113.26 |
  59 |  0.04829   112.93 |
  60 |  0.04829   112.93 |
  61 |  0.04827   112.89 |
  62 |  0.04818   112.66 |
  63 |  0.04809   112.47 |
  64 |  0.04813   112.55 |
  65 |   0.0481   112.47 |
  66 |  0.04802   112.30 |
  67 |    0.048   112.25 |
  68 |  0.04795   112.13 |
  69 |  0.04794   112.10 |
  70 |  0.04796   112.16 |
  71 |  0.04792   112.06 |
  72 |   0.0479   112.02 |
  73 |  0.04794   112.11 |
  74 |  0.04794   112.10 |
  75 |  0.04785   111.89 |
  76 |  0.04785   111.89 |
  77 |  0.04781   111.80 |
  78 |  0.04777   111.71 |
  79 |  0.04776   111.69 |
  80 |  0.04772   111.59 |
  81 |  0.04768   111.51 |
  82 |  0.04769   111.53 |
  83 |  0.04768   111.49 |
  84 |  0.04766   111.44 |
  85 |   0.0476   111.31 |
  86 |  0.04759   111.28 |
  87 |  0.04761   111.34 |
  88 |   0.0476   111.31 |
  89 |  0.04758   111.27 |
  90 |  0.04757   111.23 |
  91 |  0.04757   111.23 |
  92 |  0.04754   111.17 |
  93 |  0.04753   111.15 |
  94 |  0.04755   111.20 |
  95 |  0.04754   111.17 |
  96 |  0.04752   111.14 |
  97 |   0.0475   111.07 |
  98 |  0.04747   111.01 |
  99 |  0.04748   111.03 |
 100 |  0.04748   111.02 |
[1] "Random Forest variable coefficients"
                      %IncMSE IncNodePurity
graph5           4.238589e-03  9.999345e-01
graph6           2.652898e-03  8.031124e-01
graph7           1.114144e-02  9.896526e-01
graph8           1.175379e-03  3.322978e-01
graph9           2.340124e-03  5.656014e-01
graph10          6.163816e-03  1.503599e+00
graph11          8.776985e-03  1.585201e+00
graph12          6.147923e-03  1.137567e+00
graph13          3.160859e-03  6.447466e-01
graph14          6.637577e-03  1.153350e+00
graph15          7.312044e-03  1.069368e+00
graph16          5.998455e-03  1.139383e+00
graph17          6.239561e-03  1.196619e+00
graph18          4.498681e-03  9.073957e-01
graph19          4.485157e-03  9.971668e-01
graph20          5.397708e-03  1.927234e+00
graph21          4.639401e-03  9.390073e-01
graph22          1.011076e-02  1.324332e+00
graph23          9.479110e-03  1.550982e+00
graph24          5.508081e-03  9.162860e-01
graph25          6.210508e-03  1.183214e+00
graph26          5.069815e-03  9.351682e-01
graph27          3.056874e-03  9.024979e-01
graph28          3.162365e-03  9.150285e-01
graph29          3.068036e-04  2.367990e-01
orbit0           1.433141e-04  2.892717e-01
orbit1           7.371640e-03  8.069686e-01
orbit2           3.471497e-03  1.121405e+00
orbit3           2.098888e-03  5.981614e-01
orbit4           1.599560e-03  5.337613e-01
orbit5           3.883742e-03  8.746563e-01
orbit6           4.448855e-03  9.893043e-01
orbit7           4.925301e-03  1.398069e+00
orbit8           3.405384e-03  9.496134e-01
orbit9           6.351922e-03  8.759666e-01
orbit10          4.570873e-03  7.834820e-01
orbit11          6.181750e-04  9.444819e-01
orbit12          8.194164e-03  1.243477e+00
orbit13          1.651128e-03  6.914322e-01
orbit14          6.304772e-04  4.401249e-01
orbit15          2.851650e-03  9.501706e-01
orbit16          4.209270e-03  1.081134e+00
orbit17          1.021964e-02  1.133504e+00
orbit18          5.817140e-03  1.957134e+00
orbit19          4.525055e-03  8.920415e-01
orbit20          1.144715e-02  1.577581e+00
orbit21          5.953007e-03  1.410715e+00
orbit22          8.335665e-03  1.166173e+00
orbit23          5.177940e-03  9.971146e-01
orbit24          7.724177e-03  1.050617e+00
orbit25          3.696815e-03  9.569507e-01
orbit26          2.827396e-03  7.562973e-01
orbit27          2.701829e-03  9.999532e-01
orbit28          6.158593e-03  1.363695e+00
orbit29          2.890572e-03  9.122159e-01
orbit30          3.435480e-03  1.494119e+00
orbit31          8.872827e-03  1.331857e+00
orbit32          7.413512e-03  1.144276e+00
orbit33          8.691878e-04  8.303259e-01
orbit34          5.894775e-03  9.520633e-01
orbit35          6.755364e-03  1.243853e+00
orbit36          3.614212e-03  1.213934e+00
orbit37          8.117180e-03  1.288940e+00
orbit38          4.427027e-03  1.171626e+00
orbit39          5.263273e-03  1.512288e+00
orbit40          4.310139e-03  7.166710e-01
orbit41          5.311243e-03  8.016951e-01
orbit42          9.686830e-04  6.429707e-01
orbit43          6.001184e-03  1.058027e+00
orbit44          1.790517e-03  5.997197e-01
orbit45          6.428702e-03  1.067074e+00
orbit46          4.140541e-03  1.224645e+00
orbit47          5.795429e-03  9.284365e-01
orbit48          2.530863e-03  7.187579e-01
orbit49          7.116124e-03  2.071589e+00
orbit50          4.974641e-03  1.280982e+00
orbit51          3.167986e-03  1.012020e+00
orbit52          6.590933e-03  9.846701e-01
orbit53          6.471182e-03  1.090650e+00
orbit54          1.007673e-02  1.268448e+00
orbit55          1.555751e-03  6.756593e-01
orbit56          4.843056e-03  2.111077e+00
orbit57          1.513193e-03  7.515271e-01
orbit58          1.944115e-03  5.893646e-01
orbit59          4.639511e-03  1.069895e+00
orbit60          5.525125e-03  6.398841e-01
orbit61          2.041798e-03  8.373366e-01
orbit62          3.544400e-03  1.448067e+00
orbit63          6.391184e-03  9.443089e-01
orbit64          5.587389e-03  1.141946e+00
orbit65          8.705679e-03  1.420502e+00
orbit66          2.393209e-03  5.284270e-01
orbit67          2.001790e-03  6.107119e-01
orbit68          2.192934e-03  8.084716e-01
orbit69          1.537221e-03  6.319764e-01
orbit70          3.617507e-03  6.575710e-01
orbit71          1.644024e-03  3.569595e-01
orbit72          5.029222e-04  2.370557e-01
AP               1.951473e-04  2.790166e-01
bet              1.970573e-03  2.965966e+00
ecc              8.053149e-04  2.089242e-01
eccrad           1.548381e-04  1.283088e-01
close            3.150575e-03  5.412265e-01
constraint       4.187410e-03  1.717413e+00
coreness         2.082672e-03  7.425673e-01
knn              1.200103e-02  1.921906e+00
hubscore         2.244814e-03  5.598253e-01
pagerank         1.155212e-03  2.479315e+00
trans            6.646047e-03  1.823708e+00
evcent           1.395611e-03  6.938521e-01
first            7.062958e-04  4.244457e-01
upto_second      5.224865e-03  9.091985e-01
upto_third       1.842092e-03  5.770847e-01
upto_fourth      3.366056e-03  8.138214e-01
upto_fifth       5.577452e-03  8.804953e-01
upto_sixth       4.227941e-03  1.017937e+00
second           4.222565e-03  7.569723e-01
third            6.077753e-03  1.786516e+00
fourth           6.172386e-03  1.517925e+00
fifth            2.911201e-03  1.388781e+00
sixth            5.034933e-03  1.239243e+00
ratio1           7.701424e-03  2.057102e+00
ratio2           4.209309e-03  1.880015e+00
ratio3           3.968124e-03  1.086251e+00
ratio4           1.184281e-02  2.647564e+00
ratio5           3.345200e-03  3.242964e+00
ratio6           5.303164e-03  1.817256e+00
selfinter        4.544400e-05  2.327368e-01
walktrap_vertex  9.059945e-04  2.441921e+00
bigcom1          1.454641e-04  2.418664e-01
bigcom2          0.000000e+00  0.000000e+00
bigcom3         -3.301782e-05  1.636037e-01
bigcom4          1.249360e-04  1.565636e-01
bigcom6          0.000000e+00  0.000000e+00
bigcom8         -1.032905e-05  7.256148e-02
bigcom9         -4.121437e-05  7.747991e-02
bigcom11         0.000000e+00  0.000000e+00
bigcom13         0.000000e+00  0.000000e+00
bigcom15        -1.937687e-05  2.437690e-02
bigcom16         0.000000e+00  0.000000e+00
bigcom21        -9.426878e-06  4.547822e-02
bigcom22         1.095522e-05  6.282348e-03
bigcom24         0.000000e+00  0.000000e+00
bigcom26         2.353855e-04  6.395737e-01
bigcom28         2.873706e-04  3.933038e-01
bigcom30         4.721613e-05  2.393549e-01
bigcom31         0.000000e+00  0.000000e+00
bigcom32         1.537768e-05  1.070688e-01
bigcom33         0.000000e+00  0.000000e+00
bigcom34         0.000000e+00  0.000000e+00
bigcom36         0.000000e+00  0.000000e+00
bigcom37         0.000000e+00  0.000000e+00
bigcom38         0.000000e+00  0.000000e+00
bigcom39        -6.480082e-05  1.246765e-01
bigcom40         2.348350e-04  3.356595e-01
bigcom43         0.000000e+00  2.220446e-18
bigcom44         1.053785e-04  4.971587e-02
bigcom46         3.877903e-05  3.013515e-01
bigcom47         0.000000e+00  0.000000e+00
bigcom49         4.847861e-05  4.968845e-01
bigcom50         0.000000e+00  0.000000e+00
bigcom51         0.000000e+00  0.000000e+00
bigcom52         0.000000e+00  0.000000e+00
bigcom54         0.000000e+00  0.000000e+00
bigcom56         0.000000e+00  0.000000e+00
bigcom62         0.000000e+00  2.220446e-18
bigcom66         0.000000e+00  0.000000e+00
bigcom68         0.000000e+00  0.000000e+00
bigcom69         0.000000e+00  0.000000e+00
bigcom71         0.000000e+00  0.000000e+00
bigcom72         0.000000e+00  0.000000e+00
bigcom73         0.000000e+00  1.734723e-20
bigcom74         0.000000e+00  0.000000e+00
bigcom75         0.000000e+00  0.000000e+00
bigcom76         0.000000e+00  0.000000e+00
bigcom77         0.000000e+00  1.665335e-18
bigcom79         0.000000e+00  0.000000e+00
bigcom80         0.000000e+00  2.220446e-18
bigcom82        -7.244843e-05  5.807835e-01
bigcom83         0.000000e+00  0.000000e+00
bigcom84         0.000000e+00  0.000000e+00
bigcom85        -1.797378e-05  4.345003e-01
bigcom87         0.000000e+00  0.000000e+00
bigcom89         0.000000e+00  0.000000e+00
bigcom91         0.000000e+00  0.000000e+00
bigcom92         0.000000e+00  0.000000e+00
bigcom93         0.000000e+00  0.000000e+00
bigcom96         0.000000e+00  8.571429e-03
bigcom97         0.000000e+00  0.000000e+00
bigcom98         0.000000e+00  0.000000e+00
bigcom99         0.000000e+00  0.000000e+00
bigcom101       -6.088446e-06  3.263264e-02
bigcom104        0.000000e+00  0.000000e+00
bigcom106        0.000000e+00  0.000000e+00
bigcom109        0.000000e+00  0.000000e+00
bigcom113        0.000000e+00  0.000000e+00
bigcom116        3.750237e-05  2.154773e-01
bigcom120        0.000000e+00  0.000000e+00
bigcom123        0.000000e+00  0.000000e+00
bigcom126        0.000000e+00  2.220446e-18
bigcom127        0.000000e+00  2.220446e-18
bigcom137        0.000000e+00  0.000000e+00
bigcom139        0.000000e+00  0.000000e+00
bigcom140        0.000000e+00  0.000000e+00
bigcom143        0.000000e+00  0.000000e+00
bigcom145        0.000000e+00  2.220446e-18
bigcom146        0.000000e+00  0.000000e+00
bigcom147       -2.916314e-05  2.809988e-01
bigcom149        0.000000e+00  0.000000e+00
bigcom153        0.000000e+00  0.000000e+00
bigcom154        0.000000e+00  0.000000e+00
bigcom156        1.064378e-04  4.912638e-01
bigcom157        0.000000e+00  0.000000e+00
bigcom158        0.000000e+00  1.665335e-18
bigcom160        0.000000e+00  0.000000e+00
bigcom161        0.000000e+00  0.000000e+00
bigcom162        0.000000e+00  1.665335e-18
bigcom164        0.000000e+00  0.000000e+00
bigcom166        5.536853e-06  3.818164e-01
bigcom167        0.000000e+00  0.000000e+00
bigcom171        2.311874e-05  3.109455e-01
bigcom173        0.000000e+00  2.220446e-18
bigcom175        0.000000e+00  0.000000e+00
bigcom176        0.000000e+00  0.000000e+00
bigcom177        0.000000e+00  0.000000e+00
bigcom178        0.000000e+00  0.000000e+00
bigcom180        0.000000e+00  2.220446e-18
bigcom181       -2.780117e-05  2.363121e-01
bigcom184        0.000000e+00  0.000000e+00
bigcom186        0.000000e+00  0.000000e+00
bigcom187        0.000000e+00  0.000000e+00
bigcom189        0.000000e+00  0.000000e+00
bigcom194        0.000000e+00  0.000000e+00
bigcom195        0.000000e+00  0.000000e+00
bigcom196        0.000000e+00  0.000000e+00
bigcom204        0.000000e+00  0.000000e+00
bigcom205        0.000000e+00  0.000000e+00
bigcom212        0.000000e+00  0.000000e+00
bigcom214        0.000000e+00  0.000000e+00
bigcom222        0.000000e+00  0.000000e+00
bigcom223        0.000000e+00  0.000000e+00
bigcom226       -5.304114e-05  5.620139e-01
bigcom227        0.000000e+00  0.000000e+00
bigcom229        0.000000e+00  0.000000e+00
bigcom233        0.000000e+00  0.000000e+00
bigcom236        0.000000e+00  0.000000e+00
bigcom237       -7.695774e-05  3.670821e-01
bigcom246        0.000000e+00  0.000000e+00
bigcom248        0.000000e+00  1.665335e-18
bigcom249        0.000000e+00  0.000000e+00
bigcom250        0.000000e+00  0.000000e+00
bigcom254        0.000000e+00  0.000000e+00
bigcom266        0.000000e+00  0.000000e+00
bigcom269        0.000000e+00  0.000000e+00
bigcom272        0.000000e+00  0.000000e+00
bigcom274       -1.863907e-05  4.800959e-01
bigcom281        0.000000e+00  0.000000e+00
bigcom291        0.000000e+00  0.000000e+00
bigcom292        0.000000e+00  0.000000e+00
bigcom295        0.000000e+00  0.000000e+00
bigcom299        0.000000e+00  0.000000e+00
bigcom301        0.000000e+00  0.000000e+00
bigcom306        0.000000e+00  7.547505e-01
bigcom309        0.000000e+00  0.000000e+00
bigcom314        0.000000e+00  0.000000e+00
bigcom321        0.000000e+00  0.000000e+00
bigcom341       -1.651218e-19  4.044525e-01
bigcom350        0.000000e+00  0.000000e+00
bigcom353        0.000000e+00  0.000000e+00
bigcom359        0.000000e+00  0.000000e+00
bigcom363        0.000000e+00  0.000000e+00
bigcom365       -2.348592e-05  3.508239e-01
bigcom385        0.000000e+00  0.000000e+00
bigcom386        0.000000e+00  0.000000e+00
bigcom408        0.000000e+00  0.000000e+00
bigcom412        0.000000e+00  0.000000e+00
bigcom480        0.000000e+00  0.000000e+00
spin_vertex      2.371737e-03  2.825249e+00
membership_s1    1.312380e-05  8.069629e-02
membership_s3    0.000000e+00  0.000000e+00
membership_s4    1.744622e-04  1.353153e-01
membership_s5   -3.739238e-06  1.246504e-01
membership_s6    1.222626e-04  2.237035e-01
membership_s7    2.921046e-04  3.503810e-01
membership_s8    0.000000e+00  0.000000e+00
membership_s9    0.000000e+00  0.000000e+00
membership_s11   0.000000e+00  0.000000e+00
membership_s12   0.000000e+00  0.000000e+00
membership_s14  -4.496877e-05  4.694943e-01
membership_s15  -1.692053e-06  5.026695e-02
membership_s16   0.000000e+00  0.000000e+00
membership_s17   0.000000e+00  0.000000e+00
membership_s18   2.139805e-07  5.361112e-02
membership_s20   0.000000e+00  2.220446e-18
membership_s21   0.000000e+00  0.000000e+00
membership_s22   0.000000e+00  0.000000e+00
membership_s24  -1.046353e-04  2.848087e-01
membership_s25   0.000000e+00  0.000000e+00
membership_s26   0.000000e+00  0.000000e+00
membership_s27   7.038329e-05  9.503947e-02
membership_s28   0.000000e+00  0.000000e+00
membership_s30   1.150192e-04  2.713904e-01
membership_s31  -4.534594e-05  1.541330e-01
membership_s32   9.807453e-05  5.449763e-01
membership_s33   0.000000e+00  0.000000e+00
membership_s36   1.404437e-04  1.109974e-01
membership_s37   0.000000e+00  9.873418e-03
V1               1.830675e-02  3.158798e+00
V2               4.311178e-03  3.575622e+00
pdi              1.380864e-04  3.676605e-01
adhesion         1.055104e-02  2.312645e+00
cohesion         9.745778e-03  2.469801e+00
inner            3.502845e-03  2.319834e+00
outer            1.501686e-03  3.103002e+00
ioratio          5.136472e-03  2.559379e+00
comsize          3.200467e-03  3.222358e+00
target          -4.707432e-05  3.224158e-01
[1] "Dataset: med_C Model GLM, run: 1 of 10 2015-06-16 10:57:57"
[1] "glmnet variable coefficients"
                         [,1]          [,2]
(Intercept)     -3.060497e+00 -2.536544e+00
graph0           3.704890e-40  1.974082e-05
graph1          -2.113864e-42 -1.201037e-07
graph2           2.202432e-40  1.149156e-05
graph3           1.832205e-44  9.083681e-10
graph4          -6.655419e-45 -3.690569e-10
graph5           2.457102e-42  1.195999e-07
graph6           2.655086e-45 -8.597926e-10
graph7           5.995368e-42  2.843220e-07
graph8           2.293897e-40  1.245168e-05
graph9           3.531127e-46  1.768630e-11
graph10         -1.339485e-46 -7.513385e-12
graph11         -1.072612e-47 -5.944772e-13
graph12          1.166538e-45  6.029015e-11
graph13          1.189085e-44  6.242608e-10
graph14         -7.792899e-46 -4.348524e-11
graph15          1.449058e-43  7.002737e-09
graph16         -6.240959e-45 -3.649988e-10
graph17         -1.243754e-45 -1.025571e-10
graph18          1.688086e-43  8.670015e-09
graph19          6.184939e-44  3.183569e-09
graph20          3.621513e-43  2.026944e-08
graph21          1.640515e-43  7.925052e-09
graph22         -3.394582e-43 -2.164552e-08
graph23          7.462470e-43  4.063022e-08
graph24          7.430038e-43  3.943366e-08
graph25          1.276569e-42  5.821716e-08
graph26          3.740613e-42  2.001611e-07
graph27          1.914991e-41  1.012969e-06
graph28          2.909654e-41  1.576802e-06
graph29          1.064587e-40  5.641061e-06
orbit0           3.704890e-40  1.973817e-05
orbit1          -2.477223e-42 -1.400329e-07
orbit2           2.063890e-41  1.091464e-06
orbit3           2.202432e-40  1.148937e-05
orbit4           3.410695e-44  1.707755e-09
orbit5           2.089318e-44  9.767663e-10
orbit6          -6.658140e-45 -3.691787e-10
orbit7           2.310607e-42  1.223893e-07
orbit8           2.457102e-42  1.195502e-07
orbit9           3.354386e-44  8.446724e-10
orbit10         -1.943036e-44 -2.888769e-09
orbit11          7.808857e-42  3.702701e-07
orbit12          3.759447e-42  1.510650e-07
orbit13          8.075441e-41  4.318442e-06
orbit14          2.293897e-40  1.245002e-05
orbit15          1.079616e-45  5.655062e-11
orbit16          3.627692e-45  1.934941e-10
orbit17         -1.915326e-45 -1.121749e-10
orbit18          7.347050e-47  1.899666e-12
orbit19         -2.061877e-46 -1.145067e-11
orbit20         -3.249779e-46 -1.801415e-11
orbit21          1.224240e-44  6.718057e-10
orbit22         -1.072615e-47 -5.944323e-13
orbit23          4.203158e-43  2.261397e-08
orbit24          3.633279e-45  1.966057e-10
orbit25         -9.495438e-46 -6.318469e-11
orbit26          1.361164e-44  6.452505e-10
orbit27          3.372008e-44  1.766463e-09
orbit28          7.024797e-44  3.856756e-09
orbit29          2.261502e-44  1.185944e-09
orbit30         -9.667771e-45 -1.260573e-09
orbit31         -1.740164e-45 -9.644779e-11
orbit32         -9.898567e-46 -5.579751e-11
orbit33          4.753352e-43  1.865798e-08
orbit34          1.449058e-43  6.998636e-09
orbit35         -2.185581e-44 -1.243297e-09
orbit36          1.953315e-44  7.618258e-10
orbit37         -1.103988e-44 -6.361371e-10
orbit38          1.679461e-44 -5.503496e-10
orbit39          1.417697e-45  6.259204e-11
orbit40         -3.062101e-45 -2.231422e-10
orbit41          4.609208e-44  1.861940e-09
orbit42          2.774691e-42  1.295033e-07
orbit43          1.711983e-43  8.806532e-09
orbit44         -1.377142e-41 -9.776240e-07
orbit45          1.527066e-43  8.239877e-09
orbit46          1.969797e-43  1.027443e-08
orbit47          1.454275e-44 -4.768301e-09
orbit48          1.104243e-43  5.091446e-09
orbit49          4.004302e-43  2.246782e-08
orbit50         -9.056467e-43 -6.634121e-08
orbit51          3.030777e-43  1.493172e-08
orbit52          4.867102e-43  2.385047e-08
orbit53          5.682910e-43  2.262663e-08
orbit54         -3.544918e-43 -2.248594e-08
orbit55          3.064040e-41  1.607652e-06
orbit56          9.292597e-43  5.054682e-08
orbit57          1.017249e-42  5.542172e-08
orbit58          1.975602e-41  1.042102e-06
orbit59          9.083398e-43  4.814829e-08
orbit60          3.185595e-42  1.690024e-07
orbit61          5.988283e-41  3.258347e-06
orbit62          5.674356e-42  2.990681e-07
orbit63         -1.801206e-42 -1.531703e-07
orbit64          2.503235e-42  1.053299e-07
orbit65          5.700597e-42  2.997085e-07
orbit66          6.808863e-42  3.647930e-07
orbit67          6.017705e-41  3.312415e-06
orbit68          1.826193e-41  9.581606e-07
orbit69          4.869261e-40  2.700176e-05
orbit70          2.760621e-41  1.465629e-06
orbit71          1.234746e-40  6.834079e-06
orbit72          1.064587e-40  5.638941e-06
AP               5.154260e-39  2.972273e-04
bet             -1.219710e-43 -6.953388e-09
ecc              1.259882e-38  7.091983e-04
eccrad           7.559290e-38  4.255100e-03
close           -9.622833e-38 -5.418655e-03
constraint      -3.524702e-38 -1.872957e-03
coreness         4.550332e-40  2.342732e-05
knn             -4.695980e-41 -2.586020e-06
hubscore         4.004836e-38  1.871164e-03
pagerank        -7.161712e-37 -4.117470e-02
trans            3.617084e-39  1.573203e-04
evcent           3.858829e-38  1.793591e-03
first            3.704890e-40  1.973115e-05
upto_second     -3.898676e-42 -2.172095e-07
upto_third      -6.196608e-43 -3.539683e-08
upto_fourth     -1.966264e-42 -1.103940e-07
upto_fifth      -3.043400e-41 -1.679848e-06
upto_sixth      -7.091856e-40 -4.014695e-05
second          -3.942241e-42 -2.195721e-07
third            2.149168e-43  1.025318e-08
fourth           7.751889e-43  4.441185e-08
fifth            2.083538e-42  1.171402e-07
sixth            2.840445e-41  1.556232e-06
ratio1          -5.760207e-41 -3.168841e-06
ratio2           2.794823e-40  1.589529e-05
ratio3           1.754150e-40  9.535626e-06
ratio4           7.768019e-39  4.106424e-04
ratio5           1.348125e-37  7.311835e-03
ratio6          -2.112460e-40 -1.213265e-05
selfinter       -9.534309e-40 -6.113994e-05
walktrap_vertex -8.493280e-39 -4.955955e-04
bigcom1         -3.179132e-39 -1.744244e-04
bigcom2         -4.525777e-38 -2.593816e-03
bigcom3         -6.404643e-39 -3.660335e-04
bigcom4         -2.335583e-39 -1.289537e-04
bigcom6         -4.526757e-38 -2.599237e-03
bigcom8          1.085137e-38  6.111526e-04
bigcom9          2.894572e-39  1.756654e-04
bigcom11        -4.534611e-38 -2.609050e-03
bigcom13        -4.532645e-38 -2.607042e-03
bigcom15         2.701324e-38  1.545889e-03
bigcom16        -4.526757e-38 -2.597648e-03
bigcom21        -1.272000e-38 -7.255720e-04
bigcom22        -3.531145e-38 -2.038040e-03
bigcom24        -4.525777e-38 -2.603905e-03
bigcom26         5.017278e-38  2.888429e-03
bigcom28         1.692599e-38  9.545152e-04
bigcom30         2.159755e-39  1.244712e-04
bigcom31        -4.524798e-38 -2.584222e-03
bigcom32         1.232915e-37  7.082543e-03
bigcom33        -4.523819e-38 -2.603622e-03
bigcom34        -4.522840e-38 -2.602903e-03
bigcom36        -4.526757e-38 -2.595347e-03
bigcom37        -4.523819e-38 -2.593246e-03
bigcom38        -4.524798e-38 -2.602582e-03
bigcom39         1.425148e-38  8.164492e-04
bigcom40         2.846617e-39  1.537782e-04
bigcom43        -4.525777e-38 -2.594525e-03
bigcom44        -2.126046e-38 -1.229948e-03
bigcom46         5.591240e-38  3.219393e-03
bigcom47        -4.529699e-38 -2.603606e-03
bigcom49         1.232915e-37  7.093405e-03
bigcom50        -4.523819e-38 -2.601066e-03
bigcom51        -4.523819e-38 -2.606649e-03
bigcom52        -4.525777e-38 -2.602051e-03
bigcom54         0.000000e+00  0.000000e+00
bigcom56        -4.534611e-38 -2.608575e-03
bigcom62        -4.524798e-38 -2.602536e-03
bigcom66        -4.522840e-38 -2.603204e-03
bigcom68        -4.523819e-38 -2.605092e-03
bigcom69        -4.529699e-38 -2.608226e-03
bigcom71         0.000000e+00  0.000000e+00
bigcom72        -4.522840e-38 -2.592370e-03
bigcom73        -4.537563e-38 -2.605912e-03
bigcom74        -4.531663e-38 -2.602984e-03
bigcom75        -4.524798e-38 -2.598636e-03
bigcom76        -4.526757e-38 -2.592290e-03
bigcom77        -4.527737e-38 -2.602853e-03
bigcom79        -4.523819e-38 -2.604637e-03
bigcom80        -4.527737e-38 -2.610495e-03
bigcom82         2.916709e-37  1.678889e-02
bigcom83        -4.523819e-38 -2.571335e-03
bigcom84        -4.527737e-38 -2.607794e-03
bigcom85         4.600309e-37  2.645884e-02
bigcom87        -4.527737e-38 -2.602857e-03
bigcom89        -4.522840e-38 -2.604918e-03
bigcom91        -4.530681e-38 -2.604936e-03
bigcom92        -4.539533e-38 -2.607264e-03
bigcom93        -4.522840e-38 -2.556323e-03
bigcom96        -4.524798e-38 -2.602884e-03
bigcom97        -4.525777e-38 -2.596434e-03
bigcom98         0.000000e+00  0.000000e+00
bigcom99         0.000000e+00  0.000000e+00
bigcom101        5.591240e-38  3.194212e-03
bigcom104       -4.523819e-38 -2.599011e-03
bigcom106       -4.523819e-38 -2.605685e-03
bigcom109       -4.523819e-38 -2.600053e-03
bigcom113       -4.523819e-38 -2.609687e-03
bigcom116        4.982314e-38  2.872125e-03
bigcom120       -4.524798e-38 -2.608232e-03
bigcom123       -4.523819e-38 -2.581488e-03
bigcom126       -4.523819e-38 -2.606526e-03
bigcom127       -4.526757e-38 -2.596665e-03
bigcom137       -4.527737e-38 -2.609154e-03
bigcom139       -4.522840e-38 -2.601466e-03
bigcom140       -4.524798e-38 -2.606628e-03
bigcom143       -4.522840e-38 -2.611541e-03
bigcom145       -4.522840e-38 -2.571467e-03
bigcom146       -4.524798e-38 -2.604520e-03
bigcom147        8.132541e-38  4.665011e-03
bigcom149       -4.525777e-38 -2.592730e-03
bigcom153       -4.528718e-38 -2.606957e-03
bigcom154        0.000000e+00  0.000000e+00
bigcom156        1.569713e-37  9.027102e-03
bigcom157        3.257303e-38  1.869157e-03
bigcom158       -4.523819e-38 -2.598391e-03
bigcom160        0.000000e+00  0.000000e+00
bigcom161       -4.523819e-38 -2.603295e-03
bigcom162       -4.523819e-38 -2.591432e-03
bigcom164       -4.522840e-38 -2.600796e-03
bigcom166        1.232915e-37  7.084368e-03
bigcom167       -4.533628e-38 -2.606625e-03
bigcom171        5.591240e-38  3.216384e-03
bigcom173       -4.523819e-38 -2.587962e-03
bigcom175       -4.522840e-38 -2.590235e-03
bigcom176       -4.522840e-38 -2.608645e-03
bigcom177       -4.523819e-38 -2.600043e-03
bigcom178       -4.523819e-38 -2.589701e-03
bigcom180       -4.523819e-38 -2.581513e-03
bigcom181        5.591240e-38  3.211274e-03
bigcom184       -4.524798e-38 -2.602416e-03
bigcom186       -4.523819e-38 -2.601981e-03
bigcom187       -4.523819e-38 -2.602727e-03
bigcom189       -4.526757e-38 -2.592332e-03
bigcom194       -4.524798e-38 -2.604083e-03
bigcom195       -4.522840e-38 -2.601018e-03
bigcom196       -4.524798e-38 -2.602892e-03
bigcom204        0.000000e+00  0.000000e+00
bigcom205       -4.523819e-38 -2.596634e-03
bigcom212       -4.523819e-38 -2.604056e-03
bigcom214       -4.522840e-38 -2.597854e-03
bigcom222       -4.523819e-38 -2.602984e-03
bigcom223       -4.527737e-38 -2.598281e-03
bigcom226        4.600309e-37  2.645619e-02
bigcom227       -4.523819e-38 -2.598584e-03
bigcom229       -4.522840e-38 -2.591429e-03
bigcom233       -4.524798e-38 -2.612442e-03
bigcom236       -4.522840e-38 -2.565403e-03
bigcom237        2.074861e-37  1.193006e-02
bigcom246       -4.530681e-38 -2.590716e-03
bigcom248       -4.532645e-38 -2.610679e-03
bigcom249       -4.524798e-38 -2.592805e-03
bigcom250       -4.534611e-38 -2.597559e-03
bigcom254       -4.523819e-38 -2.588056e-03
bigcom266       -4.524798e-38 -2.602348e-03
bigcom269        0.000000e+00  0.000000e+00
bigcom272       -4.522840e-38 -2.604771e-03
bigcom274        1.170303e-37  6.723609e-03
bigcom281       -4.526757e-38 -2.598812e-03
bigcom291       -4.525777e-38 -2.577620e-03
bigcom292       -4.523819e-38 -2.602614e-03
bigcom295       -4.527737e-38 -2.607702e-03
bigcom299       -4.523819e-38 -2.600709e-03
bigcom301       -4.529699e-38 -2.596486e-03
bigcom306        9.650911e-37  5.549693e-02
bigcom309       -4.522840e-38 -2.605037e-03
bigcom314       -4.525777e-38 -2.605689e-03
bigcom321       -4.522840e-38 -2.602057e-03
bigcom341        4.600309e-37  2.645703e-02
bigcom350       -4.524798e-38 -2.602197e-03
bigcom353       -4.522840e-38 -2.603647e-03
bigcom359       -4.523819e-38 -2.598568e-03
bigcom363       -4.522840e-38 -2.627728e-03
bigcom365        2.074861e-37  1.192639e-02
bigcom385       -4.523819e-38 -2.601731e-03
bigcom386       -4.524798e-38 -2.588613e-03
bigcom408       -4.524798e-38 -2.600822e-03
bigcom412       -4.523819e-38 -2.628170e-03
bigcom480       -4.522840e-38 -2.609258e-03
spin_vertex     -1.547496e-38 -9.157393e-04
membership_s1    6.484143e-39  3.766911e-04
membership_s3   -4.522840e-38 -2.628030e-03
membership_s4    2.235428e-39  1.178042e-04
membership_s5   -4.219705e-39 -2.506516e-04
membership_s6    9.436738e-39  5.657331e-04
membership_s7    3.112848e-38  1.792107e-03
membership_s8   -4.523819e-38 -2.593185e-03
membership_s9   -4.524798e-38 -2.608172e-03
membership_s11  -4.523819e-38 -2.607447e-03
membership_s12  -4.526757e-38 -2.596327e-03
membership_s14   2.916709e-37  1.677275e-02
membership_s15   1.102687e-38  6.385475e-04
membership_s16  -4.525777e-38 -2.594158e-03
membership_s17  -4.522840e-38 -2.606254e-03
membership_s18   5.627832e-38  3.225448e-03
membership_s20  -4.522840e-38 -2.599529e-03
membership_s21  -1.648336e-38 -9.421547e-04
membership_s22  -4.533628e-38 -2.596482e-03
membership_s24   1.104922e-37  6.345789e-03
membership_s25   1.797489e-38  1.030491e-03
membership_s26   0.000000e+00  0.000000e+00
membership_s27  -1.855042e-38 -1.060529e-03
membership_s28  -4.523819e-38 -2.599855e-03
membership_s30  -6.765023e-39 -3.958334e-04
membership_s31   1.621037e-39  9.992803e-05
membership_s32   5.601385e-39  3.230713e-04
membership_s33  -4.522840e-38 -2.605400e-03
membership_s36  -1.201002e-38 -6.797371e-04
membership_s37  -3.147416e-39 -1.818020e-04
V1               6.225891e-38  3.439529e-03
V2              -1.691875e-38 -9.768518e-04
pdi             -1.629763e-35 -9.354600e-01
adhesion        -7.453198e-42 -4.215953e-07
cohesion         1.488495e-41  8.419290e-07
inner            1.758272e-42  9.915584e-08
outer            3.248504e-42  1.825461e-07
ioratio         -8.962163e-38 -5.061473e-03
comsize          5.561458e-42  3.208285e-07
target           1.892970e-38  1.085598e-03
[1] "Dataset: med_C Model GBM, run: 2 of 10 2015-06-16 10:57:57"
Iter   TrainDeviance   ValidDeviance   StepSize   Improve
     1        0.3622             nan     0.0100    0.0000
     2        0.3605             nan     0.0100   -0.0000
     3        0.3597             nan     0.0100    0.0000
     4        0.3585             nan     0.0100    0.0001
     5        0.3573             nan     0.0100    0.0001
     6        0.3559             nan     0.0100   -0.0000
     7        0.3547             nan     0.0100    0.0000
     8        0.3532             nan     0.0100    0.0001
     9        0.3519             nan     0.0100    0.0001
    10        0.3505             nan     0.0100    0.0001
    20        0.3397             nan     0.0100   -0.0001
    40        0.3206             nan     0.0100   -0.0001
    60        0.3057             nan     0.0100    0.0000
    80        0.2922             nan     0.0100   -0.0000
   100        0.2791             nan     0.0100   -0.0000
   120        0.2676             nan     0.0100   -0.0000
   140        0.2573             nan     0.0100   -0.0001
   160        0.2476             nan     0.0100    0.0000
   180        0.2387             nan     0.0100   -0.0000
   200        0.2309             nan     0.0100   -0.0000
   220        0.2233             nan     0.0100    0.0000
   240        0.2161             nan     0.0100   -0.0000
   260        0.2087             nan     0.0100   -0.0000
   265        0.2071             nan     0.0100   -0.0000

[1] "GBM variable coefficients"
                            var    rel.inf
ratio5                   ratio5 2.89331562
bet                         bet 2.65333173
V2                           V2 2.50551874
V1                           V1 2.42059174
comsize                 comsize 2.22533507
orbit18                 orbit18 2.15911409
pagerank               pagerank 2.03167392
inner                     inner 2.01208985
outer                     outer 1.96971996
spin_vertex         spin_vertex 1.94546334
ratio1                   ratio1 1.81708714
ioratio                 ioratio 1.71527414
orbit50                 orbit50 1.70340887
walktrap_vertex walktrap_vertex 1.59332070
trans                     trans 1.56928760
ratio4                   ratio4 1.47897457
knn                         knn 1.44564122
graph20                 graph20 1.43237599
orbit53                 orbit53 1.27694125
ratio2                   ratio2 1.26225349
orbit30                 orbit30 1.24350456
orbit45                 orbit45 1.21952041
graph23                 graph23 1.17622775
orbit49                 orbit49 1.12347980
orbit2                   orbit2 1.08796889
orbit39                 orbit39 1.04135735
graph10                 graph10 1.02650903
constraint           constraint 0.95909668
graph16                 graph16 0.95846446
cohesion               cohesion 0.92435262
graph15                 graph15 0.91783550
graph25                 graph25 0.90696478
graph22                 graph22 0.90422908
graph5                   graph5 0.87280909
orbit56                 orbit56 0.84006948
ratio6                   ratio6 0.80575906
orbit20                 orbit20 0.80460984
orbit38                 orbit38 0.79308177
adhesion               adhesion 0.79032437
graph27                 graph27 0.78506565
graph21                 graph21 0.78403556
graph7                   graph7 0.77439841
orbit31                 orbit31 0.76743043
orbit33                 orbit33 0.76115661
membership_s7     membership_s7 0.69810722
orbit28                 orbit28 0.69532379
orbit63                 orbit63 0.68272269
orbit46                 orbit46 0.67311310
orbit24                 orbit24 0.66334426
graph1                   graph1 0.65430826
orbit7                   orbit7 0.64639625
orbit47                 orbit47 0.64246232
orbit64                 orbit64 0.63243309
orbit65                 orbit65 0.62322788
orbit51                 orbit51 0.62142106
graph12                 graph12 0.61417417
orbit58                 orbit58 0.61198425
orbit9                   orbit9 0.61079565
bigcom274             bigcom274 0.58640006
orbit40                 orbit40 0.58329514
fourth                   fourth 0.58278515
orbit62                 orbit62 0.58129864
orbit36                 orbit36 0.57809465
orbit32                 orbit32 0.56053553
sixth                     sixth 0.55678652
graph18                 graph18 0.55063480
orbit21                 orbit21 0.53976291
third                     third 0.53677830
orbit26                 orbit26 0.52069418
graph19                 graph19 0.52021454
orbit35                 orbit35 0.51665083
orbit41                 orbit41 0.50841181
orbit57                 orbit57 0.50784878
orbit37                 orbit37 0.50439672
orbit25                 orbit25 0.50118836
orbit29                 orbit29 0.49946134
orbit66                 orbit66 0.49749202
graph8                   graph8 0.48854439
fifth                     fifth 0.48687848
graph13                 graph13 0.48425573
orbit55                 orbit55 0.47900367
graph14                 graph14 0.47521171
orbit48                 orbit48 0.47406228
graph17                 graph17 0.47362024
graph11                 graph11 0.46834315
orbit27                 orbit27 0.44902152
graph2                   graph2 0.44022148
orbit70                 orbit70 0.43798195
orbit59                 orbit59 0.43458844
graph6                   graph6 0.43447574
orbit23                 orbit23 0.42902182
orbit5                   orbit5 0.42572838
graph24                 graph24 0.41943795
close                     close 0.40920235
graph3                   graph3 0.40479718
orbit17                 orbit17 0.39801519
graph4                   graph4 0.38863903
upto_fifth           upto_fifth 0.38730392
graph28                 graph28 0.38728695
upto_third           upto_third 0.38211844
orbit54                 orbit54 0.37987722
upto_fourth         upto_fourth 0.37915135
orbit10                 orbit10 0.37594331
upto_sixth           upto_sixth 0.36834325
orbit52                 orbit52 0.35257573
orbit15                 orbit15 0.35110521
orbit71                 orbit71 0.33746163
graph26                 graph26 0.33364876
bigcom28               bigcom28 0.32391646
coreness               coreness 0.32113609
orbit1                   orbit1 0.31079305
bigcom40               bigcom40 0.29988098
graph9                   graph9 0.29243443
orbit19                 orbit19 0.28973057
orbit11                 orbit11 0.28817321
ratio3                   ratio3 0.28198455
orbit44                 orbit44 0.26565506
orbit4                   orbit4 0.25747589
orbit16                 orbit16 0.25625389
orbit69                 orbit69 0.24536885
target                   target 0.24058936
orbit42                 orbit42 0.23953511
orbit67                 orbit67 0.22329322
bigcom26               bigcom26 0.21748598
graph0                   graph0 0.21735949
hubscore               hubscore 0.19692123
bigcom147             bigcom147 0.18638055
ecc                         ecc 0.18277579
orbit12                 orbit12 0.17647887
orbit61                 orbit61 0.17197602
orbit60                 orbit60 0.16424979
upto_second         upto_second 0.15903192
AP                           AP 0.15232886
graph29                 graph29 0.14635442
orbit13                 orbit13 0.13371425
membership_s24   membership_s24 0.13158491
orbit68                 orbit68 0.12422351
orbit43                 orbit43 0.12103850
second                   second 0.10564590
orbit6                   orbit6 0.08169496
membership_s4     membership_s4 0.08086111
membership_s1     membership_s1 0.07114394
bigcom4                 bigcom4 0.06242380
bigcom116             bigcom116 0.05527656
membership_s31   membership_s31 0.04740457
membership_s6     membership_s6 0.04502506
bigcom1                 bigcom1 0.03539630
membership_s30   membership_s30 0.03384774
membership_s36   membership_s36 0.03142732
membership_s32   membership_s32 0.02761977
orbit22                 orbit22 0.02713401
membership_s27   membership_s27 0.02071577
bigcom8                 bigcom8 0.02063330
membership_s18   membership_s18 0.01824414
orbit0                   orbit0 0.00000000
orbit3                   orbit3 0.00000000
orbit8                   orbit8 0.00000000
orbit14                 orbit14 0.00000000
orbit34                 orbit34 0.00000000
orbit72                 orbit72 0.00000000
eccrad                   eccrad 0.00000000
evcent                   evcent 0.00000000
first                     first 0.00000000
selfinter             selfinter 0.00000000
bigcom2                 bigcom2 0.00000000
bigcom3                 bigcom3 0.00000000
bigcom6                 bigcom6 0.00000000
bigcom9                 bigcom9 0.00000000
bigcom11               bigcom11 0.00000000
bigcom13               bigcom13 0.00000000
bigcom15               bigcom15 0.00000000
bigcom16               bigcom16 0.00000000
bigcom21               bigcom21 0.00000000
bigcom22               bigcom22 0.00000000
bigcom24               bigcom24 0.00000000
bigcom30               bigcom30 0.00000000
bigcom31               bigcom31 0.00000000
bigcom32               bigcom32 0.00000000
bigcom33               bigcom33 0.00000000
bigcom34               bigcom34 0.00000000
bigcom36               bigcom36 0.00000000
bigcom37               bigcom37 0.00000000
bigcom38               bigcom38 0.00000000
bigcom39               bigcom39 0.00000000
bigcom43               bigcom43 0.00000000
bigcom44               bigcom44 0.00000000
bigcom46               bigcom46 0.00000000
bigcom47               bigcom47 0.00000000
bigcom49               bigcom49 0.00000000
bigcom50               bigcom50 0.00000000
bigcom51               bigcom51 0.00000000
bigcom52               bigcom52 0.00000000
bigcom54               bigcom54 0.00000000
bigcom56               bigcom56 0.00000000
bigcom62               bigcom62 0.00000000
bigcom66               bigcom66 0.00000000
bigcom68               bigcom68 0.00000000
bigcom69               bigcom69 0.00000000
bigcom71               bigcom71 0.00000000
bigcom72               bigcom72 0.00000000
bigcom73               bigcom73 0.00000000
bigcom74               bigcom74 0.00000000
bigcom75               bigcom75 0.00000000
bigcom76               bigcom76 0.00000000
bigcom77               bigcom77 0.00000000
bigcom79               bigcom79 0.00000000
bigcom80               bigcom80 0.00000000
bigcom82               bigcom82 0.00000000
bigcom83               bigcom83 0.00000000
bigcom84               bigcom84 0.00000000
bigcom85               bigcom85 0.00000000
bigcom87               bigcom87 0.00000000
bigcom89               bigcom89 0.00000000
bigcom91               bigcom91 0.00000000
bigcom92               bigcom92 0.00000000
bigcom93               bigcom93 0.00000000
bigcom96               bigcom96 0.00000000
bigcom97               bigcom97 0.00000000
bigcom98               bigcom98 0.00000000
bigcom99               bigcom99 0.00000000
bigcom101             bigcom101 0.00000000
bigcom104             bigcom104 0.00000000
bigcom106             bigcom106 0.00000000
bigcom109             bigcom109 0.00000000
bigcom113             bigcom113 0.00000000
bigcom120             bigcom120 0.00000000
bigcom123             bigcom123 0.00000000
bigcom126             bigcom126 0.00000000
bigcom127             bigcom127 0.00000000
bigcom137             bigcom137 0.00000000
bigcom139             bigcom139 0.00000000
bigcom140             bigcom140 0.00000000
bigcom143             bigcom143 0.00000000
bigcom145             bigcom145 0.00000000
bigcom146             bigcom146 0.00000000
bigcom149             bigcom149 0.00000000
bigcom153             bigcom153 0.00000000
bigcom154             bigcom154 0.00000000
bigcom156             bigcom156 0.00000000
bigcom157             bigcom157 0.00000000
bigcom158             bigcom158 0.00000000
bigcom160             bigcom160 0.00000000
bigcom161             bigcom161 0.00000000
bigcom162             bigcom162 0.00000000
bigcom164             bigcom164 0.00000000
bigcom166             bigcom166 0.00000000
bigcom167             bigcom167 0.00000000
bigcom171             bigcom171 0.00000000
bigcom173             bigcom173 0.00000000
bigcom175             bigcom175 0.00000000
bigcom176             bigcom176 0.00000000
bigcom177             bigcom177 0.00000000
bigcom178             bigcom178 0.00000000
bigcom180             bigcom180 0.00000000
bigcom181             bigcom181 0.00000000
bigcom184             bigcom184 0.00000000
bigcom186             bigcom186 0.00000000
bigcom187             bigcom187 0.00000000
bigcom189             bigcom189 0.00000000
bigcom194             bigcom194 0.00000000
bigcom195             bigcom195 0.00000000
bigcom196             bigcom196 0.00000000
bigcom204             bigcom204 0.00000000
bigcom205             bigcom205 0.00000000
bigcom212             bigcom212 0.00000000
bigcom214             bigcom214 0.00000000
bigcom222             bigcom222 0.00000000
bigcom223             bigcom223 0.00000000
bigcom226             bigcom226 0.00000000
bigcom227             bigcom227 0.00000000
bigcom229             bigcom229 0.00000000
bigcom233             bigcom233 0.00000000
bigcom236             bigcom236 0.00000000
bigcom237             bigcom237 0.00000000
bigcom246             bigcom246 0.00000000
bigcom248             bigcom248 0.00000000
bigcom249             bigcom249 0.00000000
bigcom250             bigcom250 0.00000000
bigcom254             bigcom254 0.00000000
bigcom266             bigcom266 0.00000000
bigcom269             bigcom269 0.00000000
bigcom272             bigcom272 0.00000000
bigcom281             bigcom281 0.00000000
bigcom291             bigcom291 0.00000000
bigcom292             bigcom292 0.00000000
bigcom295             bigcom295 0.00000000
bigcom299             bigcom299 0.00000000
bigcom301             bigcom301 0.00000000
bigcom306             bigcom306 0.00000000
bigcom309             bigcom309 0.00000000
bigcom314             bigcom314 0.00000000
bigcom321             bigcom321 0.00000000
bigcom341             bigcom341 0.00000000
bigcom350             bigcom350 0.00000000
bigcom353             bigcom353 0.00000000
bigcom359             bigcom359 0.00000000
bigcom363             bigcom363 0.00000000
bigcom365             bigcom365 0.00000000
bigcom385             bigcom385 0.00000000
bigcom386             bigcom386 0.00000000
bigcom408             bigcom408 0.00000000
bigcom412             bigcom412 0.00000000
bigcom480             bigcom480 0.00000000
membership_s3     membership_s3 0.00000000
membership_s5     membership_s5 0.00000000
membership_s8     membership_s8 0.00000000
membership_s9     membership_s9 0.00000000
membership_s11   membership_s11 0.00000000
membership_s12   membership_s12 0.00000000
membership_s14   membership_s14 0.00000000
membership_s15   membership_s15 0.00000000
membership_s16   membership_s16 0.00000000
membership_s17   membership_s17 0.00000000
membership_s20   membership_s20 0.00000000
membership_s21   membership_s21 0.00000000
membership_s22   membership_s22 0.00000000
membership_s25   membership_s25 0.00000000
membership_s26   membership_s26 0.00000000
membership_s28   membership_s28 0.00000000
membership_s33   membership_s33 0.00000000
membership_s37   membership_s37 0.00000000
pdi                         pdi 0.00000000
[1] "Dataset: med_C Model RF, run: 2 of 10 2015-06-16 10:59:41"
     |      Out-of-bag   |
Tree |      MSE  %Var(y) |
   1 |  0.08996   211.57 |
   2 |   0.0869   204.39 |
   3 |  0.08294   195.07 |
   4 |  0.07896   185.71 |
   5 |  0.07507   176.56 |
   6 |  0.07113   167.30 |
   7 |  0.06695   157.47 |
   8 |  0.06478   152.37 |
   9 |  0.06334   148.98 |
  10 |  0.06078   142.94 |
  11 |  0.05947   139.87 |
  12 |  0.05734   134.86 |
  13 |  0.05598   131.67 |
  14 |  0.05471   128.67 |
  15 |  0.05376   126.45 |
  16 |  0.05322   125.18 |
  17 |  0.05256   123.63 |
  18 |  0.05239   123.22 |
  19 |  0.05209   122.52 |
  20 |  0.05202   122.36 |
  21 |  0.05156   121.26 |
  22 |   0.0512   120.42 |
  23 |  0.05098   119.91 |
  24 |  0.05046   118.69 |
  25 |  0.05032   118.35 |
  26 |   0.0501   117.84 |
  27 |     0.05   117.60 |
  28 |  0.04992   117.40 |
  29 |  0.04975   117.02 |
  30 |  0.04956   116.57 |
  31 |  0.04928   115.89 |
  32 |  0.04918   115.66 |
  33 |  0.04892   115.05 |
  34 |  0.04891   115.04 |
  35 |  0.04886   114.92 |
  36 |  0.04881   114.81 |
  37 |  0.04881   114.79 |
  38 |   0.0487   114.53 |
  39 |  0.04857   114.23 |
  40 |  0.04859   114.29 |
  41 |  0.04861   114.32 |
  42 |  0.04854   114.17 |
  43 |  0.04839   113.82 |
  44 |  0.04836   113.74 |
  45 |  0.04826   113.50 |
  46 |  0.04819   113.34 |
  47 |  0.04825   113.47 |
  48 |  0.04813   113.21 |
  49 |  0.04808   113.07 |
  50 |  0.04803   112.96 |
  51 |  0.04798   112.84 |
  52 |  0.04796   112.81 |
  53 |  0.04792   112.70 |
  54 |  0.04781   112.44 |
  55 |  0.04786   112.56 |
  56 |  0.04785   112.53 |
  57 |  0.04772   112.23 |
  58 |  0.04773   112.26 |
  59 |  0.04772   112.23 |
  60 |   0.0477   112.20 |
  61 |  0.04771   112.20 |
  62 |  0.04763   112.03 |
  63 |  0.04758   111.91 |
  64 |  0.04759   111.93 |
  65 |  0.04756   111.87 |
  66 |  0.04759   111.93 |
  67 |  0.04757   111.89 |
  68 |  0.04751   111.75 |
  69 |  0.04753   111.80 |
  70 |  0.04749   111.69 |
  71 |  0.04752   111.78 |
  72 |  0.04746   111.62 |
  73 |  0.04738   111.44 |
  74 |  0.04737   111.40 |
  75 |  0.04735   111.36 |
  76 |  0.04739   111.45 |
  77 |  0.04737   111.42 |
  78 |  0.04739   111.47 |
  79 |  0.04735   111.38 |
  80 |  0.04736   111.39 |
  81 |  0.04738   111.44 |
  82 |  0.04735   111.38 |
  83 |  0.04735   111.36 |
  84 |  0.04735   111.37 |
  85 |  0.04732   111.29 |
  86 |  0.04725   111.12 |
  87 |  0.04725   111.13 |
  88 |  0.04721   111.03 |
  89 |  0.04723   111.07 |
  90 |   0.0472   111.01 |
  91 |  0.04714   110.87 |
  92 |  0.04709   110.76 |
  93 |   0.0471   110.77 |
  94 |   0.0471   110.79 |
  95 |   0.0471   110.78 |
  96 |  0.04709   110.75 |
  97 |  0.04707   110.72 |
  98 |  0.04704   110.65 |
  99 |  0.04698   110.50 |
 100 |  0.04695   110.42 |
[1] "Random Forest variable coefficients"
                      %IncMSE IncNodePurity
graph5           6.576814e-03  1.161787e+00
graph6           2.537720e-03  7.125757e-01
graph7           6.830459e-03  1.031906e+00
graph8           1.218079e-03  3.328574e-01
graph9           1.193950e-03  5.937848e-01
graph10          9.345895e-03  1.244327e+00
graph11          2.967267e-03  1.001167e+00
graph12          4.229262e-03  1.018545e+00
graph13          2.231988e-03  4.359333e-01
graph14          6.539972e-03  1.199438e+00
graph15          5.096408e-03  7.054671e-01
graph16          4.399024e-03  9.327181e-01
graph17          2.979109e-03  8.492254e-01
graph18          4.441292e-03  8.217599e-01
graph19          2.023053e-03  9.558513e-01
graph20          6.995815e-03  1.574731e+00
graph21          2.901059e-03  9.013677e-01
graph22          8.133471e-03  1.469817e+00
graph23          5.884050e-03  1.553740e+00
graph24          3.795314e-03  8.786996e-01
graph25          4.749438e-03  1.225164e+00
graph26          4.455003e-03  8.468228e-01
graph27          2.341850e-03  8.540008e-01
graph28          2.930034e-03  6.800392e-01
graph29          3.510454e-04  2.310253e-01
orbit0           1.789622e-03  4.838027e-01
orbit1           5.164413e-03  8.311674e-01
orbit2           3.002805e-03  1.094051e+00
orbit3           1.137618e-03  4.443346e-01
orbit4           1.242802e-03  5.401252e-01
orbit5           3.621497e-03  7.976771e-01
orbit6           3.478992e-03  7.710918e-01
orbit7           4.734350e-03  1.119847e+00
orbit8           6.286591e-03  8.795240e-01
orbit9           2.408450e-03  8.536027e-01
orbit10          1.719127e-03  7.420981e-01
orbit11          2.310947e-03  6.723555e-01
orbit12          4.822262e-03  1.077472e+00
orbit13          2.437000e-03  5.185940e-01
orbit14          8.004434e-04  3.624567e-01
orbit15          4.701890e-03  7.365538e-01
orbit16          5.381487e-03  7.766931e-01
orbit17          5.553897e-03  1.051051e+00
orbit18          6.911866e-03  2.473740e+00
orbit19          3.271132e-03  6.237864e-01
orbit20          5.001805e-03  9.789501e-01
orbit21          4.469002e-03  1.087841e+00
orbit22          4.243105e-03  1.109329e+00
orbit23          5.099323e-03  1.335620e+00
orbit24          5.860504e-03  1.226239e+00
orbit25          5.497005e-03  8.956141e-01
orbit26          2.711825e-03  7.452948e-01
orbit27          4.729749e-03  1.011025e+00
orbit28          6.197058e-03  1.152660e+00
orbit29          1.997100e-03  7.449991e-01
orbit30          5.492002e-03  1.237023e+00
orbit31          5.115329e-03  9.862161e-01
orbit32          2.508307e-03  1.014473e+00
orbit33          3.342995e-03  9.352036e-01
orbit34          5.498662e-03  7.640295e-01
orbit35          3.650352e-03  1.257997e+00
orbit36          3.378933e-03  1.305663e+00
orbit37          4.936653e-03  1.021135e+00
orbit38          7.186043e-03  1.408532e+00
orbit39          6.120803e-03  1.816914e+00
orbit40          3.792307e-03  9.604973e-01
orbit41          2.728391e-03  6.840222e-01
orbit42          1.693305e-03  6.249227e-01
orbit43          4.520319e-03  5.966239e-01
orbit44          2.587604e-03  6.078658e-01
orbit45          3.492026e-03  1.034006e+00
orbit46          7.142465e-03  1.039504e+00
orbit47          4.046654e-03  7.651127e-01
orbit48          3.259676e-03  7.148153e-01
orbit49          7.878808e-03  1.868846e+00
orbit50          7.711609e-03  1.664885e+00
orbit51          4.749059e-03  9.724013e-01
orbit52          4.847213e-03  1.024908e+00
orbit53          7.279930e-03  1.288403e+00
orbit54          8.512815e-03  9.528388e-01
orbit55          1.679614e-03  7.537833e-01
orbit56          5.133854e-03  1.694586e+00
orbit57          4.739061e-03  1.035327e+00
orbit58          2.657483e-03  6.325849e-01
orbit59          5.902026e-03  9.933878e-01
orbit60          5.818375e-03  9.578185e-01
orbit61          2.075794e-03  4.452197e-01
orbit62          3.676393e-03  1.176239e+00
orbit63          4.000871e-03  7.776891e-01
orbit64          4.045500e-03  8.973382e-01
orbit65          6.827515e-03  1.230157e+00
orbit66          2.743171e-03  5.638284e-01
orbit67          1.412258e-03  5.138632e-01
orbit68          2.687944e-03  1.111548e+00
orbit69          6.747694e-04  3.800264e-01
orbit70          2.027703e-03  7.409666e-01
orbit71          7.957481e-04  3.667583e-01
orbit72          3.916414e-04  3.105114e-01
AP               2.458743e-04  3.067476e-01
bet              1.581824e-03  2.352469e+00
ecc              5.963895e-04  1.428994e-01
eccrad           3.529150e-04  1.966550e-01
close            3.436494e-03  5.844169e-01
constraint       4.249670e-03  1.854344e+00
coreness         2.991853e-03  1.029863e+00
knn              7.577141e-03  1.870370e+00
hubscore         3.802559e-03  6.725954e-01
pagerank         2.061553e-03  2.297402e+00
trans            7.370584e-03  1.962389e+00
evcent           1.318938e-03  6.425547e-01
first            5.954361e-04  3.115890e-01
upto_second      5.946379e-03  6.536852e-01
upto_third       3.926435e-03  7.686659e-01
upto_fourth      1.315525e-03  6.167702e-01
upto_fifth       2.890256e-03  7.378603e-01
upto_sixth       4.305508e-03  1.081873e+00
second           3.958741e-03  6.865398e-01
third            9.315956e-03  1.720270e+00
fourth           5.657660e-03  1.623146e+00
fifth            3.707413e-03  1.274580e+00
sixth            5.576357e-03  1.179844e+00
ratio1           9.804764e-03  2.014363e+00
ratio2           6.864806e-03  1.594580e+00
ratio3           5.173140e-03  1.254885e+00
ratio4           8.439706e-03  2.556495e+00
ratio5           4.189362e-03  3.544662e+00
ratio6           6.995884e-03  2.019944e+00
selfinter        1.351623e-05  1.440347e-01
walktrap_vertex  1.295627e-03  2.400935e+00
bigcom1          5.125597e-05  1.034770e-01
bigcom2          0.000000e+00  0.000000e+00
bigcom3         -5.420388e-05  1.411287e-01
bigcom4          2.354613e-04  3.343789e-01
bigcom6          0.000000e+00  0.000000e+00
bigcom8          4.106614e-07  8.709272e-02
bigcom9         -6.390323e-05  4.918273e-02
bigcom11         0.000000e+00  0.000000e+00
bigcom13         0.000000e+00  0.000000e+00
bigcom15        -1.332943e-06  3.100267e-02
bigcom16        -1.245664e-05  3.913779e-01
bigcom21         2.568483e-05  7.268740e-02
bigcom22        -3.742205e-06  1.106009e-01
bigcom24         0.000000e+00  0.000000e+00
bigcom26         1.819689e-04  5.322391e-01
bigcom28         3.733427e-04  5.635570e-01
bigcom30        -9.048842e-07  2.120033e-01
bigcom31         0.000000e+00  0.000000e+00
bigcom32        -1.796381e-05  4.917672e-02
bigcom33         0.000000e+00  0.000000e+00
bigcom34         0.000000e+00  0.000000e+00
bigcom36         0.000000e+00  0.000000e+00
bigcom37         0.000000e+00  0.000000e+00
bigcom38         0.000000e+00  0.000000e+00
bigcom39        -6.981140e-06  1.063333e-01
bigcom40         2.134179e-04  3.775332e-01
bigcom43         1.232283e-05  4.978474e-01
bigcom44         2.096744e-05  9.251835e-02
bigcom46         3.133997e-05  2.965095e-01
bigcom47        -7.476292e-06  2.584734e-01
bigcom49        -7.320351e-05  5.346560e-01
bigcom50         0.000000e+00  0.000000e+00
bigcom51         0.000000e+00  0.000000e+00
bigcom52         0.000000e+00  0.000000e+00
bigcom54         0.000000e+00  0.000000e+00
bigcom56         0.000000e+00  0.000000e+00
bigcom62         0.000000e+00  0.000000e+00
bigcom66         0.000000e+00  0.000000e+00
bigcom68         0.000000e+00  0.000000e+00
bigcom69         0.000000e+00  0.000000e+00
bigcom71         0.000000e+00  0.000000e+00
bigcom72         0.000000e+00  0.000000e+00
bigcom73         0.000000e+00  0.000000e+00
bigcom74         0.000000e+00  0.000000e+00
bigcom75         0.000000e+00  0.000000e+00
bigcom76         0.000000e+00  0.000000e+00
bigcom77         0.000000e+00  0.000000e+00
bigcom79         0.000000e+00  0.000000e+00
bigcom80         0.000000e+00  0.000000e+00
bigcom82        -5.618505e-05  4.625228e-01
bigcom83         0.000000e+00  0.000000e+00
bigcom84         0.000000e+00  0.000000e+00
bigcom85         1.737564e-05  7.588813e-01
bigcom87         0.000000e+00  0.000000e+00
bigcom89         0.000000e+00  0.000000e+00
bigcom91         0.000000e+00  1.734723e-20
bigcom92         0.000000e+00  0.000000e+00
bigcom93         0.000000e+00  0.000000e+00
bigcom96         0.000000e+00  0.000000e+00
bigcom97         0.000000e+00  0.000000e+00
bigcom98         0.000000e+00  0.000000e+00
bigcom99         0.000000e+00  0.000000e+00
bigcom101        0.000000e+00  0.000000e+00
bigcom104        0.000000e+00  0.000000e+00
bigcom106        0.000000e+00  0.000000e+00
bigcom109        0.000000e+00  0.000000e+00
bigcom113        0.000000e+00  0.000000e+00
bigcom116        6.864158e-05  2.402389e-01
bigcom120        0.000000e+00  0.000000e+00
bigcom123        0.000000e+00  0.000000e+00
bigcom126        0.000000e+00  0.000000e+00
bigcom127        0.000000e+00  0.000000e+00
bigcom137        0.000000e+00  0.000000e+00
bigcom139        0.000000e+00  0.000000e+00
bigcom140        0.000000e+00  0.000000e+00
bigcom143        0.000000e+00  0.000000e+00
bigcom145        0.000000e+00  0.000000e+00
bigcom146        0.000000e+00  0.000000e+00
bigcom147       -6.330353e-05  4.622206e-01
bigcom149        0.000000e+00  0.000000e+00
bigcom153       -4.280157e-06  2.205132e-01
bigcom154        0.000000e+00  0.000000e+00
bigcom156        8.552749e-05  5.525100e-01
bigcom157        0.000000e+00  0.000000e+00
bigcom158        0.000000e+00  0.000000e+00
bigcom160        0.000000e+00  0.000000e+00
bigcom161        0.000000e+00  0.000000e+00
bigcom162        0.000000e+00  0.000000e+00
bigcom164        0.000000e+00  0.000000e+00
bigcom166        8.966465e-06  2.142286e-01
bigcom167        0.000000e+00  0.000000e+00
bigcom171        9.237369e-06  3.408473e-01
bigcom173        0.000000e+00  0.000000e+00
bigcom175       -2.121559e-05  5.103894e-01
bigcom176        0.000000e+00  0.000000e+00
bigcom177        0.000000e+00  0.000000e+00
bigcom178        0.000000e+00  0.000000e+00
bigcom180        0.000000e+00  0.000000e+00
bigcom181        0.000000e+00  0.000000e+00
bigcom184        0.000000e+00  0.000000e+00
bigcom186        0.000000e+00  0.000000e+00
bigcom187        0.000000e+00  0.000000e+00
bigcom189        0.000000e+00  0.000000e+00
bigcom194        0.000000e+00  0.000000e+00
bigcom195        0.000000e+00  0.000000e+00
bigcom196        0.000000e+00  0.000000e+00
bigcom204        0.000000e+00  0.000000e+00
bigcom205        0.000000e+00  0.000000e+00
bigcom212        0.000000e+00  0.000000e+00
bigcom214        0.000000e+00  0.000000e+00
bigcom222        0.000000e+00  0.000000e+00
bigcom223        0.000000e+00  0.000000e+00
bigcom226       -4.091740e-05  5.806284e-01
bigcom227        0.000000e+00  0.000000e+00
bigcom229        0.000000e+00  0.000000e+00
bigcom233        0.000000e+00  0.000000e+00
bigcom236        0.000000e+00  0.000000e+00
bigcom237       -2.209952e-05  3.391742e-01
bigcom246        0.000000e+00  0.000000e+00
bigcom248        0.000000e+00  0.000000e+00
bigcom249        0.000000e+00  0.000000e+00
bigcom250        0.000000e+00  0.000000e+00
bigcom254        0.000000e+00  0.000000e+00
bigcom266        0.000000e+00  0.000000e+00
bigcom269        0.000000e+00  0.000000e+00
bigcom272        0.000000e+00  0.000000e+00
bigcom274        2.492204e-05  5.772415e-01
bigcom281        0.000000e+00  0.000000e+00
bigcom291        0.000000e+00  0.000000e+00
bigcom292        0.000000e+00  0.000000e+00
bigcom295        0.000000e+00  0.000000e+00
bigcom299        0.000000e+00  0.000000e+00
bigcom301        0.000000e+00  0.000000e+00
bigcom306        0.000000e+00  8.403145e-01
bigcom309        0.000000e+00  0.000000e+00
bigcom314        0.000000e+00  0.000000e+00
bigcom321        0.000000e+00  0.000000e+00
bigcom341       -3.358536e-05  4.798196e-01
bigcom350        0.000000e+00  0.000000e+00
bigcom353        0.000000e+00  0.000000e+00
bigcom359        0.000000e+00  0.000000e+00
bigcom363        0.000000e+00  0.000000e+00
bigcom365        1.217832e-06  2.481755e-01
bigcom385        0.000000e+00  0.000000e+00
bigcom386        0.000000e+00  0.000000e+00
bigcom408        0.000000e+00  0.000000e+00
bigcom412        0.000000e+00  0.000000e+00
bigcom480        0.000000e+00  0.000000e+00
spin_vertex      1.169065e-03  2.286562e+00
membership_s1    9.098093e-05  1.764080e-01
membership_s3    0.000000e+00  0.000000e+00
membership_s4    9.674091e-05  1.661856e-01
membership_s5    2.747104e-05  7.554656e-02
membership_s6    1.002820e-04  2.233100e-01
membership_s7    1.929344e-04  6.893587e-01
membership_s8    0.000000e+00  0.000000e+00
membership_s9    0.000000e+00  0.000000e+00
membership_s11   0.000000e+00  0.000000e+00
membership_s12   0.000000e+00  0.000000e+00
membership_s14  -2.448360e-05  4.893328e-01
membership_s15   1.948101e-05  1.277304e-01
membership_s16   0.000000e+00  0.000000e+00
membership_s17   0.000000e+00  0.000000e+00
membership_s18   3.676227e-05  8.895045e-02
membership_s20   0.000000e+00  0.000000e+00
membership_s21   0.000000e+00  0.000000e+00
membership_s22   0.000000e+00  0.000000e+00
membership_s24   4.513181e-05  3.978733e-01
membership_s25   0.000000e+00  0.000000e+00
membership_s26   0.000000e+00  0.000000e+00
membership_s27   1.573689e-05  1.511135e-01
membership_s28  -1.028338e-07  1.500487e-01
membership_s30   1.903759e-04  3.219145e-01
membership_s31   1.009799e-05  1.213747e-01
membership_s32   1.829883e-04  3.694239e-01
membership_s33   0.000000e+00  0.000000e+00
membership_s36   2.432004e-04  2.217781e-01
membership_s37   5.747126e-06  9.304748e-03
V1               1.154292e-02  2.582570e+00
V2               5.723033e-03  4.170689e+00
pdi              1.355032e-04  5.106171e-01
adhesion         9.471336e-03  2.403701e+00
cohesion         9.375551e-03  2.548302e+00
inner            9.890330e-03  2.414629e+00
outer            1.584214e-03  3.120804e+00
ioratio          1.002363e-02  3.293111e+00
comsize          2.251788e-03  3.465463e+00
target          -2.107876e-05  2.149772e-01
[1] "Dataset: med_C Model GLM, run: 2 of 10 2015-06-16 11:02:26"
[1] "glmnet variable coefficients"
                         [,1]          [,2]
(Intercept)     -3.066804e+00  6.404821e+01
graph0           7.205535e-40  2.965992e-03
graph1          -1.641696e-42 -3.905202e-06
graph2           4.097030e-40 -2.154812e-05
graph3           4.497880e-44  1.816881e-07
graph4          -7.539317e-45 -1.668567e-08
graph5           8.402983e-42  4.967950e-05
graph6           1.936021e-43 -3.060220e-06
graph7           1.872501e-41 -2.728047e-05
graph8           3.414949e-40  1.276696e-03
graph9           8.920042e-46  2.542037e-09
graph10         -1.404611e-46 -7.264647e-10
graph11         -1.229294e-47 -2.336891e-11
graph12          2.349212e-45  1.960826e-08
graph13          2.228139e-44  1.371572e-07
graph14         -9.005966e-46 -3.814231e-09
graph15          3.488987e-43  8.946895e-07
graph16         -1.583011e-45 -1.820386e-08
graph17          7.860273e-45  5.414935e-08
graph18          3.518533e-43  9.548974e-08
graph19          1.312579e-43 -1.141178e-07
graph20          5.528428e-43  6.909744e-06
graph21          4.352222e-43 -9.169130e-07
graph22          2.714898e-43 -6.546452e-06
graph23          1.175581e-42  3.234848e-06
graph24          1.427297e-42  3.070513e-06
graph25          3.826704e-42 -4.897285e-05
graph26          7.038356e-42  1.914620e-05
graph27          3.380834e-41  1.609541e-05
graph28          4.625359e-41  1.081407e-04
graph29          1.654568e-40 -1.493128e-03
orbit0           7.205535e-40  2.883002e-03
orbit1          -2.133666e-42 -5.434812e-06
orbit2           4.024044e-41  1.248336e-04
orbit3           4.097030e-40 -4.713693e-05
orbit4           7.188985e-44  3.226346e-08
orbit5           9.134592e-44  1.156124e-06
orbit6          -7.543866e-45 -1.627616e-08
orbit7           4.349243e-42  8.038806e-06
orbit8           8.402983e-42  4.801797e-05
orbit9           5.837361e-43  1.063369e-06
orbit10          2.121309e-43 -7.011734e-06
orbit11          1.895435e-41 -1.131843e-04
orbit12          1.882049e-41 -4.099151e-05
orbit13          1.191463e-40  9.852630e-05
orbit14          3.414949e-40  1.289955e-03
orbit15          2.136773e-45  1.085707e-08
orbit16          5.796195e-45  3.162264e-08
orbit17         -6.100602e-46 -2.837747e-08
orbit18         -4.280666e-49 -1.860024e-08
orbit19         -2.269191e-46 -6.009356e-10
orbit20         -2.611345e-46  2.508944e-09
orbit21          1.995910e-44  3.284218e-07
orbit22         -1.229298e-47 -2.348488e-11
orbit23          7.002942e-43 -1.906675e-07
orbit24          5.543154e-45  2.227737e-08
orbit25          8.395962e-46  4.530827e-08
orbit26          3.601164e-44  5.411419e-07
orbit27          6.183412e-44  3.705109e-07
orbit28          1.151721e-43  1.513516e-06
orbit29          4.176169e-44  1.837670e-07
orbit30          1.193780e-43 -7.022974e-08
orbit31         -1.920792e-45 -6.569640e-09
orbit32         -1.208063e-45 -7.441941e-09
orbit33          1.568800e-42 -1.307260e-05
orbit34          3.488987e-43  5.591743e-07
orbit35         -1.279173e-44 -9.646506e-08
orbit36          4.988889e-44 -9.133110e-07
orbit37         -3.407614e-45  1.017190e-09
orbit38          2.900949e-43 -6.013008e-06
orbit39          2.817059e-44  6.549756e-08
orbit40          9.077870e-45  9.164726e-08
orbit41          1.372163e-43 -9.614153e-07
orbit42          6.085776e-42 -8.669769e-05
orbit43          3.543423e-43  1.287076e-07
orbit44          1.175169e-41 -8.332099e-04
orbit45          2.791214e-43  9.078695e-07
orbit46          3.961336e-43  7.425420e-07
orbit47          9.977788e-43 -1.750968e-05
orbit48          2.834583e-43 -3.136580e-06
orbit49          5.943219e-43  7.745877e-06
orbit50          3.072625e-42 -3.995732e-05
orbit51          7.589951e-43  6.834333e-07
orbit52          1.249553e-42 -9.336463e-06
orbit53          2.207094e-42  1.272380e-05
orbit54          2.594112e-43 -6.291670e-06
orbit55          4.068490e-41 -1.133395e-04
orbit56          1.748708e-42 -2.066102e-06
orbit57          1.509339e-42  6.418970e-06
orbit58          3.584424e-41  1.516751e-04
orbit59          1.820006e-42  2.957345e-06
orbit60          5.531420e-42  2.440367e-05
orbit61          7.993737e-41  4.406372e-04
orbit62          1.033652e-41 -1.107692e-04
orbit63          8.874807e-42 -4.519108e-05
orbit64          7.600482e-42 -1.524258e-04
orbit65          1.326245e-41  7.588778e-05
orbit66          1.190520e-41  9.714807e-07
orbit67          7.764558e-41  3.467492e-04
orbit68          3.395907e-41  1.217110e-05
orbit69          5.211801e-40  8.425108e-04
orbit70          5.300547e-41  1.626383e-04
orbit71          1.420879e-40  1.642817e-04
orbit72          1.654568e-40 -1.491375e-03
AP               1.052839e-38  1.714585e-01
bet              7.612981e-44 -1.703354e-06
ecc              1.510640e-38  7.867679e-02
eccrad           9.063842e-38  4.716237e-01
close           -1.068676e-37 -9.347088e-02
constraint      -7.859426e-38 -3.087112e-01
coreness         9.352182e-40 -3.160913e-03
knn             -5.757765e-41  3.253483e-04
hubscore         1.518790e-37  1.236605e+00
pagerank        -7.101008e-37 -1.284950e+01
trans            1.810617e-38  3.023306e-02
evcent           1.490341e-37  1.218204e+00
first            7.205535e-40  2.987878e-03
upto_second     -4.295061e-42 -1.591383e-05
upto_third      -7.159397e-43  1.229703e-06
upto_fourth     -2.552656e-42 -5.400419e-06
upto_fifth      -4.006460e-41 -1.808398e-04
upto_sixth      -9.817672e-40 -5.038986e-03
second          -4.361825e-42 -1.549440e-05
third            1.591606e-43  8.385325e-06
fourth           8.747349e-43 -2.320006e-06
fifth            2.701669e-42  4.791926e-06
sixth            3.677661e-41  1.537663e-04
ratio1          -7.608805e-41  3.706602e-05
ratio2           2.665559e-40  3.201654e-03
ratio3           3.587939e-40  1.915372e-02
ratio4           1.339311e-38 -3.679961e-02
ratio5           1.454867e-37 -4.599392e-01
ratio6          -3.604873e-40 -1.469069e-02
selfinter        2.183216e-39 -3.070918e-03
walktrap_vertex -4.886004e-39 -5.326407e-02
bigcom1         -1.396198e-38 -9.671589e-02
bigcom2         -4.499581e-38 -6.321868e-01
bigcom3         -1.361036e-38 -9.824465e-02
bigcom4         -5.180443e-39  1.288567e-02
bigcom6         -4.499581e-38 -6.124278e-01
bigcom8          9.597026e-39  1.153225e-01
bigcom9          9.713473e-40  6.213572e-02
bigcom11        -4.507416e-38 -6.394419e-01
bigcom13        -4.505455e-38 -6.129581e-01
bigcom15         2.728602e-38  2.672845e-01
bigcom16         9.950436e-38  7.351207e-01
bigcom21        -1.135085e-38 -9.913891e-02
bigcom22        -1.332379e-38 -1.698080e-01
bigcom24        -4.497626e-38 -6.059601e-01
bigcom26         2.268858e-38  2.447462e-01
bigcom28         3.105962e-38  2.541580e-01
bigcom30         2.435343e-39 -1.885032e-02
bigcom31        -4.496649e-38 -4.744750e-01
bigcom32         9.950436e-38  5.525891e-01
bigcom33        -4.496649e-38 -6.330519e-01
bigcom34        -4.495673e-38 -5.282847e-01
bigcom36        -4.498603e-38 -6.085816e-01
bigcom37        -4.496649e-38 -3.914194e-01
bigcom38        -4.497626e-38 -6.324559e-01
bigcom39         5.582311e-39  8.054033e-03
bigcom40         1.061768e-38  9.826705e-02
bigcom43         1.235641e-37  8.961371e-01
bigcom44        -1.332379e-38 -4.845045e-02
bigcom46         4.699259e-38  4.255711e-01
bigcom47         8.145710e-38  5.625044e-01
bigcom49         2.077587e-37  1.058556e+00
bigcom50        -4.496649e-38 -5.875204e-01
bigcom51        -4.496649e-38 -5.802609e-01
bigcom52        -4.498603e-38 -6.531231e-01
bigcom54        -4.495673e-38 -6.416304e-01
bigcom56        -4.508398e-38 -5.621976e-01
bigcom62        -4.497626e-38 -7.042970e-01
bigcom66        -4.495673e-38 -6.436781e-01
bigcom68        -4.497626e-38 -6.193071e-01
bigcom69        -4.502516e-38 -6.179915e-01
bigcom71        -4.495673e-38 -4.461557e-01
bigcom72        -4.495673e-38 -6.085893e-01
bigcom73        -4.510362e-38 -6.160991e-01
bigcom74        -4.504475e-38 -5.486592e-01
bigcom75        -4.496649e-38 -6.074036e-01
bigcom76        -4.500559e-38 -5.695650e-01
bigcom77        -4.500559e-38 -5.286147e-01
bigcom79        -4.496649e-38 -6.240163e-01
bigcom80        -4.500559e-38 -6.381117e-01
bigcom82         2.919435e-37  1.297286e+00
bigcom83         0.000000e+00  0.000000e+00
bigcom84        -4.497626e-38 -7.315543e-01
bigcom85         4.603034e-37  1.686627e+00
bigcom87        -4.501537e-38 -6.029924e-01
bigcom89        -4.495673e-38 -7.061300e-01
bigcom91        -4.503495e-38 -6.370427e-01
bigcom92        -4.511344e-38 -5.690396e-01
bigcom93        -4.495673e-38 -2.865852e-01
bigcom96        -4.497626e-38 -5.797065e-01
bigcom97        -4.500559e-38 -5.352260e-01
bigcom98        -4.495673e-38 -7.504300e-01
bigcom99         0.000000e+00  0.000000e+00
bigcom101        3.284579e-38 -5.831013e-01
bigcom104       -4.496649e-38 -5.655220e-01
bigcom106       -4.496649e-38 -5.852436e-01
bigcom109       -4.495673e-38 -6.750788e-01
bigcom113       -4.496649e-38 -9.048112e-01
bigcom116        1.831153e-38  2.682749e-01
bigcom120       -4.497626e-38 -4.864622e-01
bigcom123       -4.496649e-38 -5.979964e-01
bigcom126       -4.496649e-38 -6.566960e-01
bigcom127       -4.500559e-38 -4.229175e-01
bigcom137       -4.501537e-38 -6.144603e-01
bigcom139       -4.497626e-38 -5.698705e-01
bigcom140       -4.497626e-38 -6.604732e-01
bigcom143       -4.495673e-38 -6.284573e-01
bigcom145       -4.496649e-38 -6.476564e-01
bigcom146       -4.497626e-38 -6.306861e-01
bigcom147        9.965601e-38  7.257689e-01
bigcom149       -4.497626e-38 -4.761020e-01
bigcom153        8.145710e-38  5.003136e-01
bigcom154       -4.495673e-38 -4.978314e-01
bigcom156        1.572439e-37  8.031012e-01
bigcom157        3.284579e-38  4.407832e-01
bigcom158       -4.496649e-38 -5.112034e-01
bigcom160       -4.495673e-38 -6.046910e-01
bigcom161       -4.496649e-38 -5.682455e-01
bigcom162       -4.496649e-38 -6.801299e-01
bigcom164       -4.495673e-38 -5.943494e-01
bigcom166        1.235641e-37  5.179582e-01
bigcom167       -4.504475e-38 -6.280816e-01
bigcom171        5.618508e-38  4.711403e-01
bigcom173       -4.496649e-38 -5.711761e-01
bigcom175        4.603034e-37  1.529194e+00
bigcom176        0.000000e+00  0.000000e+00
bigcom177       -4.495673e-38 -4.913456e-01
bigcom178       -4.496649e-38 -5.920573e-01
bigcom180       -4.496649e-38 -4.499232e-01
bigcom181       -4.502516e-38 -6.371896e-01
bigcom184       -4.497626e-38 -6.178899e-01
bigcom186       -4.495673e-38 -5.195604e-01
bigcom187       -4.496649e-38 -6.347485e-01
bigcom189       -4.500559e-38 -5.286347e-01
bigcom194       -4.497626e-38 -7.139965e-01
bigcom195       -4.495673e-38 -4.822263e-01
bigcom196       -4.497626e-38 -6.287447e-01
bigcom204        0.000000e+00  0.000000e+00
bigcom205       -4.496649e-38 -5.863569e-01
bigcom212       -4.495673e-38 -8.357866e-01
bigcom214       -4.495673e-38 -5.446383e-01
bigcom222        0.000000e+00  0.000000e+00
bigcom223       -4.499581e-38 -6.850077e-01
bigcom226        2.919435e-37  1.246865e+00
bigcom227       -4.496649e-38 -5.277493e-01
bigcom229       -4.495673e-38 -5.023265e-01
bigcom233       -4.497626e-38 -7.054750e-01
bigcom236       -4.495673e-38 -5.042010e-01
bigcom237        2.077587e-37  1.078013e+00
bigcom246       -4.503495e-38 -5.555883e-01
bigcom248       -4.504475e-38 -7.828398e-01
bigcom249       -4.498603e-38 -5.623629e-01
bigcom250       -4.507416e-38 -5.363304e-01
bigcom254       -4.495673e-38 -4.810680e-01
bigcom266       -4.497626e-38 -6.059326e-01
bigcom269        0.000000e+00  0.000000e+00
bigcom272       -4.495673e-38 -7.024033e-01
bigcom274        1.110801e-37  8.739416e-01
bigcom281       -4.499581e-38 -4.316494e-01
bigcom291       -4.499581e-38 -4.794051e-01
bigcom292       -4.495673e-38 -6.611547e-01
bigcom295       -4.500559e-38 -6.433086e-01
bigcom299       -4.496649e-38 -5.807307e-01
bigcom301       -4.502516e-38 -5.222672e-01
bigcom306        9.653636e-37  3.313205e+00
bigcom309       -4.495673e-38 -6.249146e-01
bigcom314       -4.498603e-38 -6.591918e-01
bigcom321       -4.495673e-38 -6.597936e-01
bigcom341        4.603034e-37  1.833710e+00
bigcom350       -4.496649e-38 -6.387210e-01
bigcom353       -4.496649e-38 -6.007724e-01
bigcom359       -4.495673e-38 -5.713928e-01
bigcom363       -4.495673e-38 -1.289358e+00
bigcom365        2.919435e-37  1.204889e+00
bigcom385       -4.496649e-38 -5.979352e-01
bigcom386       -4.497626e-38 -5.303780e-01
bigcom408       -4.497626e-38 -7.676127e-01
bigcom412       -4.496649e-38 -5.920394e-01
bigcom480       -4.495673e-38 -8.035218e-01
spin_vertex     -1.950827e-39 -5.546165e-02
membership_s1    1.721662e-39  7.797481e-02
membership_s3   -4.495673e-38 -4.452194e-01
membership_s4    7.150993e-39 -1.214852e-02
membership_s5   -4.360980e-39 -1.646967e-01
membership_s6   -5.326039e-39  1.199566e-01
membership_s7    2.776119e-38  2.526537e-01
membership_s8   -4.496649e-38 -3.905894e-01
membership_s9   -4.497626e-38 -5.714132e-01
membership_s11  -4.496649e-38 -6.040514e-01
membership_s12  -4.500559e-38 -5.872940e-01
membership_s14   2.077587e-37  1.036293e+00
membership_s15   1.583090e-38  2.954560e-01
membership_s16  -4.499581e-38 -3.566734e-01
membership_s17  -4.495673e-38 -6.821671e-01
membership_s18   5.172467e-38 -1.419244e-01
membership_s20  -4.495673e-38 -5.296437e-01
membership_s21  -1.851811e-38 -1.034178e-01
membership_s22  -4.505455e-38 -5.188125e-01
membership_s24   9.002628e-38  1.021645e+00
membership_s25   1.452433e-38 -1.509193e-01
membership_s26   0.000000e+00  0.000000e+00
membership_s27  -1.214703e-38 -1.266950e-01
membership_s28   2.919435e-37  2.878856e-01
membership_s30  -3.917174e-39 -4.647135e-02
membership_s31   1.456873e-39  6.594188e-02
membership_s32   3.538849e-39  9.484845e-02
membership_s33  -4.495673e-38 -5.302279e-01
membership_s36  -1.560747e-38 -2.522961e-02
membership_s37  -1.034704e-39 -3.909900e-02
V1               7.758810e-38  1.247844e-01
V2              -1.634307e-38 -2.878637e-01
pdi              3.846443e-36 -4.930732e+02
adhesion        -8.578053e-42 -1.879911e-05
cohesion         1.715144e-41  3.787342e-05
inner            2.930215e-42  8.483131e-06
outer            9.203457e-42  2.972528e-05
ioratio         -1.246982e-37 -3.257869e-01
comsize         -5.956786e-42 -2.429648e-05
target           3.639627e-38  2.343911e-01
[1] "Dataset: med_C Model GBM, run: 3 of 10 2015-06-16 11:02:59"
Iter   TrainDeviance   ValidDeviance   StepSize   Improve
     1        0.3641             nan     0.0100   -0.0000
     2        0.3628             nan     0.0100   -0.0001
     3        0.3617             nan     0.0100    0.0000
     4        0.3602             nan     0.0100   -0.0000
     5        0.3587             nan     0.0100    0.0000
     6        0.3577             nan     0.0100   -0.0001
     7        0.3564             nan     0.0100   -0.0001
     8        0.3552             nan     0.0100    0.0000
     9        0.3540             nan     0.0100    0.0002
    10        0.3529             nan     0.0100    0.0000
    20        0.3431             nan     0.0100   -0.0001
    40        0.3248             nan     0.0100   -0.0000
    60        0.3094             nan     0.0100   -0.0001
    80        0.2950             nan     0.0100   -0.0001
   100        0.2832             nan     0.0100   -0.0000
   120        0.2719             nan     0.0100   -0.0000
   140        0.2620             nan     0.0100   -0.0000
   160        0.2521             nan     0.0100    0.0000
   180        0.2434             nan     0.0100   -0.0000
   200        0.2350             nan     0.0100   -0.0001
   220        0.2273             nan     0.0100    0.0000
   240        0.2197             nan     0.0100   -0.0000
   260        0.2132             nan     0.0100   -0.0001
   265        0.2115             nan     0.0100   -0.0000

[1] "GBM variable coefficients"
                            var    rel.inf
bet                         bet 3.29637664
ratio5                   ratio5 3.14564604
spin_vertex         spin_vertex 2.59484880
orbit18                 orbit18 2.54007721
comsize                 comsize 2.48912517
V2                           V2 2.42519544
V1                           V1 2.41965762
outer                     outer 2.10298765
knn                         knn 2.10009898
walktrap_vertex walktrap_vertex 2.05776141
ratio4                   ratio4 1.83015848
graph20                 graph20 1.74885715
trans                     trans 1.71650638
inner                     inner 1.67874747
ioratio                 ioratio 1.49709034
pagerank               pagerank 1.48194104
ratio1                   ratio1 1.30260128
graph23                 graph23 1.26253996
ratio2                   ratio2 1.24369089
orbit30                 orbit30 1.13927845
graph22                 graph22 1.11825625
orbit38                 orbit38 1.11615576
graph5                   graph5 1.08578348
graph7                   graph7 1.04990363
adhesion               adhesion 1.02477722
orbit28                 orbit28 1.01343565
cohesion               cohesion 0.99659479
orbit49                 orbit49 0.97589663
third                     third 0.92471185
orbit39                 orbit39 0.88331905
graph17                 graph17 0.86242781
orbit50                 orbit50 0.86177535
orbit37                 orbit37 0.80270144
graph19                 graph19 0.77115416
orbit31                 orbit31 0.76972814
orbit53                 orbit53 0.76694828
graph10                 graph10 0.76550646
orbit21                 orbit21 0.73773507
orbit2                   orbit2 0.73313971
orbit32                 orbit32 0.73101251
orbit65                 orbit65 0.73086363
orbit41                 orbit41 0.72944012
orbit9                   orbit9 0.72743295
orbit56                 orbit56 0.70732147
orbit36                 orbit36 0.69959317
orbit52                 orbit52 0.68763331
graph25                 graph25 0.65943565
orbit51                 orbit51 0.65721887
orbit45                 orbit45 0.64955628
constraint           constraint 0.64739670
orbit17                 orbit17 0.64631781
ratio6                   ratio6 0.63914486
orbit5                   orbit5 0.63025249
graph11                 graph11 0.62312682
upto_sixth           upto_sixth 0.62231814
graph14                 graph14 0.61423176
orbit35                 orbit35 0.59482182
graph13                 graph13 0.59066542
orbit24                 orbit24 0.57859496
orbit1                   orbit1 0.57795956
upto_fifth           upto_fifth 0.55052420
orbit10                 orbit10 0.54651497
graph15                 graph15 0.54620749
orbit46                 orbit46 0.54374310
orbit16                 orbit16 0.54041955
graph28                 graph28 0.53659929
orbit25                 orbit25 0.53631055
graph18                 graph18 0.53598762
graph6                   graph6 0.52398382
graph12                 graph12 0.52132385
graph1                   graph1 0.50935972
graph27                 graph27 0.50306305
bigcom26               bigcom26 0.50064325
membership_s7     membership_s7 0.49560341
orbit7                   orbit7 0.49255613
orbit27                 orbit27 0.49071822
orbit33                 orbit33 0.48893713
orbit48                 orbit48 0.48487160
orbit59                 orbit59 0.47187862
orbit57                 orbit57 0.46991831
orbit60                 orbit60 0.45928515
graph3                   graph3 0.45017251
graph4                   graph4 0.44873093
sixth                     sixth 0.44318539
graph16                 graph16 0.44144318
upto_second         upto_second 0.43303850
orbit55                 orbit55 0.43210876
orbit47                 orbit47 0.42956886
orbit63                 orbit63 0.42772043
orbit20                 orbit20 0.40362697
orbit12                 orbit12 0.39552945
graph9                   graph9 0.39315802
orbit64                 orbit64 0.38178637
orbit62                 orbit62 0.37878400
orbit15                 orbit15 0.37636728
orbit40                 orbit40 0.37413681
graph0                   graph0 0.37191035
orbit58                 orbit58 0.37170035
graph21                 graph21 0.36314050
target                   target 0.35126901
graph24                 graph24 0.35030564
coreness               coreness 0.34998271
orbit54                 orbit54 0.33441911
orbit11                 orbit11 0.33373144
ratio3                   ratio3 0.32729976
orbit61                 orbit61 0.32299369
graph2                   graph2 0.32058920
graph26                 graph26 0.31653965
graph29                 graph29 0.30266968
orbit70                 orbit70 0.30173140
orbit42                 orbit42 0.30121815
orbit44                 orbit44 0.29998400
membership_s24   membership_s24 0.28632076
orbit19                 orbit19 0.28215125
orbit29                 orbit29 0.27834475
orbit66                 orbit66 0.27724804
bigcom274             bigcom274 0.27657721
orbit13                 orbit13 0.27420805
orbit71                 orbit71 0.27362135
orbit26                 orbit26 0.26844309
orbit23                 orbit23 0.26735531
close                     close 0.26673268
graph8                   graph8 0.26392968
selfinter             selfinter 0.25723320
AP                           AP 0.25495335
fifth                     fifth 0.24172706
bigcom116             bigcom116 0.23280180
orbit69                 orbit69 0.20847621
bigcom147             bigcom147 0.20277810
fourth                   fourth 0.18648264
second                   second 0.17803476
upto_third           upto_third 0.15090494
hubscore               hubscore 0.14820533
orbit4                   orbit4 0.14466631
upto_fourth         upto_fourth 0.12218192
orbit6                   orbit6 0.11475877
bigcom40               bigcom40 0.10947243
membership_s27   membership_s27 0.10862642
membership_s6     membership_s6 0.10545649
ecc                         ecc 0.10488107
bigcom28               bigcom28 0.10078671
orbit67                 orbit67 0.09718532
orbit22                 orbit22 0.06669309
bigcom4                 bigcom4 0.06046645
membership_s30   membership_s30 0.04985979
membership_s1     membership_s1 0.04805709
orbit43                 orbit43 0.04619552
membership_s15   membership_s15 0.04522576
orbit68                 orbit68 0.03961860
membership_s4     membership_s4 0.03798168
membership_s36   membership_s36 0.03261258
evcent                   evcent 0.02695181
membership_s32   membership_s32 0.02380087
bigcom3                 bigcom3 0.02231021
bigcom8                 bigcom8 0.01987370
membership_s5     membership_s5 0.01495204
membership_s31   membership_s31 0.01343741
bigcom1                 bigcom1 0.01265179
orbit0                   orbit0 0.00000000
orbit3                   orbit3 0.00000000
orbit8                   orbit8 0.00000000
orbit14                 orbit14 0.00000000
orbit34                 orbit34 0.00000000
orbit72                 orbit72 0.00000000
eccrad                   eccrad 0.00000000
first                     first 0.00000000
bigcom2                 bigcom2 0.00000000
bigcom6                 bigcom6 0.00000000
bigcom9                 bigcom9 0.00000000
bigcom11               bigcom11 0.00000000
bigcom13               bigcom13 0.00000000
bigcom15               bigcom15 0.00000000
bigcom16               bigcom16 0.00000000
bigcom21               bigcom21 0.00000000
bigcom22               bigcom22 0.00000000
bigcom24               bigcom24 0.00000000
bigcom30               bigcom30 0.00000000
bigcom31               bigcom31 0.00000000
bigcom32               bigcom32 0.00000000
bigcom33               bigcom33 0.00000000
bigcom34               bigcom34 0.00000000
bigcom36               bigcom36 0.00000000
bigcom37               bigcom37 0.00000000
bigcom38               bigcom38 0.00000000
bigcom39               bigcom39 0.00000000
bigcom43               bigcom43 0.00000000
bigcom44               bigcom44 0.00000000
bigcom46               bigcom46 0.00000000
bigcom47               bigcom47 0.00000000
bigcom49               bigcom49 0.00000000
bigcom50               bigcom50 0.00000000
bigcom51               bigcom51 0.00000000
bigcom52               bigcom52 0.00000000
bigcom54               bigcom54 0.00000000
bigcom56               bigcom56 0.00000000
bigcom62               bigcom62 0.00000000
bigcom66               bigcom66 0.00000000
bigcom68               bigcom68 0.00000000
bigcom69               bigcom69 0.00000000
bigcom71               bigcom71 0.00000000
bigcom72               bigcom72 0.00000000
bigcom73               bigcom73 0.00000000
bigcom74               bigcom74 0.00000000
bigcom75               bigcom75 0.00000000
bigcom76               bigcom76 0.00000000
bigcom77               bigcom77 0.00000000
bigcom79               bigcom79 0.00000000
bigcom80               bigcom80 0.00000000
bigcom82               bigcom82 0.00000000
bigcom83               bigcom83 0.00000000
bigcom84               bigcom84 0.00000000
bigcom85               bigcom85 0.00000000
bigcom87               bigcom87 0.00000000
bigcom89               bigcom89 0.00000000
bigcom91               bigcom91 0.00000000
bigcom92               bigcom92 0.00000000
bigcom93               bigcom93 0.00000000
bigcom96               bigcom96 0.00000000
bigcom97               bigcom97 0.00000000
bigcom98               bigcom98 0.00000000
bigcom99               bigcom99 0.00000000
bigcom101             bigcom101 0.00000000
bigcom104             bigcom104 0.00000000
bigcom106             bigcom106 0.00000000
bigcom109             bigcom109 0.00000000
bigcom113             bigcom113 0.00000000
bigcom120             bigcom120 0.00000000
bigcom123             bigcom123 0.00000000
bigcom126             bigcom126 0.00000000
bigcom127             bigcom127 0.00000000
bigcom137             bigcom137 0.00000000
bigcom139             bigcom139 0.00000000
bigcom140             bigcom140 0.00000000
bigcom143             bigcom143 0.00000000
bigcom145             bigcom145 0.00000000
bigcom146             bigcom146 0.00000000
bigcom149             bigcom149 0.00000000
bigcom153             bigcom153 0.00000000
bigcom154             bigcom154 0.00000000
bigcom156             bigcom156 0.00000000
bigcom157             bigcom157 0.00000000
bigcom158             bigcom158 0.00000000
bigcom160             bigcom160 0.00000000
bigcom161             bigcom161 0.00000000
bigcom162             bigcom162 0.00000000
bigcom164             bigcom164 0.00000000
bigcom166             bigcom166 0.00000000
bigcom167             bigcom167 0.00000000
bigcom171             bigcom171 0.00000000
bigcom173             bigcom173 0.00000000
bigcom175             bigcom175 0.00000000
bigcom176             bigcom176 0.00000000
bigcom177             bigcom177 0.00000000
bigcom178             bigcom178 0.00000000
bigcom180             bigcom180 0.00000000
bigcom181             bigcom181 0.00000000
bigcom184             bigcom184 0.00000000
bigcom186             bigcom186 0.00000000
bigcom187             bigcom187 0.00000000
bigcom189             bigcom189 0.00000000
bigcom194             bigcom194 0.00000000
bigcom195             bigcom195 0.00000000
bigcom196             bigcom196 0.00000000
bigcom204             bigcom204 0.00000000
bigcom205             bigcom205 0.00000000
bigcom212             bigcom212 0.00000000
bigcom214             bigcom214 0.00000000
bigcom222             bigcom222 0.00000000
bigcom223             bigcom223 0.00000000
bigcom226             bigcom226 0.00000000
bigcom227             bigcom227 0.00000000
bigcom229             bigcom229 0.00000000
bigcom233             bigcom233 0.00000000
bigcom236             bigcom236 0.00000000
bigcom237             bigcom237 0.00000000
bigcom246             bigcom246 0.00000000
bigcom248             bigcom248 0.00000000
bigcom249             bigcom249 0.00000000
bigcom250             bigcom250 0.00000000
bigcom254             bigcom254 0.00000000
bigcom266             bigcom266 0.00000000
bigcom269             bigcom269 0.00000000
bigcom272             bigcom272 0.00000000
bigcom281             bigcom281 0.00000000
bigcom291             bigcom291 0.00000000
bigcom292             bigcom292 0.00000000
bigcom295             bigcom295 0.00000000
bigcom299             bigcom299 0.00000000
bigcom301             bigcom301 0.00000000
bigcom306             bigcom306 0.00000000
bigcom309             bigcom309 0.00000000
bigcom314             bigcom314 0.00000000
bigcom321             bigcom321 0.00000000
bigcom341             bigcom341 0.00000000
bigcom350             bigcom350 0.00000000
bigcom353             bigcom353 0.00000000
bigcom359             bigcom359 0.00000000
bigcom363             bigcom363 0.00000000
bigcom365             bigcom365 0.00000000
bigcom385             bigcom385 0.00000000
bigcom386             bigcom386 0.00000000
bigcom408             bigcom408 0.00000000
bigcom412             bigcom412 0.00000000
bigcom480             bigcom480 0.00000000
membership_s3     membership_s3 0.00000000
membership_s8     membership_s8 0.00000000
membership_s9     membership_s9 0.00000000
membership_s11   membership_s11 0.00000000
membership_s12   membership_s12 0.00000000
membership_s14   membership_s14 0.00000000
membership_s16   membership_s16 0.00000000
membership_s17   membership_s17 0.00000000
membership_s18   membership_s18 0.00000000
membership_s20   membership_s20 0.00000000
membership_s21   membership_s21 0.00000000
membership_s22   membership_s22 0.00000000
membership_s25   membership_s25 0.00000000
membership_s26   membership_s26 0.00000000
membership_s28   membership_s28 0.00000000
membership_s33   membership_s33 0.00000000
membership_s37   membership_s37 0.00000000
pdi                         pdi 0.00000000
[1] "Dataset: med_C Model RF, run: 3 of 10 2015-06-16 11:04:05"
     |      Out-of-bag   |
Tree |      MSE  %Var(y) |
   1 |  0.09544   223.27 |
   2 |  0.08833   206.64 |
   3 |  0.08002   187.18 |
   4 |   0.0778   182.01 |
   5 |  0.07407   173.27 |
   6 |  0.06947   162.51 |
   7 |  0.06652   155.61 |
   8 |  0.06491   151.83 |
   9 |  0.06295   147.25 |
  10 |  0.06128   143.35 |
  11 |  0.06046   141.44 |
  12 |   0.0585   136.84 |
  13 |  0.05695   133.23 |
  14 |  0.05545   129.71 |
  15 |  0.05449   127.47 |
  16 |  0.05438   127.22 |
  17 |  0.05419   126.77 |
  18 |   0.0538   125.84 |
  19 |  0.05299   123.95 |
  20 |  0.05282   123.57 |
  21 |  0.05249   122.79 |
  22 |  0.05224   122.20 |
  23 |  0.05198   121.59 |
  24 |  0.05169   120.92 |
  25 |  0.05124   119.87 |
  26 |   0.0508   118.83 |
  27 |  0.05061   118.38 |
  28 |  0.05058   118.32 |
  29 |  0.05028   117.61 |
  30 |  0.05031   117.70 |
  31 |  0.05017   117.36 |
  32 |     0.05   116.96 |
  33 |  0.04979   116.48 |
  34 |  0.04979   116.47 |
  35 |  0.04975   116.38 |
  36 |  0.04963   116.11 |
  37 |  0.04951   115.83 |
  38 |  0.04936   115.46 |
  39 |   0.0492   115.10 |
  40 |  0.04908   114.82 |
  41 |  0.04909   114.83 |
  42 |  0.04911   114.89 |
  43 |   0.0491   114.86 |
  44 |  0.04904   114.71 |
  45 |  0.04898   114.57 |
  46 |  0.04902   114.67 |
  47 |  0.04895   114.50 |
  48 |  0.04887   114.33 |
  49 |  0.04874   114.01 |
  50 |  0.04865   113.81 |
  51 |  0.04859   113.67 |
  52 |  0.04853   113.53 |
  53 |  0.04857   113.61 |
  54 |  0.04851   113.48 |
  55 |  0.04839   113.20 |
  56 |  0.04841   113.24 |
  57 |  0.04837   113.16 |
  58 |  0.04832   113.03 |
  59 |  0.04825   112.88 |
  60 |  0.04824   112.84 |
  61 |  0.04824   112.85 |
  62 |  0.04821   112.79 |
  63 |  0.04823   112.81 |
  64 |  0.04817   112.68 |
  65 |  0.04814   112.62 |
  66 |  0.04812   112.57 |
  67 |  0.04808   112.48 |
  68 |  0.04806   112.43 |
  69 |  0.04805   112.40 |
  70 |  0.04808   112.47 |
  71 |  0.04808   112.48 |
  72 |  0.04807   112.45 |
  73 |   0.0481   112.52 |
  74 |  0.04807   112.46 |
  75 |  0.04806   112.42 |
  76 |  0.04807   112.44 |
  77 |   0.0481   112.53 |
  78 |  0.04804   112.38 |
  79 |  0.04804   112.38 |
  80 |  0.04797   112.22 |
  81 |  0.04797   112.22 |
  82 |    0.048   112.28 |
  83 |  0.04804   112.38 |
  84 |  0.04799   112.26 |
  85 |  0.04798   112.23 |
  86 |  0.04788   112.02 |
  87 |  0.04784   111.90 |
  88 |  0.04782   111.86 |
  89 |  0.04781   111.84 |
  90 |  0.04777   111.76 |
  91 |  0.04775   111.71 |
  92 |  0.04773   111.67 |
  93 |  0.04769   111.57 |
  94 |  0.04768   111.54 |
  95 |  0.04768   111.53 |
  96 |  0.04766   111.49 |
  97 |  0.04765   111.46 |
  98 |  0.04762   111.39 |
  99 |  0.04759   111.32 |
 100 |  0.04757   111.27 |
[1] "Random Forest variable coefficients"
                      %IncMSE IncNodePurity
graph5           4.667523e-03  1.036644e+00
graph6           3.831562e-03  1.188158e+00
graph7           4.735827e-03  7.836752e-01
graph8           1.120837e-03  3.628843e-01
graph9           1.440040e-03  9.138533e-01
graph10          1.066229e-02  1.512570e+00
graph11          7.221061e-03  1.222489e+00
graph12          8.661127e-03  1.326993e+00
graph13          2.924197e-03  8.638680e-01
graph14          7.485595e-03  9.916987e-01
graph15          3.760515e-03  7.879452e-01
graph16          5.345881e-03  8.339701e-01
graph17          7.634486e-03  1.091165e+00
graph18          4.970682e-03  8.381846e-01
graph19          7.123664e-03  1.357950e+00
graph20          8.201846e-03  2.285521e+00
graph21          5.035260e-03  1.031588e+00
graph22          9.031899e-03  1.127120e+00
graph23          8.627316e-03  1.647899e+00
graph24          3.725076e-03  8.775341e-01
graph25          5.197691e-03  1.484285e+00
graph26          1.906302e-03  9.878891e-01
graph27          4.155082e-03  7.609365e-01
graph28          2.938223e-03  4.176074e-01
graph29          7.140662e-04  2.187848e-01
orbit0           4.369094e-04  3.502913e-01
orbit1           1.055778e-02  1.008282e+00
orbit2           2.868047e-03  1.126425e+00
orbit3           9.384098e-04  4.807873e-01
orbit4           3.035375e-03  7.838151e-01
orbit5           5.139289e-03  1.269376e+00
orbit6           5.652575e-03  9.228670e-01
orbit7           5.496122e-03  1.327885e+00
orbit8           5.552482e-03  1.050602e+00
orbit9           3.727668e-03  7.166273e-01
orbit10          4.548948e-03  7.231203e-01
orbit11          1.741772e-03  5.662362e-01
orbit12          4.244788e-03  1.026029e+00
orbit13          1.522815e-03  6.046912e-01
orbit14          5.654294e-04  4.074139e-01
orbit15          1.882665e-03  6.123663e-01
orbit16          4.253564e-03  8.732677e-01
orbit17          4.154774e-03  9.953206e-01
orbit18          7.741738e-03  2.625863e+00
orbit19          2.466450e-03  6.000616e-01
orbit20          7.718278e-03  1.284594e+00
orbit21          6.643222e-03  1.365178e+00
orbit22          6.294946e-03  1.128340e+00
orbit23          6.227319e-03  1.337895e+00
orbit24          6.844180e-03  1.243897e+00
orbit25          4.735816e-03  1.051989e+00
orbit26          3.897202e-03  6.951776e-01
orbit27          5.633200e-03  1.202254e+00
orbit28          7.237046e-03  1.316597e+00
orbit29          7.934282e-03  1.089790e+00
orbit30          2.151568e-03  1.138756e+00
orbit31          7.327612e-03  1.090579e+00
orbit32          5.670511e-03  9.824794e-01
orbit33          2.094723e-03  9.749871e-01
orbit34          5.787308e-03  1.083618e+00
orbit35          8.622502e-03  7.809404e-01
orbit36          3.279936e-03  1.443284e+00
orbit37          6.829508e-03  1.061796e+00
orbit38          5.623999e-03  1.323449e+00
orbit39          5.797845e-03  1.654574e+00
orbit40          4.734815e-03  9.755191e-01
orbit41          6.597892e-03  8.950241e-01
orbit42          1.686823e-03  5.977232e-01
orbit43          5.756126e-03  1.021666e+00
orbit44          1.454314e-03  4.433497e-01
orbit45          8.818535e-03  1.325993e+00
orbit46          5.670521e-03  1.249086e+00
orbit47          5.489726e-03  1.178597e+00
orbit48          4.710298e-03  7.807089e-01
orbit49          6.016799e-03  1.824034e+00
orbit50          7.529890e-03  1.357888e+00
orbit51          4.771349e-03  1.241631e+00
orbit52          4.393190e-03  8.899469e-01
orbit53          5.534394e-03  1.192286e+00
orbit54          7.270456e-03  7.812341e-01
orbit55          1.682976e-03  6.640824e-01
orbit56          4.075272e-03  1.738134e+00
orbit57          3.725919e-03  9.739184e-01
orbit58          2.398453e-03  5.269270e-01
orbit59          3.407965e-03  7.916609e-01
orbit60          2.885252e-03  6.589052e-01
orbit61          1.950088e-03  4.207306e-01
orbit62          2.211977e-03  1.150108e+00
orbit63          3.805929e-03  9.823584e-01
orbit64          3.050426e-03  6.608659e-01
orbit65          2.898711e-03  1.275088e+00
orbit66          2.178373e-03  5.607504e-01
orbit67          1.158607e-03  6.372354e-01
orbit68          1.118277e-03  5.744486e-01
orbit69          8.245856e-04  4.037582e-01
orbit70          3.063930e-03  6.598925e-01
orbit71          1.631531e-03  3.613586e-01
orbit72          7.435426e-04  3.293258e-01
AP               8.651858e-05  1.735405e-01
bet              2.910606e-03  2.798205e+00
ecc              7.637261e-04  2.356223e-01
eccrad           7.995814e-04  2.655003e-01
close            6.250801e-03  9.042550e-01
constraint       8.783550e-03  1.747992e+00
coreness         1.739149e-03  7.174461e-01
knn              6.988165e-03  1.819507e+00
hubscore         5.764692e-03  8.014806e-01
pagerank         1.649359e-03  2.130746e+00
trans            4.688475e-03  1.515716e+00
evcent           4.462262e-03  7.254278e-01
first            5.807899e-04  4.049918e-01
upto_second      4.790649e-03  7.359280e-01
upto_third       3.787721e-03  1.115072e+00
upto_fourth      6.086073e-03  7.701630e-01
upto_fifth       3.939519e-03  8.377842e-01
upto_sixth       4.831520e-03  1.108665e+00
second           2.862014e-03  6.147378e-01
third            5.791711e-03  1.998509e+00
fourth           5.223414e-03  9.293416e-01
fifth            3.239180e-03  1.332731e+00
sixth            8.040087e-03  1.378190e+00
ratio1           6.504483e-03  1.773962e+00
ratio2           1.066460e-02  1.691020e+00
ratio3           5.445451e-03  1.320814e+00
ratio4           6.649784e-03  2.661023e+00
ratio5           5.112395e-03  3.468703e+00
ratio6           3.304569e-03  1.504941e+00
selfinter       -9.718526e-05  1.946686e-01
walktrap_vertex  1.005095e-03  2.544264e+00
bigcom1          3.687178e-05  1.568239e-01
bigcom2          0.000000e+00  4.996004e-18
bigcom3         -5.623003e-05  1.432225e-01
bigcom4          9.518267e-05  2.369115e-01
bigcom6          0.000000e+00  1.387779e-18
bigcom8          3.042482e-05  1.672541e-01
bigcom9         -7.061303e-05  1.596327e-01
bigcom11         0.000000e+00  5.533768e-18
bigcom13         0.000000e+00  1.942890e-18
bigcom15         8.519753e-06  3.853840e-02
bigcom16         5.061110e-06  4.551742e-01
bigcom21        -1.166861e-05  7.486580e-03
bigcom22         3.894934e-06  9.314137e-02
bigcom24         0.000000e+00  4.718448e-18
bigcom26         3.191206e-04  7.683126e-01
bigcom28         3.457639e-04  4.574751e-01
bigcom30        -2.770222e-05  2.814484e-01
bigcom31         0.000000e+00  8.847090e-19
bigcom32        -9.959659e-06  9.331551e-02
bigcom33         0.000000e+00  0.000000e+00
bigcom34         0.000000e+00  0.000000e+00
bigcom36         0.000000e+00  3.330669e-18
bigcom37         0.000000e+00  2.775558e-19
bigcom38         0.000000e+00  1.491862e-18
bigcom39        -1.329232e-05  5.433916e-02
bigcom40        -2.468559e-05  3.152434e-01
bigcom43         4.510696e-05  4.232635e-01
bigcom44         3.576462e-05  7.973990e-02
bigcom46         7.164484e-05  3.517296e-01
bigcom47        -8.920815e-05  2.159656e-01
bigcom49        -1.143630e-07  3.589709e-01
bigcom50         0.000000e+00  2.775558e-19
bigcom51         0.000000e+00  8.326673e-19
bigcom52         0.000000e+00  2.220446e-18
bigcom54         0.000000e+00  1.110223e-18
bigcom56         0.000000e+00  6.557255e-18
bigcom62         0.000000e+00  5.551115e-19
bigcom66         0.000000e+00  5.551115e-19
bigcom68         0.000000e+00  5.551115e-19
bigcom69         0.000000e+00  3.122502e-18
bigcom71         0.000000e+00  1.110223e-18
bigcom72         0.000000e+00  1.387779e-18
bigcom73         0.000000e+00  2.220446e-18
bigcom74         0.000000e+00  1.942890e-18
bigcom75         0.000000e+00  2.081668e-18
bigcom76         0.000000e+00  3.157197e-18
bigcom77         0.000000e+00  3.816392e-18
bigcom79         0.000000e+00  8.326673e-19
bigcom80         0.000000e+00  2.775558e-18
bigcom82         1.067837e-05  6.966966e-01
bigcom83         0.000000e+00  1.387779e-18
bigcom84         0.000000e+00  5.342948e-18
bigcom85         0.000000e+00  8.478797e-01
bigcom87         0.000000e+00  1.665335e-18
bigcom89         0.000000e+00  1.942890e-18
bigcom91         0.000000e+00  3.955170e-18
bigcom92         0.000000e+00  6.071532e-18
bigcom93         0.000000e+00  1.110223e-18
bigcom96         0.000000e+00  1.249001e-18
bigcom97         0.000000e+00  4.093947e-18
bigcom98         0.000000e+00  5.551115e-19
bigcom99         0.000000e+00  0.000000e+00
bigcom101       -1.657163e-05  5.631083e-02
bigcom104        0.000000e+00  2.775558e-19
bigcom106        0.000000e+00  1.179612e-18
bigcom109        0.000000e+00  2.775558e-18
bigcom113        0.000000e+00  8.326673e-19
bigcom116        1.119694e-04  3.201962e-01
bigcom120        0.000000e+00  4.163336e-19
bigcom123        0.000000e+00  1.110223e-18
bigcom126        0.000000e+00  2.775558e-19
bigcom127        0.000000e+00  2.081668e-18
bigcom137        0.000000e+00  4.510281e-18
bigcom139        0.000000e+00  5.551115e-19
bigcom140        0.000000e+00  1.110223e-18
bigcom143        0.000000e+00  1.387779e-19
bigcom145        0.000000e+00  0.000000e+00
bigcom146        0.000000e+00  1.422473e-18
bigcom147       -5.142745e-05  3.114077e-01
bigcom149        0.000000e+00  2.636780e-18
bigcom153        3.463390e-05  2.638856e-01
bigcom154        0.000000e+00  3.885781e-18
bigcom156        7.238788e-05  4.458071e-01
bigcom157        0.000000e+00  5.551115e-19
bigcom158        0.000000e+00  2.775558e-19
bigcom160        0.000000e+00  2.775558e-19
bigcom161        0.000000e+00  5.551115e-19
bigcom162        0.000000e+00  5.898060e-19
bigcom164        0.000000e+00  0.000000e+00
bigcom166        1.132339e-05  2.698971e-01
bigcom167        0.000000e+00  5.429684e-18
bigcom171        1.880416e-05  3.671843e-01
bigcom173        0.000000e+00  5.551115e-19
bigcom175       -1.747705e-05  4.383941e-01
bigcom176        0.000000e+00  2.775558e-19
bigcom177        0.000000e+00  8.326673e-19
bigcom178        0.000000e+00  1.700029e-18
bigcom180        0.000000e+00  1.942890e-18
bigcom181       -2.384725e-05  2.190656e-01
bigcom184        0.000000e+00  2.220446e-18
bigcom186        0.000000e+00  3.608225e-18
bigcom187        0.000000e+00  1.942890e-18
bigcom189        0.000000e+00  3.191891e-18
bigcom194        0.000000e+00  1.144917e-18
bigcom195        0.000000e+00  1.665335e-18
bigcom196        0.000000e+00  1.665335e-18
bigcom204        0.000000e+00  0.000000e+00
bigcom205        0.000000e+00  6.938894e-20
bigcom212        0.000000e+00  1.318390e-18
bigcom214        0.000000e+00  2.775558e-19
bigcom222        0.000000e+00  1.110223e-18
bigcom223        0.000000e+00  2.775558e-19
bigcom226       -2.794422e-05  5.525554e-01
bigcom227        0.000000e+00  8.326673e-19
bigcom229        0.000000e+00  1.110223e-18
bigcom233        0.000000e+00  1.387779e-19
bigcom236        0.000000e+00  1.110223e-18
bigcom237       -6.819325e-06  4.202465e-01
bigcom246        0.000000e+00  5.967449e-18
bigcom248        0.000000e+00  4.024558e-18
bigcom249        0.000000e+00  2.220446e-18
bigcom250        0.000000e+00  3.538836e-18
bigcom254        0.000000e+00  5.551115e-19
bigcom266        0.000000e+00  2.498002e-18
bigcom269        0.000000e+00  0.000000e+00
bigcom272        0.000000e+00  8.326673e-19
bigcom274        4.614759e-05  4.840011e-01
bigcom281        0.000000e+00  2.498002e-18
bigcom291        0.000000e+00  0.000000e+00
bigcom292        0.000000e+00  2.775558e-19
bigcom295        0.000000e+00  3.330669e-18
bigcom299        0.000000e+00  5.551115e-19
bigcom301        0.000000e+00  2.498002e-18
bigcom306        0.000000e+00  0.000000e+00
bigcom309        0.000000e+00  1.144917e-18
bigcom314        0.000000e+00  1.110223e-18
bigcom321        0.000000e+00  2.775558e-19
bigcom341       -5.495179e-05  4.711205e-01
bigcom350        0.000000e+00  6.245005e-19
bigcom353        0.000000e+00  1.110223e-18
bigcom359        0.000000e+00  0.000000e+00
bigcom363        0.000000e+00  5.551115e-19
bigcom365       -8.336853e-06  2.125892e-01
bigcom385        0.000000e+00  2.498002e-18
bigcom386        0.000000e+00  1.179612e-18
bigcom408        0.000000e+00  1.526557e-18
bigcom412        0.000000e+00  5.551115e-19
bigcom480        0.000000e+00  0.000000e+00
spin_vertex      2.562577e-03  3.008104e+00
membership_s1    4.285778e-05  1.163300e-01
membership_s3    0.000000e+00  1.110223e-18
membership_s4    2.141606e-04  2.869716e-01
membership_s5    5.884260e-05  1.411550e-01
membership_s6    7.338241e-05  3.075295e-01
membership_s7    3.158332e-04  6.028363e-01
membership_s8    0.000000e+00  2.775558e-19
membership_s9    0.000000e+00  4.510281e-19
membership_s11   0.000000e+00  8.326673e-19
membership_s12   0.000000e+00  8.326673e-19
membership_s14  -1.641179e-05  3.724733e-01
membership_s15   8.257500e-06  1.039001e-01
membership_s16   0.000000e+00  1.387779e-18
membership_s17   0.000000e+00  5.551115e-19
membership_s18   2.413304e-05  9.137828e-02
membership_s20   0.000000e+00  8.326673e-19
membership_s21   0.000000e+00  1.078998e-17
membership_s22   0.000000e+00  4.163336e-18
membership_s24  -9.625791e-06  2.758951e-01
membership_s25   0.000000e+00  2.636780e-18
membership_s26   0.000000e+00  0.000000e+00
membership_s27   8.368417e-05  1.508638e-01
membership_s28  -1.586422e-05  1.095644e-01
membership_s30   1.021873e-04  9.651710e-02
membership_s31  -1.886192e-05  1.025329e-01
membership_s32   6.398407e-05  3.561993e-01
membership_s33   0.000000e+00  0.000000e+00
membership_s36   1.878018e-04  2.378296e-01
membership_s37   0.000000e+00  9.575674e-18
V1               2.153008e-02  3.403757e+00
V2               5.697540e-03  3.701980e+00
pdi             -2.150196e-05  2.297983e-01
adhesion         9.257789e-03  1.941956e+00
cohesion         7.251298e-03  2.643723e+00
inner            2.893145e-03  2.179748e+00
outer            2.219311e-03  3.423556e+00
ioratio          3.639120e-03  2.528488e+00
comsize          2.743653e-03  3.009136e+00
target           8.246504e-05  2.822641e-01
[1] "Dataset: med_C Model GLM, run: 3 of 10 2015-06-16 11:06:48"
[1] "glmnet variable coefficients"
                         [,1]          [,2]
(Intercept)     -3.060872e+00 -2.632753e+00
graph0           3.259513e-40  1.916497e-05
graph1          -2.815339e-42 -1.488345e-07
graph2           1.316286e-40  7.674021e-06
graph3          -1.135580e-44 -4.516256e-10
graph4          -6.620844e-45 -3.628047e-10
graph5          -2.428143e-42 -1.234417e-07
graph6          -2.239900e-43 -1.121733e-08
graph7          -1.861598e-42 -9.133325e-08
graph8           1.534291e-40  8.777253e-06
graph9          -1.544228e-46 -5.438898e-12
graph10         -1.492769e-46 -8.093587e-12
graph11         -1.036677e-47 -5.700059e-13
graph12         -1.064732e-45 -4.783828e-11
graph13          3.687815e-45  2.441062e-10
graph14         -8.223566e-46 -4.460774e-11
graph15         -1.718238e-43 -8.799904e-09
graph16         -1.111967e-44 -5.917015e-10
graph17         -8.844165e-45 -4.361609e-10
graph18         -1.932501e-44 -2.076201e-10
graph19         -5.966817e-45 -1.729388e-10
graph20          7.468062e-44  5.014414e-09
graph21         -1.670901e-43 -8.783045e-09
graph22         -5.164909e-43 -2.861915e-08
graph23          3.823766e-43  2.277914e-08
graph24          8.731374e-44  6.125966e-09
graph25         -2.541857e-42 -1.417873e-07
graph26          7.828200e-43  4.715741e-08
graph27         -3.791685e-42 -2.067617e-07
graph28          1.008470e-41  5.816605e-07
graph29          4.657392e-41  2.590050e-06
orbit0           3.259513e-40  1.916554e-05
orbit1          -3.172970e-42 -1.684993e-07
orbit2           1.330657e-41  7.925977e-07
orbit3           1.316286e-40  7.673940e-06
orbit4          -1.606467e-44 -6.587401e-10
orbit5          -3.010214e-44 -1.127258e-09
orbit6          -6.622399e-45 -3.628595e-10
orbit7           1.010364e-42  6.125025e-08
orbit8          -2.428143e-42 -1.234190e-07
orbit9          -4.382717e-43 -2.033546e-08
orbit10         -3.642522e-43 -1.875300e-08
orbit11         -9.541307e-43 -4.290692e-08
orbit12         -3.950987e-42 -2.068923e-07
orbit13          2.678127e-41  1.560316e-06
orbit14          1.534291e-40  8.776881e-06
orbit15          1.337307e-46  1.341723e-11
orbit16          1.020021e-45  6.780949e-11
orbit17         -2.916474e-45 -1.529945e-10
orbit18         -2.624779e-46 -1.543117e-11
orbit19         -2.233107e-46 -1.213006e-11
orbit20         -2.711279e-46 -1.415831e-11
orbit21          6.595140e-45  4.265172e-10
orbit22         -1.036678e-47 -5.699480e-13
orbit23          1.185506e-43  7.305064e-09
orbit24         -8.072194e-46 -2.746738e-11
orbit25         -3.650651e-45 -1.803200e-10
orbit26         -9.682950e-45 -4.060058e-10
orbit27          7.365469e-45  5.381728e-10
orbit28          3.157036e-44  2.077253e-09
orbit29          8.158137e-45  5.140698e-10
orbit30         -8.874448e-44 -4.735106e-09
orbit31         -1.808614e-45 -9.860864e-11
orbit32         -1.071372e-45 -5.764340e-11
orbit33         -5.409193e-43 -2.939254e-08
orbit34         -1.718238e-43 -8.797858e-09
orbit35         -3.224651e-44 -1.670637e-09
orbit36         -6.707866e-44 -3.741048e-09
orbit37         -1.674163e-44 -8.925272e-10
orbit38         -2.426989e-43 -1.299843e-08
orbit39         -2.086712e-44 -9.270381e-10
orbit40         -1.253417e-44 -6.302046e-10
orbit41         -1.023413e-43 -5.306197e-09
orbit42         -1.977493e-42 -1.102780e-07
orbit43         -1.638375e-44 -2.892476e-11
orbit44         -5.079994e-41 -2.903487e-06
orbit45          5.088359e-44  3.547273e-09
orbit46          4.152598e-44  2.634435e-09
orbit47         -6.750806e-43 -3.698676e-08
orbit48         -2.136907e-43 -1.180876e-08
orbit49          9.407378e-44  6.173217e-09
orbit50         -3.480129e-42 -1.929122e-07
orbit51         -3.584917e-43 -1.902292e-08
orbit52         -1.804582e-43 -8.279049e-09
orbit53         -1.675094e-42 -9.228766e-08
orbit54         -5.213648e-43 -2.888480e-08
orbit55         -2.340306e-42 -1.297782e-07
orbit56          5.351761e-43  3.378471e-08
orbit57          5.115846e-43  3.000042e-08
orbit58          8.744038e-42  5.020326e-07
orbit59          2.180499e-43  1.407633e-08
orbit60         -6.884051e-43 -3.613752e-08
orbit61          8.560800e-43  6.549051e-08
orbit62         -3.405961e-42 -1.831417e-07
orbit63         -8.492560e-42 -4.759430e-07
orbit64         -7.530766e-42 -4.262836e-07
orbit65          1.076917e-42  6.944373e-08
orbit66          1.225355e-42  7.256613e-08
orbit67          2.225068e-41  1.276677e-06
orbit68         -5.036032e-42 -2.771046e-07
orbit69          1.584710e-40  9.107042e-06
orbit70          5.828385e-42  3.423436e-07
orbit71          6.131574e-41  3.504927e-06
orbit72          4.657392e-41  2.589671e-06
AP               8.907461e-39  5.108621e-04
bet             -3.406899e-44 -1.654375e-09
ecc              1.189687e-38  6.645051e-04
eccrad           7.138120e-38  3.986947e-03
close           -8.407858e-38 -4.232119e-03
constraint      -4.419066e-38 -2.609235e-03
coreness         4.222320e-40  2.529000e-05
knn             -5.031616e-41 -2.750723e-06
hubscore        -7.478226e-38 -3.431744e-03
pagerank        -6.877156e-37 -3.978611e-02
trans            1.124575e-38  6.485031e-04
evcent          -7.850226e-38 -3.643569e-03
first            3.259513e-40  1.916714e-05
upto_second     -4.287603e-42 -2.294229e-07
upto_third      -3.551909e-43 -1.530417e-08
upto_fourth      8.844957e-43  6.657953e-08
upto_fifth       1.345404e-42  3.091965e-07
upto_sixth      -6.405247e-40 -3.443287e-05
second          -4.330668e-42 -2.318267e-07
third            8.494315e-43  5.270499e-08
fourth           5.890444e-43  2.743488e-08
fifth           -1.014012e-42 -7.504465e-08
sixth           -8.854255e-42 -7.596329e-07
ratio1          -6.005726e-41 -3.306932e-06
ratio2           2.676747e-40  1.463676e-05
ratio3          -8.370815e-40 -5.240850e-05
ratio4          -1.414447e-38 -9.305861e-04
ratio5           9.140894e-38  5.140897e-03
ratio6          -4.709851e-40 -2.834630e-05
selfinter        8.011282e-39  4.595390e-04
walktrap_vertex -1.085102e-38 -6.212231e-04
bigcom1         -7.189618e-39 -4.099559e-04
bigcom2         -4.525113e-38 -2.610579e-03
bigcom3         -1.295818e-38 -7.501355e-04
bigcom4         -1.618566e-39 -8.985910e-05
bigcom6         -4.525113e-38 -2.617635e-03
bigcom8         -1.971803e-39 -1.100626e-04
bigcom9          7.146098e-40  4.075546e-05
bigcom11        -4.531946e-38 -2.624816e-03
bigcom13        -4.531946e-38 -2.626355e-03
bigcom15         2.702903e-38  1.549928e-03
bigcom16         1.233069e-37  7.106151e-03
bigcom21        -1.646642e-38 -9.509097e-04
bigcom22        -1.458859e-38 -8.403003e-04
bigcom24        -4.523165e-38 -2.620279e-03
bigcom26         6.003996e-38  3.459644e-03
bigcom28         1.845671e-38  1.064696e-03
bigcom30         1.719811e-38  9.866203e-04
bigcom31        -4.522191e-38 -2.613169e-03
bigcom32         9.924716e-38  5.707499e-03
bigcom33        -4.521218e-38 -2.620714e-03
bigcom34         0.000000e+00  0.000000e+00
bigcom36        -4.525113e-38 -2.613090e-03
bigcom37        -4.521218e-38 -2.615532e-03
bigcom38        -4.523165e-38 -2.619602e-03
bigcom39         7.993432e-39  4.520060e-04
bigcom40         2.364245e-39  1.360220e-04
bigcom43         1.233069e-37  7.110697e-03
bigcom44        -1.214010e-38 -6.946825e-04
bigcom46         3.907351e-38  2.246651e-03
bigcom47         6.716104e-38  3.864920e-03
bigcom49         1.233069e-37  7.110760e-03
bigcom50        -4.521218e-38 -2.616820e-03
bigcom51        -4.521218e-38 -2.613135e-03
bigcom52        -4.524139e-38 -2.617108e-03
bigcom54        -4.521218e-38 -2.612940e-03
bigcom56        -4.533902e-38 -2.619306e-03
bigcom62        -4.523165e-38 -2.619940e-03
bigcom66        -4.521218e-38 -2.623467e-03
bigcom68        -4.523165e-38 -2.620347e-03
bigcom69        -4.527063e-38 -2.621595e-03
bigcom71        -4.521218e-38 -2.605934e-03
bigcom72        -4.521218e-38 -2.612397e-03
bigcom73        -4.535859e-38 -2.622633e-03
bigcom74        -4.529992e-38 -2.615820e-03
bigcom75        -4.523165e-38 -2.615068e-03
bigcom76        -4.525113e-38 -2.610277e-03
bigcom77        -4.527063e-38 -2.612962e-03
bigcom79        -4.522191e-38 -2.619669e-03
bigcom80        -4.526088e-38 -2.623348e-03
bigcom82         2.916861e-37  1.682133e-02
bigcom83        -4.522191e-38 -2.587900e-03
bigcom84        -4.526088e-38 -2.625007e-03
bigcom85         9.651062e-37  5.562207e-02
bigcom87        -4.526088e-38 -2.618715e-03
bigcom89        -4.521218e-38 -2.622294e-03
bigcom91        -4.529015e-38 -2.617810e-03
bigcom92        -4.539780e-38 -2.622948e-03
bigcom93        -4.521218e-38 -2.571011e-03
bigcom96        -4.522191e-38 -2.618610e-03
bigcom97        -4.526088e-38 -2.612076e-03
bigcom98        -4.521218e-38 -2.621845e-03
bigcom99         0.000000e+00  0.000000e+00
bigcom101        3.907351e-38  2.225215e-03
bigcom104       -4.522191e-38 -2.614189e-03
bigcom106       -4.522191e-38 -2.617373e-03
bigcom109       -4.522191e-38 -2.617298e-03
bigcom113       -4.522191e-38 -2.627296e-03
bigcom116        5.617019e-38  3.239917e-03
bigcom120       -4.523165e-38 -2.612351e-03
bigcom123       -4.522191e-38 -2.596113e-03
bigcom126       -4.521218e-38 -2.617861e-03
bigcom127       -4.526088e-38 -2.612203e-03
bigcom137       -4.526088e-38 -2.620313e-03
bigcom139       -4.523165e-38 -2.609140e-03
bigcom140       -4.523165e-38 -2.623690e-03
bigcom143       -4.521218e-38 -2.618946e-03
bigcom145       -4.523165e-38 -2.604870e-03
bigcom146       -4.523165e-38 -2.621688e-03
bigcom147        8.976738e-38  5.167759e-03
bigcom149       -4.524139e-38 -2.609276e-03
bigcom153        8.119993e-38  4.668932e-03
bigcom154       -4.521218e-38 -2.608678e-03
bigcom156        1.569866e-37  9.041263e-03
bigcom157        3.907351e-38  2.244741e-03
bigcom158       -4.521218e-38 -2.613733e-03
bigcom160       -4.521218e-38 -2.617074e-03
bigcom161       -4.523165e-38 -2.621968e-03
bigcom162       -4.522191e-38 -2.608444e-03
bigcom164       -4.521218e-38 -2.614903e-03
bigcom166        1.233069e-37  7.096244e-03
bigcom167       -4.529992e-38 -2.617663e-03
bigcom171        5.592797e-38  3.219819e-03
bigcom173       -4.522191e-38 -2.604623e-03
bigcom175        4.600460e-37  2.645907e-02
bigcom176       -4.521218e-38 -2.626234e-03
bigcom177       -4.522191e-38 -2.618699e-03
bigcom178       -4.522191e-38 -2.603115e-03
bigcom180       -4.522191e-38 -2.598084e-03
bigcom181        6.716104e-38  3.862379e-03
bigcom184       -4.523165e-38 -2.619943e-03
bigcom186       -4.522191e-38 -2.618336e-03
bigcom187       -4.522191e-38 -2.621250e-03
bigcom189       -4.525113e-38 -2.608105e-03
bigcom194       -4.523165e-38 -2.616529e-03
bigcom195       -4.521218e-38 -2.617838e-03
bigcom196       -4.522191e-38 -2.616553e-03
bigcom204        0.000000e+00  0.000000e+00
bigcom205       -4.522191e-38 -2.612955e-03
bigcom212       -4.521218e-38 -2.624457e-03
bigcom214       -4.521218e-38 -2.617637e-03
bigcom222       -4.522191e-38 -2.619843e-03
bigcom223       -4.524139e-38 -2.618342e-03
bigcom226        2.916861e-37  1.680685e-02
bigcom227       -4.523165e-38 -2.614900e-03
bigcom229       -4.521218e-38 -2.609535e-03
bigcom233       -4.523165e-38 -2.624725e-03
bigcom236       -4.521218e-38 -2.581198e-03
bigcom237        2.916861e-37  1.680283e-02
bigcom246       -4.528039e-38 -2.606595e-03
bigcom248       -4.529992e-38 -2.620725e-03
bigcom249       -4.523165e-38 -2.616987e-03
bigcom250       -4.532924e-38 -2.613688e-03
bigcom254       -4.522191e-38 -2.599831e-03
bigcom266       -4.523165e-38 -2.620046e-03
bigcom269        0.000000e+00  0.000000e+00
bigcom272       -4.521218e-38 -2.622976e-03
bigcom274        7.174901e-38  4.131615e-03
bigcom281       -4.525113e-38 -2.613960e-03
bigcom291       -4.524139e-38 -2.597066e-03
bigcom292       -4.521218e-38 -2.619057e-03
bigcom295       -4.525113e-38 -2.621919e-03
bigcom299       -4.522191e-38 -2.618599e-03
bigcom301       -4.528039e-38 -2.612555e-03
bigcom306        0.000000e+00  0.000000e+00
bigcom309       -4.521218e-38 -2.622759e-03
bigcom314       -4.523165e-38 -2.623702e-03
bigcom321       -4.521218e-38 -2.619388e-03
bigcom341        4.600460e-37  2.651300e-02
bigcom350       -4.523165e-38 -2.616620e-03
bigcom353       -4.522191e-38 -2.617589e-03
bigcom359       -4.522191e-38 -2.615996e-03
bigcom363       -4.521218e-38 -2.642872e-03
bigcom365        2.075014e-37  1.194972e-02
bigcom385       -4.522191e-38 -2.617877e-03
bigcom386       -4.523165e-38 -2.604767e-03
bigcom408       -4.522191e-38 -2.600204e-03
bigcom412       -4.522191e-38 -2.610980e-03
bigcom480       -4.521218e-38 -2.628394e-03
spin_vertex     -2.187772e-38 -1.273686e-03
membership_s1    6.029394e-39  3.420854e-04
membership_s3   -4.521218e-38 -2.612612e-03
membership_s4    1.970031e-39  1.125940e-04
membership_s5   -6.872409e-39 -3.956398e-04
membership_s6    1.076659e-38  6.375868e-04
membership_s7    3.726297e-38  2.147656e-03
membership_s8   -4.521218e-38 -2.615469e-03
membership_s9   -4.523165e-38 -2.622074e-03
membership_s11  -4.522191e-38 -2.620601e-03
membership_s12  -4.524139e-38 -2.608331e-03
membership_s14   2.075014e-37  1.195113e-02
membership_s15   1.437296e-38  8.282752e-04
membership_s16  -4.525113e-38 -2.610229e-03
membership_s17  -4.521218e-38 -2.623458e-03
membership_s18   2.719334e-38  1.556676e-03
membership_s20  -4.521218e-38 -2.615784e-03
membership_s21  -1.373133e-38 -7.945387e-04
membership_s22  -4.531946e-38 -2.613717e-03
membership_s24   9.939708e-38  5.713749e-03
membership_s25   1.799079e-38  1.027027e-03
membership_s26   0.000000e+00  0.000000e+00
membership_s27  -1.076294e-38 -6.199210e-04
membership_s28   2.916861e-37  1.674838e-02
membership_s30  -9.234300e-39 -5.337539e-04
membership_s31   1.411896e-39  7.944087e-05
membership_s32   4.416113e-39  2.533474e-04
membership_s33  -4.521218e-38 -2.622910e-03
membership_s36  -1.185181e-38 -6.763952e-04
membership_s37  -3.131080e-39 -1.875182e-04
V1               6.440234e-38  3.573485e-03
V2              -5.600488e-39 -3.617511e-04
pdi             -2.944392e-36 -1.866806e-01
adhesion        -6.383652e-42 -3.635457e-07
cohesion         1.275698e-41  7.264948e-07
inner            1.451417e-42  8.267953e-08
outer            2.996201e-42  1.719636e-07
ioratio         -7.487036e-38 -4.262735e-03
comsize          2.442701e-42  1.370008e-07
target           3.725109e-38  2.144563e-03
[1] "Dataset: med_C Model GBM, run: 4 of 10 2015-06-16 11:06:48"
Iter   TrainDeviance   ValidDeviance   StepSize   Improve
     1        0.3749             nan     0.0100    0.0002
     2        0.3738             nan     0.0100   -0.0000
     3        0.3723             nan     0.0100    0.0001
     4        0.3711             nan     0.0100   -0.0001
     5        0.3702             nan     0.0100   -0.0000
     6        0.3686             nan     0.0100    0.0001
     7        0.3675             nan     0.0100   -0.0001
     8        0.3663             nan     0.0100    0.0001
     9        0.3654             nan     0.0100   -0.0001
    10        0.3640             nan     0.0100   -0.0000
    20        0.3535             nan     0.0100   -0.0000
    40        0.3348             nan     0.0100    0.0000
    60        0.3194             nan     0.0100   -0.0001
    80        0.3042             nan     0.0100    0.0000
   100        0.2921             nan     0.0100   -0.0000
   120        0.2817             nan     0.0100    0.0000
   140        0.2708             nan     0.0100   -0.0000
   160        0.2608             nan     0.0100   -0.0001
   180        0.2521             nan     0.0100   -0.0000
   200        0.2437             nan     0.0100   -0.0000
   220        0.2361             nan     0.0100   -0.0000
   240        0.2289             nan     0.0100   -0.0000
   260        0.2216             nan     0.0100   -0.0000
   265        0.2199             nan     0.0100   -0.0000

[1] "GBM variable coefficients"
                            var     rel.inf
ratio5                   ratio5 2.887246578
comsize                 comsize 2.743748108
orbit18                 orbit18 2.397268397
V1                           V1 2.341501076
outer                     outer 2.285864364
pagerank               pagerank 2.207237390
walktrap_vertex walktrap_vertex 2.193675026
spin_vertex         spin_vertex 2.065284788
inner                     inner 2.011836100
V2                           V2 1.924862717
graph23                 graph23 1.650391672
trans                     trans 1.637326584
knn                         knn 1.533629452
bet                         bet 1.527227346
ratio1                   ratio1 1.441422144
graph20                 graph20 1.395671109
orbit16                 orbit16 1.244357436
graph25                 graph25 1.222249520
orbit20                 orbit20 1.142969226
orbit30                 orbit30 1.134667338
orbit53                 orbit53 1.122603903
ioratio                 ioratio 1.106230252
constraint           constraint 1.096935420
ratio2                   ratio2 1.025399875
graph22                 graph22 1.008463649
ratio4                   ratio4 0.992059882
cohesion               cohesion 0.956074219
orbit57                 orbit57 0.934629857
orbit36                 orbit36 0.928396475
orbit2                   orbit2 0.924952276
graph12                 graph12 0.919709648
graph7                   graph7 0.914056219
orbit49                 orbit49 0.914024645
adhesion               adhesion 0.910121985
third                     third 0.904802846
orbit65                 orbit65 0.894876995
ratio6                   ratio6 0.878178270
orbit56                 orbit56 0.859244598
orbit45                 orbit45 0.855570207
orbit50                 orbit50 0.853210431
graph14                 graph14 0.822906635
graph15                 graph15 0.819635716
orbit58                 orbit58 0.808950414
orbit62                 orbit62 0.791313337
graph16                 graph16 0.789682461
graph5                   graph5 0.785883598
orbit39                 orbit39 0.772894158
graph19                 graph19 0.754544273
graph11                 graph11 0.754338095
orbit9                   orbit9 0.729834244
graph1                   graph1 0.726067199
orbit38                 orbit38 0.719685724
orbit7                   orbit7 0.714934799
graph10                 graph10 0.700479248
orbit48                 orbit48 0.652936646
orbit47                 orbit47 0.646967274
upto_sixth           upto_sixth 0.639708611
graph18                 graph18 0.636911026
orbit25                 orbit25 0.630877606
upto_fifth           upto_fifth 0.626804533
sixth                     sixth 0.620041013
orbit64                 orbit64 0.614708611
graph13                 graph13 0.603388298
orbit17                 orbit17 0.594132085
graph28                 graph28 0.588864169
orbit59                 orbit59 0.578060515
orbit63                 orbit63 0.574326470
bigcom274             bigcom274 0.570841770
orbit21                 orbit21 0.563247216
upto_second         upto_second 0.562922458
orbit46                 orbit46 0.553166816
graph24                 graph24 0.551175808
graph27                 graph27 0.545177251
orbit33                 orbit33 0.543667340
orbit1                   orbit1 0.541874527
orbit24                 orbit24 0.537740110
orbit71                 orbit71 0.537330566
orbit5                   orbit5 0.533599045
close                     close 0.524672963
orbit11                 orbit11 0.501663699
orbit51                 orbit51 0.498387406
orbit31                 orbit31 0.481613634
orbit26                 orbit26 0.479348741
orbit52                 orbit52 0.473786817
orbit41                 orbit41 0.454297204
orbit27                 orbit27 0.442100233
graph21                 graph21 0.438027446
orbit29                 orbit29 0.436020001
membership_s7     membership_s7 0.431755533
orbit35                 orbit35 0.431506369
orbit28                 orbit28 0.424891429
orbit44                 orbit44 0.423618874
graph26                 graph26 0.419483278
orbit19                 orbit19 0.419073298
orbit32                 orbit32 0.404910416
graph4                   graph4 0.403581161
bigcom26               bigcom26 0.398825029
orbit23                 orbit23 0.398542900
orbit37                 orbit37 0.396289494
graph9                   graph9 0.386744356
ratio3                   ratio3 0.376040702
fifth                     fifth 0.373912293
orbit54                 orbit54 0.372447324
orbit55                 orbit55 0.369749235
orbit70                 orbit70 0.333335432
upto_third           upto_third 0.333001288
graph6                   graph6 0.332811089
coreness               coreness 0.329450819
fourth                   fourth 0.306707712
orbit15                 orbit15 0.302363341
orbit42                 orbit42 0.297909034
orbit61                 orbit61 0.276910898
orbit60                 orbit60 0.274142093
orbit10                 orbit10 0.257452280
orbit13                 orbit13 0.237491096
orbit40                 orbit40 0.227381856
upto_fourth         upto_fourth 0.225471407
graph17                 graph17 0.223365605
bigcom40               bigcom40 0.221501347
orbit66                 orbit66 0.221178388
graph0                   graph0 0.217853128
graph3                   graph3 0.217831997
orbit69                 orbit69 0.209097229
graph8                   graph8 0.196746709
graph29                 graph29 0.192631922
bigcom28               bigcom28 0.182578502
selfinter             selfinter 0.165200748
graph2                   graph2 0.159273917
orbit4                   orbit4 0.153053839
membership_s24   membership_s24 0.152528239
orbit67                 orbit67 0.146500337
membership_s1     membership_s1 0.135144138
hubscore               hubscore 0.134994204
orbit68                 orbit68 0.128361611
membership_s6     membership_s6 0.127748732
membership_s5     membership_s5 0.125013288
bigcom147             bigcom147 0.122115106
bigcom116             bigcom116 0.121041953
orbit12                 orbit12 0.101892255
ecc                         ecc 0.095229556
target                   target 0.092921812
membership_s36   membership_s36 0.083654183
bigcom8                 bigcom8 0.070109698
AP                           AP 0.068637004
membership_s4     membership_s4 0.060844749
orbit6                   orbit6 0.045905158
membership_s32   membership_s32 0.034771036
orbit43                 orbit43 0.034350008
membership_s30   membership_s30 0.027507128
bigcom4                 bigcom4 0.027008462
bigcom1                 bigcom1 0.024001418
bigcom30               bigcom30 0.019496617
membership_s31   membership_s31 0.018204817
membership_s15   membership_s15 0.013611528
membership_s27   membership_s27 0.004777758
orbit0                   orbit0 0.000000000
orbit3                   orbit3 0.000000000
orbit8                   orbit8 0.000000000
orbit14                 orbit14 0.000000000
orbit22                 orbit22 0.000000000
orbit34                 orbit34 0.000000000
orbit72                 orbit72 0.000000000
eccrad                   eccrad 0.000000000
evcent                   evcent 0.000000000
first                     first 0.000000000
second                   second 0.000000000
bigcom2                 bigcom2 0.000000000
bigcom3                 bigcom3 0.000000000
bigcom6                 bigcom6 0.000000000
bigcom9                 bigcom9 0.000000000
bigcom11               bigcom11 0.000000000
bigcom13               bigcom13 0.000000000
bigcom15               bigcom15 0.000000000
bigcom16               bigcom16 0.000000000
bigcom21               bigcom21 0.000000000
bigcom22               bigcom22 0.000000000
bigcom24               bigcom24 0.000000000
bigcom31               bigcom31 0.000000000
bigcom32               bigcom32 0.000000000
bigcom33               bigcom33 0.000000000
bigcom34               bigcom34 0.000000000
bigcom36               bigcom36 0.000000000
bigcom37               bigcom37 0.000000000
bigcom38               bigcom38 0.000000000
bigcom39               bigcom39 0.000000000
bigcom43               bigcom43 0.000000000
bigcom44               bigcom44 0.000000000
bigcom46               bigcom46 0.000000000
bigcom47               bigcom47 0.000000000
bigcom49               bigcom49 0.000000000
bigcom50               bigcom50 0.000000000
bigcom51               bigcom51 0.000000000
bigcom52               bigcom52 0.000000000
bigcom54               bigcom54 0.000000000
bigcom56               bigcom56 0.000000000
bigcom62               bigcom62 0.000000000
bigcom66               bigcom66 0.000000000
bigcom68               bigcom68 0.000000000
bigcom69               bigcom69 0.000000000
bigcom71               bigcom71 0.000000000
bigcom72               bigcom72 0.000000000
bigcom73               bigcom73 0.000000000
bigcom74               bigcom74 0.000000000
bigcom75               bigcom75 0.000000000
bigcom76               bigcom76 0.000000000
bigcom77               bigcom77 0.000000000
bigcom79               bigcom79 0.000000000
bigcom80               bigcom80 0.000000000
bigcom82               bigcom82 0.000000000
bigcom83               bigcom83 0.000000000
bigcom84               bigcom84 0.000000000
bigcom85               bigcom85 0.000000000
bigcom87               bigcom87 0.000000000
bigcom89               bigcom89 0.000000000
bigcom91               bigcom91 0.000000000
bigcom92               bigcom92 0.000000000
bigcom93               bigcom93 0.000000000
bigcom96               bigcom96 0.000000000
bigcom97               bigcom97 0.000000000
bigcom98               bigcom98 0.000000000
bigcom99               bigcom99 0.000000000
bigcom101             bigcom101 0.000000000
bigcom104             bigcom104 0.000000000
bigcom106             bigcom106 0.000000000
bigcom109             bigcom109 0.000000000
bigcom113             bigcom113 0.000000000
bigcom120             bigcom120 0.000000000
bigcom123             bigcom123 0.000000000
bigcom126             bigcom126 0.000000000
bigcom127             bigcom127 0.000000000
bigcom137             bigcom137 0.000000000
bigcom139             bigcom139 0.000000000
bigcom140             bigcom140 0.000000000
bigcom143             bigcom143 0.000000000
bigcom145             bigcom145 0.000000000
bigcom146             bigcom146 0.000000000
bigcom149             bigcom149 0.000000000
bigcom153             bigcom153 0.000000000
bigcom154             bigcom154 0.000000000
bigcom156             bigcom156 0.000000000
bigcom157             bigcom157 0.000000000
bigcom158             bigcom158 0.000000000
bigcom160             bigcom160 0.000000000
bigcom161             bigcom161 0.000000000
bigcom162             bigcom162 0.000000000
bigcom164             bigcom164 0.000000000
bigcom166             bigcom166 0.000000000
bigcom167             bigcom167 0.000000000
bigcom171             bigcom171 0.000000000
bigcom173             bigcom173 0.000000000
bigcom175             bigcom175 0.000000000
bigcom176             bigcom176 0.000000000
bigcom177             bigcom177 0.000000000
bigcom178             bigcom178 0.000000000
bigcom180             bigcom180 0.000000000
bigcom181             bigcom181 0.000000000
bigcom184             bigcom184 0.000000000
bigcom186             bigcom186 0.000000000
bigcom187             bigcom187 0.000000000
bigcom189             bigcom189 0.000000000
bigcom194             bigcom194 0.000000000
bigcom195             bigcom195 0.000000000
bigcom196             bigcom196 0.000000000
bigcom204             bigcom204 0.000000000
bigcom205             bigcom205 0.000000000
bigcom212             bigcom212 0.000000000
bigcom214             bigcom214 0.000000000
bigcom222             bigcom222 0.000000000
bigcom223             bigcom223 0.000000000
bigcom226             bigcom226 0.000000000
bigcom227             bigcom227 0.000000000
bigcom229             bigcom229 0.000000000
bigcom233             bigcom233 0.000000000
bigcom236             bigcom236 0.000000000
bigcom237             bigcom237 0.000000000
bigcom246             bigcom246 0.000000000
bigcom248             bigcom248 0.000000000
bigcom249             bigcom249 0.000000000
bigcom250             bigcom250 0.000000000
bigcom254             bigcom254 0.000000000
bigcom266             bigcom266 0.000000000
bigcom269             bigcom269 0.000000000
bigcom272             bigcom272 0.000000000
bigcom281             bigcom281 0.000000000
bigcom291             bigcom291 0.000000000
bigcom292             bigcom292 0.000000000
bigcom295             bigcom295 0.000000000
bigcom299             bigcom299 0.000000000
bigcom301             bigcom301 0.000000000
bigcom306             bigcom306 0.000000000
bigcom309             bigcom309 0.000000000
bigcom314             bigcom314 0.000000000
bigcom321             bigcom321 0.000000000
bigcom341             bigcom341 0.000000000
bigcom350             bigcom350 0.000000000
bigcom353             bigcom353 0.000000000
bigcom359             bigcom359 0.000000000
bigcom363             bigcom363 0.000000000
bigcom365             bigcom365 0.000000000
bigcom385             bigcom385 0.000000000
bigcom386             bigcom386 0.000000000
bigcom408             bigcom408 0.000000000
bigcom412             bigcom412 0.000000000
bigcom480             bigcom480 0.000000000
membership_s3     membership_s3 0.000000000
membership_s8     membership_s8 0.000000000
membership_s9     membership_s9 0.000000000
membership_s11   membership_s11 0.000000000
membership_s12   membership_s12 0.000000000
membership_s14   membership_s14 0.000000000
membership_s16   membership_s16 0.000000000
membership_s17   membership_s17 0.000000000
membership_s18   membership_s18 0.000000000
membership_s20   membership_s20 0.000000000
membership_s21   membership_s21 0.000000000
membership_s22   membership_s22 0.000000000
membership_s25   membership_s25 0.000000000
membership_s26   membership_s26 0.000000000
membership_s28   membership_s28 0.000000000
membership_s33   membership_s33 0.000000000
membership_s37   membership_s37 0.000000000
pdi                         pdi 0.000000000
[1] "Dataset: med_C Model RF, run: 4 of 10 2015-06-16 11:07:49"
     |      Out-of-bag   |
Tree |      MSE  %Var(y) |
   1 |  0.09284   209.26 |
   2 |  0.08821   198.81 |
   3 |  0.08447   190.39 |
   4 |  0.08306   187.21 |
   5 |   0.0774   174.46 |
   6 |  0.07315   164.89 |
   7 |  0.07076   159.48 |
   8 |  0.06891   155.32 |
   9 |  0.06666   150.24 |
  10 |  0.06405   144.38 |
  11 |  0.06218   140.15 |
  12 |  0.06113   137.78 |
  13 |  0.05986   134.92 |
  14 |  0.05825   131.30 |
  15 |  0.05722   128.97 |
  16 |  0.05695   128.35 |
  17 |  0.05664   127.67 |
  18 |  0.05613   126.51 |
  19 |  0.05525   124.54 |
  20 |  0.05483   123.57 |
  21 |  0.05442   122.65 |
  22 |  0.05425   122.27 |
  23 |  0.05395   121.60 |
  24 |  0.05361   120.84 |
  25 |  0.05347   120.52 |
  26 |  0.05331   120.16 |
  27 |  0.05305   119.57 |
  28 |  0.05291   119.26 |
  29 |  0.05266   118.70 |
  30 |  0.05261   118.58 |
  31 |  0.05218   117.62 |
  32 |  0.05222   117.70 |
  33 |  0.05207   117.37 |
  34 |  0.05178   116.71 |
  35 |  0.05187   116.90 |
  36 |   0.0517   116.52 |
  37 |   0.0515   116.07 |
  38 |  0.05136   115.75 |
  39 |  0.05125   115.51 |
  40 |  0.05124   115.50 |
  41 |  0.05124   115.49 |
  42 |  0.05098   114.90 |
  43 |   0.0508   114.50 |
  44 |  0.05072   114.32 |
  45 |   0.0507   114.28 |
  46 |  0.05061   114.06 |
  47 |   0.0505   113.83 |
  48 |  0.05038   113.55 |
  49 |  0.05034   113.47 |
  50 |  0.05029   113.35 |
  51 |  0.05025   113.27 |
  52 |  0.05018   113.10 |
  53 |  0.05014   113.01 |
  54 |  0.05009   112.91 |
  55 |  0.05007   112.86 |
  56 |  0.05011   112.96 |
  57 |   0.0501   112.93 |
  58 |  0.05003   112.77 |
  59 |  0.04988   112.42 |
  60 |  0.04985   112.36 |
  61 |  0.04987   112.39 |
  62 |  0.04979   112.23 |
  63 |   0.0498   112.24 |
  64 |  0.04978   112.20 |
  65 |  0.04976   112.15 |
  66 |  0.04975   112.12 |
  67 |  0.04972   112.07 |
  68 |  0.04969   112.00 |
  69 |  0.04967   111.95 |
  70 |  0.04963   111.85 |
  71 |  0.04958   111.76 |
  72 |  0.04954   111.65 |
  73 |  0.04953   111.64 |
  74 |  0.04955   111.68 |
  75 |  0.04954   111.66 |
  76 |   0.0495   111.57 |
  77 |  0.04952   111.63 |
  78 |  0.04945   111.47 |
  79 |  0.04944   111.43 |
  80 |  0.04941   111.37 |
  81 |  0.04942   111.39 |
  82 |  0.04945   111.45 |
  83 |  0.04944   111.44 |
  84 |  0.04939   111.32 |
  85 |   0.0494   111.35 |
  86 |  0.04937   111.29 |
  87 |  0.04934   111.22 |
  88 |   0.0493   111.12 |
  89 |  0.04922   110.95 |
  90 |  0.04921   110.92 |
  91 |  0.04918   110.85 |
  92 |  0.04916   110.81 |
  93 |  0.04912   110.72 |
  94 |  0.04912   110.70 |
  95 |  0.04907   110.61 |
  96 |  0.04902   110.48 |
  97 |  0.04899   110.41 |
  98 |  0.04898   110.40 |
  99 |  0.04896   110.35 |
 100 |  0.04896   110.36 |
[1] "Random Forest variable coefficients"
                      %IncMSE IncNodePurity
graph5           7.389446e-03  1.135875e+00
graph6           2.909546e-03  7.407175e-01
graph7           4.535434e-03  7.789721e-01
graph8           1.402113e-03  4.152242e-01
graph9           4.662935e-03  9.397755e-01
graph10          1.152998e-02  1.595944e+00
graph11          6.895273e-03  1.204904e+00
graph12          4.805632e-03  9.293649e-01
graph13          1.777909e-03  7.449881e-01
graph14          3.422144e-03  9.032851e-01
graph15          5.088191e-03  1.035679e+00
graph16          8.092198e-03  8.523140e-01
graph17          6.024003e-03  1.343188e+00
graph18          4.494436e-03  8.825906e-01
graph19          9.697652e-03  1.413453e+00
graph20          5.393755e-03  1.866408e+00
graph21          5.541493e-03  9.218476e-01
graph22          2.986460e-03  1.074932e+00
graph23          5.692381e-03  1.397500e+00
graph24          4.121651e-03  1.046910e+00
graph25          5.406746e-03  1.684929e+00
graph26          2.803547e-03  8.285721e-01
graph27          2.231043e-03  8.260323e-01
graph28          1.419386e-03  6.149022e-01
graph29          4.858712e-04  2.764776e-01
orbit0           1.279895e-03  4.173068e-01
orbit1           3.065259e-03  7.483597e-01
orbit2           3.892179e-03  1.210820e+00
orbit3           3.585065e-04  4.437390e-01
orbit4           2.570849e-03  9.140489e-01
orbit5           4.761169e-03  7.599535e-01
orbit6           6.570375e-03  9.864452e-01
orbit7           4.803552e-03  1.238990e+00
orbit8           7.659244e-03  1.180303e+00
orbit9           5.738914e-03  1.144083e+00
orbit10          4.146620e-03  9.633204e-01
orbit11          2.403544e-03  7.259603e-01
orbit12          4.567898e-03  8.569053e-01
orbit13          2.076529e-03  6.519348e-01
orbit14          8.999176e-04  3.720422e-01
orbit15          1.085013e-03  6.327850e-01
orbit16          5.234610e-03  1.151322e+00
orbit17          3.329126e-03  1.140472e+00
orbit18          8.355837e-03  2.802698e+00
orbit19          5.651632e-03  8.329296e-01
orbit20          4.652414e-03  1.094122e+00
orbit21          4.150950e-03  1.113065e+00
orbit22          7.501631e-03  1.036139e+00
orbit23          3.585006e-03  1.007743e+00
orbit24          7.267867e-03  1.179240e+00
orbit25          3.286659e-03  8.392925e-01
orbit26          2.046853e-03  8.064091e-01
orbit27          4.263016e-03  8.814051e-01
orbit28          7.399700e-03  1.651557e+00
orbit29          4.338164e-03  8.482692e-01
orbit30          4.401877e-03  1.283777e+00
orbit31          6.021917e-03  1.101194e+00
orbit32          6.638970e-03  9.587609e-01
orbit33          2.597732e-03  7.462906e-01
orbit34          6.387132e-03  1.079148e+00
orbit35          6.500048e-03  1.323594e+00
orbit36          3.794501e-03  1.198911e+00
orbit37          4.638888e-03  1.102596e+00
orbit38          5.922277e-03  1.279783e+00
orbit39          7.290388e-03  1.796840e+00
orbit40          5.191750e-03  8.051794e-01
orbit41          3.012700e-03  6.979178e-01
orbit42          1.199970e-03  5.662853e-01
orbit43          7.645466e-03  9.364877e-01
orbit44          2.592428e-03  6.587303e-01
orbit45          6.661753e-03  1.404456e+00
orbit46          2.954712e-03  7.817383e-01
orbit47          4.943102e-03  9.163413e-01
orbit48          1.812421e-03  8.085752e-01
orbit49          4.989022e-03  1.810791e+00
orbit50          8.002908e-03  1.678222e+00
orbit51          3.481375e-03  1.072973e+00
orbit52          3.822456e-03  1.235694e+00
orbit53          4.885957e-03  1.087537e+00
orbit54          5.560835e-03  1.112070e+00
orbit55          1.373229e-03  6.539221e-01
orbit56          7.273151e-03  1.844606e+00
orbit57          1.576679e-03  8.844971e-01
orbit58          1.997592e-03  5.082621e-01
orbit59          2.543717e-03  1.056329e+00
orbit60          4.478922e-03  8.248780e-01
orbit61          8.695837e-04  7.184627e-01
orbit62          5.478791e-03  1.176193e+00
orbit63          4.729238e-03  1.007229e+00
orbit64          2.688488e-03  7.968217e-01
orbit65          5.652077e-03  1.127328e+00
orbit66          2.039829e-03  5.023006e-01
orbit67          1.144519e-03  2.824391e-01
orbit68          1.839839e-03  7.816884e-01
orbit69          7.578717e-04  6.073259e-01
orbit70          3.063466e-03  8.444922e-01
orbit71          2.338245e-03  5.805958e-01
orbit72          5.612062e-04  2.972310e-01
AP               8.769551e-06  2.327371e-01
bet              1.304782e-03  2.582106e+00
ecc              4.077908e-04  2.393604e-01
eccrad           1.031317e-03  3.510409e-01
close            5.743425e-03  9.390886e-01
constraint       4.911109e-03  1.793618e+00
coreness         1.227234e-03  9.385335e-01
knn              9.588543e-03  2.200068e+00
hubscore         2.942311e-03  6.830384e-01
pagerank         1.644685e-03  2.774451e+00
trans            5.464673e-03  1.999284e+00
evcent           3.125004e-03  4.739422e-01
first            6.466822e-04  4.633551e-01
upto_second      4.507679e-03  7.767462e-01
upto_third       2.738598e-03  6.486367e-01
upto_fourth      3.282256e-03  9.821186e-01
upto_fifth       4.107907e-03  1.048645e+00
upto_sixth       3.797485e-03  9.540611e-01
second           2.252685e-03  5.301893e-01
third            8.523437e-03  1.651643e+00
fourth           4.854473e-03  1.321860e+00
fifth            5.403233e-03  1.551399e+00
sixth            5.053404e-03  1.276649e+00
ratio1           9.852323e-03  2.469794e+00
ratio2           7.678028e-03  2.176457e+00
ratio3           5.962307e-03  1.461321e+00
ratio4           7.467708e-03  2.197956e+00
ratio5           6.670732e-03  3.889639e+00
ratio6           3.472475e-03  1.798442e+00
selfinter       -6.326413e-05  3.077318e-01
walktrap_vertex  6.922968e-04  3.189440e+00
bigcom1          1.532955e-04  1.410038e-01
bigcom2          0.000000e+00  0.000000e+00
bigcom3         -6.804631e-05  1.523058e-01
bigcom4          2.902801e-04  2.491688e-01
bigcom6          0.000000e+00  0.000000e+00
bigcom8         -3.102743e-05  1.135850e-01
bigcom9         -4.593224e-05  9.450062e-02
bigcom11         0.000000e+00  0.000000e+00
bigcom13         0.000000e+00  0.000000e+00
bigcom15        -5.946126e-05  1.389036e-01
bigcom16        -3.045919e-05  3.897314e-01
bigcom21        -1.316774e-05  7.109876e-02
bigcom22        -1.604340e-05  4.651248e-02
bigcom24         0.000000e+00  0.000000e+00
bigcom26         5.691248e-04  8.890312e-01
bigcom28         4.027617e-04  5.065122e-01
bigcom30        -2.156824e-06  2.528854e-01
bigcom31         0.000000e+00  0.000000e+00
bigcom32        -7.760763e-05  1.308979e-01
bigcom33         0.000000e+00  0.000000e+00
bigcom34         0.000000e+00  0.000000e+00
bigcom36         0.000000e+00  0.000000e+00
bigcom37         0.000000e+00  0.000000e+00
bigcom38         0.000000e+00  0.000000e+00
bigcom39         1.710566e-05  3.887687e-02
bigcom40         8.801123e-05  3.345318e-01
bigcom43         4.394115e-05  3.797971e-01
bigcom44         0.000000e+00  0.000000e+00
bigcom46         5.119024e-05  2.824970e-01
bigcom47        -2.213836e-05  2.322019e-01
bigcom49         1.885596e-05  4.132122e-01
bigcom50         0.000000e+00  0.000000e+00
bigcom51         0.000000e+00  0.000000e+00
bigcom52         0.000000e+00  0.000000e+00
bigcom54         0.000000e+00  0.000000e+00
bigcom56         0.000000e+00  0.000000e+00
bigcom62         0.000000e+00  0.000000e+00
bigcom66         0.000000e+00  0.000000e+00
bigcom68         0.000000e+00  0.000000e+00
bigcom69         0.000000e+00  0.000000e+00
bigcom71         0.000000e+00  0.000000e+00
bigcom72         0.000000e+00  0.000000e+00
bigcom73         0.000000e+00  0.000000e+00
bigcom74         0.000000e+00  0.000000e+00
bigcom75         0.000000e+00  0.000000e+00
bigcom76         0.000000e+00  0.000000e+00
bigcom77         0.000000e+00  0.000000e+00
bigcom79         0.000000e+00  0.000000e+00
bigcom80         0.000000e+00  0.000000e+00
bigcom82        -7.418293e-06  5.932095e-01
bigcom83         0.000000e+00  0.000000e+00
bigcom84         0.000000e+00  0.000000e+00
bigcom85        -3.983133e-05  8.211462e-01
bigcom87         0.000000e+00  0.000000e+00
bigcom89         0.000000e+00  0.000000e+00
bigcom91         0.000000e+00  0.000000e+00
bigcom92         0.000000e+00  0.000000e+00
bigcom93         0.000000e+00  0.000000e+00
bigcom96         0.000000e+00  0.000000e+00
bigcom97         0.000000e+00  0.000000e+00
bigcom98         0.000000e+00  0.000000e+00
bigcom99         0.000000e+00  0.000000e+00
bigcom101       -9.318579e-07  2.086080e-02
bigcom104        0.000000e+00  0.000000e+00
bigcom106        0.000000e+00  2.775558e-19
bigcom109        0.000000e+00  0.000000e+00
bigcom113        0.000000e+00  0.000000e+00
bigcom116        1.513292e-04  2.768264e-01
bigcom120        0.000000e+00  0.000000e+00
bigcom123        0.000000e+00  0.000000e+00
bigcom126        0.000000e+00  0.000000e+00
bigcom127        0.000000e+00  0.000000e+00
bigcom137        0.000000e+00  0.000000e+00
bigcom139        0.000000e+00  0.000000e+00
bigcom140        0.000000e+00  0.000000e+00
bigcom143        0.000000e+00  0.000000e+00
bigcom145        0.000000e+00  0.000000e+00
bigcom146        0.000000e+00  0.000000e+00
bigcom147        5.318188e-07  2.953947e-01
bigcom149        0.000000e+00  0.000000e+00
bigcom153        7.843506e-06  1.162735e-01
bigcom154        0.000000e+00  0.000000e+00
bigcom156        1.757472e-05  5.872778e-01
bigcom157        0.000000e+00  0.000000e+00
bigcom158        0.000000e+00  0.000000e+00
bigcom160        0.000000e+00  0.000000e+00
bigcom161        0.000000e+00  0.000000e+00
bigcom162        0.000000e+00  0.000000e+00
bigcom164        0.000000e+00  0.000000e+00
bigcom166        2.603926e-05  3.528572e-01
bigcom167        0.000000e+00  0.000000e+00
bigcom171        5.368015e-05  4.118780e-01
bigcom173        0.000000e+00  0.000000e+00
bigcom175       -5.269051e-06  3.477707e-01
bigcom176        0.000000e+00  0.000000e+00
bigcom177        0.000000e+00  0.000000e+00
bigcom178        0.000000e+00  0.000000e+00
bigcom180        0.000000e+00  0.000000e+00
bigcom181       -7.722480e-06  2.306333e-01
bigcom184        0.000000e+00  0.000000e+00
bigcom186        0.000000e+00  0.000000e+00
bigcom187        0.000000e+00  0.000000e+00
bigcom189        0.000000e+00  0.000000e+00
bigcom194        0.000000e+00  0.000000e+00
bigcom195        0.000000e+00  0.000000e+00
bigcom196        0.000000e+00  0.000000e+00
bigcom204        0.000000e+00  0.000000e+00
bigcom205        0.000000e+00  0.000000e+00
bigcom212        0.000000e+00  0.000000e+00
bigcom214        0.000000e+00  0.000000e+00
bigcom222        0.000000e+00  0.000000e+00
bigcom223        0.000000e+00  0.000000e+00
bigcom226       -2.274685e-05  5.064532e-01
bigcom227        0.000000e+00  0.000000e+00
bigcom229        0.000000e+00  0.000000e+00
bigcom233        0.000000e+00  0.000000e+00
bigcom236        0.000000e+00  0.000000e+00
bigcom237       -1.774588e-05  3.786233e-01
bigcom246        0.000000e+00  0.000000e+00
bigcom248        0.000000e+00  0.000000e+00
bigcom249        0.000000e+00  0.000000e+00
bigcom250        0.000000e+00  0.000000e+00
bigcom254        0.000000e+00  0.000000e+00
bigcom266        0.000000e+00  0.000000e+00
bigcom269        0.000000e+00  0.000000e+00
bigcom272        0.000000e+00  0.000000e+00
bigcom274        1.429554e-04  5.577957e-01
bigcom281        0.000000e+00  0.000000e+00
bigcom291        0.000000e+00  0.000000e+00
bigcom292        0.000000e+00  0.000000e+00
bigcom295        0.000000e+00  0.000000e+00
bigcom299        0.000000e+00  0.000000e+00
bigcom301        0.000000e+00  0.000000e+00
bigcom306        0.000000e+00  7.976841e-01
bigcom309        0.000000e+00  0.000000e+00
bigcom314        0.000000e+00  0.000000e+00
bigcom321        0.000000e+00  0.000000e+00
bigcom341       -1.036268e-05  4.862871e-01
bigcom350        0.000000e+00  0.000000e+00
bigcom353        0.000000e+00  0.000000e+00
bigcom359        0.000000e+00  0.000000e+00
bigcom363        0.000000e+00  0.000000e+00
bigcom365       -1.344598e-05  2.094509e-01
bigcom385        0.000000e+00  0.000000e+00
bigcom386        0.000000e+00  0.000000e+00
bigcom408        0.000000e+00  0.000000e+00
bigcom412        0.000000e+00  0.000000e+00
bigcom480        0.000000e+00  0.000000e+00
spin_vertex      2.027343e-03  2.688245e+00
membership_s1    7.147712e-06  2.478413e-01
membership_s3    0.000000e+00  0.000000e+00
membership_s4    1.370405e-04  2.855724e-01
membership_s5   -1.551369e-05  1.362943e-01
membership_s6    8.848758e-06  2.966979e-01
membership_s7    2.122040e-04  5.723776e-01
membership_s8    0.000000e+00  0.000000e+00
membership_s9    0.000000e+00  0.000000e+00
membership_s11   0.000000e+00  0.000000e+00
membership_s12   0.000000e+00  0.000000e+00
membership_s14  -5.232431e-05  4.210895e-01
membership_s15  -1.625141e-05  2.345061e-01
membership_s16   0.000000e+00  0.000000e+00
membership_s17   0.000000e+00  0.000000e+00
membership_s18  -4.268470e-05  1.203023e-01
membership_s20   0.000000e+00  0.000000e+00
membership_s21   0.000000e+00  0.000000e+00
membership_s22   0.000000e+00  0.000000e+00
membership_s24  -3.654513e-05  3.749478e-01
membership_s25   0.000000e+00  0.000000e+00
membership_s26   0.000000e+00  0.000000e+00
membership_s27   9.913964e-05  1.921177e-01
membership_s28   6.135224e-06  3.398283e-01
membership_s30   3.689406e-04  2.448627e-01
membership_s31   1.307113e-04  3.181704e-01
membership_s32   2.670474e-04  6.788616e-01
membership_s33   0.000000e+00  0.000000e+00
membership_s36   3.185293e-04  2.421902e-01
membership_s37   8.899078e-06  3.121989e-02
V1               1.797734e-02  3.285263e+00
V2               6.241133e-03  3.769931e+00
pdi              7.608372e-05  2.584430e-01
adhesion         1.167106e-02  2.984301e+00
cohesion         1.092353e-02  2.582553e+00
inner            5.511636e-03  2.397298e+00
outer            4.209130e-03  3.774871e+00
ioratio          5.621495e-03  2.896879e+00
comsize          5.129026e-03  4.035099e+00
target          -4.412044e-05  1.514989e-01
[1] "Dataset: med_C Model GLM, run: 4 of 10 2015-06-16 11:09:30"
[1] "glmnet variable coefficients"
                         [,1]          [,2]
(Intercept)     -3.019973e+00  5.747203e+01
graph0           5.481713e-40  3.100263e-03
graph1          -3.393124e-42 -5.535710e-06
graph2           3.100499e-40  1.673384e-04
graph3           9.104931e-45  1.458196e-07
graph4          -9.432529e-45 -2.492917e-08
graph5           4.242715e-42  3.093992e-05
graph6           5.738977e-44  2.779305e-07
graph7           1.117524e-41 -1.200505e-05
graph8           2.958102e-40  1.146356e-03
graph9           1.491702e-46  5.907103e-11
graph10         -1.959526e-46 -7.997336e-10
graph11         -1.502250e-47 -3.963722e-11
graph12          8.661331e-46  3.320945e-08
graph13          1.481502e-44  1.273285e-07
graph14         -1.002485e-45 -8.548346e-10
graph15          6.168049e-44  5.104009e-07
graph16         -1.068969e-44 -6.054116e-08
graph17         -3.305867e-45 -3.242298e-08
graph18          2.576696e-43  5.801377e-07
graph19          8.405377e-44 -6.435189e-08
graph20          4.556255e-43  7.299602e-06
graph21          2.103922e-43 -9.438040e-07
graph22         -1.961654e-43 -7.253308e-06
graph23          9.467099e-43  2.484540e-06
graph24          9.442740e-43  1.627724e-06
graph25          2.592256e-42 -4.055133e-05
graph26          4.998594e-42  1.512442e-05
graph27          2.538575e-41  3.487580e-06
graph28          3.958522e-41  1.414581e-04
graph29          1.535881e-40 -1.353173e-03
orbit0           5.481713e-40  2.982757e-03
orbit1          -3.939475e-42 -7.760258e-06
orbit2           2.846916e-41  1.715441e-04
orbit3           3.100499e-40  1.141413e-04
orbit4           2.704506e-44 -1.400114e-07
orbit5          -2.398337e-44  1.444134e-06
orbit6          -9.436074e-45 -2.460913e-08
orbit7           2.780999e-42  9.297944e-06
orbit8           4.242715e-42  2.850842e-05
orbit9           1.757656e-44  2.819003e-06
orbit10          1.025358e-43 -2.818514e-07
orbit11          1.060549e-41 -8.538330e-05
orbit12          9.911212e-42 -2.162073e-05
orbit13          9.678223e-41  5.497789e-05
orbit14          2.958102e-40  1.137899e-03
orbit15          1.080331e-45  1.004895e-08
orbit16          3.359443e-45  2.852345e-08
orbit17         -4.155673e-45 -5.657229e-08
orbit18          5.875851e-47 -1.660642e-08
orbit19         -2.978943e-46 -6.640248e-10
orbit20         -4.823291e-46  1.429862e-09
orbit21          8.891511e-45  3.856951e-07
orbit22         -1.502253e-47 -3.973915e-11
orbit23          4.008648e-43 -1.990882e-06
orbit24          3.861910e-45  6.014188e-08
orbit25         -2.996230e-45  4.236180e-08
orbit26          1.412992e-44  5.221841e-07
orbit27          3.700909e-44  1.899646e-07
orbit28          6.245542e-44  1.317581e-06
orbit29          3.136517e-44  2.081199e-07
orbit30         -3.228392e-44 -3.548770e-07
orbit31         -2.458152e-45 -8.036445e-09
orbit32         -1.045457e-45  3.660648e-09
orbit33          4.856783e-43 -1.456356e-05
orbit34          6.168049e-44  1.761718e-07
orbit35         -3.318129e-44 -9.555836e-08
orbit36          1.233390e-44 -1.099289e-06
orbit37         -1.892336e-44 -9.188368e-08
orbit38          9.317396e-44 -1.590245e-06
orbit39          8.433449e-46  1.242521e-07
orbit40         -7.324718e-45 -7.601953e-08
orbit41          9.157028e-44 -1.741461e-06
orbit42          3.247049e-42 -8.533168e-05
orbit43          2.610982e-43  6.287427e-07
orbit44         -1.684170e-41 -1.054870e-03
orbit45          2.061289e-43  1.976506e-06
orbit46          2.740056e-43  6.369161e-07
orbit47          6.882607e-44 -2.401426e-05
orbit48          1.333003e-43 -3.588653e-06
orbit49          4.925660e-43  8.196616e-06
orbit50          1.728179e-42 -4.879272e-05
orbit51          3.398414e-43  4.070641e-07
orbit52          6.831108e-43 -8.789422e-06
orbit53          9.539086e-43  1.483556e-05
orbit54         -2.102455e-43 -6.908636e-06
orbit55          3.378959e-41 -1.944923e-04
orbit56          1.384850e-42  1.095510e-06
orbit57          1.250386e-42  4.532631e-06
orbit58          2.300143e-41  1.237187e-04
orbit59          1.180327e-42  2.103607e-07
orbit60          3.934028e-42  2.822523e-05
orbit61          6.294554e-41  4.649525e-04
orbit62          8.340283e-42 -6.669244e-05
orbit63          4.324279e-42 -6.878994e-06
orbit64          4.751905e-42 -1.684299e-04
orbit65          8.224906e-42  4.083697e-05
orbit66          9.324626e-42  1.134096e-05
orbit67          6.722029e-41  3.894995e-04
orbit68          2.498032e-41 -4.274970e-06
orbit69          4.993907e-40  1.092566e-03
orbit70          4.033336e-41  2.018077e-04
orbit71          1.520936e-40  2.201704e-04
orbit72          1.535881e-40 -1.354526e-03
AP               7.976959e-39  1.750953e-01
bet             -1.506284e-43 -5.086725e-06
ecc              1.563696e-38  7.172344e-02
eccrad           9.382176e-38  4.300185e-01
close           -1.449410e-37 -6.740080e-02
constraint      -6.126449e-38 -1.902437e-01
coreness         6.117202e-40 -9.485354e-03
knn             -7.192788e-41  1.728593e-04
hubscore         3.329535e-38  1.394846e+00
pagerank        -7.383788e-37 -1.212621e+01
trans            1.385975e-38  3.416082e-02
evcent           2.848725e-38  1.360533e+00
first            5.481713e-40  3.156107e-03
upto_second     -6.113628e-42 -1.607154e-05
upto_third      -8.697099e-43  2.346513e-06
upto_fourth     -2.048028e-42  1.305453e-06
upto_fifth      -3.859644e-41  2.015790e-05
upto_sixth      -9.325945e-40 -4.752233e-03
second          -6.180780e-42 -1.590148e-05
third            4.806191e-43  1.042379e-05
fourth           1.139002e-42 -3.434076e-06
fifth            2.128056e-42 -1.516071e-06
sixth            3.560402e-41 -8.097508e-05
ratio1          -8.634613e-41  2.117428e-05
ratio2           2.919070e-40  3.418430e-03
ratio3           1.345671e-40  2.265696e-02
ratio4           7.065921e-39 -1.633839e-01
ratio5           2.023448e-37  2.892715e-01
ratio6          -3.169948e-40 -1.363493e-02
selfinter        7.412771e-39  4.424163e-02
walktrap_vertex -8.080807e-39 -6.453187e-02
bigcom1         -1.150214e-38 -7.181445e-02
bigcom2         -4.705237e-38 -5.976888e-01
bigcom3         -1.406614e-38 -1.422370e-01
bigcom4         -2.587540e-39  2.703371e-02
bigcom6         -4.703208e-38 -6.790706e-01
bigcom8          1.021799e-38  1.033573e-01
bigcom9          6.186850e-39  1.114748e-01
bigcom11        -4.712350e-38 -6.751982e-01
bigcom13        -4.714387e-38 -6.078676e-01
bigcom15         3.726975e-38  3.726008e-01
bigcom16         9.744540e-38  6.945302e-01
bigcom21        -1.650993e-38 -2.189710e-01
bigcom22        -1.642703e-38 -2.501384e-01
bigcom24        -4.704222e-38 -5.788935e-01
bigcom26         4.836206e-38  4.315750e-01
bigcom28         3.026308e-38  2.337004e-01
bigcom30        -1.103694e-39 -1.348620e-01
bigcom31        -4.702194e-38 -4.608991e-01
bigcom32         9.744540e-38  5.100669e-01
bigcom33        -4.702194e-38 -7.623533e-01
bigcom34        -4.701181e-38 -5.132862e-01
bigcom36        -4.705237e-38 -6.411247e-01
bigcom37        -4.702194e-38 -4.183900e-01
bigcom38        -4.702194e-38 -6.074047e-01
bigcom39         1.103355e-39 -2.458628e-02
bigcom40         3.213357e-39  5.667618e-02
bigcom43         1.215055e-37  8.553458e-01
bigcom44        -3.577319e-38 -3.305738e-01
bigcom46         3.726975e-38  2.960631e-01
bigcom47         7.939778e-38  5.278018e-01
bigcom49         9.744540e-38  6.480602e-01
bigcom50        -4.702194e-38 -5.684023e-01
bigcom51        -4.702194e-38 -5.943211e-01
bigcom52        -4.703208e-38 -6.157130e-01
bigcom54        -4.701181e-38 -6.641541e-01
bigcom56        -4.713368e-38 -5.995648e-01
bigcom62        -4.702194e-38 -7.168387e-01
bigcom66        -4.701181e-38 -6.066327e-01
bigcom68        -4.703208e-38 -6.405726e-01
bigcom69        -4.709299e-38 -5.751815e-01
bigcom71        -4.701181e-38 -4.802738e-01
bigcom72         0.000000e+00  0.000000e+00
bigcom73        -4.715406e-38 -6.623356e-01
bigcom74        -4.710316e-38 -5.440456e-01
bigcom75        -4.703208e-38 -6.416200e-01
bigcom76        -4.706251e-38 -5.743705e-01
bigcom77        -4.706251e-38 -5.277003e-01
bigcom79        -4.702194e-38 -6.597286e-01
bigcom80        -4.706251e-38 -6.658472e-01
bigcom82         2.898860e-37  1.228412e+00
bigcom83        -4.702194e-38 -2.498449e-01
bigcom84        -4.706251e-38 -8.020519e-01
bigcom85         4.582463e-37  1.581323e+00
bigcom87        -4.706251e-38 -6.531224e-01
bigcom89        -4.701181e-38 -7.825294e-01
bigcom91        -4.708283e-38 -7.123379e-01
bigcom92        -4.720507e-38 -5.674575e-01
bigcom93        -4.701181e-38 -2.642748e-01
bigcom96        -4.702194e-38 -5.956788e-01
bigcom97        -4.705237e-38 -4.999750e-01
bigcom98        -4.701181e-38 -8.331656e-01
bigcom99         0.000000e+00  0.000000e+00
bigcom101        2.522446e-38 -5.372994e-01
bigcom104       -4.702194e-38 -6.498870e-01
bigcom106       -4.702194e-38 -5.493399e-01
bigcom109       -4.702194e-38 -6.179720e-01
bigcom113       -4.702194e-38 -8.255997e-01
bigcom116        4.802636e-38  3.959312e-01
bigcom120       -4.703208e-38 -4.829764e-01
bigcom123       -4.702194e-38 -6.564529e-01
bigcom126       -4.702194e-38 -5.867509e-01
bigcom127       -4.706251e-38 -4.519232e-01
bigcom137       -4.705237e-38 -6.630936e-01
bigcom139       -4.703208e-38 -5.958713e-01
bigcom140       -4.703208e-38 -6.931094e-01
bigcom143       -4.701181e-38 -6.306730e-01
bigcom145       -4.703208e-38 -7.235205e-01
bigcom146       -4.702194e-38 -7.890313e-01
bigcom147        7.953508e-38  5.755641e-01
bigcom149       -4.704222e-38 -5.137002e-01
bigcom153        7.939778e-38  5.207838e-01
bigcom154       -4.701181e-38 -5.567952e-01
bigcom156        2.057008e-37  9.537105e-01
bigcom157        2.522446e-38  3.593640e-01
bigcom158       -4.702194e-38 -5.385112e-01
bigcom160       -4.701181e-38 -6.591153e-01
bigcom161       -4.703208e-38 -6.211424e-01
bigcom162       -4.702194e-38 -6.829461e-01
bigcom164       -4.701181e-38 -6.130032e-01
bigcom166        1.215055e-37  5.187321e-01
bigcom167       -4.711333e-38 -6.809094e-01
bigcom171        5.412502e-38  4.517915e-01
bigcom173       -4.702194e-38 -5.937572e-01
bigcom175        4.582463e-37  9.521091e-01
bigcom176       -4.701181e-38 -7.229178e-01
bigcom177       -4.702194e-38 -6.515325e-01
bigcom178       -4.701181e-38 -4.235402e-01
bigcom180       -4.701181e-38 -5.221013e-01
bigcom181        6.535848e-38  5.081415e-01
bigcom184       -4.703208e-38 -6.193096e-01
bigcom186       -4.702194e-38 -7.158950e-01
bigcom187       -4.702194e-38 -7.713872e-01
bigcom189       -4.705237e-38 -5.556630e-01
bigcom194       -4.703208e-38 -7.250841e-01
bigcom195        0.000000e+00  0.000000e+00
bigcom196       -4.703208e-38 -7.248001e-01
bigcom204        0.000000e+00  0.000000e+00
bigcom205       -4.702194e-38 -5.928963e-01
bigcom212       -4.702194e-38 -7.784939e-01
bigcom214       -4.701181e-38 -5.241094e-01
bigcom222       -4.702194e-38 -6.047636e-01
bigcom223       -4.705237e-38 -7.102880e-01
bigcom226        2.898860e-37  1.242629e+00
bigcom227       -4.703208e-38 -6.462704e-01
bigcom229       -4.701181e-38 -6.214829e-01
bigcom233       -4.702194e-38 -6.600978e-01
bigcom236       -4.701181e-38 -5.434698e-01
bigcom237        2.057008e-37  1.042196e+00
bigcom246       -4.709299e-38 -6.007211e-01
bigcom248       -4.710316e-38 -7.938338e-01
bigcom249       -4.704222e-38 -5.753357e-01
bigcom250       -4.712350e-38 -5.742648e-01
bigcom254       -4.702194e-38 -5.609251e-01
bigcom266       -4.703208e-38 -6.545608e-01
bigcom269        0.000000e+00  0.000000e+00
bigcom272       -4.701181e-38 -6.791559e-01
bigcom274        1.090090e-37  8.954211e-01
bigcom281       -4.705237e-38 -4.534469e-01
bigcom291       -4.705237e-38 -5.125235e-01
bigcom292       -4.702194e-38 -6.249047e-01
bigcom295       -4.705237e-38 -6.897898e-01
bigcom299       -4.701181e-38 -5.517781e-01
bigcom301       -4.708283e-38 -5.144163e-01
bigcom306        9.633068e-37  3.389860e+00
bigcom309       -4.701181e-38 -5.649312e-01
bigcom314       -4.704222e-38 -6.973285e-01
bigcom321       -4.701181e-38 -7.371543e-01
bigcom341        4.582463e-37  1.792457e+00
bigcom350       -4.703208e-38 -5.827923e-01
bigcom353       -4.702194e-38 -6.388449e-01
bigcom359       -4.702194e-38 -5.887099e-01
bigcom363       -4.701181e-38 -1.281802e+00
bigcom365        2.057008e-37  9.023057e-01
bigcom385       -4.701181e-38 -5.833373e-01
bigcom386       -4.703208e-38 -6.221736e-01
bigcom408       -4.703208e-38 -7.641659e-01
bigcom412       -4.702194e-38 -5.752107e-01
bigcom480        0.000000e+00  0.000000e+00
spin_vertex     -1.463290e-38 -1.442462e-01
membership_s1    7.863321e-39  1.124025e-01
membership_s3   -4.701181e-38 -2.678499e-01
membership_s4    1.109698e-39 -2.984644e-02
membership_s5   -3.966336e-39 -1.442312e-01
membership_s6    1.076909e-38  2.639347e-01
membership_s7    2.840496e-38  2.530622e-01
membership_s8   -4.702194e-38 -4.174642e-01
membership_s9   -4.703208e-38 -4.914544e-01
membership_s11  -4.701181e-38 -6.444437e-01
membership_s12  -4.706251e-38 -6.036077e-01
membership_s14   2.057008e-37  9.694674e-01
membership_s15   1.906338e-38  3.017832e-01
membership_s16  -4.705237e-38 -3.695622e-01
membership_s17  -4.701181e-38 -7.017614e-01
membership_s18   4.740028e-38 -1.794997e-01
membership_s20  -4.701181e-38 -4.825005e-01
membership_s21  -1.827948e-38 -1.255327e-01
membership_s22  -4.713368e-38 -4.932117e-01
membership_s24   7.953508e-38  9.478644e-01
membership_s25   1.246166e-38 -8.796463e-02
membership_s26   0.000000e+00  0.000000e+00
membership_s27  -1.502009e-38 -1.482251e-01
membership_s28   4.582463e-37  9.478114e-01
membership_s30  -6.374355e-39 -1.229233e-01
membership_s31  -1.360529e-39  7.452889e-03
membership_s32   1.318883e-38  2.188260e-01
membership_s33  -4.701181e-38 -4.488204e-01
membership_s36  -1.579363e-38  1.627995e-04
membership_s37  -1.093183e-39 -1.757958e-02
V1               8.754129e-38  7.238045e-02
V2              -7.409998e-39 -2.701321e-02
pdi             -9.298045e-36 -4.547484e+02
adhesion        -9.607025e-42 -2.778978e-05
cohesion         1.921242e-41  5.452282e-05
inner            2.480698e-42  2.161654e-07
outer            5.220384e-42  9.448335e-06
ioratio         -1.213442e-37 -1.925594e-01
comsize          3.545201e-42  3.699213e-05
target           2.031129e-38  1.270484e-01
[1] "Dataset: med_C Model GBM, run: 5 of 10 2015-06-16 11:09:52"
Iter   TrainDeviance   ValidDeviance   StepSize   Improve
     1        0.3463             nan     0.0100   -0.0001
     2        0.3450             nan     0.0100   -0.0001
     3        0.3436             nan     0.0100   -0.0001
     4        0.3423             nan     0.0100    0.0001
     5        0.3406             nan     0.0100   -0.0001
     6        0.3396             nan     0.0100   -0.0000
     7        0.3383             nan     0.0100   -0.0000
     8        0.3371             nan     0.0100   -0.0001
     9        0.3358             nan     0.0100    0.0000
    10        0.3343             nan     0.0100    0.0001
    20        0.3232             nan     0.0100   -0.0001
    40        0.3040             nan     0.0100   -0.0000
    60        0.2891             nan     0.0100   -0.0001
    80        0.2755             nan     0.0100   -0.0000
   100        0.2631             nan     0.0100   -0.0000
   120        0.2528             nan     0.0100   -0.0001
   140        0.2423             nan     0.0100   -0.0000
   160        0.2333             nan     0.0100   -0.0000
   180        0.2243             nan     0.0100   -0.0000
   200        0.2158             nan     0.0100   -0.0000
   220        0.2078             nan     0.0100    0.0000
   240        0.2005             nan     0.0100    0.0000
   260        0.1934             nan     0.0100   -0.0001
   265        0.1918             nan     0.0100   -0.0000

[1] "GBM variable coefficients"
                            var     rel.inf
ratio5                   ratio5 2.829513759
walktrap_vertex walktrap_vertex 2.704736898
outer                     outer 2.697235796
comsize                 comsize 2.620482017
bet                         bet 2.479283208
V1                           V1 2.478528300
orbit18                 orbit18 2.365715438
V2                           V2 2.226964293
pagerank               pagerank 2.185992068
knn                         knn 2.119920382
ratio1                   ratio1 2.040676159
ratio4                   ratio4 1.990553793
spin_vertex         spin_vertex 1.782382433
ioratio                 ioratio 1.417770413
graph20                 graph20 1.388076829
ratio2                   ratio2 1.310992016
orbit45                 orbit45 1.257056111
adhesion               adhesion 1.217950181
orbit39                 orbit39 1.182708882
graph10                 graph10 1.105600827
graph23                 graph23 1.032662425
ratio6                   ratio6 1.027820895
graph5                   graph5 0.991895538
inner                     inner 0.957819484
cohesion               cohesion 0.956130274
graph16                 graph16 0.955283061
trans                     trans 0.928000653
orbit33                 orbit33 0.927528400
graph19                 graph19 0.923748897
orbit50                 orbit50 0.920589911
graph15                 graph15 0.880708325
orbit36                 orbit36 0.875432692
orbit62                 orbit62 0.840705087
orbit47                 orbit47 0.836120273
graph14                 graph14 0.804182637
third                     third 0.786139093
orbit38                 orbit38 0.774246614
orbit17                 orbit17 0.758630827
graph27                 graph27 0.756150954
graph11                 graph11 0.753795514
bigcom274             bigcom274 0.734093321
orbit65                 orbit65 0.725097469
orbit5                   orbit5 0.716053831
close                     close 0.714096169
graph7                   graph7 0.712175055
graph1                   graph1 0.700379641
orbit40                 orbit40 0.691457880
orbit30                 orbit30 0.689013948
orbit56                 orbit56 0.675804139
bigcom26               bigcom26 0.675588885
constraint           constraint 0.672120458
orbit20                 orbit20 0.665947852
orbit52                 orbit52 0.656647766
orbit29                 orbit29 0.653515175
orbit63                 orbit63 0.644008897
orbit31                 orbit31 0.642808262
graph17                 graph17 0.634580498
graph24                 graph24 0.626668744
orbit19                 orbit19 0.622582427
orbit16                 orbit16 0.622496006
sixth                     sixth 0.613638445
graph12                 graph12 0.600755662
graph13                 graph13 0.598801719
graph6                   graph6 0.588897232
orbit21                 orbit21 0.585950631
orbit24                 orbit24 0.585743515
fifth                     fifth 0.567099514
orbit37                 orbit37 0.563271705
orbit23                 orbit23 0.562043905
orbit44                 orbit44 0.561973448
orbit53                 orbit53 0.550230720
orbit46                 orbit46 0.529112245
graph22                 graph22 0.505221221
graph21                 graph21 0.504345221
orbit60                 orbit60 0.493503111
orbit71                 orbit71 0.489457056
orbit49                 orbit49 0.489192367
graph26                 graph26 0.481802463
orbit25                 orbit25 0.472080433
orbit32                 orbit32 0.457018230
orbit48                 orbit48 0.455044868
graph4                   graph4 0.453240242
orbit7                   orbit7 0.450234841
graph3                   graph3 0.448814551
graph2                   graph2 0.448662973
graph18                 graph18 0.443336140
graph25                 graph25 0.440901141
upto_fifth           upto_fifth 0.434227743
orbit35                 orbit35 0.431173948
orbit26                 orbit26 0.427855068
orbit41                 orbit41 0.426179268
orbit9                   orbit9 0.423797563
orbit28                 orbit28 0.421913490
orbit70                 orbit70 0.407672027
upto_second         upto_second 0.401277613
graph0                   graph0 0.388049764
orbit13                 orbit13 0.386103101
orbit58                 orbit58 0.383086273
orbit64                 orbit64 0.381522367
orbit11                 orbit11 0.379603293
graph9                   graph9 0.356090664
orbit12                 orbit12 0.353971673
orbit51                 orbit51 0.347366571
orbit15                 orbit15 0.341846413
orbit57                 orbit57 0.338365375
fourth                   fourth 0.330201986
orbit42                 orbit42 0.317178942
upto_third           upto_third 0.313288381
coreness               coreness 0.303392248
graph29                 graph29 0.284398064
upto_sixth           upto_sixth 0.284148306
orbit54                 orbit54 0.274272111
orbit69                 orbit69 0.272611136
bigcom116             bigcom116 0.270030557
orbit1                   orbit1 0.268181171
orbit59                 orbit59 0.262677708
orbit27                 orbit27 0.261230328
membership_s24   membership_s24 0.256235601
graph8                   graph8 0.248650892
orbit67                 orbit67 0.243205206
orbit2                   orbit2 0.239928549
orbit61                 orbit61 0.236938117
orbit10                 orbit10 0.222087600
bigcom28               bigcom28 0.209623770
graph28                 graph28 0.205818554
bigcom147             bigcom147 0.204141060
ratio3                   ratio3 0.190647117
membership_s31   membership_s31 0.187415976
target                   target 0.181562368
orbit4                   orbit4 0.181128700
orbit55                 orbit55 0.158067447
upto_fourth         upto_fourth 0.148703757
ecc                         ecc 0.146482421
bigcom40               bigcom40 0.141859164
orbit6                   orbit6 0.140849867
orbit66                 orbit66 0.122682973
orbit68                 orbit68 0.121197458
membership_s7     membership_s7 0.119299941
evcent                   evcent 0.111727655
orbit43                 orbit43 0.105559764
hubscore               hubscore 0.103925213
AP                           AP 0.103145500
membership_s5     membership_s5 0.084562686
membership_s4     membership_s4 0.081822460
second                   second 0.080480208
membership_s32   membership_s32 0.077544489
membership_s6     membership_s6 0.068611100
orbit22                 orbit22 0.054532457
membership_s1     membership_s1 0.048134842
bigcom8                 bigcom8 0.044660257
membership_s18   membership_s18 0.036215215
selfinter             selfinter 0.031486768
membership_s30   membership_s30 0.022573704
bigcom4                 bigcom4 0.022050198
membership_s36   membership_s36 0.012118517
membership_s27   membership_s27 0.008833274
bigcom30               bigcom30 0.008679787
bigcom181             bigcom181 0.005374937
bigcom153             bigcom153 0.004479902
orbit0                   orbit0 0.000000000
orbit3                   orbit3 0.000000000
orbit8                   orbit8 0.000000000
orbit14                 orbit14 0.000000000
orbit34                 orbit34 0.000000000
orbit72                 orbit72 0.000000000
eccrad                   eccrad 0.000000000
first                     first 0.000000000
bigcom1                 bigcom1 0.000000000
bigcom2                 bigcom2 0.000000000
bigcom3                 bigcom3 0.000000000
bigcom6                 bigcom6 0.000000000
bigcom9                 bigcom9 0.000000000
bigcom11               bigcom11 0.000000000
bigcom13               bigcom13 0.000000000
bigcom15               bigcom15 0.000000000
bigcom16               bigcom16 0.000000000
bigcom21               bigcom21 0.000000000
bigcom22               bigcom22 0.000000000
bigcom24               bigcom24 0.000000000
bigcom31               bigcom31 0.000000000
bigcom32               bigcom32 0.000000000
bigcom33               bigcom33 0.000000000
bigcom34               bigcom34 0.000000000
bigcom36               bigcom36 0.000000000
bigcom37               bigcom37 0.000000000
bigcom38               bigcom38 0.000000000
bigcom39               bigcom39 0.000000000
bigcom43               bigcom43 0.000000000
bigcom44               bigcom44 0.000000000
bigcom46               bigcom46 0.000000000
bigcom47               bigcom47 0.000000000
bigcom49               bigcom49 0.000000000
bigcom50               bigcom50 0.000000000
bigcom51               bigcom51 0.000000000
bigcom52               bigcom52 0.000000000
bigcom54               bigcom54 0.000000000
bigcom56               bigcom56 0.000000000
bigcom62               bigcom62 0.000000000
bigcom66               bigcom66 0.000000000
bigcom68               bigcom68 0.000000000
bigcom69               bigcom69 0.000000000
bigcom71               bigcom71 0.000000000
bigcom72               bigcom72 0.000000000
bigcom73               bigcom73 0.000000000
bigcom74               bigcom74 0.000000000
bigcom75               bigcom75 0.000000000
bigcom76               bigcom76 0.000000000
bigcom77               bigcom77 0.000000000
bigcom79               bigcom79 0.000000000
bigcom80               bigcom80 0.000000000
bigcom82               bigcom82 0.000000000
bigcom83               bigcom83 0.000000000
bigcom84               bigcom84 0.000000000
bigcom85               bigcom85 0.000000000
bigcom87               bigcom87 0.000000000
bigcom89               bigcom89 0.000000000
bigcom91               bigcom91 0.000000000
bigcom92               bigcom92 0.000000000
bigcom93               bigcom93 0.000000000
bigcom96               bigcom96 0.000000000
bigcom97               bigcom97 0.000000000
bigcom98               bigcom98 0.000000000
bigcom99               bigcom99 0.000000000
bigcom101             bigcom101 0.000000000
bigcom104             bigcom104 0.000000000
bigcom106             bigcom106 0.000000000
bigcom109             bigcom109 0.000000000
bigcom113             bigcom113 0.000000000
bigcom120             bigcom120 0.000000000
bigcom123             bigcom123 0.000000000
bigcom126             bigcom126 0.000000000
bigcom127             bigcom127 0.000000000
bigcom137             bigcom137 0.000000000
bigcom139             bigcom139 0.000000000
bigcom140             bigcom140 0.000000000
bigcom143             bigcom143 0.000000000
bigcom145             bigcom145 0.000000000
bigcom146             bigcom146 0.000000000
bigcom149             bigcom149 0.000000000
bigcom154             bigcom154 0.000000000
bigcom156             bigcom156 0.000000000
bigcom157             bigcom157 0.000000000
bigcom158             bigcom158 0.000000000
bigcom160             bigcom160 0.000000000
bigcom161             bigcom161 0.000000000
bigcom162             bigcom162 0.000000000
bigcom164             bigcom164 0.000000000
bigcom166             bigcom166 0.000000000
bigcom167             bigcom167 0.000000000
bigcom171             bigcom171 0.000000000
bigcom173             bigcom173 0.000000000
bigcom175             bigcom175 0.000000000
bigcom176             bigcom176 0.000000000
bigcom177             bigcom177 0.000000000
bigcom178             bigcom178 0.000000000
bigcom180             bigcom180 0.000000000
bigcom184             bigcom184 0.000000000
bigcom186             bigcom186 0.000000000
bigcom187             bigcom187 0.000000000
bigcom189             bigcom189 0.000000000
bigcom194             bigcom194 0.000000000
bigcom195             bigcom195 0.000000000
bigcom196             bigcom196 0.000000000
bigcom204             bigcom204 0.000000000
bigcom205             bigcom205 0.000000000
bigcom212             bigcom212 0.000000000
bigcom214             bigcom214 0.000000000
bigcom222             bigcom222 0.000000000
bigcom223             bigcom223 0.000000000
bigcom226             bigcom226 0.000000000
bigcom227             bigcom227 0.000000000
bigcom229             bigcom229 0.000000000
bigcom233             bigcom233 0.000000000
bigcom236             bigcom236 0.000000000
bigcom237             bigcom237 0.000000000
bigcom246             bigcom246 0.000000000
bigcom248             bigcom248 0.000000000
bigcom249             bigcom249 0.000000000
bigcom250             bigcom250 0.000000000
bigcom254             bigcom254 0.000000000
bigcom266             bigcom266 0.000000000
bigcom269             bigcom269 0.000000000
bigcom272             bigcom272 0.000000000
bigcom281             bigcom281 0.000000000
bigcom291             bigcom291 0.000000000
bigcom292             bigcom292 0.000000000
bigcom295             bigcom295 0.000000000
bigcom299             bigcom299 0.000000000
bigcom301             bigcom301 0.000000000
bigcom306             bigcom306 0.000000000
bigcom309             bigcom309 0.000000000
bigcom314             bigcom314 0.000000000
bigcom321             bigcom321 0.000000000
bigcom341             bigcom341 0.000000000
bigcom350             bigcom350 0.000000000
bigcom353             bigcom353 0.000000000
bigcom359             bigcom359 0.000000000
bigcom363             bigcom363 0.000000000
bigcom365             bigcom365 0.000000000
bigcom385             bigcom385 0.000000000
bigcom386             bigcom386 0.000000000
bigcom408             bigcom408 0.000000000
bigcom412             bigcom412 0.000000000
bigcom480             bigcom480 0.000000000
membership_s3     membership_s3 0.000000000
membership_s8     membership_s8 0.000000000
membership_s9     membership_s9 0.000000000
membership_s11   membership_s11 0.000000000
membership_s12   membership_s12 0.000000000
membership_s14   membership_s14 0.000000000
membership_s15   membership_s15 0.000000000
membership_s16   membership_s16 0.000000000
membership_s17   membership_s17 0.000000000
membership_s20   membership_s20 0.000000000
membership_s21   membership_s21 0.000000000
membership_s22   membership_s22 0.000000000
membership_s25   membership_s25 0.000000000
membership_s26   membership_s26 0.000000000
membership_s28   membership_s28 0.000000000
membership_s33   membership_s33 0.000000000
membership_s37   membership_s37 0.000000000
pdi                         pdi 0.000000000
[1] "Dataset: med_C Model RF, run: 5 of 10 2015-06-16 11:10:49"
     |      Out-of-bag   |
Tree |      MSE  %Var(y) |
   1 |  0.07923   197.35 |
   2 |  0.08041   200.30 |
   3 |  0.07859   195.75 |
   4 |  0.07374   183.68 |
   5 |  0.06633   165.22 |
   6 |  0.06195   154.32 |
   7 |  0.05897   146.89 |
   8 |  0.05905   147.09 |
   9 |  0.05745   143.11 |
  10 |  0.05636   140.38 |
  11 |  0.05536   137.90 |
  12 |  0.05429   135.22 |
  13 |  0.05362   133.56 |
  14 |  0.05252   130.82 |
  15 |  0.05106   127.18 |
  16 |  0.05048   125.75 |
  17 |  0.04996   124.44 |
  18 |  0.04964   123.65 |
  19 |  0.04937   122.98 |
  20 |  0.04891   121.84 |
  21 |  0.04862   121.11 |
  22 |  0.04818   120.02 |
  23 |  0.04815   119.94 |
  24 |  0.04792   119.36 |
  25 |  0.04777   118.99 |
  26 |  0.04754   118.43 |
  27 |  0.04724   117.67 |
  28 |  0.04721   117.61 |
  29 |  0.04711   117.36 |
  30 |  0.04695   116.95 |
  31 |  0.04678   116.53 |
  32 |  0.04664   116.18 |
  33 |   0.0465   115.82 |
  34 |  0.04644   115.68 |
  35 |  0.04639   115.55 |
  36 |  0.04627   115.25 |
  37 |   0.0462   115.07 |
  38 |  0.04615   114.95 |
  39 |  0.04613   114.90 |
  40 |  0.04612   114.87 |
  41 |  0.04615   114.95 |
  42 |  0.04604   114.68 |
  43 |  0.04592   114.37 |
  44 |  0.04583   114.17 |
  45 |  0.04581   114.10 |
  46 |  0.04571   113.87 |
  47 |   0.0456   113.59 |
  48 |  0.04563   113.66 |
  49 |  0.04561   113.60 |
  50 |  0.04559   113.56 |
  51 |  0.04562   113.64 |
  52 |  0.04552   113.39 |
  53 |  0.04548   113.28 |
  54 |  0.04547   113.27 |
  55 |  0.04538   113.05 |
  56 |  0.04528   112.78 |
  57 |   0.0453   112.83 |
  58 |  0.04521   112.61 |
  59 |  0.04509   112.32 |
  60 |  0.04507   112.26 |
  61 |  0.04507   112.27 |
  62 |  0.04498   112.03 |
  63 |  0.04496   112.00 |
  64 |  0.04496   112.00 |
  65 |  0.04492   111.88 |
  66 |  0.04486   111.74 |
  67 |  0.04476   111.50 |
  68 |  0.04472   111.40 |
  69 |  0.04475   111.47 |
  70 |  0.04475   111.46 |
  71 |  0.04467   111.27 |
  72 |   0.0446   111.09 |
  73 |  0.04458   111.04 |
  74 |  0.04456   111.00 |
  75 |  0.04457   111.01 |
  76 |  0.04451   110.87 |
  77 |  0.04444   110.70 |
  78 |  0.04443   110.68 |
  79 |  0.04443   110.68 |
  80 |  0.04441   110.61 |
  81 |   0.0444   110.59 |
  82 |  0.04438   110.55 |
  83 |  0.04433   110.42 |
  84 |  0.04431   110.38 |
  85 |   0.0443   110.34 |
  86 |  0.04425   110.23 |
  87 |  0.04425   110.22 |
  88 |  0.04422   110.14 |
  89 |  0.04415   109.98 |
  90 |  0.04414   109.96 |
  91 |  0.04416   109.99 |
  92 |  0.04409   109.82 |
  93 |  0.04409   109.84 |
  94 |  0.04408   109.80 |
  95 |  0.04405   109.72 |
  96 |  0.04403   109.68 |
  97 |  0.04401   109.61 |
  98 |  0.04398   109.56 |
  99 |  0.04397   109.51 |
 100 |  0.04394   109.45 |
[1] "Random Forest variable coefficients"
                      %IncMSE IncNodePurity
graph5           4.615442e-03  9.011817e-01
graph6           2.478015e-03  7.863901e-01
graph7           3.437935e-03  6.374400e-01
graph8           4.086498e-04  2.977295e-01
graph9           1.954222e-03  6.888677e-01
graph10          7.151716e-03  1.286018e+00
graph11          1.224364e-02  1.157271e+00
graph12          9.118923e-03  8.953422e-01
graph13          3.395031e-03  7.800983e-01
graph14          6.007412e-03  1.119476e+00
graph15          6.770433e-03  7.859329e-01
graph16          5.266382e-03  8.515014e-01
graph17          3.775512e-03  8.325920e-01
graph18          5.488096e-03  9.055342e-01
graph19          6.951035e-03  9.860895e-01
graph20          6.706487e-03  1.881834e+00
graph21          2.827765e-03  9.854160e-01
graph22          4.039028e-03  1.106768e+00
graph23          4.392329e-03  1.334782e+00
graph24          5.076788e-03  8.318013e-01
graph25          3.991447e-03  1.086197e+00
graph26          3.362032e-03  8.325533e-01
graph27          2.154126e-03  7.437600e-01
graph28          8.826094e-04  4.442097e-01
graph29          6.649074e-04  2.290041e-01
orbit0           6.142462e-04  5.419979e-01
orbit1           3.966105e-03  7.280437e-01
orbit2           1.514765e-03  8.080241e-01
orbit3           1.064252e-03  4.077130e-01
orbit4           3.448292e-03  6.353326e-01
orbit5           3.823777e-03  1.013110e+00
orbit6           4.769947e-03  8.353106e-01
orbit7           4.699392e-03  1.097345e+00
orbit8           5.098724e-03  9.927548e-01
orbit9           3.286237e-03  6.780739e-01
orbit10          2.377024e-03  7.353394e-01
orbit11          2.891787e-03  5.572048e-01
orbit12          3.612467e-03  8.153009e-01
orbit13          1.066782e-03  5.279306e-01
orbit14          1.089589e-03  2.974555e-01
orbit15          5.629619e-03  1.094042e+00
orbit16          2.104178e-03  8.473884e-01
orbit17          4.498203e-03  8.374471e-01
orbit18          7.629688e-03  2.306920e+00
orbit19          3.993326e-03  5.594410e-01
orbit20          6.809673e-03  1.032798e+00
orbit21          6.240420e-03  9.919227e-01
orbit22          9.786742e-03  1.337293e+00
orbit23          1.919783e-03  7.269524e-01
orbit24          4.901101e-03  1.099713e+00
orbit25          4.984867e-03  7.953816e-01
orbit26          3.751506e-03  7.413656e-01
orbit27          5.587835e-03  1.263719e+00
orbit28          5.405174e-03  1.368330e+00
orbit29          4.898961e-03  8.851373e-01
orbit30          3.140269e-03  1.062363e+00
orbit31          5.086183e-03  7.499790e-01
orbit32          5.518136e-03  7.829993e-01
orbit33          4.050820e-03  8.900194e-01
orbit34          6.579785e-03  8.845278e-01
orbit35          4.232619e-03  8.901441e-01
orbit36          3.539693e-03  9.823070e-01
orbit37          5.182873e-03  1.280942e+00
orbit38          5.544479e-03  1.176885e+00
orbit39          3.657850e-03  1.543043e+00
orbit40          5.029979e-03  6.560903e-01
orbit41          3.035314e-03  8.046402e-01
orbit42          1.442421e-03  6.531021e-01
orbit43          3.951247e-03  8.326491e-01
orbit44          3.266262e-03  5.981211e-01
orbit45          1.075000e-02  1.162604e+00
orbit46          3.667232e-03  9.662385e-01
orbit47          3.407466e-03  6.081564e-01
orbit48          2.884666e-03  6.599960e-01
orbit49          5.355810e-03  1.895777e+00
orbit50          6.092908e-03  1.051654e+00
orbit51          4.594744e-03  1.198577e+00
orbit52          4.884331e-03  1.065018e+00
orbit53          5.793268e-03  8.389842e-01
orbit54          3.651127e-03  1.053621e+00
orbit55          2.049419e-03  7.084922e-01
orbit56          8.633295e-03  1.629598e+00
orbit57          1.841065e-03  5.903653e-01
orbit58          1.961799e-03  5.573045e-01
orbit59          4.064427e-03  8.544926e-01
orbit60          6.068830e-03  4.397561e-01
orbit61          1.791932e-03  3.902061e-01
orbit62          3.911774e-03  1.209060e+00
orbit63          7.676554e-03  9.362820e-01
orbit64          2.161023e-03  9.503320e-01
orbit65          2.111285e-03  9.527597e-01
orbit66          1.984709e-03  6.701772e-01
orbit67          1.297526e-03  3.542945e-01
orbit68          2.930429e-03  6.723370e-01
orbit69          7.069243e-04  4.110950e-01
orbit70          2.438152e-03  5.730416e-01
orbit71          7.644647e-04  3.634953e-01
orbit72          2.966799e-04  3.519226e-01
AP               2.363442e-04  2.909521e-01
bet              1.732268e-03  2.139679e+00
ecc              5.711136e-04  2.981849e-01
eccrad           8.194064e-04  2.902331e-01
close            2.863201e-03  5.709597e-01
constraint       3.911112e-03  1.322684e+00
coreness         1.978863e-03  9.467539e-01
knn              8.743052e-03  1.886594e+00
hubscore         3.040590e-03  4.094190e-01
pagerank         1.625626e-03  2.203647e+00
trans            6.766470e-03  1.159657e+00
evcent           3.235651e-03  6.649573e-01
first            9.359655e-04  4.596603e-01
upto_second      3.713911e-03  6.389889e-01
upto_third       4.241969e-03  8.441959e-01
upto_fourth      2.324421e-03  8.228260e-01
upto_fifth       3.136986e-03  9.171545e-01
upto_sixth       3.620714e-03  7.029061e-01
second           4.806589e-03  6.495429e-01
third            9.510758e-03  1.583663e+00
fourth           4.849733e-03  1.337397e+00
fifth            4.939008e-03  1.237830e+00
sixth            4.248549e-03  1.020419e+00
ratio1           8.585444e-03  2.233057e+00
ratio2           8.399094e-03  1.749625e+00
ratio3           5.332926e-03  1.090395e+00
ratio4           1.049088e-02  2.435811e+00
ratio5           4.350967e-03  3.113046e+00
ratio6           5.556401e-03  1.506590e+00
selfinter       -2.892321e-05  1.973679e-01
walktrap_vertex  1.767928e-03  2.743977e+00
bigcom1          1.010220e-04  2.567154e-01
bigcom2          0.000000e+00  0.000000e+00
bigcom3         -4.379110e-05  4.871072e-02
bigcom4          4.663499e-05  2.115831e-01
bigcom6          0.000000e+00  1.387779e-19
bigcom8          6.880066e-05  6.536600e-02
bigcom9         -4.938453e-05  9.622278e-02
bigcom11         0.000000e+00  0.000000e+00
bigcom13         0.000000e+00  5.551115e-19
bigcom15        -1.239433e-05  4.964383e-02
bigcom16        -3.818031e-05  3.358139e-01
bigcom21        -1.088534e-05  4.284106e-02
bigcom22         4.947376e-07  2.441348e-02
bigcom24         0.000000e+00  0.000000e+00
bigcom26         7.050732e-04  1.195224e+00
bigcom28         4.916060e-04  6.163977e-01
bigcom30         1.005827e-04  3.182807e-01
bigcom31         0.000000e+00  0.000000e+00
bigcom32         0.000000e+00  0.000000e+00
bigcom33         0.000000e+00  2.775558e-19
bigcom34         0.000000e+00  0.000000e+00
bigcom36         0.000000e+00  5.551115e-19
bigcom37         0.000000e+00  0.000000e+00
bigcom38         0.000000e+00  0.000000e+00
bigcom39        -3.226150e-05  4.075716e-02
bigcom40         3.332541e-04  3.301604e-01
bigcom43        -3.557025e-05  6.594414e-01
bigcom44         1.182738e-05  4.652784e-02
bigcom46         7.310680e-05  4.323507e-01
bigcom47        -2.922389e-05  2.336092e-01
bigcom49         3.830785e-05  4.147223e-01
bigcom50         0.000000e+00  1.387779e-19
bigcom51         0.000000e+00  8.326673e-19
bigcom52         0.000000e+00  0.000000e+00
bigcom54         0.000000e+00  0.000000e+00
bigcom56         0.000000e+00  0.000000e+00
bigcom62         0.000000e+00  0.000000e+00
bigcom66         0.000000e+00  0.000000e+00
bigcom68         0.000000e+00  0.000000e+00
bigcom69         0.000000e+00  0.000000e+00
bigcom71         0.000000e+00  0.000000e+00
bigcom72         0.000000e+00  5.551115e-19
bigcom73         0.000000e+00  2.775558e-19
bigcom74         0.000000e+00  0.000000e+00
bigcom75         0.000000e+00  0.000000e+00
bigcom76         0.000000e+00  5.551115e-19
bigcom77         0.000000e+00  0.000000e+00
bigcom79         0.000000e+00  5.551115e-19
bigcom80         5.896226e-06  8.571429e-03
bigcom82        -2.416993e-05  7.814664e-01
bigcom83         0.000000e+00  0.000000e+00
bigcom84         0.000000e+00  0.000000e+00
bigcom85        -3.177514e-05  8.294958e-01
bigcom87         0.000000e+00  0.000000e+00
bigcom89         0.000000e+00  0.000000e+00
bigcom91         0.000000e+00  0.000000e+00
bigcom92         0.000000e+00  1.387779e-18
bigcom93         0.000000e+00  0.000000e+00
bigcom96         0.000000e+00  0.000000e+00
bigcom97         0.000000e+00  8.326673e-19
bigcom98         0.000000e+00  0.000000e+00
bigcom99         0.000000e+00  0.000000e+00
bigcom101        0.000000e+00  0.000000e+00
bigcom104        0.000000e+00  0.000000e+00
bigcom106        0.000000e+00  0.000000e+00
bigcom109        0.000000e+00  0.000000e+00
bigcom113        0.000000e+00  0.000000e+00
bigcom116        1.334173e-05  2.698911e-01
bigcom120        0.000000e+00  0.000000e+00
bigcom123        0.000000e+00  0.000000e+00
bigcom126        0.000000e+00  8.326673e-19
bigcom127        0.000000e+00  1.110223e-18
bigcom137        0.000000e+00  0.000000e+00
bigcom139        0.000000e+00  0.000000e+00
bigcom140        0.000000e+00  0.000000e+00
bigcom143        0.000000e+00  0.000000e+00
bigcom145        0.000000e+00  0.000000e+00
bigcom146        0.000000e+00  0.000000e+00
bigcom147        1.623397e-05  5.398356e-01
bigcom149        0.000000e+00  8.333333e-03
bigcom153       -4.607663e-07  1.907860e-01
bigcom154        0.000000e+00  0.000000e+00
bigcom156       -5.060005e-06  6.690448e-01
bigcom157        0.000000e+00  0.000000e+00
bigcom158        0.000000e+00  0.000000e+00
bigcom160        0.000000e+00  0.000000e+00
bigcom161        0.000000e+00  0.000000e+00
bigcom162        0.000000e+00  0.000000e+00
bigcom164        0.000000e+00  0.000000e+00
bigcom166        2.615949e-06  6.027735e-01
bigcom167        0.000000e+00  6.938894e-19
bigcom171        6.971392e-05  4.959565e-01
bigcom173        0.000000e+00  0.000000e+00
bigcom175       -1.171304e-05  4.628456e-01
bigcom176        0.000000e+00  0.000000e+00
bigcom177        0.000000e+00  8.326673e-19
bigcom178        0.000000e+00  0.000000e+00
bigcom180        0.000000e+00  2.775558e-19
bigcom181       -6.217577e-05  2.241251e-01
bigcom184        0.000000e+00  0.000000e+00
bigcom186        0.000000e+00  0.000000e+00
bigcom187        0.000000e+00  0.000000e+00
bigcom189        0.000000e+00  0.000000e+00
bigcom194        0.000000e+00  0.000000e+00
bigcom195        0.000000e+00  0.000000e+00
bigcom196        0.000000e+00  0.000000e+00
bigcom204        0.000000e+00  0.000000e+00
bigcom205        0.000000e+00  0.000000e+00
bigcom212        0.000000e+00  0.000000e+00
bigcom214        0.000000e+00  0.000000e+00
bigcom222        0.000000e+00  0.000000e+00
bigcom223        0.000000e+00  0.000000e+00
bigcom226        0.000000e+00  0.000000e+00
bigcom227        0.000000e+00  0.000000e+00
bigcom229        0.000000e+00  0.000000e+00
bigcom233        0.000000e+00  8.326673e-19
bigcom236        0.000000e+00  5.551115e-19
bigcom237       -4.169426e-05  3.289336e-01
bigcom246        0.000000e+00  1.110223e-18
bigcom248        0.000000e+00  0.000000e+00
bigcom249        0.000000e+00  0.000000e+00
bigcom250        0.000000e+00  5.551115e-19
bigcom254        0.000000e+00  0.000000e+00
bigcom266        0.000000e+00  0.000000e+00
bigcom269        0.000000e+00  0.000000e+00
bigcom272        0.000000e+00  0.000000e+00
bigcom274        1.694808e-04  7.508432e-01
bigcom281        0.000000e+00  0.000000e+00
bigcom291        0.000000e+00  1.665335e-18
bigcom292        0.000000e+00  0.000000e+00
bigcom295        0.000000e+00  5.551115e-19
bigcom299        0.000000e+00  0.000000e+00
bigcom301        0.000000e+00  5.551115e-19
bigcom306        0.000000e+00  6.310841e-01
bigcom309        0.000000e+00  0.000000e+00
bigcom314        0.000000e+00  5.551115e-19
bigcom321        0.000000e+00  5.551115e-19
bigcom341       -6.640350e-06  5.042964e-01
bigcom350        0.000000e+00  2.775558e-19
bigcom353        0.000000e+00  1.387779e-19
bigcom359        0.000000e+00  0.000000e+00
bigcom363        0.000000e+00  1.110223e-18
bigcom365       -4.571154e-07  2.141867e-01
bigcom385        0.000000e+00  5.551115e-19
bigcom386        0.000000e+00  0.000000e+00
bigcom408        0.000000e+00  0.000000e+00
bigcom412        0.000000e+00  0.000000e+00
bigcom480        0.000000e+00  0.000000e+00
spin_vertex      1.622330e-03  2.142603e+00
membership_s1    1.319606e-05  1.980126e-01
membership_s3    0.000000e+00  0.000000e+00
membership_s4    2.420624e-04  3.767875e-01
membership_s5    6.317035e-05  1.429323e-01
membership_s6    6.084206e-05  2.796354e-01
membership_s7    1.222700e-04  2.703458e-01
membership_s8    0.000000e+00  0.000000e+00
membership_s9    0.000000e+00  2.775558e-19
membership_s11   0.000000e+00  5.551115e-19
membership_s12   0.000000e+00  1.110223e-18
membership_s14   2.040452e-05  3.518827e-01
membership_s15  -2.548304e-05  1.109410e-01
membership_s16   0.000000e+00  0.000000e+00
membership_s17   0.000000e+00  0.000000e+00
membership_s18  -5.477106e-05  7.846866e-02
membership_s20   0.000000e+00  0.000000e+00
membership_s21   0.000000e+00  2.914335e-18
membership_s22   0.000000e+00  2.498002e-18
membership_s24  -3.455727e-06  3.612311e-01
membership_s25   0.000000e+00  5.551115e-19
membership_s26   0.000000e+00  0.000000e+00
membership_s27   9.944996e-05  2.109467e-01
membership_s28   4.792446e-06  2.566489e-01
membership_s30   7.339800e-05  1.366986e-01
membership_s31  -3.347255e-05  2.243268e-01
membership_s32   5.498377e-05  4.479311e-01
membership_s33   0.000000e+00  0.000000e+00
membership_s36   4.013315e-04  2.072122e-01
membership_s37  -1.565722e-06  2.088624e-02
V1               2.349601e-02  3.003106e+00
V2               4.981624e-03  3.250944e+00
pdi              2.328653e-04  3.759558e-01
adhesion         1.011654e-02  2.505661e+00
cohesion         1.136170e-02  2.156247e+00
inner            3.378970e-03  2.258365e+00
outer            2.935445e-03  3.382930e+00
ioratio          5.291819e-03  2.375028e+00
comsize          1.879549e-03  3.606744e+00
target           3.665726e-05  2.651365e-01
[1] "Dataset: med_C Model GLM, run: 5 of 10 2015-06-16 11:12:43"
[1] "glmnet variable coefficients"
                         [,1]          [,2]
(Intercept)     -3.129620e+00  8.776063e-01
graph0           3.924884e-40  1.049256e-03
graph1          -2.637439e-42 -1.320183e-06
graph2           2.941784e-40  5.929369e-04
graph3           1.319128e-44  2.033313e-08
graph4          -8.618350e-45 -2.375424e-08
graph5           2.571912e-42  7.004703e-06
graph6           3.118132e-44 -6.846332e-07
graph7           1.252431e-41 -2.307185e-05
graph8           2.655199e-40  1.295008e-03
graph9           3.293359e-46  9.698856e-10
graph10         -1.731542e-46 -7.122601e-10
graph11         -1.413661e-47 -4.192504e-11
graph12          1.360555e-45  2.618573e-08
graph13          1.654246e-44  2.027133e-07
graph14         -1.155954e-45 -4.770162e-09
graph15          1.981174e-43  6.860739e-07
graph16         -7.244192e-45 -4.308216e-08
graph17         -9.736349e-46  4.110875e-08
graph18          2.601444e-43  1.627286e-06
graph19          1.025464e-43  1.342395e-07
graph20          2.044002e-43  5.175786e-06
graph21          3.354125e-43 -5.628272e-07
graph22         -1.721470e-43 -9.966979e-06
graph23          9.065207e-43 -3.053567e-07
graph24          1.189760e-42  2.033012e-06
graph25          3.029078e-42 -3.542229e-05
graph26          5.629492e-42  1.802359e-05
graph27          2.868332e-41  1.907484e-05
graph28          3.612820e-41  7.815478e-05
graph29          1.237831e-40 -1.256673e-03
orbit0           3.924884e-40  9.702710e-04
orbit1          -3.011258e-42 -1.616422e-06
orbit2           1.664908e-41  1.161588e-05
orbit3           2.941784e-40  5.440741e-04
orbit4           3.549781e-44 -1.555174e-07
orbit5          -2.249237e-44  6.236096e-07
orbit6          -8.620234e-45 -2.330669e-08
orbit7           1.068642e-42 -2.002465e-06
orbit8           2.571912e-42  6.163792e-06
orbit9           4.745035e-43  4.446373e-06
orbit10         -9.750482e-44 -2.804623e-06
orbit11          1.020531e-41 -1.028666e-04
orbit12          1.119357e-41 -4.333507e-05
orbit13          1.060510e-40  1.938046e-04
orbit14          2.655199e-40  1.283946e-03
orbit15          1.131815e-45  5.354044e-09
orbit16          2.976484e-45  1.270816e-08
orbit17         -1.959365e-45 -1.581283e-08
orbit18          1.145147e-46 -1.438515e-08
orbit19         -2.561189e-46 -6.096794e-10
orbit20         -4.848750e-46  1.216081e-09
orbit21          5.392668e-45  2.695646e-07
orbit22         -1.413662e-47 -4.198934e-11
orbit23          5.962865e-44 -2.007165e-06
orbit24          5.712100e-45  6.083201e-08
orbit25         -3.326360e-45  2.191606e-08
orbit26         -4.083553e-45 -1.404339e-08
orbit27          3.230748e-44  2.714595e-07
orbit28          9.352943e-44  2.173167e-06
orbit29          3.378466e-44  3.423276e-07
orbit30          3.190516e-44  2.341133e-07
orbit31         -2.118626e-45 -6.589436e-09
orbit32         -1.880162e-45 -1.030007e-08
orbit33          3.521670e-43 -1.283502e-05
orbit34          1.981174e-43  3.760767e-07
orbit35         -2.095760e-44 -1.985564e-07
orbit36          1.115845e-44 -1.168223e-06
orbit37         -1.314467e-44 -2.661279e-08
orbit38          4.887247e-44 -2.816801e-06
orbit39          3.130557e-44  1.697148e-07
orbit40         -6.773711e-45  6.042026e-08
orbit41          2.105018e-44 -1.712732e-06
orbit42          4.743874e-42 -5.232632e-05
orbit43          2.626577e-43  1.636492e-06
orbit44         -3.108211e-42 -8.230300e-04
orbit45          2.458717e-43  1.786838e-06
orbit46          3.076945e-43  8.129992e-07
orbit47          5.519783e-43 -1.139528e-05
orbit48          1.952710e-43 -2.184874e-06
orbit49          2.299263e-43  5.887800e-06
orbit50         -1.509673e-42 -4.828885e-05
orbit51          6.147808e-43  2.685174e-06
orbit52          9.095590e-43 -1.185138e-05
orbit53          1.628970e-42  1.547849e-05
orbit54         -1.893178e-43 -9.842815e-06
orbit55          4.640884e-41 -1.237882e-04
orbit56          1.810351e-42 -4.076998e-06
orbit57          1.073118e-42  1.011077e-06
orbit58          1.828983e-41 -5.035437e-05
orbit59          1.476943e-42  7.435972e-08
orbit60          5.000644e-42  3.618079e-05
orbit61          7.119059e-41  3.679481e-04
orbit62          8.368445e-42 -3.456460e-05
orbit63          5.171221e-42 -2.576928e-05
orbit64          6.775859e-42 -1.584017e-04
orbit65          1.019112e-41  3.737617e-05
orbit66          9.726874e-42  2.539535e-05
orbit67          7.079374e-41  3.847015e-04
orbit68          2.847666e-41  1.458449e-05
orbit69          5.112414e-40  9.607040e-04
orbit70          3.856675e-41  1.167966e-04
orbit71          1.281468e-40  1.211697e-04
orbit72          1.237831e-40 -1.251083e-03
AP               1.109892e-38  1.740633e-01
bet              5.043861e-44 -1.919893e-06
ecc              1.424821e-38  7.434270e-02
eccrad           8.548928e-38  4.452841e-01
close           -1.127608e-37  4.432866e-02
constraint      -6.233762e-38 -6.071541e-01
coreness         3.602907e-40 -1.219287e-02
knn             -5.402876e-41  3.252640e-04
hubscore         5.886282e-38  1.198597e+00
pagerank        -6.651154e-37 -1.150525e+01
trans           -1.219607e-39 -5.479585e-02
evcent           5.600781e-38  1.227774e+00
first            3.924884e-40  1.067385e-03
upto_second     -4.875825e-42 -6.552400e-06
upto_third      -6.449646e-43  2.345989e-06
upto_fourth     -1.286085e-42 -4.579346e-08
upto_fifth      -2.777054e-41 -1.154229e-04
upto_sixth      -6.421691e-40 -3.510182e-04
second          -4.926687e-42 -6.439331e-06
third            4.769267e-43  6.988553e-06
fourth           8.629795e-43 -3.478668e-06
fifth            1.314948e-42 -6.633298e-07
sixth            2.596239e-41  1.336562e-04
ratio1          -6.683871e-41  1.350302e-04
ratio2           2.130180e-40  3.111921e-03
ratio3           5.455696e-41  1.753152e-02
ratio4          -7.596528e-40 -2.497565e-01
ratio5           2.200343e-37  5.650546e-01
ratio6          -3.133997e-40 -1.244386e-02
selfinter        4.191730e-39  2.067325e-02
walktrap_vertex -2.653716e-38 -1.938664e-01
bigcom1         -2.745277e-39  3.061571e-02
bigcom2         -4.236191e-38 -6.502740e-01
bigcom3         -2.121385e-38 -2.457544e-01
bigcom4         -1.024097e-38 -1.066904e-02
bigcom6         -4.235270e-38 -6.157689e-01
bigcom8          6.786793e-40  9.142943e-02
bigcom9          8.215606e-39  8.748937e-02
bigcom11        -4.240798e-38 -6.733851e-01
bigcom13        -4.245416e-38 -6.177073e-01
bigcom15         4.195928e-38  4.626856e-01
bigcom16         1.261894e-37  8.554947e-01
bigcom21        -1.180054e-38 -1.207278e-01
bigcom22        -2.218279e-38 -2.474487e-01
bigcom24        -4.236191e-38 -5.587063e-01
bigcom26         7.087778e-38  5.671638e-01
bigcom28         3.628949e-38  2.783597e-01
bigcom30         2.271699e-39 -6.151344e-02
bigcom31        -4.235270e-38 -5.357214e-01
bigcom32        -4.238032e-38 -6.355014e-01
bigcom33        -4.234350e-38 -7.295906e-01
bigcom34        -4.233431e-38 -4.866356e-01
bigcom36        -4.237111e-38 -5.867626e-01
bigcom37        -4.234350e-38 -4.143893e-01
bigcom38        -4.235270e-38 -6.013075e-01
bigcom39         1.088299e-38  8.313199e-02
bigcom40         6.916338e-40  4.546595e-02
bigcom43         2.945671e-37  1.314257e+00
bigcom44        -1.064678e-38  2.394372e-02
bigcom46         7.004519e-38  4.786087e-01
bigcom47         7.004519e-38  4.412763e-01
bigcom49         1.021302e-37  6.541221e-01
bigcom50        -4.234350e-38 -5.288249e-01
bigcom51        -4.234350e-38 -5.763337e-01
bigcom52        -4.236191e-38 -6.579169e-01
bigcom54        -4.233431e-38 -6.501829e-01
bigcom56        -4.243568e-38 -5.938496e-01
bigcom62        -4.235270e-38 -7.255258e-01
bigcom66        -4.233431e-38 -5.950295e-01
bigcom68        -4.235270e-38 -6.191408e-01
bigcom69        -4.239876e-38 -5.473463e-01
bigcom71        -4.233431e-38 -4.778568e-01
bigcom72        -4.233431e-38 -6.163675e-01
bigcom73        -4.248191e-38 -6.405129e-01
bigcom74        -4.238954e-38 -5.047030e-01
bigcom75        -4.234350e-38 -6.766036e-01
bigcom76        -4.237111e-38 -6.041004e-01
bigcom77        -4.237111e-38 -4.806259e-01
bigcom79        -4.234350e-38 -5.973338e-01
bigcom80        -4.238954e-38 -6.330331e-01
bigcom82         4.629264e-37  1.811263e+00
bigcom83        -4.234350e-38 -2.396552e-01
bigcom84        -4.238032e-38 -7.408003e-01
bigcom85         4.629264e-37  1.725597e+00
bigcom87        -4.237111e-38 -6.355432e-01
bigcom89        -4.233431e-38 -7.185926e-01
bigcom91        -4.239876e-38 -6.216837e-01
bigcom92        -4.250970e-38 -5.806931e-01
bigcom93        -4.233431e-38 -2.738743e-01
bigcom96        -4.234350e-38 -4.999611e-01
bigcom97        -4.238032e-38 -5.258371e-01
bigcom98        -4.233431e-38 -7.186564e-01
bigcom99         0.000000e+00  0.000000e+00
bigcom101        3.547508e-38 -6.849128e-01
bigcom104       -4.234350e-38 -5.849978e-01
bigcom106       -4.233431e-38 -5.565117e-01
bigcom109       -4.234350e-38 -6.108903e-01
bigcom113       -4.233431e-38 -5.532431e-01
bigcom116        4.985947e-38  4.040548e-01
bigcom120       -4.234350e-38 -4.192622e-01
bigcom123       -4.233431e-38 -7.052525e-01
bigcom126       -4.234350e-38 -6.066507e-01
bigcom127       -4.238032e-38 -4.328080e-01
bigcom137       -4.238954e-38 -6.209522e-01
bigcom139       -4.235270e-38 -5.692881e-01
bigcom140       -4.235270e-38 -5.966322e-01
bigcom143       -4.233431e-38 -5.812893e-01
bigcom145       -4.235270e-38 -6.561984e-01
bigcom146       -4.235270e-38 -7.271888e-01
bigcom147        1.133951e-37  8.042216e-01
bigcom149       -4.236191e-38 -4.855982e-01
bigcom153        1.261894e-37  7.292037e-01
bigcom154       -4.233431e-38 -5.359078e-01
bigcom156        2.103828e-37  9.058400e-01
bigcom157        2.991588e-38  4.837359e-01
bigcom158       -4.234350e-38 -5.550610e-01
bigcom160       -4.233431e-38 -6.706255e-01
bigcom161       -4.235270e-38 -5.719327e-01
bigcom162       -4.234350e-38 -6.290561e-01
bigcom164       -4.233431e-38 -6.128427e-01
bigcom166        2.945671e-37  1.143270e+00
bigcom167       -4.242644e-38 -6.910964e-01
bigcom171        8.408355e-38  6.535332e-01
bigcom173       -4.234350e-38 -5.966898e-01
bigcom175        4.629264e-37  1.510086e+00
bigcom176       -4.233431e-38 -6.922701e-01
bigcom177       -4.233431e-38 -7.024012e-01
bigcom178       -4.233431e-38 -5.903733e-01
bigcom180       -4.234350e-38 -4.304663e-01
bigcom181        5.881267e-38  3.968694e-01
bigcom184       -4.235270e-38 -6.797815e-01
bigcom186       -4.234350e-38 -6.395115e-01
bigcom187       -4.233431e-38 -6.305742e-01
bigcom189       -4.237111e-38 -5.342054e-01
bigcom194       -4.235270e-38 -6.451843e-01
bigcom195       -4.233431e-38 -4.881147e-01
bigcom196       -4.234350e-38 -6.826279e-01
bigcom204        0.000000e+00  0.000000e+00
bigcom205        0.000000e+00  0.000000e+00
bigcom212       -4.234350e-38 -7.370645e-01
bigcom214       -4.233431e-38 -5.269678e-01
bigcom222       -4.234350e-38 -6.111282e-01
bigcom223       -4.237111e-38 -4.767105e-01
bigcom226       -4.234350e-38 -5.979048e-01
bigcom227       -4.235270e-38 -6.543296e-01
bigcom229        0.000000e+00  0.000000e+00
bigcom233       -4.235270e-38 -6.217315e-01
bigcom236       -4.233431e-38 -5.115511e-01
bigcom237        2.103828e-37  1.060860e+00
bigcom246       -4.240798e-38 -5.905073e-01
bigcom248       -4.241721e-38 -5.582042e-01
bigcom249       -4.236191e-38 -5.721267e-01
bigcom250       -4.244492e-38 -5.522166e-01
bigcom254       -4.234350e-38 -5.214100e-01
bigcom266       -4.234350e-38 -6.024621e-01
bigcom269        0.000000e+00  0.000000e+00
bigcom272       -4.233431e-38 -7.084871e-01
bigcom274        1.266852e-37  1.003977e+00
bigcom281       -4.236191e-38 -4.522155e-01
bigcom291       -4.236191e-38 -5.362826e-01
bigcom292       -4.234350e-38 -5.924066e-01
bigcom295       -4.237111e-38 -6.615611e-01
bigcom299       -4.234350e-38 -5.830874e-01
bigcom301       -4.237111e-38 -4.826157e-01
bigcom306        9.679860e-37  3.414155e+00
bigcom309       -4.233431e-38 -5.523546e-01
bigcom314       -4.235270e-38 -6.302479e-01
bigcom321       -4.233431e-38 -6.601105e-01
bigcom341        4.629264e-37  1.777558e+00
bigcom350       -4.234350e-38 -5.432051e-01
bigcom353       -4.234350e-38 -5.750315e-01
bigcom359       -4.234350e-38 -5.558589e-01
bigcom363       -4.233431e-38 -1.516332e+00
bigcom365        2.103828e-37  9.229285e-01
bigcom385       -4.234350e-38 -5.457787e-01
bigcom386       -4.235270e-38 -5.482498e-01
bigcom408       -4.234350e-38 -7.686453e-01
bigcom412       -4.233431e-38 -6.055166e-01
bigcom480       -4.233431e-38 -6.740497e-01
spin_vertex     -6.723158e-39 -6.871845e-02
membership_s1    7.912784e-39  1.201756e-01
membership_s3   -4.233431e-38 -3.202484e-01
membership_s4   -4.151565e-40 -2.130623e-02
membership_s5   -7.535772e-39 -1.554973e-01
membership_s6    6.331559e-39  2.202092e-01
membership_s7    1.575697e-38  1.702778e-01
membership_s8   -4.234350e-38 -4.136272e-01
membership_s9   -4.235270e-38 -5.107987e-01
membership_s11  -4.234350e-38 -5.687595e-01
membership_s12  -4.237111e-38 -6.081360e-01
membership_s14   2.103828e-37  1.024853e+00
membership_s15  -2.236589e-38 -7.983859e-02
membership_s16  -4.237111e-38 -3.430692e-01
membership_s17  -4.233431e-38 -7.187721e-01
membership_s18   5.919909e-38 -1.007985e-01
membership_s20  -4.233431e-38 -5.473834e-01
membership_s21  -1.437914e-38 -6.247327e-02
membership_s22  -4.242644e-38 -5.020549e-01
membership_s24   1.022859e-37  1.293067e+00
membership_s25   1.384571e-38 -7.060689e-02
membership_s26   0.000000e+00  0.000000e+00
membership_s27  -3.998787e-39 -1.087837e-02
membership_s28   2.945671e-37  2.465043e-01
membership_s30  -4.007876e-39 -1.319277e-01
membership_s31   4.657219e-39  8.674456e-02
membership_s32   2.033872e-39  1.222949e-01
membership_s33  -4.233431e-38 -4.758083e-01
membership_s36  -9.264565e-39 -1.285739e-03
membership_s37   1.600308e-39 -2.751966e-02
V1               8.003409e-38  2.266957e-01
V2              -2.353877e-38 -1.257599e-01
pdi              4.408101e-36 -5.417634e+02
adhesion        -6.411879e-42 -3.275137e-05
cohesion         1.282510e-41  6.728986e-05
inner            1.104237e-42 -3.288832e-06
outer            1.349481e-43 -2.522949e-05
ioratio         -6.682311e-38 -7.245293e-02
comsize          8.538401e-42  4.461208e-05
target           3.184600e-38  2.250492e-01
[1] "Dataset: med_C Model GBM, run: 6 of 10 2015-06-16 11:13:05"
Iter   TrainDeviance   ValidDeviance   StepSize   Improve
     1        0.3629             nan     0.0100   -0.0000
     2        0.3611             nan     0.0100    0.0001
     3        0.3595             nan     0.0100   -0.0001
     4        0.3584             nan     0.0100   -0.0001
     5        0.3570             nan     0.0100    0.0002
     6        0.3559             nan     0.0100    0.0001
     7        0.3547             nan     0.0100   -0.0000
     8        0.3536             nan     0.0100   -0.0001
     9        0.3525             nan     0.0100   -0.0000
    10        0.3511             nan     0.0100   -0.0001
    20        0.3395             nan     0.0100   -0.0000
    40        0.3203             nan     0.0100    0.0001
    60        0.3056             nan     0.0100   -0.0001
    80        0.2925             nan     0.0100   -0.0000
   100        0.2791             nan     0.0100   -0.0001
   120        0.2683             nan     0.0100   -0.0000
   140        0.2578             nan     0.0100   -0.0000
   160        0.2480             nan     0.0100   -0.0001
   180        0.2384             nan     0.0100   -0.0000
   200        0.2302             nan     0.0100   -0.0000
   220        0.2227             nan     0.0100   -0.0000
   240        0.2156             nan     0.0100   -0.0000
   260        0.2092             nan     0.0100   -0.0000
   265        0.2076             nan     0.0100   -0.0000

[1] "GBM variable coefficients"
                            var     rel.inf
spin_vertex         spin_vertex 2.768942134
V1                           V1 2.658532716
V2                           V2 2.455387741
ratio4                   ratio4 2.403423133
graph20                 graph20 2.335167923
ratio5                   ratio5 2.324324106
comsize                 comsize 2.247781671
outer                     outer 2.225268853
orbit18                 orbit18 2.209321103
walktrap_vertex walktrap_vertex 1.874443142
bet                         bet 1.829811610
pagerank               pagerank 1.690604941
graph23                 graph23 1.457608999
ratio1                   ratio1 1.419250697
third                     third 1.243404961
graph5                   graph5 1.241795823
trans                     trans 1.218927994
orbit16                 orbit16 1.200788982
inner                     inner 1.196018878
knn                         knn 1.161253411
orbit65                 orbit65 1.076476561
orbit53                 orbit53 1.064402404
graph15                 graph15 1.053087864
graph25                 graph25 1.046857728
ratio2                   ratio2 1.023157670
ioratio                 ioratio 1.009969493
constraint           constraint 0.979988091
graph22                 graph22 0.968446757
graph16                 graph16 0.947616641
orbit28                 orbit28 0.930588610
graph19                 graph19 0.897187952
graph10                 graph10 0.887330034
orbit45                 orbit45 0.857548402
orbit39                 orbit39 0.855850732
orbit24                 orbit24 0.835924209
orbit36                 orbit36 0.809232794
orbit46                 orbit46 0.802168211
orbit49                 orbit49 0.788039671
adhesion               adhesion 0.786168577
graph13                 graph13 0.765631112
graph27                 graph27 0.753501922
graph9                   graph9 0.749984504
orbit71                 orbit71 0.748982319
orbit50                 orbit50 0.738819053
graph14                 graph14 0.734692568
orbit62                 orbit62 0.722935530
graph21                 graph21 0.713968806
graph28                 graph28 0.712609630
orbit57                 orbit57 0.710961285
orbit2                   orbit2 0.710060880
orbit30                 orbit30 0.654147090
bigcom274             bigcom274 0.650370923
orbit21                 orbit21 0.641673577
orbit25                 orbit25 0.634699429
fifth                     fifth 0.633741810
ratio6                   ratio6 0.625246859
graph11                 graph11 0.623459002
orbit64                 orbit64 0.619123489
orbit47                 orbit47 0.613156503
sixth                     sixth 0.611130767
orbit38                 orbit38 0.607926490
orbit33                 orbit33 0.606468271
orbit10                 orbit10 0.605690530
orbit35                 orbit35 0.603788115
orbit29                 orbit29 0.594680108
graph7                   graph7 0.590558190
graph17                 graph17 0.586597762
orbit27                 orbit27 0.574020839
orbit63                 orbit63 0.552587510
orbit4                   orbit4 0.551059597
upto_fifth           upto_fifth 0.545330918
upto_second         upto_second 0.542346405
cohesion               cohesion 0.538808562
fourth                   fourth 0.537489785
orbit51                 orbit51 0.528037229
graph18                 graph18 0.521680178
orbit26                 orbit26 0.512611412
orbit44                 orbit44 0.511818549
orbit56                 orbit56 0.509351429
graph1                   graph1 0.507578677
orbit11                 orbit11 0.506439045
orbit59                 orbit59 0.503553894
orbit17                 orbit17 0.500896518
bigcom26               bigcom26 0.500100427
orbit19                 orbit19 0.499010808
graph2                   graph2 0.493406385
orbit5                   orbit5 0.484653747
orbit48                 orbit48 0.482516880
orbit58                 orbit58 0.465956052
orbit52                 orbit52 0.462749266
graph24                 graph24 0.462255258
orbit7                   orbit7 0.458635708
upto_sixth           upto_sixth 0.452262841
orbit31                 orbit31 0.441513482
orbit41                 orbit41 0.435206294
orbit42                 orbit42 0.430710877
orbit23                 orbit23 0.429517560
graph6                   graph6 0.415913949
graph0                   graph0 0.414797238
orbit32                 orbit32 0.388865434
orbit9                   orbit9 0.387613645
graph26                 graph26 0.375690095
orbit12                 orbit12 0.368131659
graph12                 graph12 0.367613926
selfinter             selfinter 0.359293503
orbit37                 orbit37 0.357347089
orbit20                 orbit20 0.337121101
orbit15                 orbit15 0.334469102
graph4                   graph4 0.325819596
orbit40                 orbit40 0.317949692
orbit54                 orbit54 0.305678931
orbit60                 orbit60 0.292408097
target                   target 0.280592838
graph29                 graph29 0.276477708
orbit70                 orbit70 0.270763544
ratio3                   ratio3 0.256203047
coreness               coreness 0.250354518
graph8                   graph8 0.249464284
orbit55                 orbit55 0.247273206
bigcom40               bigcom40 0.224019295
orbit66                 orbit66 0.222539065
bigcom147             bigcom147 0.218240192
AP                           AP 0.215326226
evcent                   evcent 0.206248077
hubscore               hubscore 0.204787950
graph3                   graph3 0.201869004
orbit68                 orbit68 0.200829010
close                     close 0.197856875
bigcom116             bigcom116 0.188674484
orbit1                   orbit1 0.175655588
membership_s7     membership_s7 0.174542459
orbit67                 orbit67 0.168420467
upto_fourth         upto_fourth 0.167294772
orbit61                 orbit61 0.163293815
bigcom28               bigcom28 0.162591468
orbit13                 orbit13 0.155524157
second                   second 0.135191052
bigcom30               bigcom30 0.128023831
membership_s24   membership_s24 0.103681067
orbit6                   orbit6 0.097509792
membership_s36   membership_s36 0.092415024
orbit22                 orbit22 0.083671233
ecc                         ecc 0.082657467
upto_third           upto_third 0.082603155
membership_s6     membership_s6 0.081922083
orbit69                 orbit69 0.071114471
membership_s32   membership_s32 0.055396756
membership_s31   membership_s31 0.054754640
membership_s5     membership_s5 0.052921381
bigcom1                 bigcom1 0.033126291
bigcom4                 bigcom4 0.028381681
membership_s30   membership_s30 0.023203819
membership_s15   membership_s15 0.020630084
membership_s27   membership_s27 0.017985386
bigcom3                 bigcom3 0.017732253
membership_s1     membership_s1 0.013666454
bigcom44               bigcom44 0.007043101
orbit0                   orbit0 0.000000000
orbit3                   orbit3 0.000000000
orbit8                   orbit8 0.000000000
orbit14                 orbit14 0.000000000
orbit34                 orbit34 0.000000000
orbit43                 orbit43 0.000000000
orbit72                 orbit72 0.000000000
eccrad                   eccrad 0.000000000
first                     first 0.000000000
bigcom2                 bigcom2 0.000000000
bigcom6                 bigcom6 0.000000000
bigcom8                 bigcom8 0.000000000
bigcom9                 bigcom9 0.000000000
bigcom11               bigcom11 0.000000000
bigcom13               bigcom13 0.000000000
bigcom15               bigcom15 0.000000000
bigcom16               bigcom16 0.000000000
bigcom21               bigcom21 0.000000000
bigcom22               bigcom22 0.000000000
bigcom24               bigcom24 0.000000000
bigcom31               bigcom31 0.000000000
bigcom32               bigcom32 0.000000000
bigcom33               bigcom33 0.000000000
bigcom34               bigcom34 0.000000000
bigcom36               bigcom36 0.000000000
bigcom37               bigcom37 0.000000000
bigcom38               bigcom38 0.000000000
bigcom39               bigcom39 0.000000000
bigcom43               bigcom43 0.000000000
bigcom46               bigcom46 0.000000000
bigcom47               bigcom47 0.000000000
bigcom49               bigcom49 0.000000000
bigcom50               bigcom50 0.000000000
bigcom51               bigcom51 0.000000000
bigcom52               bigcom52 0.000000000
bigcom54               bigcom54 0.000000000
bigcom56               bigcom56 0.000000000
bigcom62               bigcom62 0.000000000
bigcom66               bigcom66 0.000000000
bigcom68               bigcom68 0.000000000
bigcom69               bigcom69 0.000000000
bigcom71               bigcom71 0.000000000
bigcom72               bigcom72 0.000000000
bigcom73               bigcom73 0.000000000
bigcom74               bigcom74 0.000000000
bigcom75               bigcom75 0.000000000
bigcom76               bigcom76 0.000000000
bigcom77               bigcom77 0.000000000
bigcom79               bigcom79 0.000000000
bigcom80               bigcom80 0.000000000
bigcom82               bigcom82 0.000000000
bigcom83               bigcom83 0.000000000
bigcom84               bigcom84 0.000000000
bigcom85               bigcom85 0.000000000
bigcom87               bigcom87 0.000000000
bigcom89               bigcom89 0.000000000
bigcom91               bigcom91 0.000000000
bigcom92               bigcom92 0.000000000
bigcom93               bigcom93 0.000000000
bigcom96               bigcom96 0.000000000
bigcom97               bigcom97 0.000000000
bigcom98               bigcom98 0.000000000
bigcom99               bigcom99 0.000000000
bigcom101             bigcom101 0.000000000
bigcom104             bigcom104 0.000000000
bigcom106             bigcom106 0.000000000
bigcom109             bigcom109 0.000000000
bigcom113             bigcom113 0.000000000
bigcom120             bigcom120 0.000000000
bigcom123             bigcom123 0.000000000
bigcom126             bigcom126 0.000000000
bigcom127             bigcom127 0.000000000
bigcom137             bigcom137 0.000000000
bigcom139             bigcom139 0.000000000
bigcom140             bigcom140 0.000000000
bigcom143             bigcom143 0.000000000
bigcom145             bigcom145 0.000000000
bigcom146             bigcom146 0.000000000
bigcom149             bigcom149 0.000000000
bigcom153             bigcom153 0.000000000
bigcom154             bigcom154 0.000000000
bigcom156             bigcom156 0.000000000
bigcom157             bigcom157 0.000000000
bigcom158             bigcom158 0.000000000
bigcom160             bigcom160 0.000000000
bigcom161             bigcom161 0.000000000
bigcom162             bigcom162 0.000000000
bigcom164             bigcom164 0.000000000
bigcom166             bigcom166 0.000000000
bigcom167             bigcom167 0.000000000
bigcom171             bigcom171 0.000000000
bigcom173             bigcom173 0.000000000
bigcom175             bigcom175 0.000000000
bigcom176             bigcom176 0.000000000
bigcom177             bigcom177 0.000000000
bigcom178             bigcom178 0.000000000
bigcom180             bigcom180 0.000000000
bigcom181             bigcom181 0.000000000
bigcom184             bigcom184 0.000000000
bigcom186             bigcom186 0.000000000
bigcom187             bigcom187 0.000000000
bigcom189             bigcom189 0.000000000
bigcom194             bigcom194 0.000000000
bigcom195             bigcom195 0.000000000
bigcom196             bigcom196 0.000000000
bigcom204             bigcom204 0.000000000
bigcom205             bigcom205 0.000000000
bigcom212             bigcom212 0.000000000
bigcom214             bigcom214 0.000000000
bigcom222             bigcom222 0.000000000
bigcom223             bigcom223 0.000000000
bigcom226             bigcom226 0.000000000
bigcom227             bigcom227 0.000000000
bigcom229             bigcom229 0.000000000
bigcom233             bigcom233 0.000000000
bigcom236             bigcom236 0.000000000
bigcom237             bigcom237 0.000000000
bigcom246             bigcom246 0.000000000
bigcom248             bigcom248 0.000000000
bigcom249             bigcom249 0.000000000
bigcom250             bigcom250 0.000000000
bigcom254             bigcom254 0.000000000
bigcom266             bigcom266 0.000000000
bigcom269             bigcom269 0.000000000
bigcom272             bigcom272 0.000000000
bigcom281             bigcom281 0.000000000
bigcom291             bigcom291 0.000000000
bigcom292             bigcom292 0.000000000
bigcom295             bigcom295 0.000000000
bigcom299             bigcom299 0.000000000
bigcom301             bigcom301 0.000000000
bigcom306             bigcom306 0.000000000
bigcom309             bigcom309 0.000000000
bigcom314             bigcom314 0.000000000
bigcom321             bigcom321 0.000000000
bigcom341             bigcom341 0.000000000
bigcom350             bigcom350 0.000000000
bigcom353             bigcom353 0.000000000
bigcom359             bigcom359 0.000000000
bigcom363             bigcom363 0.000000000
bigcom365             bigcom365 0.000000000
bigcom385             bigcom385 0.000000000
bigcom386             bigcom386 0.000000000
bigcom408             bigcom408 0.000000000
bigcom412             bigcom412 0.000000000
bigcom480             bigcom480 0.000000000
membership_s3     membership_s3 0.000000000
membership_s4     membership_s4 0.000000000
membership_s8     membership_s8 0.000000000
membership_s9     membership_s9 0.000000000
membership_s11   membership_s11 0.000000000
membership_s12   membership_s12 0.000000000
membership_s14   membership_s14 0.000000000
membership_s16   membership_s16 0.000000000
membership_s17   membership_s17 0.000000000
membership_s18   membership_s18 0.000000000
membership_s20   membership_s20 0.000000000
membership_s21   membership_s21 0.000000000
membership_s22   membership_s22 0.000000000
membership_s25   membership_s25 0.000000000
membership_s26   membership_s26 0.000000000
membership_s28   membership_s28 0.000000000
membership_s33   membership_s33 0.000000000
membership_s37   membership_s37 0.000000000
pdi                         pdi 0.000000000
[1] "Dataset: med_C Model RF, run: 6 of 10 2015-06-16 11:14:03"
     |      Out-of-bag   |
Tree |      MSE  %Var(y) |
   1 |  0.07967   187.40 |
   2 |  0.08397   197.52 |
   3 |  0.07791   183.26 |
   4 |  0.07447   175.16 |
   5 |  0.06998   164.61 |
   6 |  0.06732   158.36 |
   7 |  0.06358   149.55 |
   8 |  0.06239   146.74 |
   9 |  0.06039   142.04 |
  10 |  0.05876   138.21 |
  11 |  0.05768   135.67 |
  12 |   0.0563   132.44 |
  13 |  0.05537   130.24 |
  14 |   0.0544   127.96 |
  15 |  0.05397   126.95 |
  16 |  0.05315   125.02 |
  17 |  0.05254   123.59 |
  18 |  0.05208   122.50 |
  19 |  0.05142   120.96 |
  20 |  0.05106   120.11 |
  21 |  0.05055   118.91 |
  22 |  0.05023   118.16 |
  23 |  0.04997   117.54 |
  24 |  0.04968   116.85 |
  25 |  0.04952   116.49 |
  26 |   0.0494   116.21 |
  27 |   0.0494   116.21 |
  28 |  0.04915   115.61 |
  29 |  0.04897   115.20 |
  30 |  0.04877   114.72 |
  31 |  0.04868   114.50 |
  32 |  0.04857   114.24 |
  33 |  0.04842   113.89 |
  34 |  0.04836   113.75 |
  35 |  0.04815   113.27 |
  36 |  0.04806   113.04 |
  37 |  0.04801   112.93 |
  38 |  0.04808   113.09 |
  39 |  0.04804   113.00 |
  40 |  0.04803   112.97 |
  41 |  0.04786   112.58 |
  42 |  0.04777   112.35 |
  43 |  0.04772   112.24 |
  44 |  0.04774   112.30 |
  45 |  0.04767   112.13 |
  46 |  0.04762   112.01 |
  47 |  0.04753   111.80 |
  48 |  0.04747   111.67 |
  49 |  0.04738   111.45 |
  50 |  0.04731   111.29 |
  51 |  0.04722   111.08 |
  52 |  0.04713   110.85 |
  53 |  0.04711   110.80 |
  54 |  0.04708   110.73 |
  55 |  0.04706   110.69 |
  56 |  0.04699   110.53 |
  57 |  0.04697   110.47 |
  58 |  0.04698   110.50 |
  59 |  0.04699   110.53 |
  60 |  0.04693   110.40 |
  61 |  0.04694   110.41 |
  62 |   0.0469   110.32 |
  63 |  0.04692   110.37 |
  64 |  0.04689   110.29 |
  65 |  0.04684   110.18 |
  66 |  0.04684   110.18 |
  67 |  0.04679   110.06 |
  68 |  0.04681   110.10 |
  69 |  0.04677   110.00 |
  70 |  0.04672   109.90 |
  71 |  0.04672   109.90 |
  72 |  0.04662   109.65 |
  73 |  0.04657   109.54 |
  74 |  0.04659   109.59 |
  75 |  0.04664   109.71 |
  76 |  0.04664   109.71 |
  77 |  0.04664   109.71 |
  78 |  0.04664   109.72 |
  79 |   0.0467   109.84 |
  80 |  0.04664   109.71 |
  81 |  0.04662   109.66 |
  82 |  0.04662   109.66 |
  83 |  0.04658   109.57 |
  84 |  0.04659   109.59 |
  85 |  0.04652   109.44 |
  86 |  0.04648   109.32 |
  87 |  0.04649   109.36 |
  88 |  0.04648   109.33 |
  89 |  0.04648   109.32 |
  90 |  0.04642   109.19 |
  91 |  0.04636   109.05 |
  92 |  0.04626   108.82 |
  93 |  0.04626   108.82 |
  94 |  0.04628   108.86 |
  95 |  0.04629   108.89 |
  96 |  0.04627   108.83 |
  97 |  0.04626   108.82 |
  98 |  0.04625   108.78 |
  99 |  0.04626   108.81 |
 100 |  0.04626   108.82 |
[1] "Random Forest variable coefficients"
                      %IncMSE IncNodePurity
graph5           2.656604e-03  1.038892e+00
graph6           3.729385e-03  9.414329e-01
graph7           5.055029e-03  6.650685e-01
graph8           7.734310e-04  2.845345e-01
graph9           1.862554e-03  8.659384e-01
graph10          1.523030e-02  1.421927e+00
graph11          1.084354e-02  1.189911e+00
graph12          6.131202e-03  1.225140e+00
graph13          4.543106e-03  1.003988e+00
graph14          7.545141e-03  1.015128e+00
graph15          6.919736e-03  1.263504e+00
graph16          4.000964e-03  8.766639e-01
graph17          4.841596e-03  9.807916e-01
graph18          1.813437e-03  8.580173e-01
graph19          6.185873e-03  1.131639e+00
graph20          6.068610e-03  2.300906e+00
graph21          3.085849e-03  9.896184e-01
graph22          2.382818e-03  8.956694e-01
graph23          7.873156e-03  1.638410e+00
graph24          3.198418e-03  7.089904e-01
graph25          4.789271e-03  1.280835e+00
graph26          2.190239e-03  8.690251e-01
graph27          1.940183e-03  6.820624e-01
graph28          3.756593e-03  7.451615e-01
graph29          7.080986e-04  3.316322e-01
orbit0           1.329188e-03  2.654474e-01
orbit1           8.182255e-03  9.023025e-01
orbit2           7.385031e-03  1.177944e+00
orbit3           9.343128e-04  3.918445e-01
orbit4           3.538364e-03  6.989435e-01
orbit5           4.108349e-03  5.741502e-01
orbit6           5.051569e-03  8.756219e-01
orbit7           5.906998e-03  1.369378e+00
orbit8           2.620798e-03  1.090897e+00
orbit9           6.013872e-03  9.082349e-01
orbit10          6.063341e-03  8.722038e-01
orbit11          2.356306e-03  6.787989e-01
orbit12          5.401509e-03  9.493863e-01
orbit13          1.782477e-03  3.864031e-01
orbit14          6.767067e-04  4.586935e-01
orbit15          2.642985e-03  8.990753e-01
orbit16          2.435229e-03  9.262957e-01
orbit17          5.303759e-03  1.136925e+00
orbit18          6.781676e-03  2.125821e+00
orbit19          4.781193e-03  9.123003e-01
orbit20          7.534055e-03  9.623838e-01
orbit21          4.457476e-03  1.184163e+00
orbit22          9.365429e-03  1.157873e+00
orbit23          4.353225e-03  1.130629e+00
orbit24          7.222025e-03  1.099045e+00
orbit25          6.505887e-03  1.023416e+00
orbit26          4.012057e-03  8.306620e-01
orbit27          4.995214e-03  1.103386e+00
orbit28          4.887272e-03  1.363137e+00
orbit29          4.261566e-03  8.215499e-01
orbit30          2.018233e-03  6.867798e-01
orbit31          1.166334e-02  1.366062e+00
orbit32          7.864686e-03  1.102390e+00
orbit33          1.747628e-03  8.118872e-01
orbit34          6.350633e-03  8.929349e-01
orbit35          6.382213e-03  8.934383e-01
orbit36          4.107875e-03  1.239231e+00
orbit37          4.845951e-03  1.059439e+00
orbit38          9.308364e-03  1.185469e+00
orbit39          1.018847e-02  1.658556e+00
orbit40          4.359279e-03  8.717692e-01
orbit41          1.433032e-03  7.343374e-01
orbit42          8.517657e-04  4.777286e-01
orbit43          4.130591e-03  8.096906e-01
orbit44          2.579619e-03  5.701467e-01
orbit45          8.639373e-03  1.268705e+00
orbit46          3.730123e-03  1.202577e+00
orbit47          4.468372e-03  1.038746e+00
orbit48          2.756073e-03  6.209185e-01
orbit49          8.110076e-03  2.216455e+00
orbit50          3.706571e-03  1.312814e+00
orbit51          7.339041e-03  1.136360e+00
orbit52          3.076243e-03  1.057175e+00
orbit53          6.029148e-03  1.173613e+00
orbit54          6.606568e-03  1.426847e+00
orbit55          5.118678e-04  3.862538e-01
orbit56          5.426899e-03  1.638193e+00
orbit57          3.174685e-03  9.826863e-01
orbit58          1.438134e-03  6.739605e-01
orbit59          3.223012e-03  8.159269e-01
orbit60          3.807307e-03  7.606266e-01
orbit61          2.168083e-03  5.079390e-01
orbit62          3.625629e-03  1.203298e+00
orbit63          4.987628e-03  8.463514e-01
orbit64          3.099211e-03  8.428704e-01
orbit65          6.921897e-03  1.340082e+00
orbit66          2.694582e-03  5.235205e-01
orbit67          1.603363e-03  4.336947e-01
orbit68          1.888889e-03  9.381846e-01
orbit69          8.798756e-04  4.718706e-01
orbit70          2.659919e-03  8.409769e-01
orbit71          1.976632e-03  6.749374e-01
orbit72          5.318340e-04  2.606878e-01
AP               3.157540e-04  4.137837e-01
bet              2.743598e-03  2.557279e+00
ecc              1.078085e-03  3.125211e-01
eccrad           6.958030e-04  1.332428e-01
close            6.965744e-03  1.008561e+00
constraint       7.144466e-03  1.663118e+00
coreness         2.371778e-03  7.263472e-01
knn              9.345271e-03  1.762418e+00
hubscore         2.511240e-03  7.016804e-01
pagerank         2.395877e-03  2.324397e+00
trans            5.468434e-03  1.341597e+00
evcent           3.272473e-03  6.123587e-01
first            1.090674e-03  3.732023e-01
upto_second      6.497175e-03  7.781166e-01
upto_third       3.215659e-03  8.145940e-01
upto_fourth      5.548714e-03  1.114350e+00
upto_fifth       4.557937e-03  9.469437e-01
upto_sixth       5.574480e-03  1.288054e+00
second           6.798032e-03  7.750194e-01
third            8.453052e-03  1.870202e+00
fourth           4.363339e-03  1.334862e+00
fifth            3.299845e-03  1.083314e+00
sixth            7.687396e-03  1.193760e+00
ratio1           1.024192e-02  2.348140e+00
ratio2           1.114726e-02  1.577521e+00
ratio3           8.379119e-03  1.583177e+00
ratio4           1.049657e-02  2.492066e+00
ratio5           3.964568e-03  2.816739e+00
ratio6           4.774692e-03  1.528233e+00
selfinter        1.062569e-05  1.002060e-01
walktrap_vertex  5.319577e-04  2.325692e+00
bigcom1          1.421192e-04  4.102847e-01
bigcom2          0.000000e+00  0.000000e+00
bigcom3          2.215204e-05  1.181524e-01
bigcom4          1.526182e-04  2.309412e-01
bigcom6          0.000000e+00  0.000000e+00
bigcom8          1.275418e-05  8.888944e-02
bigcom9          0.000000e+00  3.469447e-20
bigcom11         0.000000e+00  1.734723e-20
bigcom13         0.000000e+00  6.938894e-20
bigcom15        -2.012461e-05  2.053309e-02
bigcom16        -1.362735e-05  3.567320e-01
bigcom21         0.000000e+00  1.908196e-19
bigcom22         2.264458e-05  2.183582e-02
bigcom24         0.000000e+00  2.220446e-18
bigcom26         4.624744e-04  9.346648e-01
bigcom28         4.061125e-04  2.679896e-01
bigcom30         1.051801e-04  3.793930e-01
bigcom31         0.000000e+00  0.000000e+00
bigcom32        -1.920131e-05  6.843234e-02
bigcom33         0.000000e+00  0.000000e+00
bigcom34         0.000000e+00  0.000000e+00
bigcom36         0.000000e+00  2.220446e-18
bigcom37         0.000000e+00  0.000000e+00
bigcom38         0.000000e+00  0.000000e+00
bigcom39        -6.307745e-05  7.509397e-02
bigcom40         3.762756e-04  2.742075e-01
bigcom43         8.180644e-06  3.481885e-01
bigcom44         2.157686e-05  9.767721e-02
bigcom46         9.838507e-05  3.600774e-01
bigcom47        -6.182778e-06  2.377818e-01
bigcom49        -1.417436e-05  4.580685e-01
bigcom50         0.000000e+00  0.000000e+00
bigcom51         0.000000e+00  2.220446e-18
bigcom52         0.000000e+00  0.000000e+00
bigcom54         0.000000e+00  0.000000e+00
bigcom56         0.000000e+00  1.214306e-19
bigcom62         0.000000e+00  0.000000e+00
bigcom66         0.000000e+00  0.000000e+00
bigcom68         0.000000e+00  2.220446e-18
bigcom69         0.000000e+00  1.387779e-19
bigcom71         0.000000e+00  0.000000e+00
bigcom72         0.000000e+00  0.000000e+00
bigcom73         0.000000e+00  1.734723e-19
bigcom74         0.000000e+00  0.000000e+00
bigcom75         0.000000e+00  1.734723e-20
bigcom76         0.000000e+00  0.000000e+00
bigcom77         0.000000e+00  6.938894e-20
bigcom79         0.000000e+00  0.000000e+00
bigcom80         0.000000e+00  0.000000e+00
bigcom82         3.379033e-06  4.591462e-01
bigcom83         0.000000e+00  0.000000e+00
bigcom84         0.000000e+00  0.000000e+00
bigcom85         0.000000e+00  6.938894e-20
bigcom87         0.000000e+00  0.000000e+00
bigcom89         0.000000e+00  0.000000e+00
bigcom91         0.000000e+00  0.000000e+00
bigcom92         0.000000e+00  0.000000e+00
bigcom93         0.000000e+00  0.000000e+00
bigcom96         0.000000e+00  0.000000e+00
bigcom97         0.000000e+00  2.220446e-18
bigcom98         0.000000e+00  0.000000e+00
bigcom99         0.000000e+00  0.000000e+00
bigcom101        0.000000e+00  0.000000e+00
bigcom104        0.000000e+00  0.000000e+00
bigcom106        0.000000e+00  6.938894e-20
bigcom109        0.000000e+00  0.000000e+00
bigcom113        0.000000e+00  0.000000e+00
bigcom116        4.472588e-05  3.713196e-01
bigcom120        0.000000e+00  0.000000e+00
bigcom123        0.000000e+00  0.000000e+00
bigcom126        0.000000e+00  0.000000e+00
bigcom127        0.000000e+00  2.220446e-18
bigcom137        0.000000e+00  0.000000e+00
bigcom139        0.000000e+00  0.000000e+00
bigcom140        0.000000e+00  0.000000e+00
bigcom143        0.000000e+00  6.938894e-20
bigcom145        0.000000e+00  0.000000e+00
bigcom146        0.000000e+00  0.000000e+00
bigcom147       -4.122316e-05  2.498287e-01
bigcom149        0.000000e+00  0.000000e+00
bigcom153       -2.337723e-07  2.629747e-01
bigcom154        0.000000e+00  0.000000e+00
bigcom156        0.000000e+00  0.000000e+00
bigcom157        0.000000e+00  0.000000e+00
bigcom158        0.000000e+00  0.000000e+00
bigcom160        0.000000e+00  0.000000e+00
bigcom161        0.000000e+00  0.000000e+00
bigcom162        0.000000e+00  0.000000e+00
bigcom164        0.000000e+00  0.000000e+00
bigcom166        4.606315e-06  2.410507e-01
bigcom167        0.000000e+00  1.387779e-19
bigcom171        0.000000e+00  0.000000e+00
bigcom173        0.000000e+00  0.000000e+00
bigcom175       -1.732063e-06  4.559354e-01
bigcom176        0.000000e+00  0.000000e+00
bigcom177        0.000000e+00  0.000000e+00
bigcom178        0.000000e+00  0.000000e+00
bigcom180        0.000000e+00  0.000000e+00
bigcom181       -3.292659e-05  2.974069e-01
bigcom184        0.000000e+00  3.469447e-20
bigcom186        0.000000e+00  0.000000e+00
bigcom187        0.000000e+00  0.000000e+00
bigcom189        0.000000e+00  0.000000e+00
bigcom194        0.000000e+00  0.000000e+00
bigcom195        0.000000e+00  0.000000e+00
bigcom196        0.000000e+00  6.938894e-20
bigcom204        0.000000e+00  0.000000e+00
bigcom205        0.000000e+00  1.110223e-18
bigcom212        0.000000e+00  2.220446e-18
bigcom214        0.000000e+00  5.204170e-20
bigcom222        0.000000e+00  0.000000e+00
bigcom223        0.000000e+00  6.938894e-20
bigcom226       -2.108752e-05  5.338543e-01
bigcom227        0.000000e+00  6.938894e-20
bigcom229        0.000000e+00  0.000000e+00
bigcom233        0.000000e+00  0.000000e+00
bigcom236        0.000000e+00  0.000000e+00
bigcom237       -6.269482e-05  3.387933e-01
bigcom246        0.000000e+00  0.000000e+00
bigcom248        0.000000e+00  6.938894e-20
bigcom249        0.000000e+00  0.000000e+00
bigcom250        0.000000e+00  0.000000e+00
bigcom254        0.000000e+00  1.734723e-20
bigcom266        0.000000e+00  0.000000e+00
bigcom269        0.000000e+00  0.000000e+00
bigcom272        0.000000e+00  6.938894e-20
bigcom274       -5.171031e-05  5.930727e-01
bigcom281        0.000000e+00  0.000000e+00
bigcom291        0.000000e+00  0.000000e+00
bigcom292        0.000000e+00  0.000000e+00
bigcom295        0.000000e+00  0.000000e+00
bigcom299        0.000000e+00  0.000000e+00
bigcom301        0.000000e+00  0.000000e+00
bigcom306        0.000000e+00  9.125569e-01
bigcom309        0.000000e+00  0.000000e+00
bigcom314        0.000000e+00  0.000000e+00
bigcom321        0.000000e+00  0.000000e+00
bigcom341        0.000000e+00  5.721613e-01
bigcom350        0.000000e+00  0.000000e+00
bigcom353        0.000000e+00  0.000000e+00
bigcom359        0.000000e+00  1.387779e-19
bigcom363        0.000000e+00  0.000000e+00
bigcom365       -1.906824e-05  2.197388e-01
bigcom385        0.000000e+00  0.000000e+00
bigcom386        0.000000e+00  5.204170e-20
bigcom408        0.000000e+00  0.000000e+00
bigcom412        0.000000e+00  0.000000e+00
bigcom480        0.000000e+00  0.000000e+00
spin_vertex      1.973101e-03  2.689599e+00
membership_s1    3.653570e-05  1.152362e-01
membership_s3    0.000000e+00  0.000000e+00
membership_s4    1.507174e-04  2.148899e-01
membership_s5    7.245957e-05  1.654931e-01
membership_s6    1.023105e-04  3.199784e-01
membership_s7   -4.354804e-05  2.901888e-01
membership_s8    0.000000e+00  0.000000e+00
membership_s9    0.000000e+00  0.000000e+00
membership_s11   0.000000e+00  0.000000e+00
membership_s12   0.000000e+00  0.000000e+00
membership_s14   0.000000e+00  0.000000e+00
membership_s15   1.067132e-05  7.715003e-02
membership_s16   0.000000e+00  0.000000e+00
membership_s17   0.000000e+00  0.000000e+00
membership_s18  -1.424005e-05  1.328863e-01
membership_s20   0.000000e+00  0.000000e+00
membership_s21   0.000000e+00  4.831648e-03
membership_s22   0.000000e+00  6.938894e-20
membership_s24  -7.872534e-06  2.355323e-01
membership_s25   0.000000e+00  9.746428e-03
membership_s26   0.000000e+00  0.000000e+00
membership_s27   4.131045e-05  9.443869e-02
membership_s28  -1.404220e-05  1.691408e-01
membership_s30   2.467048e-04  3.054555e-01
membership_s31   6.620970e-05  1.729259e-01
membership_s32   1.146657e-04  3.268794e-01
membership_s33   0.000000e+00  0.000000e+00
membership_s36   2.245819e-04  3.091842e-01
membership_s37  -3.320543e-06  2.158477e-03
V1               2.078921e-02  3.419239e+00
V2               7.443485e-03  4.198470e+00
pdi             -1.233246e-05  1.814573e-01
adhesion         1.205232e-02  2.110189e+00
cohesion         1.034838e-02  2.118635e+00
inner            3.850748e-03  2.218660e+00
outer            1.882816e-03  3.582172e+00
ioratio          3.036685e-03  2.429843e+00
comsize          1.283551e-03  3.171202e+00
target           7.690008e-05  2.463647e-01
[1] "Dataset: med_C Model GLM, run: 6 of 10 2015-06-16 11:15:46"
[1] "glmnet variable coefficients"
                         [,1]          [,2]
(Intercept)     -3.066912e+00  3.659124e+01
graph0           7.213675e-40  1.614610e-03
graph1          -1.800961e-42  3.055596e-06
graph2           3.250614e-40  1.744543e-04
graph3           3.418530e-44  2.118129e-07
graph4          -7.556124e-45 -1.780829e-08
graph5           7.840524e-42  2.438841e-05
graph6           7.201545e-44 -1.077714e-06
graph7           1.485185e-41 -2.972249e-05
graph8           3.093012e-40  1.387940e-03
graph9           6.798909e-46  3.630645e-09
graph10         -1.499638e-46 -6.698740e-10
graph11         -1.197779e-47 -2.544147e-11
graph12          1.061811e-45  2.408834e-08
graph13          1.727780e-44  1.390349e-07
graph14         -9.185185e-46 -3.280244e-09
graph15          2.211431e-43 -5.326316e-08
graph16         -4.904005e-45 -6.783478e-08
graph17          1.167959e-45  2.238758e-08
graph18          2.056825e-43 -1.475500e-06
graph19          9.502619e-44 -5.243359e-09
graph20          6.362497e-43  7.801015e-06
graph21          3.274272e-43 -6.244977e-07
graph22         -2.827164e-44 -9.299096e-06
graph23          9.993821e-43  2.555142e-06
graph24          1.251206e-42  4.981524e-06
graph25          3.863941e-42 -3.898472e-05
graph26          6.549591e-42  1.981512e-05
graph27          3.266664e-41 -2.100738e-05
graph28          4.426645e-41  1.030553e-04
graph29          1.535594e-40 -1.243110e-03
orbit0           7.213675e-40  1.563414e-03
orbit1          -2.321801e-42  2.570357e-06
orbit2           4.092522e-41  9.360712e-05
orbit3           3.250614e-40  1.534565e-04
orbit4           5.517283e-44  1.234055e-07
orbit5           6.744548e-44  1.116071e-06
orbit6          -7.560768e-45 -1.738888e-08
orbit7           4.387804e-42  9.235118e-06
orbit8           7.840524e-42  2.307291e-05
orbit9           9.001872e-44  3.242660e-06
orbit10          1.014069e-43 -3.377953e-06
orbit11          1.572752e-41 -6.207440e-05
orbit12          1.457403e-41 -3.521758e-05
orbit13          9.956967e-41 -9.305237e-05
orbit14          3.093012e-40  1.398082e-03
orbit15          1.848400e-45  1.819514e-08
orbit16          5.201125e-45  2.210799e-08
orbit17         -1.744689e-45 -3.672732e-08
orbit18          9.534368e-47 -1.465288e-08
orbit19         -2.437722e-46 -6.278297e-10
orbit20         -3.091127e-46  1.949706e-09
orbit21          1.597712e-44  2.733821e-07
orbit22         -1.197783e-47 -2.550966e-11
orbit23          7.191526e-43  1.334955e-06
orbit24          2.579292e-45  1.853824e-08
orbit25         -5.795371e-47  7.586851e-08
orbit26          2.732943e-44  4.912351e-07
orbit27          4.913428e-44  3.113813e-07
orbit28          9.280170e-44  1.629143e-06
orbit29          3.317827e-44  1.990774e-07
orbit30          2.273815e-44 -3.915117e-07
orbit31         -2.081551e-45 -7.926887e-09
orbit32         -1.128941e-45 -4.456565e-09
orbit33          1.302002e-42 -7.233398e-06
orbit34          2.211431e-43 -3.860952e-07
orbit35         -2.275218e-44 -1.575891e-07
orbit36          4.007861e-44 -1.160775e-06
orbit37         -8.791455e-45 -8.789498e-08
orbit38          2.245878e-43 -6.512498e-06
orbit39         -1.326221e-44 -2.633222e-07
orbit40          3.132454e-45  8.446993e-08
orbit41          1.023328e-43 -7.692542e-07
orbit42          4.834941e-42 -7.437554e-05
orbit43          2.079728e-43 -1.435470e-06
orbit44         -5.923479e-42 -9.138080e-04
orbit45          1.830138e-43  1.492248e-06
orbit46          3.408210e-43  1.746641e-06
orbit47          7.711476e-43 -1.610391e-05
orbit48          1.340707e-43 -4.872150e-06
orbit49          6.874726e-43  8.852468e-06
orbit50          2.657173e-42 -6.633295e-05
orbit51          5.582528e-43  1.318303e-06
orbit52          9.601432e-43 -9.448507e-06
orbit53          1.668987e-42  1.803140e-05
orbit54         -4.006311e-44 -8.984395e-06
orbit55          3.024133e-41 -3.052740e-04
orbit56          9.940045e-43 -4.964206e-06
orbit57          1.414322e-42  6.152318e-06
orbit58          2.951510e-41  1.157139e-04
orbit59          1.559179e-42  5.568006e-06
orbit60          5.185620e-42  3.319907e-05
orbit61          6.622916e-41  2.989654e-04
orbit62          1.061076e-41 -8.312594e-05
orbit63          7.267703e-42 -2.010975e-05
orbit64          8.245809e-42 -1.341051e-04
orbit65          1.151264e-41  7.600863e-05
orbit66          1.154366e-41  1.594461e-06
orbit67          6.979457e-41  3.902832e-04
orbit68          3.274498e-41 -3.162904e-05
orbit69          5.265070e-40  1.158632e-03
orbit70          4.939825e-41  1.206022e-04
orbit71          1.438871e-40  3.024533e-04
orbit72          1.535594e-40 -1.246096e-03
AP               1.701464e-38  2.540202e-01
bet              8.403819e-44 -3.277074e-06
ecc              1.352567e-38  6.959841e-02
eccrad           8.115403e-38  4.174694e-01
close           -1.040145e-37  5.572401e-02
constraint      -1.066598e-37 -4.562548e-01
coreness         1.009740e-39 -1.996316e-03
knn             -6.213456e-41  2.730091e-04
hubscore         8.350479e-38  1.514029e+00
pagerank        -7.054353e-37 -1.216708e+01
trans           -1.253517e-38 -2.708368e-01
evcent           8.200297e-38  1.516736e+00
first            7.213675e-40  1.600870e-03
upto_second     -4.387473e-42 -5.644888e-06
upto_third      -6.541730e-43 -2.268373e-07
upto_fourth     -2.207325e-42 -1.585020e-05
upto_fifth      -3.573420e-41  5.015984e-06
upto_sixth      -9.043451e-40 -3.235771e-03
second          -4.456007e-42 -5.412999e-06
third            2.628781e-43  1.681021e-06
fourth           8.150426e-43 -8.989885e-07
fifth            2.335186e-42  1.774581e-05
sixth            3.176862e-41 -5.412237e-05
ratio1          -7.881354e-41  3.373482e-05
ratio2           2.280718e-40  2.123324e-03
ratio3           5.577694e-40  3.163418e-02
ratio4           1.248640e-38 -1.232336e-01
ratio5           9.517823e-38 -7.465963e-01
ratio6          -4.419313e-40 -1.380433e-02
selfinter        1.315646e-39 -1.715824e-02
walktrap_vertex -7.410055e-39 -1.455454e-02
bigcom1         -6.379455e-39 -1.745833e-02
bigcom2         -4.498158e-38 -6.056623e-01
bigcom3         -7.004939e-39 -6.131624e-02
bigcom4         -7.789258e-39 -1.583996e-02
bigcom6         -4.499140e-38 -6.510863e-01
bigcom8          1.318017e-38  1.442482e-01
bigcom9         -4.514912e-38 -5.872415e-01
bigcom11        -4.507012e-38 -6.473606e-01
bigcom13        -4.506027e-38 -6.052714e-01
bigcom15         2.729107e-38  2.833141e-01
bigcom16         1.235695e-37  8.509897e-01
bigcom21        -4.527809e-38 -6.835610e-01
bigcom22        -1.432710e-38 -2.195158e-01
bigcom24        -4.497176e-38 -5.524591e-01
bigcom26         6.646522e-38  5.352574e-01
bigcom28         2.922740e-38  2.394070e-01
bigcom30         1.559002e-38  2.520225e-03
bigcom31        -4.497176e-38 -4.970434e-01
bigcom32         1.235695e-37  6.823132e-01
bigcom33        -4.496195e-38 -6.971565e-01
bigcom34        -4.495214e-38 -5.654170e-01
bigcom36        -4.498158e-38 -6.366792e-01
bigcom37        -4.495214e-38 -3.318791e-01
bigcom38        -4.496195e-38 -6.022614e-01
bigcom39         8.255085e-39  5.188859e-02
bigcom40         5.928989e-39  1.342139e-01
bigcom43         1.235695e-37  8.497784e-01
bigcom44        -1.071268e-38 -1.602911e-02
bigcom46         4.699778e-38  3.998422e-01
bigcom47         6.742346e-38  4.770705e-01
bigcom49         9.950973e-38  7.195458e-01
bigcom50        -4.495214e-38 -5.138302e-01
bigcom51        -4.496195e-38 -5.841145e-01
bigcom52        -4.497176e-38 -6.657468e-01
bigcom54        -4.495214e-38 -7.195255e-01
bigcom56        -4.506027e-38 -5.777345e-01
bigcom62        -4.497176e-38 -6.897576e-01
bigcom66         0.000000e+00  0.000000e+00
bigcom68        -4.497176e-38 -6.441533e-01
bigcom69        -4.502089e-38 -5.907611e-01
bigcom71        -4.495214e-38 -4.725145e-01
bigcom72        -4.495214e-38 -6.443001e-01
bigcom73        -4.508985e-38 -6.290274e-01
bigcom74        -4.503073e-38 -5.207403e-01
bigcom75        -4.497176e-38 -6.134171e-01
bigcom76        -4.500122e-38 -5.856504e-01
bigcom77        -4.501105e-38 -4.930786e-01
bigcom79        -4.496195e-38 -6.690707e-01
bigcom80        -4.501105e-38 -6.650238e-01
bigcom82         2.919490e-37  1.241008e+00
bigcom83        -4.496195e-38 -2.433187e-01
bigcom84        -4.498158e-38 -8.450620e-01
bigcom85        -4.495214e-38 -5.213220e-01
bigcom87        -4.501105e-38 -6.206981e-01
bigcom89        -4.495214e-38 -7.661687e-01
bigcom91        -4.502089e-38 -6.556371e-01
bigcom92        -4.513923e-38 -5.504630e-01
bigcom93        -4.495214e-38 -2.733234e-01
bigcom96        -4.497176e-38 -5.035765e-01
bigcom97        -4.499140e-38 -5.034962e-01
bigcom98        -4.495214e-38 -7.853517e-01
bigcom99         0.000000e+00  0.000000e+00
bigcom101        2.729107e-38 -5.022441e-01
bigcom104       -4.496195e-38 -6.083575e-01
bigcom106       -4.496195e-38 -6.090792e-01
bigcom109       -4.496195e-38 -5.910392e-01
bigcom113       -4.495214e-38 -8.712664e-01
bigcom116        4.722493e-38  4.310241e-01
bigcom120       -4.497176e-38 -5.355661e-01
bigcom123       -4.496195e-38 -5.945831e-01
bigcom126       -4.496195e-38 -6.338898e-01
bigcom127       -4.499140e-38 -4.261659e-01
bigcom137       -4.501105e-38 -6.060951e-01
bigcom139       -4.497176e-38 -5.657706e-01
bigcom140       -4.495214e-38 -6.992600e-01
bigcom143       -4.495214e-38 -6.602500e-01
bigcom145       -4.497176e-38 -6.497314e-01
bigcom146       -4.497176e-38 -7.154279e-01
bigcom147        8.160506e-38  6.153281e-01
bigcom149       -4.496195e-38 -4.343587e-01
bigcom153        1.235695e-37  6.938988e-01
bigcom154       -4.495214e-38 -5.464888e-01
bigcom156       -4.498158e-38 -6.605331e-01
bigcom157        3.933570e-38  5.772994e-01
bigcom158       -4.495214e-38 -5.146099e-01
bigcom160       -4.495214e-38 -6.365356e-01
bigcom161       -4.496195e-38 -5.996893e-01
bigcom162       -4.496195e-38 -6.621284e-01
bigcom164       -4.495214e-38 -5.113632e-01
bigcom166        1.572493e-37  7.057698e-01
bigcom167       -4.505042e-38 -6.607100e-01
bigcom171       -4.504057e-38 -5.449559e-01
bigcom173       -4.496195e-38 -6.128379e-01
bigcom175        4.603090e-37  1.525312e+00
bigcom176       -4.495214e-38 -6.924095e-01
bigcom177       -4.496195e-38 -5.834814e-01
bigcom178       -4.496195e-38 -5.343127e-01
bigcom180       -4.496195e-38 -4.521159e-01
bigcom181        8.146243e-38  5.888636e-01
bigcom184       -4.496195e-38 -6.752883e-01
bigcom186       -4.496195e-38 -6.694156e-01
bigcom187       -4.496195e-38 -7.270242e-01
bigcom189       -4.499140e-38 -5.239630e-01
bigcom194       -4.496195e-38 -6.152962e-01
bigcom195       -4.495214e-38 -5.146019e-01
bigcom196       -4.497176e-38 -6.810001e-01
bigcom204        0.000000e+00  0.000000e+00
bigcom205       -4.496195e-38 -5.794991e-01
bigcom212       -4.496195e-38 -7.141089e-01
bigcom214       -4.495214e-38 -5.573247e-01
bigcom222       -4.496195e-38 -5.935699e-01
bigcom223       -4.499140e-38 -6.420805e-01
bigcom226        2.919490e-37  1.374580e+00
bigcom227       -4.497176e-38 -6.289551e-01
bigcom229       -4.495214e-38 -5.504107e-01
bigcom233       -4.497176e-38 -6.417416e-01
bigcom236       -4.495214e-38 -5.563851e-01
bigcom237        2.077642e-37  1.053860e+00
bigcom246       -4.501105e-38 -5.693179e-01
bigcom248       -4.503073e-38 -7.376858e-01
bigcom249       -4.498158e-38 -5.625275e-01
bigcom250       -4.507998e-38 -5.470505e-01
bigcom254       -4.496195e-38 -5.009421e-01
bigcom266       -4.496195e-38 -6.672389e-01
bigcom269        0.000000e+00  0.000000e+00
bigcom272       -4.495214e-38 -6.936058e-01
bigcom274        1.173135e-37  8.656311e-01
bigcom281       -4.498158e-38 -4.635342e-01
bigcom291       -4.498158e-38 -4.557687e-01
bigcom292       -4.496195e-38 -5.863737e-01
bigcom295       -4.500122e-38 -6.420828e-01
bigcom299       -4.495214e-38 -6.196756e-01
bigcom301       -4.501105e-38 -5.248974e-01
bigcom306        9.653692e-37  3.374216e+00
bigcom309       -4.495214e-38 -5.543802e-01
bigcom314       -4.498158e-38 -6.514759e-01
bigcom321       -4.495214e-38 -7.350074e-01
bigcom341        9.653692e-37  3.451193e+00
bigcom350       -4.497176e-38 -4.979175e-01
bigcom353       -4.496195e-38 -5.624188e-01
bigcom359       -4.496195e-38 -5.512742e-01
bigcom363       -4.495214e-38 -1.265753e+00
bigcom365        2.077642e-37  9.476832e-01
bigcom385       -4.496195e-38 -5.717752e-01
bigcom386       -4.497176e-38 -5.614037e-01
bigcom408       -4.497176e-38 -7.673138e-01
bigcom412       -4.496195e-38 -5.719799e-01
bigcom480       -4.495214e-38 -7.389559e-01
spin_vertex     -1.034208e-38 -1.674917e-01
membership_s1    7.516090e-39  1.025233e-01
membership_s3   -4.495214e-38 -4.856366e-01
membership_s4   -3.562372e-39 -9.075069e-02
membership_s5   -6.550093e-40 -9.822244e-02
membership_s6    5.712217e-39  2.116120e-01
membership_s7    1.655194e-38  1.611069e-01
membership_s8   -4.495214e-38 -3.311601e-01
membership_s9   -4.497176e-38 -5.491577e-01
membership_s11  -4.495214e-38 -5.880997e-01
membership_s12  -4.500122e-38 -5.700993e-01
membership_s14  -4.497176e-38 -6.118544e-01
membership_s15   1.348567e-38  2.595282e-01
membership_s16  -4.498158e-38 -3.603089e-01
membership_s17  -4.495214e-38 -6.844570e-01
membership_s18   5.408777e-38 -1.283057e-01
membership_s20   0.000000e+00  0.000000e+00
membership_s21  -1.534729e-38 -9.859640e-02
membership_s22  -4.506027e-38 -5.180641e-01
membership_s24   8.160506e-38  9.447153e-01
membership_s25   2.247125e-38 -9.929162e-02
membership_s26   0.000000e+00  0.000000e+00
membership_s27  -6.324522e-39 -6.163995e-02
membership_s28   2.919490e-37  2.354599e-01
membership_s30  -6.320237e-39 -1.038835e-01
membership_s31  -4.389414e-39  1.674219e-02
membership_s32   1.144046e-38  2.120849e-01
membership_s33  -4.495214e-38 -4.608480e-01
membership_s36  -7.943429e-39  3.207652e-02
membership_s37  -2.869815e-39 -6.273746e-02
V1               7.551552e-38  2.441377e-01
V2               1.250245e-38 -1.949312e-02
pdi              1.969269e-35 -6.074695e+02
adhesion        -8.117901e-42 -2.795337e-05
cohesion         1.622447e-41  5.553771e-05
inner            2.080083e-42  9.789814e-07
outer            4.579332e-42  4.727888e-05
ioratio         -1.013353e-37 -1.310044e-01
comsize          6.030156e-42  1.099113e-04
target           3.164342e-38  2.171936e-01
[1] "Dataset: med_C Model GBM, run: 7 of 10 2015-06-16 11:16:16"
Iter   TrainDeviance   ValidDeviance   StepSize   Improve
     1        0.3682             nan     0.0100   -0.0000
     2        0.3666             nan     0.0100   -0.0001
     3        0.3651             nan     0.0100    0.0000
     4        0.3634             nan     0.0100    0.0001
     5        0.3624             nan     0.0100   -0.0001
     6        0.3607             nan     0.0100    0.0001
     7        0.3595             nan     0.0100   -0.0000
     8        0.3584             nan     0.0100   -0.0000
     9        0.3572             nan     0.0100   -0.0001
    10        0.3561             nan     0.0100   -0.0000
    20        0.3445             nan     0.0100   -0.0001
    40        0.3271             nan     0.0100   -0.0000
    60        0.3125             nan     0.0100   -0.0001
    80        0.3001             nan     0.0100   -0.0000
   100        0.2881             nan     0.0100   -0.0000
   120        0.2760             nan     0.0100    0.0000
   140        0.2653             nan     0.0100   -0.0000
   160        0.2559             nan     0.0100    0.0000
   180        0.2468             nan     0.0100   -0.0001
   200        0.2383             nan     0.0100    0.0000
   220        0.2306             nan     0.0100   -0.0000
   240        0.2229             nan     0.0100    0.0000
   260        0.2155             nan     0.0100    0.0000
   265        0.2139             nan     0.0100   -0.0000

[1] "GBM variable coefficients"
                            var    rel.inf
V2                           V2 2.80637147
V1                           V1 2.45141867
orbit18                 orbit18 2.39778359
ratio5                   ratio5 2.38067004
walktrap_vertex walktrap_vertex 2.32613074
knn                         knn 2.27049239
spin_vertex         spin_vertex 1.98720616
bet                         bet 1.84679321
outer                     outer 1.84111502
comsize                 comsize 1.84096117
ratio4                   ratio4 1.56774273
graph20                 graph20 1.52738610
inner                     inner 1.49080447
graph22                 graph22 1.48730105
pagerank               pagerank 1.43425913
ratio2                   ratio2 1.39259185
ratio1                   ratio1 1.29686375
graph5                   graph5 1.27214225
constraint           constraint 1.22473490
graph23                 graph23 1.16844005
trans                     trans 1.15931556
ioratio                 ioratio 1.14649983
orbit30                 orbit30 1.12460619
orbit47                 orbit47 1.08703057
graph10                 graph10 1.03462589
graph19                 graph19 1.00149741
orbit20                 orbit20 0.99327662
orbit50                 orbit50 0.99156431
orbit56                 orbit56 0.98887966
orbit39                 orbit39 0.95084702
graph25                 graph25 0.92531482
graph7                   graph7 0.89008234
graph15                 graph15 0.88174616
third                     third 0.87624550
orbit65                 orbit65 0.86345956
graph1                   graph1 0.84649127
orbit28                 orbit28 0.84385163
orbit26                 orbit26 0.84313327
orbit38                 orbit38 0.82425710
graph16                 graph16 0.82275484
bigcom26               bigcom26 0.82244078
graph21                 graph21 0.79491599
orbit36                 orbit36 0.79151974
adhesion               adhesion 0.79063207
graph6                   graph6 0.78859278
cohesion               cohesion 0.77038081
orbit49                 orbit49 0.76619262
graph12                 graph12 0.75518621
orbit16                 orbit16 0.74473961
orbit45                 orbit45 0.73188103
orbit63                 orbit63 0.72712924
graph11                 graph11 0.72483440
upto_sixth           upto_sixth 0.71791746
ratio6                   ratio6 0.71018334
orbit31                 orbit31 0.70805886
orbit62                 orbit62 0.67767381
graph14                 graph14 0.67427420
orbit24                 orbit24 0.66561256
orbit19                 orbit19 0.65536482
orbit37                 orbit37 0.64549702
orbit25                 orbit25 0.63516699
orbit7                   orbit7 0.63315212
graph27                 graph27 0.63079175
orbit9                   orbit9 0.63007135
orbit27                 orbit27 0.62263401
graph13                 graph13 0.61462022
graph17                 graph17 0.61025935
orbit51                 orbit51 0.59773105
orbit60                 orbit60 0.58759280
orbit44                 orbit44 0.54514273
orbit2                   orbit2 0.52482564
orbit57                 orbit57 0.52064283
graph4                   graph4 0.51068046
orbit32                 orbit32 0.50400185
orbit23                 orbit23 0.50037859
orbit17                 orbit17 0.49005397
orbit58                 orbit58 0.48909285
orbit15                 orbit15 0.48652253
sixth                     sixth 0.48338060
orbit52                 orbit52 0.48033108
orbit10                 orbit10 0.47525993
close                     close 0.46764679
orbit29                 orbit29 0.46527425
upto_fifth           upto_fifth 0.45987029
graph9                   graph9 0.45058055
orbit35                 orbit35 0.45019716
graph18                 graph18 0.44789864
graph2                   graph2 0.43490431
orbit53                 orbit53 0.42661366
graph3                   graph3 0.42479924
orbit13                 orbit13 0.41767835
orbit46                 orbit46 0.41614182
orbit67                 orbit67 0.41086350
fourth                   fourth 0.39632097
orbit59                 orbit59 0.39588298
hubscore               hubscore 0.38661516
membership_s7     membership_s7 0.38503561
orbit33                 orbit33 0.38089576
coreness               coreness 0.37428145
orbit54                 orbit54 0.37152696
orbit55                 orbit55 0.36894923
orbit5                   orbit5 0.36825474
graph24                 graph24 0.36197624
orbit71                 orbit71 0.35748844
orbit68                 orbit68 0.34818000
orbit61                 orbit61 0.34814016
orbit41                 orbit41 0.34140883
orbit48                 orbit48 0.34138258
fifth                     fifth 0.33151432
bigcom274             bigcom274 0.32445438
orbit64                 orbit64 0.31668706
orbit1                   orbit1 0.31213493
graph26                 graph26 0.30872445
graph28                 graph28 0.30730173
bigcom147             bigcom147 0.30203354
orbit12                 orbit12 0.29583218
upto_second         upto_second 0.29419370
upto_fourth         upto_fourth 0.28986026
upto_third           upto_third 0.28877162
target                   target 0.28644070
orbit4                   orbit4 0.26991725
orbit42                 orbit42 0.25285740
orbit21                 orbit21 0.25117363
orbit11                 orbit11 0.24740552
orbit70                 orbit70 0.24024756
selfinter             selfinter 0.23703778
ratio3                   ratio3 0.23377191
graph8                   graph8 0.22964674
orbit66                 orbit66 0.21051029
orbit40                 orbit40 0.20656682
bigcom40               bigcom40 0.20272090
graph0                   graph0 0.19322254
AP                           AP 0.15027180
orbit6                   orbit6 0.12237453
evcent                   evcent 0.11783204
orbit22                 orbit22 0.10216084
graph29                 graph29 0.10138129
membership_s32   membership_s32 0.09599118
orbit43                 orbit43 0.09241981
orbit69                 orbit69 0.09084543
bigcom4                 bigcom4 0.08076044
second                   second 0.05305203
ecc                         ecc 0.04477323
membership_s4     membership_s4 0.04354240
membership_s36   membership_s36 0.04140422
membership_s27   membership_s27 0.04020830
membership_s6     membership_s6 0.03599928
membership_s15   membership_s15 0.03328108
bigcom1                 bigcom1 0.03109512
bigcom28               bigcom28 0.02828446
membership_s30   membership_s30 0.02783140
bigcom30               bigcom30 0.02754084
membership_s31   membership_s31 0.02595931
bigcom116             bigcom116 0.02485725
bigcom3                 bigcom3 0.01425046
orbit0                   orbit0 0.00000000
orbit3                   orbit3 0.00000000
orbit8                   orbit8 0.00000000
orbit14                 orbit14 0.00000000
orbit34                 orbit34 0.00000000
orbit72                 orbit72 0.00000000
eccrad                   eccrad 0.00000000
first                     first 0.00000000
bigcom2                 bigcom2 0.00000000
bigcom6                 bigcom6 0.00000000
bigcom8                 bigcom8 0.00000000
bigcom9                 bigcom9 0.00000000
bigcom11               bigcom11 0.00000000
bigcom13               bigcom13 0.00000000
bigcom15               bigcom15 0.00000000
bigcom16               bigcom16 0.00000000
bigcom21               bigcom21 0.00000000
bigcom22               bigcom22 0.00000000
bigcom24               bigcom24 0.00000000
bigcom31               bigcom31 0.00000000
bigcom32               bigcom32 0.00000000
bigcom33               bigcom33 0.00000000
bigcom34               bigcom34 0.00000000
bigcom36               bigcom36 0.00000000
bigcom37               bigcom37 0.00000000
bigcom38               bigcom38 0.00000000
bigcom39               bigcom39 0.00000000
bigcom43               bigcom43 0.00000000
bigcom44               bigcom44 0.00000000
bigcom46               bigcom46 0.00000000
bigcom47               bigcom47 0.00000000
bigcom49               bigcom49 0.00000000
bigcom50               bigcom50 0.00000000
bigcom51               bigcom51 0.00000000
bigcom52               bigcom52 0.00000000
bigcom54               bigcom54 0.00000000
bigcom56               bigcom56 0.00000000
bigcom62               bigcom62 0.00000000
bigcom66               bigcom66 0.00000000
bigcom68               bigcom68 0.00000000
bigcom69               bigcom69 0.00000000
bigcom71               bigcom71 0.00000000
bigcom72               bigcom72 0.00000000
bigcom73               bigcom73 0.00000000
bigcom74               bigcom74 0.00000000
bigcom75               bigcom75 0.00000000
bigcom76               bigcom76 0.00000000
bigcom77               bigcom77 0.00000000
bigcom79               bigcom79 0.00000000
bigcom80               bigcom80 0.00000000
bigcom82               bigcom82 0.00000000
bigcom83               bigcom83 0.00000000
bigcom84               bigcom84 0.00000000
bigcom85               bigcom85 0.00000000
bigcom87               bigcom87 0.00000000
bigcom89               bigcom89 0.00000000
bigcom91               bigcom91 0.00000000
bigcom92               bigcom92 0.00000000
bigcom93               bigcom93 0.00000000
bigcom96               bigcom96 0.00000000
bigcom97               bigcom97 0.00000000
bigcom98               bigcom98 0.00000000
bigcom99               bigcom99 0.00000000
bigcom101             bigcom101 0.00000000
bigcom104             bigcom104 0.00000000
bigcom106             bigcom106 0.00000000
bigcom109             bigcom109 0.00000000
bigcom113             bigcom113 0.00000000
bigcom120             bigcom120 0.00000000
bigcom123             bigcom123 0.00000000
bigcom126             bigcom126 0.00000000
bigcom127             bigcom127 0.00000000
bigcom137             bigcom137 0.00000000
bigcom139             bigcom139 0.00000000
bigcom140             bigcom140 0.00000000
bigcom143             bigcom143 0.00000000
bigcom145             bigcom145 0.00000000
bigcom146             bigcom146 0.00000000
bigcom149             bigcom149 0.00000000
bigcom153             bigcom153 0.00000000
bigcom154             bigcom154 0.00000000
bigcom156             bigcom156 0.00000000
bigcom157             bigcom157 0.00000000
bigcom158             bigcom158 0.00000000
bigcom160             bigcom160 0.00000000
bigcom161             bigcom161 0.00000000
bigcom162             bigcom162 0.00000000
bigcom164             bigcom164 0.00000000
bigcom166             bigcom166 0.00000000
bigcom167             bigcom167 0.00000000
bigcom171             bigcom171 0.00000000
bigcom173             bigcom173 0.00000000
bigcom175             bigcom175 0.00000000
bigcom176             bigcom176 0.00000000
bigcom177             bigcom177 0.00000000
bigcom178             bigcom178 0.00000000
bigcom180             bigcom180 0.00000000
bigcom181             bigcom181 0.00000000
bigcom184             bigcom184 0.00000000
bigcom186             bigcom186 0.00000000
bigcom187             bigcom187 0.00000000
bigcom189             bigcom189 0.00000000
bigcom194             bigcom194 0.00000000
bigcom195             bigcom195 0.00000000
bigcom196             bigcom196 0.00000000
bigcom204             bigcom204 0.00000000
bigcom205             bigcom205 0.00000000
bigcom212             bigcom212 0.00000000
bigcom214             bigcom214 0.00000000
bigcom222             bigcom222 0.00000000
bigcom223             bigcom223 0.00000000
bigcom226             bigcom226 0.00000000
bigcom227             bigcom227 0.00000000
bigcom229             bigcom229 0.00000000
bigcom233             bigcom233 0.00000000
bigcom236             bigcom236 0.00000000
bigcom237             bigcom237 0.00000000
bigcom246             bigcom246 0.00000000
bigcom248             bigcom248 0.00000000
bigcom249             bigcom249 0.00000000
bigcom250             bigcom250 0.00000000
bigcom254             bigcom254 0.00000000
bigcom266             bigcom266 0.00000000
bigcom269             bigcom269 0.00000000
bigcom272             bigcom272 0.00000000
bigcom281             bigcom281 0.00000000
bigcom291             bigcom291 0.00000000
bigcom292             bigcom292 0.00000000
bigcom295             bigcom295 0.00000000
bigcom299             bigcom299 0.00000000
bigcom301             bigcom301 0.00000000
bigcom306             bigcom306 0.00000000
bigcom309             bigcom309 0.00000000
bigcom314             bigcom314 0.00000000
bigcom321             bigcom321 0.00000000
bigcom341             bigcom341 0.00000000
bigcom350             bigcom350 0.00000000
bigcom353             bigcom353 0.00000000
bigcom359             bigcom359 0.00000000
bigcom363             bigcom363 0.00000000
bigcom365             bigcom365 0.00000000
bigcom385             bigcom385 0.00000000
bigcom386             bigcom386 0.00000000
bigcom408             bigcom408 0.00000000
bigcom412             bigcom412 0.00000000
bigcom480             bigcom480 0.00000000
membership_s1     membership_s1 0.00000000
membership_s3     membership_s3 0.00000000
membership_s5     membership_s5 0.00000000
membership_s8     membership_s8 0.00000000
membership_s9     membership_s9 0.00000000
membership_s11   membership_s11 0.00000000
membership_s12   membership_s12 0.00000000
membership_s14   membership_s14 0.00000000
membership_s16   membership_s16 0.00000000
membership_s17   membership_s17 0.00000000
membership_s18   membership_s18 0.00000000
membership_s20   membership_s20 0.00000000
membership_s21   membership_s21 0.00000000
membership_s22   membership_s22 0.00000000
membership_s24   membership_s24 0.00000000
membership_s25   membership_s25 0.00000000
membership_s26   membership_s26 0.00000000
membership_s28   membership_s28 0.00000000
membership_s33   membership_s33 0.00000000
membership_s37   membership_s37 0.00000000
pdi                         pdi 0.00000000
[1] "Dataset: med_C Model RF, run: 7 of 10 2015-06-16 11:17:13"
     |      Out-of-bag   |
Tree |      MSE  %Var(y) |
   1 |   0.1034   238.57 |
   2 |   0.0935   215.76 |
   3 |  0.08629   199.12 |
   4 |  0.08144   187.92 |
   5 |  0.07705   177.80 |
   6 |  0.07234   166.93 |
   7 |  0.07092   163.65 |
   8 |  0.06705   154.73 |
   9 |  0.06568   151.56 |
  10 |  0.06392   147.49 |
  11 |  0.06236   143.90 |
  12 |  0.06042   139.44 |
  13 |  0.05919   136.58 |
  14 |  0.05815   134.20 |
  15 |  0.05691   131.32 |
  16 |  0.05563   128.37 |
  17 |  0.05544   127.93 |
  18 |  0.05482   126.50 |
  19 |  0.05424   125.16 |
  20 |  0.05394   124.46 |
  21 |  0.05362   123.73 |
  22 |  0.05321   122.79 |
  23 |  0.05244   121.02 |
  24 |  0.05221   120.49 |
  25 |  0.05205   120.12 |
  26 |  0.05183   119.61 |
  27 |  0.05158   119.02 |
  28 |  0.05151   118.86 |
  29 |  0.05127   118.30 |
  30 |  0.05118   118.10 |
  31 |  0.05096   117.60 |
  32 |  0.05094   117.54 |
  33 |   0.0509   117.46 |
  34 |  0.05078   117.17 |
  35 |  0.05058   116.73 |
  36 |  0.05049   116.51 |
  37 |  0.05029   116.05 |
  38 |  0.05021   115.87 |
  39 |  0.05017   115.77 |
  40 |  0.05004   115.47 |
  41 |  0.04998   115.33 |
  42 |  0.04983   115.00 |
  43 |  0.04967   114.62 |
  44 |  0.04969   114.66 |
  45 |  0.04946   114.14 |
  46 |  0.04938   113.95 |
  47 |  0.04939   113.98 |
  48 |  0.04935   113.88 |
  49 |  0.04931   113.79 |
  50 |  0.04921   113.55 |
  51 |  0.04907   113.23 |
  52 |  0.04905   113.19 |
  53 |  0.04896   112.98 |
  54 |  0.04892   112.89 |
  55 |  0.04891   112.87 |
  56 |  0.04875   112.49 |
  57 |   0.0487   112.38 |
  58 |  0.04862   112.19 |
  59 |  0.04857   112.08 |
  60 |  0.04852   111.96 |
  61 |  0.04838   111.65 |
  62 |  0.04841   111.71 |
  63 |  0.04846   111.83 |
  64 |  0.04844   111.78 |
  65 |  0.04844   111.78 |
  66 |  0.04845   111.81 |
  67 |  0.04841   111.71 |
  68 |  0.04831   111.49 |
  69 |  0.04835   111.57 |
  70 |  0.04837   111.61 |
  71 |  0.04827   111.40 |
  72 |  0.04821   111.24 |
  73 |  0.04822   111.28 |
  74 |  0.04817   111.16 |
  75 |  0.04815   111.11 |
  76 |   0.0481   111.00 |
  77 |   0.0481   111.00 |
  78 |  0.04804   110.85 |
  79 |  0.04802   110.82 |
  80 |  0.04803   110.83 |
  81 |  0.04803   110.83 |
  82 |  0.04804   110.87 |
  83 |  0.04797   110.69 |
  84 |  0.04797   110.70 |
  85 |  0.04791   110.55 |
  86 |  0.04789   110.51 |
  87 |  0.04783   110.37 |
  88 |  0.04783   110.37 |
  89 |   0.0478   110.29 |
  90 |  0.04782   110.34 |
  91 |  0.04775   110.19 |
  92 |   0.0477   110.06 |
  93 |  0.04767   109.99 |
  94 |  0.04766   109.99 |
  95 |   0.0477   110.07 |
  96 |  0.04769   110.05 |
  97 |  0.04768   110.02 |
  98 |  0.04766   109.99 |
  99 |  0.04765   109.97 |
 100 |  0.04763   109.91 |
[1] "Random Forest variable coefficients"
                      %IncMSE IncNodePurity
graph5           6.657672e-03  1.216622e+00
graph6           4.661141e-03  9.428778e-01
graph7           7.492277e-03  9.675150e-01
graph8           7.247803e-04  4.101595e-01
graph9           3.886984e-03  8.028853e-01
graph10          1.107216e-02  1.582610e+00
graph11          9.965542e-03  1.329060e+00
graph12          5.858939e-03  9.809901e-01
graph13          3.817433e-03  1.029954e+00
graph14          8.116393e-03  1.251469e+00
graph15          8.027212e-03  8.995677e-01
graph16          4.381365e-03  8.678829e-01
graph17          4.642725e-03  1.045934e+00
graph18          5.044428e-03  8.773696e-01
graph19          4.756658e-03  1.022161e+00
graph20          8.101016e-03  1.709179e+00
graph21          6.772909e-03  9.144266e-01
graph22          9.987224e-03  1.372286e+00
graph23          6.298898e-03  1.599978e+00
graph24          4.544207e-03  8.277963e-01
graph25          4.933453e-03  1.362686e+00
graph26          3.595389e-03  1.313141e+00
graph27          2.544349e-03  6.556602e-01
graph28          2.634651e-03  6.045268e-01
graph29          8.054544e-04  2.077460e-01
orbit0           1.053336e-03  3.031821e-01
orbit1           6.637027e-03  8.933341e-01
orbit2           2.620179e-03  8.712578e-01
orbit3           2.643284e-03  3.910861e-01
orbit4           3.076540e-03  5.734062e-01
orbit5           4.987323e-03  9.453435e-01
orbit6           6.190260e-03  8.807464e-01
orbit7           6.586702e-03  9.867120e-01
orbit8           2.561313e-03  9.938516e-01
orbit9           5.793581e-03  8.630153e-01
orbit10          4.585252e-03  6.703748e-01
orbit11          3.418880e-03  7.247291e-01
orbit12          6.661016e-03  1.081530e+00
orbit13          1.930312e-03  4.802358e-01
orbit14          1.351154e-03  2.236860e-01
orbit15          3.335250e-03  1.050858e+00
orbit16          3.429312e-03  7.554355e-01
orbit17          3.695453e-03  9.504759e-01
orbit18          7.042976e-03  2.146742e+00
orbit19          5.256757e-03  6.362711e-01
orbit20          9.696432e-03  1.382443e+00
orbit21          1.927043e-03  9.271907e-01
orbit22          8.319489e-03  1.302972e+00
orbit23          7.418423e-03  1.207851e+00
orbit24          8.732012e-03  1.012756e+00
orbit25          4.115058e-03  7.760185e-01
orbit26          5.730604e-03  1.101075e+00
orbit27          4.436490e-03  1.018078e+00
orbit28          7.697675e-03  1.635421e+00
orbit29          3.634734e-03  1.103592e+00
orbit30          4.698482e-03  1.376129e+00
orbit31          5.787548e-03  7.894649e-01
orbit32          9.034528e-03  1.197150e+00
orbit33          2.116834e-03  5.776220e-01
orbit34          8.334011e-03  7.618738e-01
orbit35          4.630152e-03  9.470902e-01
orbit36          6.972445e-03  1.440573e+00
orbit37          5.293113e-03  1.052241e+00
orbit38          6.092921e-03  1.189678e+00
orbit39          5.009062e-03  1.736079e+00
orbit40          8.489930e-03  8.702481e-01
orbit41          3.794352e-03  6.326060e-01
orbit42          2.155441e-03  4.390764e-01
orbit43          9.005567e-03  1.073216e+00
orbit44          1.911806e-03  4.850433e-01
orbit45          5.486199e-03  1.206477e+00
orbit46          5.731688e-03  1.329712e+00
orbit47          5.147142e-03  8.996834e-01
orbit48          6.666822e-03  8.994440e-01
orbit49          7.912698e-03  2.169500e+00
orbit50          3.952499e-03  1.478121e+00
orbit51          3.725504e-03  9.789238e-01
orbit52          6.541820e-03  1.542498e+00
orbit53          4.144441e-03  8.131041e-01
orbit54          7.310398e-03  1.621425e+00
orbit55          1.497894e-03  6.527417e-01
orbit56          4.224208e-03  1.829887e+00
orbit57          6.009227e-03  1.064898e+00
orbit58          2.906280e-03  6.862773e-01
orbit59          5.402234e-03  6.422608e-01
orbit60          8.162249e-03  1.059467e+00
orbit61          7.864331e-04  4.815233e-01
orbit62          5.646355e-03  1.140079e+00
orbit63          4.911221e-03  9.339803e-01
orbit64          5.475424e-03  7.303363e-01
orbit65          7.136990e-03  1.174928e+00
orbit66          2.072204e-03  5.975424e-01
orbit67          1.698252e-03  4.546702e-01
orbit68          2.410363e-03  5.370343e-01
orbit69          9.470589e-04  5.430757e-01
orbit70          3.497048e-03  6.678415e-01
orbit71          6.782872e-04  3.223207e-01
orbit72          2.322998e-04  1.095421e-01
AP               2.189471e-05  1.460516e-01
bet              1.730459e-03  2.327189e+00
ecc              4.648249e-04  1.882310e-01
eccrad           5.667539e-04  1.271457e-01
close            4.246318e-03  1.008759e+00
constraint       6.134221e-03  2.117226e+00
coreness         1.022507e-03  8.217720e-01
knn              8.311407e-03  1.887465e+00
hubscore         1.131637e-03  7.869697e-01
pagerank         1.984132e-03  2.531652e+00
trans            9.106819e-03  1.660040e+00
evcent           1.520233e-03  6.914675e-01
first            3.045150e-04  3.301526e-01
upto_second      4.384285e-03  7.743873e-01
upto_third       4.578257e-03  7.502779e-01
upto_fourth      3.717344e-03  8.919420e-01
upto_fifth       3.907168e-03  8.967804e-01
upto_sixth       4.220820e-03  9.363577e-01
second           2.506916e-03  5.644431e-01
third            6.541453e-03  1.820000e+00
fourth           3.965857e-03  1.207276e+00
fifth            3.075014e-03  1.174925e+00
sixth            9.446255e-03  1.118257e+00
ratio1           5.596341e-03  2.107645e+00
ratio2           5.503229e-03  1.674158e+00
ratio3           5.854677e-03  1.513067e+00
ratio4           8.029937e-03  2.359284e+00
ratio5           4.736309e-03  3.861418e+00
ratio6           5.643149e-03  1.592644e+00
selfinter       -4.342876e-05  1.394507e-01
walktrap_vertex  1.382534e-03  2.712182e+00
bigcom1          1.379010e-04  2.831516e-01
bigcom2          0.000000e+00  0.000000e+00
bigcom3          5.432643e-06  1.551561e-01
bigcom4          8.992504e-05  2.009034e-01
bigcom6          0.000000e+00  6.245005e-19
bigcom8          7.044526e-05  9.609865e-02
bigcom9          1.255444e-05  3.685248e-02
bigcom11         0.000000e+00  6.938894e-20
bigcom13         0.000000e+00  0.000000e+00
bigcom15         0.000000e+00  6.938894e-20
bigcom16        -3.330738e-05  3.381441e-01
bigcom21         4.318626e-06  2.508819e-02
bigcom22         1.818268e-05  2.798307e-02
bigcom24         0.000000e+00  6.938894e-20
bigcom26         8.507859e-04  9.830508e-01
bigcom28         1.410967e-04  3.056820e-01
bigcom30         4.826230e-05  3.681103e-01
bigcom31         0.000000e+00  0.000000e+00
bigcom32        -4.835603e-05  7.294933e-02
bigcom33         0.000000e+00  0.000000e+00
bigcom34         0.000000e+00  0.000000e+00
bigcom36         0.000000e+00  1.387779e-19
bigcom37         0.000000e+00  0.000000e+00
bigcom38         0.000000e+00  1.110223e-18
bigcom39        -1.735305e-05  4.924532e-02
bigcom40         2.231746e-04  3.998913e-01
bigcom43         3.212070e-05  5.056388e-01
bigcom44         6.930738e-05  6.732764e-02
bigcom46         1.517241e-04  4.622629e-01
bigcom47        -3.517250e-05  3.230979e-01
bigcom49         0.000000e+00  0.000000e+00
bigcom50         0.000000e+00  0.000000e+00
bigcom51         0.000000e+00  0.000000e+00
bigcom52         0.000000e+00  5.204170e-20
bigcom54         0.000000e+00  0.000000e+00
bigcom56         6.002401e-06  1.777778e-02
bigcom62         0.000000e+00  0.000000e+00
bigcom66         0.000000e+00  0.000000e+00
bigcom68         0.000000e+00  0.000000e+00
bigcom69         0.000000e+00  0.000000e+00
bigcom71         0.000000e+00  0.000000e+00
bigcom72         0.000000e+00  0.000000e+00
bigcom73         0.000000e+00  6.245005e-19
bigcom74         0.000000e+00  0.000000e+00
bigcom75         0.000000e+00  3.469447e-20
bigcom76         0.000000e+00  6.938894e-20
bigcom77         0.000000e+00  0.000000e+00
bigcom79         0.000000e+00  0.000000e+00
bigcom80         0.000000e+00  0.000000e+00
bigcom82         0.000000e+00  5.551115e-19
bigcom83         0.000000e+00  0.000000e+00
bigcom84         0.000000e+00  0.000000e+00
bigcom85        -7.857866e-06  6.799444e-01
bigcom87         0.000000e+00  6.938894e-19
bigcom89         0.000000e+00  0.000000e+00
bigcom91         0.000000e+00  0.000000e+00
bigcom92         0.000000e+00  6.071532e-19
bigcom93         0.000000e+00  0.000000e+00
bigcom96         0.000000e+00  0.000000e+00
bigcom97         0.000000e+00  1.387779e-19
bigcom98         0.000000e+00  0.000000e+00
bigcom99         0.000000e+00  0.000000e+00
bigcom101        0.000000e+00  2.081668e-19
bigcom104        0.000000e+00  0.000000e+00
bigcom106        0.000000e+00  6.938894e-20
bigcom109        0.000000e+00  0.000000e+00
bigcom113        0.000000e+00  0.000000e+00
bigcom116       -4.725334e-06  2.270142e-01
bigcom120        0.000000e+00  6.938894e-20
bigcom123        0.000000e+00  0.000000e+00
bigcom126        0.000000e+00  0.000000e+00
bigcom127        0.000000e+00  0.000000e+00
bigcom137        0.000000e+00  0.000000e+00
bigcom139        0.000000e+00  0.000000e+00
bigcom140        0.000000e+00  6.938894e-20
bigcom143        0.000000e+00  0.000000e+00
bigcom145        0.000000e+00  0.000000e+00
bigcom146        0.000000e+00  0.000000e+00
bigcom147        1.027793e-05  3.310344e-01
bigcom149        0.000000e+00  6.938894e-20
bigcom153       -4.081563e-06  1.944857e-01
bigcom154        0.000000e+00  6.938894e-20
bigcom156        2.858606e-05  5.118399e-01
bigcom157        0.000000e+00  0.000000e+00
bigcom158        0.000000e+00  6.938894e-20
bigcom160        0.000000e+00  6.938894e-20
bigcom161        0.000000e+00  0.000000e+00
bigcom162        0.000000e+00  0.000000e+00
bigcom164        0.000000e+00  0.000000e+00
bigcom166        4.390925e-05  3.303598e-01
bigcom167        0.000000e+00  6.938894e-20
bigcom171        1.355198e-05  4.071069e-01
bigcom173        0.000000e+00  0.000000e+00
bigcom175       -3.536796e-05  5.434684e-01
bigcom176        0.000000e+00  0.000000e+00
bigcom177        0.000000e+00  0.000000e+00
bigcom178        0.000000e+00  1.110223e-18
bigcom180        0.000000e+00  0.000000e+00
bigcom181       -9.112064e-06  1.438972e-01
bigcom184        0.000000e+00  0.000000e+00
bigcom186        0.000000e+00  0.000000e+00
bigcom187        0.000000e+00  0.000000e+00
bigcom189        0.000000e+00  2.081668e-19
bigcom194        0.000000e+00  0.000000e+00
bigcom195        0.000000e+00  6.938894e-20
bigcom196        0.000000e+00  0.000000e+00
bigcom204        0.000000e+00  0.000000e+00
bigcom205        0.000000e+00  6.938894e-20
bigcom212        0.000000e+00  0.000000e+00
bigcom214        0.000000e+00  0.000000e+00
bigcom222        0.000000e+00  0.000000e+00
bigcom223        0.000000e+00  0.000000e+00
bigcom226       -2.550060e-05  5.581767e-01
bigcom227        0.000000e+00  0.000000e+00
bigcom229        0.000000e+00  0.000000e+00
bigcom233        0.000000e+00  2.775558e-19
bigcom236        0.000000e+00  0.000000e+00
bigcom237       -3.808358e-05  3.812973e-01
bigcom246        0.000000e+00  0.000000e+00
bigcom248        0.000000e+00  0.000000e+00
bigcom249        0.000000e+00  6.245005e-19
bigcom250        0.000000e+00  6.938894e-20
bigcom254        0.000000e+00  0.000000e+00
bigcom266        0.000000e+00  0.000000e+00
bigcom269        0.000000e+00  0.000000e+00
bigcom272        0.000000e+00  0.000000e+00
bigcom274        3.962103e-05  2.935101e-01
bigcom281        0.000000e+00  0.000000e+00
bigcom291        0.000000e+00  0.000000e+00
bigcom292        0.000000e+00  0.000000e+00
bigcom295        0.000000e+00  5.551115e-19
bigcom299        0.000000e+00  0.000000e+00
bigcom301        0.000000e+00  6.938894e-20
bigcom306        0.000000e+00  8.357250e-01
bigcom309        0.000000e+00  0.000000e+00
bigcom314        0.000000e+00  6.938894e-20
bigcom321        0.000000e+00  0.000000e+00
bigcom341       -1.197662e-05  3.704405e-01
bigcom350        0.000000e+00  0.000000e+00
bigcom353        0.000000e+00  0.000000e+00
bigcom359        0.000000e+00  0.000000e+00
bigcom363        0.000000e+00  0.000000e+00
bigcom365        0.000000e+00  0.000000e+00
bigcom385        0.000000e+00  2.081668e-19
bigcom386        0.000000e+00  0.000000e+00
bigcom408        0.000000e+00  0.000000e+00
bigcom412        0.000000e+00  0.000000e+00
bigcom480        0.000000e+00  0.000000e+00
spin_vertex      1.413226e-03  2.774013e+00
membership_s1    4.031296e-05  1.928816e-01
membership_s3    0.000000e+00  0.000000e+00
membership_s4    6.622058e-05  2.936741e-01
membership_s5    4.886082e-05  1.311324e-01
membership_s6    3.236062e-05  3.088288e-01
membership_s7    1.003616e-04  4.506486e-01
membership_s8    0.000000e+00  0.000000e+00
membership_s9    0.000000e+00  0.000000e+00
membership_s11   0.000000e+00  0.000000e+00
membership_s12   0.000000e+00  0.000000e+00
membership_s14  -4.939094e-05  4.733291e-01
membership_s15  -2.066561e-05  1.222443e-01
membership_s16   0.000000e+00  0.000000e+00
membership_s17   0.000000e+00  0.000000e+00
membership_s18  -1.742336e-05  5.581512e-02
membership_s20   0.000000e+00  0.000000e+00
membership_s21   0.000000e+00  3.469447e-19
membership_s22   0.000000e+00  2.775558e-19
membership_s24  -7.301303e-05  2.800975e-01
membership_s25   0.000000e+00  9.020562e-19
membership_s26   0.000000e+00  0.000000e+00
membership_s27   4.159761e-05  1.578471e-01
membership_s28  -2.434579e-05  2.980556e-01
membership_s30   1.644519e-04  2.242166e-01
membership_s31  -3.013704e-05  8.189902e-02
membership_s32   1.800285e-05  3.057940e-01
membership_s33   0.000000e+00  0.000000e+00
membership_s36   1.114686e-04  2.476913e-01
membership_s37   0.000000e+00  8.750000e-03
V1               2.291179e-02  3.291020e+00
V2               4.730281e-03  3.959666e+00
pdi              5.137355e-05  1.920098e-01
adhesion         4.464604e-03  2.156726e+00
cohesion         5.601680e-03  2.805224e+00
inner            3.700174e-03  2.364531e+00
outer            3.107796e-03  3.387155e+00
ioratio          3.171050e-03  2.898170e+00
comsize          1.991730e-03  3.414194e+00
target           6.104170e-05  3.780391e-01
[1] "Dataset: med_C Model GLM, run: 7 of 10 2015-06-16 11:19:11"
[1] "glmnet variable coefficients"
                         [,1]          [,2]
(Intercept)     -3.045889e+00 -2.734835e+00
graph0           5.594125e-40  3.033924e-05
graph1          -1.514204e-42 -8.762707e-08
graph2           1.820549e-40  9.434038e-06
graph3           2.638721e-44  1.327835e-09
graph4          -6.577008e-45 -3.662429e-10
graph5           2.286029e-42  1.088223e-07
graph6          -1.948734e-44 -2.195456e-09
graph7           6.655456e-42  3.285324e-07
graph8           1.482274e-40  7.953256e-06
graph9           5.906708e-46  3.057220e-11
graph10         -1.324196e-46 -7.488733e-12
graph11         -1.079608e-47 -6.008000e-13
graph12          9.348545e-46  4.562455e-11
graph13          1.190354e-44  6.238850e-10
graph14         -8.183422e-46 -4.593327e-11
graph15          2.102740e-43  1.056823e-08
graph16         -5.224145e-45 -3.124078e-10
graph17         -4.386006e-46 -5.794799e-11
graph18          1.081790e-43  5.212391e-09
graph19          5.416973e-44  2.753682e-09
graph20          2.584855e-43  1.430113e-08
graph21          1.638977e-43  7.935924e-09
graph22         -1.479644e-43 -1.046820e-08
graph23          5.775941e-43  3.118181e-08
graph24          6.216772e-43  3.272322e-08
graph25          7.501699e-43  2.959096e-08
graph26          3.256709e-42  1.743418e-07
graph27          1.165591e-41  5.955481e-07
graph28          2.117998e-41  1.141196e-06
graph29          3.894050e-41  1.888805e-06
orbit0           5.594125e-40  3.033669e-05
orbit1          -1.940856e-42 -1.111816e-07
orbit2           3.329328e-41  1.798654e-06
orbit3           1.820549e-40  9.432168e-06
orbit4           3.861020e-44  1.907177e-09
orbit5           6.567219e-44  3.421594e-09
orbit6          -6.581137e-45 -3.664439e-10
orbit7           3.866617e-42  2.090012e-07
orbit8           2.286029e-42  1.087732e-07
orbit9           2.423632e-43  1.223264e-08
orbit10         -1.352615e-43 -9.504023e-09
orbit11          9.070177e-42  4.454559e-07
orbit12          6.136060e-42  2.938270e-07
orbit13          5.337799e-41  2.794012e-06
orbit14          1.482274e-40  7.951973e-06
orbit15          1.521020e-45  8.057192e-11
orbit16          4.485314e-45  2.395687e-10
orbit17         -1.162812e-45 -7.129079e-11
orbit18         -9.356333e-47 -7.883606e-12
orbit19         -1.996520e-46 -1.115055e-11
orbit20         -2.875886e-46 -1.604495e-11
orbit21          1.720120e-44  9.429413e-10
orbit22         -1.079612e-47 -6.007597e-13
orbit23          6.543149e-43  3.549836e-08
orbit24          3.072651e-45  1.611561e-10
orbit25         -1.023730e-45 -6.835100e-11
orbit26          1.150178e-44  5.147216e-10
orbit27          4.014962e-44  2.104293e-09
orbit28          9.287655e-44  5.103901e-09
orbit29          1.899567e-44  9.845989e-10
orbit30          3.096335e-44  1.098901e-09
orbit31         -1.672582e-45 -9.307985e-11
orbit32         -1.168864e-45 -6.630677e-11
orbit33          1.075719e-42  5.295261e-08
orbit34          2.102740e-43  1.056341e-08
orbit35         -1.502641e-44 -8.762567e-10
orbit36         -4.820955e-45 -6.646068e-10
orbit37         -9.039907e-45 -5.289642e-10
orbit38          1.228973e-44 -9.684866e-10
orbit39          1.138772e-44  6.020204e-10
orbit40         -1.728149e-45 -1.455801e-10
orbit41         -8.238463e-44 -5.458205e-09
orbit42          2.384881e-42  1.097872e-07
orbit43          1.100519e-43  5.318530e-09
orbit44         -1.449269e-41 -1.003404e-06
orbit45          1.637552e-43  8.771722e-09
orbit46          1.630440e-43  8.398505e-09
orbit47          3.208120e-43  1.299088e-08
orbit48          4.988700e-44  1.781421e-09
orbit49          2.926435e-43  1.625921e-08
orbit50         -2.614726e-42 -1.641578e-07
orbit51          3.307845e-43  1.641015e-08
orbit52          4.403498e-43  2.142389e-08
orbit53          5.280336e-43  2.096449e-08
orbit54         -1.536652e-43 -1.077852e-08
orbit55          1.116459e-41  5.128541e-07
orbit56          1.020505e-42  5.533993e-08
orbit57          7.098326e-43  3.828008e-08
orbit58          1.451292e-41  7.580213e-07
orbit59          8.117124e-43  4.287008e-08
orbit60          2.246736e-42  1.166408e-07
orbit61          3.724056e-41  1.983219e-06
orbit62          4.370475e-42  2.251814e-07
orbit63          3.659227e-43 -2.365263e-08
orbit64         -2.277882e-43 -4.538854e-08
orbit65          6.834018e-42  3.672360e-07
orbit66          4.984548e-42  2.643745e-07
orbit67          4.060511e-41  2.217609e-06
orbit68          1.173290e-41  5.968791e-07
orbit69          1.859988e-40  9.887048e-06
orbit70          2.217193e-41  1.176790e-06
orbit71          7.618607e-41  4.184183e-06
orbit72          3.894050e-41  1.887405e-06
AP               9.870749e-39  5.660238e-04
bet              1.769053e-44  8.799330e-10
ecc              1.120749e-38  6.319813e-04
eccrad           6.724494e-38  3.791807e-03
close           -5.638939e-38 -3.270941e-03
constraint      -7.219983e-38 -3.949091e-03
coreness         5.493540e-40  2.847039e-05
knn             -4.571551e-41 -2.527673e-06
hubscore         6.537037e-38  3.207894e-03
pagerank        -6.964181e-37 -4.001717e-02
trans            5.557486e-39  2.887182e-04
evcent           6.264011e-38  3.056763e-03
first            5.594125e-40  3.032909e-05
upto_second     -3.380027e-42 -1.899959e-07
upto_third      -1.609382e-43 -1.053045e-08
upto_fourth      2.592931e-42  1.445052e-07
upto_fifth       2.914219e-41  1.649443e-06
upto_sixth      -4.701810e-40 -2.732332e-05
second          -3.432865e-42 -1.928933e-07
third            9.237912e-43  4.899853e-08
fourth           4.057598e-43  2.490000e-08
fifth           -2.814553e-42 -1.567007e-07
sixth           -4.044543e-41 -2.297563e-06
ratio1          -5.886861e-41 -3.255282e-06
ratio2           2.202945e-40  1.271004e-05
ratio3          -2.159716e-39 -1.219322e-04
ratio4          -2.910649e-38 -1.645960e-03
ratio5           1.374475e-37  7.406885e-03
ratio6          -6.397215e-40 -3.605984e-05
selfinter        1.304574e-39  6.857143e-05
walktrap_vertex -1.004737e-38 -5.814497e-04
bigcom1         -3.063271e-39 -1.705490e-04
bigcom2         -4.589372e-38 -2.623808e-03
bigcom3         -1.021362e-38 -5.851503e-04
bigcom4         -4.466806e-39 -2.531977e-04
bigcom6         -4.590370e-38 -2.631772e-03
bigcom8         -4.777783e-39 -2.829506e-04
bigcom9          6.012267e-41  1.248531e-05
bigcom11        -4.599371e-38 -2.640465e-03
bigcom13        -4.598369e-38 -2.638454e-03
bigcom15        -4.597367e-38 -2.639036e-03
bigcom16         9.859620e-38  5.665467e-03
bigcom21        -1.626511e-38 -9.288676e-04
bigcom22        -1.354352e-38 -7.865354e-04
bigcom24        -4.589372e-38 -2.636829e-03
bigcom26         8.139886e-38  4.678293e-03
bigcom28         1.449570e-38  8.169586e-04
bigcom30         1.376720e-38  7.900195e-04
bigcom31        -4.588375e-38 -2.615988e-03
bigcom32         1.226562e-37  7.040182e-03
bigcom33        -4.587377e-38 -2.631516e-03
bigcom34        -4.586381e-38 -2.632544e-03
bigcom36        -4.588375e-38 -2.619530e-03
bigcom37        -4.587377e-38 -2.622964e-03
bigcom38        -4.588375e-38 -2.637479e-03
bigcom39         7.339654e-39  4.204936e-04
bigcom40         7.306438e-39  4.105458e-04
bigcom43         1.226562e-37  7.054654e-03
bigcom44        -1.164109e-38 -6.754226e-04
bigcom46         5.527632e-38  3.182579e-03
bigcom47         1.226562e-37  7.040698e-03
bigcom49        -4.591368e-38 -2.627825e-03
bigcom50        -4.587377e-38 -2.639745e-03
bigcom51        -4.587377e-38 -2.631087e-03
bigcom52        -4.588375e-38 -2.632943e-03
bigcom54        -4.586381e-38 -2.626601e-03
bigcom56        -4.598369e-38 -2.642109e-03
bigcom62        -4.587377e-38 -2.632516e-03
bigcom66        -4.586381e-38 -2.639649e-03
bigcom68        -4.587377e-38 -2.631136e-03
bigcom69        -4.591368e-38 -2.634435e-03
bigcom71        -4.586381e-38 -2.618138e-03
bigcom72        -4.586381e-38 -2.629143e-03
bigcom73        -4.601376e-38 -2.637722e-03
bigcom74        -4.594366e-38 -2.636138e-03
bigcom75        -4.588375e-38 -2.627400e-03
bigcom76        -4.590370e-38 -2.625092e-03
bigcom77        -4.592367e-38 -2.632288e-03
bigcom79        -4.587377e-38 -2.630561e-03
bigcom80        -4.590370e-38 -2.634022e-03
bigcom82        -4.587377e-38 -2.616306e-03
bigcom83        -4.587377e-38 -2.602043e-03
bigcom84        -4.591368e-38 -2.639580e-03
bigcom85         4.593962e-37  2.638232e-02
bigcom87        -4.591368e-38 -2.635125e-03
bigcom89         0.000000e+00  0.000000e+00
bigcom91        -4.593366e-38 -2.635415e-03
bigcom92        -4.603382e-38 -2.638432e-03
bigcom93        -4.586381e-38 -2.592683e-03
bigcom96        -4.588375e-38 -2.631745e-03
bigcom97        -4.591368e-38 -2.631989e-03
bigcom98        -4.586381e-38 -2.636064e-03
bigcom99         0.000000e+00  0.000000e+00
bigcom101       -4.597367e-38 -2.643124e-03
bigcom104       -4.587377e-38 -2.631431e-03
bigcom106       -4.587377e-38 -2.627995e-03
bigcom109       -4.587377e-38 -2.630415e-03
bigcom113       -4.587377e-38 -2.640792e-03
bigcom116        1.739839e-38  1.006658e-03
bigcom120       -4.587377e-38 -2.615871e-03
bigcom123       -4.586381e-38 -2.601977e-03
bigcom126       -4.587377e-38 -2.629751e-03
bigcom127       -4.588375e-38 -2.622237e-03
bigcom137       -4.591368e-38 -2.635866e-03
bigcom139       -4.588375e-38 -2.624271e-03
bigcom140       -4.588375e-38 -2.631404e-03
bigcom143        0.000000e+00  0.000000e+00
bigcom145       -4.588375e-38 -2.624517e-03
bigcom146       -4.588375e-38 -2.632469e-03
bigcom147        1.098565e-37  6.297365e-03
bigcom149       -4.589372e-38 -2.622811e-03
bigcom153        9.859620e-38  5.663276e-03
bigcom154       -4.586381e-38 -2.621523e-03
bigcom156        1.563361e-37  8.981465e-03
bigcom157        4.608362e-38  2.646771e-03
bigcom158       -4.587377e-38 -2.627167e-03
bigcom160       -4.586381e-38 -2.632752e-03
bigcom161       -4.588375e-38 -2.632421e-03
bigcom162       -4.586381e-38 -2.612990e-03
bigcom164       -4.586381e-38 -2.634117e-03
bigcom166        1.563361e-37  8.968665e-03
bigcom167       -4.596366e-38 -2.639881e-03
bigcom171        6.650961e-38  3.821271e-03
bigcom173       -4.586381e-38 -2.630506e-03
bigcom175        4.593962e-37  2.632706e-02
bigcom176       -4.586381e-38 -2.639269e-03
bigcom177       -4.587377e-38 -2.635627e-03
bigcom178       -4.587377e-38 -2.626044e-03
bigcom180       -4.587377e-38 -2.612369e-03
bigcom181        5.527632e-38  3.171865e-03
bigcom184       -4.586381e-38 -2.634159e-03
bigcom186       -4.587377e-38 -2.630392e-03
bigcom187       -4.587377e-38 -2.634497e-03
bigcom189       -4.591368e-38 -2.627202e-03
bigcom194       -4.587377e-38 -2.637417e-03
bigcom195       -4.586381e-38 -2.627525e-03
bigcom196       -4.588375e-38 -2.630239e-03
bigcom204        0.000000e+00  0.000000e+00
bigcom205       -4.587377e-38 -2.630653e-03
bigcom212       -4.587377e-38 -2.634755e-03
bigcom214       -4.586381e-38 -2.628358e-03
bigcom222       -4.587377e-38 -2.628632e-03
bigcom223       -4.591368e-38 -2.629672e-03
bigcom226        4.593962e-37  2.638039e-02
bigcom227       -4.588375e-38 -2.628882e-03
bigcom229       -4.586381e-38 -2.620801e-03
bigcom233       -4.588375e-38 -2.633137e-03
bigcom236        0.000000e+00  0.000000e+00
bigcom237        2.068511e-37  1.187702e-02
bigcom246       -4.592367e-38 -2.622695e-03
bigcom248       -4.593366e-38 -2.640162e-03
bigcom249       -4.589372e-38 -2.628336e-03
bigcom250       -4.598369e-38 -2.629922e-03
bigcom254       -4.587377e-38 -2.620857e-03
bigcom266       -4.588375e-38 -2.629761e-03
bigcom269        0.000000e+00  0.000000e+00
bigcom272       -4.586381e-38 -2.632504e-03
bigcom274        7.576971e-38  4.351127e-03
bigcom281       -4.590370e-38 -2.629165e-03
bigcom291       -4.590370e-38 -2.615774e-03
bigcom292       -4.587377e-38 -2.630379e-03
bigcom295       -4.590370e-38 -2.634129e-03
bigcom299       -4.587377e-38 -2.630125e-03
bigcom301       -4.591368e-38 -2.624822e-03
bigcom306        9.644566e-37  5.538537e-02
bigcom309        0.000000e+00  0.000000e+00
bigcom314       -4.589372e-38 -2.635033e-03
bigcom321        0.000000e+00  0.000000e+00
bigcom341        4.593962e-37  2.638537e-02
bigcom350       -4.588375e-38 -2.630219e-03
bigcom353       -4.586381e-38 -2.631129e-03
bigcom359       -4.587377e-38 -2.629673e-03
bigcom363       -4.586381e-38 -2.645454e-03
bigcom365       -4.588375e-38 -2.636904e-03
bigcom385       -4.587377e-38 -2.630024e-03
bigcom386       -4.587377e-38 -2.626705e-03
bigcom408       -4.587377e-38 -2.633481e-03
bigcom412       -4.586381e-38 -2.644388e-03
bigcom480       -4.586381e-38 -2.645116e-03
spin_vertex     -1.145195e-38 -6.722585e-04
membership_s1    8.027641e-39  4.660240e-04
membership_s3   -4.586381e-38 -2.598935e-03
membership_s4    2.645032e-39  1.415786e-04
membership_s5   -1.036882e-38 -6.012685e-04
membership_s6    7.494947e-39  4.517135e-04
membership_s7    3.135182e-38  1.801258e-03
membership_s8   -4.587377e-38 -2.622902e-03
membership_s9   -4.586381e-38 -2.636681e-03
membership_s11  -4.587377e-38 -2.625871e-03
membership_s12  -4.590370e-38 -2.629573e-03
membership_s14   2.068511e-37  1.188350e-02
membership_s15   1.256311e-38  7.283840e-04
membership_s16  -4.588375e-38 -2.622178e-03
membership_s17  -4.586381e-38 -2.630266e-03
membership_s18   2.830808e-38  1.620675e-03
membership_s20  -4.586381e-38 -2.637941e-03
membership_s21  -1.793573e-38 -1.021599e-03
membership_s22  -4.597367e-38 -2.625725e-03
membership_s24   2.637643e-38  1.522124e-03
membership_s25   2.637643e-38  1.511971e-03
membership_s26   0.000000e+00  0.000000e+00
membership_s27  -1.214509e-38 -6.926587e-04
membership_s28   2.910361e-37  1.665890e-02
membership_s30  -8.971880e-39 -5.209016e-04
membership_s31   5.049723e-40  3.642715e-05
membership_s32   1.090223e-38  6.260070e-04
membership_s33  -4.586381e-38 -2.631792e-03
membership_s36  -7.220415e-39 -4.072441e-04
membership_s37  -4.609413e-38 -2.641023e-03
V1               6.426689e-38  3.563314e-03
V2              -2.396187e-38 -1.380152e-03
pdi             -4.984483e-38 -9.353959e-03
adhesion        -5.532991e-42 -3.129860e-07
cohesion         1.109605e-41  6.276894e-07
inner            1.270920e-42  7.155978e-08
outer            2.865153e-42  1.608669e-07
ioratio         -6.506626e-38 -3.671755e-03
comsize          3.910829e-42  2.271464e-07
target           3.267663e-38  1.874258e-03
[1] "Dataset: med_C Model GBM, run: 8 of 10 2015-06-16 11:19:11"
Iter   TrainDeviance   ValidDeviance   StepSize   Improve
     1        0.3785             nan     0.0100    0.0001
     2        0.3769             nan     0.0100    0.0001
     3        0.3756             nan     0.0100   -0.0001
     4        0.3743             nan     0.0100   -0.0000
     5        0.3729             nan     0.0100   -0.0001
     6        0.3718             nan     0.0100   -0.0001
     7        0.3705             nan     0.0100   -0.0001
     8        0.3695             nan     0.0100    0.0000
     9        0.3681             nan     0.0100    0.0002
    10        0.3669             nan     0.0100   -0.0002
    20        0.3560             nan     0.0100    0.0000
    40        0.3373             nan     0.0100    0.0000
    60        0.3232             nan     0.0100   -0.0001
    80        0.3085             nan     0.0100   -0.0000
   100        0.2972             nan     0.0100    0.0000
   120        0.2865             nan     0.0100   -0.0001
   140        0.2757             nan     0.0100   -0.0000
   160        0.2656             nan     0.0100   -0.0000
   180        0.2568             nan     0.0100   -0.0000
   200        0.2483             nan     0.0100   -0.0001
   220        0.2406             nan     0.0100   -0.0000
   240        0.2327             nan     0.0100   -0.0000
   260        0.2250             nan     0.0100   -0.0000
   265        0.2231             nan     0.0100   -0.0000

[1] "GBM variable coefficients"
                            var     rel.inf
bet                         bet 2.733494198
spin_vertex         spin_vertex 2.623690855
walktrap_vertex walktrap_vertex 2.593474696
V2                           V2 2.508563611
V1                           V1 2.325978252
comsize                 comsize 2.283626161
ratio5                   ratio5 2.279814836
orbit18                 orbit18 2.151779266
outer                     outer 1.968572368
knn                         knn 1.967634406
graph23                 graph23 1.906357013
graph20                 graph20 1.902414694
inner                     inner 1.844406167
ratio4                   ratio4 1.743849877
pagerank               pagerank 1.676653569
ratio1                   ratio1 1.646876207
graph22                 graph22 1.633396845
trans                     trans 1.351887827
orbit50                 orbit50 1.266647307
ioratio                 ioratio 1.209631969
orbit39                 orbit39 1.075078980
orbit16                 orbit16 1.001734774
graph27                 graph27 0.987323425
adhesion               adhesion 0.987211389
graph15                 graph15 0.980072450
graph10                 graph10 0.965239818
graph5                   graph5 0.946048441
orbit17                 orbit17 0.933608551
third                     third 0.926659392
ratio2                   ratio2 0.864809979
orbit56                 orbit56 0.848373140
graph1                   graph1 0.838460030
graph7                   graph7 0.833695146
orbit46                 orbit46 0.793796995
orbit53                 orbit53 0.790256285
orbit20                 orbit20 0.784267734
orbit30                 orbit30 0.782985257
graph19                 graph19 0.776423139
orbit36                 orbit36 0.769868544
orbit27                 orbit27 0.767484115
constraint           constraint 0.764636126
ratio6                   ratio6 0.754031220
orbit62                 orbit62 0.722271943
orbit38                 orbit38 0.714896636
graph21                 graph21 0.702581743
orbit28                 orbit28 0.693010053
graph25                 graph25 0.689638278
orbit49                 orbit49 0.683361401
orbit9                   orbit9 0.678791312
orbit45                 orbit45 0.665151227
orbit5                   orbit5 0.665123566
graph6                   graph6 0.648395184
orbit41                 orbit41 0.642005060
orbit2                   orbit2 0.638092399
orbit1                   orbit1 0.627875543
graph13                 graph13 0.627179523
orbit65                 orbit65 0.625522567
graph28                 graph28 0.616167079
orbit31                 orbit31 0.607040524
fourth                   fourth 0.602511212
orbit37                 orbit37 0.600649524
upto_sixth           upto_sixth 0.593917246
graph16                 graph16 0.592831074
orbit32                 orbit32 0.582579757
orbit51                 orbit51 0.576313879
bigcom26               bigcom26 0.564604909
orbit57                 orbit57 0.560672775
upto_fourth         upto_fourth 0.549551030
orbit40                 orbit40 0.547006904
cohesion               cohesion 0.542149873
upto_fifth           upto_fifth 0.539417050
orbit63                 orbit63 0.528346625
orbit44                 orbit44 0.526641696
graph26                 graph26 0.504150233
graph18                 graph18 0.497238297
membership_s7     membership_s7 0.497181510
orbit24                 orbit24 0.487571155
orbit26                 orbit26 0.480706689
sixth                     sixth 0.478645236
orbit47                 orbit47 0.475586259
orbit55                 orbit55 0.469560228
graph24                 graph24 0.462447235
orbit60                 orbit60 0.451931313
graph12                 graph12 0.447510730
orbit35                 orbit35 0.447203413
graph11                 graph11 0.446907121
graph3                   graph3 0.443849105
orbit25                 orbit25 0.436471939
orbit71                 orbit71 0.433907227
close                     close 0.433896083
graph14                 graph14 0.432887136
orbit52                 orbit52 0.430859581
orbit10                 orbit10 0.430541285
orbit23                 orbit23 0.422292102
fifth                     fifth 0.413924909
orbit58                 orbit58 0.408861880
graph17                 graph17 0.401690567
orbit64                 orbit64 0.395340785
orbit29                 orbit29 0.391194229
orbit19                 orbit19 0.382551194
orbit7                   orbit7 0.373734517
coreness               coreness 0.359396886
orbit11                 orbit11 0.353612901
orbit33                 orbit33 0.352828292
orbit15                 orbit15 0.351349656
orbit21                 orbit21 0.346551363
orbit61                 orbit61 0.333176572
orbit42                 orbit42 0.332333799
bigcom274             bigcom274 0.318894329
orbit48                 orbit48 0.316477484
selfinter             selfinter 0.316079272
orbit66                 orbit66 0.295459597
graph4                   graph4 0.292398508
orbit70                 orbit70 0.259857232
graph2                   graph2 0.252587772
graph29                 graph29 0.246703232
orbit13                 orbit13 0.231753306
graph9                   graph9 0.230191606
orbit4                   orbit4 0.226028620
orbit67                 orbit67 0.211127653
upto_second         upto_second 0.199074974
membership_s32   membership_s32 0.194133381
bigcom40               bigcom40 0.189065621
orbit59                 orbit59 0.185929626
orbit54                 orbit54 0.184712067
orbit12                 orbit12 0.175443448
orbit69                 orbit69 0.170258708
orbit68                 orbit68 0.161687741
upto_third           upto_third 0.160896729
AP                           AP 0.157552632
orbit43                 orbit43 0.147355798
graph0                   graph0 0.142837107
bigcom4                 bigcom4 0.140475331
graph8                   graph8 0.138940323
membership_s24   membership_s24 0.137205147
bigcom28               bigcom28 0.136070378
ratio3                   ratio3 0.130636309
ecc                         ecc 0.128440718
bigcom116             bigcom116 0.125019791
target                   target 0.120754465
orbit6                   orbit6 0.118345848
membership_s36   membership_s36 0.113217885
bigcom30               bigcom30 0.105420837
membership_s30   membership_s30 0.099651309
bigcom1                 bigcom1 0.077818194
second                   second 0.074773454
membership_s1     membership_s1 0.063508815
bigcom8                 bigcom8 0.058605689
hubscore               hubscore 0.039904946
membership_s4     membership_s4 0.038254120
membership_s31   membership_s31 0.035897703
membership_s5     membership_s5 0.034102675
membership_s6     membership_s6 0.030289823
membership_s15   membership_s15 0.013684488
evcent                   evcent 0.010275689
orbit22                 orbit22 0.009195546
orbit0                   orbit0 0.000000000
orbit3                   orbit3 0.000000000
orbit8                   orbit8 0.000000000
orbit14                 orbit14 0.000000000
orbit34                 orbit34 0.000000000
orbit72                 orbit72 0.000000000
eccrad                   eccrad 0.000000000
first                     first 0.000000000
bigcom2                 bigcom2 0.000000000
bigcom3                 bigcom3 0.000000000
bigcom6                 bigcom6 0.000000000
bigcom9                 bigcom9 0.000000000
bigcom11               bigcom11 0.000000000
bigcom13               bigcom13 0.000000000
bigcom15               bigcom15 0.000000000
bigcom16               bigcom16 0.000000000
bigcom21               bigcom21 0.000000000
bigcom22               bigcom22 0.000000000
bigcom24               bigcom24 0.000000000
bigcom31               bigcom31 0.000000000
bigcom32               bigcom32 0.000000000
bigcom33               bigcom33 0.000000000
bigcom34               bigcom34 0.000000000
bigcom36               bigcom36 0.000000000
bigcom37               bigcom37 0.000000000
bigcom38               bigcom38 0.000000000
bigcom39               bigcom39 0.000000000
bigcom43               bigcom43 0.000000000
bigcom44               bigcom44 0.000000000
bigcom46               bigcom46 0.000000000
bigcom47               bigcom47 0.000000000
bigcom49               bigcom49 0.000000000
bigcom50               bigcom50 0.000000000
bigcom51               bigcom51 0.000000000
bigcom52               bigcom52 0.000000000
bigcom54               bigcom54 0.000000000
bigcom56               bigcom56 0.000000000
bigcom62               bigcom62 0.000000000
bigcom66               bigcom66 0.000000000
bigcom68               bigcom68 0.000000000
bigcom69               bigcom69 0.000000000
bigcom71               bigcom71 0.000000000
bigcom72               bigcom72 0.000000000
bigcom73               bigcom73 0.000000000
bigcom74               bigcom74 0.000000000
bigcom75               bigcom75 0.000000000
bigcom76               bigcom76 0.000000000
bigcom77               bigcom77 0.000000000
bigcom79               bigcom79 0.000000000
bigcom80               bigcom80 0.000000000
bigcom82               bigcom82 0.000000000
bigcom83               bigcom83 0.000000000
bigcom84               bigcom84 0.000000000
bigcom85               bigcom85 0.000000000
bigcom87               bigcom87 0.000000000
bigcom89               bigcom89 0.000000000
bigcom91               bigcom91 0.000000000
bigcom92               bigcom92 0.000000000
bigcom93               bigcom93 0.000000000
bigcom96               bigcom96 0.000000000
bigcom97               bigcom97 0.000000000
bigcom98               bigcom98 0.000000000
bigcom99               bigcom99 0.000000000
bigcom101             bigcom101 0.000000000
bigcom104             bigcom104 0.000000000
bigcom106             bigcom106 0.000000000
bigcom109             bigcom109 0.000000000
bigcom113             bigcom113 0.000000000
bigcom120             bigcom120 0.000000000
bigcom123             bigcom123 0.000000000
bigcom126             bigcom126 0.000000000
bigcom127             bigcom127 0.000000000
bigcom137             bigcom137 0.000000000
bigcom139             bigcom139 0.000000000
bigcom140             bigcom140 0.000000000
bigcom143             bigcom143 0.000000000
bigcom145             bigcom145 0.000000000
bigcom146             bigcom146 0.000000000
bigcom147             bigcom147 0.000000000
bigcom149             bigcom149 0.000000000
bigcom153             bigcom153 0.000000000
bigcom154             bigcom154 0.000000000
bigcom156             bigcom156 0.000000000
bigcom157             bigcom157 0.000000000
bigcom158             bigcom158 0.000000000
bigcom160             bigcom160 0.000000000
bigcom161             bigcom161 0.000000000
bigcom162             bigcom162 0.000000000
bigcom164             bigcom164 0.000000000
bigcom166             bigcom166 0.000000000
bigcom167             bigcom167 0.000000000
bigcom171             bigcom171 0.000000000
bigcom173             bigcom173 0.000000000
bigcom175             bigcom175 0.000000000
bigcom176             bigcom176 0.000000000
bigcom177             bigcom177 0.000000000
bigcom178             bigcom178 0.000000000
bigcom180             bigcom180 0.000000000
bigcom181             bigcom181 0.000000000
bigcom184             bigcom184 0.000000000
bigcom186             bigcom186 0.000000000
bigcom187             bigcom187 0.000000000
bigcom189             bigcom189 0.000000000
bigcom194             bigcom194 0.000000000
bigcom195             bigcom195 0.000000000
bigcom196             bigcom196 0.000000000
bigcom204             bigcom204 0.000000000
bigcom205             bigcom205 0.000000000
bigcom212             bigcom212 0.000000000
bigcom214             bigcom214 0.000000000
bigcom222             bigcom222 0.000000000
bigcom223             bigcom223 0.000000000
bigcom226             bigcom226 0.000000000
bigcom227             bigcom227 0.000000000
bigcom229             bigcom229 0.000000000
bigcom233             bigcom233 0.000000000
bigcom236             bigcom236 0.000000000
bigcom237             bigcom237 0.000000000
bigcom246             bigcom246 0.000000000
bigcom248             bigcom248 0.000000000
bigcom249             bigcom249 0.000000000
bigcom250             bigcom250 0.000000000
bigcom254             bigcom254 0.000000000
bigcom266             bigcom266 0.000000000
bigcom269             bigcom269 0.000000000
bigcom272             bigcom272 0.000000000
bigcom281             bigcom281 0.000000000
bigcom291             bigcom291 0.000000000
bigcom292             bigcom292 0.000000000
bigcom295             bigcom295 0.000000000
bigcom299             bigcom299 0.000000000
bigcom301             bigcom301 0.000000000
bigcom306             bigcom306 0.000000000
bigcom309             bigcom309 0.000000000
bigcom314             bigcom314 0.000000000
bigcom321             bigcom321 0.000000000
bigcom341             bigcom341 0.000000000
bigcom350             bigcom350 0.000000000
bigcom353             bigcom353 0.000000000
bigcom359             bigcom359 0.000000000
bigcom363             bigcom363 0.000000000
bigcom365             bigcom365 0.000000000
bigcom385             bigcom385 0.000000000
bigcom386             bigcom386 0.000000000
bigcom408             bigcom408 0.000000000
bigcom412             bigcom412 0.000000000
bigcom480             bigcom480 0.000000000
membership_s3     membership_s3 0.000000000
membership_s8     membership_s8 0.000000000
membership_s9     membership_s9 0.000000000
membership_s11   membership_s11 0.000000000
membership_s12   membership_s12 0.000000000
membership_s14   membership_s14 0.000000000
membership_s16   membership_s16 0.000000000
membership_s17   membership_s17 0.000000000
membership_s18   membership_s18 0.000000000
membership_s20   membership_s20 0.000000000
membership_s21   membership_s21 0.000000000
membership_s22   membership_s22 0.000000000
membership_s25   membership_s25 0.000000000
membership_s26   membership_s26 0.000000000
membership_s27   membership_s27 0.000000000
membership_s28   membership_s28 0.000000000
membership_s33   membership_s33 0.000000000
membership_s37   membership_s37 0.000000000
pdi                         pdi 0.000000000
[1] "Dataset: med_C Model RF, run: 8 of 10 2015-06-16 11:20:09"
     |      Out-of-bag   |
Tree |      MSE  %Var(y) |
   1 |  0.09253   206.21 |
   2 |  0.08753   195.08 |
   3 |  0.08478   188.95 |
   4 |  0.08093   180.36 |
   5 |  0.07627   169.98 |
   6 |  0.07322   163.18 |
   7 |  0.07066   157.48 |
   8 |  0.06957   155.05 |
   9 |  0.06783   151.17 |
  10 |   0.0657   146.42 |
  11 |  0.06352   141.57 |
  12 |  0.06165   137.40 |
  13 |   0.0611   136.16 |
  14 |  0.05971   133.08 |
  15 |  0.05843   130.22 |
  16 |  0.05738   127.88 |
  17 |  0.05636   125.60 |
  18 |  0.05603   124.87 |
  19 |  0.05541   123.48 |
  20 |  0.05473   121.97 |
  21 |  0.05449   121.45 |
  22 |  0.05424   120.89 |
  23 |  0.05362   119.50 |
  24 |  0.05322   118.62 |
  25 |  0.05297   118.06 |
  26 |  0.05298   118.08 |
  27 |   0.0529   117.89 |
  28 |  0.05276   117.58 |
  29 |  0.05243   116.85 |
  30 |   0.0524   116.78 |
  31 |  0.05227   116.50 |
  32 |  0.05224   116.43 |
  33 |  0.05207   116.04 |
  34 |  0.05179   115.43 |
  35 |  0.05168   115.19 |
  36 |  0.05159   114.98 |
  37 |  0.05164   115.10 |
  38 |  0.05156   114.92 |
  39 |  0.05145   114.67 |
  40 |  0.05126   114.25 |
  41 |  0.05116   114.03 |
  42 |  0.05102   113.71 |
  43 |  0.05101   113.68 |
  44 |  0.05101   113.69 |
  45 |  0.05102   113.70 |
  46 |  0.05095   113.55 |
  47 |  0.05089   113.42 |
  48 |  0.05093   113.50 |
  49 |  0.05092   113.49 |
  50 |  0.05076   113.13 |
  51 |  0.05062   112.82 |
  52 |  0.05064   112.87 |
  53 |   0.0506   112.77 |
  54 |  0.05056   112.69 |
  55 |  0.05049   112.53 |
  56 |  0.05044   112.41 |
  57 |  0.05041   112.34 |
  58 |  0.05039   112.30 |
  59 |  0.05037   112.25 |
  60 |   0.0504   112.33 |
  61 |  0.05032   112.15 |
  62 |  0.05021   111.91 |
  63 |  0.05019   111.87 |
  64 |  0.05014   111.75 |
  65 |  0.05007   111.59 |
  66 |  0.04996   111.35 |
  67 |  0.04992   111.26 |
  68 |  0.04995   111.32 |
  69 |  0.04992   111.25 |
  70 |  0.04988   111.16 |
  71 |  0.04988   111.18 |
  72 |   0.0498   110.98 |
  73 |   0.0498   110.99 |
  74 |  0.04977   110.91 |
  75 |  0.04975   110.88 |
  76 |  0.04978   110.94 |
  77 |  0.04972   110.81 |
  78 |  0.04968   110.72 |
  79 |  0.04962   110.59 |
  80 |  0.04953   110.39 |
  81 |  0.04949   110.30 |
  82 |  0.04944   110.18 |
  83 |  0.04941   110.12 |
  84 |  0.04943   110.16 |
  85 |  0.04938   110.05 |
  86 |  0.04936   110.01 |
  87 |  0.04936   110.01 |
  88 |  0.04938   110.05 |
  89 |  0.04942   110.15 |
  90 |  0.04941   110.11 |
  91 |  0.04942   110.14 |
  92 |  0.04944   110.19 |
  93 |  0.04941   110.11 |
  94 |  0.04938   110.04 |
  95 |  0.04939   110.06 |
  96 |  0.04941   110.12 |
  97 |  0.04937   110.02 |
  98 |  0.04931   109.90 |
  99 |  0.04932   109.92 |
 100 |  0.04928   109.83 |
[1] "Random Forest variable coefficients"
                      %IncMSE IncNodePurity
graph5           4.349317e-03  1.418986e+00
graph6           3.552353e-03  1.193878e+00
graph7           5.767108e-03  7.786169e-01
graph8           9.267713e-04  4.479776e-01
graph9           6.407152e-03  6.965315e-01
graph10          9.602841e-03  1.220726e+00
graph11          1.068888e-02  1.386552e+00
graph12          9.289492e-03  1.163803e+00
graph13          4.980408e-03  9.068015e-01
graph14          9.912599e-03  9.700534e-01
graph15          8.646371e-03  1.289597e+00
graph16          4.063701e-03  8.206906e-01
graph17          5.850285e-03  1.385721e+00
graph18          4.242452e-03  1.108395e+00
graph19          6.868180e-03  1.281432e+00
graph20          9.364234e-03  2.355903e+00
graph21          3.044031e-03  1.286082e+00
graph22          7.909269e-03  1.371536e+00
graph23          8.968166e-03  1.616180e+00
graph24          6.070480e-03  1.259745e+00
graph25          6.436255e-03  1.427126e+00
graph26          6.343360e-03  9.926582e-01
graph27          3.171658e-03  8.874998e-01
graph28          1.515934e-03  5.319110e-01
graph29          4.594785e-04  2.684261e-01
orbit0           2.085769e-04  3.755124e-01
orbit1           1.152130e-02  1.096467e+00
orbit2           3.390223e-03  1.072331e+00
orbit3           1.759365e-03  4.359039e-01
orbit4           3.916458e-03  7.007085e-01
orbit5           4.807067e-03  6.719783e-01
orbit6           6.148006e-03  8.321018e-01
orbit7           4.416290e-03  1.353682e+00
orbit8           3.670599e-03  1.024640e+00
orbit9           5.463229e-03  1.308650e+00
orbit10          3.763279e-03  1.092539e+00
orbit11          3.002585e-03  8.295969e-01
orbit12          4.955735e-03  9.612905e-01
orbit13          1.966198e-03  7.970585e-01
orbit14          9.180133e-04  3.594458e-01
orbit15          3.182331e-03  9.916585e-01
orbit16          2.820567e-03  8.196080e-01
orbit17          5.003361e-03  1.049305e+00
orbit18          8.849899e-03  2.796612e+00
orbit19          7.472542e-03  1.132252e+00
orbit20          6.505478e-03  9.899430e-01
orbit21          3.621683e-03  1.293857e+00
orbit22          1.571299e-02  1.368061e+00
orbit23          3.754898e-03  1.236364e+00
orbit24          9.396078e-03  1.192530e+00
orbit25          6.078364e-03  9.500215e-01
orbit26          3.368495e-03  9.257057e-01
orbit27          7.756247e-03  1.282086e+00
orbit28          5.085468e-03  1.368219e+00
orbit29          5.062696e-03  1.056462e+00
orbit30          3.798480e-03  1.323558e+00
orbit31          5.626028e-03  1.319776e+00
orbit32          6.077564e-03  1.332405e+00
orbit33          1.837332e-03  8.021900e-01
orbit34          6.192278e-03  1.116285e+00
orbit35          5.684584e-03  1.114894e+00
orbit36          4.926375e-03  1.338181e+00
orbit37          5.499227e-03  1.299073e+00
orbit38          6.161186e-03  1.284142e+00
orbit39          3.863584e-03  1.853742e+00
orbit40          3.790735e-03  7.563191e-01
orbit41          4.394374e-03  5.837128e-01
orbit42          1.399253e-03  8.738780e-01
orbit43          6.264660e-03  9.022292e-01
orbit44          2.630317e-03  7.821357e-01
orbit45          6.743560e-03  1.531813e+00
orbit46          7.773646e-03  1.188965e+00
orbit47          5.665255e-03  1.213213e+00
orbit48          5.526047e-03  9.496285e-01
orbit49          9.466190e-03  2.319337e+00
orbit50          6.269822e-03  1.519500e+00
orbit51          6.238987e-03  1.111137e+00
orbit52          3.562246e-03  8.893082e-01
orbit53          8.560471e-03  1.247683e+00
orbit54          7.379870e-03  1.099446e+00
orbit55          2.629371e-03  6.247551e-01
orbit56          5.936075e-03  2.075934e+00
orbit57          3.745954e-03  9.889687e-01
orbit58          1.794936e-03  4.965815e-01
orbit59          6.148662e-03  1.020356e+00
orbit60          5.776283e-03  9.044476e-01
orbit61          2.424452e-03  6.381255e-01
orbit62          5.974360e-03  1.334488e+00
orbit63          3.367258e-03  1.330350e+00
orbit64          4.627684e-03  7.845320e-01
orbit65          5.008563e-03  1.480062e+00
orbit66          1.706457e-03  4.419177e-01
orbit67          1.402372e-03  5.109682e-01
orbit68          2.775049e-03  7.721267e-01
orbit69          4.455190e-04  3.565370e-01
orbit70          2.102571e-03  5.950689e-01
orbit71          9.598300e-04  5.979906e-01
orbit72          7.643424e-04  2.419179e-01
AP               1.549202e-04  2.335626e-01
bet              1.554308e-03  2.446179e+00
ecc              9.890489e-04  1.895666e-01
eccrad           6.417034e-04  1.427235e-01
close            3.125692e-03  7.951343e-01
constraint       6.393945e-03  1.663256e+00
coreness         9.509180e-04  8.734180e-01
knn              1.741916e-02  2.127834e+00
hubscore         4.668536e-03  7.255933e-01
pagerank         1.758362e-03  2.355761e+00
trans            3.866666e-03  1.568380e+00
evcent           1.814263e-03  6.995474e-01
first            1.552322e-03  3.874299e-01
upto_second      4.823681e-03  8.727571e-01
upto_third       8.549453e-03  1.112021e+00
upto_fourth      4.755985e-03  9.943085e-01
upto_fifth       3.064541e-03  1.144265e+00
upto_sixth       4.949372e-03  1.374919e+00
second           7.355603e-03  5.674867e-01
third            7.432918e-03  1.674028e+00
fourth           6.047917e-03  1.274802e+00
fifth            6.287412e-03  1.297211e+00
sixth            7.402738e-03  1.670655e+00
ratio1           1.002780e-02  2.577902e+00
ratio2           8.483074e-03  1.616864e+00
ratio3           1.002242e-02  1.534207e+00
ratio4           9.498852e-03  2.877266e+00
ratio5           5.757834e-03  3.216580e+00
ratio6           4.243327e-03  1.471716e+00
selfinter       -1.909255e-05  1.805220e-01
walktrap_vertex  7.930270e-04  2.761244e+00
bigcom1          1.027915e-04  1.392274e-01
bigcom2          0.000000e+00  4.163336e-19
bigcom3         -7.081328e-05  8.706228e-02
bigcom4          1.692784e-04  2.115583e-01
bigcom6          0.000000e+00  1.249001e-18
bigcom8          3.257988e-05  5.784538e-02
bigcom9          2.101402e-05  1.158708e-01
bigcom11         0.000000e+00  1.387779e-19
bigcom13         0.000000e+00  8.333333e-03
bigcom15         5.768898e-06  2.646830e-02
bigcom16        -1.129273e-05  4.003488e-01
bigcom21        -3.130695e-05  3.808128e-02
bigcom22         2.033325e-05  4.127741e-02
bigcom24         0.000000e+00  5.551115e-19
bigcom26         5.841142e-04  9.652533e-01
bigcom28         2.001407e-04  3.985229e-01
bigcom30         4.796367e-05  3.156698e-01
bigcom31         0.000000e+00  0.000000e+00
bigcom32        -2.189595e-05  7.451988e-02
bigcom33         0.000000e+00  1.387779e-19
bigcom34         0.000000e+00  0.000000e+00
bigcom36         0.000000e+00  1.387779e-19
bigcom37         0.000000e+00  1.387779e-19
bigcom38         0.000000e+00  0.000000e+00
bigcom39         7.324841e-06  1.243852e-01
bigcom40         6.418180e-05  1.869194e-01
bigcom43         3.905538e-05  4.284910e-01
bigcom44         1.023423e-05  7.314565e-02
bigcom46         6.183039e-05  4.032680e-01
bigcom47        -1.297426e-05  2.289006e-01
bigcom49         4.482029e-06  3.705120e-01
bigcom50         0.000000e+00  0.000000e+00
bigcom51         0.000000e+00  1.110223e-18
bigcom52         0.000000e+00  2.220446e-18
bigcom54         0.000000e+00  0.000000e+00
bigcom56         0.000000e+00  1.804112e-18
bigcom62         0.000000e+00  6.938894e-19
bigcom66         0.000000e+00  0.000000e+00
bigcom68         0.000000e+00  8.750000e-03
bigcom69         0.000000e+00  0.000000e+00
bigcom71         0.000000e+00  0.000000e+00
bigcom72         0.000000e+00  0.000000e+00
bigcom73         0.000000e+00  3.469447e-19
bigcom74         0.000000e+00  6.938894e-19
bigcom75         0.000000e+00  0.000000e+00
bigcom76         0.000000e+00  1.249001e-18
bigcom77         0.000000e+00  9.020562e-19
bigcom79         0.000000e+00  0.000000e+00
bigcom80         0.000000e+00  1.387779e-19
bigcom82        -4.119003e-05  7.668096e-01
bigcom83         0.000000e+00  0.000000e+00
bigcom84         0.000000e+00  2.255141e-18
bigcom85        -1.186034e-05  5.576365e-01
bigcom87         0.000000e+00  0.000000e+00
bigcom89         0.000000e+00  1.110223e-18
bigcom91         0.000000e+00  0.000000e+00
bigcom92         0.000000e+00  1.595946e-18
bigcom93         0.000000e+00  0.000000e+00
bigcom96         0.000000e+00  0.000000e+00
bigcom97         0.000000e+00  0.000000e+00
bigcom98         0.000000e+00  0.000000e+00
bigcom99         0.000000e+00  0.000000e+00
bigcom101        0.000000e+00  1.030637e-02
bigcom104        0.000000e+00  0.000000e+00
bigcom106        0.000000e+00  5.551115e-19
bigcom109        0.000000e+00  0.000000e+00
bigcom113        0.000000e+00  3.469447e-20
bigcom116        1.083245e-04  3.564958e-01
bigcom120        0.000000e+00  0.000000e+00
bigcom123        0.000000e+00  1.110223e-18
bigcom126        0.000000e+00  0.000000e+00
bigcom127        0.000000e+00  0.000000e+00
bigcom137        0.000000e+00  0.000000e+00
bigcom139        0.000000e+00  1.110223e-18
bigcom140        0.000000e+00  0.000000e+00
bigcom143        0.000000e+00  0.000000e+00
bigcom145        0.000000e+00  5.551115e-19
bigcom146        0.000000e+00  0.000000e+00
bigcom147       -2.258036e-05  2.533742e-01
bigcom149        0.000000e+00  0.000000e+00
bigcom153        2.052947e-05  2.107800e-01
bigcom154        0.000000e+00  0.000000e+00
bigcom156        5.402155e-05  4.662658e-01
bigcom157        0.000000e+00  1.387779e-19
bigcom158        0.000000e+00  0.000000e+00
bigcom160        0.000000e+00  0.000000e+00
bigcom161        0.000000e+00  0.000000e+00
bigcom162        0.000000e+00  0.000000e+00
bigcom164        0.000000e+00  0.000000e+00
bigcom166        8.287597e-05  3.408267e-01
bigcom167        0.000000e+00  6.245005e-19
bigcom171        1.070272e-04  4.482430e-01
bigcom173        0.000000e+00  0.000000e+00
bigcom175       -1.745201e-05  3.237578e-01
bigcom176        0.000000e+00  0.000000e+00
bigcom177        0.000000e+00  0.000000e+00
bigcom178        0.000000e+00  5.551115e-19
bigcom180        0.000000e+00  0.000000e+00
bigcom181       -4.270265e-05  1.738664e-01
bigcom184        0.000000e+00  1.179612e-18
bigcom186        0.000000e+00  0.000000e+00
bigcom187        0.000000e+00  1.110223e-18
bigcom189        0.000000e+00  2.220446e-18
bigcom194        0.000000e+00  0.000000e+00
bigcom195        0.000000e+00  0.000000e+00
bigcom196        0.000000e+00  2.220446e-18
bigcom204        0.000000e+00  0.000000e+00
bigcom205        0.000000e+00  5.551115e-19
bigcom212        0.000000e+00  0.000000e+00
bigcom214        0.000000e+00  0.000000e+00
bigcom222        0.000000e+00  3.469447e-19
bigcom223        0.000000e+00  1.804112e-18
bigcom226       -2.160634e-05  5.922271e-01
bigcom227        0.000000e+00  9.020562e-19
bigcom229        0.000000e+00  0.000000e+00
bigcom233        0.000000e+00  0.000000e+00
bigcom236        0.000000e+00  1.110223e-18
bigcom237        0.000000e+00  0.000000e+00
bigcom246        0.000000e+00  1.110223e-18
bigcom248        0.000000e+00  1.110223e-18
bigcom249        0.000000e+00  7.285839e-19
bigcom250        0.000000e+00  8.333333e-03
bigcom254        0.000000e+00  3.469447e-19
bigcom266        0.000000e+00  0.000000e+00
bigcom269        0.000000e+00  0.000000e+00
bigcom272        0.000000e+00  0.000000e+00
bigcom274       -9.460712e-07  3.722521e-01
bigcom281        0.000000e+00  1.387779e-19
bigcom291        0.000000e+00  5.551115e-19
bigcom292        0.000000e+00  0.000000e+00
bigcom295        0.000000e+00  0.000000e+00
bigcom299        0.000000e+00  1.387779e-19
bigcom301        0.000000e+00  1.387779e-19
bigcom306        0.000000e+00  8.164368e-01
bigcom309        0.000000e+00  1.665335e-18
bigcom314        0.000000e+00  9.714451e-19
bigcom321        0.000000e+00  0.000000e+00
bigcom341       -2.900343e-05  4.043183e-01
bigcom350        0.000000e+00  0.000000e+00
bigcom353        0.000000e+00  1.387779e-19
bigcom359        0.000000e+00  1.110223e-18
bigcom363        0.000000e+00  0.000000e+00
bigcom365        3.451765e-06  2.802230e-01
bigcom385        0.000000e+00  0.000000e+00
bigcom386        0.000000e+00  1.387779e-19
bigcom408        0.000000e+00  0.000000e+00
bigcom412        0.000000e+00  0.000000e+00
bigcom480        0.000000e+00  0.000000e+00
spin_vertex      1.905933e-03  3.387360e+00
membership_s1   -4.152022e-05  9.498284e-02
membership_s3    0.000000e+00  0.000000e+00
membership_s4    5.009079e-04  1.616255e-01
membership_s5    1.623099e-05  1.142286e-01
membership_s6   -7.117733e-05  2.293747e-01
membership_s7    5.021421e-05  3.978661e-01
membership_s8    0.000000e+00  0.000000e+00
membership_s9    0.000000e+00  1.387779e-19
membership_s11   0.000000e+00  0.000000e+00
membership_s12   0.000000e+00  0.000000e+00
membership_s14  -3.576680e-05  5.797728e-01
membership_s15   5.760369e-06  2.618692e-02
membership_s16   0.000000e+00  5.551115e-19
membership_s17   0.000000e+00  0.000000e+00
membership_s18   9.394305e-06  1.048585e-01
membership_s20   0.000000e+00  0.000000e+00
membership_s21   0.000000e+00  1.457168e-18
membership_s22   0.000000e+00  5.551115e-19
membership_s24  -2.973256e-05  3.741878e-01
membership_s25   0.000000e+00  0.000000e+00
membership_s26   0.000000e+00  0.000000e+00
membership_s27   6.380955e-05  8.356557e-02
membership_s28  -3.301283e-05  2.152606e-01
membership_s30   2.338069e-04  1.812120e-01
membership_s31   3.715106e-05  1.256779e-01
membership_s32   2.220164e-04  4.443545e-01
membership_s33   0.000000e+00  0.000000e+00
membership_s36   5.238512e-04  3.320491e-01
membership_s37   0.000000e+00  1.714286e-02
V1               2.072829e-02  3.444497e+00
V2               6.611792e-03  4.220147e+00
pdi              1.383517e-04  2.946032e-01
adhesion         5.456573e-03  2.481296e+00
cohesion         7.548046e-03  2.257260e+00
inner            4.776765e-03  2.534443e+00
outer            2.087579e-03  3.576579e+00
ioratio          4.389781e-03  2.788402e+00
comsize          2.005910e-03  3.533903e+00
target           2.166841e-05  2.838246e-01
[1] "Dataset: med_C Model GLM, run: 8 of 10 2015-06-16 11:22:04"
[1] "glmnet variable coefficients"
                         [,1]          [,2]
(Intercept)     -3.007534e+00 -2.318783e+00
graph0           4.245903e-40  2.258245e-05
graph1          -2.604658e-42 -1.487661e-07
graph2           2.615824e-40  1.363703e-05
graph3           1.869775e-44  8.931893e-10
graph4          -8.583205e-45 -4.780048e-10
graph5           3.988299e-42  2.013589e-07
graph6           1.557530e-44 -4.254987e-10
graph7           1.149445e-41  5.831639e-07
graph8           2.615199e-40  1.417506e-05
graph9           4.124668e-46  2.041083e-11
graph10         -1.715600e-46 -9.660236e-12
graph11         -1.381154e-47 -7.686880e-13
graph12          9.426786e-46  4.526290e-11
graph13          1.396112e-44  7.303547e-10
graph14         -1.026432e-45 -5.753156e-11
graph15          1.504556e-43  6.969120e-09
graph16         -6.809723e-45 -4.032616e-10
graph17          3.082677e-47 -4.201923e-11
graph18          2.216912e-43  1.147284e-08
graph19          8.305239e-44  4.308386e-09
graph20          4.344296e-43  2.430328e-08
graph21          2.324669e-43  1.143410e-08
graph22         -8.594185e-44 -8.004408e-09
graph23          8.940626e-43  4.870085e-08
graph24          1.018550e-42  5.441116e-08
graph25          2.251577e-42  1.100556e-07
graph26          5.185782e-42  2.794954e-07
graph27          2.386567e-41  1.261622e-06
graph28          3.652759e-41  1.981886e-06
graph29          1.451644e-40  7.763536e-06
orbit0           4.245903e-40  2.257887e-05
orbit1          -2.989118e-42 -1.697716e-07
orbit2           1.750402e-41  8.925922e-07
orbit3           2.615824e-40  1.363408e-05
orbit4           3.939018e-44  1.944762e-09
orbit5           6.170696e-45  7.951673e-11
orbit6          -8.585211e-45 -4.780747e-10
orbit7           1.180917e-42  5.518324e-08
orbit8           3.988299e-42  2.012930e-07
orbit9           2.299322e-43  1.178933e-08
orbit10         -4.806337e-44 -5.082017e-09
orbit11          6.175887e-42  2.585616e-07
orbit12          1.105449e-41  5.503469e-07
orbit13          8.355382e-41  4.419546e-06
orbit14          2.615199e-40  1.417289e-05
orbit15          1.489891e-45  7.881422e-11
orbit16          2.906307e-45  1.488860e-10
orbit17         -2.200644e-45 -1.300988e-10
orbit18         -2.806303e-47 -4.594121e-12
orbit19         -2.683400e-46 -1.497247e-11
orbit20         -3.589633e-46 -1.981573e-11
orbit21          8.794581e-45  4.684769e-10
orbit22         -1.381155e-47 -7.686267e-13
orbit23          1.021753e-43  3.960830e-09
orbit24          4.024655e-45  2.162549e-10
orbit25         -2.693671e-45 -1.681997e-10
orbit26          5.968499e-45  1.720530e-10
orbit27          4.002572e-44  2.090542e-09
orbit28          7.594559e-44  4.161058e-09
orbit29          2.696275e-44  1.409698e-09
orbit30         -5.848709e-45 -1.202889e-09
orbit31         -2.264569e-45 -1.260753e-10
orbit32         -1.319004e-45 -7.466926e-11
orbit33         -1.080997e-43 -1.694508e-08
orbit34          1.504556e-43  6.964746e-09
orbit35         -2.017831e-44 -1.151470e-09
orbit36          3.386207e-45 -2.748513e-10
orbit37         -1.205046e-44 -7.011887e-10
orbit38         -4.469035e-45 -2.228204e-09
orbit39          8.951110e-45  4.891144e-10
orbit40         -1.671951e-45 -1.641675e-10
orbit41          3.492864e-44  9.934917e-10
orbit42          1.938417e-42  7.454087e-08
orbit43          2.247738e-43  1.164994e-08
orbit44         -1.687620e-41 -1.207434e-06
orbit45          2.152019e-43  1.171768e-08
orbit46          2.593415e-43  1.358031e-08
orbit47          2.162218e-43  5.089639e-09
orbit48          1.315440e-43  6.017074e-09
orbit49          4.790312e-43  2.687138e-08
orbit50         -5.074657e-43 -4.823787e-08
orbit51          4.082858e-43  2.027347e-08
orbit52          7.588703e-43  3.832424e-08
orbit53          7.054655e-43  2.777279e-08
orbit54         -9.943308e-44 -8.756192e-09
orbit55          3.587334e-41  1.867523e-06
orbit56          1.449639e-42  7.985167e-08
orbit57          1.139962e-42  6.192696e-08
orbit58          1.791502e-41  9.169406e-07
orbit59          1.293006e-42  6.917833e-08
orbit60          4.059163e-42  2.155719e-07
orbit61          5.591440e-41  2.998339e-06
orbit62          7.539940e-42  3.988039e-07
orbit63          2.368272e-42  7.081849e-08
orbit64          4.393942e-42  2.040350e-07
orbit65          9.424133e-42  5.060605e-07
orbit66          9.151570e-42  4.926757e-07
orbit67          5.970171e-41  3.265712e-06
orbit68          2.391874e-41  1.259462e-06
orbit69          3.925281e-40  2.145520e-05
orbit70          4.122561e-41  2.216622e-06
orbit71          1.174964e-40  6.461423e-06
orbit72          1.451644e-40  7.760993e-06
AP               8.271766e-39  4.796494e-04
bet             -1.466706e-43 -8.381586e-09
ecc              1.450894e-38  8.183671e-04
eccrad           8.705366e-38  4.910093e-03
close           -1.156641e-37 -6.536008e-03
constraint      -6.188051e-38 -3.382932e-03
coreness         7.477523e-40  3.971116e-05
knn             -6.284552e-41 -3.484765e-06
hubscore         5.885467e-38  2.832951e-03
pagerank        -7.530765e-37 -4.353324e-02
trans            1.225029e-38  6.423581e-04
evcent           5.467525e-38  2.599406e-03
first            4.245903e-40  2.257122e-05
upto_second     -5.002416e-42 -2.799862e-07
upto_third      -6.793009e-43 -3.894138e-08
upto_fourth     -1.223273e-42 -6.759226e-08
upto_fifth      -2.571229e-41 -1.401312e-06
upto_sixth      -9.285001e-40 -5.289306e-05
second          -5.056293e-42 -2.829170e-07
third            4.625518e-43  2.408726e-08
fourth           9.168372e-43  5.273610e-08
fifth            1.254846e-42  6.943506e-08
sixth            2.025922e-41  1.077866e-06
ratio1          -7.931411e-41 -4.395522e-06
ratio2           2.353081e-40  1.339799e-05
ratio3          -1.144535e-40 -7.206925e-06
ratio4           3.149474e-40 -2.278038e-05
ratio5           1.473948e-37  7.941273e-03
ratio6          -3.488050e-40 -2.012427e-05
selfinter        6.245878e-39  3.532985e-04
walktrap_vertex -6.292254e-39 -3.728810e-04
bigcom1         -5.342505e-39 -2.986023e-04
bigcom2         -4.761346e-38 -2.742141e-03
bigcom3         -1.099436e-38 -6.313452e-04
bigcom4         -5.313316e-39 -2.998009e-04
bigcom6         -4.760321e-38 -2.749650e-03
bigcom8          9.639121e-39  5.409409e-04
bigcom9          5.623915e-39  3.378751e-04
bigcom11        -4.770587e-38 -2.758857e-03
bigcom13        -4.768530e-38 -2.758040e-03
bigcom15         1.984179e-38  1.137965e-03
bigcom16         9.688369e-38  5.603017e-03
bigcom21        -1.884405e-38 -1.082513e-03
bigcom22        -1.732186e-38 -1.013230e-03
bigcom24        -4.760321e-38 -2.752839e-03
bigcom26         6.555921e-38  3.793193e-03
bigcom28         3.154871e-38  1.796001e-03
bigcom30         1.385255e-38  8.008732e-04
bigcom31        -4.759297e-38 -2.728562e-03
bigcom32         1.546242e-37  8.928419e-03
bigcom33        -4.758273e-38 -2.751134e-03
bigcom34        -4.757250e-38 -2.749981e-03
bigcom36        -4.761346e-38 -2.742061e-03
bigcom37        -4.758273e-38 -2.742636e-03
bigcom38        -4.758273e-38 -2.748896e-03
bigcom39         5.623915e-39  3.260944e-04
bigcom40         5.303675e-39  2.947086e-04
bigcom43         1.209439e-37  7.005371e-03
bigcom44        -1.297389e-38 -7.658718e-04
bigcom46         3.670752e-38  2.125649e-03
bigcom47         6.479656e-38  3.747845e-03
bigcom49         1.209439e-37  7.000940e-03
bigcom50        -4.758273e-38 -2.750656e-03
bigcom51        -4.758273e-38 -2.752929e-03
bigcom52        -4.760321e-38 -2.751760e-03
bigcom54        -4.757250e-38 -2.743517e-03
bigcom56        -4.768530e-38 -2.759269e-03
bigcom62        -4.759297e-38 -2.749888e-03
bigcom66        -4.757250e-38 -2.751421e-03
bigcom68        -4.759297e-38 -2.749331e-03
bigcom69        -4.765449e-38 -2.758619e-03
bigcom71        -4.757250e-38 -2.736596e-03
bigcom72        -4.757250e-38 -2.741537e-03
bigcom73        -4.771616e-38 -2.757154e-03
bigcom74        -4.763396e-38 -2.748361e-03
bigcom75        -4.759297e-38 -2.746539e-03
bigcom76        -4.762371e-38 -2.740027e-03
bigcom77        -4.762371e-38 -2.748645e-03
bigcom79        -4.758273e-38 -2.753038e-03
bigcom80        -4.762371e-38 -2.759246e-03
bigcom82         4.576850e-37  2.645798e-02
bigcom83        -4.758273e-38 -2.711335e-03
bigcom84        -4.762371e-38 -2.757518e-03
bigcom85         4.576850e-37  2.646113e-02
bigcom87        -4.763396e-38 -2.751556e-03
bigcom89        -4.757250e-38 -2.749792e-03
bigcom91        -4.763396e-38 -2.749406e-03
bigcom92        -4.775737e-38 -2.756857e-03
bigcom93        -4.757250e-38 -2.691801e-03
bigcom96        -4.759297e-38 -2.753384e-03
bigcom97        -4.762371e-38 -2.747567e-03
bigcom98        -4.757250e-38 -2.755453e-03
bigcom99         0.000000e+00  0.000000e+00
bigcom101        3.022228e-38  1.727408e-03
bigcom104       -4.758273e-38 -2.748367e-03
bigcom106       -4.758273e-38 -2.753770e-03
bigcom109       -4.758273e-38 -2.747207e-03
bigcom113       -4.758273e-38 -2.754835e-03
bigcom116        4.746124e-38  2.751554e-03
bigcom120       -4.759297e-38 -2.754608e-03
bigcom123       -4.758273e-38 -2.721272e-03
bigcom126       -4.757250e-38 -2.759404e-03
bigcom127       -4.762371e-38 -2.744451e-03
bigcom137       -4.762371e-38 -2.760157e-03
bigcom139       -4.759297e-38 -2.736110e-03
bigcom140       -4.759297e-38 -2.755894e-03
bigcom143       -4.757250e-38 -2.758789e-03
bigcom145       -4.759297e-38 -2.735029e-03
bigcom146       -4.758273e-38 -2.749724e-03
bigcom147        3.670752e-38  2.117787e-03
bigcom149       -4.760321e-38 -2.736883e-03
bigcom153        7.883596e-38  4.554777e-03
bigcom154       -4.757250e-38 -2.737262e-03
bigcom156        1.546242e-37  8.938721e-03
bigcom157        3.022228e-38  1.745301e-03
bigcom158       -4.758273e-38 -2.744997e-03
bigcom160       -4.757250e-38 -2.749607e-03
bigcom161       -4.759297e-38 -2.752483e-03
bigcom162       -4.758273e-38 -2.734459e-03
bigcom164       -4.757250e-38 -2.750186e-03
bigcom166        1.209439e-37  6.987095e-03
bigcom167       -4.767503e-38 -2.753406e-03
bigcom171        5.356299e-38  3.097204e-03
bigcom173       -4.758273e-38 -2.731044e-03
bigcom175        4.576850e-37  2.640514e-02
bigcom176       -4.757250e-38 -2.757855e-03
bigcom177       -4.758273e-38 -2.749413e-03
bigcom178       -4.758273e-38 -2.735761e-03
bigcom180       -4.757250e-38 -2.695098e-03
bigcom181        5.356299e-38  3.092360e-03
bigcom184       -4.759297e-38 -2.753163e-03
bigcom186       -4.758273e-38 -2.751969e-03
bigcom187       -4.758273e-38 -2.754255e-03
bigcom189       -4.762371e-38 -2.739846e-03
bigcom194       -4.759297e-38 -2.752560e-03
bigcom195       -4.757250e-38 -2.746131e-03
bigcom196       -4.759297e-38 -2.751626e-03
bigcom204        0.000000e+00  0.000000e+00
bigcom205       -4.758273e-38 -2.743538e-03
bigcom212       -4.758273e-38 -2.749475e-03
bigcom214       -4.757250e-38 -2.746836e-03
bigcom222       -4.758273e-38 -2.749623e-03
bigcom223       -4.762371e-38 -2.741750e-03
bigcom226        2.893247e-37  1.672638e-02
bigcom227       -4.759297e-38 -2.742772e-03
bigcom229       -4.757250e-38 -2.736538e-03
bigcom233       -4.758273e-38 -2.760785e-03
bigcom236       -4.757250e-38 -2.700015e-03
bigcom237       -4.759297e-38 -2.752049e-03
bigcom246       -4.763396e-38 -2.739230e-03
bigcom248       -4.766475e-38 -2.756378e-03
bigcom249       -4.760321e-38 -2.742525e-03
bigcom250       -4.770587e-38 -2.746644e-03
bigcom254       -4.758273e-38 -2.731010e-03
bigcom266       -4.759297e-38 -2.751905e-03
bigcom269        0.000000e+00  0.000000e+00
bigcom272       -4.757250e-38 -2.755038e-03
bigcom274        7.910857e-38  4.575854e-03
bigcom281       -4.761346e-38 -2.747370e-03
bigcom291       -4.761346e-38 -2.728739e-03
bigcom292       -4.758273e-38 -2.750672e-03
bigcom295       -4.761346e-38 -2.755455e-03
bigcom299       -4.758273e-38 -2.749624e-03
bigcom301       -4.763396e-38 -2.738469e-03
bigcom306        9.627457e-37  5.565174e-02
bigcom309       -4.757250e-38 -2.754709e-03
bigcom314       -4.760321e-38 -2.755685e-03
bigcom321       -4.757250e-38 -2.750173e-03
bigcom341        4.576850e-37  2.645815e-02
bigcom350       -4.759297e-38 -2.750043e-03
bigcom353       -4.758273e-38 -2.752890e-03
bigcom359       -4.757250e-38 -2.749078e-03
bigcom363       -4.757250e-38 -2.776046e-03
bigcom365        2.893247e-37  1.671903e-02
bigcom385       -4.758273e-38 -2.749900e-03
bigcom386       -4.758273e-38 -2.719965e-03
bigcom408       -4.759297e-38 -2.749391e-03
bigcom412       -4.758273e-38 -2.786462e-03
bigcom480       -4.757250e-38 -2.757675e-03
spin_vertex     -1.087770e-38 -6.654275e-04
membership_s1    6.987769e-39  4.093141e-04
membership_s3   -4.757250e-38 -2.773004e-03
membership_s4    1.456540e-39  7.092605e-05
membership_s5   -9.038301e-39 -5.305292e-04
membership_s6    1.635014e-40  3.947185e-05
membership_s7    3.070331e-38  1.778415e-03
membership_s8   -4.758273e-38 -2.742570e-03
membership_s9   -4.759297e-38 -2.756760e-03
membership_s11  -4.758273e-38 -2.755253e-03
membership_s12  -4.762371e-38 -2.744835e-03
membership_s14   2.893247e-37  1.671993e-02
membership_s15  -8.038613e-39 -4.577634e-04
membership_s16  -4.761346e-38 -2.741850e-03
membership_s17  -4.757250e-38 -2.754877e-03
membership_s18   2.843990e-38  1.640508e-03
membership_s20  -4.757250e-38 -2.747861e-03
membership_s21  -2.115350e-38 -1.214389e-03
membership_s22  -4.769558e-38 -2.744460e-03
membership_s24   8.739974e-38  5.043676e-03
membership_s25   1.189893e-38  6.863872e-04
membership_s26   0.000000e+00  0.000000e+00
membership_s27  -1.420184e-38 -8.116814e-04
membership_s28   2.893247e-37  1.666592e-02
membership_s30  -4.696033e-39 -2.813832e-04
membership_s31   2.612477e-39  1.601970e-04
membership_s32   1.328654e-38  7.671338e-04
membership_s33  -4.757250e-38 -2.753498e-03
membership_s36  -9.913306e-39 -5.619241e-04
membership_s37  -7.196915e-39 -4.159931e-04
V1               8.628570e-38  4.800634e-03
V2               8.216422e-39  4.718804e-04
pdi             -8.565230e-36 -4.902712e-01
adhesion        -7.434818e-42 -4.223309e-07
cohesion         1.487475e-41  8.449288e-07
inner            1.440044e-42  8.134050e-08
outer            8.015480e-43  4.301580e-08
ioratio         -8.254038e-38 -4.677323e-03
comsize          1.102411e-41  6.363616e-07
target           2.958898e-38  1.706307e-03
[1] "Dataset: med_C Model GBM, run: 9 of 10 2015-06-16 11:22:05"
Iter   TrainDeviance   ValidDeviance   StepSize   Improve
     1        0.3677             nan     0.0100    0.0001
     2        0.3662             nan     0.0100    0.0001
     3        0.3652             nan     0.0100   -0.0000
     4        0.3643             nan     0.0100   -0.0000
     5        0.3631             nan     0.0100   -0.0000
     6        0.3620             nan     0.0100   -0.0000
     7        0.3609             nan     0.0100   -0.0001
     8        0.3598             nan     0.0100   -0.0001
     9        0.3586             nan     0.0100    0.0000
    10        0.3576             nan     0.0100   -0.0000
    20        0.3468             nan     0.0100   -0.0001
    40        0.3278             nan     0.0100   -0.0000
    60        0.3120             nan     0.0100   -0.0001
    80        0.2971             nan     0.0100   -0.0001
   100        0.2857             nan     0.0100   -0.0000
   120        0.2742             nan     0.0100    0.0000
   140        0.2638             nan     0.0100   -0.0001
   160        0.2540             nan     0.0100   -0.0000
   180        0.2449             nan     0.0100   -0.0000
   200        0.2373             nan     0.0100   -0.0000
   220        0.2291             nan     0.0100   -0.0000
   240        0.2209             nan     0.0100    0.0001
   260        0.2140             nan     0.0100   -0.0000
   265        0.2123             nan     0.0100    0.0000

[1] "GBM variable coefficients"
                            var     rel.inf
spin_vertex         spin_vertex 2.672852673
V2                           V2 2.633288580
walktrap_vertex walktrap_vertex 2.632531806
comsize                 comsize 2.524186149
ratio5                   ratio5 2.426722067
bet                         bet 2.417807498
outer                     outer 2.381393922
graph20                 graph20 2.362338652
V1                           V1 2.147189608
pagerank               pagerank 1.863351457
ratio1                   ratio1 1.778607038
inner                     inner 1.733412152
orbit18                 orbit18 1.728293875
knn                         knn 1.617353480
ratio4                   ratio4 1.461257856
adhesion               adhesion 1.376357336
graph15                 graph15 1.347052973
trans                     trans 1.271193987
ioratio                 ioratio 1.263215377
graph23                 graph23 1.242131177
constraint           constraint 1.238784091
graph5                   graph5 1.193759181
third                     third 1.189857398
orbit50                 orbit50 1.143028739
orbit30                 orbit30 1.075266679
orbit49                 orbit49 1.037326012
orbit39                 orbit39 0.963770776
graph22                 graph22 0.947999236
graph16                 graph16 0.938456381
cohesion               cohesion 0.899238079
orbit57                 orbit57 0.872459489
graph13                 graph13 0.865977186
orbit36                 orbit36 0.837152101
orbit53                 orbit53 0.830806751
ratio6                   ratio6 0.830787970
graph14                 graph14 0.825053270
orbit56                 orbit56 0.813659527
graph10                 graph10 0.795695809
orbit26                 orbit26 0.778225683
graph17                 graph17 0.762215743
orbit25                 orbit25 0.762062077
ratio2                   ratio2 0.760779570
orbit24                 orbit24 0.711113440
upto_sixth           upto_sixth 0.699639851
orbit58                 orbit58 0.697143771
graph1                   graph1 0.696990139
orbit31                 orbit31 0.692396196
orbit20                 orbit20 0.690615451
graph11                 graph11 0.675598469
orbit7                   orbit7 0.660866674
orbit28                 orbit28 0.650411716
graph25                 graph25 0.646478088
orbit47                 orbit47 0.641660830
orbit62                 orbit62 0.640820317
graph7                   graph7 0.637963405
fifth                     fifth 0.632184449
orbit10                 orbit10 0.618731321
graph3                   graph3 0.616751841
orbit33                 orbit33 0.613038272
upto_fifth           upto_fifth 0.597205334
graph19                 graph19 0.591775020
orbit65                 orbit65 0.585877485
orbit45                 orbit45 0.578569733
bigcom26               bigcom26 0.573653021
graph18                 graph18 0.572466762
orbit37                 orbit37 0.570884181
graph26                 graph26 0.541676685
orbit52                 orbit52 0.537371909
graph27                 graph27 0.530274476
orbit29                 orbit29 0.528170559
orbit48                 orbit48 0.520273811
graph24                 graph24 0.516514723
graph9                   graph9 0.512432096
orbit1                   orbit1 0.506553642
membership_s7     membership_s7 0.500288387
orbit38                 orbit38 0.498352631
orbit64                 orbit64 0.494445583
graph12                 graph12 0.487755690
orbit27                 orbit27 0.483403153
orbit23                 orbit23 0.475139997
orbit46                 orbit46 0.473597238
orbit60                 orbit60 0.470561586
orbit2                   orbit2 0.463321053
coreness               coreness 0.462974381
orbit17                 orbit17 0.448476744
orbit63                 orbit63 0.436389180
orbit21                 orbit21 0.433943078
fourth                   fourth 0.433721032
orbit40                 orbit40 0.433338963
graph21                 graph21 0.420100975
orbit59                 orbit59 0.405922927
orbit41                 orbit41 0.389525801
orbit35                 orbit35 0.385176996
orbit51                 orbit51 0.371232190
bigcom274             bigcom274 0.358820389
orbit66                 orbit66 0.357706526
graph6                   graph6 0.355443478
orbit16                 orbit16 0.351819694
orbit15                 orbit15 0.346193407
orbit61                 orbit61 0.344012559
orbit12                 orbit12 0.343819372
orbit42                 orbit42 0.343078266
ratio3                   ratio3 0.342398468
sixth                     sixth 0.338858620
graph0                   graph0 0.330034904
orbit55                 orbit55 0.323266488
orbit44                 orbit44 0.311527829
orbit9                   orbit9 0.310759262
upto_third           upto_third 0.309636213
close                     close 0.303942916
graph4                   graph4 0.303260352
orbit54                 orbit54 0.300994941
graph28                 graph28 0.291460317
target                   target 0.284732142
AP                           AP 0.272197504
orbit13                 orbit13 0.270794392
upto_second         upto_second 0.260289791
orbit5                   orbit5 0.245581880
orbit19                 orbit19 0.244015440
membership_s24   membership_s24 0.239304546
orbit11                 orbit11 0.237369386
orbit67                 orbit67 0.226226744
graph2                   graph2 0.221239601
orbit71                 orbit71 0.218564704
orbit4                   orbit4 0.209007223
orbit70                 orbit70 0.201455307
hubscore               hubscore 0.196737209
bigcom28               bigcom28 0.190600712
orbit43                 orbit43 0.189985943
graph8                   graph8 0.188951536
membership_s6     membership_s6 0.172046731
membership_s4     membership_s4 0.163390016
selfinter             selfinter 0.152413971
membership_s32   membership_s32 0.145729323
bigcom40               bigcom40 0.142399105
graph29                 graph29 0.135949500
upto_fourth         upto_fourth 0.121513118
orbit32                 orbit32 0.111941560
orbit68                 orbit68 0.108197190
orbit22                 orbit22 0.092612914
membership_s36   membership_s36 0.090835629
orbit69                 orbit69 0.084970509
bigcom1                 bigcom1 0.081115099
membership_s1     membership_s1 0.080488376
bigcom30               bigcom30 0.079641788
membership_s15   membership_s15 0.069757532
membership_s5     membership_s5 0.068709133
membership_s30   membership_s30 0.057039064
membership_s27   membership_s27 0.032088726
evcent                   evcent 0.026848148
orbit6                   orbit6 0.024340154
bigcom22               bigcom22 0.015320109
membership_s18   membership_s18 0.014332652
ecc                         ecc 0.013829829
bigcom116             bigcom116 0.013721778
membership_s31   membership_s31 0.012953348
second                   second 0.011738338
bigcom4                 bigcom4 0.010974234
bigcom181             bigcom181 0.004343397
orbit0                   orbit0 0.000000000
orbit3                   orbit3 0.000000000
orbit8                   orbit8 0.000000000
orbit14                 orbit14 0.000000000
orbit34                 orbit34 0.000000000
orbit72                 orbit72 0.000000000
eccrad                   eccrad 0.000000000
first                     first 0.000000000
bigcom2                 bigcom2 0.000000000
bigcom3                 bigcom3 0.000000000
bigcom6                 bigcom6 0.000000000
bigcom8                 bigcom8 0.000000000
bigcom9                 bigcom9 0.000000000
bigcom11               bigcom11 0.000000000
bigcom13               bigcom13 0.000000000
bigcom15               bigcom15 0.000000000
bigcom16               bigcom16 0.000000000
bigcom21               bigcom21 0.000000000
bigcom24               bigcom24 0.000000000
bigcom31               bigcom31 0.000000000
bigcom32               bigcom32 0.000000000
bigcom33               bigcom33 0.000000000
bigcom34               bigcom34 0.000000000
bigcom36               bigcom36 0.000000000
bigcom37               bigcom37 0.000000000
bigcom38               bigcom38 0.000000000
bigcom39               bigcom39 0.000000000
bigcom43               bigcom43 0.000000000
bigcom44               bigcom44 0.000000000
bigcom46               bigcom46 0.000000000
bigcom47               bigcom47 0.000000000
bigcom49               bigcom49 0.000000000
bigcom50               bigcom50 0.000000000
bigcom51               bigcom51 0.000000000
bigcom52               bigcom52 0.000000000
bigcom54               bigcom54 0.000000000
bigcom56               bigcom56 0.000000000
bigcom62               bigcom62 0.000000000
bigcom66               bigcom66 0.000000000
bigcom68               bigcom68 0.000000000
bigcom69               bigcom69 0.000000000
bigcom71               bigcom71 0.000000000
bigcom72               bigcom72 0.000000000
bigcom73               bigcom73 0.000000000
bigcom74               bigcom74 0.000000000
bigcom75               bigcom75 0.000000000
bigcom76               bigcom76 0.000000000
bigcom77               bigcom77 0.000000000
bigcom79               bigcom79 0.000000000
bigcom80               bigcom80 0.000000000
bigcom82               bigcom82 0.000000000
bigcom83               bigcom83 0.000000000
bigcom84               bigcom84 0.000000000
bigcom85               bigcom85 0.000000000
bigcom87               bigcom87 0.000000000
bigcom89               bigcom89 0.000000000
bigcom91               bigcom91 0.000000000
bigcom92               bigcom92 0.000000000
bigcom93               bigcom93 0.000000000
bigcom96               bigcom96 0.000000000
bigcom97               bigcom97 0.000000000
bigcom98               bigcom98 0.000000000
bigcom99               bigcom99 0.000000000
bigcom101             bigcom101 0.000000000
bigcom104             bigcom104 0.000000000
bigcom106             bigcom106 0.000000000
bigcom109             bigcom109 0.000000000
bigcom113             bigcom113 0.000000000
bigcom120             bigcom120 0.000000000
bigcom123             bigcom123 0.000000000
bigcom126             bigcom126 0.000000000
bigcom127             bigcom127 0.000000000
bigcom137             bigcom137 0.000000000
bigcom139             bigcom139 0.000000000
bigcom140             bigcom140 0.000000000
bigcom143             bigcom143 0.000000000
bigcom145             bigcom145 0.000000000
bigcom146             bigcom146 0.000000000
bigcom147             bigcom147 0.000000000
bigcom149             bigcom149 0.000000000
bigcom153             bigcom153 0.000000000
bigcom154             bigcom154 0.000000000
bigcom156             bigcom156 0.000000000
bigcom157             bigcom157 0.000000000
bigcom158             bigcom158 0.000000000
bigcom160             bigcom160 0.000000000
bigcom161             bigcom161 0.000000000
bigcom162             bigcom162 0.000000000
bigcom164             bigcom164 0.000000000
bigcom166             bigcom166 0.000000000
bigcom167             bigcom167 0.000000000
bigcom171             bigcom171 0.000000000
bigcom173             bigcom173 0.000000000
bigcom175             bigcom175 0.000000000
bigcom176             bigcom176 0.000000000
bigcom177             bigcom177 0.000000000
bigcom178             bigcom178 0.000000000
bigcom180             bigcom180 0.000000000
bigcom184             bigcom184 0.000000000
bigcom186             bigcom186 0.000000000
bigcom187             bigcom187 0.000000000
bigcom189             bigcom189 0.000000000
bigcom194             bigcom194 0.000000000
bigcom195             bigcom195 0.000000000
bigcom196             bigcom196 0.000000000
bigcom204             bigcom204 0.000000000
bigcom205             bigcom205 0.000000000
bigcom212             bigcom212 0.000000000
bigcom214             bigcom214 0.000000000
bigcom222             bigcom222 0.000000000
bigcom223             bigcom223 0.000000000
bigcom226             bigcom226 0.000000000
bigcom227             bigcom227 0.000000000
bigcom229             bigcom229 0.000000000
bigcom233             bigcom233 0.000000000
bigcom236             bigcom236 0.000000000
bigcom237             bigcom237 0.000000000
bigcom246             bigcom246 0.000000000
bigcom248             bigcom248 0.000000000
bigcom249             bigcom249 0.000000000
bigcom250             bigcom250 0.000000000
bigcom254             bigcom254 0.000000000
bigcom266             bigcom266 0.000000000
bigcom269             bigcom269 0.000000000
bigcom272             bigcom272 0.000000000
bigcom281             bigcom281 0.000000000
bigcom291             bigcom291 0.000000000
bigcom292             bigcom292 0.000000000
bigcom295             bigcom295 0.000000000
bigcom299             bigcom299 0.000000000
bigcom301             bigcom301 0.000000000
bigcom306             bigcom306 0.000000000
bigcom309             bigcom309 0.000000000
bigcom314             bigcom314 0.000000000
bigcom321             bigcom321 0.000000000
bigcom341             bigcom341 0.000000000
bigcom350             bigcom350 0.000000000
bigcom353             bigcom353 0.000000000
bigcom359             bigcom359 0.000000000
bigcom363             bigcom363 0.000000000
bigcom365             bigcom365 0.000000000
bigcom385             bigcom385 0.000000000
bigcom386             bigcom386 0.000000000
bigcom408             bigcom408 0.000000000
bigcom412             bigcom412 0.000000000
bigcom480             bigcom480 0.000000000
membership_s3     membership_s3 0.000000000
membership_s8     membership_s8 0.000000000
membership_s9     membership_s9 0.000000000
membership_s11   membership_s11 0.000000000
membership_s12   membership_s12 0.000000000
membership_s14   membership_s14 0.000000000
membership_s16   membership_s16 0.000000000
membership_s17   membership_s17 0.000000000
membership_s20   membership_s20 0.000000000
membership_s21   membership_s21 0.000000000
membership_s22   membership_s22 0.000000000
membership_s25   membership_s25 0.000000000
membership_s26   membership_s26 0.000000000
membership_s28   membership_s28 0.000000000
membership_s33   membership_s33 0.000000000
membership_s37   membership_s37 0.000000000
pdi                         pdi 0.000000000
[1] "Dataset: med_C Model RF, run: 9 of 10 2015-06-16 11:23:02"
     |      Out-of-bag   |
Tree |      MSE  %Var(y) |
   1 |  0.08946   206.60 |
   2 |  0.08888   205.27 |
   3 |  0.08209   189.59 |
   4 |  0.07787   179.84 |
   5 |  0.07368   170.17 |
   6 |   0.0702   162.13 |
   7 |  0.06614   152.74 |
   8 |  0.06309   145.70 |
   9 |  0.06142   141.84 |
  10 |   0.0608   140.42 |
  11 |   0.0588   135.79 |
  12 |  0.05777   133.41 |
  13 |  0.05677   131.11 |
  14 |  0.05615   129.67 |
  15 |  0.05574   128.74 |
  16 |  0.05488   126.74 |
  17 |  0.05428   125.37 |
  18 |   0.0535   123.55 |
  19 |  0.05319   122.84 |
  20 |   0.0529   122.18 |
  21 |   0.0523   120.80 |
  22 |  0.05168   119.36 |
  23 |  0.05157   119.10 |
  24 |  0.05139   118.68 |
  25 |  0.05118   118.19 |
  26 |  0.05108   117.97 |
  27 |  0.05089   117.53 |
  28 |  0.05073   117.16 |
  29 |  0.05065   116.98 |
  30 |  0.05047   116.57 |
  31 |  0.05033   116.25 |
  32 |  0.05028   116.12 |
  33 |  0.05023   116.01 |
  34 |  0.05019   115.92 |
  35 |  0.05011   115.74 |
  36 |  0.05005   115.59 |
  37 |  0.04994   115.35 |
  38 |  0.04983   115.09 |
  39 |  0.04983   115.09 |
  40 |  0.04974   114.89 |
  41 |   0.0497   114.79 |
  42 |  0.04962   114.60 |
  43 |  0.04959   114.53 |
  44 |  0.04952   114.37 |
  45 |  0.04946   114.22 |
  46 |  0.04934   113.94 |
  47 |  0.04914   113.48 |
  48 |  0.04913   113.46 |
  49 |  0.04907   113.33 |
  50 |  0.04898   113.12 |
  51 |    0.049   113.16 |
  52 |  0.04889   112.92 |
  53 |  0.04889   112.91 |
  54 |  0.04885   112.83 |
  55 |  0.04878   112.65 |
  56 |  0.04871   112.51 |
  57 |  0.04868   112.42 |
  58 |  0.04868   112.43 |
  59 |  0.04861   112.28 |
  60 |  0.04864   112.33 |
  61 |  0.04862   112.30 |
  62 |   0.0486   112.23 |
  63 |  0.04854   112.11 |
  64 |   0.0485   112.01 |
  65 |   0.0485   112.02 |
  66 |  0.04846   111.93 |
  67 |  0.04845   111.91 |
  68 |  0.04838   111.73 |
  69 |   0.0483   111.55 |
  70 |  0.04833   111.61 |
  71 |  0.04826   111.47 |
  72 |  0.04826   111.45 |
  73 |  0.04828   111.52 |
  74 |  0.04827   111.49 |
  75 |  0.04824   111.42 |
  76 |  0.04825   111.43 |
  77 |  0.04826   111.47 |
  78 |  0.04822   111.37 |
  79 |  0.04822   111.38 |
  80 |  0.04824   111.41 |
  81 |  0.04822   111.36 |
  82 |  0.04824   111.42 |
  83 |  0.04819   111.30 |
  84 |  0.04816   111.23 |
  85 |  0.04814   111.19 |
  86 |  0.04815   111.20 |
  87 |  0.04813   111.15 |
  88 |  0.04806   111.00 |
  89 |  0.04806   111.00 |
  90 |  0.04802   110.91 |
  91 |  0.04801   110.89 |
  92 |    0.048   110.85 |
  93 |  0.04799   110.83 |
  94 |  0.04797   110.79 |
  95 |   0.0479   110.63 |
  96 |  0.04785   110.52 |
  97 |  0.04781   110.42 |
  98 |  0.04782   110.44 |
  99 |  0.04782   110.45 |
 100 |  0.04778   110.36 |
[1] "Random Forest variable coefficients"
                      %IncMSE IncNodePurity
graph5           7.306838e-03  1.121706e+00
graph6           3.859669e-03  9.887085e-01
graph7           3.313603e-03  7.404871e-01
graph8           1.918330e-04  2.246250e-01
graph9           4.811921e-03  9.113505e-01
graph10          1.017131e-02  1.458141e+00
graph11          6.862111e-03  1.067123e+00
graph12          5.707729e-03  1.264102e+00
graph13          5.961841e-03  8.715682e-01
graph14          4.575618e-03  8.892852e-01
graph15          5.573796e-03  8.808880e-01
graph16          5.446458e-03  1.070210e+00
graph17          4.911031e-03  1.069641e+00
graph18          5.140652e-03  7.907647e-01
graph19          5.045525e-03  1.164192e+00
graph20          8.946331e-03  2.319658e+00
graph21          5.770776e-03  9.917343e-01
graph22          5.690091e-03  1.008715e+00
graph23          6.397520e-03  2.020153e+00
graph24          5.595293e-03  9.295681e-01
graph25          3.325436e-03  1.275870e+00
graph26          3.858777e-03  8.955950e-01
graph27          2.790246e-03  7.258109e-01
graph28          1.830447e-03  6.529665e-01
graph29          3.180074e-04  3.626203e-01
orbit0           1.134461e-03  4.561982e-01
orbit1           4.369101e-03  1.022573e+00
orbit2           4.931416e-03  1.154696e+00
orbit3           1.797257e-03  5.278429e-01
orbit4           3.586497e-03  7.788756e-01
orbit5           2.728094e-03  6.683529e-01
orbit6           4.271905e-03  6.061363e-01
orbit7           1.119593e-02  1.162550e+00
orbit8           4.532495e-03  1.138424e+00
orbit9           7.627083e-03  1.084983e+00
orbit10          4.816178e-03  8.004273e-01
orbit11          2.807028e-03  6.024193e-01
orbit12          4.539660e-03  7.929790e-01
orbit13          7.747621e-04  5.775876e-01
orbit14          5.938611e-04  3.633355e-01
orbit15          6.734534e-03  8.509469e-01
orbit16          2.812173e-03  8.385109e-01
orbit17          4.272614e-03  9.655250e-01
orbit18          6.428520e-03  2.120927e+00
orbit19          4.363277e-03  7.705180e-01
orbit20          5.751818e-03  1.426129e+00
orbit21          1.040629e-02  1.181166e+00
orbit22          5.369998e-03  1.350162e+00
orbit23          8.063216e-03  1.284224e+00
orbit24          4.497131e-03  1.125540e+00
orbit25          5.464613e-03  9.487172e-01
orbit26          2.747251e-03  9.491874e-01
orbit27          6.235267e-03  1.236349e+00
orbit28          7.198064e-03  1.503798e+00
orbit29          3.686553e-03  6.818499e-01
orbit30          6.058977e-03  1.521762e+00
orbit31          8.197210e-03  9.411316e-01
orbit32          4.603254e-03  8.320699e-01
orbit33          5.512420e-03  1.059730e+00
orbit34          7.955799e-03  8.432601e-01
orbit35          4.174853e-03  8.890222e-01
orbit36          3.705520e-03  1.358185e+00
orbit37          5.609374e-03  1.117196e+00
orbit38          5.547434e-03  1.310729e+00
orbit39          4.987880e-03  1.931072e+00
orbit40          3.178781e-03  9.938952e-01
orbit41          2.980720e-03  8.024586e-01
orbit42          2.053283e-03  4.737361e-01
orbit43          4.955693e-03  7.591040e-01
orbit44          2.673213e-03  7.705487e-01
orbit45          7.168268e-03  1.272032e+00
orbit46          4.475465e-03  1.379003e+00
orbit47          7.372684e-03  9.407174e-01
orbit48          2.921982e-03  8.124461e-01
orbit49          9.482184e-03  2.042411e+00
orbit50          8.234915e-03  1.212283e+00
orbit51          5.995530e-03  1.327826e+00
orbit52          2.855832e-03  7.725780e-01
orbit53          4.118322e-03  1.083522e+00
orbit54          5.670352e-03  1.181698e+00
orbit55          1.594930e-03  5.353755e-01
orbit56          3.818439e-03  1.853764e+00
orbit57          2.190893e-03  5.629135e-01
orbit58          3.137643e-03  8.867586e-01
orbit59          4.172145e-03  1.044308e+00
orbit60          3.473001e-03  6.045734e-01
orbit61          2.052477e-03  4.090637e-01
orbit62          4.492197e-03  1.261351e+00
orbit63          5.026607e-03  1.047109e+00
orbit64          3.151793e-03  1.121432e+00
orbit65          3.368156e-03  1.114607e+00
orbit66          3.530392e-03  4.232125e-01
orbit67          1.558542e-03  3.069450e-01
orbit68          2.895477e-03  6.408991e-01
orbit69          1.102968e-03  3.976149e-01
orbit70          4.994588e-03  8.297585e-01
orbit71          8.741423e-04  5.442841e-01
orbit72          1.574737e-04  1.746965e-01
AP               5.655924e-05  1.755567e-01
bet              2.774295e-03  2.773070e+00
ecc              9.230602e-04  1.817421e-01
eccrad           7.364381e-04  2.630114e-01
close            3.455606e-03  6.829663e-01
constraint       8.966140e-03  2.297298e+00
coreness         1.303355e-03  1.064716e+00
knn              1.076323e-02  1.976169e+00
hubscore         4.572179e-03  6.178320e-01
pagerank         1.921913e-03  2.881755e+00
trans            5.544054e-03  1.606421e+00
evcent           3.622405e-03  6.568978e-01
first            1.765605e-03  3.515923e-01
upto_second      4.131097e-03  5.372668e-01
upto_third       4.610105e-03  9.028239e-01
upto_fourth      3.457555e-03  8.325437e-01
upto_fifth       2.326446e-03  8.259641e-01
upto_sixth       5.050932e-03  1.087921e+00
second           1.638008e-03  8.137641e-01
third            5.541464e-03  1.485376e+00
fourth           5.435858e-03  1.325367e+00
fifth            3.148549e-03  1.264783e+00
sixth            3.269259e-03  1.233840e+00
ratio1           9.152329e-03  1.872416e+00
ratio2           8.342517e-03  1.681304e+00
ratio3           8.941442e-03  1.615973e+00
ratio4           8.186178e-03  2.365348e+00
ratio5           3.730044e-03  3.184289e+00
ratio6           6.271169e-03  1.343393e+00
selfinter        4.934724e-05  1.337174e-01
walktrap_vertex  1.288731e-03  2.751652e+00
bigcom1          4.783750e-05  1.842342e-01
bigcom2          0.000000e+00  0.000000e+00
bigcom3          3.086230e-05  2.117927e-01
bigcom4          1.658136e-04  2.545571e-01
bigcom6          0.000000e+00  0.000000e+00
bigcom8          0.000000e+00  9.000000e-03
bigcom9         -4.363457e-05  1.536555e-01
bigcom11         0.000000e+00  0.000000e+00
bigcom13         0.000000e+00  0.000000e+00
bigcom15        -3.630888e-05  4.183948e-02
bigcom16         2.189290e-05  3.601085e-01
bigcom21        -3.691672e-07  7.655892e-03
bigcom22        -7.622868e-05  3.395310e-02
bigcom24         0.000000e+00  0.000000e+00
bigcom26         5.121895e-04  8.305549e-01
bigcom28         2.210675e-04  3.473512e-01
bigcom30         1.110017e-04  3.658170e-01
bigcom31         0.000000e+00  0.000000e+00
bigcom32         1.608168e-05  1.219295e-01
bigcom33         0.000000e+00  0.000000e+00
bigcom34         0.000000e+00  0.000000e+00
bigcom36         0.000000e+00  0.000000e+00
bigcom37         0.000000e+00  0.000000e+00
bigcom38         0.000000e+00  0.000000e+00
bigcom39        -5.935706e-05  5.993235e-02
bigcom40         5.225380e-05  3.718617e-01
bigcom43         2.571769e-05  3.990652e-01
[truncated: 136,133 more chars]
