# Supplementary material for: Distinctive Behaviors of Druggable Proteins in Cellular Networks
Source: PLoS Comput Biol. 2015 Dec 23;11(12):e1004597. doi: 10.1371/journal.pcbi.1004597 (PMC4689399; doi:10.1371/journal.pcbi.1004597)
Supplement: S1 File — (ZIP) [file pcbi.1004597.s004.zip › S1_File/direct.20150613.random.ppi.optimised_Target_results_med_CT.txt]

[[1]]
[1] "med_CT"

[1] "Dataset: med_CT Model GBM, run: 1 of 10 2015-06-16 10:35:45"
Iter   TrainDeviance   ValidDeviance   StepSize   Improve
     1        0.1097             nan     0.0100    0.0001
     2        0.1086             nan     0.0100   -0.0001
     3        0.1074             nan     0.0100    0.0000
     4        0.1062             nan     0.0100    0.0001
     5        0.1051             nan     0.0100   -0.0001
     6        0.1040             nan     0.0100   -0.0001
     7        0.1026             nan     0.0100   -0.0001
     8        0.1013             nan     0.0100   -0.0001
     9        0.1004             nan     0.0100   -0.0000
    10        0.0993             nan     0.0100   -0.0000
    20        0.0896             nan     0.0100   -0.0000
    40        0.0750             nan     0.0100   -0.0000
    60        0.0644             nan     0.0100   -0.0000
    80        0.0571             nan     0.0100   -0.0000
    98        0.0515             nan     0.0100   -0.0000

[1] "GBM variable coefficients"
                            var    rel.inf
ratio5                   ratio5 4.45456176
pagerank               pagerank 4.22345155
comsize                 comsize 2.81238945
bet                         bet 2.48729753
ratio4                   ratio4 2.46392796
inner                     inner 2.29700309
V1                           V1 1.80682354
orbit18                 orbit18 1.78834614
ratio1                   ratio1 1.73875201
orbit45                 orbit45 1.68277006
orbit16                 orbit16 1.64629680
orbit37                 orbit37 1.61810345
orbit56                 orbit56 1.50903889
knn                         knn 1.48583499
outer                     outer 1.38682621
orbit36                 orbit36 1.38014739
orbit38                 orbit38 1.34726887
orbit19                 orbit19 1.32897154
orbit9                   orbit9 1.30017675
walktrap_vertex walktrap_vertex 1.25955707
graph27                 graph27 1.23951930
orbit44                 orbit44 1.23888862
graph13                 graph13 1.23380468
orbit52                 orbit52 1.22770718
graph15                 graph15 1.19142811
ioratio                 ioratio 1.15457364
orbit27                 orbit27 1.15181447
graph25                 graph25 1.10829875
orbit47                 orbit47 1.09705512
graph16                 graph16 1.09396660
graph17                 graph17 1.09081921
orbit17                 orbit17 1.07648675
orbit63                 orbit63 1.07136173
graph12                 graph12 1.06814634
orbit50                 orbit50 1.03471653
trans                     trans 1.03226746
V2                           V2 1.02277683
orbit62                 orbit62 0.99910284
orbit2                   orbit2 0.99206276
orbit48                 orbit48 0.97205496
orbit39                 orbit39 0.97159785
graph23                 graph23 0.95652548
target                   target 0.92324939
orbit40                 orbit40 0.90299886
orbit31                 orbit31 0.88888739
graph22                 graph22 0.88865695
orbit30                 orbit30 0.85118274
graph20                 graph20 0.83680629
orbit53                 orbit53 0.82506549
orbit49                 orbit49 0.79701269
graph7                   graph7 0.79652658
graph28                 graph28 0.77369356
third                     third 0.75338778
graph21                 graph21 0.72075723
orbit28                 orbit28 0.66231327
orbit21                 orbit21 0.61773244
graph4                   graph4 0.61523839
orbit6                   orbit6 0.58675294
graph19                 graph19 0.58600157
orbit57                 orbit57 0.57647962
graph14                 graph14 0.55848213
bigcom26               bigcom26 0.55371382
orbit65                 orbit65 0.55073696
graph26                 graph26 0.54760427
orbit26                 orbit26 0.54639107
orbit4                   orbit4 0.54536769
orbit54                 orbit54 0.52980581
membership_s4     membership_s4 0.52896442
orbit60                 orbit60 0.52790964
ratio2                   ratio2 0.51698684
graph6                   graph6 0.51545693
orbit61                 orbit61 0.51023766
graph11                 graph11 0.50007708
orbit41                 orbit41 0.47021661
orbit55                 orbit55 0.46977337
orbit46                 orbit46 0.46680925
constraint           constraint 0.46575122
orbit29                 orbit29 0.45613824
ratio6                   ratio6 0.44866973
bigcom1                 bigcom1 0.44848160
orbit33                 orbit33 0.44302405
spin_vertex         spin_vertex 0.41873360
orbit20                 orbit20 0.41135943
orbit10                 orbit10 0.39609827
orbit32                 orbit32 0.38510900
orbit24                 orbit24 0.38168660
orbit35                 orbit35 0.36809587
fourth                   fourth 0.36410003
orbit5                   orbit5 0.35204778
orbit59                 orbit59 0.34810569
graph3                   graph3 0.34572793
orbit64                 orbit64 0.34131928
fifth                     fifth 0.34015144
graph10                 graph10 0.31312466
membership_s6     membership_s6 0.31075212
orbit25                 orbit25 0.30760629
cohesion               cohesion 0.30163783
orbit15                 orbit15 0.28009791
orbit13                 orbit13 0.27425585
orbit11                 orbit11 0.25912727
adhesion               adhesion 0.24915198
upto_fourth         upto_fourth 0.24103432
membership_s30   membership_s30 0.23965887
orbit43                 orbit43 0.23792323
orbit12                 orbit12 0.21324049
hubscore               hubscore 0.20624990
upto_third           upto_third 0.19590713
graph24                 graph24 0.19552445
orbit69                 orbit69 0.19475109
graph9                   graph9 0.19230352
graph5                   graph5 0.18881880
bigcom274             bigcom274 0.16906642
coreness               coreness 0.16806558
upto_sixth           upto_sixth 0.16650103
sixth                     sixth 0.16553804
graph18                 graph18 0.16134594
orbit68                 orbit68 0.16035492
graph8                   graph8 0.12619203
membership_s15   membership_s15 0.12338245
ratio3                   ratio3 0.12006639
orbit58                 orbit58 0.11760600
orbit7                   orbit7 0.10839415
second                   second 0.10478622
bigcom15               bigcom15 0.10135913
orbit42                 orbit42 0.09897025
bigcom40               bigcom40 0.09461260
pdi                         pdi 0.09405802
orbit51                 orbit51 0.08822582
bigcom4                 bigcom4 0.08505615
membership_s36   membership_s36 0.08177041
bigcom30               bigcom30 0.07950675
orbit66                 orbit66 0.05017362
upto_fifth           upto_fifth 0.04894311
membership_s5     membership_s5 0.04538598
membership_s18   membership_s18 0.03992904
selfinter             selfinter 0.03947250
orbit70                 orbit70 0.03456667
membership_s7     membership_s7 0.03113960
orbit71                 orbit71 0.02975862
graph29                 graph29 0.02943814
bigcom28               bigcom28 0.02833085
membership_s32   membership_s32 0.02821306
bigcom248             bigcom248 0.02620156
graph2                   graph2 0.02177674
orbit22                 orbit22 0.01619324
bigcom22               bigcom22 0.01605655
graph0                   graph0 0.00000000
graph1                   graph1 0.00000000
orbit0                   orbit0 0.00000000
orbit1                   orbit1 0.00000000
orbit3                   orbit3 0.00000000
orbit8                   orbit8 0.00000000
orbit14                 orbit14 0.00000000
orbit23                 orbit23 0.00000000
orbit34                 orbit34 0.00000000
orbit67                 orbit67 0.00000000
orbit72                 orbit72 0.00000000
AP                           AP 0.00000000
ecc                         ecc 0.00000000
eccrad                   eccrad 0.00000000
close                     close 0.00000000
evcent                   evcent 0.00000000
first                     first 0.00000000
upto_second         upto_second 0.00000000
bigcom2                 bigcom2 0.00000000
bigcom3                 bigcom3 0.00000000
bigcom6                 bigcom6 0.00000000
bigcom8                 bigcom8 0.00000000
bigcom9                 bigcom9 0.00000000
bigcom11               bigcom11 0.00000000
bigcom13               bigcom13 0.00000000
bigcom16               bigcom16 0.00000000
bigcom21               bigcom21 0.00000000
bigcom24               bigcom24 0.00000000
bigcom31               bigcom31 0.00000000
bigcom32               bigcom32 0.00000000
bigcom33               bigcom33 0.00000000
bigcom34               bigcom34 0.00000000
bigcom36               bigcom36 0.00000000
bigcom37               bigcom37 0.00000000
bigcom38               bigcom38 0.00000000
bigcom39               bigcom39 0.00000000
bigcom43               bigcom43 0.00000000
bigcom44               bigcom44 0.00000000
bigcom46               bigcom46 0.00000000
bigcom47               bigcom47 0.00000000
bigcom49               bigcom49 0.00000000
bigcom50               bigcom50 0.00000000
bigcom51               bigcom51 0.00000000
bigcom52               bigcom52 0.00000000
bigcom54               bigcom54 0.00000000
bigcom56               bigcom56 0.00000000
bigcom62               bigcom62 0.00000000
bigcom66               bigcom66 0.00000000
bigcom68               bigcom68 0.00000000
bigcom69               bigcom69 0.00000000
bigcom71               bigcom71 0.00000000
bigcom72               bigcom72 0.00000000
bigcom73               bigcom73 0.00000000
bigcom74               bigcom74 0.00000000
bigcom75               bigcom75 0.00000000
bigcom76               bigcom76 0.00000000
bigcom77               bigcom77 0.00000000
bigcom79               bigcom79 0.00000000
bigcom80               bigcom80 0.00000000
bigcom82               bigcom82 0.00000000
bigcom83               bigcom83 0.00000000
bigcom84               bigcom84 0.00000000
bigcom85               bigcom85 0.00000000
bigcom87               bigcom87 0.00000000
bigcom89               bigcom89 0.00000000
bigcom91               bigcom91 0.00000000
bigcom92               bigcom92 0.00000000
bigcom93               bigcom93 0.00000000
bigcom96               bigcom96 0.00000000
bigcom97               bigcom97 0.00000000
bigcom98               bigcom98 0.00000000
bigcom99               bigcom99 0.00000000
bigcom101             bigcom101 0.00000000
bigcom104             bigcom104 0.00000000
bigcom106             bigcom106 0.00000000
bigcom109             bigcom109 0.00000000
bigcom113             bigcom113 0.00000000
bigcom116             bigcom116 0.00000000
bigcom120             bigcom120 0.00000000
bigcom123             bigcom123 0.00000000
bigcom126             bigcom126 0.00000000
bigcom127             bigcom127 0.00000000
bigcom137             bigcom137 0.00000000
bigcom139             bigcom139 0.00000000
bigcom140             bigcom140 0.00000000
bigcom143             bigcom143 0.00000000
bigcom145             bigcom145 0.00000000
bigcom146             bigcom146 0.00000000
bigcom147             bigcom147 0.00000000
bigcom149             bigcom149 0.00000000
bigcom153             bigcom153 0.00000000
bigcom154             bigcom154 0.00000000
bigcom156             bigcom156 0.00000000
bigcom157             bigcom157 0.00000000
bigcom158             bigcom158 0.00000000
bigcom160             bigcom160 0.00000000
bigcom161             bigcom161 0.00000000
bigcom162             bigcom162 0.00000000
bigcom164             bigcom164 0.00000000
bigcom166             bigcom166 0.00000000
bigcom167             bigcom167 0.00000000
bigcom171             bigcom171 0.00000000
bigcom173             bigcom173 0.00000000
bigcom175             bigcom175 0.00000000
bigcom176             bigcom176 0.00000000
bigcom177             bigcom177 0.00000000
bigcom178             bigcom178 0.00000000
bigcom180             bigcom180 0.00000000
bigcom181             bigcom181 0.00000000
bigcom184             bigcom184 0.00000000
bigcom186             bigcom186 0.00000000
bigcom187             bigcom187 0.00000000
bigcom189             bigcom189 0.00000000
bigcom194             bigcom194 0.00000000
bigcom195             bigcom195 0.00000000
bigcom196             bigcom196 0.00000000
bigcom204             bigcom204 0.00000000
bigcom205             bigcom205 0.00000000
bigcom212             bigcom212 0.00000000
bigcom214             bigcom214 0.00000000
bigcom222             bigcom222 0.00000000
bigcom223             bigcom223 0.00000000
bigcom226             bigcom226 0.00000000
bigcom227             bigcom227 0.00000000
bigcom229             bigcom229 0.00000000
bigcom233             bigcom233 0.00000000
bigcom236             bigcom236 0.00000000
bigcom237             bigcom237 0.00000000
bigcom246             bigcom246 0.00000000
bigcom249             bigcom249 0.00000000
bigcom250             bigcom250 0.00000000
bigcom254             bigcom254 0.00000000
bigcom266             bigcom266 0.00000000
bigcom269             bigcom269 0.00000000
bigcom272             bigcom272 0.00000000
bigcom281             bigcom281 0.00000000
bigcom291             bigcom291 0.00000000
bigcom292             bigcom292 0.00000000
bigcom295             bigcom295 0.00000000
bigcom299             bigcom299 0.00000000
bigcom301             bigcom301 0.00000000
bigcom306             bigcom306 0.00000000
bigcom309             bigcom309 0.00000000
bigcom314             bigcom314 0.00000000
bigcom321             bigcom321 0.00000000
bigcom341             bigcom341 0.00000000
bigcom350             bigcom350 0.00000000
bigcom353             bigcom353 0.00000000
bigcom359             bigcom359 0.00000000
bigcom363             bigcom363 0.00000000
bigcom365             bigcom365 0.00000000
bigcom385             bigcom385 0.00000000
bigcom386             bigcom386 0.00000000
bigcom408             bigcom408 0.00000000
bigcom412             bigcom412 0.00000000
bigcom480             bigcom480 0.00000000
membership_s1     membership_s1 0.00000000
membership_s3     membership_s3 0.00000000
membership_s8     membership_s8 0.00000000
membership_s9     membership_s9 0.00000000
membership_s11   membership_s11 0.00000000
membership_s12   membership_s12 0.00000000
membership_s14   membership_s14 0.00000000
membership_s16   membership_s16 0.00000000
membership_s17   membership_s17 0.00000000
membership_s20   membership_s20 0.00000000
membership_s21   membership_s21 0.00000000
membership_s22   membership_s22 0.00000000
membership_s24   membership_s24 0.00000000
membership_s25   membership_s25 0.00000000
membership_s26   membership_s26 0.00000000
membership_s27   membership_s27 0.00000000
membership_s28   membership_s28 0.00000000
membership_s31   membership_s31 0.00000000
membership_s33   membership_s33 0.00000000
membership_s37   membership_s37 0.00000000
[1] "Dataset: med_CT Model RF, run: 1 of 10 2015-06-16 10:36:27"
     |      Out-of-bag   |
Tree |      MSE  %Var(y) |
   1 |  0.02368   240.39 |
   2 |  0.02187   222.09 |
   3 |  0.02024   205.49 |
   4 |  0.01972   200.17 |
   5 |  0.01824   185.18 |
   6 |   0.0173   175.68 |
   7 |  0.01638   166.29 |
   8 |   0.0153   155.33 |
   9 |  0.01439   146.15 |
  10 |  0.01392   141.31 |
  11 |  0.01366   138.73 |
  12 |  0.01355   137.58 |
  13 |  0.01317   133.69 |
  14 |  0.01305   132.46 |
  15 |  0.01296   131.57 |
  16 |  0.01269   128.83 |
  17 |  0.01273   129.22 |
  18 |  0.01257   127.61 |
  19 |   0.0125   126.88 |
  20 |  0.01244   126.34 |
  21 |  0.01236   125.50 |
  22 |  0.01228   124.68 |
  23 |  0.01218   123.62 |
  24 |  0.01214   123.31 |
  25 |  0.01202   121.99 |
  26 |  0.01198   121.67 |
  27 |  0.01193   121.11 |
  28 |  0.01187   120.47 |
  29 |  0.01179   119.67 |
  30 |  0.01178   119.63 |
  31 |   0.0118   119.76 |
  32 |  0.01182   119.97 |
  33 |  0.01181   119.95 |
  34 |   0.0118   119.80 |
  35 |  0.01172   118.98 |
  36 |  0.01169   118.72 |
  37 |  0.01161   117.87 |
  38 |  0.01159   117.71 |
  39 |  0.01158   117.62 |
  40 |  0.01157   117.50 |
  41 |  0.01155   117.32 |
  42 |  0.01154   117.15 |
  43 |  0.01151   116.82 |
  44 |  0.01149   116.68 |
  45 |   0.0115   116.74 |
  46 |  0.01145   116.26 |
  47 |  0.01142   115.98 |
  48 |  0.01144   116.11 |
  49 |  0.01142   116.00 |
  50 |  0.01141   115.88 |
  51 |  0.01142   115.97 |
  52 |  0.01144   116.13 |
  53 |  0.01142   115.92 |
  54 |  0.01141   115.82 |
  55 |  0.01138   115.56 |
  56 |  0.01137   115.41 |
  57 |  0.01135   115.21 |
  58 |  0.01133   115.05 |
  59 |  0.01131   114.84 |
  60 |  0.01129   114.59 |
  61 |  0.01127   114.47 |
  62 |  0.01127   114.48 |
  63 |  0.01126   114.34 |
  64 |  0.01125   114.24 |
  65 |  0.01125   114.22 |
  66 |  0.01125   114.20 |
  67 |  0.01123   114.06 |
  68 |  0.01121   113.84 |
  69 |  0.01122   113.91 |
  70 |  0.01121   113.80 |
  71 |  0.01119   113.65 |
  72 |  0.01118   113.47 |
  73 |  0.01119   113.61 |
  74 |   0.0112   113.75 |
  75 |  0.01118   113.55 |
  76 |  0.01117   113.40 |
  77 |  0.01115   113.24 |
  78 |  0.01114   113.14 |
  79 |  0.01111   112.83 |
  80 |  0.01111   112.77 |
  81 |  0.01109   112.58 |
  82 |  0.01109   112.61 |
  83 |  0.01106   112.34 |
  84 |  0.01104   112.10 |
  85 |  0.01104   112.07 |
  86 |  0.01103   111.97 |
  87 |  0.01104   112.12 |
  88 |  0.01104   112.08 |
  89 |  0.01104   112.06 |
  90 |  0.01104   112.09 |
  91 |  0.01104   112.05 |
  92 |  0.01103   111.99 |
  93 |  0.01103   112.02 |
  94 |  0.01102   111.90 |
  95 |  0.01103   111.97 |
  96 |  0.01102   111.86 |
  97 |  0.01102   111.85 |
  98 |  0.01101   111.75 |
  99 |  0.01099   111.63 |
 100 |  0.01099   111.55 |
[1] "Random Forest variable coefficients"
                      %IncMSE IncNodePurity
graph5           1.635382e-03  2.499388e-01
graph6           1.181268e-03  1.326653e-01
graph7           1.752496e-03  1.180500e-01
graph8           1.936619e-04  5.037126e-02
graph9           7.636138e-04  1.795484e-01
graph10          1.615664e-03  3.028981e-01
graph11          7.872823e-03  1.902733e-01
graph12          1.284505e-03  1.504378e-01
graph13          2.801879e-03  2.523461e-01
graph14          2.782185e-03  1.877041e-01
graph15          4.423530e-03  2.445531e-01
graph16          2.227896e-03  2.603642e-01
graph17          5.312982e-03  1.494865e-01
graph18          2.972862e-03  1.228632e-01
graph19          2.388997e-04  2.153307e-01
graph20          2.258978e-03  5.144173e-01
graph21          5.931710e-04  1.951468e-01
graph22          3.555131e-03  2.392939e-01
graph23          5.574665e-03  2.705643e-01
graph24          2.025512e-03  2.999636e-01
graph25          8.847156e-04  2.471232e-01
graph26          1.490524e-03  1.325881e-01
graph27          1.018343e-03  7.235087e-02
graph28          6.426293e-04  1.665506e-01
graph29          2.816591e-04  8.487707e-02
orbit0           5.339303e-04  5.866504e-02
orbit1           1.307124e-03  1.250089e-01
orbit2           2.689518e-03  2.144988e-01
orbit3           8.421642e-04  2.331237e-01
orbit4           1.674569e-03  2.635650e-01
orbit5           7.118429e-04  1.205558e-01
orbit6           4.741194e-03  1.948088e-01
orbit7           1.228181e-03  2.477189e-01
orbit8           1.580348e-03  1.917317e-01
orbit9           2.157205e-03  1.913749e-01
orbit10          6.689730e-04  9.061383e-02
orbit11          7.893487e-04  2.306281e-01
orbit12          1.705171e-03  1.087170e-01
orbit13          2.492052e-04  9.956983e-02
orbit14          7.554541e-05  8.887454e-02
orbit15          1.116320e-03  1.839271e-01
orbit16          8.225536e-04  1.922842e-01
orbit17          1.450427e-03  1.804213e-01
orbit18          1.929553e-03  4.174496e-01
orbit19          2.423515e-03  2.228698e-01
orbit20          1.788901e-03  1.279987e-01
orbit21          1.803593e-03  2.166487e-01
orbit22          1.015205e-02  2.939563e-01
orbit23          3.361788e-03  7.781384e-02
orbit24          4.777389e-03  2.684092e-01
orbit25          1.992512e-03  2.696311e-01
orbit26          5.782190e-05  1.095903e-01
orbit27          4.251584e-03  3.420356e-01
orbit28          1.122436e-03  1.880948e-01
orbit29          8.440700e-04  2.138089e-01
orbit30          1.071525e-03  1.929021e-01
orbit31          9.564169e-03  3.591913e-01
orbit32          2.677523e-03  2.199879e-01
orbit33          1.612429e-03  2.350988e-01
orbit34          5.288848e-03  1.823865e-01
orbit35          3.856479e-03  2.493729e-01
orbit36          1.359731e-03  3.592009e-01
orbit37          3.809168e-03  5.482181e-01
orbit38          1.857030e-03  3.093897e-01
orbit39          3.585890e-03  1.964283e-01
orbit40          1.932113e-03  1.163213e-01
orbit41          8.551238e-04  1.815399e-01
orbit42          5.601221e-05  1.124807e-01
orbit43          4.192752e-03  2.824852e-01
orbit44          4.058304e-03  3.904220e-01
orbit45          8.659003e-03  4.029782e-01
orbit46          1.161314e-03  1.652935e-01
orbit47          9.811359e-04  5.110636e-02
orbit48          2.342791e-03  2.927556e-01
orbit49          1.861954e-03  6.802935e-01
orbit50          1.212121e-03  2.554342e-01
orbit51          1.083737e-03  1.739493e-01
orbit52          4.923744e-03  2.389940e-01
orbit53          9.310008e-04  1.499270e-01
orbit54          8.526029e-04  2.666319e-01
orbit55          6.038911e-04  2.537765e-01
orbit56          1.342942e-02  5.633612e-01
orbit57          1.332370e-03  1.078465e-01
orbit58          1.856197e-04  7.917253e-02
orbit59          4.631351e-03  3.410863e-01
orbit60          1.651001e-03  1.020637e-01
orbit61          8.433539e-04  6.699863e-02
orbit62          2.648689e-03  3.015961e-01
orbit63          4.433760e-04  1.814143e-01
orbit64          1.751434e-03  1.072847e-01
orbit65          1.503925e-03  2.238241e-01
orbit66          2.740341e-04  1.094663e-01
orbit67          1.683208e-04  9.610055e-02
orbit68          1.629148e-03  1.346026e-01
orbit69          1.679266e-04  5.339881e-02
orbit70          9.336279e-04  1.429744e-01
orbit71          4.634881e-04  1.705474e-01
orbit72          1.691052e-04  8.223626e-02
AP               0.000000e+00  8.673617e-21
bet              1.180592e-03  5.958056e-01
ecc             -5.797101e-06  1.076424e-01
eccrad          -5.970670e-06  7.282961e-02
close            1.245496e-03  1.708908e-01
constraint       1.953833e-03  3.772789e-01
coreness         1.250719e-03  2.479645e-01
knn              2.019101e-03  4.605289e-01
hubscore         3.029630e-03  2.950170e-01
pagerank         2.663187e-03  4.632094e-01
trans            4.067599e-04  3.339483e-01
evcent           1.207146e-03  1.621633e-01
first            2.582844e-04  1.111859e-01
upto_second      3.376060e-04  1.184162e-01
upto_third       3.624513e-03  2.374826e-01
upto_fourth      3.794132e-03  1.867024e-01
upto_fifth       2.010171e-03  2.559948e-01
upto_sixth       8.389742e-04  3.159910e-01
second           2.125937e-03  1.606015e-01
third            7.331780e-03  3.701489e-01
fourth           4.225981e-03  2.896592e-01
fifth            2.691160e-03  4.515103e-01
sixth            3.114082e-03  4.782754e-01
ratio1           5.709502e-03  5.345605e-01
ratio2           1.695919e-03  3.809752e-01
ratio3           4.409780e-03  3.048204e-01
ratio4           7.376422e-03  5.943967e-01
ratio5           1.089798e-03  1.042417e+00
ratio6           1.137204e-03  4.482617e-01
selfinter        5.835452e-05  3.467394e-02
walktrap_vertex  3.864333e-04  5.725590e-01
bigcom1          1.288215e-04  1.145297e-01
bigcom2          0.000000e+00  0.000000e+00
bigcom3          0.000000e+00  8.673617e-21
bigcom4         -5.691015e-06  4.396825e-02
bigcom6          0.000000e+00  0.000000e+00
bigcom8          0.000000e+00  6.938894e-20
bigcom9          0.000000e+00  8.673617e-21
bigcom11         0.000000e+00  5.984796e-19
bigcom13         0.000000e+00  2.775558e-19
bigcom15         4.003595e-05  2.270362e-01
bigcom16         0.000000e+00  7.806256e-20
bigcom21        -2.394191e-05  3.722236e-02
bigcom22        -8.137148e-06  1.646114e-02
bigcom24         0.000000e+00  1.734723e-20
bigcom26         1.209617e-05  9.496572e-02
bigcom28         2.128872e-06  2.635907e-02
bigcom30        -1.444182e-05  6.157159e-02
bigcom31         0.000000e+00  0.000000e+00
bigcom32         0.000000e+00  0.000000e+00
bigcom33         0.000000e+00  0.000000e+00
bigcom34         0.000000e+00  0.000000e+00
bigcom36         0.000000e+00  0.000000e+00
bigcom37         0.000000e+00  0.000000e+00
bigcom38         0.000000e+00  0.000000e+00
bigcom39         0.000000e+00  5.637851e-20
bigcom40         2.758230e-04  1.019320e-01
bigcom43         0.000000e+00  0.000000e+00
bigcom44         0.000000e+00  4.336809e-21
bigcom46        -6.577783e-05  1.932129e-01
bigcom47         0.000000e+00  2.775558e-19
bigcom49         0.000000e+00  0.000000e+00
bigcom50         0.000000e+00  0.000000e+00
bigcom51         0.000000e+00  5.594483e-19
bigcom52         0.000000e+00  0.000000e+00
bigcom54         0.000000e+00  0.000000e+00
bigcom56         0.000000e+00  1.040834e-19
bigcom62         0.000000e+00  6.938894e-20
bigcom66         0.000000e+00  0.000000e+00
bigcom68         0.000000e+00  3.469447e-20
bigcom69         0.000000e+00  0.000000e+00
bigcom71         0.000000e+00  0.000000e+00
bigcom72         0.000000e+00  6.938894e-20
bigcom73         0.000000e+00  1.040834e-19
bigcom74         0.000000e+00  3.469447e-20
bigcom75         0.000000e+00  5.551115e-19
bigcom76         0.000000e+00  0.000000e+00
bigcom77         0.000000e+00  0.000000e+00
bigcom79         0.000000e+00  6.938894e-20
bigcom80         0.000000e+00  0.000000e+00
bigcom82         0.000000e+00  1.734723e-20
bigcom83         0.000000e+00  0.000000e+00
bigcom84         0.000000e+00  0.000000e+00
bigcom85         0.000000e+00  8.673617e-21
bigcom87         0.000000e+00  1.734723e-20
bigcom89         0.000000e+00  0.000000e+00
bigcom91         0.000000e+00  6.938894e-20
bigcom92         0.000000e+00  0.000000e+00
bigcom93         0.000000e+00  3.469447e-20
bigcom96         0.000000e+00  0.000000e+00
bigcom97         0.000000e+00  0.000000e+00
bigcom98         0.000000e+00  0.000000e+00
bigcom99         0.000000e+00  0.000000e+00
bigcom101        0.000000e+00  8.673617e-21
bigcom104        1.171998e-05  5.820548e-01
bigcom106        0.000000e+00  0.000000e+00
bigcom109        0.000000e+00  0.000000e+00
bigcom113        0.000000e+00  5.637851e-19
bigcom116        0.000000e+00  0.000000e+00
bigcom120        0.000000e+00  0.000000e+00
bigcom123        0.000000e+00  0.000000e+00
bigcom126       -2.915270e-05  6.694783e-01
bigcom127        0.000000e+00  7.372575e-20
bigcom137        0.000000e+00  3.469447e-20
bigcom139        0.000000e+00  0.000000e+00
bigcom140        0.000000e+00  0.000000e+00
bigcom143        0.000000e+00  5.551115e-19
bigcom145        0.000000e+00  0.000000e+00
bigcom146        0.000000e+00  0.000000e+00
bigcom147        0.000000e+00  0.000000e+00
bigcom149        0.000000e+00  0.000000e+00
bigcom153        0.000000e+00  0.000000e+00
bigcom154        0.000000e+00  0.000000e+00
bigcom156        0.000000e+00  2.168404e-21
bigcom157        0.000000e+00  0.000000e+00
bigcom158        0.000000e+00  0.000000e+00
bigcom160        0.000000e+00  0.000000e+00
bigcom161        0.000000e+00  0.000000e+00
bigcom162        0.000000e+00  3.469447e-20
bigcom164        0.000000e+00  0.000000e+00
bigcom166        0.000000e+00  3.469447e-20
bigcom167        0.000000e+00  0.000000e+00
bigcom171       -2.737853e-05  2.215139e-01
bigcom173        0.000000e+00  0.000000e+00
bigcom175        0.000000e+00  0.000000e+00
bigcom176        0.000000e+00  0.000000e+00
bigcom177        0.000000e+00  2.775558e-19
bigcom178        0.000000e+00  0.000000e+00
bigcom180        0.000000e+00  7.806256e-20
bigcom181        0.000000e+00  0.000000e+00
bigcom184        0.000000e+00  0.000000e+00
bigcom186        0.000000e+00  6.938894e-20
bigcom187        0.000000e+00  0.000000e+00
bigcom189        0.000000e+00  0.000000e+00
bigcom194        0.000000e+00  3.469447e-20
bigcom195        0.000000e+00  6.938894e-20
bigcom196        0.000000e+00  2.775558e-19
bigcom204        0.000000e+00  0.000000e+00
bigcom205        0.000000e+00  0.000000e+00
bigcom212        0.000000e+00  0.000000e+00
bigcom214        0.000000e+00  0.000000e+00
bigcom222        0.000000e+00  0.000000e+00
bigcom223        0.000000e+00  2.775558e-19
bigcom226        0.000000e+00  0.000000e+00
bigcom227        0.000000e+00  0.000000e+00
bigcom229        0.000000e+00  0.000000e+00
bigcom233        0.000000e+00  0.000000e+00
bigcom236        0.000000e+00  0.000000e+00
bigcom237        0.000000e+00  0.000000e+00
bigcom246        0.000000e+00  6.938894e-20
bigcom248       -5.963373e-05  2.463527e-01
bigcom249        0.000000e+00  0.000000e+00
bigcom250        0.000000e+00  7.806256e-20
bigcom254        0.000000e+00  0.000000e+00
bigcom266        0.000000e+00  0.000000e+00
bigcom269        0.000000e+00  0.000000e+00
bigcom272        0.000000e+00  1.734723e-20
bigcom274       -5.114391e-05  6.207171e-02
bigcom281        0.000000e+00  7.372575e-20
bigcom291        0.000000e+00  0.000000e+00
bigcom292        0.000000e+00  0.000000e+00
bigcom295        0.000000e+00  1.127570e-19
bigcom299        0.000000e+00  0.000000e+00
bigcom301        0.000000e+00  1.734723e-20
bigcom306        0.000000e+00  0.000000e+00
bigcom309        0.000000e+00  0.000000e+00
bigcom314        0.000000e+00  7.806256e-20
bigcom321        0.000000e+00  0.000000e+00
bigcom341        0.000000e+00  0.000000e+00
bigcom350        0.000000e+00  2.168404e-20
bigcom353        0.000000e+00  0.000000e+00
bigcom359        0.000000e+00  0.000000e+00
bigcom363        0.000000e+00  0.000000e+00
bigcom365        0.000000e+00  6.938894e-20
bigcom385        0.000000e+00  0.000000e+00
bigcom386        0.000000e+00  0.000000e+00
bigcom408        2.824865e-05  5.753683e-01
bigcom412        0.000000e+00  0.000000e+00
bigcom480        0.000000e+00  0.000000e+00
spin_vertex      1.618621e-04  2.201760e-01
membership_s1    6.418309e-06  4.364878e-03
membership_s3    0.000000e+00  6.938894e-20
membership_s4    1.716235e-04  6.751632e-02
membership_s5    2.315208e-04  5.000087e-02
membership_s6    8.464237e-05  6.991616e-02
membership_s7   -1.800575e-05  5.923934e-02
membership_s8    0.000000e+00  0.000000e+00
membership_s9    0.000000e+00  4.336809e-21
membership_s11   0.000000e+00  4.336809e-21
membership_s12   0.000000e+00  1.040834e-19
membership_s14   0.000000e+00  0.000000e+00
membership_s15   1.392381e-07  1.105150e-02
membership_s16   0.000000e+00  0.000000e+00
membership_s17   0.000000e+00  0.000000e+00
membership_s18  -2.861479e-05  3.454002e-02
membership_s20   0.000000e+00  0.000000e+00
membership_s21   0.000000e+00  7.806256e-20
membership_s22   0.000000e+00  6.938894e-20
membership_s24   0.000000e+00  8.239937e-20
membership_s25   0.000000e+00  2.168404e-21
membership_s26   0.000000e+00  0.000000e+00
membership_s27  -1.172333e-05  1.477051e-02
membership_s28   0.000000e+00  0.000000e+00
membership_s30   8.830061e-08  9.047009e-02
membership_s31   4.097709e-20  1.327502e-04
membership_s32  -1.668077e-06  1.969104e-02
membership_s33   0.000000e+00  0.000000e+00
membership_s36   6.619702e-05  1.150007e-01
membership_s37   0.000000e+00  2.255141e-19
V1               2.921977e-03  4.858557e-01
V2               1.582881e-03  6.051420e-01
pdi              4.092106e-06  4.861984e-02
adhesion         2.940122e-03  5.719824e-01
cohesion         2.032287e-03  3.984125e-01
inner            1.311882e-03  7.822310e-01
outer            5.464162e-04  4.558603e-01
ioratio          2.451050e-03  6.729292e-01
comsize          5.098554e-04  6.315916e-01
target           1.082971e-04  3.759268e-01
[1] "Dataset: med_CT Model GLM, run: 1 of 10 2015-06-16 10:37:56"
[1] "glmnet variable coefficients"
                     [,1]          [,2]
(Intercept)     -4.600376 -1.066794e+03
graph0           0.000000  6.899522e-03
graph1           0.000000  0.000000e+00
graph2           0.000000  4.046581e-04
graph3           0.000000  0.000000e+00
graph4           0.000000  1.075495e-07
graph5           0.000000 -2.966505e-06
graph6           0.000000 -7.171467e-07
graph7           0.000000  7.199024e-04
graph8           0.000000  7.588447e-03
graph9           0.000000 -1.229900e-08
graph10          0.000000  7.910528e-14
graph11          0.000000  3.710613e-10
graph12          0.000000 -3.304116e-08
graph13          0.000000 -8.599643e-10
graph14          0.000000  0.000000e+00
graph15          0.000000  7.841207e-06
graph16          0.000000  0.000000e+00
graph17          0.000000 -8.929127e-07
graph18          0.000000  5.637145e-06
graph19          0.000000  0.000000e+00
graph20          0.000000  1.611157e-05
graph21          0.000000  1.359393e-06
graph22          0.000000 -3.805389e-05
graph23          0.000000 -4.793130e-06
graph24          0.000000  2.197793e-06
graph25          0.000000  0.000000e+00
graph26          0.000000  0.000000e+00
graph27          0.000000 -2.934731e-04
graph28          0.000000  0.000000e+00
graph29          0.000000 -5.297773e-03
orbit0           0.000000  8.147083e-03
orbit1           0.000000  0.000000e+00
orbit2           0.000000  0.000000e+00
orbit3           0.000000  2.529787e-04
orbit4           0.000000  6.458022e-06
orbit5           0.000000 -8.176572e-06
orbit6           0.000000  1.200813e-07
orbit7           0.000000  1.843345e-06
orbit8           0.000000 -1.221372e-05
orbit9           0.000000 -4.408651e-05
orbit10          0.000000  0.000000e+00
orbit11          0.000000  0.000000e+00
orbit12          0.000000  1.289832e-03
orbit13          0.000000  0.000000e+00
orbit14          0.000000  8.389279e-03
orbit15          0.000000 -2.918022e-07
orbit16          0.000000  6.278079e-08
orbit17          0.000000 -4.190589e-08
orbit18          0.000000  3.562347e-08
orbit19          0.000000  7.128499e-09
orbit20          0.000000 -1.013895e-08
orbit21          0.000000 -1.186978e-08
orbit22          0.000000  3.709820e-10
orbit23          0.000000  6.176581e-06
orbit24          0.000000 -5.889572e-07
orbit25          0.000000  2.280410e-07
orbit26          0.000000 -1.160521e-05
orbit27          0.000000 -4.447443e-11
orbit28          0.000000  5.068723e-06
orbit29          0.000000 -1.562263e-06
orbit30          0.000000 -4.263117e-06
orbit31          0.000000  0.000000e+00
orbit32          0.000000  3.204312e-08
orbit33          0.000000  1.095527e-05
orbit34          0.000000  1.125706e-05
orbit35          0.000000 -4.085798e-07
orbit36          0.000000 -4.920179e-06
orbit37          0.000000  1.274702e-06
orbit38          0.000000 -1.238635e-07
orbit39          0.000000  0.000000e+00
orbit40          0.000000 -3.239862e-06
orbit41          0.000000 -8.704018e-07
orbit42          0.000000  2.325194e-04
orbit43          0.000000  5.777517e-06
orbit44          0.000000  2.065112e-03
orbit45          0.000000  1.137768e-05
orbit46          0.000000 -1.538574e-05
orbit47          0.000000  6.341259e-05
orbit48          0.000000 -3.638280e-05
orbit49          0.000000  2.093249e-05
orbit50          0.000000  2.254087e-06
orbit51          0.000000  4.721969e-05
orbit52          0.000000  1.552210e-04
orbit53          0.000000 -3.306067e-04
orbit54          0.000000 -2.674402e-05
orbit55          0.000000 -2.640684e-03
orbit56          0.000000 -1.309140e-04
orbit57          0.000000  0.000000e+00
orbit58          0.000000 -6.172185e-04
orbit59          0.000000  1.941753e-04
orbit60          0.000000 -1.217354e-04
orbit61          0.000000  5.066096e-04
orbit62          0.000000 -7.641018e-05
orbit63          0.000000 -1.481364e-05
orbit64          0.000000  4.701632e-04
orbit65          0.000000  0.000000e+00
orbit66          0.000000  0.000000e+00
orbit67          0.000000 -3.138742e-05
orbit68          0.000000 -2.172643e-05
orbit69          0.000000 -6.422815e-02
orbit70          0.000000 -2.813783e-03
orbit71          0.000000  5.616171e-03
orbit72          0.000000 -4.721427e-03
AP               0.000000 -8.468939e-01
bet              0.000000 -6.761565e-06
ecc              0.000000  5.444318e-02
eccrad           0.000000  2.067249e-01
close            0.000000 -2.219124e+00
constraint       0.000000  2.648962e-01
coreness         0.000000 -3.124388e-02
knn              0.000000 -4.787435e-03
hubscore         0.000000  8.481627e+00
pagerank         0.000000 -4.426011e+00
trans            0.000000  1.015825e+00
evcent           0.000000  0.000000e+00
first            0.000000  6.955495e-03
upto_second      0.000000  0.000000e+00
upto_third       0.000000 -3.041487e-05
upto_fourth      0.000000 -1.409168e-05
upto_fifth       0.000000  0.000000e+00
upto_sixth       0.000000  7.923145e-02
second           0.000000  0.000000e+00
third            0.000000 -8.886603e-05
fourth           0.000000  7.620090e-05
fifth            0.000000  0.000000e+00
sixth            0.000000  4.457121e-03
ratio1           0.000000  3.472534e-07
ratio2           0.000000 -2.818268e-02
ratio3           0.000000 -4.424167e-01
ratio4           0.000000  5.595129e+00
ratio5           0.000000  1.363618e+00
ratio6           0.000000 -7.711651e-03
selfinter        0.000000  2.007337e-01
walktrap_vertex  0.000000 -1.632003e-01
bigcom1          0.000000  3.396301e-01
bigcom2          0.000000 -7.716754e-01
bigcom3          0.000000 -1.657110e+00
bigcom4          0.000000 -4.160313e-01
bigcom6          0.000000 -5.690696e-01
bigcom8          0.000000 -5.945892e-01
bigcom9          0.000000 -1.366145e+00
bigcom11         0.000000 -1.094633e+00
bigcom13         0.000000 -1.492518e+00
bigcom15         0.000000  2.653479e+00
bigcom16         0.000000 -7.646460e-01
bigcom21         0.000000  9.208587e-01
bigcom22         0.000000 -7.713043e-02
bigcom24         0.000000 -1.268604e+00
bigcom26         0.000000  6.701253e-01
bigcom28         0.000000 -9.497193e-02
bigcom30         0.000000  1.894251e-02
bigcom31         0.000000 -1.067919e+00
bigcom32         0.000000 -1.075877e+00
bigcom33         0.000000 -4.580953e-01
bigcom34         0.000000 -3.265834e-01
bigcom36         0.000000 -1.180285e+00
bigcom37         0.000000 -8.582007e-01
bigcom38         0.000000 -2.317008e-01
bigcom39         0.000000 -7.809862e-01
bigcom40         0.000000 -2.474750e-01
bigcom43         0.000000 -9.095490e-01
bigcom44         0.000000 -1.259646e+00
bigcom46         0.000000  1.880313e+00
bigcom47         0.000000 -1.145868e+00
bigcom49         0.000000 -1.071245e+00
bigcom50         0.000000 -5.599163e-01
bigcom51         0.000000 -7.751717e-04
bigcom52         0.000000 -6.310172e-01
bigcom54         0.000000  0.000000e+00
bigcom56         0.000000 -1.184063e+00
bigcom62         0.000000 -2.042773e-01
bigcom66         0.000000 -4.331246e-01
bigcom68         0.000000 -9.326548e-01
bigcom69         0.000000 -1.242416e+00
bigcom71         0.000000  0.000000e+00
bigcom72         0.000000 -6.998749e-02
bigcom73         0.000000 -1.099939e+00
bigcom74         0.000000 -1.080283e+00
bigcom75         0.000000 -4.865183e-01
bigcom76         0.000000 -5.435841e-01
bigcom77         0.000000 -1.214654e+00
bigcom79         0.000000 -7.718226e-01
bigcom80         0.000000 -7.339913e-01
bigcom82         0.000000 -6.329613e-01
bigcom83         0.000000 -2.794305e-03
bigcom84         0.000000 -1.319664e+00
bigcom85         0.000000 -5.793680e-01
bigcom87         0.000000 -7.640637e-01
bigcom89         0.000000  0.000000e+00
bigcom91         0.000000 -1.571089e+00
bigcom92         0.000000 -1.545657e+00
bigcom93         0.000000  0.000000e+00
bigcom96         0.000000 -1.241631e+00
bigcom97         0.000000 -1.008025e+00
bigcom98         0.000000  0.000000e+00
bigcom99         0.000000  0.000000e+00
bigcom101        0.000000  0.000000e+00
bigcom104        0.000000  4.371062e+00
bigcom106        0.000000 -1.933273e-01
bigcom109        0.000000 -7.468369e-01
bigcom113        0.000000 -7.914096e-03
bigcom116        0.000000 -1.359601e+00
bigcom120        0.000000 -2.160325e+00
bigcom123        0.000000 -8.972153e-01
bigcom126        0.000000  4.463891e+00
bigcom127        0.000000 -8.914296e-01
bigcom137        0.000000 -1.116821e+00
bigcom139        0.000000 -2.223370e-01
bigcom140        0.000000 -1.055424e+00
bigcom143        0.000000  0.000000e+00
bigcom145        0.000000 -6.379154e-01
bigcom146        0.000000 -1.716770e+00
bigcom147        0.000000 -1.099092e+00
bigcom149        0.000000 -9.736267e-01
bigcom153        0.000000 -1.155250e+00
bigcom154        0.000000  0.000000e+00
bigcom156        0.000000 -6.584699e-01
bigcom157        0.000000 -3.211496e-01
bigcom158        0.000000  0.000000e+00
bigcom160        0.000000  0.000000e+00
bigcom161        0.000000 -1.126577e+00
bigcom162        0.000000 -5.382920e-01
bigcom164        0.000000 -3.135421e-01
bigcom166        0.000000 -1.219982e+00
bigcom167        0.000000 -6.204957e-01
bigcom171        0.000000  1.905108e+00
bigcom173        0.000000 -1.289277e+00
bigcom175        0.000000 -8.651678e-02
bigcom176        0.000000 -3.549657e-01
bigcom177        0.000000 -3.250850e-01
bigcom178        0.000000 -1.123826e+00
bigcom180        0.000000 -8.193524e-01
bigcom181        0.000000 -1.499652e+00
bigcom184        0.000000 -8.559222e-01
bigcom186        0.000000 -9.229495e-01
bigcom187        0.000000 -9.613408e-01
bigcom189        0.000000 -2.166691e-01
bigcom194        0.000000 -6.767848e-01
bigcom195        0.000000 -6.957917e-01
bigcom196        0.000000 -1.105283e+00
bigcom204        0.000000  0.000000e+00
bigcom205        0.000000 -3.747552e-01
bigcom212        0.000000 -1.103427e-02
bigcom214        0.000000 -7.614147e-01
bigcom222        0.000000 -3.227872e-01
bigcom223        0.000000 -1.494219e+00
bigcom226        0.000000 -1.062554e+00
bigcom227        0.000000 -1.071653e+00
bigcom229        0.000000 -1.076940e+00
bigcom233        0.000000 -7.557883e-01
bigcom236        0.000000 -4.447545e-01
bigcom237        0.000000 -1.759535e+00
bigcom246        0.000000 -1.495303e+00
bigcom248        0.000000  2.032377e+00
bigcom249        0.000000 -6.991439e-01
bigcom250        0.000000 -1.234569e+00
bigcom254        0.000000 -1.000407e+00
bigcom266        0.000000 -1.259071e+00
bigcom269        0.000000  0.000000e+00
bigcom272        0.000000 -6.123410e-01
bigcom274        0.000000  9.544616e-01
bigcom281        0.000000 -2.616249e-01
bigcom291        0.000000 -1.237155e+00
bigcom292        0.000000 -3.795717e-01
bigcom295        0.000000 -9.094711e-01
bigcom299        0.000000 -5.546033e-01
bigcom301        0.000000 -1.383547e+00
bigcom306        0.000000 -9.949577e-01
bigcom309        0.000000 -2.786203e-02
bigcom314        0.000000 -1.019324e+00
bigcom321        0.000000 -6.699184e-01
bigcom341        0.000000 -7.590418e-01
bigcom350        0.000000 -7.834224e-01
bigcom353        0.000000 -1.468369e+00
bigcom359        0.000000 -5.991386e-01
bigcom363        0.000000  0.000000e+00
bigcom365        0.000000 -4.778221e-01
bigcom385        0.000000 -6.916417e-01
bigcom386        0.000000 -1.066000e+00
bigcom408        0.000000  3.799976e+00
bigcom412        0.000000 -8.859772e-01
bigcom480        0.000000 -6.410276e-01
spin_vertex      0.000000  1.323410e-01
membership_s1    0.000000 -4.870374e-01
membership_s3    0.000000  0.000000e+00
membership_s4    0.000000  2.681475e-01
membership_s5    0.000000  2.655580e-03
membership_s6    0.000000  3.825211e-01
membership_s7    0.000000  3.213430e-02
membership_s8    0.000000 -7.999386e-01
membership_s9    0.000000 -1.056541e+00
membership_s11   0.000000 -1.487969e-01
membership_s12   0.000000 -9.269003e-01
membership_s14   0.000000 -1.066914e+00
membership_s15   0.000000 -1.911042e-01
membership_s16   0.000000  0.000000e+00
membership_s17   0.000000  0.000000e+00
membership_s18   0.000000 -2.365544e-01
membership_s20   0.000000 -9.496431e-02
membership_s21   0.000000 -1.129427e+00
membership_s22   0.000000 -1.112911e+00
membership_s24   0.000000 -1.259468e+00
membership_s25   0.000000 -1.174061e+00
membership_s26   0.000000  0.000000e+00
membership_s27   0.000000 -3.350651e-01
membership_s28   0.000000 -6.016184e-01
membership_s30   0.000000 -6.971481e-02
membership_s31   0.000000  2.120741e-01
membership_s32   0.000000  6.900562e-02
membership_s33   0.000000 -4.664069e-01
membership_s36   0.000000  1.900558e-01
membership_s37   0.000000 -3.409942e+00
V1               0.000000 -5.193424e-01
V2               0.000000  3.609647e+00
pdi              0.000000  2.263442e+03
adhesion         0.000000 -6.389009e-06
cohesion         0.000000  8.763992e-04
inner            0.000000 -4.282272e-05
outer            0.000000 -9.489370e-05
ioratio          0.000000  0.000000e+00
comsize          0.000000 -2.977982e-04
target           0.000000  1.009244e+00
[1] "Dataset: med_CT Model GBM, run: 2 of 10 2015-06-16 10:38:41"
Iter   TrainDeviance   ValidDeviance   StepSize   Improve
     1        0.1137             nan     0.0100   -0.0000
     2        0.1121             nan     0.0100    0.0000
     3        0.1104             nan     0.0100   -0.0000
     4        0.1091             nan     0.0100    0.0000
     5        0.1071             nan     0.0100   -0.0000
     6        0.1055             nan     0.0100    0.0000
     7        0.1046             nan     0.0100   -0.0001
     8        0.1035             nan     0.0100   -0.0000
     9        0.1022             nan     0.0100   -0.0001
    10        0.1014             nan     0.0100   -0.0000
    20        0.0926             nan     0.0100   -0.0000
    40        0.0792             nan     0.0100   -0.0000
    60        0.0691             nan     0.0100   -0.0000
    80        0.0613             nan     0.0100    0.0000
    98        0.0558             nan     0.0100   -0.0000

[1] "GBM variable coefficients"
                            var    rel.inf
bet                         bet 5.42597998
pagerank               pagerank 4.14505349
V1                           V1 2.93009277
V2                           V2 2.32807208
spin_vertex         spin_vertex 2.22563636
comsize                 comsize 2.16563982
orbit21                 orbit21 2.07616988
orbit36                 orbit36 2.02303867
orbit20                 orbit20 2.02029975
orbit16                 orbit16 1.97366818
inner                     inner 1.91865400
walktrap_vertex walktrap_vertex 1.76805976
outer                     outer 1.76242233
ioratio                 ioratio 1.74701680
orbit50                 orbit50 1.68860827
ratio5                   ratio5 1.67877035
trans                     trans 1.66324662
graph20                 graph20 1.65752485
graph25                 graph25 1.64268921
orbit37                 orbit37 1.44505178
graph16                 graph16 1.44363012
ratio1                   ratio1 1.38728894
bigcom21               bigcom21 1.37252077
orbit62                 orbit62 1.36807037
ratio4                   ratio4 1.36638421
graph6                   graph6 1.18674321
orbit27                 orbit27 1.16566806
orbit38                 orbit38 1.16232801
graph5                   graph5 1.15307510
orbit49                 orbit49 1.12612760
graph21                 graph21 1.04603459
orbit17                 orbit17 1.04142652
orbit29                 orbit29 1.00886099
ratio2                   ratio2 0.98534825
graph11                 graph11 0.96009350
orbit18                 orbit18 0.95236284
orbit28                 orbit28 0.95126202
orbit52                 orbit52 0.93360093
orbit53                 orbit53 0.93201178
orbit32                 orbit32 0.88016706
orbit30                 orbit30 0.85596160
adhesion               adhesion 0.84990089
graph4                   graph4 0.78182859
upto_fourth         upto_fourth 0.75759834
graph17                 graph17 0.74145518
knn                         knn 0.73605809
orbit33                 orbit33 0.73090857
orbit2                   orbit2 0.72662745
orbit19                 orbit19 0.71713217
graph23                 graph23 0.70820992
orbit56                 orbit56 0.70547078
ratio6                   ratio6 0.68612908
orbit39                 orbit39 0.67587339
orbit64                 orbit64 0.67564859
orbit47                 orbit47 0.65558130
constraint           constraint 0.63633332
orbit15                 orbit15 0.60008636
orbit4                   orbit4 0.59865274
orbit35                 orbit35 0.59447633
orbit23                 orbit23 0.58450961
orbit60                 orbit60 0.52195627
orbit55                 orbit55 0.50575223
graph28                 graph28 0.49073234
upto_sixth           upto_sixth 0.49035459
orbit5                   orbit5 0.48610909
coreness               coreness 0.48588113
graph13                 graph13 0.47890154
orbit24                 orbit24 0.46151688
orbit40                 orbit40 0.45352166
orbit26                 orbit26 0.45042172
orbit41                 orbit41 0.44380722
third                     third 0.44113017
orbit48                 orbit48 0.43709395
graph14                 graph14 0.43340912
graph12                 graph12 0.42949069
orbit44                 orbit44 0.42104362
orbit22                 orbit22 0.41650823
graph19                 graph19 0.39921391
membership_s4     membership_s4 0.39136673
orbit57                 orbit57 0.38635699
graph10                 graph10 0.38189261
graph22                 graph22 0.37455577
membership_s30   membership_s30 0.37054261
orbit11                 orbit11 0.36995914
orbit25                 orbit25 0.33858736
orbit45                 orbit45 0.33613533
orbit9                   orbit9 0.32234828
fourth                   fourth 0.31519136
orbit1                   orbit1 0.30968181
upto_fifth           upto_fifth 0.30526175
ratio3                   ratio3 0.29748674
graph7                   graph7 0.29040687
graph27                 graph27 0.28351915
membership_s6     membership_s6 0.24890233
orbit42                 orbit42 0.24620863
graph18                 graph18 0.22668970
orbit46                 orbit46 0.21127367
sixth                     sixth 0.20716251
hubscore               hubscore 0.20699276
orbit51                 orbit51 0.20652194
orbit13                 orbit13 0.19206283
orbit54                 orbit54 0.19084629
orbit43                 orbit43 0.18871203
bigcom26               bigcom26 0.18089889
orbit10                 orbit10 0.17504626
orbit65                 orbit65 0.17456811
graph1                   graph1 0.17215160
orbit31                 orbit31 0.17076560
graph26                 graph26 0.16993351
graph2                   graph2 0.16542419
graph24                 graph24 0.16053968
graph8                   graph8 0.15952649
bigcom1                 bigcom1 0.15284737
orbit67                 orbit67 0.14923974
fifth                     fifth 0.14328852
orbit61                 orbit61 0.13970417
target                   target 0.13661264
orbit58                 orbit58 0.13147270
graph9                   graph9 0.11462325
graph3                   graph3 0.10948116
orbit12                 orbit12 0.09966361
upto_second         upto_second 0.08271536
bigcom28               bigcom28 0.07700839
membership_s32   membership_s32 0.07355895
bigcom40               bigcom40 0.07269399
orbit68                 orbit68 0.06694375
membership_s36   membership_s36 0.06583901
bigcom15               bigcom15 0.05982577
bigcom274             bigcom274 0.05804767
selfinter             selfinter 0.05285246
orbit59                 orbit59 0.04862940
orbit69                 orbit69 0.04666543
orbit6                   orbit6 0.04587367
bigcom30               bigcom30 0.03913000
orbit66                 orbit66 0.03722543
cohesion               cohesion 0.03671588
membership_s5     membership_s5 0.03285923
membership_s15   membership_s15 0.03140380
membership_s1     membership_s1 0.03132179
graph15                 graph15 0.02994513
bigcom22               bigcom22 0.02791679
second                   second 0.02773769
graph0                   graph0 0.02349131
membership_s18   membership_s18 0.02025448
orbit71                 orbit71 0.01725599
orbit63                 orbit63 0.01564946
graph29                 graph29 0.00000000
orbit0                   orbit0 0.00000000
orbit3                   orbit3 0.00000000
orbit7                   orbit7 0.00000000
orbit8                   orbit8 0.00000000
orbit14                 orbit14 0.00000000
orbit34                 orbit34 0.00000000
orbit70                 orbit70 0.00000000
orbit72                 orbit72 0.00000000
AP                           AP 0.00000000
ecc                         ecc 0.00000000
eccrad                   eccrad 0.00000000
close                     close 0.00000000
evcent                   evcent 0.00000000
first                     first 0.00000000
upto_third           upto_third 0.00000000
bigcom2                 bigcom2 0.00000000
bigcom3                 bigcom3 0.00000000
bigcom4                 bigcom4 0.00000000
bigcom6                 bigcom6 0.00000000
bigcom8                 bigcom8 0.00000000
bigcom9                 bigcom9 0.00000000
bigcom11               bigcom11 0.00000000
bigcom13               bigcom13 0.00000000
bigcom16               bigcom16 0.00000000
bigcom24               bigcom24 0.00000000
bigcom31               bigcom31 0.00000000
bigcom32               bigcom32 0.00000000
bigcom33               bigcom33 0.00000000
bigcom34               bigcom34 0.00000000
bigcom36               bigcom36 0.00000000
bigcom37               bigcom37 0.00000000
bigcom38               bigcom38 0.00000000
bigcom39               bigcom39 0.00000000
bigcom43               bigcom43 0.00000000
bigcom44               bigcom44 0.00000000
bigcom46               bigcom46 0.00000000
bigcom47               bigcom47 0.00000000
bigcom49               bigcom49 0.00000000
bigcom50               bigcom50 0.00000000
bigcom51               bigcom51 0.00000000
bigcom52               bigcom52 0.00000000
bigcom54               bigcom54 0.00000000
bigcom56               bigcom56 0.00000000
bigcom62               bigcom62 0.00000000
bigcom66               bigcom66 0.00000000
bigcom68               bigcom68 0.00000000
bigcom69               bigcom69 0.00000000
bigcom71               bigcom71 0.00000000
bigcom72               bigcom72 0.00000000
bigcom73               bigcom73 0.00000000
bigcom74               bigcom74 0.00000000
bigcom75               bigcom75 0.00000000
bigcom76               bigcom76 0.00000000
bigcom77               bigcom77 0.00000000
bigcom79               bigcom79 0.00000000
bigcom80               bigcom80 0.00000000
bigcom82               bigcom82 0.00000000
bigcom83               bigcom83 0.00000000
bigcom84               bigcom84 0.00000000
bigcom85               bigcom85 0.00000000
bigcom87               bigcom87 0.00000000
bigcom89               bigcom89 0.00000000
bigcom91               bigcom91 0.00000000
bigcom92               bigcom92 0.00000000
bigcom93               bigcom93 0.00000000
bigcom96               bigcom96 0.00000000
bigcom97               bigcom97 0.00000000
bigcom98               bigcom98 0.00000000
bigcom99               bigcom99 0.00000000
bigcom101             bigcom101 0.00000000
bigcom104             bigcom104 0.00000000
bigcom106             bigcom106 0.00000000
bigcom109             bigcom109 0.00000000
bigcom113             bigcom113 0.00000000
bigcom116             bigcom116 0.00000000
bigcom120             bigcom120 0.00000000
bigcom123             bigcom123 0.00000000
bigcom126             bigcom126 0.00000000
bigcom127             bigcom127 0.00000000
bigcom137             bigcom137 0.00000000
bigcom139             bigcom139 0.00000000
bigcom140             bigcom140 0.00000000
bigcom143             bigcom143 0.00000000
bigcom145             bigcom145 0.00000000
bigcom146             bigcom146 0.00000000
bigcom147             bigcom147 0.00000000
bigcom149             bigcom149 0.00000000
bigcom153             bigcom153 0.00000000
bigcom154             bigcom154 0.00000000
bigcom156             bigcom156 0.00000000
bigcom157             bigcom157 0.00000000
bigcom158             bigcom158 0.00000000
bigcom160             bigcom160 0.00000000
bigcom161             bigcom161 0.00000000
bigcom162             bigcom162 0.00000000
bigcom164             bigcom164 0.00000000
bigcom166             bigcom166 0.00000000
bigcom167             bigcom167 0.00000000
bigcom171             bigcom171 0.00000000
bigcom173             bigcom173 0.00000000
bigcom175             bigcom175 0.00000000
bigcom176             bigcom176 0.00000000
bigcom177             bigcom177 0.00000000
bigcom178             bigcom178 0.00000000
bigcom180             bigcom180 0.00000000
bigcom181             bigcom181 0.00000000
bigcom184             bigcom184 0.00000000
bigcom186             bigcom186 0.00000000
bigcom187             bigcom187 0.00000000
bigcom189             bigcom189 0.00000000
bigcom194             bigcom194 0.00000000
bigcom195             bigcom195 0.00000000
bigcom196             bigcom196 0.00000000
bigcom204             bigcom204 0.00000000
bigcom205             bigcom205 0.00000000
bigcom212             bigcom212 0.00000000
bigcom214             bigcom214 0.00000000
bigcom222             bigcom222 0.00000000
bigcom223             bigcom223 0.00000000
bigcom226             bigcom226 0.00000000
bigcom227             bigcom227 0.00000000
bigcom229             bigcom229 0.00000000
bigcom233             bigcom233 0.00000000
bigcom236             bigcom236 0.00000000
bigcom237             bigcom237 0.00000000
bigcom246             bigcom246 0.00000000
bigcom248             bigcom248 0.00000000
bigcom249             bigcom249 0.00000000
bigcom250             bigcom250 0.00000000
bigcom254             bigcom254 0.00000000
bigcom266             bigcom266 0.00000000
bigcom269             bigcom269 0.00000000
bigcom272             bigcom272 0.00000000
bigcom281             bigcom281 0.00000000
bigcom291             bigcom291 0.00000000
bigcom292             bigcom292 0.00000000
bigcom295             bigcom295 0.00000000
bigcom299             bigcom299 0.00000000
bigcom301             bigcom301 0.00000000
bigcom306             bigcom306 0.00000000
bigcom309             bigcom309 0.00000000
bigcom314             bigcom314 0.00000000
bigcom321             bigcom321 0.00000000
bigcom341             bigcom341 0.00000000
bigcom350             bigcom350 0.00000000
bigcom353             bigcom353 0.00000000
bigcom359             bigcom359 0.00000000
bigcom363             bigcom363 0.00000000
bigcom365             bigcom365 0.00000000
bigcom385             bigcom385 0.00000000
bigcom386             bigcom386 0.00000000
bigcom408             bigcom408 0.00000000
bigcom412             bigcom412 0.00000000
bigcom480             bigcom480 0.00000000
membership_s3     membership_s3 0.00000000
membership_s7     membership_s7 0.00000000
membership_s8     membership_s8 0.00000000
membership_s9     membership_s9 0.00000000
membership_s11   membership_s11 0.00000000
membership_s12   membership_s12 0.00000000
membership_s14   membership_s14 0.00000000
membership_s16   membership_s16 0.00000000
membership_s17   membership_s17 0.00000000
membership_s20   membership_s20 0.00000000
membership_s21   membership_s21 0.00000000
membership_s22   membership_s22 0.00000000
membership_s24   membership_s24 0.00000000
membership_s25   membership_s25 0.00000000
membership_s26   membership_s26 0.00000000
membership_s27   membership_s27 0.00000000
membership_s28   membership_s28 0.00000000
membership_s31   membership_s31 0.00000000
membership_s33   membership_s33 0.00000000
membership_s37   membership_s37 0.00000000
pdi                         pdi 0.00000000
[1] "Dataset: med_CT Model RF, run: 2 of 10 2015-06-16 10:39:21"
     |      Out-of-bag   |
Tree |      MSE  %Var(y) |
   1 |  0.02913   282.51 |
   2 |  0.02687   260.63 |
   3 |  0.02013   195.24 |
   4 |  0.01822   176.68 |
   5 |  0.01905   184.73 |
   6 |  0.01672   162.17 |
   7 |  0.01644   159.42 |
   8 |  0.01602   155.35 |
   9 |  0.01544   149.72 |
  10 |  0.01504   145.87 |
  11 |  0.01434   139.13 |
  12 |  0.01422   137.88 |
  13 |  0.01382   134.05 |
  14 |  0.01344   130.33 |
  15 |  0.01302   126.29 |
  16 |  0.01283   124.46 |
  17 |  0.01275   123.70 |
  18 |  0.01283   124.48 |
  19 |  0.01277   123.83 |
  20 |   0.0127   123.17 |
  21 |  0.01262   122.36 |
  22 |  0.01264   122.63 |
  23 |  0.01258   121.97 |
  24 |  0.01251   121.34 |
  25 |  0.01247   120.98 |
  26 |  0.01243   120.52 |
  27 |  0.01238   120.10 |
  28 |  0.01236   119.84 |
  29 |  0.01231   119.35 |
  30 |  0.01233   119.55 |
  31 |  0.01228   119.11 |
  32 |  0.01226   118.90 |
  33 |  0.01222   118.54 |
  34 |  0.01215   117.86 |
  35 |  0.01213   117.62 |
  36 |  0.01211   117.50 |
  37 |   0.0121   117.39 |
  38 |  0.01209   117.26 |
  39 |  0.01206   116.97 |
  40 |  0.01205   116.85 |
  41 |  0.01204   116.80 |
  42 |  0.01203   116.66 |
  43 |    0.012   116.37 |
  44 |  0.01198   116.20 |
  45 |  0.01194   115.82 |
  46 |  0.01193   115.71 |
  47 |  0.01192   115.63 |
  48 |  0.01189   115.28 |
  49 |  0.01186   115.02 |
  50 |  0.01188   115.21 |
  51 |  0.01185   114.97 |
  52 |  0.01186   115.01 |
  53 |  0.01187   115.11 |
  54 |  0.01187   115.10 |
  55 |  0.01186   115.05 |
  56 |  0.01185   114.92 |
  57 |  0.01181   114.55 |
  58 |   0.0118   114.47 |
  59 |  0.01179   114.37 |
  60 |  0.01181   114.54 |
  61 |   0.0118   114.48 |
  62 |  0.01179   114.36 |
  63 |  0.01176   114.11 |
  64 |  0.01178   114.21 |
  65 |  0.01177   114.16 |
  66 |  0.01177   114.14 |
  67 |  0.01176   114.06 |
  68 |  0.01174   113.86 |
  69 |  0.01175   113.96 |
  70 |  0.01172   113.68 |
  71 |  0.01171   113.56 |
  72 |  0.01171   113.53 |
  73 |  0.01169   113.41 |
  74 |  0.01168   113.30 |
  75 |  0.01168   113.28 |
  76 |  0.01168   113.24 |
  77 |  0.01167   113.19 |
  78 |  0.01169   113.37 |
  79 |  0.01167   113.22 |
  80 |  0.01167   113.16 |
  81 |  0.01165   113.03 |
  82 |  0.01165   113.02 |
  83 |  0.01164   112.92 |
  84 |  0.01165   112.99 |
  85 |  0.01164   112.89 |
  86 |  0.01163   112.82 |
  87 |  0.01163   112.83 |
  88 |  0.01162   112.69 |
  89 |  0.01161   112.59 |
  90 |   0.0116   112.52 |
  91 |   0.0116   112.49 |
  92 |   0.0116   112.49 |
  93 |  0.01157   112.25 |
  94 |  0.01158   112.31 |
  95 |  0.01157   112.21 |
  96 |  0.01156   112.17 |
  97 |  0.01156   112.09 |
  98 |  0.01156   112.14 |
  99 |  0.01155   112.00 |
 100 |  0.01152   111.78 |
[1] "Random Forest variable coefficients"
                      %IncMSE IncNodePurity
graph5           2.609743e-03  4.506012e-01
graph6           1.958911e-03  2.061807e-01
graph7           8.545086e-04  4.418246e-02
graph8           9.357755e-05  5.938706e-02
graph9           1.593676e-03  1.143244e-01
graph10          7.548576e-04  2.705053e-01
graph11          7.319166e-03  2.931417e-01
graph12          1.345948e-03  1.494600e-01
graph13          2.491862e-03  1.613888e-01
graph14          1.430089e-03  4.933924e-01
graph15          5.964632e-03  3.229944e-01
graph16          1.159537e-03  2.405812e-01
graph17          2.740818e-03  1.821483e-01
graph18          2.542793e-04  8.269111e-02
graph19          2.331562e-03  3.182787e-01
graph20          6.187758e-03  7.424872e-01
graph21          1.312683e-03  2.810193e-01
graph22          6.617574e-03  2.269364e-01
graph23          2.522795e-03  2.142350e-01
graph24          3.963179e-03  1.669476e-01
graph25          4.845596e-03  3.354926e-01
graph26          8.084249e-04  1.023637e-01
graph27          2.296112e-03  1.477887e-01
graph28          4.155167e-04  8.405830e-02
graph29          9.336050e-05  3.457138e-03
orbit0           5.402726e-04  1.281064e-01
orbit1           2.441486e-03  8.822709e-02
orbit2           5.083583e-03  1.755281e-01
orbit3           9.887225e-04  1.623616e-01
orbit4           3.275603e-03  2.277982e-01
orbit5           4.419789e-04  1.483950e-01
orbit6           1.287003e-03  2.698936e-01
orbit7           1.092392e-03  3.680875e-01
orbit8           2.928898e-03  4.095910e-01
orbit9           2.160511e-03  2.302092e-01
orbit10          1.985613e-03  1.602303e-01
orbit11          3.057656e-03  2.347936e-01
orbit12          1.106997e-03  1.234669e-01
orbit13          1.110895e-03  1.111106e-01
orbit14          3.339007e-04  1.461209e-01
orbit15          3.517314e-03  1.419217e-01
orbit16          1.231858e-03  1.342939e-01
orbit17          6.127874e-04  2.202029e-01
orbit18          1.337477e-03  3.769217e-01
orbit19          1.425965e-03  1.785369e-01
orbit20          6.903721e-03  2.985793e-01
orbit21          2.860614e-03  3.461517e-01
orbit22          6.432752e-03  4.705265e-01
orbit23          5.688827e-03  3.291642e-01
orbit24          1.744299e-03  3.693427e-01
orbit25          1.936296e-03  1.570158e-01
orbit26          2.726394e-04  1.140057e-01
orbit27          6.251968e-03  3.264844e-01
orbit28          2.894084e-03  3.121421e-01
orbit29          2.542294e-03  2.696805e-01
orbit30          1.770230e-03  3.685025e-01
orbit31          4.035419e-03  1.874773e-01
orbit32          1.087926e-03  1.611723e-01
orbit33          2.860215e-03  1.725752e-01
orbit34          5.716400e-03  3.126502e-01
orbit35          3.911709e-03  2.722591e-01
orbit36          1.643251e-03  5.356028e-01
orbit37          3.476933e-03  5.268594e-01
orbit38          2.911904e-03  3.891494e-01
orbit39          1.265597e-03  2.406690e-01
orbit40          1.415583e-03  1.780585e-01
orbit41          5.388679e-04  1.336201e-01
orbit42          8.439622e-04  1.566452e-01
orbit43          1.466157e-03  1.998708e-01
orbit44          2.795567e-03  2.563799e-01
orbit45          1.417433e-03  2.781106e-01
orbit46          2.113057e-03  1.372186e-01
orbit47          2.144011e-03  2.121198e-01
orbit48          3.851985e-03  2.686328e-01
orbit49          5.679213e-03  1.039624e+00
orbit50          1.905780e-03  3.446813e-01
orbit51          3.314134e-03  2.950347e-01
orbit52          4.583258e-03  2.211656e-01
orbit53          9.295343e-04  1.454842e-01
orbit54          4.032166e-03  2.453143e-01
orbit55          4.934391e-04  2.562810e-01
orbit56          3.898327e-03  3.131533e-01
orbit57          1.349943e-03  9.721910e-02
orbit58          8.318915e-04  7.493698e-02
orbit59          3.021711e-03  1.861529e-01
orbit60          7.925175e-04  3.289262e-02
orbit61          3.283924e-04  9.394278e-02
orbit62          3.074246e-03  3.645397e-01
orbit63          4.507984e-04  1.465668e-01
orbit64          6.425607e-04  1.828903e-01
orbit65          1.192431e-03  1.839483e-01
orbit66          1.862914e-04  1.049385e-01
orbit67          1.398255e-03  6.567818e-02
orbit68          3.936285e-03  1.834221e-01
orbit69          2.724276e-04  3.268297e-02
orbit70          6.027333e-04  1.084968e-01
orbit71          5.276604e-05  3.941956e-02
orbit72          4.552215e-05  5.105505e-02
AP               0.000000e+00  1.333333e-02
bet              3.909103e-03  1.402700e+00
ecc              0.000000e+00  6.505213e-21
eccrad           4.609956e-06  2.004942e-02
close            1.895833e-04  1.316572e-01
constraint       1.371716e-03  4.256638e-01
coreness         1.150555e-03  1.216161e-01
knn              1.426731e-03  2.522134e-01
hubscore         2.455173e-03  1.503116e-01
pagerank         4.340744e-03  6.137710e-01
trans            8.901239e-04  2.081081e-01
evcent           2.593666e-03  1.786113e-01
first            9.701837e-04  1.902799e-01
upto_second      1.015491e-03  1.258330e-01
upto_third       1.231053e-03  1.157582e-01
upto_fourth      1.987122e-03  2.069708e-01
upto_fifth       1.395947e-03  1.990698e-01
upto_sixth       6.528093e-04  1.680476e-01
second           5.216957e-03  1.674336e-01
third            6.318246e-03  3.498979e-01
fourth           3.124331e-03  5.679948e-01
fifth            1.001353e-03  1.788480e-01
sixth            1.041424e-03  2.488427e-01
ratio1           4.074402e-04  2.370986e-01
ratio2           5.449346e-03  5.525273e-01
ratio3           2.309645e-03  5.115177e-01
ratio4           6.570863e-03  5.576723e-01
ratio5           1.046070e-03  5.218144e-01
ratio6           1.488778e-03  4.203113e-01
selfinter       -2.119541e-05  1.146245e-01
walktrap_vertex  5.369049e-04  5.285124e-01
bigcom1          1.193469e-04  1.219164e-01
bigcom2          0.000000e+00  0.000000e+00
bigcom3          0.000000e+00  8.673617e-21
bigcom4          4.309396e-05  1.605212e-01
bigcom6          0.000000e+00  0.000000e+00
bigcom8          0.000000e+00  1.333333e-02
bigcom9          0.000000e+00  4.336809e-21
bigcom11         0.000000e+00  2.168404e-21
bigcom13         0.000000e+00  0.000000e+00
bigcom15         7.871277e-05  2.254748e-01
bigcom16         0.000000e+00  0.000000e+00
bigcom21         6.943128e-05  3.156383e-01
bigcom22        -1.045532e-05  1.299710e-02
bigcom24         0.000000e+00  0.000000e+00
bigcom26         5.209343e-06  4.310619e-02
bigcom28         3.835220e-05  6.565195e-02
bigcom30         4.925473e-05  7.791042e-02
bigcom31         0.000000e+00  0.000000e+00
bigcom32         0.000000e+00  1.084202e-21
bigcom33         0.000000e+00  8.673617e-21
bigcom34         0.000000e+00  0.000000e+00
bigcom36         0.000000e+00  0.000000e+00
bigcom37         0.000000e+00  0.000000e+00
bigcom38         0.000000e+00  0.000000e+00
bigcom39         0.000000e+00  0.000000e+00
bigcom40         2.895443e-05  1.500384e-01
bigcom43         0.000000e+00  4.336809e-21
bigcom44         0.000000e+00  2.168404e-21
bigcom46        -4.924691e-05  2.403340e-01
bigcom47         0.000000e+00  0.000000e+00
bigcom49         0.000000e+00  4.336809e-21
bigcom50         0.000000e+00  0.000000e+00
bigcom51         0.000000e+00  0.000000e+00
bigcom52         0.000000e+00  0.000000e+00
bigcom54         0.000000e+00  0.000000e+00
bigcom56         0.000000e+00  0.000000e+00
bigcom62         0.000000e+00  0.000000e+00
bigcom66         0.000000e+00  0.000000e+00
bigcom68         0.000000e+00  0.000000e+00
bigcom69         0.000000e+00  0.000000e+00
bigcom71         0.000000e+00  0.000000e+00
bigcom72         0.000000e+00  0.000000e+00
bigcom73         0.000000e+00  0.000000e+00
bigcom74         0.000000e+00  0.000000e+00
bigcom75         0.000000e+00  0.000000e+00
bigcom76         0.000000e+00  0.000000e+00
bigcom77         0.000000e+00  4.336809e-21
bigcom79         0.000000e+00  2.168404e-21
bigcom80         0.000000e+00  0.000000e+00
bigcom82         0.000000e+00  2.168404e-21
bigcom83         0.000000e+00  0.000000e+00
bigcom84         0.000000e+00  0.000000e+00
bigcom85         0.000000e+00  0.000000e+00
bigcom87         0.000000e+00  0.000000e+00
bigcom89         0.000000e+00  7.589415e-21
bigcom91         0.000000e+00  0.000000e+00
bigcom92         0.000000e+00  0.000000e+00
bigcom93         0.000000e+00  0.000000e+00
bigcom96         0.000000e+00  0.000000e+00
bigcom97         0.000000e+00  0.000000e+00
bigcom98         0.000000e+00  0.000000e+00
bigcom99         0.000000e+00  0.000000e+00
bigcom101        0.000000e+00  0.000000e+00
bigcom104        5.988024e-06  6.701573e-01
bigcom106        0.000000e+00  0.000000e+00
bigcom109        0.000000e+00  0.000000e+00
bigcom113        0.000000e+00  2.168404e-21
bigcom116        0.000000e+00  0.000000e+00
bigcom120        0.000000e+00  6.505213e-21
bigcom123        0.000000e+00  0.000000e+00
bigcom126       -1.165490e-05  5.423087e-01
bigcom127        0.000000e+00  1.084202e-21
bigcom137        0.000000e+00  9.757820e-21
bigcom139        0.000000e+00  0.000000e+00
bigcom140        0.000000e+00  0.000000e+00
bigcom143        0.000000e+00  0.000000e+00
bigcom145        0.000000e+00  0.000000e+00
bigcom146        0.000000e+00  0.000000e+00
bigcom147        0.000000e+00  2.168404e-21
bigcom149        0.000000e+00  0.000000e+00
bigcom153        0.000000e+00  8.673617e-21
bigcom154        0.000000e+00  0.000000e+00
bigcom156        0.000000e+00  0.000000e+00
bigcom157        0.000000e+00  0.000000e+00
bigcom158        0.000000e+00  0.000000e+00
bigcom160        0.000000e+00  0.000000e+00
bigcom161        0.000000e+00  0.000000e+00
bigcom162        0.000000e+00  0.000000e+00
bigcom164        0.000000e+00  0.000000e+00
bigcom166        0.000000e+00  0.000000e+00
bigcom167        0.000000e+00  0.000000e+00
bigcom171       -4.902994e-05  3.696650e-01
bigcom173        0.000000e+00  0.000000e+00
bigcom175        0.000000e+00  0.000000e+00
bigcom176        0.000000e+00  0.000000e+00
bigcom177        0.000000e+00  0.000000e+00
bigcom178        0.000000e+00  0.000000e+00
bigcom180        0.000000e+00  0.000000e+00
bigcom181        0.000000e+00  0.000000e+00
bigcom184        0.000000e+00  0.000000e+00
bigcom186        0.000000e+00  0.000000e+00
bigcom187        0.000000e+00  0.000000e+00
bigcom189        0.000000e+00  0.000000e+00
bigcom194        0.000000e+00  0.000000e+00
bigcom195        0.000000e+00  0.000000e+00
bigcom196        0.000000e+00  6.505213e-21
bigcom204        0.000000e+00  0.000000e+00
bigcom205        0.000000e+00  0.000000e+00
bigcom212        0.000000e+00  0.000000e+00
bigcom214        0.000000e+00  0.000000e+00
bigcom222        0.000000e+00  0.000000e+00
bigcom223        0.000000e+00  0.000000e+00
bigcom226        0.000000e+00  0.000000e+00
bigcom227        0.000000e+00  2.168404e-21
bigcom229        0.000000e+00  0.000000e+00
bigcom233        0.000000e+00  4.336809e-21
bigcom236        0.000000e+00  0.000000e+00
bigcom237        0.000000e+00  0.000000e+00
bigcom246        0.000000e+00  2.168404e-21
bigcom248       -1.327873e-04  2.659305e-01
bigcom249        0.000000e+00  2.168404e-21
bigcom250        0.000000e+00  0.000000e+00
bigcom254        0.000000e+00  0.000000e+00
bigcom266        0.000000e+00  0.000000e+00
bigcom269        0.000000e+00  0.000000e+00
bigcom272        0.000000e+00  0.000000e+00
bigcom274       -2.945253e-05  5.536918e-02
bigcom281        0.000000e+00  0.000000e+00
bigcom291        0.000000e+00  0.000000e+00
bigcom292        0.000000e+00  0.000000e+00
bigcom295        0.000000e+00  0.000000e+00
bigcom299        0.000000e+00  0.000000e+00
bigcom301        0.000000e+00  4.336809e-21
bigcom306        0.000000e+00  0.000000e+00
bigcom309        0.000000e+00  0.000000e+00
bigcom314        0.000000e+00  0.000000e+00
bigcom321        0.000000e+00  0.000000e+00
bigcom341        0.000000e+00  0.000000e+00
bigcom350        0.000000e+00  0.000000e+00
bigcom353        0.000000e+00  0.000000e+00
bigcom359        0.000000e+00  0.000000e+00
bigcom363        0.000000e+00  0.000000e+00
bigcom365        0.000000e+00  0.000000e+00
bigcom385        0.000000e+00  0.000000e+00
bigcom386        0.000000e+00  0.000000e+00
bigcom408        7.526877e-06  5.445009e-01
bigcom412        0.000000e+00  2.775558e-19
bigcom480        0.000000e+00  0.000000e+00
spin_vertex      1.409797e-04  3.342321e-01
membership_s1    7.457712e-07  4.777661e-03
membership_s3    0.000000e+00  0.000000e+00
membership_s4    2.514783e-04  6.179466e-02
membership_s5    1.011695e-04  6.759566e-02
membership_s6    1.055806e-04  1.132934e-01
membership_s7    1.492537e-06  4.062184e-02
membership_s8    0.000000e+00  0.000000e+00
membership_s9    0.000000e+00  0.000000e+00
membership_s11   0.000000e+00  0.000000e+00
membership_s12   0.000000e+00  0.000000e+00
membership_s14   0.000000e+00  0.000000e+00
membership_s15  -5.151331e-06  5.806237e-02
membership_s16   0.000000e+00  0.000000e+00
membership_s17   0.000000e+00  0.000000e+00
membership_s18  -7.085583e-07  8.463315e-03
membership_s20   0.000000e+00  0.000000e+00
membership_s21   0.000000e+00  1.192622e-20
membership_s22   0.000000e+00  0.000000e+00
membership_s24   0.000000e+00  0.000000e+00
membership_s25   0.000000e+00  8.673617e-21
membership_s26   0.000000e+00  0.000000e+00
membership_s27   8.199345e-05  1.337040e-01
membership_s28   0.000000e+00  0.000000e+00
membership_s30   1.085876e-05  7.631806e-02
membership_s31   1.719021e-05  3.918601e-03
membership_s32  -7.346877e-06  3.483692e-02
membership_s33   0.000000e+00  2.168404e-21
membership_s36   1.002105e-04  1.087681e-01
membership_s37   0.000000e+00  6.505213e-21
V1               3.352252e-03  5.310104e-01
V2               1.800145e-03  1.003203e+00
pdi              0.000000e+00  2.602085e-20
adhesion         2.020103e-03  4.508237e-01
cohesion         1.227819e-03  5.083894e-01
inner            1.618948e-03  6.889038e-01
outer            4.773403e-04  5.978320e-01
ioratio          3.490019e-03  6.957461e-01
comsize          4.519500e-04  4.722126e-01
target           1.826653e-05  1.920131e-01
[1] "Dataset: med_CT Model GLM, run: 2 of 10 2015-06-16 10:40:48"
[1] "glmnet variable coefficients"
                     [,1]          [,2]
(Intercept)     -4.553658 -1.677899e+03
graph0           0.000000  3.440248e-03
graph1           0.000000  0.000000e+00
graph2           0.000000  5.822679e-05
graph3           0.000000  2.130568e-08
graph4           0.000000  1.373862e-08
graph5           0.000000 -3.227343e-04
graph6           0.000000  0.000000e+00
graph7           0.000000  1.543767e-03
graph8           0.000000  1.031006e-02
graph9           0.000000 -2.329538e-08
graph10          0.000000  5.979872e-09
graph11          0.000000  2.137596e-10
graph12          0.000000 -7.424128e-09
graph13          0.000000  0.000000e+00
graph14          0.000000  0.000000e+00
graph15          0.000000 -7.123372e-06
graph16          0.000000  0.000000e+00
graph17          0.000000 -1.717375e-07
graph18          0.000000  0.000000e+00
graph19          0.000000  0.000000e+00
graph20          0.000000  2.370215e-05
graph21          0.000000  2.393858e-06
graph22          0.000000 -4.155453e-05
graph23          0.000000 -3.251919e-05
graph24          0.000000  3.113855e-05
graph25          0.000000  0.000000e+00
graph26          0.000000  0.000000e+00
graph27          0.000000 -1.062939e-03
graph28          0.000000  0.000000e+00
graph29          0.000000 -6.135170e-03
orbit0           0.000000  5.486090e-03
orbit1           0.000000  0.000000e+00
orbit2           0.000000 -1.410488e-04
orbit3           0.000000  1.159299e-04
orbit4           0.000000  1.316014e-05
orbit5           0.000000 -2.034284e-06
orbit6           0.000000  3.757409e-08
orbit7           0.000000 -1.449120e-05
orbit8           0.000000 -3.882317e-04
orbit9           0.000000  0.000000e+00
orbit10          0.000000 -1.086497e-06
orbit11          0.000000 -1.362884e-03
orbit12          0.000000  1.899842e-03
orbit13          0.000000  5.330004e-03
orbit14          0.000000  9.643611e-03
orbit15          0.000000 -2.928263e-07
orbit16          0.000000  2.896948e-07
orbit17          0.000000 -1.648873e-07
orbit18          0.000000  6.921139e-09
orbit19          0.000000  1.463861e-11
orbit20          0.000000  1.452193e-08
orbit21          0.000000  1.172227e-07
orbit22          0.000000  2.354383e-10
orbit23          0.000000 -9.372481e-05
orbit24          0.000000 -5.261266e-07
orbit25          0.000000 -1.316930e-09
orbit26          0.000000 -6.501179e-06
orbit27          0.000000  0.000000e+00
orbit28          0.000000  1.749439e-06
orbit29          0.000000 -1.024431e-06
orbit30          0.000000  1.353423e-06
orbit31          0.000000  0.000000e+00
orbit32          0.000000  2.703749e-08
orbit33          0.000000  8.723229e-06
orbit34          0.000000 -5.820711e-06
orbit35          0.000000 -4.417787e-08
orbit36          0.000000 -2.730866e-06
orbit37          0.000000  9.458159e-07
orbit38          0.000000  4.043262e-05
orbit39          0.000000  0.000000e+00
orbit40          0.000000 -3.224167e-06
orbit41          0.000000 -2.544191e-05
orbit42          0.000000 -2.717620e-07
orbit43          0.000000  0.000000e+00
orbit44          0.000000  1.453804e-03
orbit45          0.000000  6.078755e-06
orbit46          0.000000 -1.702548e-05
orbit47          0.000000  7.458776e-05
orbit48          0.000000 -6.018680e-05
orbit49          0.000000  2.117833e-05
orbit50          0.000000  1.634319e-04
orbit51          0.000000  2.716798e-05
orbit52          0.000000  2.283111e-04
orbit53          0.000000 -3.413306e-04
orbit54          0.000000 -3.076060e-05
orbit55          0.000000 -4.675872e-03
orbit56          0.000000 -6.944676e-05
orbit57          0.000000 -6.363970e-06
orbit58          0.000000  2.881743e-04
orbit59          0.000000  9.012254e-05
orbit60          0.000000  1.582145e-04
orbit61          0.000000  1.167964e-04
orbit62          0.000000  3.820228e-05
orbit63          0.000000 -5.838167e-07
orbit64          0.000000  4.837424e-04
orbit65          0.000000  0.000000e+00
orbit66          0.000000 -3.398050e-04
orbit67          0.000000 -1.591155e-03
orbit68          0.000000 -5.097587e-04
orbit69          0.000000 -7.202979e-02
orbit70          0.000000 -1.951612e-03
orbit71          0.000000  1.006904e-02
orbit72          0.000000 -6.034391e-03
AP               0.000000 -1.539008e-01
bet              0.000000 -2.064850e-05
ecc              0.000000 -1.413737e-01
eccrad           0.000000 -8.396812e-01
close            0.000000 -2.255978e+00
constraint       0.000000  1.205391e-01
coreness         0.000000 -4.548138e-02
knn              0.000000 -3.263446e-03
hubscore         0.000000  2.617458e+01
pagerank         0.000000 -8.110975e-01
trans            0.000000 -2.212337e-01
evcent           0.000000  4.000847e+00
first            0.000000  7.528856e-03
upto_second      0.000000  0.000000e+00
upto_third       0.000000 -8.069629e-05
upto_fourth      0.000000  0.000000e+00
upto_fifth       0.000000 -1.927816e-03
upto_sixth       0.000000  1.272918e-01
second           0.000000  0.000000e+00
third            0.000000 -1.002150e-04
fourth           0.000000  2.295776e-04
fifth            0.000000  0.000000e+00
sixth            0.000000  1.063563e-02
ratio1           0.000000  0.000000e+00
ratio2           0.000000 -2.047923e-02
ratio3           0.000000 -4.450564e-01
ratio4           0.000000  1.344572e+00
ratio5           0.000000  2.210063e-01
ratio6           0.000000 -4.967789e-03
selfinter        0.000000  1.851509e-01
walktrap_vertex  0.000000  1.106755e-01
bigcom1          0.000000  2.386708e-01
bigcom2          0.000000 -1.039277e+00
bigcom3          0.000000 -1.811703e+00
bigcom4          0.000000 -2.652651e-01
bigcom6          0.000000 -6.378551e-01
bigcom8          0.000000 -7.633518e-01
bigcom9          0.000000 -1.388106e+00
bigcom11         0.000000 -1.074289e+00
bigcom13         0.000000 -1.380238e+00
bigcom15         0.000000  2.819344e+00
bigcom16         0.000000 -1.001620e+00
bigcom21         0.000000  1.590432e+00
bigcom22         0.000000 -9.667534e-02
bigcom24         0.000000 -1.078215e+00
bigcom26         0.000000  2.934142e-01
bigcom28         0.000000 -1.002632e-01
bigcom30         0.000000  3.150755e-02
bigcom31         0.000000 -1.303830e+00
bigcom32         0.000000 -1.202363e+00
bigcom33         0.000000 -5.861351e-01
bigcom34         0.000000 -3.585495e-01
bigcom36         0.000000 -9.791410e-01
bigcom37         0.000000 -5.201496e-01
bigcom38         0.000000 -2.873195e-01
bigcom39         0.000000 -9.221503e-01
bigcom40         0.000000 -1.223121e-01
bigcom43         0.000000 -1.247382e+00
bigcom44         0.000000 -1.410917e+00
bigcom46         0.000000  1.790296e+00
bigcom47         0.000000 -1.136823e+00
bigcom49         0.000000 -1.011344e+00
bigcom50         0.000000 -3.287198e-01
bigcom51         0.000000  0.000000e+00
bigcom52         0.000000 -5.708415e-01
bigcom54         0.000000 -1.059129e-01
bigcom56         0.000000 -1.542479e+00
bigcom62         0.000000 -3.577183e-01
bigcom66         0.000000  0.000000e+00
bigcom68         0.000000 -1.050760e+00
bigcom69         0.000000 -1.094603e+00
bigcom71         0.000000 -1.042896e+00
bigcom72         0.000000 -8.663156e-02
bigcom73         0.000000 -1.295513e+00
bigcom74         0.000000 -1.163658e+00
bigcom75         0.000000 -1.072191e+00
bigcom76         0.000000 -6.870709e-01
bigcom77         0.000000 -1.223304e+00
bigcom79         0.000000 -9.068837e-01
bigcom80         0.000000 -8.172998e-01
bigcom82         0.000000 -5.819623e-01
bigcom83         0.000000  0.000000e+00
bigcom84         0.000000 -8.982628e-01
bigcom85         0.000000 -7.739795e-01
bigcom87         0.000000 -1.329347e+00
bigcom89         0.000000 -3.351258e-01
bigcom91         0.000000 -1.351734e+00
bigcom92         0.000000 -1.641813e+00
bigcom93         0.000000  0.000000e+00
bigcom96         0.000000 -1.161039e+00
bigcom97         0.000000 -1.181528e+00
bigcom98         0.000000 -3.113952e-01
bigcom99         0.000000  0.000000e+00
bigcom101        0.000000 -6.676693e-01
bigcom104        0.000000  4.243544e+00
bigcom106        0.000000 -1.579296e-04
bigcom109        0.000000 -7.739044e-01
bigcom113        0.000000  0.000000e+00
bigcom116        0.000000 -1.650598e+00
bigcom120        0.000000 -8.624349e-01
bigcom123        0.000000 -9.501794e-01
bigcom126        0.000000  4.673617e+00
bigcom127        0.000000 -9.689522e-01
bigcom137        0.000000 -1.128368e+00
bigcom139        0.000000 -6.300072e-01
bigcom140        0.000000 -1.040938e+00
bigcom143        0.000000  0.000000e+00
bigcom145        0.000000 -1.106403e+00
bigcom146        0.000000 -1.649780e+00
bigcom147        0.000000 -1.034810e+00
bigcom149        0.000000 -8.362314e-01
bigcom153        0.000000 -1.143192e+00
bigcom154        0.000000 -7.249155e-01
bigcom156        0.000000 -8.647324e-01
bigcom157        0.000000 -3.794878e-01
bigcom158        0.000000  0.000000e+00
bigcom160        0.000000 -6.827396e-01
bigcom161        0.000000 -1.075026e+00
bigcom162        0.000000 -8.905449e-01
bigcom164        0.000000 -3.630677e-01
bigcom166        0.000000 -7.487064e-01
bigcom167        0.000000 -6.200199e-01
bigcom171        0.000000  1.725188e+00
bigcom173        0.000000 -1.441433e+00
bigcom175        0.000000 -8.946336e-03
bigcom176        0.000000  0.000000e+00
bigcom177        0.000000  0.000000e+00
bigcom178        0.000000 -6.488493e-01
bigcom180        0.000000 -8.299000e-01
bigcom181        0.000000 -1.560568e+00
bigcom184        0.000000 -1.010094e+00
bigcom186        0.000000 -5.705629e-01
bigcom187        0.000000 -9.723042e-01
bigcom189        0.000000  0.000000e+00
bigcom194        0.000000 -5.016163e-01
bigcom195        0.000000 -9.967907e-01
bigcom196        0.000000 -1.314427e+00
bigcom204        0.000000  0.000000e+00
bigcom205        0.000000 -3.571096e-01
bigcom212        0.000000  0.000000e+00
bigcom214        0.000000 -1.021377e+00
bigcom222        0.000000  0.000000e+00
bigcom223        0.000000 -1.142452e+00
bigcom226        0.000000 -1.226006e+00
bigcom227        0.000000 -1.900836e-01
bigcom229        0.000000 -1.253022e+00
bigcom233        0.000000 -6.373908e-01
bigcom236        0.000000 -6.801461e-01
bigcom237        0.000000 -1.383053e+00
bigcom246        0.000000 -1.484630e+00
bigcom248        0.000000  1.937444e+00
bigcom249        0.000000 -1.147033e+00
bigcom250        0.000000 -1.266438e+00
bigcom254        0.000000 -1.222767e+00
bigcom266        0.000000 -1.335128e+00
bigcom269        0.000000  0.000000e+00
bigcom272        0.000000 -6.850373e-01
bigcom274        0.000000  1.086018e+00
bigcom281        0.000000 -3.954595e-01
bigcom291        0.000000 -1.267319e+00
bigcom292        0.000000 -3.491385e-01
bigcom295        0.000000 -1.261396e+00
bigcom299        0.000000 -7.706178e-01
bigcom301        0.000000 -1.273507e+00
bigcom306        0.000000 -1.328872e+00
bigcom309        0.000000  0.000000e+00
bigcom314        0.000000 -1.080591e+00
bigcom321        0.000000 -6.926417e-01
bigcom341        0.000000 -1.149847e+00
bigcom350        0.000000 -3.798238e-01
bigcom353        0.000000 -1.237638e+00
bigcom359        0.000000 -4.098640e-01
bigcom363        0.000000 -1.043551e-02
bigcom365        0.000000 -3.079063e-01
bigcom385        0.000000 -7.905954e-01
bigcom386        0.000000 -9.706071e-01
bigcom408        0.000000  3.771052e+00
bigcom412        0.000000 -6.683898e-01
bigcom480        0.000000 -2.516071e-02
spin_vertex      0.000000 -1.663728e-01
membership_s1    0.000000 -2.146258e-01
membership_s3    0.000000  0.000000e+00
membership_s4    0.000000  4.269480e-01
membership_s5    0.000000 -2.698722e-02
membership_s6    0.000000  3.181327e-01
membership_s7    0.000000 -4.687675e-02
membership_s8    0.000000 -4.973380e-01
membership_s9    0.000000 -1.049009e-02
membership_s11   0.000000 -8.724174e-05
membership_s12   0.000000 -9.268295e-01
membership_s14   0.000000 -9.598454e-01
membership_s15   0.000000  2.655932e-03
membership_s16   0.000000  0.000000e+00
membership_s17   0.000000  0.000000e+00
membership_s18   0.000000 -3.363289e-01
membership_s20   0.000000  0.000000e+00
membership_s21   0.000000 -1.285327e+00
membership_s22   0.000000 -7.913209e-01
membership_s24   0.000000 -9.339393e-01
membership_s25   0.000000 -1.175359e+00
membership_s26   0.000000  0.000000e+00
membership_s27   0.000000  4.189828e-02
membership_s28   0.000000 -5.887179e-01
membership_s30   0.000000  0.000000e+00
membership_s31   0.000000  1.809894e-01
membership_s32   0.000000  8.239315e-02
membership_s33   0.000000  0.000000e+00
membership_s36   0.000000  1.758479e-01
membership_s37   0.000000 -3.571494e+00
V1               0.000000  4.019450e-01
V2               0.000000  5.792277e+00
pdi              0.000000 -2.140270e+03
adhesion         0.000000 -4.008235e-06
cohesion         0.000000  7.104016e-04
inner            0.000000 -3.153840e-05
outer            0.000000 -1.117139e-04
ioratio          0.000000 -5.854645e-02
comsize          0.000000 -1.387890e-04
target           0.000000  2.106046e-01
[1] "Dataset: med_CT Model GBM, run: 3 of 10 2015-06-16 10:41:41"
Iter   TrainDeviance   ValidDeviance   StepSize   Improve
     1        0.1171             nan     0.0100    0.0000
     2        0.1161             nan     0.0100   -0.0001
     3        0.1149             nan     0.0100   -0.0001
     4        0.1137             nan     0.0100    0.0001
     5        0.1128             nan     0.0100   -0.0001
     6        0.1112             nan     0.0100   -0.0001
     7        0.1100             nan     0.0100   -0.0001
     8        0.1084             nan     0.0100   -0.0000
     9        0.1069             nan     0.0100    0.0000
    10        0.1054             nan     0.0100   -0.0000
    20        0.0962             nan     0.0100   -0.0000
    40        0.0822             nan     0.0100   -0.0000
    60        0.0719             nan     0.0100   -0.0000
    80        0.0640             nan     0.0100   -0.0000
    98        0.0576             nan     0.0100   -0.0000

[1] "GBM variable coefficients"
                            var    rel.inf
ratio5                   ratio5 4.84155001
bet                         bet 4.30919848
pagerank               pagerank 3.26929143
orbit16                 orbit16 2.67577926
orbit36                 orbit36 2.58250666
ratio4                   ratio4 2.45750707
V1                           V1 2.38049270
outer                     outer 2.17780707
V2                           V2 1.92726967
orbit52                 orbit52 1.89452630
orbit50                 orbit50 1.80912776
comsize                 comsize 1.55178227
orbit7                   orbit7 1.53579193
ioratio                 ioratio 1.51844818
orbit37                 orbit37 1.51020423
membership_s36   membership_s36 1.50649177
orbit38                 orbit38 1.50346484
orbit19                 orbit19 1.50162050
graph11                 graph11 1.31813387
walktrap_vertex walktrap_vertex 1.26046516
orbit48                 orbit48 1.24647580
ratio6                   ratio6 1.23871025
orbit2                   orbit2 1.23665064
orbit64                 orbit64 1.19914492
orbit39                 orbit39 1.18134529
graph5                   graph5 1.15025679
graph22                 graph22 1.14818636
orbit62                 orbit62 1.12561098
graph3                   graph3 1.11899007
inner                     inner 1.04837971
ratio1                   ratio1 1.03559307
graph19                 graph19 1.00889523
knn                         knn 0.98263574
constraint           constraint 0.97610502
bigcom21               bigcom21 0.96903307
orbit56                 orbit56 0.94872406
graph13                 graph13 0.92592876
orbit29                 orbit29 0.89939880
graph21                 graph21 0.88716441
graph16                 graph16 0.87697943
orbit17                 orbit17 0.86098342
orbit23                 orbit23 0.84522404
graph18                 graph18 0.82634115
orbit32                 orbit32 0.81092143
orbit49                 orbit49 0.79659224
orbit47                 orbit47 0.75884897
orbit21                 orbit21 0.74822020
orbit51                 orbit51 0.72897615
orbit30                 orbit30 0.71584211
graph15                 graph15 0.71371741
fourth                   fourth 0.70788058
graph20                 graph20 0.70338796
orbit25                 orbit25 0.68355591
target                   target 0.65226999
orbit20                 orbit20 0.64295495
ratio2                   ratio2 0.63358238
upto_sixth           upto_sixth 0.62892789
adhesion               adhesion 0.62189760
graph10                 graph10 0.61886581
trans                     trans 0.61857499
orbit59                 orbit59 0.60703587
orbit27                 orbit27 0.59771141
bigcom1                 bigcom1 0.58370106
cohesion               cohesion 0.58069642
graph23                 graph23 0.57989162
bigcom26               bigcom26 0.56301595
orbit44                 orbit44 0.56101642
orbit63                 orbit63 0.54574318
orbit45                 orbit45 0.54180164
orbit40                 orbit40 0.52652183
orbit18                 orbit18 0.52243703
orbit6                   orbit6 0.48789721
upto_fourth         upto_fourth 0.48244354
spin_vertex         spin_vertex 0.47208956
orbit13                 orbit13 0.46161289
orbit46                 orbit46 0.45912138
graph4                   graph4 0.44829134
graph25                 graph25 0.44553014
orbit55                 orbit55 0.43851178
sixth                     sixth 0.43198366
orbit26                 orbit26 0.43109149
membership_s30   membership_s30 0.41822291
upto_second         upto_second 0.41511999
orbit53                 orbit53 0.35189907
graph17                 graph17 0.33994037
orbit12                 orbit12 0.32931406
orbit42                 orbit42 0.32817853
orbit65                 orbit65 0.32477518
bigcom40               bigcom40 0.30814279
orbit60                 orbit60 0.30703474
third                     third 0.28908925
orbit11                 orbit11 0.27995728
graph9                   graph9 0.27912867
upto_third           upto_third 0.27224177
orbit33                 orbit33 0.24637255
orbit28                 orbit28 0.22748418
graph6                   graph6 0.21936297
orbit35                 orbit35 0.21900307
graph1                   graph1 0.21817045
orbit41                 orbit41 0.21759866
graph24                 graph24 0.20282826
upto_fifth           upto_fifth 0.20183616
graph12                 graph12 0.19781138
orbit31                 orbit31 0.19674397
membership_s4     membership_s4 0.17491813
graph26                 graph26 0.17477867
fifth                     fifth 0.17318559
graph2                   graph2 0.17277437
orbit61                 orbit61 0.16959799
orbit68                 orbit68 0.16689972
orbit4                   orbit4 0.15859024
orbit15                 orbit15 0.14071846
orbit66                 orbit66 0.13894200
orbit54                 orbit54 0.13094076
coreness               coreness 0.12645931
pdi                         pdi 0.12561526
bigcom274             bigcom274 0.12431535
orbit5                   orbit5 0.11333498
graph7                   graph7 0.10511928
close                     close 0.09912213
hubscore               hubscore 0.09661210
second                   second 0.09636262
evcent                   evcent 0.09217905
orbit10                 orbit10 0.09038707
graph0                   graph0 0.08550792
orbit58                 orbit58 0.08112720
graph27                 graph27 0.07898515
graph28                 graph28 0.07821059
membership_s6     membership_s6 0.07415057
graph14                 graph14 0.07161260
orbit24                 orbit24 0.07107395
selfinter             selfinter 0.06747652
orbit9                   orbit9 0.06712867
ratio3                   ratio3 0.04391844
bigcom15               bigcom15 0.04284294
membership_s5     membership_s5 0.04235429
membership_s7     membership_s7 0.04223683
orbit57                 orbit57 0.03634358
orbit69                 orbit69 0.03604798
graph29                 graph29 0.03457331
orbit43                 orbit43 0.03145869
membership_s31   membership_s31 0.02989847
orbit1                   orbit1 0.02707452
graph8                   graph8 0.02573994
bigcom30               bigcom30 0.02196677
orbit22                 orbit22 0.01699610
membership_s32   membership_s32 0.01078746
orbit0                   orbit0 0.00000000
orbit3                   orbit3 0.00000000
orbit8                   orbit8 0.00000000
orbit14                 orbit14 0.00000000
orbit34                 orbit34 0.00000000
orbit67                 orbit67 0.00000000
orbit70                 orbit70 0.00000000
orbit71                 orbit71 0.00000000
orbit72                 orbit72 0.00000000
AP                           AP 0.00000000
ecc                         ecc 0.00000000
eccrad                   eccrad 0.00000000
first                     first 0.00000000
bigcom2                 bigcom2 0.00000000
bigcom3                 bigcom3 0.00000000
bigcom4                 bigcom4 0.00000000
bigcom6                 bigcom6 0.00000000
bigcom8                 bigcom8 0.00000000
bigcom9                 bigcom9 0.00000000
bigcom11               bigcom11 0.00000000
bigcom13               bigcom13 0.00000000
bigcom16               bigcom16 0.00000000
bigcom22               bigcom22 0.00000000
bigcom24               bigcom24 0.00000000
bigcom28               bigcom28 0.00000000
bigcom31               bigcom31 0.00000000
bigcom32               bigcom32 0.00000000
bigcom33               bigcom33 0.00000000
bigcom34               bigcom34 0.00000000
bigcom36               bigcom36 0.00000000
bigcom37               bigcom37 0.00000000
bigcom38               bigcom38 0.00000000
bigcom39               bigcom39 0.00000000
bigcom43               bigcom43 0.00000000
bigcom44               bigcom44 0.00000000
bigcom46               bigcom46 0.00000000
bigcom47               bigcom47 0.00000000
bigcom49               bigcom49 0.00000000
bigcom50               bigcom50 0.00000000
bigcom51               bigcom51 0.00000000
bigcom52               bigcom52 0.00000000
bigcom54               bigcom54 0.00000000
bigcom56               bigcom56 0.00000000
bigcom62               bigcom62 0.00000000
bigcom66               bigcom66 0.00000000
bigcom68               bigcom68 0.00000000
bigcom69               bigcom69 0.00000000
bigcom71               bigcom71 0.00000000
bigcom72               bigcom72 0.00000000
bigcom73               bigcom73 0.00000000
bigcom74               bigcom74 0.00000000
bigcom75               bigcom75 0.00000000
bigcom76               bigcom76 0.00000000
bigcom77               bigcom77 0.00000000
bigcom79               bigcom79 0.00000000
bigcom80               bigcom80 0.00000000
bigcom82               bigcom82 0.00000000
bigcom83               bigcom83 0.00000000
bigcom84               bigcom84 0.00000000
bigcom85               bigcom85 0.00000000
bigcom87               bigcom87 0.00000000
bigcom89               bigcom89 0.00000000
bigcom91               bigcom91 0.00000000
bigcom92               bigcom92 0.00000000
bigcom93               bigcom93 0.00000000
bigcom96               bigcom96 0.00000000
bigcom97               bigcom97 0.00000000
bigcom98               bigcom98 0.00000000
bigcom99               bigcom99 0.00000000
bigcom101             bigcom101 0.00000000
bigcom104             bigcom104 0.00000000
bigcom106             bigcom106 0.00000000
bigcom109             bigcom109 0.00000000
bigcom113             bigcom113 0.00000000
bigcom116             bigcom116 0.00000000
bigcom120             bigcom120 0.00000000
bigcom123             bigcom123 0.00000000
bigcom126             bigcom126 0.00000000
bigcom127             bigcom127 0.00000000
bigcom137             bigcom137 0.00000000
bigcom139             bigcom139 0.00000000
bigcom140             bigcom140 0.00000000
bigcom143             bigcom143 0.00000000
bigcom145             bigcom145 0.00000000
bigcom146             bigcom146 0.00000000
bigcom147             bigcom147 0.00000000
bigcom149             bigcom149 0.00000000
bigcom153             bigcom153 0.00000000
bigcom154             bigcom154 0.00000000
bigcom156             bigcom156 0.00000000
bigcom157             bigcom157 0.00000000
bigcom158             bigcom158 0.00000000
bigcom160             bigcom160 0.00000000
bigcom161             bigcom161 0.00000000
bigcom162             bigcom162 0.00000000
bigcom164             bigcom164 0.00000000
bigcom166             bigcom166 0.00000000
bigcom167             bigcom167 0.00000000
bigcom171             bigcom171 0.00000000
bigcom173             bigcom173 0.00000000
bigcom175             bigcom175 0.00000000
bigcom176             bigcom176 0.00000000
bigcom177             bigcom177 0.00000000
bigcom178             bigcom178 0.00000000
bigcom180             bigcom180 0.00000000
bigcom181             bigcom181 0.00000000
bigcom184             bigcom184 0.00000000
bigcom186             bigcom186 0.00000000
bigcom187             bigcom187 0.00000000
bigcom189             bigcom189 0.00000000
bigcom194             bigcom194 0.00000000
bigcom195             bigcom195 0.00000000
bigcom196             bigcom196 0.00000000
bigcom204             bigcom204 0.00000000
bigcom205             bigcom205 0.00000000
bigcom212             bigcom212 0.00000000
bigcom214             bigcom214 0.00000000
bigcom222             bigcom222 0.00000000
bigcom223             bigcom223 0.00000000
bigcom226             bigcom226 0.00000000
bigcom227             bigcom227 0.00000000
bigcom229             bigcom229 0.00000000
bigcom233             bigcom233 0.00000000
bigcom236             bigcom236 0.00000000
bigcom237             bigcom237 0.00000000
bigcom246             bigcom246 0.00000000
bigcom248             bigcom248 0.00000000
bigcom249             bigcom249 0.00000000
bigcom250             bigcom250 0.00000000
bigcom254             bigcom254 0.00000000
bigcom266             bigcom266 0.00000000
bigcom269             bigcom269 0.00000000
bigcom272             bigcom272 0.00000000
bigcom281             bigcom281 0.00000000
bigcom291             bigcom291 0.00000000
bigcom292             bigcom292 0.00000000
bigcom295             bigcom295 0.00000000
bigcom299             bigcom299 0.00000000
bigcom301             bigcom301 0.00000000
bigcom306             bigcom306 0.00000000
bigcom309             bigcom309 0.00000000
bigcom314             bigcom314 0.00000000
bigcom321             bigcom321 0.00000000
bigcom341             bigcom341 0.00000000
bigcom350             bigcom350 0.00000000
bigcom353             bigcom353 0.00000000
bigcom359             bigcom359 0.00000000
bigcom363             bigcom363 0.00000000
bigcom365             bigcom365 0.00000000
bigcom385             bigcom385 0.00000000
bigcom386             bigcom386 0.00000000
bigcom408             bigcom408 0.00000000
bigcom412             bigcom412 0.00000000
bigcom480             bigcom480 0.00000000
membership_s1     membership_s1 0.00000000
membership_s3     membership_s3 0.00000000
membership_s8     membership_s8 0.00000000
membership_s9     membership_s9 0.00000000
membership_s11   membership_s11 0.00000000
membership_s12   membership_s12 0.00000000
membership_s14   membership_s14 0.00000000
membership_s15   membership_s15 0.00000000
membership_s16   membership_s16 0.00000000
membership_s17   membership_s17 0.00000000
membership_s18   membership_s18 0.00000000
membership_s20   membership_s20 0.00000000
membership_s21   membership_s21 0.00000000
membership_s22   membership_s22 0.00000000
membership_s24   membership_s24 0.00000000
membership_s25   membership_s25 0.00000000
membership_s26   membership_s26 0.00000000
membership_s27   membership_s27 0.00000000
membership_s28   membership_s28 0.00000000
membership_s33   membership_s33 0.00000000
membership_s37   membership_s37 0.00000000
[1] "Dataset: med_CT Model RF, run: 3 of 10 2015-06-16 10:42:20"
     |      Out-of-bag   |
Tree |      MSE  %Var(y) |
   1 |  0.02517   236.56 |
   2 |  0.02529   237.68 |
   3 |  0.02105   197.78 |
   4 |  0.01897   178.24 |
   5 |  0.01863   175.09 |
   6 |  0.01767   166.01 |
   7 |  0.01617   151.97 |
   8 |  0.01576   148.09 |
   9 |  0.01514   142.31 |
  10 |  0.01507   141.62 |
  11 |  0.01482   139.23 |
  12 |  0.01444   135.69 |
  13 |   0.0146   137.23 |
  14 |  0.01422   133.60 |
  15 |  0.01387   130.30 |
  16 |  0.01366   128.32 |
  17 |  0.01357   127.53 |
  18 |  0.01336   125.57 |
  19 |  0.01319   123.93 |
  20 |  0.01313   123.35 |
  21 |  0.01306   122.72 |
  22 |    0.013   122.20 |
  23 |  0.01291   121.32 |
  24 |  0.01286   120.82 |
  25 |  0.01284   120.62 |
  26 |  0.01283   120.57 |
  27 |  0.01277   119.98 |
  28 |  0.01275   119.85 |
  29 |  0.01267   119.11 |
  30 |  0.01257   118.16 |
  31 |  0.01247   117.16 |
  32 |  0.01241   116.60 |
  33 |  0.01233   115.91 |
  34 |  0.01228   115.42 |
  35 |  0.01231   115.63 |
  36 |  0.01228   115.40 |
  37 |  0.01226   115.17 |
  38 |  0.01228   115.38 |
  39 |  0.01228   115.35 |
  40 |   0.0122   114.64 |
  41 |  0.01219   114.60 |
  42 |  0.01213   114.02 |
  43 |  0.01213   114.01 |
  44 |   0.0121   113.73 |
  45 |  0.01208   113.56 |
  46 |  0.01207   113.38 |
  47 |  0.01205   113.24 |
  48 |  0.01201   112.89 |
  49 |    0.012   112.80 |
  50 |  0.01201   112.91 |
  51 |  0.01199   112.69 |
  52 |  0.01199   112.66 |
  53 |  0.01199   112.66 |
  54 |  0.01196   112.42 |
  55 |  0.01197   112.45 |
  56 |  0.01196   112.41 |
  57 |  0.01194   112.22 |
  58 |  0.01194   112.21 |
  59 |  0.01193   112.12 |
  60 |  0.01194   112.21 |
  61 |  0.01192   112.05 |
  62 |  0.01191   111.96 |
  63 |  0.01191   111.90 |
  64 |  0.01191   111.88 |
  65 |  0.01191   111.93 |
  66 |  0.01189   111.77 |
  67 |  0.01188   111.60 |
  68 |  0.01186   111.46 |
  69 |  0.01184   111.29 |
  70 |  0.01184   111.23 |
  71 |  0.01186   111.41 |
  72 |  0.01186   111.44 |
  73 |  0.01185   111.35 |
  74 |  0.01183   111.18 |
  75 |  0.01182   111.04 |
  76 |  0.01184   111.24 |
  77 |  0.01184   111.25 |
  78 |  0.01183   111.16 |
  79 |  0.01184   111.24 |
  80 |  0.01183   111.21 |
  81 |  0.01184   111.30 |
  82 |  0.01183   111.16 |
  83 |  0.01183   111.15 |
  84 |  0.01183   111.12 |
  85 |  0.01181   110.98 |
  86 |  0.01181   110.98 |
  87 |  0.01179   110.77 |
  88 |  0.01177   110.64 |
  89 |  0.01177   110.56 |
  90 |  0.01176   110.51 |
  91 |  0.01176   110.49 |
  92 |  0.01176   110.51 |
  93 |  0.01175   110.43 |
  94 |  0.01175   110.40 |
  95 |  0.01175   110.42 |
  96 |  0.01175   110.43 |
  97 |  0.01175   110.45 |
  98 |  0.01175   110.42 |
  99 |  0.01175   110.44 |
 100 |  0.01175   110.46 |
[1] "Random Forest variable coefficients"
                      %IncMSE IncNodePurity
graph5           1.769040e-03  3.166683e-01
graph6           7.820165e-04  8.666099e-02
graph7           5.302320e-04  2.519527e-01
graph8           5.430130e-04  1.231525e-01
graph9           1.355140e-03  9.572430e-02
graph10          7.178252e-04  2.321225e-01
graph11          9.007305e-03  4.683171e-01
graph12          7.012243e-04  1.451313e-01
graph13          1.068955e-03  3.017060e-01
graph14          1.637601e-03  1.955765e-01
graph15          1.652829e-03  1.886538e-01
graph16          1.811391e-03  5.295747e-01
graph17          3.021182e-03  2.065240e-01
graph18          7.662082e-04  9.813483e-02
graph19          5.737634e-04  1.621600e-01
graph20          2.485824e-03  5.032188e-01
graph21          1.268800e-03  3.062042e-01
graph22          3.101320e-03  1.948451e-01
graph23          4.595287e-03  3.394232e-01
graph24          1.260333e-03  1.454161e-01
graph25          2.888586e-03  2.986878e-01
graph26          2.763352e-03  1.650091e-01
graph27          1.136346e-03  1.342608e-01
graph28          7.521323e-05  1.007224e-01
graph29          1.845417e-04  6.308145e-03
orbit0           6.244909e-04  1.345731e-01
orbit1           1.857544e-03  1.487515e-01
orbit2           3.699734e-03  3.158996e-01
orbit3           5.126080e-04  1.698310e-01
orbit4           1.608668e-03  2.105035e-01
orbit5           5.415671e-04  1.883516e-01
orbit6           9.142268e-04  2.836190e-01
orbit7           2.745199e-03  2.369405e-01
orbit8           3.902648e-03  3.773770e-01
orbit9           2.157142e-03  1.781104e-01
orbit10          5.476672e-04  9.905665e-02
orbit11          1.322428e-03  2.324327e-01
orbit12          6.000907e-04  7.922390e-02
orbit13          6.997425e-04  1.538121e-01
orbit14          2.896937e-04  1.596849e-01
orbit15          4.937326e-03  2.951180e-01
orbit16          6.624404e-04  1.169981e-01
orbit17          1.247217e-03  1.951341e-01
orbit18          1.248940e-03  5.401659e-01
orbit19          2.967129e-03  2.326468e-01
orbit20          4.175215e-03  3.408375e-01
orbit21          1.225053e-03  3.407063e-01
orbit22          7.600809e-03  4.607171e-01
orbit23          4.283415e-03  1.896876e-01
orbit24          1.146355e-03  1.129218e-01
orbit25          1.909348e-03  2.133553e-01
orbit26          1.133764e-03  1.772874e-01
orbit27          2.425278e-03  3.843181e-01
orbit28          8.660842e-04  2.330106e-01
orbit29          2.407810e-03  2.186711e-01
orbit30          1.810806e-03  3.280655e-01
orbit31          4.283016e-03  3.619586e-01
orbit32          9.320752e-04  1.115881e-01
orbit33          1.931666e-03  2.042292e-01
orbit34          2.325962e-03  1.553675e-01
orbit35          6.686143e-04  1.898985e-01
orbit36          1.261472e-03  3.140921e-01
orbit37          4.176120e-03  4.780158e-01
orbit38          7.090635e-04  1.367221e-01
orbit39          9.497744e-04  1.497068e-01
orbit40          1.344859e-03  1.170042e-01
orbit41          9.394273e-04  1.260836e-01
orbit42          6.438224e-04  2.144958e-01
orbit43          1.158896e-03  9.902189e-02
orbit44          4.174918e-03  4.288291e-01
orbit45          2.190617e-03  2.689136e-01
orbit46          1.028402e-03  1.445132e-01
orbit47          2.448506e-03  1.945105e-01
orbit48          2.915780e-03  1.589631e-01
orbit49          2.241810e-03  7.800983e-01
orbit50          2.411384e-03  2.854302e-01
orbit51          4.915111e-04  2.252991e-01
orbit52          5.143311e-03  3.030080e-01
orbit53          9.073014e-04  1.541522e-01
orbit54          2.255766e-03  2.739228e-01
orbit55          1.214373e-03  2.377623e-01
orbit56          7.112221e-03  5.702406e-01
orbit57          2.457760e-04  1.045638e-01
orbit58          5.883536e-04  1.826301e-01
orbit59          2.144960e-03  2.414784e-01
orbit60          7.870628e-04  1.558038e-01
orbit61          5.499147e-04  1.817019e-01
orbit62          6.182904e-03  3.890126e-01
orbit63          1.427955e-03  1.429453e-01
orbit64          2.238701e-03  2.536345e-01
orbit65          1.675381e-03  1.975898e-01
orbit66          6.276637e-04  1.270416e-01
orbit67          5.770619e-05  5.897911e-02
orbit68          2.071009e-03  1.769208e-01
orbit69          6.954928e-04  1.638581e-01
orbit70          3.979694e-04  9.517696e-02
orbit71          1.242778e-04  7.946540e-02
orbit72          1.822258e-04  5.699525e-02
AP               0.000000e+00  6.938894e-20
bet              2.065436e-03  1.180435e+00
ecc              2.463897e-06  3.607143e-02
eccrad           5.771158e-06  9.191667e-02
close            4.756858e-03  2.018456e-01
constraint       7.894593e-04  3.607172e-01
coreness         6.674930e-04  1.274677e-01
knn              3.382454e-03  3.159841e-01
hubscore         3.926403e-03  1.537120e-01
pagerank         1.833725e-03  6.353977e-01
trans            1.197665e-03  3.766848e-01
evcent           3.055635e-04  1.174169e-01
first            5.444753e-04  1.196769e-01
upto_second      2.231601e-03  1.723954e-01
upto_third       3.438538e-03  1.936443e-01
upto_fourth      5.016062e-03  2.294563e-01
upto_fifth       1.127058e-03  2.195878e-01
upto_sixth       9.612171e-04  2.970013e-01
second           2.550244e-03  2.329737e-01
third            5.292660e-03  3.478290e-01
fourth           2.615966e-03  4.050046e-01
fifth            5.548342e-03  4.391127e-01
sixth            1.086522e-03  3.265033e-01
ratio1           3.356345e-03  4.556739e-01
ratio2           5.353070e-03  2.710727e-01
ratio3           3.528768e-03  3.736198e-01
ratio4           1.106614e-02  7.467966e-01
ratio5           1.161861e-03  9.531838e-01
ratio6           2.999134e-03  5.371866e-01
selfinter       -9.659832e-06  5.578598e-02
walktrap_vertex  5.444582e-04  7.008636e-01
bigcom1          1.585034e-04  1.439074e-01
bigcom2          0.000000e+00  0.000000e+00
bigcom3          0.000000e+00  0.000000e+00
bigcom4         -6.031006e-06  2.375000e-02
bigcom6          0.000000e+00  0.000000e+00
bigcom8          0.000000e+00  0.000000e+00
bigcom9          0.000000e+00  3.469447e-20
bigcom11         0.000000e+00  0.000000e+00
bigcom13         0.000000e+00  0.000000e+00
bigcom15         1.343268e-04  2.838428e-01
bigcom16         0.000000e+00  0.000000e+00
bigcom21        -4.717994e-05  2.679533e-01
bigcom22         0.000000e+00  0.000000e+00
bigcom24         0.000000e+00  0.000000e+00
bigcom26        -1.571993e-05  2.705906e-01
bigcom28        -5.906675e-06  3.156680e-04
bigcom30        -2.161248e-06  6.652846e-02
bigcom31         0.000000e+00  0.000000e+00
bigcom32         0.000000e+00  0.000000e+00
bigcom33         0.000000e+00  0.000000e+00
bigcom34         0.000000e+00  0.000000e+00
bigcom36         0.000000e+00  6.938894e-20
bigcom37         0.000000e+00  0.000000e+00
bigcom38         0.000000e+00  0.000000e+00
bigcom39         0.000000e+00  0.000000e+00
bigcom40         4.969517e-04  1.131417e-01
bigcom43         0.000000e+00  0.000000e+00
bigcom44         0.000000e+00  0.000000e+00
bigcom46        -5.024749e-05  1.520208e-01
bigcom47         0.000000e+00  0.000000e+00
bigcom49         0.000000e+00  0.000000e+00
bigcom50         0.000000e+00  0.000000e+00
bigcom51         0.000000e+00  6.938894e-20
bigcom52         0.000000e+00  0.000000e+00
bigcom54         0.000000e+00  0.000000e+00
bigcom56         0.000000e+00  0.000000e+00
bigcom62         0.000000e+00  0.000000e+00
bigcom66         0.000000e+00  0.000000e+00
bigcom68         0.000000e+00  0.000000e+00
bigcom69         0.000000e+00  0.000000e+00
bigcom71         0.000000e+00  0.000000e+00
bigcom72         0.000000e+00  0.000000e+00
bigcom73         0.000000e+00  0.000000e+00
bigcom74         0.000000e+00  0.000000e+00
bigcom75         0.000000e+00  0.000000e+00
bigcom76         0.000000e+00  0.000000e+00
bigcom77         0.000000e+00  0.000000e+00
bigcom79         0.000000e+00  0.000000e+00
bigcom80         0.000000e+00  0.000000e+00
bigcom82         0.000000e+00  0.000000e+00
bigcom83         0.000000e+00  0.000000e+00
bigcom84         0.000000e+00  0.000000e+00
bigcom85         0.000000e+00  0.000000e+00
bigcom87         0.000000e+00  0.000000e+00
bigcom89         0.000000e+00  0.000000e+00
bigcom91         0.000000e+00  0.000000e+00
bigcom92         0.000000e+00  0.000000e+00
bigcom93         0.000000e+00  0.000000e+00
bigcom96         0.000000e+00  0.000000e+00
bigcom97         0.000000e+00  0.000000e+00
bigcom98         0.000000e+00  0.000000e+00
bigcom99         0.000000e+00  0.000000e+00
bigcom101        0.000000e+00  0.000000e+00
bigcom104       -1.132499e-05  6.936004e-01
bigcom106        0.000000e+00  0.000000e+00
bigcom109        0.000000e+00  0.000000e+00
bigcom113        0.000000e+00  0.000000e+00
bigcom116        0.000000e+00  0.000000e+00
bigcom120        0.000000e+00  0.000000e+00
bigcom123        0.000000e+00  0.000000e+00
bigcom126        0.000000e+00  7.915249e-01
bigcom127        0.000000e+00  0.000000e+00
bigcom137        0.000000e+00  0.000000e+00
bigcom139        0.000000e+00  0.000000e+00
bigcom140        0.000000e+00  0.000000e+00
bigcom143        0.000000e+00  0.000000e+00
bigcom145        0.000000e+00  0.000000e+00
bigcom146        0.000000e+00  0.000000e+00
bigcom147        0.000000e+00  0.000000e+00
bigcom149        0.000000e+00  3.469447e-20
bigcom153        0.000000e+00  0.000000e+00
bigcom154        0.000000e+00  0.000000e+00
bigcom156        0.000000e+00  0.000000e+00
bigcom157        0.000000e+00  0.000000e+00
bigcom158        0.000000e+00  0.000000e+00
bigcom160        0.000000e+00  0.000000e+00
bigcom161        0.000000e+00  0.000000e+00
bigcom162        0.000000e+00  0.000000e+00
bigcom164        0.000000e+00  0.000000e+00
bigcom166        0.000000e+00  0.000000e+00
bigcom167        0.000000e+00  0.000000e+00
bigcom171        7.169126e-06  2.967661e-01
bigcom173        0.000000e+00  0.000000e+00
bigcom175        0.000000e+00  0.000000e+00
bigcom176        0.000000e+00  0.000000e+00
bigcom177        0.000000e+00  0.000000e+00
bigcom178        0.000000e+00  0.000000e+00
bigcom180        0.000000e+00  0.000000e+00
bigcom181        0.000000e+00  0.000000e+00
bigcom184        0.000000e+00  0.000000e+00
bigcom186        0.000000e+00  0.000000e+00
bigcom187        0.000000e+00  0.000000e+00
bigcom189        0.000000e+00  6.938894e-20
bigcom194        0.000000e+00  0.000000e+00
bigcom195        0.000000e+00  0.000000e+00
bigcom196        0.000000e+00  0.000000e+00
bigcom204        0.000000e+00  0.000000e+00
bigcom205        0.000000e+00  0.000000e+00
bigcom212        0.000000e+00  0.000000e+00
bigcom214        0.000000e+00  0.000000e+00
bigcom222        0.000000e+00  0.000000e+00
bigcom223        0.000000e+00  0.000000e+00
bigcom226        0.000000e+00  0.000000e+00
bigcom227        0.000000e+00  0.000000e+00
bigcom229        0.000000e+00  0.000000e+00
bigcom233        0.000000e+00  0.000000e+00
bigcom236        0.000000e+00  0.000000e+00
bigcom237        0.000000e+00  0.000000e+00
bigcom246        0.000000e+00  0.000000e+00
bigcom248       -7.271601e-05  2.530267e-01
bigcom249        0.000000e+00  0.000000e+00
bigcom250        0.000000e+00  0.000000e+00
bigcom254        0.000000e+00  0.000000e+00
bigcom266        0.000000e+00  0.000000e+00
bigcom269        0.000000e+00  0.000000e+00
bigcom272        0.000000e+00  0.000000e+00
bigcom274       -4.347317e-05  6.884410e-02
bigcom281        0.000000e+00  0.000000e+00
bigcom291        0.000000e+00  0.000000e+00
bigcom292        0.000000e+00  0.000000e+00
bigcom295        0.000000e+00  3.469447e-20
bigcom299        0.000000e+00  0.000000e+00
bigcom301        0.000000e+00  0.000000e+00
bigcom306        0.000000e+00  0.000000e+00
bigcom309        0.000000e+00  0.000000e+00
bigcom314        0.000000e+00  0.000000e+00
bigcom321        0.000000e+00  0.000000e+00
bigcom341        0.000000e+00  0.000000e+00
bigcom350        0.000000e+00  0.000000e+00
bigcom353        0.000000e+00  0.000000e+00
bigcom359        0.000000e+00  0.000000e+00
bigcom363        0.000000e+00  0.000000e+00
bigcom365        0.000000e+00  0.000000e+00
bigcom385        0.000000e+00  0.000000e+00
bigcom386        0.000000e+00  0.000000e+00
bigcom408       -2.324846e-05  7.081923e-01
bigcom412        0.000000e+00  3.469447e-20
bigcom480        0.000000e+00  0.000000e+00
spin_vertex      3.291813e-04  4.438869e-01
membership_s1    9.903490e-06  5.822910e-02
membership_s3    0.000000e+00  0.000000e+00
membership_s4    3.511215e-04  8.475599e-02
membership_s5    6.958910e-05  4.899924e-02
membership_s6    1.217646e-04  1.291516e-01
membership_s7   -2.409833e-05  5.132852e-02
membership_s8    0.000000e+00  6.938894e-20
membership_s9    0.000000e+00  0.000000e+00
membership_s11   0.000000e+00  0.000000e+00
membership_s12   0.000000e+00  0.000000e+00
membership_s14   0.000000e+00  0.000000e+00
membership_s15  -2.206490e-05  1.749934e-02
membership_s16   0.000000e+00  0.000000e+00
membership_s17   0.000000e+00  0.000000e+00
membership_s18   1.589713e-05  1.244484e-02
membership_s20   0.000000e+00  0.000000e+00
membership_s21   0.000000e+00  0.000000e+00
membership_s22   0.000000e+00  1.387779e-19
membership_s24   0.000000e+00  0.000000e+00
membership_s25   0.000000e+00  0.000000e+00
membership_s26   0.000000e+00  0.000000e+00
membership_s27   4.438754e-05  7.485068e-02
membership_s28   0.000000e+00  0.000000e+00
membership_s30   2.157109e-05  1.719606e-01
membership_s31   0.000000e+00  0.000000e+00
membership_s32  -7.723693e-06  3.333886e-02
membership_s33   0.000000e+00  0.000000e+00
membership_s36   4.156777e-04  1.520921e-01
membership_s37   0.000000e+00  6.938894e-20
V1               4.880782e-03  5.805707e-01
V2               1.086281e-03  6.995144e-01
pdi             -2.938467e-05  6.785548e-02
adhesion         3.189515e-03  6.249822e-01
cohesion         2.600846e-03  4.979146e-01
inner            2.333076e-03  5.497906e-01
outer            7.676009e-04  5.867885e-01
ioratio          3.562518e-03  7.968820e-01
comsize          4.175916e-04  4.561998e-01
target           4.028836e-05  3.926712e-01
[1] "Dataset: med_CT Model GLM, run: 3 of 10 2015-06-16 10:43:56"
[1] "glmnet variable coefficients"
                     [,1]          [,2]
(Intercept)     -4.521354 -1.086252e+03
graph0           0.000000  8.151035e-05
graph1           0.000000 -2.700226e-11
graph2           0.000000  1.667776e-02
graph3           0.000000  4.045323e-07
graph4           0.000000  3.753151e-08
graph5           0.000000 -3.834102e-04
graph6           0.000000  0.000000e+00
graph7           0.000000  1.551035e-03
graph8           0.000000  8.529325e-03
graph9           0.000000  0.000000e+00
graph10          0.000000  4.667326e-09
graph11          0.000000  2.535974e-10
graph12          0.000000 -8.560341e-08
graph13          0.000000 -5.098320e-09
graph14          0.000000  2.850950e-08
graph15          0.000000 -1.685959e-05
graph16          0.000000  0.000000e+00
graph17          0.000000 -2.554954e-07
graph18          0.000000  0.000000e+00
graph19          0.000000  0.000000e+00
graph20          0.000000  1.414624e-05
graph21          0.000000  8.350139e-06
graph22          0.000000 -3.395701e-05
graph23          0.000000 -3.134033e-05
graph24          0.000000  4.818558e-05
graph25          0.000000  0.000000e+00
graph26          0.000000 -6.427385e-05
graph27          0.000000 -1.326829e-04
graph28          0.000000  0.000000e+00
graph29          0.000000 -5.380382e-03
orbit0           0.000000  1.140673e-03
orbit1           0.000000 -1.658334e-07
orbit2           0.000000  4.384044e-04
orbit3           0.000000  1.855282e-02
orbit4           0.000000  6.921136e-06
orbit5           0.000000  0.000000e+00
orbit6           0.000000  7.283406e-08
orbit7           0.000000  2.415779e-04
orbit8           0.000000 -4.241527e-04
orbit9           0.000000  0.000000e+00
orbit10          0.000000 -5.569532e-06
orbit11          0.000000  0.000000e+00
orbit12          0.000000  2.422559e-03
orbit13          0.000000  5.330559e-04
orbit14          0.000000  9.286871e-03
orbit15          0.000000 -2.632776e-07
orbit16          0.000000  4.308906e-07
orbit17          0.000000  1.772046e-07
orbit18          0.000000  1.809523e-08
orbit19          0.000000  2.248799e-08
orbit20          0.000000 -4.725454e-09
orbit21          0.000000  2.145952e-07
orbit22          0.000000  2.177038e-10
orbit23          0.000000  0.000000e+00
orbit24          0.000000 -6.448850e-07
orbit25          0.000000  0.000000e+00
orbit26          0.000000 -1.818975e-05
orbit27          0.000000 -4.361892e-06
orbit28          0.000000  1.528835e-06
orbit29          0.000000 -9.618308e-07
orbit30          0.000000  2.113181e-06
orbit31          0.000000  1.150088e-08
orbit32          0.000000  8.018730e-08
orbit33          0.000000  3.536907e-05
orbit34          0.000000 -1.581851e-05
orbit35          0.000000 -6.703341e-06
orbit36          0.000000 -3.895819e-06
orbit37          0.000000  1.389074e-06
orbit38          0.000000 -4.961680e-06
orbit39          0.000000  0.000000e+00
orbit40          0.000000 -4.073106e-06
orbit41          0.000000 -2.952718e-05
orbit42          0.000000  1.408486e-04
orbit43          0.000000  0.000000e+00
orbit44          0.000000  1.976548e-03
orbit45          0.000000  1.156665e-05
orbit46          0.000000 -1.347599e-05
orbit47          0.000000  0.000000e+00
orbit48          0.000000 -6.337040e-05
orbit49          0.000000  2.440581e-05
orbit50          0.000000  6.827358e-05
orbit51          0.000000  4.739783e-05
orbit52          0.000000  2.064724e-04
orbit53          0.000000 -1.905284e-04
orbit54          0.000000 -2.678401e-05
orbit55          0.000000 -3.473838e-03
orbit56          0.000000 -4.402897e-05
orbit57          0.000000 -2.276272e-06
orbit58          0.000000 -1.458128e-03
orbit59          0.000000  1.202877e-04
orbit60          0.000000  1.254650e-04
orbit61          0.000000  0.000000e+00
orbit62          0.000000  5.755644e-04
orbit63          0.000000 -9.752608e-04
orbit64          0.000000  7.880441e-04
orbit65          0.000000  0.000000e+00
orbit66          0.000000 -5.375432e-04
orbit67          0.000000 -8.030377e-04
orbit68          0.000000  0.000000e+00
orbit69          0.000000 -7.223529e-02
orbit70          0.000000 -2.457797e-03
orbit71          0.000000  6.301904e-03
orbit72          0.000000 -4.701866e-03
AP               0.000000 -1.400208e+00
bet              0.000000 -2.804140e-05
ecc              0.000000  6.082886e-02
eccrad           0.000000  2.613476e-01
close            0.000000  0.000000e+00
constraint       0.000000  7.577587e-01
coreness         0.000000 -1.105541e-01
knn              0.000000 -4.655140e-03
hubscore         0.000000  1.898357e+01
pagerank         0.000000 -2.315317e+00
trans            0.000000 -8.943910e-01
evcent           0.000000  0.000000e+00
first            0.000000  8.281499e-04
upto_second      0.000000  0.000000e+00
upto_third       0.000000 -2.855956e-07
upto_fourth      0.000000 -1.560924e-04
upto_fifth       0.000000 -3.003815e-04
upto_sixth       0.000000  8.145306e-02
second           0.000000  0.000000e+00
third            0.000000 -5.315912e-05
fourth           0.000000  0.000000e+00
fifth            0.000000  1.252724e-04
sixth            0.000000  4.991553e-03
ratio1           0.000000 -3.718237e-04
ratio2           0.000000 -1.959212e-02
ratio3           0.000000 -2.912398e-01
ratio4           0.000000  5.833344e+00
ratio5           0.000000  8.778716e-01
ratio6           0.000000 -1.741290e-02
selfinter        0.000000  3.485547e-01
walktrap_vertex  0.000000  1.794622e-01
bigcom1          0.000000  2.751706e-01
bigcom2          0.000000 -6.571549e-01
bigcom3          0.000000 -1.471385e+00
bigcom4          0.000000 -3.031552e-01
bigcom6          0.000000 -6.664259e-01
bigcom8          0.000000 -1.380843e+00
bigcom9          0.000000 -1.214454e+00
bigcom11         0.000000 -7.305164e-01
bigcom13         0.000000 -1.215173e+00
bigcom15         0.000000  2.591084e+00
bigcom16         0.000000 -9.597221e-01
bigcom21         0.000000  1.304279e+00
bigcom22         0.000000 -1.525200e+00
bigcom24         0.000000 -4.271508e-01
bigcom26         0.000000  7.787371e-01
bigcom28         0.000000 -6.968385e-01
bigcom30         0.000000  5.297156e-02
bigcom31         0.000000 -1.085762e+00
bigcom32         0.000000 -1.459739e+00
bigcom33         0.000000 -4.412700e-01
bigcom34         0.000000  0.000000e+00
bigcom36         0.000000 -1.081770e+00
bigcom37         0.000000 -8.403995e-01
bigcom38         0.000000 -2.116284e-02
bigcom39         0.000000 -6.655595e-01
bigcom40         0.000000  9.540978e-02
bigcom43         0.000000 -1.048639e+00
bigcom44         0.000000 -1.277428e+00
bigcom46         0.000000  1.777982e+00
bigcom47         0.000000 -7.631423e-01
bigcom49         0.000000 -1.231979e+00
bigcom50         0.000000 -3.868217e-01
bigcom51         0.000000  0.000000e+00
bigcom52         0.000000 -5.554838e-01
bigcom54         0.000000 -5.065875e-03
bigcom56         0.000000 -1.496101e+00
bigcom62         0.000000 -2.026067e-01
bigcom66         0.000000 -2.725100e-01
bigcom68         0.000000 -9.670662e-01
bigcom69         0.000000 -1.120094e+00
bigcom71         0.000000 -9.141472e-01
bigcom72         0.000000 -6.885606e-05
bigcom73         0.000000 -8.496165e-01
bigcom74         0.000000 -1.031350e+00
bigcom75         0.000000 -6.543993e-01
bigcom76         0.000000 -5.629922e-01
bigcom77         0.000000 -1.223579e+00
bigcom79         0.000000 -8.506034e-01
bigcom80         0.000000 -7.549975e-01
bigcom82         0.000000 -4.567672e-01
bigcom83         0.000000 -6.095120e-03
bigcom84         0.000000 -1.597080e+00
bigcom85         0.000000 -7.826877e-01
bigcom87         0.000000 -5.602170e-01
bigcom89         0.000000 -8.277904e-02
bigcom91         0.000000 -1.451405e+00
bigcom92         0.000000 -1.541208e+00
bigcom93         0.000000  0.000000e+00
bigcom96         0.000000 -7.939581e-01
bigcom97         0.000000 -1.046705e+00
bigcom98         0.000000 -4.683544e-01
bigcom99         0.000000  0.000000e+00
bigcom101        0.000000 -6.210357e-01
bigcom104        0.000000  4.082695e+00
bigcom106        0.000000 -8.272639e-01
bigcom109        0.000000 -9.606043e-01
bigcom113        0.000000 -6.102327e-02
bigcom116        0.000000 -1.040043e+00
bigcom120        0.000000 -3.716930e+00
bigcom123        0.000000 -8.650682e-01
bigcom126        0.000000  8.631003e+00
bigcom127        0.000000 -9.108028e-01
bigcom137        0.000000 -9.140036e-01
bigcom139        0.000000 -3.469574e-01
bigcom140        0.000000 -1.185806e+00
bigcom143        0.000000 -7.228554e-01
bigcom145        0.000000 -9.986351e-01
bigcom146        0.000000 -1.748526e+00
bigcom147        0.000000 -1.002721e+00
bigcom149        0.000000 -9.108729e-01
bigcom153        0.000000 -9.804504e-01
bigcom154        0.000000 -6.182715e-01
bigcom156        0.000000 -5.663556e-01
bigcom157        0.000000 -7.546711e-01
bigcom158        0.000000  0.000000e+00
bigcom160        0.000000 -2.128837e-01
bigcom161        0.000000 -1.327831e+00
bigcom162        0.000000 -7.559738e-01
bigcom164        0.000000 -2.046756e-01
bigcom166        0.000000 -1.447321e+00
bigcom167        0.000000 -2.692560e-01
bigcom171        0.000000  1.783975e+00
bigcom173        0.000000 -9.909239e-01
bigcom175        0.000000  0.000000e+00
bigcom176        0.000000 -9.101336e-02
bigcom177        0.000000 -3.908119e-02
bigcom178        0.000000 -7.135831e-01
bigcom180        0.000000 -7.923809e-01
bigcom181        0.000000 -1.341301e+00
bigcom184        0.000000 -1.167073e+00
bigcom186        0.000000 -9.146843e-01
bigcom187        0.000000 -9.408039e-01
bigcom189        0.000000  0.000000e+00
bigcom194        0.000000 -7.386982e-01
bigcom195        0.000000 -9.044427e-01
bigcom196        0.000000 -1.121655e+00
bigcom204        0.000000  0.000000e+00
bigcom205        0.000000 -1.009961e-01
bigcom212        0.000000 -3.662280e-01
bigcom214        0.000000 -9.501680e-01
bigcom222        0.000000 -9.675321e-01
bigcom223        0.000000 -1.516328e+00
bigcom226        0.000000 -1.115875e+00
bigcom227        0.000000 -8.469673e-01
bigcom229        0.000000 -9.978515e-01
bigcom233        0.000000 -6.767662e-01
bigcom236        0.000000 -3.484448e-01
bigcom237        0.000000 -1.780353e+00
bigcom246        0.000000 -1.446849e+00
bigcom248        0.000000  1.829706e+00
bigcom249        0.000000 -5.333569e-01
bigcom250        0.000000 -1.266751e+00
bigcom254        0.000000 -9.777692e-01
bigcom266        0.000000 -1.342426e+00
bigcom269        0.000000  0.000000e+00
bigcom272        0.000000 -3.554121e-01
bigcom274        0.000000  1.053359e+00
bigcom281        0.000000 -2.588779e-01
bigcom291        0.000000 -9.895488e-01
bigcom292        0.000000 -9.371348e-01
bigcom295        0.000000 -8.466518e-01
bigcom299        0.000000 -5.159202e-01
bigcom301        0.000000 -1.263018e+00
bigcom306        0.000000  0.000000e+00
bigcom309        0.000000 -4.085662e-01
bigcom314        0.000000 -7.194241e-01
bigcom321        0.000000 -5.935435e-01
bigcom341        0.000000 -1.158396e+00
bigcom350        0.000000 -7.247366e-01
bigcom353        0.000000 -1.350089e+00
bigcom359        0.000000 -7.254807e-01
bigcom363        0.000000  0.000000e+00
bigcom365        0.000000 -4.868242e-01
bigcom385        0.000000 -8.647653e-01
bigcom386        0.000000 -8.065278e-01
bigcom408        0.000000  5.934272e+00
bigcom412        0.000000 -4.999809e-01
bigcom480        0.000000 -3.654027e-01
spin_vertex      0.000000 -1.819791e-01
membership_s1    0.000000 -6.304820e-01
membership_s3    0.000000 -1.148041e+00
membership_s4    0.000000  2.726805e-01
membership_s5    0.000000 -5.866559e-02
membership_s6    0.000000  1.514732e-01
membership_s7    0.000000 -7.328119e-04
membership_s8    0.000000 -7.871598e-01
membership_s9    0.000000 -8.556656e-01
membership_s11   0.000000 -5.244079e-01
membership_s12   0.000000 -6.583856e-01
membership_s14   0.000000 -1.060922e+00
membership_s15   0.000000 -1.352342e-01
membership_s16   0.000000  0.000000e+00
membership_s17   0.000000  0.000000e+00
membership_s18   0.000000 -3.273729e-01
membership_s20   0.000000  0.000000e+00
membership_s21   0.000000 -1.233557e+00
membership_s22   0.000000 -1.040931e+00
membership_s24   0.000000 -1.037921e+00
membership_s25   0.000000 -9.096697e-01
membership_s26   0.000000  0.000000e+00
membership_s27   0.000000  2.111555e-02
membership_s28   0.000000 -9.359284e-01
membership_s30   0.000000  3.855205e-04
membership_s31   0.000000  7.150479e-02
membership_s32   0.000000 -3.926682e-02
membership_s33   0.000000 -8.585422e-01
membership_s36   0.000000  2.741130e-01
membership_s37   0.000000 -3.518480e+00
V1               0.000000  4.241044e-01
V2               0.000000  5.004726e+00
pdi              0.000000  4.992081e+03
adhesion         0.000000 -6.052453e-05
cohesion         0.000000  4.460949e-04
inner            0.000000 -6.916340e-06
outer            0.000000 -1.739613e-04
ioratio          0.000000 -1.034509e+00
comsize          0.000000 -2.993807e-04
target           0.000000  1.157418e+00
[1] "Dataset: med_CT Model GBM, run: 4 of 10 2015-06-16 10:44:47"
Iter   TrainDeviance   ValidDeviance   StepSize   Improve
     1        0.1210             nan     0.0100    0.0000
     2        0.1197             nan     0.0100   -0.0000
     3        0.1183             nan     0.0100   -0.0001
     4        0.1173             nan     0.0100    0.0000
     5        0.1160             nan     0.0100   -0.0000
     6        0.1150             nan     0.0100   -0.0000
     7        0.1136             nan     0.0100    0.0000
     8        0.1125             nan     0.0100   -0.0001
     9        0.1117             nan     0.0100    0.0000
    10        0.1106             nan     0.0100    0.0000
    20        0.1005             nan     0.0100   -0.0001
    40        0.0843             nan     0.0100    0.0000
    60        0.0745             nan     0.0100   -0.0001
    80        0.0660             nan     0.0100   -0.0000
    98        0.0599             nan     0.0100   -0.0000

[1] "GBM variable coefficients"
                            var    rel.inf
bet                         bet 4.22636994
ratio5                   ratio5 3.93629905
pagerank               pagerank 3.31095870
comsize                 comsize 2.79424278
orbit36                 orbit36 2.55159305
spin_vertex         spin_vertex 2.41558349
orbit18                 orbit18 2.10827605
walktrap_vertex walktrap_vertex 2.00084811
V1                           V1 1.97064670
graph5                   graph5 1.79600984
graph11                 graph11 1.67052624
orbit37                 orbit37 1.67005588
knn                         knn 1.66530321
outer                     outer 1.58228917
ioratio                 ioratio 1.54144954
graph20                 graph20 1.51994718
constraint           constraint 1.48627744
orbit38                 orbit38 1.33580242
orbit49                 orbit49 1.30691272
inner                     inner 1.25508281
V2                           V2 1.20927211
orbit62                 orbit62 1.20616116
ratio4                   ratio4 1.20037852
graph13                 graph13 1.10708282
bigcom21               bigcom21 1.10617478
orbit48                 orbit48 1.05765770
ratio2                   ratio2 1.02801278
orbit50                 orbit50 1.02235246
graph25                 graph25 1.01110152
graph23                 graph23 1.00153458
orbit39                 orbit39 0.98864715
orbit19                 orbit19 0.98730794
orbit16                 orbit16 0.98514386
ratio6                   ratio6 0.96805722
orbit44                 orbit44 0.94240679
graph27                 graph27 0.93910490
orbit45                 orbit45 0.93458475
orbit56                 orbit56 0.92820898
target                   target 0.91892803
graph21                 graph21 0.90684350
orbit51                 orbit51 0.90322498
graph4                   graph4 0.88408005
trans                     trans 0.86267345
third                     third 0.84435742
orbit41                 orbit41 0.83437170
graph22                 graph22 0.77733553
orbit29                 orbit29 0.77580901
orbit46                 orbit46 0.77491720
orbit47                 orbit47 0.77303517
orbit28                 orbit28 0.76819470
orbit64                 orbit64 0.75969771
graph16                 graph16 0.74443505
ratio1                   ratio1 0.72431792
orbit40                 orbit40 0.67282266
orbit52                 orbit52 0.66365058
orbit30                 orbit30 0.64850840
orbit27                 orbit27 0.64220646
graph24                 graph24 0.63798768
orbit35                 orbit35 0.62538907
orbit11                 orbit11 0.61617869
orbit2                   orbit2 0.57944847
graph18                 graph18 0.55493514
orbit7                   orbit7 0.55304213
bigcom26               bigcom26 0.53358210
fourth                   fourth 0.52025097
orbit31                 orbit31 0.50476144
sixth                     sixth 0.50215638
orbit66                 orbit66 0.50156437
orbit53                 orbit53 0.50067363
orbit23                 orbit23 0.49491589
adhesion               adhesion 0.48761840
membership_s30   membership_s30 0.47135167
graph15                 graph15 0.46703371
orbit25                 orbit25 0.45939445
orbit65                 orbit65 0.44265423
orbit24                 orbit24 0.43032786
graph19                 graph19 0.42031547
cohesion               cohesion 0.41890419
orbit32                 orbit32 0.41758093
orbit20                 orbit20 0.40905785
orbit21                 orbit21 0.40220603
fifth                     fifth 0.39240612
upto_sixth           upto_sixth 0.38747865
orbit9                   orbit9 0.38417198
orbit59                 orbit59 0.37241560
orbit5                   orbit5 0.36728196
graph12                 graph12 0.36181883
close                     close 0.35407947
orbit26                 orbit26 0.34893071
graph10                 graph10 0.33924704
orbit33                 orbit33 0.33056896
graph3                   graph3 0.31920876
upto_fifth           upto_fifth 0.31174813
orbit63                 orbit63 0.28974185
orbit57                 orbit57 0.27469065
selfinter             selfinter 0.27274762
orbit42                 orbit42 0.26988816
orbit15                 orbit15 0.26271909
graph14                 graph14 0.26249005
orbit17                 orbit17 0.25504628
graph1                   graph1 0.25336260
orbit55                 orbit55 0.24809339
graph26                 graph26 0.24611886
graph28                 graph28 0.24355908
graph6                   graph6 0.24117730
membership_s4     membership_s4 0.23013257
graph9                   graph9 0.22589628
graph17                 graph17 0.21872901
upto_second         upto_second 0.21575136
graph2                   graph2 0.21302768
orbit6                   orbit6 0.21205935
orbit71                 orbit71 0.20399713
orbit12                 orbit12 0.19920794
upto_fourth         upto_fourth 0.19366464
orbit1                   orbit1 0.19191916
upto_third           upto_third 0.18347423
orbit4                   orbit4 0.18166571
orbit13                 orbit13 0.18110447
orbit60                 orbit60 0.17395137
membership_s36   membership_s36 0.17093236
orbit54                 orbit54 0.15971536
second                   second 0.15898335
orbit61                 orbit61 0.15532683
bigcom40               bigcom40 0.15130255
coreness               coreness 0.13577546
bigcom1                 bigcom1 0.12218234
bigcom274             bigcom274 0.11739583
membership_s6     membership_s6 0.11658286
bigcom22               bigcom22 0.11494756
orbit43                 orbit43 0.08754773
orbit10                 orbit10 0.08342987
graph8                   graph8 0.08126395
orbit22                 orbit22 0.07833138
orbit68                 orbit68 0.07701498
pdi                         pdi 0.05662511
membership_s7     membership_s7 0.05340561
bigcom15               bigcom15 0.04595939
ratio3                   ratio3 0.03925465
membership_s32   membership_s32 0.03689348
graph29                 graph29 0.03550966
membership_s15   membership_s15 0.02689856
membership_s31   membership_s31 0.02093451
membership_s5     membership_s5 0.01979532
bigcom4                 bigcom4 0.01757937
orbit58                 orbit58 0.01364371
orbit70                 orbit70 0.01079152
graph0                   graph0 0.00000000
graph7                   graph7 0.00000000
orbit0                   orbit0 0.00000000
orbit3                   orbit3 0.00000000
orbit8                   orbit8 0.00000000
orbit14                 orbit14 0.00000000
orbit34                 orbit34 0.00000000
orbit67                 orbit67 0.00000000
orbit69                 orbit69 0.00000000
orbit72                 orbit72 0.00000000
AP                           AP 0.00000000
ecc                         ecc 0.00000000
eccrad                   eccrad 0.00000000
hubscore               hubscore 0.00000000
evcent                   evcent 0.00000000
first                     first 0.00000000
bigcom2                 bigcom2 0.00000000
bigcom3                 bigcom3 0.00000000
bigcom6                 bigcom6 0.00000000
bigcom8                 bigcom8 0.00000000
bigcom9                 bigcom9 0.00000000
bigcom11               bigcom11 0.00000000
bigcom13               bigcom13 0.00000000
bigcom16               bigcom16 0.00000000
bigcom24               bigcom24 0.00000000
bigcom28               bigcom28 0.00000000
bigcom30               bigcom30 0.00000000
bigcom31               bigcom31 0.00000000
bigcom32               bigcom32 0.00000000
bigcom33               bigcom33 0.00000000
bigcom34               bigcom34 0.00000000
bigcom36               bigcom36 0.00000000
bigcom37               bigcom37 0.00000000
bigcom38               bigcom38 0.00000000
bigcom39               bigcom39 0.00000000
bigcom43               bigcom43 0.00000000
bigcom44               bigcom44 0.00000000
bigcom46               bigcom46 0.00000000
bigcom47               bigcom47 0.00000000
bigcom49               bigcom49 0.00000000
bigcom50               bigcom50 0.00000000
bigcom51               bigcom51 0.00000000
bigcom52               bigcom52 0.00000000
bigcom54               bigcom54 0.00000000
bigcom56               bigcom56 0.00000000
bigcom62               bigcom62 0.00000000
bigcom66               bigcom66 0.00000000
bigcom68               bigcom68 0.00000000
bigcom69               bigcom69 0.00000000
bigcom71               bigcom71 0.00000000
bigcom72               bigcom72 0.00000000
bigcom73               bigcom73 0.00000000
bigcom74               bigcom74 0.00000000
bigcom75               bigcom75 0.00000000
bigcom76               bigcom76 0.00000000
bigcom77               bigcom77 0.00000000
bigcom79               bigcom79 0.00000000
bigcom80               bigcom80 0.00000000
bigcom82               bigcom82 0.00000000
bigcom83               bigcom83 0.00000000
bigcom84               bigcom84 0.00000000
bigcom85               bigcom85 0.00000000
bigcom87               bigcom87 0.00000000
bigcom89               bigcom89 0.00000000
bigcom91               bigcom91 0.00000000
bigcom92               bigcom92 0.00000000
bigcom93               bigcom93 0.00000000
bigcom96               bigcom96 0.00000000
bigcom97               bigcom97 0.00000000
bigcom98               bigcom98 0.00000000
bigcom99               bigcom99 0.00000000
bigcom101             bigcom101 0.00000000
bigcom104             bigcom104 0.00000000
bigcom106             bigcom106 0.00000000
bigcom109             bigcom109 0.00000000
bigcom113             bigcom113 0.00000000
bigcom116             bigcom116 0.00000000
bigcom120             bigcom120 0.00000000
bigcom123             bigcom123 0.00000000
bigcom126             bigcom126 0.00000000
bigcom127             bigcom127 0.00000000
bigcom137             bigcom137 0.00000000
bigcom139             bigcom139 0.00000000
bigcom140             bigcom140 0.00000000
bigcom143             bigcom143 0.00000000
bigcom145             bigcom145 0.00000000
bigcom146             bigcom146 0.00000000
bigcom147             bigcom147 0.00000000
bigcom149             bigcom149 0.00000000
bigcom153             bigcom153 0.00000000
bigcom154             bigcom154 0.00000000
bigcom156             bigcom156 0.00000000
bigcom157             bigcom157 0.00000000
bigcom158             bigcom158 0.00000000
bigcom160             bigcom160 0.00000000
bigcom161             bigcom161 0.00000000
bigcom162             bigcom162 0.00000000
bigcom164             bigcom164 0.00000000
bigcom166             bigcom166 0.00000000
bigcom167             bigcom167 0.00000000
bigcom171             bigcom171 0.00000000
bigcom173             bigcom173 0.00000000
bigcom175             bigcom175 0.00000000
bigcom176             bigcom176 0.00000000
bigcom177             bigcom177 0.00000000
bigcom178             bigcom178 0.00000000
bigcom180             bigcom180 0.00000000
bigcom181             bigcom181 0.00000000
bigcom184             bigcom184 0.00000000
bigcom186             bigcom186 0.00000000
bigcom187             bigcom187 0.00000000
bigcom189             bigcom189 0.00000000
bigcom194             bigcom194 0.00000000
bigcom195             bigcom195 0.00000000
bigcom196             bigcom196 0.00000000
bigcom204             bigcom204 0.00000000
bigcom205             bigcom205 0.00000000
bigcom212             bigcom212 0.00000000
bigcom214             bigcom214 0.00000000
bigcom222             bigcom222 0.00000000
bigcom223             bigcom223 0.00000000
bigcom226             bigcom226 0.00000000
bigcom227             bigcom227 0.00000000
bigcom229             bigcom229 0.00000000
bigcom233             bigcom233 0.00000000
bigcom236             bigcom236 0.00000000
bigcom237             bigcom237 0.00000000
bigcom246             bigcom246 0.00000000
bigcom248             bigcom248 0.00000000
bigcom249             bigcom249 0.00000000
bigcom250             bigcom250 0.00000000
bigcom254             bigcom254 0.00000000
bigcom266             bigcom266 0.00000000
bigcom269             bigcom269 0.00000000
bigcom272             bigcom272 0.00000000
bigcom281             bigcom281 0.00000000
bigcom291             bigcom291 0.00000000
bigcom292             bigcom292 0.00000000
bigcom295             bigcom295 0.00000000
bigcom299             bigcom299 0.00000000
bigcom301             bigcom301 0.00000000
bigcom306             bigcom306 0.00000000
bigcom309             bigcom309 0.00000000
bigcom314             bigcom314 0.00000000
bigcom321             bigcom321 0.00000000
bigcom341             bigcom341 0.00000000
bigcom350             bigcom350 0.00000000
bigcom353             bigcom353 0.00000000
bigcom359             bigcom359 0.00000000
bigcom363             bigcom363 0.00000000
bigcom365             bigcom365 0.00000000
bigcom385             bigcom385 0.00000000
bigcom386             bigcom386 0.00000000
bigcom408             bigcom408 0.00000000
bigcom412             bigcom412 0.00000000
bigcom480             bigcom480 0.00000000
membership_s1     membership_s1 0.00000000
membership_s3     membership_s3 0.00000000
membership_s8     membership_s8 0.00000000
membership_s9     membership_s9 0.00000000
membership_s11   membership_s11 0.00000000
membership_s12   membership_s12 0.00000000
membership_s14   membership_s14 0.00000000
membership_s16   membership_s16 0.00000000
membership_s17   membership_s17 0.00000000
membership_s18   membership_s18 0.00000000
membership_s20   membership_s20 0.00000000
membership_s21   membership_s21 0.00000000
membership_s22   membership_s22 0.00000000
membership_s24   membership_s24 0.00000000
membership_s25   membership_s25 0.00000000
membership_s26   membership_s26 0.00000000
membership_s27   membership_s27 0.00000000
membership_s28   membership_s28 0.00000000
membership_s33   membership_s33 0.00000000
membership_s37   membership_s37 0.00000000
[1] "Dataset: med_CT Model RF, run: 4 of 10 2015-06-16 10:45:28"
     |      Out-of-bag   |
Tree |      MSE  %Var(y) |
   1 |   0.0243   219.41 |
   2 |  0.02308   208.34 |
   3 |   0.0233   210.39 |
   4 |  0.02166   195.58 |
   5 |  0.02075   187.33 |
   6 |  0.02022   182.55 |
   7 |  0.01806   163.03 |
   8 |  0.01724   155.66 |
   9 |  0.01671   150.85 |
  10 |  0.01604   144.85 |
  11 |  0.01623   146.52 |
  12 |  0.01659   149.74 |
  13 |   0.0161   145.39 |
  14 |  0.01566   141.37 |
  15 |  0.01499   135.34 |
  16 |  0.01469   132.64 |
  17 |  0.01432   129.28 |
  18 |  0.01429   129.05 |
  19 |  0.01437   129.74 |
  20 |  0.01419   128.12 |
  21 |  0.01404   126.78 |
  22 |  0.01392   125.65 |
  23 |  0.01378   124.37 |
  24 |   0.0136   122.75 |
  25 |  0.01357   122.55 |
  26 |  0.01351   121.99 |
  27 |  0.01342   121.15 |
  28 |  0.01335   120.49 |
  29 |  0.01326   119.75 |
  30 |  0.01317   118.89 |
  31 |  0.01312   118.49 |
  32 |  0.01307   118.04 |
  33 |  0.01301   117.42 |
  34 |  0.01299   117.25 |
  35 |  0.01298   117.15 |
  36 |  0.01294   116.86 |
  37 |  0.01295   116.93 |
  38 |  0.01294   116.85 |
  39 |  0.01287   116.17 |
  40 |  0.01287   116.17 |
  41 |  0.01287   116.21 |
  42 |  0.01284   115.89 |
  43 |  0.01283   115.85 |
  44 |  0.01278   115.42 |
  45 |  0.01273   114.92 |
  46 |   0.0127   114.65 |
  47 |  0.01271   114.78 |
  48 |   0.0127   114.69 |
  49 |  0.01267   114.41 |
  50 |  0.01267   114.35 |
  51 |  0.01262   113.92 |
  52 |   0.0126   113.77 |
  53 |  0.01259   113.70 |
  54 |  0.01257   113.53 |
  55 |  0.01256   113.41 |
  56 |  0.01254   113.23 |
  57 |  0.01253   113.14 |
  58 |  0.01251   112.98 |
  59 |  0.01253   113.11 |
  60 |  0.01251   112.93 |
  61 |  0.01252   113.00 |
  62 |  0.01249   112.75 |
  63 |  0.01247   112.62 |
  64 |  0.01247   112.59 |
  65 |   0.0125   112.84 |
  66 |  0.01248   112.71 |
  67 |  0.01247   112.61 |
  68 |  0.01248   112.64 |
  69 |  0.01247   112.55 |
  70 |  0.01246   112.52 |
  71 |  0.01247   112.55 |
  72 |  0.01243   112.23 |
  73 |  0.01243   112.18 |
  74 |  0.01242   112.11 |
  75 |  0.01241   112.03 |
  76 |  0.01242   112.11 |
  77 |  0.01242   112.10 |
  78 |   0.0124   111.96 |
  79 |  0.01239   111.88 |
  80 |  0.01237   111.72 |
  81 |  0.01238   111.73 |
  82 |   0.0124   111.94 |
  83 |  0.01241   112.02 |
  84 |  0.01239   111.86 |
  85 |  0.01239   111.84 |
  86 |  0.01237   111.64 |
  87 |  0.01236   111.56 |
  88 |  0.01236   111.59 |
  89 |  0.01236   111.61 |
  90 |  0.01237   111.64 |
  91 |  0.01237   111.68 |
  92 |  0.01238   111.75 |
  93 |  0.01238   111.77 |
  94 |  0.01239   111.83 |
  95 |  0.01239   111.82 |
  96 |  0.01237   111.71 |
  97 |  0.01235   111.49 |
  98 |  0.01235   111.52 |
  99 |  0.01235   111.49 |
 100 |  0.01235   111.47 |
[1] "Random Forest variable coefficients"
                      %IncMSE IncNodePurity
graph5           4.419941e-03  4.517179e-01
graph6           9.979783e-04  1.085100e-01
graph7           1.645770e-03  1.381143e-01
graph8           1.562749e-04  1.271384e-01
graph9           8.632608e-04  1.991561e-01
graph10          2.027992e-03  2.864714e-01
graph11          5.218285e-03  4.985610e-01
graph12          9.760748e-04  1.568894e-01
graph13          1.483153e-03  3.725214e-01
graph14          3.146818e-03  3.024850e-01
graph15          3.411756e-03  2.553564e-01
graph16          1.734421e-03  3.602618e-01
graph17          1.326845e-03  2.162721e-01
graph18          2.181737e-03  1.375423e-01
graph19          1.403225e-03  1.713453e-01
graph20          3.151439e-03  6.712355e-01
graph21          1.509428e-03  2.015773e-01
graph22          1.519854e-03  1.681935e-01
graph23          3.757620e-03  2.055060e-01
graph24          1.690999e-03  1.574719e-01
graph25          1.614752e-03  4.256624e-01
graph26          8.702857e-04  1.525083e-01
graph27          3.789960e-03  1.928971e-01
graph28          7.406509e-05  1.037885e-01
graph29          9.364307e-05  2.542138e-02
orbit0           4.329369e-04  1.417790e-01
orbit1           1.209357e-03  1.838781e-01
orbit2           3.037325e-03  4.308964e-01
orbit3           5.223733e-04  1.040697e-01
orbit4           7.953659e-04  1.573751e-01
orbit5           8.471243e-04  1.638636e-01
orbit6           2.721360e-03  2.022473e-01
orbit7           1.901873e-03  3.887967e-01
orbit8           3.803258e-03  5.016780e-01
orbit9           1.083659e-03  1.323621e-01
orbit10          1.197643e-03  1.403152e-01
orbit11          2.017626e-03  2.350930e-01
orbit12          1.271887e-03  2.351324e-01
orbit13          1.081141e-03  2.257498e-01
orbit14          8.514590e-05  7.921536e-02
orbit15          2.400720e-03  3.153037e-01
orbit16          2.088588e-03  1.433643e-01
orbit17          1.817360e-03  1.914242e-01
orbit18          1.119276e-03  5.205562e-01
orbit19          2.262219e-03  2.016895e-01
orbit20          3.852787e-03  3.829276e-01
orbit21          2.612858e-03  5.868852e-01
orbit22          5.641355e-03  2.661444e-01
orbit23          4.272068e-03  2.607651e-01
orbit24          1.506366e-03  2.304962e-01
orbit25          2.263260e-03  1.985070e-01
orbit26          1.236213e-03  1.972082e-01
orbit27          2.617368e-03  3.361401e-01
orbit28          1.892664e-03  2.863275e-01
orbit29          5.780030e-03  3.497993e-01
orbit30          2.561321e-03  2.272619e-01
orbit31          4.578452e-03  2.694927e-01
orbit32          3.050511e-03  4.392531e-01
orbit33          1.515544e-03  1.216976e-01
orbit34          3.216244e-03  2.025987e-01
orbit35          1.516970e-03  2.487656e-01
orbit36          1.101245e-03  3.846455e-01
orbit37          4.386126e-03  4.543613e-01
orbit38          3.427846e-03  3.544478e-01
orbit39          2.069726e-03  2.742305e-01
orbit40          8.314025e-04  1.174215e-01
orbit41          2.307414e-03  2.333436e-01
orbit42          9.067668e-04  1.660562e-01
orbit43          2.533895e-03  2.475767e-01
orbit44          2.781663e-03  3.137504e-01
orbit45          4.732077e-03  3.585871e-01
orbit46          1.292302e-03  1.645326e-01
orbit47          3.461864e-03  2.313186e-01
orbit48          3.286711e-03  1.658124e-01
orbit49          3.136705e-03  1.261424e+00
orbit50          2.081364e-03  4.334187e-01
orbit51          2.040960e-03  2.031838e-01
orbit52          5.761024e-03  3.243082e-01
orbit53          4.975358e-03  3.931168e-01
orbit54          1.543194e-03  2.031394e-01
orbit55          1.096318e-03  1.067569e-01
orbit56          7.552545e-03  4.963069e-01
orbit57          2.574246e-04  3.468440e-02
orbit58          6.874580e-04  1.922289e-01
orbit59          1.061430e-03  1.960162e-01
orbit60          2.096613e-04  7.934855e-02
orbit61          2.244630e-04  1.160677e-01
orbit62          4.028881e-03  4.061855e-01
orbit63          1.275546e-03  1.665856e-01
orbit64          2.003643e-03  1.376368e-01
orbit65          1.518864e-03  2.018702e-01
orbit66          4.725904e-04  1.010057e-01
orbit67          1.866671e-06  4.069176e-02
orbit68          4.391801e-03  1.795984e-01
orbit69          2.431659e-04  6.534329e-02
orbit70          6.657741e-04  1.056705e-01
orbit71          3.161969e-04  9.906115e-02
orbit72          7.470864e-05  1.794016e-03
AP               5.941771e-06  8.333333e-03
bet              2.097092e-03  1.284900e+00
ecc             -2.189503e-05  5.861849e-02
eccrad           7.280499e-06  2.064355e-02
close            1.531510e-03  1.478335e-01
constraint       3.478264e-03  5.469399e-01
coreness         1.808366e-03  1.600265e-01
knn              1.623269e-03  4.741591e-01
hubscore         1.047922e-03  1.990928e-01
pagerank         2.794482e-03  8.784428e-01
trans            1.203009e-03  3.208638e-01
evcent           1.242372e-03  1.348637e-01
first            6.721502e-04  1.168573e-01
upto_second      1.545802e-03  1.348414e-01
upto_third       9.296809e-04  1.913399e-01
upto_fourth      6.889206e-04  1.345884e-01
upto_fifth       1.759875e-03  3.059551e-01
upto_sixth       6.163989e-04  2.810708e-01
second           7.965732e-04  1.338400e-01
third            1.774708e-03  2.245122e-01
fourth           5.236585e-04  3.613331e-01
fifth            7.514624e-04  3.325608e-01
sixth            1.370874e-03  2.915244e-01
ratio1           1.722214e-03  3.833143e-01
ratio2           2.454318e-03  3.643803e-01
ratio3           2.369627e-03  3.240599e-01
ratio4           1.068805e-02  6.968195e-01
ratio5           1.466477e-03  8.161938e-01
ratio6           2.517505e-03  2.594850e-01
selfinter       -1.173723e-05  5.764051e-02
walktrap_vertex  3.673190e-04  6.126789e-01
bigcom1          1.207995e-04  1.726199e-01
bigcom2          0.000000e+00  2.168404e-21
bigcom3          0.000000e+00  2.168404e-21
bigcom4          0.000000e+00  2.547368e-02
bigcom6          0.000000e+00  0.000000e+00
bigcom8          2.967359e-05  1.877587e-02
bigcom9          0.000000e+00  6.982262e-19
bigcom11         0.000000e+00  0.000000e+00
bigcom13         0.000000e+00  0.000000e+00
bigcom15        -3.111922e-05  2.724250e-01
bigcom16         0.000000e+00  1.387779e-19
bigcom21         6.257343e-05  2.653786e-01
bigcom22        -4.198766e-05  5.510638e-02
bigcom24         0.000000e+00  2.168404e-21
bigcom26         2.105800e-05  1.189920e-01
bigcom28         3.466321e-05  3.553761e-02
bigcom30         6.505567e-05  6.617381e-02
bigcom31         0.000000e+00  2.775558e-19
bigcom32         0.000000e+00  2.168404e-21
bigcom33         0.000000e+00  0.000000e+00
bigcom34         0.000000e+00  0.000000e+00
bigcom36         0.000000e+00  8.673617e-21
bigcom37         0.000000e+00  0.000000e+00
bigcom38         0.000000e+00  0.000000e+00
bigcom39         0.000000e+00  0.000000e+00
bigcom40         1.013244e-04  7.152895e-02
bigcom43         0.000000e+00  0.000000e+00
bigcom44         0.000000e+00  2.168404e-21
bigcom46        -3.790271e-05  2.070576e-01
bigcom47         0.000000e+00  0.000000e+00
bigcom49         0.000000e+00  4.163336e-19
bigcom50         0.000000e+00  0.000000e+00
bigcom51         0.000000e+00  0.000000e+00
bigcom52         0.000000e+00  0.000000e+00
bigcom54         0.000000e+00  0.000000e+00
bigcom56         0.000000e+00  0.000000e+00
bigcom62         0.000000e+00  0.000000e+00
bigcom66         0.000000e+00  0.000000e+00
bigcom68         0.000000e+00  0.000000e+00
bigcom69         0.000000e+00  0.000000e+00
bigcom71         0.000000e+00  0.000000e+00
bigcom72         0.000000e+00  0.000000e+00
bigcom73         0.000000e+00  0.000000e+00
bigcom74         0.000000e+00  0.000000e+00
bigcom75         0.000000e+00  0.000000e+00
bigcom76         0.000000e+00  0.000000e+00
bigcom77         0.000000e+00  0.000000e+00
bigcom79         0.000000e+00  0.000000e+00
bigcom80         0.000000e+00  0.000000e+00
bigcom82         0.000000e+00  0.000000e+00
bigcom83         0.000000e+00  0.000000e+00
bigcom84         0.000000e+00  0.000000e+00
bigcom85         0.000000e+00  0.000000e+00
bigcom87         0.000000e+00  0.000000e+00
bigcom89         0.000000e+00  6.505213e-21
bigcom91         0.000000e+00  0.000000e+00
bigcom92         0.000000e+00  0.000000e+00
bigcom93         0.000000e+00  0.000000e+00
bigcom96         0.000000e+00  0.000000e+00
bigcom97         0.000000e+00  2.168404e-21
bigcom98         0.000000e+00  0.000000e+00
bigcom99         0.000000e+00  0.000000e+00
bigcom101        0.000000e+00  0.000000e+00
bigcom104        5.854801e-06  5.644055e-01
bigcom106        0.000000e+00  0.000000e+00
bigcom109        0.000000e+00  0.000000e+00
bigcom113        0.000000e+00  0.000000e+00
bigcom116        0.000000e+00  2.168404e-21
bigcom120        0.000000e+00  0.000000e+00
bigcom123        0.000000e+00  0.000000e+00
bigcom126       -2.342671e-05  5.834277e-01
bigcom127        0.000000e+00  0.000000e+00
bigcom137        0.000000e+00  8.673617e-21
bigcom139        0.000000e+00  8.673617e-21
bigcom140        0.000000e+00  6.505213e-21
bigcom143        0.000000e+00  6.505213e-21
bigcom145        0.000000e+00  0.000000e+00
bigcom146        0.000000e+00  0.000000e+00
bigcom147        0.000000e+00  0.000000e+00
bigcom149        0.000000e+00  0.000000e+00
bigcom153        0.000000e+00  0.000000e+00
bigcom154        0.000000e+00  0.000000e+00
bigcom156        0.000000e+00  0.000000e+00
bigcom157        0.000000e+00  0.000000e+00
bigcom158        0.000000e+00  0.000000e+00
bigcom160        0.000000e+00  0.000000e+00
bigcom161        0.000000e+00  8.673617e-21
bigcom162        0.000000e+00  0.000000e+00
bigcom164        0.000000e+00  0.000000e+00
bigcom166        0.000000e+00  2.168404e-21
bigcom167        0.000000e+00  0.000000e+00
bigcom171       -7.139488e-05  2.971655e-01
bigcom173        0.000000e+00  8.673617e-21
bigcom175        0.000000e+00  0.000000e+00
bigcom176        0.000000e+00  0.000000e+00
bigcom177        0.000000e+00  0.000000e+00
bigcom178        0.000000e+00  0.000000e+00
bigcom180        0.000000e+00  0.000000e+00
bigcom181        0.000000e+00  0.000000e+00
bigcom184        0.000000e+00  0.000000e+00
bigcom186        0.000000e+00  0.000000e+00
bigcom187        0.000000e+00  0.000000e+00
bigcom189        0.000000e+00  0.000000e+00
bigcom194        0.000000e+00  0.000000e+00
bigcom195        0.000000e+00  0.000000e+00
bigcom196        0.000000e+00  0.000000e+00
bigcom204        0.000000e+00  0.000000e+00
bigcom205        0.000000e+00  3.469447e-19
bigcom212        0.000000e+00  0.000000e+00
bigcom214        0.000000e+00  0.000000e+00
bigcom222        0.000000e+00  0.000000e+00
bigcom223        0.000000e+00  6.505213e-21
bigcom226        0.000000e+00  0.000000e+00
bigcom227        0.000000e+00  0.000000e+00
bigcom229        0.000000e+00  0.000000e+00
bigcom233        0.000000e+00  0.000000e+00
bigcom236        0.000000e+00  0.000000e+00
bigcom237        0.000000e+00  6.938894e-20
bigcom246        0.000000e+00  0.000000e+00
bigcom248       -6.396215e-05  2.595815e-01
bigcom249        0.000000e+00  0.000000e+00
bigcom250        0.000000e+00  8.673617e-21
bigcom254        0.000000e+00  0.000000e+00
bigcom266        0.000000e+00  0.000000e+00
bigcom269        0.000000e+00  0.000000e+00
bigcom272        0.000000e+00  0.000000e+00
bigcom274       -2.446927e-05  6.267474e-02
bigcom281        0.000000e+00  0.000000e+00
bigcom291        0.000000e+00  0.000000e+00
bigcom292        0.000000e+00  0.000000e+00
bigcom295        0.000000e+00  1.084202e-20
bigcom299        0.000000e+00  0.000000e+00
bigcom301        0.000000e+00  0.000000e+00
bigcom306        0.000000e+00  0.000000e+00
bigcom309        0.000000e+00  0.000000e+00
bigcom314        0.000000e+00  0.000000e+00
bigcom321        0.000000e+00  0.000000e+00
bigcom341        0.000000e+00  0.000000e+00
bigcom350        0.000000e+00  6.938894e-20
bigcom353        0.000000e+00  0.000000e+00
bigcom359        0.000000e+00  0.000000e+00
bigcom363        0.000000e+00  0.000000e+00
bigcom365        0.000000e+00  0.000000e+00
bigcom385        0.000000e+00  0.000000e+00
bigcom386        0.000000e+00  0.000000e+00
bigcom408        2.180482e-05  5.326436e-01
bigcom412        0.000000e+00  0.000000e+00
bigcom480        0.000000e+00  0.000000e+00
spin_vertex     -6.238422e-05  2.919580e-01
membership_s1   -6.199797e-06  1.056228e-02
membership_s3    0.000000e+00  2.168404e-21
membership_s4    1.401808e-04  1.181629e-01
membership_s5    1.257688e-04  6.609319e-02
membership_s6   -3.078888e-05  1.126964e-01
membership_s7   -1.757306e-05  3.633003e-02
membership_s8    0.000000e+00  0.000000e+00
membership_s9    0.000000e+00  0.000000e+00
membership_s11   0.000000e+00  0.000000e+00
membership_s12   0.000000e+00  2.168404e-21
membership_s14   0.000000e+00  0.000000e+00
membership_s15  -4.233817e-05  8.219270e-02
membership_s16   0.000000e+00  0.000000e+00
membership_s17   0.000000e+00  8.673617e-21
membership_s18   2.608242e-06  1.527780e-02
membership_s20   0.000000e+00  6.505213e-21
membership_s21   0.000000e+00  6.505213e-21
membership_s22   0.000000e+00  0.000000e+00
membership_s24   0.000000e+00  6.938894e-20
membership_s25   0.000000e+00  8.673617e-21
membership_s26   0.000000e+00  0.000000e+00
membership_s27  -2.520465e-05  1.221964e-01
membership_s28   0.000000e+00  0.000000e+00
membership_s30   6.210055e-05  1.545564e-01
membership_s31   0.000000e+00  7.119338e-04
membership_s32  -1.971165e-05  3.113134e-02
membership_s33   0.000000e+00  0.000000e+00
membership_s36   2.171486e-04  8.696522e-02
membership_s37   0.000000e+00  8.673617e-21
V1               3.221018e-03  5.561525e-01
V2               2.367202e-03  8.400198e-01
pdi             -1.861171e-05  5.392586e-02
adhesion         5.392558e-03  5.920447e-01
cohesion         3.625293e-03  5.517109e-01
inner            1.244074e-03  8.717712e-01
outer            2.729821e-04  5.896684e-01
ioratio          1.829306e-03  7.638808e-01
comsize          8.740215e-04  8.438446e-01
target           1.313038e-04  3.721815e-01
[1] "Dataset: med_CT Model GLM, run: 4 of 10 2015-06-16 10:47:02"
[1] "glmnet variable coefficients"
                     [,1]          [,2]
(Intercept)     -4.480392 -9.363786e+02
graph0           0.000000  2.789210e-04
graph1           0.000000  0.000000e+00
graph2           0.000000  9.829894e-03
graph3           0.000000  0.000000e+00
graph4           0.000000  5.290616e-08
graph5           0.000000 -1.429815e-04
graph6           0.000000 -2.349783e-08
graph7           0.000000  7.948693e-04
graph8           0.000000  1.268349e-03
graph9           0.000000  0.000000e+00
graph10          0.000000  1.288460e-10
graph11          0.000000  2.761571e-10
graph12          0.000000 -7.635385e-09
graph13          0.000000  0.000000e+00
graph14          0.000000  1.199522e-08
graph15          0.000000  0.000000e+00
graph16          0.000000  0.000000e+00
graph17          0.000000  0.000000e+00
graph18          0.000000 -3.416822e-10
graph19          0.000000  0.000000e+00
graph20          0.000000  1.451290e-05
graph21          0.000000  0.000000e+00
graph22          0.000000 -3.680085e-05
graph23          0.000000 -1.004994e-05
graph24          0.000000  2.042375e-05
graph25          0.000000  0.000000e+00
graph26          0.000000 -5.133951e-05
graph27          0.000000 -1.630608e-04
graph28          0.000000  0.000000e+00
graph29          0.000000 -2.610255e-03
orbit0           0.000000  3.534321e-04
orbit1           0.000000  0.000000e+00
orbit2           0.000000  4.520312e-04
orbit3           0.000000  1.049172e-02
orbit4           0.000000  0.000000e+00
orbit5           0.000000  0.000000e+00
orbit6           0.000000  4.196233e-08
orbit7           0.000000  1.401440e-04
orbit8           0.000000 -1.422941e-04
orbit9           0.000000 -5.875152e-06
orbit10          0.000000  0.000000e+00
orbit11          0.000000  0.000000e+00
orbit12          0.000000  1.265778e-03
orbit13          0.000000  6.458992e-04
orbit14          0.000000  1.959584e-03
orbit15          0.000000 -5.946221e-08
orbit16          0.000000  2.964328e-08
orbit17          0.000000  0.000000e+00
orbit18          0.000000  2.485741e-08
orbit19          0.000000  6.182508e-09
orbit20          0.000000  2.064708e-09
orbit21          0.000000  0.000000e+00
orbit22          0.000000  2.256430e-10
orbit23          0.000000  3.354664e-08
orbit24          0.000000 -2.579953e-07
orbit25          0.000000  1.755103e-11
orbit26          0.000000 -1.075856e-05
orbit27          0.000000  0.000000e+00
orbit28          0.000000  0.000000e+00
orbit29          0.000000 -5.316068e-07
orbit30          0.000000  1.056706e-07
orbit31          0.000000  2.526614e-10
orbit32          0.000000  3.013366e-08
orbit33          0.000000  1.007054e-05
orbit34          0.000000  0.000000e+00
orbit35          0.000000  0.000000e+00
orbit36          0.000000 -3.527765e-06
orbit37          0.000000  8.350021e-07
orbit38          0.000000  4.738264e-06
orbit39          0.000000  1.720617e-08
orbit40          0.000000 -1.942849e-06
orbit41          0.000000 -2.227308e-05
orbit42          0.000000  4.461048e-05
orbit43          0.000000 -2.716851e-09
orbit44          0.000000  1.705743e-03
orbit45          0.000000  1.303617e-06
orbit46          0.000000 -7.603935e-06
orbit47          0.000000  1.613194e-05
orbit48          0.000000 -4.835496e-05
orbit49          0.000000  2.688620e-05
orbit50          0.000000  2.199807e-05
orbit51          0.000000  1.809269e-05
orbit52          0.000000  1.288716e-04
orbit53          0.000000 -2.531382e-04
orbit54          0.000000 -2.286124e-05
orbit55          0.000000 -1.778099e-03
orbit56          0.000000 -4.785288e-05
orbit57          0.000000  0.000000e+00
orbit58          0.000000 -4.136620e-04
orbit59          0.000000  8.980343e-05
orbit60          0.000000  1.200787e-05
orbit61          0.000000  7.697881e-05
orbit62          0.000000  1.720399e-05
orbit63          0.000000 -2.397625e-05
orbit64          0.000000  3.566875e-04
orbit65          0.000000 -7.654658e-06
orbit66          0.000000 -8.820633e-05
orbit67          0.000000 -1.075612e-03
orbit68          0.000000 -3.141493e-05
orbit69          0.000000 -4.976793e-02
orbit70          0.000000 -1.402280e-03
orbit71          0.000000  5.909678e-03
orbit72          0.000000 -2.396289e-03
AP               0.000000 -7.834681e-01
bet              0.000000 -9.695335e-06
ecc              0.000000 -1.046304e-01
eccrad           0.000000 -6.667426e-01
close            0.000000 -6.384038e-02
constraint       0.000000  2.765718e-01
coreness         0.000000 -5.427233e-02
knn              0.000000 -4.013938e-03
hubscore         0.000000  1.655034e+01
pagerank         0.000000 -4.864088e+00
trans            0.000000 -3.040631e-01
evcent           0.000000  3.825392e-01
first            0.000000  1.208269e-03
upto_second      0.000000  0.000000e+00
upto_third       0.000000 -3.109730e-05
upto_fourth      0.000000  0.000000e+00
upto_fifth       0.000000 -9.046219e-04
upto_sixth       0.000000  7.040163e-02
second           0.000000  0.000000e+00
third            0.000000 -9.131126e-05
fourth           0.000000  1.733514e-04
fifth            0.000000  0.000000e+00
sixth            0.000000  5.868753e-03
ratio1           0.000000 -4.603555e-05
ratio2           0.000000 -1.656307e-02
ratio3           0.000000 -3.149686e-01
ratio4           0.000000  6.983731e-01
ratio5           0.000000 -1.540549e+00
ratio6           0.000000 -5.400721e-04
selfinter        0.000000  2.106497e-01
walktrap_vertex  0.000000 -5.474476e-02
bigcom1          0.000000  3.715349e-01
bigcom2          0.000000 -6.247971e-01
bigcom3          0.000000 -1.439672e+00
bigcom4          0.000000 -1.894602e-01
bigcom6          0.000000 -2.946804e-01
bigcom8          0.000000 -6.181793e-01
bigcom9          0.000000 -9.440827e-01
bigcom11         0.000000 -8.437443e-01
bigcom13         0.000000 -1.158403e+00
bigcom15         0.000000  2.650384e+00
bigcom16         0.000000 -6.830324e-01
bigcom21         0.000000  1.478476e+00
bigcom22         0.000000 -7.812039e-02
bigcom24         0.000000 -1.206466e+00
bigcom26         0.000000  6.530531e-01
bigcom28         0.000000 -1.121627e-01
bigcom30         0.000000  8.519940e-03
bigcom31         0.000000 -5.182632e-01
bigcom32         0.000000 -1.072337e+00
bigcom33         0.000000 -3.453748e-01
bigcom34         0.000000 -2.642921e-01
bigcom36         0.000000 -8.390421e-01
bigcom37         0.000000 -6.399964e-01
bigcom38         0.000000 -1.460638e-01
bigcom39         0.000000 -6.559095e-01
bigcom40         0.000000  3.438162e-02
bigcom43         0.000000 -8.807827e-01
bigcom44         0.000000 -1.030356e+00
bigcom46         0.000000  1.723692e+00
bigcom47         0.000000 -8.246519e-01
bigcom49         0.000000 -1.016800e+00
bigcom50         0.000000 -3.077676e-01
bigcom51         0.000000  0.000000e+00
bigcom52         0.000000 -4.741096e-01
bigcom54         0.000000 -3.656996e-02
bigcom56         0.000000 -1.093009e+00
bigcom62         0.000000  0.000000e+00
bigcom66         0.000000 -2.418806e-01
bigcom68         0.000000 -7.397503e-01
bigcom69         0.000000 -1.011299e+00
bigcom71         0.000000 -6.740975e-01
bigcom72         0.000000  0.000000e+00
bigcom73         0.000000 -8.103733e-01
bigcom74         0.000000 -9.562705e-01
bigcom75         0.000000 -5.610016e-01
bigcom76         0.000000 -4.831126e-01
bigcom77         0.000000 -1.095370e+00
bigcom79         0.000000 -6.163718e-01
bigcom80         0.000000 -4.979014e-01
bigcom82         0.000000 -4.482644e-01
bigcom83         0.000000 -4.414870e-02
bigcom84         0.000000 -1.105803e+00
bigcom85         0.000000 -4.453640e-01
bigcom87         0.000000 -5.537580e-01
bigcom89         0.000000 -1.110185e-01
bigcom91         0.000000 -1.104533e+00
bigcom92         0.000000 -1.292967e+00
bigcom93         0.000000  0.000000e+00
bigcom96         0.000000 -9.281696e-01
bigcom97         0.000000 -8.703143e-01
bigcom98         0.000000 -2.450172e-01
bigcom99         0.000000  0.000000e+00
bigcom101        0.000000 -3.735162e-01
bigcom104        0.000000  4.265724e+00
bigcom106        0.000000  0.000000e+00
bigcom109        0.000000 -6.121943e-01
bigcom113        0.000000 -8.009973e-02
bigcom116        0.000000 -1.105295e+00
bigcom120        0.000000 -3.563771e-01
bigcom123        0.000000 -6.690219e-01
bigcom126        0.000000  4.445124e+00
bigcom127        0.000000 -7.456171e-01
bigcom137        0.000000 -7.764351e-01
bigcom139        0.000000 -3.327470e-01
bigcom140        0.000000 -8.794759e-01
bigcom143        0.000000  0.000000e+00
bigcom145        0.000000 -7.328762e-01
bigcom146        0.000000 -1.326872e+00
bigcom147        0.000000 -7.739214e-01
bigcom149        0.000000 -7.823450e-01
bigcom153        0.000000 -8.764680e-01
bigcom154        0.000000 -3.056454e-01
bigcom156        0.000000 -4.450432e-01
bigcom157        0.000000 -1.714468e-01
bigcom158        0.000000  0.000000e+00
bigcom160        0.000000 -2.712560e-01
bigcom161        0.000000 -8.472037e-01
bigcom162        0.000000 -6.108734e-01
bigcom164        0.000000 -3.234754e-01
bigcom166        0.000000 -1.010247e+00
bigcom167        0.000000 -3.987174e-01
bigcom171        0.000000  1.685044e+00
bigcom173        0.000000 -1.040275e+00
bigcom175        0.000000 -2.674960e-01
bigcom176        0.000000 -1.965124e-01
bigcom177        0.000000 -7.298718e-02
bigcom178        0.000000 -1.141213e+00
bigcom180        0.000000 -6.412974e-01
bigcom181        0.000000 -1.156766e+00
bigcom184        0.000000 -8.124556e-01
bigcom186        0.000000 -6.994084e-01
bigcom187        0.000000 -7.655132e-01
bigcom189        0.000000 -1.692883e-04
bigcom194        0.000000 -3.869164e-01
bigcom195        0.000000  0.000000e+00
bigcom196        0.000000 -9.587286e-01
bigcom204        0.000000  0.000000e+00
bigcom205        0.000000 -1.306922e-01
bigcom212        0.000000 -1.073934e-01
bigcom214        0.000000 -7.526132e-01
bigcom222        0.000000 -5.884424e-01
bigcom223        0.000000 -1.175527e+00
bigcom226        0.000000 -8.990731e-01
bigcom227        0.000000 -6.515758e-01
bigcom229        0.000000 -7.614209e-01
bigcom233        0.000000 -1.449826e-01
bigcom236        0.000000 -4.867445e-01
bigcom237        0.000000 -1.319856e+00
bigcom246        0.000000 -1.151686e+00
bigcom248        0.000000  1.946598e+00
bigcom249        0.000000 -7.084378e-01
bigcom250        0.000000 -8.811035e-01
bigcom254        0.000000 -9.024231e-01
bigcom266        0.000000 -1.001999e+00
bigcom269        0.000000  0.000000e+00
bigcom272        0.000000 -4.225342e-01
bigcom274        0.000000  9.460114e-01
bigcom281        0.000000 -2.124516e-01
bigcom291        0.000000 -9.396877e-01
bigcom292        0.000000 -5.270024e-01
bigcom295        0.000000 -6.904276e-01
bigcom299        0.000000 -5.568294e-01
bigcom301        0.000000 -1.056237e+00
bigcom306        0.000000 -8.422564e-01
bigcom309        0.000000 -2.450986e-01
bigcom314        0.000000 -6.113678e-01
bigcom321        0.000000 -4.862576e-01
bigcom341        0.000000 -8.398817e-01
bigcom350        0.000000 -5.256029e-01
bigcom353        0.000000 -9.423118e-01
bigcom359        0.000000 -5.810185e-01
bigcom363        0.000000 -6.129463e-02
bigcom365        0.000000 -2.796050e-01
bigcom385        0.000000 -5.505485e-01
bigcom386        0.000000 -6.862967e-01
bigcom408        0.000000  3.529284e+00
bigcom412        0.000000 -5.061463e-01
bigcom480        0.000000  0.000000e+00
spin_vertex      0.000000  1.485788e-01
membership_s1    0.000000 -5.279955e-01
membership_s3    0.000000  0.000000e+00
membership_s4    0.000000  2.992578e-01
membership_s5    0.000000 -2.733545e-02
membership_s6    0.000000  1.479654e-01
membership_s7    0.000000  2.077437e-02
membership_s8    0.000000 -5.901749e-01
membership_s9    0.000000 -8.353291e-01
membership_s11   0.000000 -6.882320e-02
membership_s12   0.000000 -7.344633e-01
membership_s14   0.000000 -8.229779e-01
membership_s15   0.000000 -4.121473e-02
membership_s16   0.000000  0.000000e+00
membership_s17   0.000000  0.000000e+00
membership_s18   0.000000 -2.475004e-01
membership_s20   0.000000 -7.780282e-02
membership_s21   0.000000 -1.079359e+00
membership_s22   0.000000 -9.004628e-01
membership_s24   0.000000 -9.021603e-01
membership_s25   0.000000 -1.027335e+00
membership_s26   0.000000  0.000000e+00
membership_s27   0.000000 -6.417476e-02
membership_s28   0.000000 -2.444160e-01
membership_s30   0.000000 -1.134876e-03
membership_s31   0.000000  7.003793e-02
membership_s32   0.000000  1.103851e-02
membership_s33   0.000000 -4.870314e-01
membership_s36   0.000000  7.401625e-02
membership_s37   0.000000 -2.969340e+00
V1               0.000000  0.000000e+00
V2               0.000000  4.769463e+00
pdi              0.000000  2.268829e+03
adhesion         0.000000 -2.329113e-05
cohesion         0.000000  6.875129e-04
inner            0.000000 -2.329534e-05
outer            0.000000 -3.723673e-05
ioratio          0.000000  0.000000e+00
comsize          0.000000 -9.782740e-05
target           0.000000  9.376533e-01
[1] "Dataset: med_CT Model GBM, run: 5 of 10 2015-06-16 10:47:37"
Iter   TrainDeviance   ValidDeviance   StepSize   Improve
     1        0.1149             nan     0.0100   -0.0001
     2        0.1130             nan     0.0100    0.0000
     3        0.1118             nan     0.0100   -0.0000
     4        0.1108             nan     0.0100   -0.0000
     5        0.1097             nan     0.0100   -0.0001
     6        0.1082             nan     0.0100   -0.0001
     7        0.1064             nan     0.0100   -0.0001
     8        0.1053             nan     0.0100   -0.0000
     9        0.1043             nan     0.0100   -0.0001
    10        0.1026             nan     0.0100   -0.0000
    20        0.0930             nan     0.0100   -0.0001
    40        0.0793             nan     0.0100   -0.0000
    60        0.0681             nan     0.0100   -0.0000
    80        0.0599             nan     0.0100   -0.0001
    98        0.0544             nan     0.0100   -0.0000

[1] "GBM variable coefficients"
                            var     rel.inf
ratio5                   ratio5 4.850365995
orbit18                 orbit18 3.191163422
bet                         bet 3.100461289
pagerank               pagerank 2.836477963
orbit36                 orbit36 2.668152752
outer                     outer 2.627203573
comsize                 comsize 2.501402290
spin_vertex         spin_vertex 2.464793212
V1                           V1 1.747623541
walktrap_vertex walktrap_vertex 1.608050285
knn                         knn 1.592749917
graph25                 graph25 1.545035090
graph5                   graph5 1.483652611
orbit37                 orbit37 1.467987969
ratio1                   ratio1 1.439102453
orbit49                 orbit49 1.432954446
graph10                 graph10 1.431379771
orbit7                   orbit7 1.409751288
V2                           V2 1.346222413
graph21                 graph21 1.330352094
orbit16                 orbit16 1.312556905
membership_s36   membership_s36 1.236297701
ratio4                   ratio4 1.235676215
bigcom21               bigcom21 1.231494414
ratio2                   ratio2 1.227189263
orbit20                 orbit20 1.123840484
graph22                 graph22 1.118055900
orbit45                 orbit45 1.095806962
inner                     inner 1.090823874
orbit56                 orbit56 1.087679954
ioratio                 ioratio 1.056363210
graph11                 graph11 1.051612391
ratio6                   ratio6 0.999167834
orbit48                 orbit48 0.996797415
orbit35                 orbit35 0.984193959
orbit44                 orbit44 0.969928726
graph13                 graph13 0.969323629
graph20                 graph20 0.939943617
adhesion               adhesion 0.863143772
bigcom26               bigcom26 0.858604154
orbit52                 orbit52 0.856111720
orbit27                 orbit27 0.842126924
graph19                 graph19 0.824913718
target                   target 0.817258313
graph17                 graph17 0.810995775
orbit64                 orbit64 0.808612772
trans                     trans 0.796412208
graph23                 graph23 0.788918256
orbit4                   orbit4 0.786319558
graph9                   graph9 0.748969959
orbit25                 orbit25 0.739342717
orbit47                 orbit47 0.733782863
orbit12                 orbit12 0.733766792
orbit17                 orbit17 0.731926167
orbit51                 orbit51 0.708915287
orbit40                 orbit40 0.702854418
orbit50                 orbit50 0.694578460
orbit62                 orbit62 0.692541346
orbit30                 orbit30 0.685650096
constraint           constraint 0.662105019
cohesion               cohesion 0.655891402
orbit33                 orbit33 0.645125360
graph1                   graph1 0.604123096
orbit59                 orbit59 0.590577500
graph4                   graph4 0.578462560
bigcom1                 bigcom1 0.553783352
orbit38                 orbit38 0.547072482
sixth                     sixth 0.536948304
close                     close 0.534581476
orbit28                 orbit28 0.521849052
upto_fourth         upto_fourth 0.518442235
third                     third 0.466037863
orbit53                 orbit53 0.454872609
orbit19                 orbit19 0.454557481
orbit55                 orbit55 0.446640722
orbit60                 orbit60 0.430224019
graph16                 graph16 0.423307979
upto_second         upto_second 0.408766793
orbit31                 orbit31 0.400801015
orbit24                 orbit24 0.382718134
orbit15                 orbit15 0.379386494
orbit70                 orbit70 0.370108617
orbit54                 orbit54 0.369245297
orbit26                 orbit26 0.368341496
orbit10                 orbit10 0.368325393
orbit41                 orbit41 0.359307231
orbit13                 orbit13 0.352195658
graph27                 graph27 0.342238703
upto_third           upto_third 0.341079464
ratio3                   ratio3 0.332938493
graph14                 graph14 0.331990767
fifth                     fifth 0.313705831
graph7                   graph7 0.288026985
orbit21                 orbit21 0.283966308
orbit39                 orbit39 0.280317277
graph2                   graph2 0.279689732
orbit1                   orbit1 0.279565340
coreness               coreness 0.277888134
orbit6                   orbit6 0.275445725
bigcom40               bigcom40 0.256376363
orbit23                 orbit23 0.245244143
orbit32                 orbit32 0.222493051
orbit11                 orbit11 0.220105850
upto_fifth           upto_fifth 0.215132784
graph6                   graph6 0.213697939
graph18                 graph18 0.209592878
fourth                   fourth 0.208810768
graph3                   graph3 0.206602365
orbit46                 orbit46 0.190993965
orbit29                 orbit29 0.190982972
membership_s4     membership_s4 0.186139520
orbit65                 orbit65 0.178683233
orbit63                 orbit63 0.175582739
orbit42                 orbit42 0.173423729
graph28                 graph28 0.158494458
orbit71                 orbit71 0.114319835
orbit58                 orbit58 0.109465739
orbit2                   orbit2 0.107636238
pdi                         pdi 0.104162486
graph24                 graph24 0.103943129
membership_s15   membership_s15 0.101335171
upto_sixth           upto_sixth 0.089975374
orbit9                   orbit9 0.089081500
orbit69                 orbit69 0.086455817
graph26                 graph26 0.082325856
graph12                 graph12 0.082218583
orbit5                   orbit5 0.074275591
membership_s6     membership_s6 0.072843295
graph29                 graph29 0.072774392
membership_s32   membership_s32 0.069858684
membership_s5     membership_s5 0.066514037
bigcom28               bigcom28 0.050765890
orbit68                 orbit68 0.046814437
orbit61                 orbit61 0.044227195
membership_s31   membership_s31 0.031631097
bigcom15               bigcom15 0.023133385
orbit57                 orbit57 0.018001017
orbit66                 orbit66 0.017257539
orbit22                 orbit22 0.015146228
hubscore               hubscore 0.014784610
bigcom4                 bigcom4 0.014181656
selfinter             selfinter 0.006482965
graph0                   graph0 0.000000000
graph8                   graph8 0.000000000
graph15                 graph15 0.000000000
orbit0                   orbit0 0.000000000
orbit3                   orbit3 0.000000000
orbit8                   orbit8 0.000000000
orbit14                 orbit14 0.000000000
orbit34                 orbit34 0.000000000
orbit43                 orbit43 0.000000000
orbit67                 orbit67 0.000000000
orbit72                 orbit72 0.000000000
AP                           AP 0.000000000
ecc                         ecc 0.000000000
eccrad                   eccrad 0.000000000
evcent                   evcent 0.000000000
first                     first 0.000000000
second                   second 0.000000000
bigcom2                 bigcom2 0.000000000
bigcom3                 bigcom3 0.000000000
bigcom6                 bigcom6 0.000000000
bigcom8                 bigcom8 0.000000000
bigcom9                 bigcom9 0.000000000
bigcom11               bigcom11 0.000000000
bigcom13               bigcom13 0.000000000
bigcom16               bigcom16 0.000000000
bigcom22               bigcom22 0.000000000
bigcom24               bigcom24 0.000000000
bigcom30               bigcom30 0.000000000
bigcom31               bigcom31 0.000000000
bigcom32               bigcom32 0.000000000
bigcom33               bigcom33 0.000000000
bigcom34               bigcom34 0.000000000
bigcom36               bigcom36 0.000000000
bigcom37               bigcom37 0.000000000
bigcom38               bigcom38 0.000000000
bigcom39               bigcom39 0.000000000
bigcom43               bigcom43 0.000000000
bigcom44               bigcom44 0.000000000
bigcom46               bigcom46 0.000000000
bigcom47               bigcom47 0.000000000
bigcom49               bigcom49 0.000000000
bigcom50               bigcom50 0.000000000
bigcom51               bigcom51 0.000000000
bigcom52               bigcom52 0.000000000
bigcom54               bigcom54 0.000000000
bigcom56               bigcom56 0.000000000
bigcom62               bigcom62 0.000000000
bigcom66               bigcom66 0.000000000
bigcom68               bigcom68 0.000000000
bigcom69               bigcom69 0.000000000
bigcom71               bigcom71 0.000000000
bigcom72               bigcom72 0.000000000
bigcom73               bigcom73 0.000000000
bigcom74               bigcom74 0.000000000
bigcom75               bigcom75 0.000000000
bigcom76               bigcom76 0.000000000
bigcom77               bigcom77 0.000000000
bigcom79               bigcom79 0.000000000
bigcom80               bigcom80 0.000000000
bigcom82               bigcom82 0.000000000
bigcom83               bigcom83 0.000000000
bigcom84               bigcom84 0.000000000
bigcom85               bigcom85 0.000000000
bigcom87               bigcom87 0.000000000
bigcom89               bigcom89 0.000000000
bigcom91               bigcom91 0.000000000
bigcom92               bigcom92 0.000000000
bigcom93               bigcom93 0.000000000
bigcom96               bigcom96 0.000000000
bigcom97               bigcom97 0.000000000
bigcom98               bigcom98 0.000000000
bigcom99               bigcom99 0.000000000
bigcom101             bigcom101 0.000000000
bigcom104             bigcom104 0.000000000
bigcom106             bigcom106 0.000000000
bigcom109             bigcom109 0.000000000
bigcom113             bigcom113 0.000000000
bigcom116             bigcom116 0.000000000
bigcom120             bigcom120 0.000000000
bigcom123             bigcom123 0.000000000
bigcom126             bigcom126 0.000000000
bigcom127             bigcom127 0.000000000
bigcom137             bigcom137 0.000000000
bigcom139             bigcom139 0.000000000
bigcom140             bigcom140 0.000000000
bigcom143             bigcom143 0.000000000
bigcom145             bigcom145 0.000000000
bigcom146             bigcom146 0.000000000
bigcom147             bigcom147 0.000000000
bigcom149             bigcom149 0.000000000
bigcom153             bigcom153 0.000000000
bigcom154             bigcom154 0.000000000
bigcom156             bigcom156 0.000000000
bigcom157             bigcom157 0.000000000
bigcom158             bigcom158 0.000000000
bigcom160             bigcom160 0.000000000
bigcom161             bigcom161 0.000000000
bigcom162             bigcom162 0.000000000
bigcom164             bigcom164 0.000000000
bigcom166             bigcom166 0.000000000
bigcom167             bigcom167 0.000000000
bigcom171             bigcom171 0.000000000
bigcom173             bigcom173 0.000000000
bigcom175             bigcom175 0.000000000
bigcom176             bigcom176 0.000000000
bigcom177             bigcom177 0.000000000
bigcom178             bigcom178 0.000000000
bigcom180             bigcom180 0.000000000
bigcom181             bigcom181 0.000000000
bigcom184             bigcom184 0.000000000
bigcom186             bigcom186 0.000000000
bigcom187             bigcom187 0.000000000
bigcom189             bigcom189 0.000000000
bigcom194             bigcom194 0.000000000
bigcom195             bigcom195 0.000000000
bigcom196             bigcom196 0.000000000
bigcom204             bigcom204 0.000000000
bigcom205             bigcom205 0.000000000
bigcom212             bigcom212 0.000000000
bigcom214             bigcom214 0.000000000
bigcom222             bigcom222 0.000000000
bigcom223             bigcom223 0.000000000
bigcom226             bigcom226 0.000000000
bigcom227             bigcom227 0.000000000
bigcom229             bigcom229 0.000000000
bigcom233             bigcom233 0.000000000
bigcom236             bigcom236 0.000000000
bigcom237             bigcom237 0.000000000
bigcom246             bigcom246 0.000000000
bigcom248             bigcom248 0.000000000
bigcom249             bigcom249 0.000000000
bigcom250             bigcom250 0.000000000
bigcom254             bigcom254 0.000000000
bigcom266             bigcom266 0.000000000
bigcom269             bigcom269 0.000000000
bigcom272             bigcom272 0.000000000
bigcom274             bigcom274 0.000000000
bigcom281             bigcom281 0.000000000
bigcom291             bigcom291 0.000000000
bigcom292             bigcom292 0.000000000
bigcom295             bigcom295 0.000000000
bigcom299             bigcom299 0.000000000
bigcom301             bigcom301 0.000000000
bigcom306             bigcom306 0.000000000
bigcom309             bigcom309 0.000000000
bigcom314             bigcom314 0.000000000
bigcom321             bigcom321 0.000000000
bigcom341             bigcom341 0.000000000
bigcom350             bigcom350 0.000000000
bigcom353             bigcom353 0.000000000
bigcom359             bigcom359 0.000000000
bigcom363             bigcom363 0.000000000
bigcom365             bigcom365 0.000000000
bigcom385             bigcom385 0.000000000
bigcom386             bigcom386 0.000000000
bigcom408             bigcom408 0.000000000
bigcom412             bigcom412 0.000000000
bigcom480             bigcom480 0.000000000
membership_s1     membership_s1 0.000000000
membership_s3     membership_s3 0.000000000
membership_s7     membership_s7 0.000000000
membership_s8     membership_s8 0.000000000
membership_s9     membership_s9 0.000000000
membership_s11   membership_s11 0.000000000
membership_s12   membership_s12 0.000000000
membership_s14   membership_s14 0.000000000
membership_s16   membership_s16 0.000000000
membership_s17   membership_s17 0.000000000
membership_s18   membership_s18 0.000000000
membership_s20   membership_s20 0.000000000
membership_s21   membership_s21 0.000000000
membership_s22   membership_s22 0.000000000
membership_s24   membership_s24 0.000000000
membership_s25   membership_s25 0.000000000
membership_s26   membership_s26 0.000000000
membership_s27   membership_s27 0.000000000
membership_s28   membership_s28 0.000000000
membership_s30   membership_s30 0.000000000
membership_s33   membership_s33 0.000000000
membership_s37   membership_s37 0.000000000
[1] "Dataset: med_CT Model RF, run: 5 of 10 2015-06-16 10:48:17"
     |      Out-of-bag   |
Tree |      MSE  %Var(y) |
   1 |  0.02018   195.66 |
   2 |  0.02064   200.16 |
   3 |  0.01747   169.37 |
   4 |  0.01643   159.28 |
   5 |  0.01666   161.57 |
   6 |    0.016   155.16 |
   7 |  0.01551   150.41 |
   8 |  0.01522   147.61 |
   9 |  0.01477   143.27 |
  10 |  0.01433   138.95 |
  11 |  0.01425   138.18 |
  12 |  0.01416   137.28 |
  13 |  0.01384   134.25 |
  14 |  0.01344   130.32 |
  15 |  0.01333   129.24 |
  16 |  0.01315   127.53 |
  17 |  0.01289   125.02 |
  18 |  0.01275   123.65 |
  19 |   0.0127   123.17 |
  20 |  0.01265   122.68 |
  21 |  0.01257   121.88 |
  22 |  0.01263   122.44 |
  23 |  0.01254   121.63 |
  24 |   0.0125   121.25 |
  25 |  0.01251   121.31 |
  26 |  0.01245   120.69 |
  27 |  0.01242   120.48 |
  28 |  0.01239   120.14 |
  29 |  0.01232   119.49 |
  30 |  0.01227   118.96 |
  31 |  0.01222   118.50 |
  32 |  0.01216   117.94 |
  33 |  0.01216   117.88 |
  34 |  0.01213   117.63 |
  35 |  0.01207   117.03 |
  36 |  0.01206   116.94 |
  37 |  0.01207   117.01 |
  38 |  0.01202   116.60 |
  39 |  0.01203   116.63 |
  40 |    0.012   116.35 |
  41 |  0.01194   115.78 |
  42 |  0.01194   115.78 |
  43 |  0.01191   115.51 |
  44 |  0.01187   115.06 |
  45 |  0.01185   114.91 |
  46 |  0.01179   114.34 |
  47 |  0.01178   114.19 |
  48 |  0.01177   114.13 |
  49 |  0.01174   113.84 |
  50 |  0.01169   113.39 |
  51 |  0.01167   113.13 |
  52 |  0.01166   113.05 |
  53 |  0.01166   113.02 |
  54 |  0.01163   112.73 |
  55 |  0.01159   112.42 |
  56 |  0.01159   112.38 |
  57 |  0.01159   112.36 |
  58 |  0.01158   112.27 |
  59 |  0.01161   112.54 |
  60 |  0.01158   112.28 |
  61 |  0.01157   112.21 |
  62 |  0.01157   112.17 |
  63 |  0.01156   112.06 |
  64 |  0.01155   112.00 |
  65 |  0.01153   111.84 |
  66 |  0.01153   111.79 |
  67 |  0.01154   111.93 |
  68 |  0.01154   111.92 |
  69 |  0.01155   112.03 |
  70 |  0.01157   112.17 |
  71 |  0.01157   112.24 |
  72 |  0.01157   112.23 |
  73 |  0.01156   112.13 |
  74 |  0.01156   112.05 |
  75 |  0.01154   111.91 |
  76 |  0.01152   111.72 |
  77 |   0.0115   111.49 |
  78 |   0.0115   111.47 |
  79 |   0.0115   111.49 |
  80 |  0.01149   111.43 |
  81 |  0.01149   111.46 |
  82 |  0.01152   111.68 |
  83 |  0.01151   111.59 |
  84 |  0.01151   111.65 |
  85 |   0.0115   111.54 |
  86 |  0.01149   111.42 |
  87 |  0.01148   111.36 |
  88 |  0.01149   111.38 |
  89 |  0.01148   111.33 |
  90 |  0.01149   111.41 |
  91 |  0.01148   111.30 |
  92 |  0.01147   111.20 |
  93 |  0.01146   111.09 |
  94 |  0.01144   110.95 |
  95 |  0.01144   110.92 |
  96 |  0.01143   110.86 |
  97 |  0.01142   110.75 |
  98 |  0.01142   110.78 |
  99 |  0.01142   110.75 |
 100 |  0.01141   110.67 |
[1] "Random Forest variable coefficients"
                      %IncMSE IncNodePurity
graph5           2.545996e-03  3.532764e-01
graph6           2.060227e-03  1.527194e-01
graph7           2.030825e-03  1.896881e-01
graph8           2.823441e-04  1.377227e-01
graph9           1.669080e-03  1.171434e-01
graph10          1.500754e-03  2.556518e-01
graph11          2.921376e-03  3.959753e-01
graph12          1.233714e-03  2.602644e-01
graph13          1.801028e-03  9.541349e-02
graph14          1.951881e-03  2.759375e-01
graph15          2.320981e-03  1.823312e-01
graph16          3.337472e-03  2.674213e-01
graph17          7.423166e-04  2.370212e-01
graph18          1.328278e-03  2.388323e-01
graph19          6.628473e-04  2.159047e-01
graph20          5.213171e-03  6.979105e-01
graph21          1.361463e-03  2.130885e-01
graph22          3.158217e-03  2.292036e-01
graph23          4.877751e-03  2.794544e-01
graph24          9.512668e-04  1.141225e-01
graph25          3.899974e-03  4.010391e-01
graph26          1.727549e-04  7.432948e-02
graph27          3.857984e-03  1.790235e-01
graph28          1.699710e-04  1.056844e-01
graph29          2.728172e-04  9.019409e-02
orbit0           2.857587e-04  1.120307e-01
orbit1           1.834623e-03  1.482673e-01
orbit2           3.936435e-03  1.997243e-01
orbit3           3.066182e-03  2.258024e-01
orbit4           4.497745e-03  3.180825e-01
orbit5           1.812420e-03  1.883480e-01
orbit6           1.955247e-03  2.043201e-01
orbit7           3.750449e-03  2.737921e-01
orbit8           2.821530e-03  3.926381e-01
orbit9           5.944043e-03  2.320721e-01
orbit10          3.432861e-03  1.881017e-01
orbit11          1.146025e-03  2.015494e-01
orbit12          6.481580e-04  5.328833e-02
orbit13          5.932818e-04  1.637513e-01
orbit14          5.150970e-04  1.055886e-01
orbit15          3.565756e-05  5.133959e-02
orbit16          1.017046e-03  2.335468e-01
orbit17          1.886555e-04  1.522784e-01
orbit18          2.093041e-03  4.224147e-01
orbit19          3.490602e-03  2.085366e-01
orbit20          1.982293e-03  2.260990e-01
orbit21          1.409474e-03  3.262085e-01
orbit22          5.201413e-03  3.694755e-01
orbit23          4.641945e-03  2.421156e-01
orbit24          1.343375e-04  2.160518e-01
orbit25          4.394756e-03  1.441622e-01
orbit26          1.562625e-03  1.414037e-01
orbit27          3.444616e-03  3.692829e-01
orbit28          2.545005e-03  2.918295e-01
orbit29          1.595104e-04  1.885284e-01
orbit30          1.595752e-03  1.785513e-01
orbit31          2.195388e-03  3.218065e-01
orbit32          2.201194e-03  3.197129e-01
orbit33          2.161825e-03  1.916509e-01
orbit34          6.488219e-03  1.632553e-01
orbit35          1.732347e-03  2.461740e-01
orbit36          1.617338e-03  5.085570e-01
orbit37          3.310273e-03  4.327686e-01
orbit38          2.931474e-03  9.222245e-02
orbit39          2.476845e-03  2.611753e-01
orbit40          2.593910e-03  2.013189e-01
orbit41          2.421876e-03  2.281547e-01
orbit42          7.476695e-04  2.758297e-01
orbit43          8.322460e-04  1.650458e-01
orbit44          2.813394e-03  3.517301e-01
orbit45          4.478608e-03  3.290484e-01
orbit46          4.704949e-04  1.634779e-01
orbit47          4.021156e-03  3.271375e-01
orbit48          2.265800e-03  1.484953e-01
orbit49          6.036242e-03  9.066405e-01
orbit50          1.226813e-03  1.810011e-01
orbit51          9.643697e-04  2.121831e-01
orbit52          3.478954e-03  1.925560e-01
orbit53          3.126821e-03  2.132818e-01
orbit54          4.234739e-03  2.616303e-01
orbit55          7.148974e-04  1.427933e-01
orbit56          3.172239e-03  2.306833e-01
orbit57          2.618605e-04  4.597772e-02
orbit58          1.270134e-03  1.196399e-01
orbit59          1.489945e-03  1.124338e-01
orbit60          2.490924e-03  2.205304e-01
orbit61          2.018254e-04  1.062328e-01
orbit62          2.311668e-03  2.413616e-01
orbit63          2.116778e-03  1.022363e-01
orbit64          1.978882e-03  1.905106e-01
orbit65          2.028281e-03  1.458274e-01
orbit66          7.378994e-04  6.218449e-02
orbit67          5.135869e-04  6.142979e-02
orbit68          4.918085e-03  1.904808e-01
orbit69          1.584718e-04  4.784892e-02
orbit70          2.265795e-04  4.058508e-02
orbit71          5.411412e-04  9.076481e-02
orbit72          2.326079e-04  1.092613e-01
AP               0.000000e+00  1.409463e-19
bet              8.355674e-04  8.523351e-01
ecc              2.581679e-06  3.012605e-02
eccrad           5.314439e-05  2.120697e-01
close            1.595015e-03  2.325319e-01
constraint       1.295136e-03  4.875040e-01
coreness         9.140024e-04  1.875547e-01
knn              3.148522e-03  3.651420e-01
hubscore         2.343373e-04  1.351355e-01
pagerank         1.187062e-03  7.535907e-01
trans            1.747250e-03  3.350053e-01
evcent           2.965987e-04  1.677774e-01
first            6.311617e-04  1.356184e-01
upto_second      2.139903e-03  1.122434e-01
upto_third       9.734342e-04  2.779524e-01
upto_fourth      1.065298e-03  2.054633e-01
upto_fifth       2.056780e-03  1.749781e-01
upto_sixth       1.371202e-03  1.991301e-01
second           2.004339e-03  2.484711e-01
third            2.087557e-03  2.438063e-01
fourth           1.149912e-03  3.348875e-01
fifth            4.812579e-03  6.098804e-01
sixth            1.409277e-03  2.902018e-01
ratio1           4.391143e-03  2.495968e-01
ratio2           3.623293e-03  3.627223e-01
ratio3           8.240613e-04  3.421983e-01
ratio4           6.499967e-03  6.269689e-01
ratio5           9.716359e-04  9.073900e-01
ratio6           3.641932e-03  3.925231e-01
selfinter       -3.107639e-05  7.119393e-02
walktrap_vertex  2.483101e-04  6.500179e-01
bigcom1          3.036991e-04  1.690486e-01
bigcom2          0.000000e+00  0.000000e+00
bigcom3          0.000000e+00  4.336809e-21
bigcom4          1.725567e-05  1.888902e-02
bigcom6          0.000000e+00  0.000000e+00
bigcom8          0.000000e+00  0.000000e+00
bigcom9          0.000000e+00  0.000000e+00
bigcom11         0.000000e+00  0.000000e+00
bigcom13         0.000000e+00  0.000000e+00
bigcom15         1.498977e-04  3.480036e-01
bigcom16         0.000000e+00  0.000000e+00
bigcom21         3.033574e-05  3.225177e-01
bigcom22         1.221152e-05  1.766230e-02
bigcom24         0.000000e+00  0.000000e+00
bigcom26         6.311325e-06  1.375089e-01
bigcom28         1.473969e-04  8.178240e-02
bigcom30         0.000000e+00  0.000000e+00
bigcom31         0.000000e+00  0.000000e+00
bigcom32         0.000000e+00  0.000000e+00
bigcom33         0.000000e+00  0.000000e+00
bigcom34         0.000000e+00  0.000000e+00
bigcom36         0.000000e+00  0.000000e+00
bigcom37         0.000000e+00  0.000000e+00
bigcom38         0.000000e+00  0.000000e+00
bigcom39         0.000000e+00  0.000000e+00
bigcom40         6.725959e-04  1.639670e-01
bigcom43         0.000000e+00  0.000000e+00
bigcom44         0.000000e+00  6.505213e-21
bigcom46         0.000000e+00  0.000000e+00
bigcom47         0.000000e+00  0.000000e+00
bigcom49         0.000000e+00  0.000000e+00
bigcom50         0.000000e+00  0.000000e+00
bigcom51         0.000000e+00  0.000000e+00
bigcom52         0.000000e+00  0.000000e+00
bigcom54         0.000000e+00  0.000000e+00
bigcom56         0.000000e+00  0.000000e+00
bigcom62         0.000000e+00  0.000000e+00
bigcom66         0.000000e+00  0.000000e+00
bigcom68         0.000000e+00  6.505213e-21
bigcom69         0.000000e+00  0.000000e+00
bigcom71         0.000000e+00  0.000000e+00
bigcom72         0.000000e+00  0.000000e+00
bigcom73         0.000000e+00  0.000000e+00
bigcom74         0.000000e+00  0.000000e+00
bigcom75         0.000000e+00  0.000000e+00
bigcom76         0.000000e+00  0.000000e+00
bigcom77         0.000000e+00  0.000000e+00
bigcom79         0.000000e+00  0.000000e+00
bigcom80         0.000000e+00  0.000000e+00
bigcom82         0.000000e+00  0.000000e+00
bigcom83         0.000000e+00  0.000000e+00
bigcom84         0.000000e+00  0.000000e+00
bigcom85         0.000000e+00  0.000000e+00
bigcom87         0.000000e+00  0.000000e+00
bigcom89         0.000000e+00  0.000000e+00
bigcom91         0.000000e+00  0.000000e+00
bigcom92         0.000000e+00  4.336809e-21
bigcom93         0.000000e+00  0.000000e+00
bigcom96         0.000000e+00  0.000000e+00
bigcom97         0.000000e+00  0.000000e+00
bigcom98         0.000000e+00  0.000000e+00
bigcom99         0.000000e+00  0.000000e+00
bigcom101        0.000000e+00  1.084202e-21
bigcom104       -5.920663e-06  7.009950e-01
bigcom106        0.000000e+00  4.336809e-21
bigcom109        0.000000e+00  0.000000e+00
bigcom113        0.000000e+00  0.000000e+00
bigcom116        0.000000e+00  0.000000e+00
bigcom120        0.000000e+00  0.000000e+00
bigcom123        0.000000e+00  0.000000e+00
bigcom126       -2.356766e-05  6.758767e-01
bigcom127        0.000000e+00  0.000000e+00
bigcom137        0.000000e+00  0.000000e+00
bigcom139        0.000000e+00  0.000000e+00
bigcom140        0.000000e+00  0.000000e+00
bigcom143        0.000000e+00  0.000000e+00
bigcom145        0.000000e+00  0.000000e+00
bigcom146        0.000000e+00  0.000000e+00
bigcom147        0.000000e+00  0.000000e+00
bigcom149        0.000000e+00  2.775558e-19
bigcom153        0.000000e+00  0.000000e+00
bigcom154        0.000000e+00  0.000000e+00
bigcom156        0.000000e+00  0.000000e+00
bigcom157        0.000000e+00  0.000000e+00
bigcom158        0.000000e+00  0.000000e+00
bigcom160        0.000000e+00  0.000000e+00
bigcom161        0.000000e+00  0.000000e+00
bigcom162        0.000000e+00  0.000000e+00
bigcom164        0.000000e+00  0.000000e+00
bigcom166        0.000000e+00  0.000000e+00
bigcom167        0.000000e+00  0.000000e+00
bigcom171        0.000000e+00  0.000000e+00
bigcom173        0.000000e+00  0.000000e+00
bigcom175        0.000000e+00  0.000000e+00
bigcom176        0.000000e+00  0.000000e+00
bigcom177        0.000000e+00  0.000000e+00
bigcom178        0.000000e+00  0.000000e+00
bigcom180        0.000000e+00  0.000000e+00
bigcom181        0.000000e+00  0.000000e+00
bigcom184        0.000000e+00  0.000000e+00
bigcom186        0.000000e+00  0.000000e+00
bigcom187        0.000000e+00  0.000000e+00
bigcom189        0.000000e+00  0.000000e+00
bigcom194        0.000000e+00  0.000000e+00
bigcom195        0.000000e+00  0.000000e+00
bigcom196        0.000000e+00  0.000000e+00
bigcom204        0.000000e+00  0.000000e+00
bigcom205        0.000000e+00  0.000000e+00
bigcom212        0.000000e+00  0.000000e+00
bigcom214        0.000000e+00  0.000000e+00
bigcom222        0.000000e+00  0.000000e+00
bigcom223        0.000000e+00  4.336809e-21
bigcom226        0.000000e+00  0.000000e+00
bigcom227        0.000000e+00  0.000000e+00
bigcom229        0.000000e+00  0.000000e+00
bigcom233        0.000000e+00  0.000000e+00
bigcom236        0.000000e+00  0.000000e+00
bigcom237        0.000000e+00  0.000000e+00
bigcom246        0.000000e+00  0.000000e+00
bigcom248       -4.716220e-05  1.890539e-01
bigcom249        0.000000e+00  0.000000e+00
bigcom250        0.000000e+00  0.000000e+00
bigcom254        0.000000e+00  0.000000e+00
bigcom266        0.000000e+00  0.000000e+00
bigcom269        0.000000e+00  0.000000e+00
bigcom272        0.000000e+00  0.000000e+00
bigcom274        0.000000e+00  0.000000e+00
bigcom281        0.000000e+00  0.000000e+00
bigcom291        0.000000e+00  0.000000e+00
bigcom292        0.000000e+00  0.000000e+00
bigcom295        0.000000e+00  4.336809e-21
bigcom299        0.000000e+00  0.000000e+00
bigcom301        0.000000e+00  0.000000e+00
bigcom306        0.000000e+00  0.000000e+00
bigcom309        0.000000e+00  0.000000e+00
bigcom314        0.000000e+00  0.000000e+00
bigcom321        0.000000e+00  0.000000e+00
bigcom341        0.000000e+00  0.000000e+00
bigcom350        0.000000e+00  3.469447e-20
bigcom353        0.000000e+00  0.000000e+00
bigcom359        0.000000e+00  6.505213e-21
bigcom363        0.000000e+00  0.000000e+00
bigcom365        0.000000e+00  0.000000e+00
bigcom385        0.000000e+00  0.000000e+00
bigcom386        0.000000e+00  0.000000e+00
bigcom408        2.932749e-05  7.293473e-01
bigcom412        0.000000e+00  0.000000e+00
bigcom480        0.000000e+00  0.000000e+00
spin_vertex      4.073347e-04  3.460072e-01
membership_s1    0.000000e+00  1.626303e-20
membership_s3    0.000000e+00  0.000000e+00
membership_s4    8.031986e-05  1.105588e-01
membership_s5    3.624350e-04  5.369642e-02
membership_s6    5.104731e-05  1.093636e-01
membership_s7   -2.850595e-05  8.009061e-02
membership_s8    0.000000e+00  0.000000e+00
membership_s9    0.000000e+00  0.000000e+00
membership_s11   0.000000e+00  0.000000e+00
membership_s12   0.000000e+00  0.000000e+00
membership_s14   0.000000e+00  0.000000e+00
membership_s15  -1.244445e-06  2.589497e-02
membership_s16   0.000000e+00  0.000000e+00
membership_s17   0.000000e+00  0.000000e+00
membership_s18   0.000000e+00  1.517883e-20
membership_s20   0.000000e+00  0.000000e+00
membership_s21   0.000000e+00  0.000000e+00
membership_s22   0.000000e+00  0.000000e+00
membership_s24   0.000000e+00  0.000000e+00
membership_s25   0.000000e+00  0.000000e+00
membership_s26   0.000000e+00  0.000000e+00
membership_s27   9.345529e-05  9.410146e-02
membership_s28   0.000000e+00  0.000000e+00
membership_s30   3.405107e-05  1.590755e-01
membership_s31   0.000000e+00  4.912656e-02
membership_s32  -3.534806e-05  3.169435e-02
membership_s33   0.000000e+00  0.000000e+00
membership_s36   8.422870e-04  1.096100e-01
membership_s37   0.000000e+00  3.469447e-20
V1               5.947769e-03  7.161048e-01
V2               1.436333e-03  7.062204e-01
pdi             -1.582577e-05  3.453635e-02
adhesion         1.499728e-03  3.322954e-01
cohesion         1.242951e-03  4.265024e-01
inner            1.559387e-03  5.618670e-01
outer            2.280323e-04  4.012315e-01
ioratio          3.022203e-03  4.527854e-01
comsize          7.727768e-04  7.045883e-01
target           9.048855e-05  3.456523e-01
[1] "Dataset: med_CT Model GLM, run: 5 of 10 2015-06-16 10:49:49"
[1] "glmnet variable coefficients"
                     [,1]          [,2]
(Intercept)     -4.553438 -1.236148e+03
graph0           0.000000  1.800315e-02
graph1           0.000000  1.408116e-06
graph2           0.000000  1.367564e-02
graph3           0.000000  2.094022e-06
graph4           0.000000  4.305391e-08
graph5           0.000000 -1.853752e-04
graph6           0.000000  0.000000e+00
graph7           0.000000  2.288232e-03
graph8           0.000000  9.037109e-03
graph9           0.000000 -3.663370e-08
graph10          0.000000  2.291144e-09
graph11          0.000000  2.021697e-10
graph12          0.000000  0.000000e+00
graph13          0.000000 -3.753909e-08
graph14          0.000000  1.282501e-08
graph15          0.000000 -2.721788e-09
graph16          0.000000  0.000000e+00
graph17          0.000000 -2.849359e-08
graph18          0.000000  1.770006e-06
graph19          0.000000  0.000000e+00
graph20          0.000000  2.128412e-05
graph21          0.000000  1.997546e-06
graph22          0.000000 -5.275428e-05
graph23          0.000000 -2.733911e-05
graph24          0.000000  6.650622e-05
graph25          0.000000  0.000000e+00
graph26          0.000000 -4.650814e-05
graph27          0.000000 -8.319256e-04
graph28          0.000000  0.000000e+00
graph29          0.000000 -6.925843e-03
orbit0           0.000000  1.973007e-02
orbit1           0.000000  2.216930e-08
orbit2           0.000000  2.498728e-04
orbit3           0.000000  1.340255e-02
orbit4           0.000000  2.039682e-05
orbit5           0.000000 -1.070496e-09
orbit6           0.000000  1.602747e-08
orbit7           0.000000  3.991178e-05
orbit8           0.000000 -2.829627e-04
orbit9           0.000000 -4.066274e-05
orbit10          0.000000 -2.544382e-08
orbit11          0.000000 -5.977816e-04
orbit12          0.000000  2.743912e-03
orbit13          0.000000  7.527269e-03
orbit14          0.000000  7.763851e-03
orbit15          0.000000 -4.202789e-07
orbit16          0.000000  8.545142e-08
orbit17          0.000000 -2.279215e-08
orbit18          0.000000  4.712737e-08
orbit19          0.000000  9.678685e-09
orbit20          0.000000 -2.649476e-09
orbit21          0.000000  2.230981e-07
orbit22          0.000000  1.922536e-10
orbit23          0.000000 -2.342478e-06
orbit24          0.000000 -8.411267e-07
orbit25          0.000000  1.449913e-07
orbit26          0.000000 -1.380651e-05
orbit27          0.000000  2.512763e-07
orbit28          0.000000  5.111784e-07
orbit29          0.000000 -4.623064e-06
orbit30          0.000000 -2.202696e-07
orbit31          0.000000  0.000000e+00
orbit32          0.000000  1.159617e-07
orbit33          0.000000  6.836499e-05
orbit34          0.000000  0.000000e+00
orbit35          0.000000 -1.259852e-06
orbit36          0.000000 -1.118524e-05
orbit37          0.000000  1.000283e-06
orbit38          0.000000  6.457181e-07
orbit39          0.000000  5.803368e-06
orbit40          0.000000 -4.994625e-06
orbit41          0.000000 -4.448933e-05
orbit42          0.000000 -8.640187e-06
orbit43          0.000000  4.524358e-06
orbit44          0.000000  2.227548e-03
orbit45          0.000000  2.571675e-05
orbit46          0.000000 -2.598397e-05
orbit47          0.000000  7.413149e-05
orbit48          0.000000 -7.140937e-05
orbit49          0.000000  3.236626e-05
orbit50          0.000000  8.413950e-05
orbit51          0.000000  5.456950e-05
orbit52          0.000000  1.920838e-04
orbit53          0.000000 -3.864509e-04
orbit54          0.000000 -3.778772e-05
orbit55          0.000000 -2.184553e-03
orbit56          0.000000 -1.896158e-04
orbit57          0.000000  0.000000e+00
orbit58          0.000000 -1.828212e-03
orbit59          0.000000  1.507461e-04
orbit60          0.000000  2.120578e-04
orbit61          0.000000  1.535556e-04
orbit62          0.000000 -4.235122e-05
orbit63          0.000000 -1.092911e-04
orbit64          0.000000  5.628960e-04
orbit65          0.000000  0.000000e+00
orbit66          0.000000 -2.640158e-04
orbit67          0.000000 -5.256055e-03
orbit68          0.000000 -3.436662e-04
orbit69          0.000000 -7.165037e-02
orbit70          0.000000 -3.758714e-03
orbit71          0.000000  1.478001e-02
orbit72          0.000000 -6.710685e-03
AP               0.000000 -1.112224e+00
bet              0.000000 -1.310212e-05
ecc              0.000000 -4.564314e-02
eccrad           0.000000 -2.962622e-01
close            0.000000 -5.862584e-01
constraint       0.000000  8.402414e-01
coreness         0.000000 -1.095476e-01
knn              0.000000 -3.120437e-03
hubscore         0.000000  2.821752e+01
pagerank         0.000000 -9.913563e+00
trans            0.000000 -7.772036e-01
evcent           0.000000  0.000000e+00
first            0.000000  1.523655e-02
upto_second      0.000000  0.000000e+00
upto_third       0.000000 -6.304674e-05
upto_fourth      0.000000  0.000000e+00
upto_fifth       0.000000 -3.539023e-03
upto_sixth       0.000000  9.522686e-02
second           0.000000  0.000000e+00
third            0.000000 -2.391399e-04
fourth           0.000000  1.915575e-04
fifth            0.000000  0.000000e+00
sixth            0.000000  1.110245e-02
ratio1           0.000000  4.239022e-05
ratio2           0.000000 -3.985362e-02
ratio3           0.000000 -6.547830e-01
ratio4           0.000000  3.190077e+00
ratio5           0.000000 -3.209783e+00
ratio6           0.000000 -1.648134e-02
selfinter        0.000000  5.131097e-01
walktrap_vertex  0.000000  3.794670e-02
bigcom1          0.000000  1.746257e-01
bigcom2          0.000000 -8.258353e-01
bigcom3          0.000000 -1.477463e+00
bigcom4          0.000000 -5.442936e-01
bigcom6          0.000000 -1.076543e+00
bigcom8          0.000000 -1.155971e+00
bigcom9          0.000000 -1.667965e+00
bigcom11         0.000000 -8.356311e-01
bigcom13         0.000000 -1.932409e+00
bigcom15         0.000000  3.730991e+00
bigcom16         0.000000 -1.514146e+00
bigcom21         0.000000  1.386180e+00
bigcom22         0.000000 -3.156616e-01
bigcom24         0.000000 -1.664978e+00
bigcom26         0.000000  5.204310e-01
bigcom28         0.000000 -3.008724e-01
bigcom30         0.000000 -3.442968e+00
bigcom31         0.000000 -1.423350e+00
bigcom32         0.000000 -1.750783e-01
bigcom33         0.000000 -4.454681e-01
bigcom34         0.000000 -5.163241e-01
bigcom36         0.000000 -1.438923e+00
bigcom37         0.000000 -8.802758e-01
bigcom38         0.000000 -2.083665e-01
bigcom39         0.000000 -2.003047e-02
bigcom40         0.000000  6.858499e-02
bigcom43         0.000000 -1.338577e+00
bigcom44         0.000000 -1.951727e+00
bigcom46         0.000000 -1.692418e-02
bigcom47         0.000000  0.000000e+00
bigcom49         0.000000 -1.543900e+00
bigcom50         0.000000 -7.730999e-01
bigcom51         0.000000  0.000000e+00
bigcom52         0.000000 -9.982005e-01
bigcom54         0.000000 -4.139371e-01
bigcom56         0.000000 -2.172278e+00
bigcom62         0.000000  0.000000e+00
bigcom66         0.000000  0.000000e+00
bigcom68         0.000000 -1.271572e+00
bigcom69         0.000000 -1.784099e+00
bigcom71         0.000000 -1.418321e+00
bigcom72         0.000000 -1.050200e-01
bigcom73         0.000000 -3.333028e-05
bigcom74         0.000000 -1.381415e+00
bigcom75         0.000000  0.000000e+00
bigcom76         0.000000 -9.558888e-01
bigcom77         0.000000 -1.608352e+00
bigcom79         0.000000 -1.134183e+00
bigcom80         0.000000  0.000000e+00
bigcom82         0.000000 -7.863604e-01
bigcom83         0.000000 -2.818944e-01
bigcom84         0.000000 -1.736144e+00
bigcom85         0.000000 -1.012317e+00
bigcom87         0.000000  0.000000e+00
bigcom89         0.000000  0.000000e+00
bigcom91         0.000000 -2.034532e+00
bigcom92         0.000000 -2.130035e+00
bigcom93         0.000000  0.000000e+00
bigcom96         0.000000 -1.371185e+00
bigcom97         0.000000 -1.678753e+00
bigcom98         0.000000 -5.960743e-01
bigcom99         0.000000  0.000000e+00
bigcom101        0.000000 -9.507603e-01
bigcom104        0.000000  4.108259e+00
bigcom106        0.000000  0.000000e+00
bigcom109        0.000000 -1.163674e+00
bigcom113        0.000000 -3.028552e-01
bigcom116        0.000000 -3.587853e-01
bigcom120        0.000000 -5.256273e-01
bigcom123        0.000000  0.000000e+00
bigcom126        0.000000  4.444497e+00
bigcom127        0.000000 -1.268996e+00
bigcom137        0.000000 -1.469261e+00
bigcom139        0.000000  0.000000e+00
bigcom140        0.000000 -1.622015e+00
bigcom143        0.000000  0.000000e+00
bigcom145        0.000000 -1.246354e+00
bigcom146        0.000000 -2.249286e+00
bigcom147        0.000000 -1.167166e+00
bigcom149        0.000000 -1.404697e+00
bigcom153        0.000000 -1.391850e-03
bigcom154        0.000000 -7.681624e-01
bigcom156        0.000000 -4.570001e-01
bigcom157        0.000000 -1.012915e+00
bigcom158        0.000000  0.000000e+00
bigcom160        0.000000  0.000000e+00
bigcom161        0.000000 -1.690249e+00
bigcom162        0.000000 -9.170937e-01
bigcom164        0.000000 -4.948306e-01
bigcom166        0.000000 -8.872082e-01
bigcom167        0.000000 -2.840846e-01
bigcom171        0.000000 -1.361411e+00
bigcom173        0.000000 -1.646343e+00
bigcom175        0.000000 -3.727627e-02
bigcom176        0.000000 -3.996896e-01
bigcom177        0.000000 -1.401245e-01
bigcom178        0.000000 -1.146450e+00
bigcom180        0.000000 -1.241024e+00
bigcom181        0.000000 -1.797717e+00
bigcom184        0.000000 -1.465682e+00
bigcom186        0.000000 -1.257124e+00
bigcom187        0.000000 -1.362658e+00
bigcom189        0.000000 -2.771821e-01
bigcom194        0.000000 -1.159074e+00
bigcom195        0.000000 -1.014710e+00
bigcom196        0.000000 -1.962476e-01
bigcom204        0.000000  0.000000e+00
bigcom205        0.000000  0.000000e+00
bigcom212        0.000000 -9.741327e-02
bigcom214        0.000000 -1.694224e+00
bigcom222        0.000000 -8.044701e-01
bigcom223        0.000000 -1.922390e+00
bigcom226        0.000000 -1.305366e+00
bigcom227        0.000000 -1.236608e+00
bigcom229        0.000000  0.000000e+00
bigcom233        0.000000  0.000000e+00
bigcom236        0.000000 -8.183866e-01
bigcom237        0.000000 -1.974683e+00
bigcom246        0.000000 -1.989792e+00
bigcom248        0.000000  1.894769e+00
bigcom249        0.000000 -5.003246e-01
bigcom250        0.000000 -1.747019e+00
bigcom254        0.000000 -1.395995e+00
bigcom266        0.000000 -1.616698e+00
bigcom269        0.000000  0.000000e+00
bigcom272        0.000000 -1.021385e+00
bigcom274        0.000000 -4.209463e-01
bigcom281        0.000000 -8.736671e-01
bigcom291        0.000000 -1.676875e+00
bigcom292        0.000000 -5.083230e-01
bigcom295        0.000000  0.000000e+00
bigcom299        0.000000 -1.050404e+00
bigcom301        0.000000 -1.713910e+00
bigcom306        0.000000 -1.635379e+00
bigcom309        0.000000 -1.147832e-01
bigcom314        0.000000  0.000000e+00
bigcom321        0.000000 -8.586594e-01
bigcom341        0.000000 -1.473885e+00
bigcom350        0.000000 -6.247606e-01
bigcom353        0.000000 -1.833960e+00
bigcom359        0.000000 -1.073714e+00
bigcom363        0.000000 -5.297782e-01
bigcom365        0.000000  0.000000e+00
bigcom385        0.000000 -1.183055e+00
bigcom386        0.000000 -1.074993e+00
bigcom408        0.000000  6.199560e+00
bigcom412        0.000000 -9.708359e-01
bigcom480        0.000000 -9.957993e-01
spin_vertex      0.000000  5.777378e-02
membership_s1    0.000000 -2.649235e+00
membership_s3    0.000000  0.000000e+00
membership_s4    0.000000  8.645475e-02
membership_s5    0.000000  6.272221e-02
membership_s6    0.000000  1.796559e-01
membership_s7    0.000000  7.823703e-02
membership_s8    0.000000 -8.472684e-01
membership_s9    0.000000 -1.617723e+00
membership_s11   0.000000 -1.984478e-01
membership_s12   0.000000 -1.265548e+00
membership_s14   0.000000 -1.283257e+00
membership_s15   0.000000 -1.478862e-01
membership_s16   0.000000 -1.126042e-05
membership_s17   0.000000  0.000000e+00
membership_s18   0.000000 -1.353337e+00
membership_s20   0.000000 -3.054322e-01
membership_s21   0.000000 -1.599976e+00
membership_s22   0.000000 -1.368984e+00
membership_s24   0.000000 -1.067498e+00
membership_s25   0.000000 -1.390870e+00
membership_s26   0.000000  0.000000e+00
membership_s27   0.000000 -1.038071e-01
membership_s28   0.000000 -1.216745e+00
membership_s30   0.000000  6.787546e-04
membership_s31   0.000000  1.295966e-01
membership_s32   0.000000 -9.483316e-02
membership_s33   0.000000 -1.046377e+00
membership_s36   0.000000  3.300931e-01
membership_s37   0.000000 -4.800792e+00
V1               0.000000  8.650380e-01
V2               0.000000  6.105369e+00
pdi              0.000000  3.242464e+03
adhesion         0.000000 -6.220022e-06
cohesion         0.000000  1.219527e-03
inner            0.000000 -9.391542e-05
outer            0.000000  3.468821e-05
ioratio          0.000000 -5.673952e-08
comsize          0.000000 -3.584492e-04
target           0.000000  1.042541e+00
[1] "Dataset: med_CT Model GBM, run: 6 of 10 2015-06-16 10:51:00"
Iter   TrainDeviance   ValidDeviance   StepSize   Improve
     1        0.1149             nan     0.0100   -0.0001
     2        0.1134             nan     0.0100    0.0001
     3        0.1116             nan     0.0100   -0.0001
     4        0.1087             nan     0.0100    0.0002
     5        0.1076             nan     0.0100   -0.0001
     6        0.1064             nan     0.0100    0.0000
     7        0.1055             nan     0.0100   -0.0001
     8        0.1042             nan     0.0100   -0.0001
     9        0.1031             nan     0.0100   -0.0001
    10        0.1023             nan     0.0100   -0.0001
    20        0.0917             nan     0.0100    0.0000
    40        0.0779             nan     0.0100   -0.0000
    60        0.0673             nan     0.0100    0.0000
    80        0.0594             nan     0.0100   -0.0000
    98        0.0535             nan     0.0100   -0.0000

[1] "GBM variable coefficients"
                            var    rel.inf
bet                         bet 5.07672582
ratio5                   ratio5 3.73347529
pagerank               pagerank 2.88053087
orbit16                 orbit16 2.77053042
comsize                 comsize 2.28844900
orbit36                 orbit36 2.19023178
orbit56                 orbit56 1.98821869
ratio1                   ratio1 1.88080948
spin_vertex         spin_vertex 1.78038250
orbit30                 orbit30 1.77061371
V2                           V2 1.70520306
ratio4                   ratio4 1.62190391
walktrap_vertex walktrap_vertex 1.51328169
orbit20                 orbit20 1.45910410
ioratio                 ioratio 1.43124648
orbit50                 orbit50 1.41760062
orbit27                 orbit27 1.33082775
orbit48                 orbit48 1.32969519
orbit51                 orbit51 1.31274682
graph20                 graph20 1.28854198
orbit38                 orbit38 1.27206478
V1                           V1 1.22469576
constraint           constraint 1.20864957
orbit49                 orbit49 1.19775882
inner                     inner 1.19600449
orbit7                   orbit7 1.17753542
graph10                 graph10 1.16872594
membership_s36   membership_s36 1.16761875
orbit40                 orbit40 1.16223840
orbit28                 orbit28 1.14450642
graph11                 graph11 1.11923881
ratio6                   ratio6 1.10509364
graph1                   graph1 1.08936743
orbit21                 orbit21 1.08501308
orbit62                 orbit62 1.07457802
graph22                 graph22 1.07252386
orbit45                 orbit45 1.01265574
orbit37                 orbit37 0.98311660
orbit59                 orbit59 0.89673845
orbit31                 orbit31 0.87672523
cohesion               cohesion 0.85621057
adhesion               adhesion 0.82687787
graph23                 graph23 0.80827445
graph18                 graph18 0.80414935
orbit63                 orbit63 0.79597715
bigcom26               bigcom26 0.78467910
orbit4                   orbit4 0.78452852
knn                         knn 0.78448215
orbit52                 orbit52 0.77547927
orbit18                 orbit18 0.75998680
graph3                   graph3 0.75550151
graph16                 graph16 0.74375805
graph25                 graph25 0.72705188
graph17                 graph17 0.70994570
graph6                   graph6 0.70222645
trans                     trans 0.67873197
orbit29                 orbit29 0.67152353
orbit47                 orbit47 0.66665947
orbit64                 orbit64 0.63595278
graph19                 graph19 0.62905545
orbit39                 orbit39 0.62856615
graph5                   graph5 0.60516162
target                   target 0.58770891
graph27                 graph27 0.58673569
orbit53                 orbit53 0.58170200
orbit11                 orbit11 0.57259535
orbit61                 orbit61 0.55961731
outer                     outer 0.54426729
graph26                 graph26 0.54344643
orbit54                 orbit54 0.54339330
orbit2                   orbit2 0.51794227
orbit33                 orbit33 0.51299983
orbit12                 orbit12 0.49181913
orbit9                   orbit9 0.48594463
ratio2                   ratio2 0.46326164
graph21                 graph21 0.45826462
orbit13                 orbit13 0.42916983
orbit41                 orbit41 0.42669538
bigcom40               bigcom40 0.41945074
orbit24                 orbit24 0.39820292
ratio3                   ratio3 0.39476974
orbit60                 orbit60 0.37477539
orbit43                 orbit43 0.36972218
graph13                 graph13 0.36930471
membership_s30   membership_s30 0.36039459
orbit44                 orbit44 0.35057951
orbit19                 orbit19 0.34390543
orbit42                 orbit42 0.33304393
orbit55                 orbit55 0.32833006
graph9                   graph9 0.32766200
graph12                 graph12 0.32394288
orbit32                 orbit32 0.29892472
upto_second         upto_second 0.29064606
membership_s4     membership_s4 0.29035686
coreness               coreness 0.28635130
orbit17                 orbit17 0.26292095
orbit15                 orbit15 0.26021737
orbit71                 orbit71 0.25882786
orbit35                 orbit35 0.25043886
graph24                 graph24 0.25001070
orbit26                 orbit26 0.22893518
orbit23                 orbit23 0.22276247
orbit46                 orbit46 0.21493350
graph14                 graph14 0.21454418
orbit68                 orbit68 0.20797087
orbit65                 orbit65 0.20291580
graph2                   graph2 0.19564997
bigcom21               bigcom21 0.19463379
fourth                   fourth 0.18759641
graph0                   graph0 0.17959915
graph15                 graph15 0.16127021
graph8                   graph8 0.15720731
orbit22                 orbit22 0.15637695
fifth                     fifth 0.14487212
sixth                     sixth 0.13930411
orbit25                 orbit25 0.13523182
upto_sixth           upto_sixth 0.13178033
close                     close 0.12932526
upto_fifth           upto_fifth 0.12791836
bigcom4                 bigcom4 0.12753483
orbit10                 orbit10 0.12727030
upto_fourth         upto_fourth 0.12502406
membership_s32   membership_s32 0.12203296
orbit58                 orbit58 0.11921398
orbit6                   orbit6 0.10856675
pdi                         pdi 0.10752854
graph28                 graph28 0.10577373
orbit5                   orbit5 0.10318236
second                   second 0.10141383
bigcom1                 bigcom1 0.09542349
bigcom274             bigcom274 0.09358688
orbit70                 orbit70 0.08401389
graph4                   graph4 0.07823001
orbit66                 orbit66 0.07375710
bigcom30               bigcom30 0.07169209
hubscore               hubscore 0.06858612
membership_s7     membership_s7 0.06741742
membership_s5     membership_s5 0.04785602
membership_s15   membership_s15 0.03666726
bigcom28               bigcom28 0.03043486
third                     third 0.02898314
membership_s18   membership_s18 0.02751928
bigcom15               bigcom15 0.02523747
graph7                   graph7 0.02507397
evcent                   evcent 0.02372893
orbit69                 orbit69 0.02188208
bigcom22               bigcom22 0.01951929
graph29                 graph29 0.01193109
orbit0                   orbit0 0.00000000
orbit1                   orbit1 0.00000000
orbit3                   orbit3 0.00000000
orbit8                   orbit8 0.00000000
orbit14                 orbit14 0.00000000
orbit34                 orbit34 0.00000000
orbit57                 orbit57 0.00000000
orbit67                 orbit67 0.00000000
orbit72                 orbit72 0.00000000
AP                           AP 0.00000000
ecc                         ecc 0.00000000
eccrad                   eccrad 0.00000000
first                     first 0.00000000
upto_third           upto_third 0.00000000
selfinter             selfinter 0.00000000
bigcom2                 bigcom2 0.00000000
bigcom3                 bigcom3 0.00000000
bigcom6                 bigcom6 0.00000000
bigcom8                 bigcom8 0.00000000
bigcom9                 bigcom9 0.00000000
bigcom11               bigcom11 0.00000000
bigcom13               bigcom13 0.00000000
bigcom16               bigcom16 0.00000000
bigcom24               bigcom24 0.00000000
bigcom31               bigcom31 0.00000000
bigcom32               bigcom32 0.00000000
bigcom33               bigcom33 0.00000000
bigcom34               bigcom34 0.00000000
bigcom36               bigcom36 0.00000000
bigcom37               bigcom37 0.00000000
bigcom38               bigcom38 0.00000000
bigcom39               bigcom39 0.00000000
bigcom43               bigcom43 0.00000000
bigcom44               bigcom44 0.00000000
bigcom46               bigcom46 0.00000000
bigcom47               bigcom47 0.00000000
bigcom49               bigcom49 0.00000000
bigcom50               bigcom50 0.00000000
bigcom51               bigcom51 0.00000000
bigcom52               bigcom52 0.00000000
bigcom54               bigcom54 0.00000000
bigcom56               bigcom56 0.00000000
bigcom62               bigcom62 0.00000000
bigcom66               bigcom66 0.00000000
bigcom68               bigcom68 0.00000000
bigcom69               bigcom69 0.00000000
bigcom71               bigcom71 0.00000000
bigcom72               bigcom72 0.00000000
bigcom73               bigcom73 0.00000000
bigcom74               bigcom74 0.00000000
bigcom75               bigcom75 0.00000000
bigcom76               bigcom76 0.00000000
bigcom77               bigcom77 0.00000000
bigcom79               bigcom79 0.00000000
bigcom80               bigcom80 0.00000000
bigcom82               bigcom82 0.00000000
bigcom83               bigcom83 0.00000000
bigcom84               bigcom84 0.00000000
bigcom85               bigcom85 0.00000000
bigcom87               bigcom87 0.00000000
bigcom89               bigcom89 0.00000000
bigcom91               bigcom91 0.00000000
bigcom92               bigcom92 0.00000000
bigcom93               bigcom93 0.00000000
bigcom96               bigcom96 0.00000000
bigcom97               bigcom97 0.00000000
bigcom98               bigcom98 0.00000000
bigcom99               bigcom99 0.00000000
bigcom101             bigcom101 0.00000000
bigcom104             bigcom104 0.00000000
bigcom106             bigcom106 0.00000000
bigcom109             bigcom109 0.00000000
bigcom113             bigcom113 0.00000000
bigcom116             bigcom116 0.00000000
bigcom120             bigcom120 0.00000000
bigcom123             bigcom123 0.00000000
bigcom126             bigcom126 0.00000000
bigcom127             bigcom127 0.00000000
bigcom137             bigcom137 0.00000000
bigcom139             bigcom139 0.00000000
bigcom140             bigcom140 0.00000000
bigcom143             bigcom143 0.00000000
bigcom145             bigcom145 0.00000000
bigcom146             bigcom146 0.00000000
bigcom147             bigcom147 0.00000000
bigcom149             bigcom149 0.00000000
bigcom153             bigcom153 0.00000000
bigcom154             bigcom154 0.00000000
bigcom156             bigcom156 0.00000000
bigcom157             bigcom157 0.00000000
bigcom158             bigcom158 0.00000000
bigcom160             bigcom160 0.00000000
bigcom161             bigcom161 0.00000000
bigcom162             bigcom162 0.00000000
bigcom164             bigcom164 0.00000000
bigcom166             bigcom166 0.00000000
bigcom167             bigcom167 0.00000000
bigcom171             bigcom171 0.00000000
bigcom173             bigcom173 0.00000000
bigcom175             bigcom175 0.00000000
bigcom176             bigcom176 0.00000000
bigcom177             bigcom177 0.00000000
bigcom178             bigcom178 0.00000000
bigcom180             bigcom180 0.00000000
bigcom181             bigcom181 0.00000000
bigcom184             bigcom184 0.00000000
bigcom186             bigcom186 0.00000000
bigcom187             bigcom187 0.00000000
bigcom189             bigcom189 0.00000000
bigcom194             bigcom194 0.00000000
bigcom195             bigcom195 0.00000000
bigcom196             bigcom196 0.00000000
bigcom204             bigcom204 0.00000000
bigcom205             bigcom205 0.00000000
bigcom212             bigcom212 0.00000000
bigcom214             bigcom214 0.00000000
bigcom222             bigcom222 0.00000000
bigcom223             bigcom223 0.00000000
bigcom226             bigcom226 0.00000000
bigcom227             bigcom227 0.00000000
bigcom229             bigcom229 0.00000000
bigcom233             bigcom233 0.00000000
bigcom236             bigcom236 0.00000000
bigcom237             bigcom237 0.00000000
bigcom246             bigcom246 0.00000000
bigcom248             bigcom248 0.00000000
bigcom249             bigcom249 0.00000000
bigcom250             bigcom250 0.00000000
bigcom254             bigcom254 0.00000000
bigcom266             bigcom266 0.00000000
bigcom269             bigcom269 0.00000000
bigcom272             bigcom272 0.00000000
bigcom281             bigcom281 0.00000000
bigcom291             bigcom291 0.00000000
bigcom292             bigcom292 0.00000000
bigcom295             bigcom295 0.00000000
bigcom299             bigcom299 0.00000000
bigcom301             bigcom301 0.00000000
bigcom306             bigcom306 0.00000000
bigcom309             bigcom309 0.00000000
bigcom314             bigcom314 0.00000000
bigcom321             bigcom321 0.00000000
bigcom341             bigcom341 0.00000000
bigcom350             bigcom350 0.00000000
bigcom353             bigcom353 0.00000000
bigcom359             bigcom359 0.00000000
bigcom363             bigcom363 0.00000000
bigcom365             bigcom365 0.00000000
bigcom385             bigcom385 0.00000000
bigcom386             bigcom386 0.00000000
bigcom408             bigcom408 0.00000000
bigcom412             bigcom412 0.00000000
bigcom480             bigcom480 0.00000000
membership_s1     membership_s1 0.00000000
membership_s3     membership_s3 0.00000000
membership_s6     membership_s6 0.00000000
membership_s8     membership_s8 0.00000000
membership_s9     membership_s9 0.00000000
membership_s11   membership_s11 0.00000000
membership_s12   membership_s12 0.00000000
membership_s14   membership_s14 0.00000000
membership_s16   membership_s16 0.00000000
membership_s17   membership_s17 0.00000000
membership_s20   membership_s20 0.00000000
membership_s21   membership_s21 0.00000000
membership_s22   membership_s22 0.00000000
membership_s24   membership_s24 0.00000000
membership_s25   membership_s25 0.00000000
membership_s26   membership_s26 0.00000000
membership_s27   membership_s27 0.00000000
membership_s28   membership_s28 0.00000000
membership_s31   membership_s31 0.00000000
membership_s33   membership_s33 0.00000000
membership_s37   membership_s37 0.00000000
[1] "Dataset: med_CT Model RF, run: 6 of 10 2015-06-16 10:51:39"
     |      Out-of-bag   |
Tree |      MSE  %Var(y) |
   1 |  0.02221   214.43 |
   2 |  0.01935   186.81 |
   3 |  0.01977   190.85 |
   4 |  0.01931   186.44 |
   5 |  0.01818   175.48 |
   6 |  0.01779   171.74 |
   7 |  0.01708   164.84 |
   8 |  0.01601   154.58 |
   9 |  0.01545   149.14 |
  10 |  0.01488   143.67 |
  11 |  0.01449   139.88 |
  12 |   0.0145   139.97 |
  13 |  0.01449   139.91 |
  14 |   0.0143   138.00 |
  15 |  0.01376   132.82 |
  16 |  0.01361   131.41 |
  17 |  0.01365   131.76 |
  18 |  0.01348   130.12 |
  19 |   0.0132   127.41 |
  20 |  0.01315   126.91 |
  21 |  0.01301   125.59 |
  22 |  0.01287   124.26 |
  23 |  0.01268   122.39 |
  24 |  0.01255   121.19 |
  25 |   0.0125   120.63 |
  26 |  0.01247   120.37 |
  27 |  0.01241   119.82 |
  28 |  0.01239   119.56 |
  29 |  0.01225   118.23 |
  30 |  0.01226   118.34 |
  31 |   0.0122   117.81 |
  32 |  0.01221   117.82 |
  33 |  0.01215   117.28 |
  34 |  0.01211   116.93 |
  35 |  0.01209   116.72 |
  36 |  0.01207   116.51 |
  37 |  0.01207   116.55 |
  38 |  0.01207   116.53 |
  39 |    0.012   115.83 |
  40 |  0.01196   115.48 |
  41 |  0.01195   115.37 |
  42 |  0.01189   114.81 |
  43 |  0.01186   114.45 |
  44 |  0.01184   114.30 |
  45 |  0.01185   114.44 |
  46 |  0.01185   114.40 |
  47 |  0.01181   114.04 |
  48 |  0.01178   113.71 |
  49 |  0.01177   113.60 |
  50 |  0.01179   113.77 |
  51 |   0.0118   113.86 |
  52 |   0.0118   113.89 |
  53 |  0.01178   113.68 |
  54 |  0.01178   113.74 |
  55 |  0.01179   113.84 |
  56 |  0.01177   113.64 |
  57 |  0.01177   113.60 |
  58 |  0.01175   113.44 |
  59 |  0.01175   113.44 |
  60 |  0.01176   113.52 |
  61 |  0.01175   113.44 |
  62 |  0.01175   113.38 |
  63 |  0.01174   113.30 |
  64 |  0.01173   113.27 |
  65 |  0.01173   113.22 |
  66 |  0.01172   113.11 |
  67 |   0.0117   112.98 |
  68 |  0.01171   113.03 |
  69 |   0.0117   112.95 |
  70 |   0.0117   112.93 |
  71 |  0.01171   113.04 |
  72 |  0.01171   113.07 |
  73 |  0.01172   113.17 |
  74 |   0.0117   112.96 |
  75 |  0.01169   112.88 |
  76 |  0.01167   112.66 |
  77 |  0.01165   112.43 |
  78 |  0.01163   112.24 |
  79 |  0.01162   112.12 |
  80 |  0.01163   112.26 |
  81 |  0.01163   112.22 |
  82 |  0.01163   112.26 |
  83 |  0.01162   112.13 |
  84 |  0.01161   112.08 |
  85 |   0.0116   111.95 |
  86 |   0.0116   111.95 |
  87 |   0.0116   111.95 |
  88 |  0.01158   111.83 |
  89 |  0.01159   111.84 |
  90 |  0.01159   111.91 |
  91 |   0.0116   111.93 |
  92 |   0.0116   112.00 |
  93 |   0.0116   111.98 |
  94 |  0.01159   111.87 |
  95 |  0.01159   111.84 |
  96 |  0.01158   111.83 |
  97 |  0.01159   111.91 |
  98 |  0.01158   111.83 |
  99 |  0.01158   111.81 |
 100 |  0.01157   111.68 |
[1] "Random Forest variable coefficients"
                      %IncMSE IncNodePurity
graph5           3.083999e-03  2.919441e-01
graph6           1.250937e-03  1.816044e-01
graph7           1.618644e-03  1.519322e-01
graph8           2.511924e-04  1.065260e-01
graph9           1.117308e-03  2.819048e-01
graph10          5.499339e-04  2.488409e-01
graph11          8.410974e-03  2.542914e-01
graph12          2.120203e-03  2.189441e-01
graph13          2.598824e-03  2.495315e-01
graph14          2.613046e-03  2.975595e-01
graph15          2.939165e-03  2.098483e-01
graph16          8.447093e-04  2.061587e-01
graph17          2.773345e-03  2.696398e-01
graph18          1.655503e-03  2.226685e-01
graph19          1.170939e-03  2.713349e-01
graph20          5.149532e-03  5.757077e-01
graph21          1.860888e-03  3.603158e-01
graph22          1.766867e-03  2.019185e-01
graph23          1.778707e-03  2.539855e-01
graph24          7.730838e-04  2.566885e-01
graph25          4.955229e-03  3.733997e-01
graph26          1.516613e-03  1.422291e-01
graph27          1.798143e-03  1.236608e-01
graph28          1.417571e-04  3.757908e-02
graph29          1.424937e-04  2.257928e-02
orbit0           5.893984e-05  7.208719e-02
orbit1           6.485806e-04  2.505736e-01
orbit2           1.270783e-03  2.704473e-01
orbit3           3.250183e-04  2.160450e-01
orbit4           3.625877e-03  1.574907e-01
orbit5           3.096392e-04  1.122002e-01
orbit6           3.787019e-03  2.145544e-01
orbit7           5.140992e-04  2.147162e-01
orbit8           3.241164e-03  3.763812e-01
orbit9           5.883116e-03  2.411991e-01
orbit10          2.837997e-03  2.157242e-01
orbit11          1.154220e-03  1.937956e-01
orbit12          2.867012e-04  1.234909e-01
orbit13          1.380570e-03  2.889222e-01
orbit14          1.586532e-04  1.596238e-01
orbit15          5.413420e-04  1.661694e-01
orbit16          8.846680e-04  2.154811e-01
orbit17          2.075628e-03  1.659991e-01
orbit18          1.247893e-03  1.606526e-01
orbit19          7.724104e-04  2.568002e-01
orbit20          3.087469e-03  2.122705e-01
orbit21          1.360677e-03  3.130660e-01
orbit22          8.610364e-03  3.835453e-01
orbit23          2.172336e-03  2.855407e-01
orbit24          1.561011e-03  2.587759e-01
orbit25          1.422304e-03  1.692577e-01
orbit26          3.042510e-04  1.428602e-01
orbit27          3.083103e-03  2.780966e-01
orbit28          9.548243e-04  1.550017e-01
orbit29          3.925235e-03  2.463805e-01
orbit30          1.966011e-03  4.281366e-01
orbit31          6.218744e-03  3.528033e-01
orbit32          2.493000e-03  1.630559e-01
orbit33          2.586070e-03  1.602446e-01
orbit34          4.020392e-03  2.939396e-01
orbit35          2.746446e-03  3.583369e-01
orbit36          1.769808e-03  4.011223e-01
orbit37          6.308921e-03  4.076071e-01
orbit38          1.207052e-03  2.218208e-01
orbit39          1.671928e-03  2.872794e-01
orbit40          2.605218e-03  1.369666e-01
orbit41          2.141352e-03  2.183262e-01
orbit42          1.588916e-03  1.902553e-01
orbit43          7.944029e-04  2.412046e-01
orbit44          2.669661e-03  4.532461e-01
orbit45          1.119018e-03  2.537431e-01
orbit46          1.379730e-03  1.700639e-01
orbit47          1.301039e-03  1.496048e-01
orbit48          1.496691e-03  2.019399e-01
orbit49          3.705146e-03  9.574413e-01
orbit50          1.069499e-03  4.133230e-01
orbit51          2.216686e-03  3.155876e-01
orbit52          4.485126e-03  2.088004e-01
orbit53          1.174082e-03  1.356132e-01
orbit54          1.089253e-03  2.508858e-01
orbit55          4.479259e-04  1.767139e-01
orbit56          6.165003e-03  2.555516e-01
orbit57          5.359287e-04  1.131665e-02
orbit58          4.273447e-04  1.017849e-01
orbit59          2.509429e-03  1.603679e-01
orbit60          9.564048e-04  1.060217e-01
orbit61          7.726152e-04  1.093909e-01
orbit62          3.643311e-03  3.747596e-01
orbit63          1.332419e-03  1.562947e-01
orbit64          2.954182e-03  1.279447e-01
orbit65          3.032153e-03  1.691733e-01
orbit66          2.079602e-04  9.073395e-02
orbit67          4.582291e-04  8.035529e-02
orbit68          4.763367e-03  1.091850e-01
orbit69          2.458497e-05  6.605042e-02
orbit70          1.850430e-04  8.733568e-02
orbit71          5.369434e-04  1.623628e-01
orbit72          2.344258e-05  3.594876e-02
AP               0.000000e+00  1.333333e-02
bet              2.267677e-03  9.534645e-01
ecc              2.633143e-05  8.419850e-02
eccrad           1.174046e-05  2.666667e-02
close            1.063255e-03  1.383006e-01
constraint       2.622569e-03  2.957276e-01
coreness         1.289081e-03  1.639641e-01
knn              2.653042e-03  6.306048e-01
hubscore         1.715918e-03  2.016745e-01
pagerank         1.839573e-03  7.246882e-01
trans            1.526235e-03  2.406060e-01
evcent           1.087392e-03  1.408960e-01
first            6.097818e-04  2.405224e-01
upto_second      3.087883e-03  2.284035e-01
upto_third       1.714302e-03  1.651032e-01
upto_fourth      1.730730e-03  1.863612e-01
upto_fifth       2.349199e-03  3.383607e-01
upto_sixth       3.900188e-04  3.391396e-01
second           7.612348e-04  1.175948e-01
third            2.030219e-03  1.836604e-01
fourth           1.891745e-03  2.291616e-01
fifth            4.171015e-03  3.520927e-01
sixth            3.768954e-03  2.436859e-01
ratio1           4.309951e-03  3.907723e-01
ratio2           2.410776e-03  2.806076e-01
ratio3           1.686397e-03  2.060506e-01
ratio4           4.906732e-03  5.515616e-01
ratio5           1.988694e-03  9.893517e-01
ratio6           3.690906e-03  4.348563e-01
selfinter        2.521729e-05  4.279658e-02
walktrap_vertex  2.462743e-04  5.887666e-01
bigcom1          9.931998e-05  1.507503e-01
bigcom2          0.000000e+00  1.062518e-19
bigcom3          0.000000e+00  1.864828e-19
bigcom4          1.366068e-05  4.918782e-02
bigcom6          0.000000e+00  6.938894e-20
bigcom8          0.000000e+00  1.908196e-19
bigcom9          0.000000e+00  5.204170e-20
bigcom11         0.000000e+00  1.452831e-19
bigcom13         0.000000e+00  1.908196e-19
bigcom15         1.583532e-04  1.709124e-01
bigcom16         0.000000e+00  1.084202e-21
bigcom21         5.147757e-05  1.914469e-01
bigcom22         1.640017e-05  5.259054e-02
bigcom24         0.000000e+00  2.168404e-21
bigcom26        -6.519350e-05  1.327848e-01
bigcom28         2.400814e-05  3.552391e-02
bigcom30         2.062695e-05  1.041438e-01
bigcom31         0.000000e+00  1.734723e-20
bigcom32         0.000000e+00  1.084202e-21
bigcom33         0.000000e+00  7.806256e-20
bigcom34         0.000000e+00  1.084202e-21
bigcom36         0.000000e+00  1.062518e-19
bigcom37         0.000000e+00  0.000000e+00
bigcom38         0.000000e+00  0.000000e+00
bigcom39         0.000000e+00  1.507041e-19
bigcom40         3.083941e-04  9.920927e-02
bigcom43         0.000000e+00  1.387779e-19
bigcom44         0.000000e+00  2.363561e-19
bigcom46        -7.077055e-05  1.391875e-01
bigcom47         0.000000e+00  5.204170e-20
bigcom49         0.000000e+00  7.372575e-20
bigcom50         0.000000e+00  0.000000e+00
bigcom51         0.000000e+00  5.204170e-20
bigcom52         0.000000e+00  0.000000e+00
bigcom54         0.000000e+00  1.040834e-19
bigcom56         0.000000e+00  2.298509e-19
bigcom62         0.000000e+00  0.000000e+00
bigcom66         0.000000e+00  0.000000e+00
bigcom68         0.000000e+00  3.469447e-20
bigcom69         0.000000e+00  4.336809e-21
bigcom71         0.000000e+00  3.469447e-20
bigcom72         0.000000e+00  5.204170e-20
bigcom73         0.000000e+00  8.673617e-21
bigcom74         0.000000e+00  1.409463e-20
bigcom75         0.000000e+00  2.168404e-19
bigcom76         0.000000e+00  2.602085e-20
bigcom77         0.000000e+00  7.372575e-20
bigcom79         0.000000e+00  3.035766e-20
bigcom80         0.000000e+00  1.713039e-19
bigcom82         0.000000e+00  0.000000e+00
bigcom83         0.000000e+00  8.998878e-20
bigcom84         0.000000e+00  1.702197e-19
bigcom85         0.000000e+00  3.469447e-20
bigcom87         0.000000e+00  6.505213e-21
bigcom89         0.000000e+00  1.062518e-19
bigcom91         0.000000e+00  7.047314e-20
bigcom92         0.000000e+00  1.040834e-19
bigcom93         0.000000e+00  0.000000e+00
bigcom96         0.000000e+00  0.000000e+00
bigcom97         0.000000e+00  1.105886e-19
bigcom98         0.000000e+00  0.000000e+00
bigcom99         0.000000e+00  0.000000e+00
bigcom101        0.000000e+00  3.794708e-19
bigcom104       -1.771305e-05  4.631736e-01
bigcom106        0.000000e+00  3.469447e-20
bigcom109        0.000000e+00  1.051676e-19
bigcom113        0.000000e+00  0.000000e+00
bigcom116        0.000000e+00  3.230922e-19
bigcom120        0.000000e+00  0.000000e+00
bigcom123        0.000000e+00  3.469447e-20
bigcom126       -1.207863e-05  6.573192e-01
bigcom127        0.000000e+00  7.372575e-20
bigcom137        0.000000e+00  6.179952e-20
bigcom139        0.000000e+00  3.469447e-20
bigcom140        0.000000e+00  1.387779e-19
bigcom143        0.000000e+00  2.818926e-20
bigcom145        0.000000e+00  0.000000e+00
bigcom146        0.000000e+00  1.387779e-19
bigcom147        0.000000e+00  1.517883e-20
bigcom149        0.000000e+00  7.155734e-20
bigcom153        0.000000e+00  1.734723e-20
bigcom154        0.000000e+00  0.000000e+00
bigcom156        0.000000e+00  1.647987e-19
bigcom157        0.000000e+00  8.673617e-21
bigcom158        0.000000e+00  0.000000e+00
bigcom160        0.000000e+00  7.372575e-20
bigcom161        0.000000e+00  3.686287e-20
bigcom162        0.000000e+00  2.168404e-21
bigcom164        0.000000e+00  0.000000e+00
bigcom166        0.000000e+00  3.469447e-20
bigcom167        0.000000e+00  1.127570e-19
bigcom171       -1.078936e-04  3.320515e-01
bigcom173        0.000000e+00  1.387779e-19
bigcom175        0.000000e+00  0.000000e+00
bigcom176        0.000000e+00  0.000000e+00
bigcom177        0.000000e+00  1.040834e-19
bigcom178        0.000000e+00  0.000000e+00
bigcom180        0.000000e+00  1.734723e-20
bigcom181        0.000000e+00  1.387779e-19
bigcom184        0.000000e+00  0.000000e+00
bigcom186        0.000000e+00  0.000000e+00
bigcom187        0.000000e+00  6.938894e-20
bigcom189        0.000000e+00  3.469447e-20
bigcom194        0.000000e+00  0.000000e+00
bigcom195        0.000000e+00  6.505213e-21
bigcom196        0.000000e+00  9.540979e-20
bigcom204        0.000000e+00  0.000000e+00
bigcom205        0.000000e+00  0.000000e+00
bigcom212        0.000000e+00  6.938894e-20
bigcom214        0.000000e+00  0.000000e+00
bigcom222        0.000000e+00  7.372575e-20
bigcom223        0.000000e+00  3.035766e-20
bigcom226        0.000000e+00  1.040834e-19
bigcom227        0.000000e+00  6.938894e-20
bigcom229        0.000000e+00  0.000000e+00
bigcom233        0.000000e+00  1.084202e-19
bigcom236        0.000000e+00  1.734723e-20
bigcom237        0.000000e+00  1.040834e-19
bigcom246        0.000000e+00  4.662069e-20
bigcom248       -2.713890e-05  3.534252e-01
bigcom249        0.000000e+00  4.336809e-20
bigcom250        0.000000e+00  1.225148e-19
bigcom254        0.000000e+00  4.336809e-21
bigcom266        0.000000e+00  0.000000e+00
bigcom269        0.000000e+00  0.000000e+00
bigcom272        0.000000e+00  1.387779e-19
bigcom274       -2.995286e-05  8.699812e-02
bigcom281        0.000000e+00  1.387779e-19
bigcom291        0.000000e+00  3.252607e-21
bigcom292        0.000000e+00  1.105886e-19
bigcom295        0.000000e+00  1.387779e-19
bigcom299        0.000000e+00  1.387779e-19
bigcom301        0.000000e+00  8.456777e-20
bigcom306        0.000000e+00  2.168404e-21
bigcom309        0.000000e+00  0.000000e+00
bigcom314        0.000000e+00  1.734723e-20
bigcom321        0.000000e+00  0.000000e+00
bigcom341        0.000000e+00  3.469447e-20
bigcom350        0.000000e+00  6.938894e-20
bigcom353        0.000000e+00  1.387779e-19
bigcom359        0.000000e+00  6.938894e-20
bigcom363        0.000000e+00  0.000000e+00
bigcom365        0.000000e+00  1.398621e-19
bigcom385        0.000000e+00  7.155734e-20
bigcom386        0.000000e+00  1.951564e-20
bigcom408        4.589962e-05  5.774620e-01
bigcom412        0.000000e+00  6.938894e-20
bigcom480        0.000000e+00  0.000000e+00
spin_vertex      4.422447e-04  3.069907e-01
membership_s1    1.189264e-05  1.181569e-03
membership_s3    0.000000e+00  2.276825e-20
membership_s4    1.829800e-04  9.304715e-02
membership_s5    1.163152e-04  3.532461e-02
membership_s6   -1.190476e-05  9.328955e-03
membership_s7   -7.945967e-06  3.835704e-03
membership_s8    0.000000e+00  2.168404e-21
membership_s9    0.000000e+00  6.505213e-21
membership_s11   0.000000e+00  6.938894e-20
membership_s12   0.000000e+00  5.637851e-20
membership_s14   0.000000e+00  0.000000e+00
membership_s15   4.485620e-06  2.605467e-02
membership_s16   0.000000e+00  3.903128e-20
membership_s17   0.000000e+00  1.084202e-21
membership_s18  -1.612884e-05  1.190339e-02
membership_s20   0.000000e+00  0.000000e+00
membership_s21   0.000000e+00  8.565197e-20
membership_s22   0.000000e+00  8.565197e-20
membership_s24   0.000000e+00  1.160096e-19
membership_s25   0.000000e+00  2.276825e-20
membership_s26   0.000000e+00  0.000000e+00
membership_s27   1.008165e-04  9.932496e-02
membership_s28   0.000000e+00  1.734723e-20
membership_s30   1.769910e-05  1.282615e-01
membership_s31   0.000000e+00  4.098284e-19
membership_s32   3.127513e-05  2.870217e-02
membership_s33   0.000000e+00  4.336809e-21
membership_s36   4.088370e-04  2.501654e-01
membership_s37   0.000000e+00  8.998878e-20
V1               3.764679e-03  3.744585e-01
V2               1.815617e-03  7.570234e-01
pdi             -7.158893e-05  1.060920e-01
adhesion         4.035629e-03  4.197133e-01
cohesion         3.352443e-03  2.809428e-01
inner            9.306160e-04  4.631566e-01
outer            6.529864e-04  3.785886e-01
ioratio          9.316962e-04  3.986003e-01
comsize          1.247320e-04  5.467505e-01
target           6.749162e-06  3.611555e-01
[1] "Dataset: med_CT Model GLM, run: 6 of 10 2015-06-16 10:53:53"
[1] "glmnet variable coefficients"
                    [,1]          [,2]
(Intercept)     -4.54882 -7.228271e+02
graph0           0.00000  1.060783e-02
graph1           0.00000  0.000000e+00
graph2           0.00000  1.081782e-02
graph3           0.00000  1.342547e-07
graph4           0.00000  2.297370e-08
graph5           0.00000 -1.390448e-05
graph6           0.00000  0.000000e+00
graph7           0.00000  1.644926e-03
graph8           0.00000  1.210593e-02
graph9           0.00000  0.000000e+00
graph10          0.00000  0.000000e+00
graph11          0.00000  5.150796e-10
graph12          0.00000 -3.334031e-09
graph13          0.00000 -1.457926e-10
graph14          0.00000  0.000000e+00
graph15          0.00000  0.000000e+00
graph16          0.00000 -4.160170e-08
graph17          0.00000 -2.517710e-07
graph18          0.00000  6.136578e-07
graph19          0.00000  0.000000e+00
graph20          0.00000  1.483834e-05
graph21          0.00000  2.630344e-06
graph22          0.00000 -5.393125e-05
graph23          0.00000 -6.065261e-05
graph24          0.00000  3.434891e-05
graph25          0.00000  7.100619e-06
graph26          0.00000  0.000000e+00
graph27          0.00000 -6.833679e-04
graph28          0.00000  0.000000e+00
graph29          0.00000 -6.375862e-03
orbit0           0.00000  1.569750e-02
orbit1           0.00000  0.000000e+00
orbit2           0.00000  0.000000e+00
orbit3           0.00000  1.099564e-02
orbit4           0.00000  5.927789e-06
orbit5           0.00000  0.000000e+00
orbit6           0.00000  1.032199e-08
orbit7           0.00000  1.283626e-04
orbit8           0.00000 -1.249720e-04
orbit9           0.00000 -3.527678e-06
orbit10          0.00000 -1.768866e-06
orbit11          0.00000 -1.641293e-04
orbit12          0.00000  2.324344e-03
orbit13          0.00000  2.913332e-03
orbit14          0.00000  1.077933e-02
orbit15          0.00000 -2.669797e-07
orbit16          0.00000  4.193188e-08
orbit17          0.00000  1.795349e-07
orbit18          0.00000  6.831713e-08
orbit19          0.00000  0.000000e+00
orbit20          0.00000  1.859579e-08
orbit21          0.00000  2.255543e-08
orbit22          0.00000  5.440220e-10
orbit23          0.00000  6.570313e-07
orbit24          0.00000 -4.577970e-07
orbit25          0.00000  1.392652e-08
orbit26          0.00000 -1.636353e-05
orbit27          0.00000 -7.011004e-08
orbit28          0.00000  1.962282e-06
orbit29          0.00000 -1.575536e-06
orbit30          0.00000  2.849581e-06
orbit31          0.00000  0.000000e+00
orbit32          0.00000  7.474243e-08
orbit33          0.00000  1.777696e-05
orbit34          0.00000  0.000000e+00
orbit35          0.00000 -3.015456e-07
orbit36          0.00000 -1.126561e-05
orbit37          0.00000  3.238343e-07
orbit38          0.00000  0.000000e+00
orbit39          0.00000  0.000000e+00
orbit40          0.00000 -1.464692e-06
orbit41          0.00000 -3.751313e-05
orbit42          0.00000  1.612482e-04
orbit43          0.00000  2.190337e-06
orbit44          0.00000  1.810249e-03
orbit45          0.00000  1.558025e-05
orbit46          0.00000 -3.822669e-05
orbit47          0.00000  6.839785e-05
orbit48          0.00000 -5.218207e-05
orbit49          0.00000  3.338517e-05
orbit50          0.00000  2.180425e-05
orbit51          0.00000  6.049479e-05
orbit52          0.00000  2.431361e-04
orbit53          0.00000 -5.456832e-04
orbit54          0.00000 -3.630676e-05
orbit55          0.00000 -3.488143e-03
orbit56          0.00000 -5.249910e-05
orbit57          0.00000 -3.157147e-05
orbit58          0.00000 -1.195035e-03
orbit59          0.00000  1.099240e-04
orbit60          0.00000  0.000000e+00
orbit61          0.00000  1.017168e-03
orbit62          0.00000  6.551249e-05
orbit63          0.00000  7.709438e-05
orbit64          0.00000  6.550656e-04
orbit65          0.00000  0.000000e+00
orbit66          0.00000  2.479610e-04
orbit67          0.00000 -1.710062e-03
orbit68          0.00000 -2.691145e-04
orbit69          0.00000 -6.702924e-02
orbit70          0.00000 -3.434551e-03
orbit71          0.00000  6.872842e-03
orbit72          0.00000 -6.037379e-03
AP               0.00000 -8.218240e-01
bet              0.00000 -2.444767e-05
ecc              0.00000  2.649609e-03
eccrad           0.00000 -3.989374e-02
close            0.00000 -4.065663e+00
constraint       0.00000  1.291721e+00
coreness         0.00000 -7.316367e-02
knn              0.00000 -3.413466e-03
hubscore         0.00000  2.278169e+01
pagerank         0.00000 -6.960272e+00
trans            0.00000 -5.654677e-01
evcent           0.00000  0.000000e+00
first            0.00000  1.374164e-02
upto_second      0.00000 -1.278552e-05
upto_third       0.00000 -1.980359e-05
upto_fourth      0.00000  0.000000e+00
upto_fifth       0.00000 -2.014577e-03
upto_sixth       0.00000  5.487104e-02
second           0.00000 -1.020950e-10
third            0.00000 -1.562849e-05
fourth           0.00000  2.716658e-04
fifth            0.00000  0.000000e+00
sixth            0.00000  1.038701e-02
ratio1           0.00000 -1.929437e-04
ratio2           0.00000 -1.490433e-02
ratio3           0.00000 -5.032321e-01
ratio4           0.00000  2.708620e-02
ratio5           0.00000  1.224008e+00
ratio6           0.00000 -1.998507e-02
selfinter        0.00000  1.359235e-01
walktrap_vertex  0.00000 -1.338060e-01
bigcom1          0.00000  3.815563e-02
bigcom2          0.00000 -6.498795e-01
bigcom3          0.00000 -1.964701e+00
bigcom4          0.00000 -5.032044e-01
bigcom6          0.00000 -8.586450e-01
bigcom8          0.00000 -6.990029e-01
bigcom9          0.00000 -1.313428e+00
bigcom11         0.00000 -1.226808e+00
bigcom13         0.00000 -1.426524e+00
bigcom15         0.00000  2.670840e+00
bigcom16         0.00000 -1.332806e+00
bigcom21         0.00000  7.234636e-01
bigcom22         0.00000 -2.272164e-01
bigcom24         0.00000 -1.451223e+00
bigcom26         0.00000  4.612968e-01
bigcom28         0.00000 -3.047124e-01
bigcom30         0.00000 -8.565046e-02
bigcom31         0.00000 -9.353487e-01
bigcom32         0.00000 -2.085634e+00
bigcom33         0.00000 -5.572366e-01
bigcom34         0.00000 -2.960788e-01
bigcom36         0.00000 -9.492251e-01
bigcom37         0.00000 -3.052685e-01
bigcom38         0.00000  0.000000e+00
bigcom39         0.00000 -1.092087e+00
bigcom40         0.00000  1.350507e-01
bigcom43         0.00000 -1.201145e+00
bigcom44         0.00000 -1.667360e+00
bigcom46         0.00000  1.612650e+00
bigcom47         0.00000 -1.341486e+00
bigcom49         0.00000 -1.299199e+00
bigcom50         0.00000 -1.082530e-01
bigcom51         0.00000  0.000000e+00
bigcom52         0.00000 -8.954517e-01
bigcom54         0.00000 -2.857660e-01
bigcom56         0.00000 -1.621608e+00
bigcom62         0.00000 -4.076346e-01
bigcom66         0.00000  0.000000e+00
bigcom68         0.00000 -1.110963e+00
bigcom69         0.00000 -1.456587e+00
bigcom71         0.00000 -1.199652e+00
bigcom72         0.00000 -3.112154e-01
bigcom73         0.00000 -1.321428e+00
bigcom74         0.00000 -1.431118e+00
bigcom75         0.00000 -6.791199e-01
bigcom76         0.00000 -6.999584e-01
bigcom77         0.00000 -1.566989e+00
bigcom79         0.00000 -9.221119e-01
bigcom80         0.00000 -7.702899e-01
bigcom82         0.00000 -6.604153e-01
bigcom83         0.00000 -1.847029e-01
bigcom84         0.00000 -1.332413e+00
bigcom85         0.00000 -2.600475e-01
bigcom87         0.00000 -1.114236e+00
bigcom89         0.00000 -3.381922e-01
bigcom91         0.00000 -1.839192e+00
bigcom92         0.00000 -1.619544e+00
bigcom93         0.00000  0.000000e+00
bigcom96         0.00000 -1.500769e+00
bigcom97         0.00000 -1.439749e+00
bigcom98         0.00000 -5.889243e-01
bigcom99         0.00000  0.000000e+00
bigcom101        0.00000 -4.910145e-01
bigcom104        0.00000  4.282658e+00
bigcom106        0.00000  0.000000e+00
bigcom109        0.00000 -1.006617e+00
bigcom113        0.00000 -6.905058e-03
bigcom116        0.00000 -1.628612e+00
bigcom120        0.00000  0.000000e+00
bigcom123        0.00000 -6.712013e-01
bigcom126        0.00000  4.599844e+00
bigcom127        0.00000 -1.067506e+00
bigcom137        0.00000 -1.119818e+00
bigcom139        0.00000 -7.494787e-01
bigcom140        0.00000 -5.394887e-01
bigcom143        0.00000  0.000000e+00
bigcom145        0.00000 -1.088139e+00
bigcom146        0.00000 -1.810396e+00
bigcom147        0.00000 -1.025679e+00
bigcom149        0.00000 -7.718165e-01
bigcom153        0.00000 -1.278987e+00
bigcom154        0.00000 -7.676369e-01
bigcom156        0.00000 -7.446312e-01
bigcom157        0.00000 -9.568160e-01
bigcom158        0.00000  0.000000e+00
bigcom160        0.00000 -7.447479e-01
bigcom161        0.00000 -8.385590e-01
bigcom162        0.00000 -7.737217e-01
bigcom164        0.00000 -2.615107e-01
bigcom166        0.00000 -1.602681e+00
bigcom167        0.00000 -7.558067e-01
bigcom171        0.00000  1.523673e+00
bigcom173        0.00000 -1.062273e+00
bigcom175        0.00000 -3.960859e-02
bigcom176        0.00000 -6.279617e-01
bigcom177        0.00000 -1.119022e-01
bigcom178        0.00000 -9.362730e-01
bigcom180        0.00000 -6.564835e-01
bigcom181        0.00000 -1.349296e+00
bigcom184        0.00000 -1.379200e+00
bigcom186        0.00000 -1.035415e+00
bigcom187        0.00000 -1.167232e+00
bigcom189        0.00000  0.000000e+00
bigcom194        0.00000 -6.415902e-01
bigcom195        0.00000 -6.858940e-01
bigcom196        0.00000 -1.209510e+00
bigcom204        0.00000  0.000000e+00
bigcom205        0.00000 -3.786898e-01
bigcom212        0.00000 -3.881866e-01
bigcom214        0.00000 -1.166116e+00
bigcom222        0.00000 -1.027867e+00
bigcom223        0.00000 -1.323913e+00
bigcom226        0.00000 -1.185357e+00
bigcom227        0.00000 -8.426805e-01
bigcom229        0.00000 -8.420229e-01
bigcom233        0.00000 -8.683333e-01
bigcom236        0.00000 -4.479506e-01
bigcom237        0.00000 -1.494520e+00
bigcom246        0.00000 -1.270185e+00
bigcom248        0.00000  2.014005e+00
bigcom249        0.00000 -1.251185e+00
bigcom250        0.00000 -1.634913e+00
bigcom254        0.00000 -1.177110e+00
bigcom266        0.00000 -1.251287e+00
bigcom269        0.00000  0.000000e+00
bigcom272        0.00000 -6.288021e-01
bigcom274        0.00000  1.100339e+00
bigcom281        0.00000 -5.448646e-01
bigcom291        0.00000 -9.783353e-01
bigcom292        0.00000 -1.003808e+00
bigcom295        0.00000 -1.323625e+00
bigcom299        0.00000 -5.306074e-01
bigcom301        0.00000 -1.185604e+00
bigcom306        0.00000 -1.086421e+00
bigcom309        0.00000 -1.014985e+00
bigcom314        0.00000 -1.118916e+00
bigcom321        0.00000 -6.924251e-01
bigcom341        0.00000 -6.534463e-01
bigcom350        0.00000 -1.143770e+00
bigcom353        0.00000 -1.815412e+00
bigcom359        0.00000 -8.478252e-01
bigcom363        0.00000 -2.139495e-01
bigcom365        0.00000 -5.609585e-01
bigcom385        0.00000 -1.206591e+00
bigcom386        0.00000 -9.152643e-01
bigcom408        0.00000  3.613608e+00
bigcom412        0.00000 -1.189686e+00
bigcom480        0.00000 -7.145546e-01
spin_vertex      0.00000  3.028561e-01
membership_s1    0.00000 -3.883260e-01
membership_s3    0.00000  0.000000e+00
membership_s4    0.00000  1.914467e-01
membership_s5    0.00000 -3.646837e-01
membership_s6    0.00000  9.778722e-02
membership_s7    0.00000 -5.393075e-02
membership_s8    0.00000 -2.810024e-01
membership_s9    0.00000 -9.750150e-01
membership_s11   0.00000  0.000000e+00
membership_s12   0.00000 -1.106915e+00
membership_s14   0.00000 -7.800014e-01
membership_s15   0.00000 -7.752724e-02
membership_s16   0.00000  0.000000e+00
membership_s17   0.00000  0.000000e+00
membership_s18   0.00000 -4.101200e-01
membership_s20   0.00000  0.000000e+00
membership_s21   0.00000 -1.298894e+00
membership_s22   0.00000 -9.604744e-01
membership_s24   0.00000 -1.218005e+00
membership_s25   0.00000 -1.030691e+00
membership_s26   0.00000  0.000000e+00
membership_s27   0.00000  8.279447e-02
membership_s28   0.00000 -5.280585e-01
membership_s30   0.00000  7.532534e-02
membership_s31   0.00000 -4.855616e-02
membership_s32   0.00000  3.964190e-02
membership_s33   0.00000 -8.463709e-01
membership_s36   0.00000  6.807143e-01
membership_s37   0.00000 -3.894898e+00
V1               0.00000  3.593786e-01
V2               0.00000  4.975984e+00
pdi              0.00000  3.613676e+03
adhesion         0.00000 -5.096871e-05
cohesion         0.00000  1.169395e-03
inner            0.00000 -5.914697e-05
outer            0.00000  2.136987e-05
ioratio          0.00000  0.000000e+00
comsize          0.00000 -2.004983e-04
target           0.00000  7.204375e-01
[1] "Dataset: med_CT Model GBM, run: 7 of 10 2015-06-16 10:54:42"
Iter   TrainDeviance   ValidDeviance   StepSize   Improve
     1        0.1143             nan     0.0100    0.0000
     2        0.1117             nan     0.0100   -0.0001
     3        0.1105             nan     0.0100    0.0000
     4        0.1093             nan     0.0100   -0.0001
     5        0.1079             nan     0.0100   -0.0001
     6        0.1065             nan     0.0100   -0.0001
     7        0.1051             nan     0.0100   -0.0001
     8        0.1043             nan     0.0100   -0.0000
     9        0.1028             nan     0.0100    0.0000
    10        0.1015             nan     0.0100   -0.0001
    20        0.0905             nan     0.0100   -0.0001
    40        0.0766             nan     0.0100   -0.0000
    60        0.0662             nan     0.0100   -0.0000
    80        0.0586             nan     0.0100   -0.0000
    98        0.0529             nan     0.0100    0.0000

[1] "GBM variable coefficients"
                            var    rel.inf
ratio5                   ratio5 5.41781157
bet                         bet 3.05498903
V1                           V1 2.86705279
pagerank               pagerank 2.52102299
walktrap_vertex walktrap_vertex 2.31086692
orbit45                 orbit45 2.28335132
inner                     inner 2.28122275
orbit37                 orbit37 2.18631955
ratio4                   ratio4 2.02454904
graph20                 graph20 1.91346734
V2                           V2 1.81917800
outer                     outer 1.80046488
orbit49                 orbit49 1.58396816
ioratio                 ioratio 1.55559671
orbit39                 orbit39 1.54259713
comsize                 comsize 1.45643368
orbit16                 orbit16 1.39846303
orbit52                 orbit52 1.38934817
orbit36                 orbit36 1.31120423
orbit56                 orbit56 1.27691402
orbit30                 orbit30 1.23940820
graph11                 graph11 1.20805264
ratio1                   ratio1 1.18638179
membership_s36   membership_s36 1.18273492
orbit18                 orbit18 1.16476185
orbit28                 orbit28 1.15100842
orbit44                 orbit44 1.11744779
spin_vertex         spin_vertex 1.10186304
graph18                 graph18 1.05283634
graph17                 graph17 1.02913305
graph6                   graph6 1.02854094
knn                         knn 1.02604553
graph16                 graph16 0.98127353
orbit62                 orbit62 0.97046783
orbit47                 orbit47 0.94593862
graph4                   graph4 0.94179291
orbit53                 orbit53 0.91537494
graph23                 graph23 0.91172830
orbit38                 orbit38 0.86867003
graph25                 graph25 0.86288647
orbit5                   orbit5 0.85576125
target                   target 0.84927187
orbit48                 orbit48 0.84665995
bigcom21               bigcom21 0.84578545
orbit50                 orbit50 0.84168657
ratio2                   ratio2 0.82885748
orbit20                 orbit20 0.76812202
orbit63                 orbit63 0.75486742
orbit46                 orbit46 0.74015425
orbit51                 orbit51 0.73160487
orbit2                   orbit2 0.72015469
orbit19                 orbit19 0.71670429
orbit27                 orbit27 0.71231621
graph22                 graph22 0.71033470
orbit4                   orbit4 0.70546124
graph13                 graph13 0.69840228
orbit9                   orbit9 0.66567464
orbit7                   orbit7 0.65957358
graph14                 graph14 0.65318361
orbit26                 orbit26 0.63533076
orbit31                 orbit31 0.59679455
orbit64                 orbit64 0.59212930
bigcom26               bigcom26 0.55859735
orbit21                 orbit21 0.55825163
upto_third           upto_third 0.55739458
orbit29                 orbit29 0.55113956
ratio6                   ratio6 0.54945117
orbit54                 orbit54 0.54333285
orbit15                 orbit15 0.53757089
orbit59                 orbit59 0.53469393
hubscore               hubscore 0.49888698
third                     third 0.48677004
orbit40                 orbit40 0.48180142
bigcom4                 bigcom4 0.47639158
graph15                 graph15 0.47231148
orbit25                 orbit25 0.45478765
orbit61                 orbit61 0.44855366
orbit33                 orbit33 0.44075116
graph2                   graph2 0.43760049
upto_fourth         upto_fourth 0.43759494
membership_s4     membership_s4 0.42615839
orbit1                   orbit1 0.42221308
trans                     trans 0.40914996
graph21                 graph21 0.40815198
graph24                 graph24 0.40579704
graph5                   graph5 0.38890233
graph10                 graph10 0.36957509
orbit23                 orbit23 0.35688255
bigcom1                 bigcom1 0.33335135
orbit17                 orbit17 0.33022981
sixth                     sixth 0.32810343
graph27                 graph27 0.32539125
orbit35                 orbit35 0.32152302
orbit32                 orbit32 0.31774638
orbit42                 orbit42 0.28309092
close                     close 0.28060272
graph19                 graph19 0.27143425
adhesion               adhesion 0.27071367
bigcom40               bigcom40 0.26937954
orbit55                 orbit55 0.26937308
upto_second         upto_second 0.25004891
graph12                 graph12 0.23550853
fourth                   fourth 0.23059926
orbit11                 orbit11 0.22663397
orbit43                 orbit43 0.22615365
constraint           constraint 0.22220906
orbit58                 orbit58 0.20153960
graph1                   graph1 0.19363873
orbit57                 orbit57 0.18577947
orbit65                 orbit65 0.17932548
orbit66                 orbit66 0.17396743
graph7                   graph7 0.17372717
orbit24                 orbit24 0.16927046
coreness               coreness 0.15802938
ratio3                   ratio3 0.15017894
graph26                 graph26 0.13667319
orbit12                 orbit12 0.13420655
upto_fifth           upto_fifth 0.12159827
cohesion               cohesion 0.11811991
graph0                   graph0 0.11618915
upto_sixth           upto_sixth 0.11379323
graph9                   graph9 0.10664389
orbit41                 orbit41 0.10598347
orbit6                   orbit6 0.09940567
orbit69                 orbit69 0.09579052
fifth                     fifth 0.08706984
orbit71                 orbit71 0.06936250
orbit60                 orbit60 0.06933890
membership_s6     membership_s6 0.06882737
graph3                   graph3 0.06751685
membership_s32   membership_s32 0.06725015
orbit10                 orbit10 0.06601199
graph8                   graph8 0.06557714
selfinter             selfinter 0.05534071
orbit22                 orbit22 0.05040012
pdi                         pdi 0.04768870
orbit67                 orbit67 0.03597740
membership_s7     membership_s7 0.03504153
membership_s15   membership_s15 0.03482909
orbit68                 orbit68 0.03411666
membership_s18   membership_s18 0.03390250
bigcom22               bigcom22 0.03172955
bigcom274             bigcom274 0.03005267
bigcom30               bigcom30 0.02827928
membership_s5     membership_s5 0.02659254
membership_s27   membership_s27 0.02378789
graph29                 graph29 0.02264210
graph28                 graph28 0.00000000
orbit0                   orbit0 0.00000000
orbit3                   orbit3 0.00000000
orbit8                   orbit8 0.00000000
orbit13                 orbit13 0.00000000
orbit14                 orbit14 0.00000000
orbit34                 orbit34 0.00000000
orbit70                 orbit70 0.00000000
orbit72                 orbit72 0.00000000
AP                           AP 0.00000000
ecc                         ecc 0.00000000
eccrad                   eccrad 0.00000000
evcent                   evcent 0.00000000
first                     first 0.00000000
second                   second 0.00000000
bigcom2                 bigcom2 0.00000000
bigcom3                 bigcom3 0.00000000
bigcom6                 bigcom6 0.00000000
bigcom8                 bigcom8 0.00000000
bigcom9                 bigcom9 0.00000000
bigcom11               bigcom11 0.00000000
bigcom13               bigcom13 0.00000000
bigcom15               bigcom15 0.00000000
bigcom16               bigcom16 0.00000000
bigcom24               bigcom24 0.00000000
bigcom28               bigcom28 0.00000000
bigcom31               bigcom31 0.00000000
bigcom32               bigcom32 0.00000000
bigcom33               bigcom33 0.00000000
bigcom34               bigcom34 0.00000000
bigcom36               bigcom36 0.00000000
bigcom37               bigcom37 0.00000000
bigcom38               bigcom38 0.00000000
bigcom39               bigcom39 0.00000000
bigcom43               bigcom43 0.00000000
bigcom44               bigcom44 0.00000000
bigcom46               bigcom46 0.00000000
bigcom47               bigcom47 0.00000000
bigcom49               bigcom49 0.00000000
bigcom50               bigcom50 0.00000000
bigcom51               bigcom51 0.00000000
bigcom52               bigcom52 0.00000000
bigcom54               bigcom54 0.00000000
bigcom56               bigcom56 0.00000000
bigcom62               bigcom62 0.00000000
bigcom66               bigcom66 0.00000000
bigcom68               bigcom68 0.00000000
bigcom69               bigcom69 0.00000000
bigcom71               bigcom71 0.00000000
bigcom72               bigcom72 0.00000000
bigcom73               bigcom73 0.00000000
bigcom74               bigcom74 0.00000000
bigcom75               bigcom75 0.00000000
bigcom76               bigcom76 0.00000000
bigcom77               bigcom77 0.00000000
bigcom79               bigcom79 0.00000000
bigcom80               bigcom80 0.00000000
bigcom82               bigcom82 0.00000000
bigcom83               bigcom83 0.00000000
bigcom84               bigcom84 0.00000000
bigcom85               bigcom85 0.00000000
bigcom87               bigcom87 0.00000000
bigcom89               bigcom89 0.00000000
bigcom91               bigcom91 0.00000000
bigcom92               bigcom92 0.00000000
bigcom93               bigcom93 0.00000000
bigcom96               bigcom96 0.00000000
bigcom97               bigcom97 0.00000000
bigcom98               bigcom98 0.00000000
bigcom99               bigcom99 0.00000000
bigcom101             bigcom101 0.00000000
bigcom104             bigcom104 0.00000000
bigcom106             bigcom106 0.00000000
bigcom109             bigcom109 0.00000000
bigcom113             bigcom113 0.00000000
bigcom116             bigcom116 0.00000000
bigcom120             bigcom120 0.00000000
bigcom123             bigcom123 0.00000000
bigcom126             bigcom126 0.00000000
bigcom127             bigcom127 0.00000000
bigcom137             bigcom137 0.00000000
bigcom139             bigcom139 0.00000000
bigcom140             bigcom140 0.00000000
bigcom143             bigcom143 0.00000000
bigcom145             bigcom145 0.00000000
bigcom146             bigcom146 0.00000000
bigcom147             bigcom147 0.00000000
bigcom149             bigcom149 0.00000000
bigcom153             bigcom153 0.00000000
bigcom154             bigcom154 0.00000000
bigcom156             bigcom156 0.00000000
bigcom157             bigcom157 0.00000000
bigcom158             bigcom158 0.00000000
bigcom160             bigcom160 0.00000000
bigcom161             bigcom161 0.00000000
bigcom162             bigcom162 0.00000000
bigcom164             bigcom164 0.00000000
bigcom166             bigcom166 0.00000000
bigcom167             bigcom167 0.00000000
bigcom171             bigcom171 0.00000000
bigcom173             bigcom173 0.00000000
bigcom175             bigcom175 0.00000000
bigcom176             bigcom176 0.00000000
bigcom177             bigcom177 0.00000000
bigcom178             bigcom178 0.00000000
bigcom180             bigcom180 0.00000000
bigcom181             bigcom181 0.00000000
bigcom184             bigcom184 0.00000000
bigcom186             bigcom186 0.00000000
bigcom187             bigcom187 0.00000000
bigcom189             bigcom189 0.00000000
bigcom194             bigcom194 0.00000000
bigcom195             bigcom195 0.00000000
bigcom196             bigcom196 0.00000000
bigcom204             bigcom204 0.00000000
bigcom205             bigcom205 0.00000000
bigcom212             bigcom212 0.00000000
bigcom214             bigcom214 0.00000000
bigcom222             bigcom222 0.00000000
bigcom223             bigcom223 0.00000000
bigcom226             bigcom226 0.00000000
bigcom227             bigcom227 0.00000000
bigcom229             bigcom229 0.00000000
bigcom233             bigcom233 0.00000000
bigcom236             bigcom236 0.00000000
bigcom237             bigcom237 0.00000000
bigcom246             bigcom246 0.00000000
bigcom248             bigcom248 0.00000000
bigcom249             bigcom249 0.00000000
bigcom250             bigcom250 0.00000000
bigcom254             bigcom254 0.00000000
bigcom266             bigcom266 0.00000000
bigcom269             bigcom269 0.00000000
bigcom272             bigcom272 0.00000000
bigcom281             bigcom281 0.00000000
bigcom291             bigcom291 0.00000000
bigcom292             bigcom292 0.00000000
bigcom295             bigcom295 0.00000000
bigcom299             bigcom299 0.00000000
bigcom301             bigcom301 0.00000000
bigcom306             bigcom306 0.00000000
bigcom309             bigcom309 0.00000000
bigcom314             bigcom314 0.00000000
bigcom321             bigcom321 0.00000000
bigcom341             bigcom341 0.00000000
bigcom350             bigcom350 0.00000000
bigcom353             bigcom353 0.00000000
bigcom359             bigcom359 0.00000000
bigcom363             bigcom363 0.00000000
bigcom365             bigcom365 0.00000000
bigcom385             bigcom385 0.00000000
bigcom386             bigcom386 0.00000000
bigcom408             bigcom408 0.00000000
bigcom412             bigcom412 0.00000000
bigcom480             bigcom480 0.00000000
membership_s1     membership_s1 0.00000000
membership_s3     membership_s3 0.00000000
membership_s8     membership_s8 0.00000000
membership_s9     membership_s9 0.00000000
membership_s11   membership_s11 0.00000000
membership_s12   membership_s12 0.00000000
membership_s14   membership_s14 0.00000000
membership_s16   membership_s16 0.00000000
membership_s17   membership_s17 0.00000000
membership_s20   membership_s20 0.00000000
membership_s21   membership_s21 0.00000000
membership_s22   membership_s22 0.00000000
membership_s24   membership_s24 0.00000000
membership_s25   membership_s25 0.00000000
membership_s26   membership_s26 0.00000000
membership_s28   membership_s28 0.00000000
membership_s30   membership_s30 0.00000000
membership_s31   membership_s31 0.00000000
membership_s33   membership_s33 0.00000000
membership_s37   membership_s37 0.00000000
[1] "Dataset: med_CT Model RF, run: 7 of 10 2015-06-16 10:55:21"
     |      Out-of-bag   |
Tree |      MSE  %Var(y) |
   1 |  0.02514   243.67 |
   2 |  0.02716   263.28 |
   3 |   0.0222   215.13 |
   4 |  0.01889   183.11 |
   5 |  0.01808   175.24 |
   6 |  0.01747   169.36 |
   7 |   0.0169   163.84 |
   8 |  0.01634   158.39 |
   9 |  0.01581   153.28 |
  10 |  0.01475   142.94 |
  11 |   0.0144   139.53 |
  12 |  0.01421   137.76 |
  13 |  0.01368   132.59 |
  14 |  0.01348   130.70 |
  15 |  0.01345   130.36 |
  16 |  0.01346   130.47 |
  17 |  0.01333   129.19 |
  18 |  0.01332   129.09 |
  19 |   0.0133   128.88 |
  20 |  0.01311   127.10 |
  21 |  0.01294   125.45 |
  22 |  0.01286   124.60 |
  23 |  0.01276   123.71 |
  24 |  0.01267   122.85 |
  25 |  0.01269   123.03 |
  26 |  0.01257   121.80 |
  27 |  0.01249   121.02 |
  28 |  0.01242   120.40 |
  29 |  0.01238   120.03 |
  30 |  0.01233   119.53 |
  31 |  0.01229   119.08 |
  32 |  0.01223   118.56 |
  33 |  0.01217   118.00 |
  34 |  0.01216   117.88 |
  35 |  0.01215   117.78 |
  36 |  0.01218   118.02 |
  37 |  0.01215   117.81 |
  38 |  0.01213   117.57 |
  39 |   0.0121   117.31 |
  40 |  0.01207   116.97 |
  41 |  0.01202   116.51 |
  42 |    0.012   116.27 |
  43 |    0.012   116.33 |
  44 |  0.01195   115.84 |
  45 |   0.0119   115.34 |
  46 |  0.01188   115.17 |
  47 |  0.01189   115.29 |
  48 |  0.01186   114.97 |
  49 |  0.01183   114.62 |
  50 |  0.01181   114.51 |
  51 |   0.0118   114.37 |
  52 |  0.01177   114.06 |
  53 |  0.01174   113.80 |
  54 |  0.01173   113.69 |
  55 |  0.01172   113.62 |
  56 |  0.01171   113.54 |
  57 |   0.0117   113.40 |
  58 |   0.0117   113.38 |
  59 |  0.01169   113.35 |
  60 |  0.01166   113.06 |
  61 |  0.01162   112.60 |
  62 |  0.01162   112.61 |
  63 |  0.01159   112.32 |
  64 |  0.01158   112.28 |
  65 |  0.01159   112.31 |
  66 |  0.01157   112.12 |
  67 |  0.01156   112.05 |
  68 |  0.01153   111.75 |
  69 |  0.01152   111.64 |
  70 |  0.01151   111.52 |
  71 |  0.01152   111.61 |
  72 |  0.01151   111.60 |
  73 |  0.01152   111.62 |
  74 |  0.01151   111.58 |
  75 |  0.01152   111.65 |
  76 |  0.01151   111.60 |
  77 |  0.01152   111.64 |
  78 |  0.01152   111.69 |
  79 |  0.01151   111.56 |
  80 |  0.01151   111.61 |
  81 |  0.01151   111.57 |
  82 |   0.0115   111.50 |
  83 |   0.0115   111.43 |
  84 |   0.0115   111.51 |
  85 |  0.01149   111.35 |
  86 |  0.01149   111.35 |
  87 |  0.01148   111.29 |
  88 |   0.0115   111.42 |
  89 |  0.01149   111.35 |
  90 |  0.01148   111.24 |
  91 |  0.01147   111.19 |
  92 |  0.01146   111.08 |
  93 |  0.01146   111.08 |
  94 |  0.01147   111.15 |
  95 |  0.01145   110.95 |
  96 |  0.01143   110.75 |
  97 |  0.01142   110.71 |
  98 |  0.01142   110.73 |
  99 |  0.01142   110.68 |
 100 |  0.01142   110.66 |
[1] "Random Forest variable coefficients"
                      %IncMSE IncNodePurity
graph5           1.986504e-03  3.429060e-01
graph6           3.458113e-03  1.323095e-01
graph7           4.249716e-04  1.172934e-01
graph8           1.580493e-04  2.608438e-01
graph9           1.409770e-03  8.045504e-02
graph10          1.048895e-03  3.447037e-01
graph11          8.107063e-03  3.502734e-01
graph12          9.425562e-04  2.108098e-01
graph13          3.453943e-03  2.307232e-01
graph14          5.167607e-03  2.634058e-01
graph15          3.627202e-03  2.120019e-01
graph16          2.734710e-03  2.654715e-01
graph17          7.748040e-04  1.413181e-01
graph18          5.643715e-04  1.975440e-01
graph19          4.707399e-04  2.279840e-01
graph20          5.122179e-03  6.839315e-01
graph21          9.674366e-04  3.101466e-01
graph22          2.369485e-03  1.970556e-01
graph23          8.099222e-03  2.253817e-01
graph24          2.625277e-03  1.327484e-01
graph25          1.873615e-03  3.243913e-01
graph26          2.355749e-04  1.739735e-01
graph27          1.915471e-03  1.502278e-01
graph28          5.051579e-04  1.257577e-01
graph29          1.433960e-04  3.474779e-02
orbit0           1.289948e-04  9.080517e-02
orbit1           1.281552e-03  1.271516e-01
orbit2           2.114059e-03  2.081984e-01
orbit3           1.652152e-04  5.595361e-02
orbit4           2.456487e-03  1.960602e-01
orbit5           1.119918e-03  2.042109e-01
orbit6           1.975081e-03  3.260173e-01
orbit7           3.291148e-03  2.234823e-01
orbit8           2.028310e-03  3.745941e-01
orbit9           4.031557e-03  2.330589e-01
orbit10          1.296108e-03  1.057287e-01
orbit11          2.110507e-03  2.645911e-01
orbit12          9.937077e-05  1.076525e-01
orbit13          1.640224e-04  1.305435e-01
orbit14          3.641467e-04  8.992061e-02
orbit15          1.395443e-03  2.185839e-01
orbit16          6.707233e-04  1.765444e-01
orbit17          7.485972e-04  2.011715e-01
orbit18          1.179314e-03  4.667680e-01
orbit19          1.236286e-03  1.601063e-01
orbit20          2.123618e-03  1.665672e-01
orbit21          1.169350e-03  3.273957e-01
orbit22          8.903861e-03  5.388948e-01
orbit23          2.085989e-03  4.054658e-01
orbit24          3.093082e-03  1.641755e-01
orbit25          1.946231e-03  1.615590e-01
orbit26          1.473457e-03  2.079334e-01
orbit27          4.995560e-03  4.296119e-01
orbit28          3.028716e-03  2.201137e-01
orbit29          3.833740e-03  1.895396e-01
orbit30          1.515851e-03  2.543780e-01
orbit31          7.272572e-03  3.172593e-01
orbit32          1.857078e-03  1.116020e-01
orbit33          1.479013e-03  1.885387e-01
orbit34          2.320918e-03  1.571843e-01
orbit35          5.017373e-03  2.314521e-01
orbit36          1.553129e-03  3.359806e-01
orbit37          5.421989e-03  4.868040e-01
orbit38          1.167358e-03  3.759137e-01
orbit39          5.239353e-03  2.479257e-01
orbit40          9.269852e-04  7.587370e-02
orbit41          1.012829e-03  2.317324e-01
orbit42          6.139243e-04  1.179713e-01
orbit43          2.067252e-03  1.733815e-01
orbit44          2.386900e-03  2.513107e-01
orbit45          6.871568e-03  3.710428e-01
orbit46          1.808100e-03  2.244693e-01
orbit47          1.587321e-03  1.530577e-01
orbit48          1.059453e-03  1.805761e-01
orbit49          4.213350e-03  9.848099e-01
orbit50          7.814808e-04  3.714422e-01
orbit51          1.446181e-03  2.609002e-01
orbit52          2.341626e-03  2.316570e-01
orbit53          1.345836e-03  1.092643e-01
orbit54          2.301148e-03  1.738524e-01
orbit55          5.442325e-04  6.524398e-02
orbit56          7.804169e-03  5.816956e-01
orbit57          1.066614e-03  1.842893e-01
orbit58          3.713504e-04  5.944755e-02
orbit59          4.706376e-03  2.490072e-01
orbit60          5.742700e-04  2.081160e-01
orbit61          2.384327e-04  7.950810e-02
orbit62          5.372785e-03  2.519576e-01
orbit63          5.283688e-04  2.409783e-01
orbit64          2.413538e-03  1.265165e-01
orbit65          5.452412e-04  1.113031e-01
orbit66          7.724787e-05  6.355114e-02
orbit67          3.598664e-05  5.216846e-02
orbit68          2.665258e-03  1.197485e-01
orbit69          8.706605e-05  1.821685e-02
orbit70          3.266172e-04  1.026182e-02
orbit71          9.131492e-05  6.934869e-02
orbit72          1.366203e-04  6.671189e-02
AP               0.000000e+00  2.359224e-18
bet              2.005786e-03  8.808938e-01
ecc              6.282541e-06  8.150519e-02
eccrad          -5.841121e-06  8.750000e-03
close            5.093549e-04  1.609115e-01
constraint       2.901058e-03  3.693593e-01
coreness         1.945743e-03  1.702427e-01
knn              2.641655e-03  5.478160e-01
hubscore         5.883284e-04  2.074520e-01
pagerank         1.715412e-03  6.778863e-01
trans            9.976467e-04  2.721160e-01
evcent           2.288263e-03  8.060698e-02
first            1.959538e-04  1.057346e-01
upto_second      2.488437e-03  1.937234e-01
upto_third       8.199129e-04  1.895858e-01
upto_fourth      2.638894e-03  3.123061e-01
upto_fifth       1.539635e-03  2.367871e-01
upto_sixth       3.433246e-04  1.578094e-01
second           1.041047e-03  1.382073e-01
third            2.952154e-03  3.299485e-01
fourth           6.020975e-03  3.876087e-01
fifth            3.611960e-03  4.177012e-01
sixth            2.815579e-03  3.156362e-01
ratio1           3.151930e-03  3.422000e-01
ratio2           2.454832e-03  5.076545e-01
ratio3           5.511049e-03  4.045516e-01
ratio4           1.410322e-02  6.372212e-01
ratio5           1.796896e-03  8.934087e-01
ratio6           9.053988e-04  4.131582e-01
selfinter        6.105818e-08  2.382675e-02
walktrap_vertex  4.513853e-04  5.771859e-01
bigcom1          1.269811e-04  1.908650e-01
bigcom2          0.000000e+00  1.734723e-20
bigcom3          0.000000e+00  3.469447e-20
bigcom4          5.820722e-06  1.869231e-02
bigcom6          0.000000e+00  3.469447e-20
bigcom8          0.000000e+00  3.577867e-20
bigcom9          0.000000e+00  8.673617e-20
bigcom11         0.000000e+00  3.469447e-20
bigcom13         0.000000e+00  1.843144e-20
bigcom15         7.283837e-05  2.288117e-01
bigcom16         0.000000e+00  5.204170e-20
bigcom21         1.517812e-04  2.136711e-01
bigcom22         2.063331e-05  2.425967e-02
bigcom24         0.000000e+00  0.000000e+00
bigcom26         8.984030e-05  1.684786e-01
bigcom28        -6.672715e-06  5.411122e-02
bigcom30         3.644371e-05  1.192611e-01
bigcom31         0.000000e+00  0.000000e+00
bigcom32         0.000000e+00  5.204170e-20
bigcom33         0.000000e+00  1.734723e-20
bigcom34         0.000000e+00  0.000000e+00
bigcom36         0.000000e+00  0.000000e+00
bigcom37         0.000000e+00  1.734723e-20
bigcom38         0.000000e+00  5.204170e-20
bigcom39         0.000000e+00  5.204170e-20
bigcom40         3.175908e-04  1.383873e-01
bigcom43         0.000000e+00  1.734723e-20
bigcom44         0.000000e+00  7.047314e-20
bigcom46        -8.002237e-05  1.547745e-01
bigcom47         0.000000e+00  3.469447e-20
bigcom49         0.000000e+00  3.469447e-20
bigcom50         0.000000e+00  0.000000e+00
bigcom51         0.000000e+00  0.000000e+00
bigcom52         0.000000e+00  0.000000e+00
bigcom54         0.000000e+00  3.469447e-20
bigcom56         0.000000e+00  3.469447e-20
bigcom62         0.000000e+00  0.000000e+00
bigcom66         0.000000e+00  0.000000e+00
bigcom68         0.000000e+00  3.469447e-20
bigcom69         0.000000e+00  0.000000e+00
bigcom71         0.000000e+00  0.000000e+00
bigcom72         0.000000e+00  0.000000e+00
bigcom73         0.000000e+00  3.469447e-20
bigcom74         0.000000e+00  1.734723e-20
bigcom75         0.000000e+00  0.000000e+00
bigcom76         0.000000e+00  8.673617e-21
bigcom77         0.000000e+00  3.469447e-20
bigcom79         0.000000e+00  1.734723e-20
bigcom80         0.000000e+00  0.000000e+00
bigcom82         0.000000e+00  0.000000e+00
bigcom83         0.000000e+00  0.000000e+00
bigcom84         0.000000e+00  0.000000e+00
bigcom85         0.000000e+00  6.938894e-20
bigcom87         0.000000e+00  1.084202e-21
bigcom89         0.000000e+00  0.000000e+00
bigcom91         0.000000e+00  1.734723e-20
bigcom92         0.000000e+00  3.469447e-20
bigcom93         0.000000e+00  0.000000e+00
bigcom96         0.000000e+00  0.000000e+00
bigcom97         0.000000e+00  3.469447e-20
bigcom98         0.000000e+00  0.000000e+00
bigcom99         0.000000e+00  0.000000e+00
bigcom101        0.000000e+00  0.000000e+00
bigcom104       -1.779119e-05  5.389466e-01
bigcom106        0.000000e+00  1.734723e-20
bigcom109        0.000000e+00  1.734723e-20
bigcom113        0.000000e+00  1.734723e-20
bigcom116        0.000000e+00  6.938894e-20
bigcom120        0.000000e+00  3.469447e-20
bigcom123        0.000000e+00  0.000000e+00
bigcom126       -1.157259e-05  6.819677e-01
bigcom127        0.000000e+00  1.734723e-20
bigcom137        0.000000e+00  0.000000e+00
bigcom139        0.000000e+00  0.000000e+00
bigcom140        0.000000e+00  0.000000e+00
bigcom143        0.000000e+00  0.000000e+00
bigcom145        0.000000e+00  1.734723e-20
bigcom146        0.000000e+00  0.000000e+00
bigcom147        0.000000e+00  1.734723e-20
bigcom149        0.000000e+00  0.000000e+00
bigcom153        0.000000e+00  1.734723e-20
bigcom154        0.000000e+00  0.000000e+00
bigcom156        0.000000e+00  0.000000e+00
bigcom157        0.000000e+00  1.734723e-20
bigcom158        0.000000e+00  0.000000e+00
bigcom160        0.000000e+00  0.000000e+00
bigcom161        0.000000e+00  1.734723e-20
bigcom162        0.000000e+00  0.000000e+00
bigcom164        0.000000e+00  0.000000e+00
bigcom166        0.000000e+00  8.673617e-21
bigcom167        0.000000e+00  1.734723e-20
bigcom171       -9.214840e-06  3.390478e-01
bigcom173        0.000000e+00  1.734723e-20
bigcom175        0.000000e+00  3.469447e-20
bigcom176        0.000000e+00  0.000000e+00
bigcom177        0.000000e+00  0.000000e+00
bigcom178        0.000000e+00  0.000000e+00
bigcom180        0.000000e+00  0.000000e+00
bigcom181        0.000000e+00  6.938894e-20
bigcom184        0.000000e+00  0.000000e+00
bigcom186        0.000000e+00  0.000000e+00
bigcom187        0.000000e+00  0.000000e+00
bigcom189        0.000000e+00  1.734723e-20
bigcom194        0.000000e+00  0.000000e+00
bigcom195        0.000000e+00  0.000000e+00
bigcom196        0.000000e+00  0.000000e+00
bigcom204        0.000000e+00  0.000000e+00
bigcom205        0.000000e+00  1.734723e-20
bigcom212        0.000000e+00  0.000000e+00
bigcom214        0.000000e+00  0.000000e+00
bigcom222        0.000000e+00  0.000000e+00
bigcom223        0.000000e+00  0.000000e+00
bigcom226        0.000000e+00  1.734723e-20
bigcom227        0.000000e+00  0.000000e+00
bigcom229        0.000000e+00  0.000000e+00
bigcom233        0.000000e+00  1.734723e-20
bigcom236        0.000000e+00  0.000000e+00
bigcom237        0.000000e+00  0.000000e+00
bigcom246        0.000000e+00  1.734723e-20
bigcom248       -1.096329e-04  3.356109e-01
bigcom249        0.000000e+00  1.734723e-20
bigcom250        0.000000e+00  1.734723e-20
bigcom254        0.000000e+00  0.000000e+00
bigcom266        0.000000e+00  1.734723e-20
bigcom269        0.000000e+00  0.000000e+00
bigcom272        0.000000e+00  1.734723e-20
bigcom274       -5.373675e-05  5.675987e-02
bigcom281        0.000000e+00  1.734723e-20
bigcom291        0.000000e+00  8.673617e-21
bigcom292        0.000000e+00  5.204170e-20
bigcom295        0.000000e+00  1.734723e-20
bigcom299        0.000000e+00  0.000000e+00
bigcom301        0.000000e+00  5.204170e-20
bigcom306        0.000000e+00  0.000000e+00
bigcom309        0.000000e+00  0.000000e+00
bigcom314        0.000000e+00  2.602085e-20
bigcom321        0.000000e+00  0.000000e+00
bigcom341        0.000000e+00  0.000000e+00
bigcom350        0.000000e+00  0.000000e+00
bigcom353        0.000000e+00  0.000000e+00
bigcom359        0.000000e+00  0.000000e+00
bigcom363        0.000000e+00  0.000000e+00
bigcom365        0.000000e+00  0.000000e+00
bigcom385        0.000000e+00  3.469447e-20
bigcom386        0.000000e+00  0.000000e+00
bigcom408        0.000000e+00  0.000000e+00
bigcom412        0.000000e+00  0.000000e+00
bigcom480        0.000000e+00  0.000000e+00
spin_vertex      1.568554e-04  4.192448e-01
membership_s1   -1.184641e-05  9.492855e-03
membership_s3    0.000000e+00  0.000000e+00
membership_s4    1.860707e-04  1.091290e-01
membership_s5    7.377349e-05  6.223781e-02
membership_s6    2.291627e-05  1.031376e-01
membership_s7   -2.481113e-05  3.720919e-02
membership_s8    0.000000e+00  0.000000e+00
membership_s9    0.000000e+00  0.000000e+00
membership_s11   0.000000e+00  0.000000e+00
membership_s12   0.000000e+00  3.469447e-20
membership_s14   0.000000e+00  3.469447e-20
membership_s15  -1.234504e-05  3.010471e-02
membership_s16   0.000000e+00  0.000000e+00
membership_s17   0.000000e+00  1.734723e-20
membership_s18  -3.162240e-06  3.665554e-03
membership_s20   0.000000e+00  0.000000e+00
membership_s21   0.000000e+00  3.469447e-20
membership_s22   0.000000e+00  1.734723e-20
membership_s24   0.000000e+00  5.204170e-20
membership_s25   0.000000e+00  5.204170e-20
membership_s26   0.000000e+00  0.000000e+00
membership_s27  -8.886729e-07  1.229955e-01
membership_s28   0.000000e+00  1.734723e-20
membership_s30   2.354222e-05  8.550362e-02
membership_s31   0.000000e+00  3.469447e-20
membership_s32   4.722148e-05  4.005076e-02
membership_s33   0.000000e+00  0.000000e+00
membership_s36   3.321695e-04  1.424485e-01
membership_s37   0.000000e+00  3.469447e-20
V1               3.437903e-03  9.667617e-01
V2               1.874092e-03  6.955293e-01
pdi             -3.077914e-05  4.344613e-02
adhesion         9.553195e-04  4.880543e-01
cohesion         9.562241e-04  4.560883e-01
inner            8.591489e-04  6.902283e-01
outer            3.925658e-04  5.620613e-01
ioratio          4.479038e-04  5.665466e-01
comsize          3.345064e-04  6.702330e-01
target           4.560004e-05  3.007082e-01
[1] "Dataset: med_CT Model GLM, run: 7 of 10 2015-06-16 10:56:56"
[1] "glmnet variable coefficients"
                     [,1]          [,2]
(Intercept)     -4.552999 -9.945684e+02
graph0           0.000000  0.000000e+00
graph1           0.000000  0.000000e+00
graph2           0.000000  2.901926e-03
graph3           0.000000  2.436202e-07
graph4           0.000000  1.456977e-08
graph5           0.000000 -1.267745e-04
graph6           0.000000  3.964770e-06
graph7           0.000000  1.835817e-03
graph8           0.000000  5.084141e-03
graph9           0.000000 -2.162015e-08
graph10          0.000000  7.086467e-09
graph11          0.000000  1.344870e-10
graph12          0.000000 -9.707020e-12
graph13          0.000000 -5.949247e-10
graph14          0.000000  3.340699e-08
graph15          0.000000  1.769732e-05
graph16          0.000000  0.000000e+00
graph17          0.000000 -4.106252e-08
graph18          0.000000 -5.519185e-07
graph19          0.000000  0.000000e+00
graph20          0.000000  1.635421e-05
graph21          0.000000  0.000000e+00
graph22          0.000000 -2.119682e-05
graph23          0.000000 -5.306236e-05
graph24          0.000000  6.950237e-05
graph25          0.000000  0.000000e+00
graph26          0.000000  0.000000e+00
graph27          0.000000 -1.312128e-04
graph28          0.000000  0.000000e+00
graph29          0.000000 -2.503404e-03
orbit0           0.000000  0.000000e+00
orbit1           0.000000  0.000000e+00
orbit2           0.000000  1.953670e-03
orbit3           0.000000  3.189776e-03
orbit4           0.000000  1.264858e-05
orbit5           0.000000 -9.170522e-06
orbit6           0.000000  8.330517e-11
orbit7           0.000000  9.326947e-05
orbit8           0.000000 -2.207531e-04
orbit9           0.000000  0.000000e+00
orbit10          0.000000  5.995714e-10
orbit11          0.000000  1.373866e-04
orbit12          0.000000  2.401853e-03
orbit13          0.000000  1.962578e-03
orbit14          0.000000  4.900631e-03
orbit15          0.000000 -2.809457e-07
orbit16          0.000000  0.000000e+00
orbit17          0.000000 -8.332809e-08
orbit18          0.000000  2.823170e-08
orbit19          0.000000  1.117990e-09
orbit20          0.000000  5.001490e-09
orbit21          0.000000  0.000000e+00
orbit22          0.000000  1.449153e-10
orbit23          0.000000 -2.359038e-07
orbit24          0.000000 -1.016718e-06
orbit25          0.000000  3.852924e-07
orbit26          0.000000 -1.507997e-05
orbit27          0.000000 -1.562066e-06
orbit28          0.000000 -2.305046e-08
orbit29          0.000000  0.000000e+00
orbit30          0.000000  3.579593e-06
orbit31          0.000000  1.176986e-08
orbit32          0.000000  8.451480e-08
orbit33          0.000000  1.579038e-05
orbit34          0.000000  2.222931e-05
orbit35          0.000000 -6.617017e-07
orbit36          0.000000 -1.113342e-05
orbit37          0.000000  9.623138e-07
orbit38          0.000000  1.268070e-05
orbit39          0.000000  5.993495e-06
orbit40          0.000000 -4.559907e-06
orbit41          0.000000 -3.737399e-05
orbit42          0.000000  2.848508e-04
orbit43          0.000000 -4.042802e-07
orbit44          0.000000  4.328673e-04
orbit45          0.000000  4.074190e-05
orbit46          0.000000 -6.084512e-06
orbit47          0.000000 -7.965625e-06
orbit48          0.000000 -4.100478e-05
orbit49          0.000000  4.267437e-05
orbit50          0.000000 -3.341194e-05
orbit51          0.000000  3.465116e-05
orbit52          0.000000  4.182579e-05
orbit53          0.000000 -3.764643e-04
orbit54          0.000000 -1.105031e-05
orbit55          0.000000 -2.986682e-03
orbit56          0.000000 -2.547841e-04
orbit57          0.000000 -6.516014e-06
orbit58          0.000000 -1.000186e-03
orbit59          0.000000  1.160954e-04
orbit60          0.000000  8.083587e-05
orbit61          0.000000  5.717228e-04
orbit62          0.000000 -2.564908e-04
orbit63          0.000000 -1.060772e-04
orbit64          0.000000  6.290649e-04
orbit65          0.000000 -1.288589e-03
orbit66          0.000000  3.226398e-05
orbit67          0.000000 -3.607960e-03
orbit68          0.000000  0.000000e+00
orbit69          0.000000 -5.704839e-02
orbit70          0.000000 -3.234516e-03
orbit71          0.000000  1.260939e-02
orbit72          0.000000 -2.386423e-03
AP               0.000000 -1.521167e+00
bet              0.000000 -4.680269e-09
ecc              0.000000 -8.926861e-02
eccrad           0.000000 -5.576849e-01
close            0.000000 -1.088231e+01
constraint       0.000000  1.013940e+00
coreness         0.000000 -1.239840e-02
knn              0.000000 -2.653694e-03
hubscore         0.000000  1.976239e+01
pagerank         0.000000 -4.471965e+00
trans            0.000000 -8.269067e-01
evcent           0.000000  0.000000e+00
first            0.000000  0.000000e+00
upto_second      0.000000 -1.249997e-07
upto_third       0.000000 -7.911677e-05
upto_fourth      0.000000  0.000000e+00
upto_fifth       0.000000  1.063977e-03
upto_sixth       0.000000  7.255400e-02
second           0.000000 -6.554598e-06
third            0.000000 -5.311341e-05
fourth           0.000000  2.250603e-04
fifth            0.000000  0.000000e+00
sixth            0.000000 -9.701870e-04
ratio1           0.000000 -4.374441e-04
ratio2           0.000000 -2.349988e-02
ratio3           0.000000 -9.216703e-01
ratio4           0.000000  1.044074e+01
ratio5           0.000000 -5.392220e+00
ratio6           0.000000  2.248438e-04
selfinter        0.000000  7.396414e-02
walktrap_vertex  0.000000  9.578909e-02
bigcom1          0.000000  7.080329e-01
bigcom2          0.000000 -7.186887e-01
bigcom3          0.000000 -1.653669e+00
bigcom4          0.000000 -1.147469e-01
bigcom6          0.000000 -4.608363e-01
bigcom8          0.000000 -5.989056e-01
bigcom9          0.000000 -8.310219e-01
bigcom11         0.000000 -1.133124e+00
bigcom13         0.000000 -1.061763e+00
bigcom15         0.000000  3.257921e+00
bigcom16         0.000000 -8.946261e-01
bigcom21         0.000000  1.470933e+00
bigcom22         0.000000 -1.240418e-01
bigcom24         0.000000 -1.648944e+00
bigcom26         0.000000  8.280824e-01
bigcom28         0.000000 -3.789592e-02
bigcom30         0.000000  2.479521e-02
bigcom31         0.000000 -7.595315e-01
bigcom32         0.000000 -1.008049e+00
bigcom33         0.000000 -5.430066e-01
bigcom34         0.000000 -4.458027e-02
bigcom36         0.000000 -2.661918e-01
bigcom37         0.000000 -7.268232e-01
bigcom38         0.000000 -7.031637e-03
bigcom39         0.000000 -7.455528e-01
bigcom40         0.000000  4.764341e-01
bigcom43         0.000000 -9.108545e-01
bigcom44         0.000000 -1.028087e+00
bigcom46         0.000000  2.476870e+00
bigcom47         0.000000 -7.540976e-01
bigcom49         0.000000 -9.649882e-01
bigcom50         0.000000 -5.674493e-01
bigcom51         0.000000  0.000000e+00
bigcom52         0.000000 -5.189178e-01
bigcom54         0.000000 -2.534933e-03
bigcom56         0.000000 -1.156398e+00
bigcom62         0.000000 -1.542005e-01
bigcom66         0.000000 -3.899759e-01
bigcom68         0.000000 -5.393078e-01
bigcom69         0.000000 -1.107859e+00
bigcom71         0.000000 -8.548071e-01
bigcom72         0.000000 -6.915206e-04
bigcom73         0.000000 -1.039339e+00
bigcom74         0.000000 -1.165824e+00
bigcom75         0.000000 -1.124017e-01
bigcom76         0.000000 -7.200116e-01
bigcom77         0.000000 -1.113146e+00
bigcom79         0.000000 -6.739861e-01
bigcom80         0.000000 -2.557922e-01
bigcom82         0.000000 -5.162413e-01
bigcom83         0.000000 -1.031623e-01
bigcom84         0.000000 -1.253905e+00
bigcom85         0.000000 -5.547679e-01
bigcom87         0.000000 -8.039391e-01
bigcom89         0.000000  0.000000e+00
bigcom91         0.000000 -1.215735e+00
bigcom92         0.000000 -9.774694e-01
bigcom93         0.000000  0.000000e+00
bigcom96         0.000000 -7.552897e-01
bigcom97         0.000000 -1.273960e+00
bigcom98         0.000000 -2.855657e-01
bigcom99         0.000000  0.000000e+00
bigcom101        0.000000 -2.427253e-01
bigcom104        0.000000  4.563419e+00
bigcom106        0.000000 -2.556067e-01
bigcom109        0.000000 -6.988631e-01
bigcom113        0.000000  0.000000e+00
bigcom116        0.000000 -1.240304e+00
bigcom120        0.000000  0.000000e+00
bigcom123        0.000000 -7.921657e-01
bigcom126        0.000000  6.023225e+00
bigcom127        0.000000 -4.033612e-01
bigcom137        0.000000 -7.549004e-01
bigcom139        0.000000 -3.739105e-01
bigcom140        0.000000 -1.048470e+00
bigcom143        0.000000  0.000000e+00
bigcom145        0.000000 -7.010208e-01
bigcom146        0.000000 -1.407637e+00
bigcom147        0.000000 -7.650972e-01
bigcom149        0.000000 -6.709505e-01
bigcom153        0.000000 -1.057701e+00
bigcom154        0.000000 -5.201731e-01
bigcom156        0.000000 -1.784972e-01
bigcom157        0.000000 -1.863450e-01
bigcom158        0.000000  0.000000e+00
bigcom160        0.000000 -4.932918e-01
bigcom161        0.000000 -9.763654e-01
bigcom162        0.000000  0.000000e+00
bigcom164        0.000000 -1.404472e-01
bigcom166        0.000000 -9.877724e-01
bigcom167        0.000000 -4.248788e-01
bigcom171        0.000000  2.119943e+00
bigcom173        0.000000 -2.536521e-01
bigcom175        0.000000 -6.305765e-01
bigcom176        0.000000 -1.274338e-02
bigcom177        0.000000 -4.536968e-03
bigcom178        0.000000 -1.560442e+00
bigcom180        0.000000 -6.013079e-01
bigcom181        0.000000 -1.010996e+00
bigcom184        0.000000 -4.459271e-01
bigcom186        0.000000 -7.190386e-01
bigcom187        0.000000 -8.972472e-01
bigcom189        0.000000 -1.520541e-02
bigcom194        0.000000 -5.945682e-01
bigcom195        0.000000 -7.481819e-01
bigcom196        0.000000 -1.013301e+00
bigcom204        0.000000  0.000000e+00
bigcom205        0.000000 -3.545123e-01
bigcom212        0.000000 -1.092355e-01
bigcom214        0.000000 -9.737517e-01
bigcom222        0.000000 -5.541990e-01
bigcom223        0.000000 -8.612500e-01
bigcom226        0.000000 -6.014335e-01
bigcom227        0.000000 -4.935571e-01
bigcom229        0.000000 -4.626753e-01
bigcom233        0.000000  0.000000e+00
bigcom236        0.000000  0.000000e+00
bigcom237        0.000000 -1.456396e+00
bigcom246        0.000000 -1.021435e+00
bigcom248        0.000000  3.021216e+00
bigcom249        0.000000 -6.857754e-01
bigcom250        0.000000 -9.632368e-01
bigcom254        0.000000 -1.009539e+00
bigcom266        0.000000 -1.236879e+00
bigcom269        0.000000  0.000000e+00
bigcom272        0.000000 -1.588318e-01
bigcom274        0.000000  1.234729e+00
bigcom281        0.000000 -2.423863e-01
bigcom291        0.000000 -8.273487e-01
bigcom292        0.000000 -6.107642e-01
bigcom295        0.000000 -6.271603e-01
bigcom299        0.000000 -6.925867e-01
bigcom301        0.000000 -1.042804e+00
bigcom306        0.000000 -7.639663e-01
bigcom309        0.000000  0.000000e+00
bigcom314        0.000000 -5.426517e-01
bigcom321        0.000000  0.000000e+00
bigcom341        0.000000 -8.536872e-01
bigcom350        0.000000 -3.217478e-01
bigcom353        0.000000 -1.034025e+00
bigcom359        0.000000 -7.004735e-01
bigcom363        0.000000  0.000000e+00
bigcom365        0.000000 -3.852808e-01
bigcom385        0.000000 -8.916962e-01
bigcom386        0.000000 -2.950374e-01
bigcom408        0.000000 -1.376167e+00
bigcom412        0.000000 -6.941297e-01
bigcom480        0.000000 -4.066738e-01
spin_vertex      0.000000 -2.408787e-01
membership_s1    0.000000 -4.422542e-01
membership_s3    0.000000  0.000000e+00
membership_s4    0.000000  3.154260e-01
membership_s5    0.000000 -4.077761e-02
membership_s6    0.000000 -7.479306e-03
membership_s7    0.000000  1.563889e-02
membership_s8    0.000000 -6.805596e-01
membership_s9    0.000000 -1.901838e+00
membership_s11   0.000000 -4.877687e-06
membership_s12   0.000000 -4.714812e-01
membership_s14   0.000000 -5.916265e-01
membership_s15   0.000000 -4.257576e-01
membership_s16   0.000000 -3.871729e-01
membership_s17   0.000000  0.000000e+00
membership_s18   0.000000 -4.661212e-01
membership_s20   0.000000 -8.594298e-02
membership_s21   0.000000 -1.280893e+00
membership_s22   0.000000 -7.685845e-01
membership_s24   0.000000 -1.124073e+00
membership_s25   0.000000 -1.063625e+00
membership_s26   0.000000  0.000000e+00
membership_s27   0.000000  2.012260e-02
membership_s28   0.000000  0.000000e+00
membership_s30   0.000000  2.167247e-01
membership_s31   0.000000 -1.023356e-01
membership_s32   0.000000  1.695236e-01
membership_s33   0.000000 -2.594474e-01
membership_s36   0.000000  4.169398e-01
membership_s37   0.000000 -3.626100e+00
V1               0.000000  2.829199e-01
V2               0.000000  4.281332e+00
pdi              0.000000  2.954467e+03
adhesion         0.000000 -2.268632e-04
cohesion         0.000000  7.644255e-04
inner            0.000000 -4.013519e-05
outer            0.000000 -3.336562e-06
ioratio          0.000000 -3.060540e-02
comsize          0.000000 -1.308324e-04
target           0.000000  1.347313e+00
[1] "Dataset: med_CT Model GBM, run: 8 of 10 2015-06-16 10:57:45"
Iter   TrainDeviance   ValidDeviance   StepSize   Improve
     1        0.1078             nan     0.0100    0.0000
     2        0.1062             nan     0.0100   -0.0001
     3        0.1051             nan     0.0100   -0.0001
     4        0.1036             nan     0.0100   -0.0001
     5        0.1023             nan     0.0100   -0.0001
     6        0.1014             nan     0.0100   -0.0001
     7        0.0999             nan     0.0100   -0.0000
     8        0.0986             nan     0.0100    0.0000
     9        0.0975             nan     0.0100   -0.0001
    10        0.0961             nan     0.0100    0.0001
    20        0.0864             nan     0.0100   -0.0000
    40        0.0715             nan     0.0100    0.0001
    60        0.0618             nan     0.0100   -0.0000
    80        0.0545             nan     0.0100   -0.0000
    98        0.0489             nan     0.0100   -0.0000

[1] "GBM variable coefficients"
                            var     rel.inf
bet                         bet 5.007000186
ratio5                   ratio5 4.550610312
pagerank               pagerank 3.635339968
V1                           V1 2.803053970
V2                           V2 2.454107727
comsize                 comsize 2.196178110
graph5                   graph5 2.176336654
ratio4                   ratio4 2.132659264
orbit45                 orbit45 2.022829938
orbit49                 orbit49 1.731095090
outer                     outer 1.683268075
orbit36                 orbit36 1.668946322
orbit50                 orbit50 1.650339693
inner                     inner 1.643408623
graph22                 graph22 1.582470334
walktrap_vertex walktrap_vertex 1.525574899
spin_vertex         spin_vertex 1.476031024
orbit18                 orbit18 1.467551619
orbit16                 orbit16 1.335790424
ioratio                 ioratio 1.277203389
graph4                   graph4 1.271584656
graph23                 graph23 1.228069826
orbit37                 orbit37 1.218736804
bigcom21               bigcom21 1.214413157
orbit47                 orbit47 1.205398740
orbit40                 orbit40 1.065733387
orbit38                 orbit38 1.046981703
cohesion               cohesion 1.001994325
orbit28                 orbit28 1.001462828
orbit33                 orbit33 1.000265130
graph25                 graph25 0.988412286
graph20                 graph20 0.969660024
orbit6                   orbit6 0.913559900
orbit27                 orbit27 0.883255982
graph21                 graph21 0.879409550
trans                     trans 0.874504379
orbit59                 orbit59 0.853194201
ratio2                   ratio2 0.850171296
adhesion               adhesion 0.840513490
constraint           constraint 0.822484305
orbit5                   orbit5 0.819540085
ratio1                   ratio1 0.813075285
orbit46                 orbit46 0.802254814
orbit20                 orbit20 0.802115703
graph16                 graph16 0.768682497
orbit4                   orbit4 0.763122717
orbit30                 orbit30 0.758721631
knn                         knn 0.757973067
orbit44                 orbit44 0.740508714
orbit15                 orbit15 0.735801896
graph11                 graph11 0.730076777
orbit62                 orbit62 0.727784523
orbit63                 orbit63 0.719156863
graph12                 graph12 0.718654401
target                   target 0.702823229
graph14                 graph14 0.692387719
orbit41                 orbit41 0.675630228
membership_s36   membership_s36 0.660698632
orbit1                   orbit1 0.632293610
graph10                 graph10 0.628993718
orbit51                 orbit51 0.624427616
orbit21                 orbit21 0.619097550
orbit25                 orbit25 0.618293531
orbit29                 orbit29 0.599225163
orbit32                 orbit32 0.592241426
orbit19                 orbit19 0.584462035
ratio6                   ratio6 0.559054824
graph15                 graph15 0.536557432
bigcom1                 bigcom1 0.505818602
graph9                   graph9 0.502605835
orbit56                 orbit56 0.502225046
upto_fourth         upto_fourth 0.455614264
orbit9                   orbit9 0.454245085
graph2                   graph2 0.454233802
graph6                   graph6 0.420639834
membership_s6     membership_s6 0.412296594
fourth                   fourth 0.408227681
graph17                 graph17 0.407170417
orbit17                 orbit17 0.399584130
orbit10                 orbit10 0.396056722
orbit35                 orbit35 0.394867678
graph28                 graph28 0.392341875
orbit64                 orbit64 0.390435557
orbit65                 orbit65 0.383762214
graph27                 graph27 0.372984637
orbit23                 orbit23 0.366949912
upto_fifth           upto_fifth 0.334507971
orbit53                 orbit53 0.323877787
orbit7                   orbit7 0.320439547
graph19                 graph19 0.316858408
membership_s30   membership_s30 0.304550961
graph7                   graph7 0.300677764
orbit54                 orbit54 0.297097914
orbit52                 orbit52 0.286723377
orbit2                   orbit2 0.283079737
graph1                   graph1 0.279956027
close                     close 0.278045268
membership_s4     membership_s4 0.273032012
orbit58                 orbit58 0.271358060
orbit39                 orbit39 0.261417237
orbit31                 orbit31 0.255935164
graph18                 graph18 0.255432702
orbit13                 orbit13 0.250421955
third                     third 0.249026920
orbit11                 orbit11 0.245324179
upto_third           upto_third 0.214459391
bigcom274             bigcom274 0.212957918
graph3                   graph3 0.203384519
bigcom15               bigcom15 0.197383055
orbit24                 orbit24 0.196282032
orbit12                 orbit12 0.194517044
orbit68                 orbit68 0.192819085
graph13                 graph13 0.179024253
orbit42                 orbit42 0.154219538
orbit26                 orbit26 0.138443006
pdi                         pdi 0.135325835
orbit57                 orbit57 0.120537635
evcent                   evcent 0.119408100
orbit61                 orbit61 0.112761537
coreness               coreness 0.110004315
membership_s15   membership_s15 0.106208665
graph26                 graph26 0.098766364
sixth                     sixth 0.097338359
selfinter             selfinter 0.089985002
bigcom26               bigcom26 0.067467196
membership_s32   membership_s32 0.064419872
bigcom40               bigcom40 0.063964954
orbit48                 orbit48 0.062076466
membership_s18   membership_s18 0.058156821
graph24                 graph24 0.052276224
upto_sixth           upto_sixth 0.050777074
orbit43                 orbit43 0.029545182
orbit55                 orbit55 0.027822674
membership_s5     membership_s5 0.027590663
bigcom171             bigcom171 0.025739010
hubscore               hubscore 0.022797654
bigcom30               bigcom30 0.019589898
bigcom28               bigcom28 0.009759756
membership_s1     membership_s1 0.003110749
graph0                   graph0 0.000000000
graph8                   graph8 0.000000000
graph29                 graph29 0.000000000
orbit0                   orbit0 0.000000000
orbit3                   orbit3 0.000000000
orbit8                   orbit8 0.000000000
orbit14                 orbit14 0.000000000
orbit22                 orbit22 0.000000000
orbit34                 orbit34 0.000000000
orbit60                 orbit60 0.000000000
orbit66                 orbit66 0.000000000
orbit67                 orbit67 0.000000000
orbit69                 orbit69 0.000000000
orbit70                 orbit70 0.000000000
orbit71                 orbit71 0.000000000
orbit72                 orbit72 0.000000000
AP                           AP 0.000000000
ecc                         ecc 0.000000000
eccrad                   eccrad 0.000000000
first                     first 0.000000000
upto_second         upto_second 0.000000000
second                   second 0.000000000
fifth                     fifth 0.000000000
ratio3                   ratio3 0.000000000
bigcom2                 bigcom2 0.000000000
bigcom3                 bigcom3 0.000000000
bigcom4                 bigcom4 0.000000000
bigcom6                 bigcom6 0.000000000
bigcom8                 bigcom8 0.000000000
bigcom9                 bigcom9 0.000000000
bigcom11               bigcom11 0.000000000
bigcom13               bigcom13 0.000000000
bigcom16               bigcom16 0.000000000
bigcom22               bigcom22 0.000000000
bigcom24               bigcom24 0.000000000
bigcom31               bigcom31 0.000000000
bigcom32               bigcom32 0.000000000
bigcom33               bigcom33 0.000000000
bigcom34               bigcom34 0.000000000
bigcom36               bigcom36 0.000000000
bigcom37               bigcom37 0.000000000
bigcom38               bigcom38 0.000000000
bigcom39               bigcom39 0.000000000
bigcom43               bigcom43 0.000000000
bigcom44               bigcom44 0.000000000
bigcom46               bigcom46 0.000000000
bigcom47               bigcom47 0.000000000
bigcom49               bigcom49 0.000000000
bigcom50               bigcom50 0.000000000
bigcom51               bigcom51 0.000000000
bigcom52               bigcom52 0.000000000
bigcom54               bigcom54 0.000000000
bigcom56               bigcom56 0.000000000
bigcom62               bigcom62 0.000000000
bigcom66               bigcom66 0.000000000
bigcom68               bigcom68 0.000000000
bigcom69               bigcom69 0.000000000
bigcom71               bigcom71 0.000000000
bigcom72               bigcom72 0.000000000
bigcom73               bigcom73 0.000000000
bigcom74               bigcom74 0.000000000
bigcom75               bigcom75 0.000000000
bigcom76               bigcom76 0.000000000
bigcom77               bigcom77 0.000000000
bigcom79               bigcom79 0.000000000
bigcom80               bigcom80 0.000000000
bigcom82               bigcom82 0.000000000
bigcom83               bigcom83 0.000000000
bigcom84               bigcom84 0.000000000
bigcom85               bigcom85 0.000000000
bigcom87               bigcom87 0.000000000
bigcom89               bigcom89 0.000000000
bigcom91               bigcom91 0.000000000
bigcom92               bigcom92 0.000000000
bigcom93               bigcom93 0.000000000
bigcom96               bigcom96 0.000000000
bigcom97               bigcom97 0.000000000
bigcom98               bigcom98 0.000000000
bigcom99               bigcom99 0.000000000
bigcom101             bigcom101 0.000000000
bigcom104             bigcom104 0.000000000
bigcom106             bigcom106 0.000000000
bigcom109             bigcom109 0.000000000
bigcom113             bigcom113 0.000000000
bigcom116             bigcom116 0.000000000
bigcom120             bigcom120 0.000000000
bigcom123             bigcom123 0.000000000
bigcom126             bigcom126 0.000000000
bigcom127             bigcom127 0.000000000
bigcom137             bigcom137 0.000000000
bigcom139             bigcom139 0.000000000
bigcom140             bigcom140 0.000000000
bigcom143             bigcom143 0.000000000
bigcom145             bigcom145 0.000000000
bigcom146             bigcom146 0.000000000
bigcom147             bigcom147 0.000000000
bigcom149             bigcom149 0.000000000
bigcom153             bigcom153 0.000000000
bigcom154             bigcom154 0.000000000
bigcom156             bigcom156 0.000000000
bigcom157             bigcom157 0.000000000
bigcom158             bigcom158 0.000000000
bigcom160             bigcom160 0.000000000
bigcom161             bigcom161 0.000000000
bigcom162             bigcom162 0.000000000
bigcom164             bigcom164 0.000000000
bigcom166             bigcom166 0.000000000
bigcom167             bigcom167 0.000000000
bigcom173             bigcom173 0.000000000
bigcom175             bigcom175 0.000000000
bigcom176             bigcom176 0.000000000
bigcom177             bigcom177 0.000000000
bigcom178             bigcom178 0.000000000
bigcom180             bigcom180 0.000000000
bigcom181             bigcom181 0.000000000
bigcom184             bigcom184 0.000000000
bigcom186             bigcom186 0.000000000
bigcom187             bigcom187 0.000000000
bigcom189             bigcom189 0.000000000
bigcom194             bigcom194 0.000000000
bigcom195             bigcom195 0.000000000
bigcom196             bigcom196 0.000000000
bigcom204             bigcom204 0.000000000
bigcom205             bigcom205 0.000000000
bigcom212             bigcom212 0.000000000
bigcom214             bigcom214 0.000000000
bigcom222             bigcom222 0.000000000
bigcom223             bigcom223 0.000000000
bigcom226             bigcom226 0.000000000
bigcom227             bigcom227 0.000000000
bigcom229             bigcom229 0.000000000
bigcom233             bigcom233 0.000000000
bigcom236             bigcom236 0.000000000
bigcom237             bigcom237 0.000000000
bigcom246             bigcom246 0.000000000
bigcom248             bigcom248 0.000000000
bigcom249             bigcom249 0.000000000
bigcom250             bigcom250 0.000000000
bigcom254             bigcom254 0.000000000
bigcom266             bigcom266 0.000000000
bigcom269             bigcom269 0.000000000
bigcom272             bigcom272 0.000000000
bigcom281             bigcom281 0.000000000
bigcom291             bigcom291 0.000000000
bigcom292             bigcom292 0.000000000
bigcom295             bigcom295 0.000000000
bigcom299             bigcom299 0.000000000
bigcom301             bigcom301 0.000000000
bigcom306             bigcom306 0.000000000
bigcom309             bigcom309 0.000000000
bigcom314             bigcom314 0.000000000
bigcom321             bigcom321 0.000000000
bigcom341             bigcom341 0.000000000
bigcom350             bigcom350 0.000000000
bigcom353             bigcom353 0.000000000
bigcom359             bigcom359 0.000000000
bigcom363             bigcom363 0.000000000
bigcom365             bigcom365 0.000000000
bigcom385             bigcom385 0.000000000
bigcom386             bigcom386 0.000000000
bigcom408             bigcom408 0.000000000
bigcom412             bigcom412 0.000000000
bigcom480             bigcom480 0.000000000
membership_s3     membership_s3 0.000000000
membership_s7     membership_s7 0.000000000
membership_s8     membership_s8 0.000000000
membership_s9     membership_s9 0.000000000
membership_s11   membership_s11 0.000000000
membership_s12   membership_s12 0.000000000
membership_s14   membership_s14 0.000000000
membership_s16   membership_s16 0.000000000
membership_s17   membership_s17 0.000000000
membership_s20   membership_s20 0.000000000
membership_s21   membership_s21 0.000000000
membership_s22   membership_s22 0.000000000
membership_s24   membership_s24 0.000000000
membership_s25   membership_s25 0.000000000
membership_s26   membership_s26 0.000000000
membership_s27   membership_s27 0.000000000
membership_s28   membership_s28 0.000000000
membership_s31   membership_s31 0.000000000
membership_s33   membership_s33 0.000000000
membership_s37   membership_s37 0.000000000
[1] "Dataset: med_CT Model RF, run: 8 of 10 2015-06-16 10:58:26"
     |      Out-of-bag   |
Tree |      MSE  %Var(y) |
   1 |  0.02091   218.24 |
   2 |  0.02107   219.93 |
   3 |   0.0186   194.13 |
   4 |  0.01866   194.79 |
   5 |  0.01769   184.67 |
   6 |  0.01634   170.54 |
   7 |  0.01578   164.71 |
   8 |  0.01503   156.82 |
   9 |  0.01368   142.72 |
  10 |  0.01358   141.69 |
  11 |  0.01358   141.77 |
  12 |  0.01341   140.00 |
  13 |  0.01305   136.15 |
  14 |  0.01277   133.24 |
  15 |  0.01266   132.11 |
  16 |  0.01229   128.25 |
  17 |  0.01217   127.00 |
  18 |  0.01205   125.76 |
  19 |  0.01189   124.04 |
  20 |  0.01171   122.23 |
  21 |   0.0116   121.10 |
  22 |  0.01152   120.23 |
  23 |  0.01146   119.57 |
  24 |  0.01138   118.73 |
  25 |  0.01125   117.45 |
  26 |  0.01118   116.68 |
  27 |  0.01109   115.73 |
  28 |  0.01105   115.29 |
  29 |  0.01098   114.55 |
  30 |  0.01089   113.71 |
  31 |  0.01085   113.26 |
  32 |  0.01084   113.18 |
  33 |  0.01081   112.86 |
  34 |  0.01083   113.07 |
  35 |  0.01081   112.80 |
  36 |  0.01079   112.61 |
  37 |  0.01078   112.53 |
  38 |  0.01079   112.57 |
  39 |  0.01075   112.22 |
  40 |  0.01078   112.45 |
  41 |  0.01078   112.48 |
  42 |  0.01077   112.35 |
  43 |  0.01075   112.24 |
  44 |  0.01077   112.43 |
  45 |  0.01076   112.30 |
  46 |  0.01077   112.35 |
  47 |  0.01076   112.25 |
  48 |  0.01076   112.27 |
  49 |  0.01078   112.56 |
  50 |  0.01076   112.34 |
  51 |  0.01075   112.14 |
  52 |  0.01074   112.10 |
  53 |   0.0107   111.72 |
  54 |  0.01068   111.47 |
  55 |  0.01068   111.50 |
  56 |  0.01067   111.38 |
  57 |  0.01067   111.34 |
  58 |  0.01066   111.29 |
  59 |  0.01065   111.11 |
  60 |  0.01065   111.15 |
  61 |  0.01063   110.98 |
  62 |  0.01063   110.98 |
  63 |  0.01063   110.92 |
  64 |  0.01062   110.80 |
  65 |  0.01062   110.84 |
  66 |  0.01063   110.91 |
  67 |  0.01061   110.71 |
  68 |  0.01062   110.88 |
  69 |  0.01061   110.76 |
  70 |  0.01061   110.75 |
  71 |  0.01061   110.72 |
  72 |  0.01059   110.56 |
  73 |  0.01058   110.43 |
  74 |  0.01057   110.31 |
  75 |  0.01056   110.25 |
  76 |  0.01056   110.25 |
  77 |  0.01056   110.16 |
  78 |  0.01054   109.97 |
  79 |  0.01056   110.16 |
  80 |  0.01055   110.13 |
  81 |  0.01056   110.16 |
  82 |  0.01055   110.11 |
  83 |  0.01055   110.12 |
  84 |  0.01055   110.12 |
  85 |  0.01056   110.16 |
  86 |  0.01056   110.20 |
  87 |  0.01057   110.28 |
  88 |  0.01057   110.27 |
  89 |  0.01058   110.38 |
  90 |  0.01056   110.25 |
  91 |  0.01056   110.26 |
  92 |  0.01056   110.18 |
  93 |  0.01056   110.17 |
  94 |  0.01055   110.13 |
  95 |  0.01055   110.08 |
  96 |  0.01056   110.17 |
  97 |  0.01057   110.27 |
  98 |  0.01056   110.23 |
  99 |  0.01056   110.16 |
 100 |  0.01056   110.16 |
[1] "Random Forest variable coefficients"
                      %IncMSE IncNodePurity
graph5           4.058117e-03  3.189294e-01
graph6           2.815835e-03  1.842181e-01
graph7           2.592472e-03  2.078899e-01
graph8           2.566631e-04  3.565298e-02
graph9           3.471244e-03  1.105791e-01
graph10          1.461276e-03  2.919251e-01
graph11          7.180910e-03  2.466088e-01
graph12          6.007674e-04  1.390162e-01
graph13          1.835922e-03  8.053866e-02
graph14          4.668304e-03  3.295404e-01
graph15          2.311828e-03  1.668164e-01
graph16          2.024247e-03  2.986238e-01
graph17          3.852068e-04  1.452745e-01
graph18          1.669460e-03  6.974850e-02
graph19          1.461454e-03  1.718148e-01
graph20          4.048787e-03  5.840544e-01
graph21          7.467062e-04  2.610818e-01
graph22          6.893464e-03  2.378559e-01
graph23          7.849668e-03  3.515539e-01
graph24          4.175537e-03  1.229360e-01
graph25          3.715185e-03  3.312624e-01
graph26          1.318834e-03  1.192933e-01
graph27          2.769096e-03  1.324259e-01
graph28          8.988553e-05  5.430868e-02
graph29          1.365207e-05  6.568172e-02
orbit0           4.806496e-04  1.306101e-01
orbit1           2.364376e-03  1.099558e-01
orbit2           7.430237e-04  2.040270e-01
orbit3           3.740161e-04  1.105708e-01
orbit4           2.344842e-03  2.265146e-01
orbit5           4.505245e-04  2.242902e-01
orbit6           3.714301e-03  3.246978e-01
orbit7           1.216121e-03  2.456994e-01
orbit8           7.579540e-03  3.417140e-01
orbit9           4.627422e-03  2.139736e-01
orbit10          1.059368e-03  1.675365e-01
orbit11          1.267506e-03  1.013170e-01
orbit12          1.840987e-03  1.501933e-01
orbit13          1.304539e-03  1.394033e-01
orbit14          6.010033e-04  3.877653e-02
orbit15          1.115379e-03  1.993512e-01
orbit16          1.215717e-03  1.819335e-01
orbit17          1.096503e-03  1.849604e-01
orbit18          9.800199e-04  3.613412e-01
orbit19          5.439175e-04  1.713292e-01
orbit20          1.413791e-03  2.914603e-01
orbit21          5.953000e-04  3.066092e-01
orbit22          5.659864e-03  2.852687e-01
orbit23          8.751839e-04  3.487354e-01
orbit24          6.645390e-04  2.153433e-01
orbit25          1.856468e-03  1.636394e-01
orbit26          9.699932e-04  1.748842e-01
orbit27          5.132068e-03  4.773517e-01
orbit28          1.289670e-03  2.286368e-01
orbit29          9.491176e-04  1.591848e-01
orbit30          2.617756e-03  3.871752e-01
orbit31          2.965548e-03  1.806488e-01
orbit32          6.928656e-04  2.234102e-01
orbit33          1.980820e-03  1.027881e-01
orbit34          3.428409e-03  2.872233e-01
orbit35          6.017763e-03  3.109813e-01
orbit36          1.343829e-03  2.749539e-01
orbit37          4.084640e-03  3.193912e-01
orbit38          2.079247e-03  3.591468e-01
orbit39          2.762195e-03  1.554217e-01
orbit40          3.016917e-03  1.214051e-01
orbit41          1.390070e-03  2.590032e-01
orbit42          6.982217e-04  1.806947e-01
orbit43          1.818678e-03  2.182880e-01
orbit44          2.144940e-03  3.075754e-01
orbit45          6.494567e-03  2.580889e-01
orbit46          6.802987e-03  2.261423e-01
orbit47          4.958817e-03  2.759743e-01
orbit48          3.008470e-03  3.622911e-01
orbit49          5.634788e-03  9.167822e-01
orbit50          1.923343e-03  2.914312e-01
orbit51          1.422797e-03  2.791918e-01
orbit52          4.282398e-03  2.693265e-01
orbit53          1.665214e-03  2.059090e-01
orbit54          8.013000e-03  2.384173e-01
orbit55          1.877157e-04  1.498109e-01
orbit56          8.395989e-03  3.185484e-01
orbit57          1.469723e-04  5.938931e-02
orbit58          3.139467e-04  1.343908e-01
orbit59          7.979807e-03  3.224825e-01
orbit60          7.113085e-04  1.387219e-01
orbit61          1.661673e-04  1.014447e-01
orbit62          2.931249e-03  4.086646e-01
orbit63          2.213044e-03  2.181364e-01
orbit64          1.609793e-03  6.536475e-02
orbit65          3.330129e-03  1.712558e-01
orbit66          6.760466e-04  6.768068e-02
orbit67          2.615302e-05  6.796305e-02
orbit68          5.038834e-03  9.885084e-02
orbit69          2.322880e-05  7.757576e-04
orbit70         -4.549023e-05  6.023611e-02
orbit71          3.504247e-05  4.590980e-02
orbit72          3.145321e-04  4.403239e-02
AP               0.000000e+00  8.333333e-03
bet              1.682158e-03  5.401613e-01
ecc              0.000000e+00  3.252607e-21
eccrad          -1.175208e-05  5.801464e-02
close            2.646406e-03  2.959119e-01
constraint       1.281705e-03  4.387101e-01
coreness         9.584584e-04  2.267261e-01
knn              1.807545e-03  3.422491e-01
hubscore         2.739931e-03  1.757186e-01
pagerank         6.011081e-04  5.110162e-01
trans            1.284046e-03  3.904956e-01
evcent           1.330755e-03  1.609512e-01
first            4.501973e-04  2.030266e-01
upto_second      2.044397e-03  2.061266e-01
upto_third       1.422515e-03  1.041711e-01
upto_fourth      1.276947e-03  2.091508e-01
upto_fifth       1.187177e-03  1.971165e-01
upto_sixth       1.629571e-04  2.066902e-01
second           2.936391e-03  1.785199e-01
third            3.497712e-03  1.285291e-01
fourth           1.156396e-03  3.115762e-01
fifth            1.764144e-03  3.295038e-01
sixth            4.627619e-03  3.173290e-01
ratio1           2.711673e-03  4.345501e-01
ratio2           2.877590e-03  3.652858e-01
ratio3           1.440469e-03  3.140954e-01
ratio4           5.845821e-03  6.934900e-01
ratio5           1.217127e-03  8.308070e-01
ratio6           8.355724e-04  3.018021e-01
selfinter        5.640158e-06  8.571429e-03
walktrap_vertex  3.788441e-04  5.242221e-01
bigcom1          7.501457e-05  3.998490e-02
bigcom2          0.000000e+00  0.000000e+00
bigcom3          0.000000e+00  0.000000e+00
bigcom4          5.040805e-06  5.620427e-02
bigcom6          0.000000e+00  0.000000e+00
bigcom8          1.538866e-06  1.049820e-02
bigcom9          0.000000e+00  0.000000e+00
bigcom11         0.000000e+00  0.000000e+00
bigcom13         0.000000e+00  0.000000e+00
bigcom15         8.290417e-05  1.970783e-01
bigcom16         0.000000e+00  0.000000e+00
bigcom21         1.316872e-04  1.822444e-01
bigcom22        -3.143272e-06  2.088417e-03
bigcom24         0.000000e+00  0.000000e+00
bigcom26        -1.889615e-05  9.907452e-02
bigcom28         4.578594e-05  2.949495e-02
bigcom30        -1.503473e-05  9.065814e-02
bigcom31         0.000000e+00  0.000000e+00
bigcom32         0.000000e+00  0.000000e+00
bigcom33         0.000000e+00  0.000000e+00
bigcom34         0.000000e+00  0.000000e+00
bigcom36         0.000000e+00  0.000000e+00
bigcom37         0.000000e+00  0.000000e+00
bigcom38         0.000000e+00  0.000000e+00
bigcom39         0.000000e+00  0.000000e+00
bigcom40         3.375149e-04  8.361240e-02
bigcom43         0.000000e+00  0.000000e+00
bigcom44         0.000000e+00  0.000000e+00
bigcom46        -5.200979e-05  1.460480e-01
bigcom47         0.000000e+00  0.000000e+00
bigcom49         0.000000e+00  0.000000e+00
bigcom50         0.000000e+00  0.000000e+00
bigcom51         0.000000e+00  0.000000e+00
bigcom52         0.000000e+00  0.000000e+00
bigcom54         0.000000e+00  0.000000e+00
bigcom56         0.000000e+00  0.000000e+00
bigcom62         0.000000e+00  0.000000e+00
bigcom66         0.000000e+00  0.000000e+00
bigcom68         0.000000e+00  0.000000e+00
bigcom69         0.000000e+00  0.000000e+00
bigcom71         0.000000e+00  0.000000e+00
bigcom72         0.000000e+00  0.000000e+00
bigcom73         0.000000e+00  0.000000e+00
bigcom74         0.000000e+00  0.000000e+00
bigcom75         0.000000e+00  0.000000e+00
bigcom76         0.000000e+00  0.000000e+00
bigcom77         0.000000e+00  0.000000e+00
bigcom79         0.000000e+00  0.000000e+00
bigcom80         0.000000e+00  0.000000e+00
bigcom82         0.000000e+00  0.000000e+00
bigcom83         0.000000e+00  0.000000e+00
bigcom84         0.000000e+00  0.000000e+00
bigcom85         0.000000e+00  0.000000e+00
bigcom87         0.000000e+00  0.000000e+00
bigcom89         0.000000e+00  0.000000e+00
bigcom91         0.000000e+00  0.000000e+00
bigcom92         0.000000e+00  0.000000e+00
bigcom93         0.000000e+00  0.000000e+00
bigcom96         0.000000e+00  0.000000e+00
bigcom97         0.000000e+00  0.000000e+00
bigcom98         0.000000e+00  0.000000e+00
bigcom99         0.000000e+00  0.000000e+00
bigcom101        0.000000e+00  0.000000e+00
bigcom104       -1.747581e-05  7.322051e-01
bigcom106        0.000000e+00  0.000000e+00
bigcom109        0.000000e+00  0.000000e+00
bigcom113        0.000000e+00  0.000000e+00
bigcom116        0.000000e+00  0.000000e+00
bigcom120        0.000000e+00  0.000000e+00
bigcom123        0.000000e+00  0.000000e+00
bigcom126        0.000000e+00  0.000000e+00
bigcom127        0.000000e+00  0.000000e+00
bigcom137        0.000000e+00  3.252607e-21
bigcom139        0.000000e+00  0.000000e+00
bigcom140        0.000000e+00  0.000000e+00
bigcom143        0.000000e+00  0.000000e+00
bigcom145        0.000000e+00  0.000000e+00
bigcom146        0.000000e+00  0.000000e+00
bigcom147        0.000000e+00  0.000000e+00
bigcom149        0.000000e+00  0.000000e+00
bigcom153        0.000000e+00  0.000000e+00
bigcom154        0.000000e+00  0.000000e+00
bigcom156        0.000000e+00  0.000000e+00
bigcom157        0.000000e+00  0.000000e+00
bigcom158        0.000000e+00  0.000000e+00
bigcom160        0.000000e+00  0.000000e+00
bigcom161        0.000000e+00  0.000000e+00
bigcom162        0.000000e+00  0.000000e+00
bigcom164        0.000000e+00  0.000000e+00
bigcom166        0.000000e+00  0.000000e+00
bigcom167        0.000000e+00  0.000000e+00
bigcom171       -2.441596e-05  2.218499e-01
bigcom173        0.000000e+00  0.000000e+00
bigcom175        0.000000e+00  0.000000e+00
bigcom176        0.000000e+00  0.000000e+00
bigcom177        0.000000e+00  0.000000e+00
bigcom178        0.000000e+00  0.000000e+00
bigcom180        0.000000e+00  0.000000e+00
bigcom181        0.000000e+00  0.000000e+00
bigcom184        0.000000e+00  0.000000e+00
bigcom186        0.000000e+00  0.000000e+00
bigcom187        0.000000e+00  0.000000e+00
bigcom189        0.000000e+00  0.000000e+00
bigcom194        0.000000e+00  0.000000e+00
bigcom195        0.000000e+00  0.000000e+00
bigcom196        0.000000e+00  0.000000e+00
bigcom204        0.000000e+00  0.000000e+00
bigcom205        0.000000e+00  0.000000e+00
bigcom212        0.000000e+00  0.000000e+00
bigcom214        0.000000e+00  0.000000e+00
bigcom222        0.000000e+00  0.000000e+00
bigcom223        0.000000e+00  0.000000e+00
bigcom226        0.000000e+00  0.000000e+00
bigcom227        0.000000e+00  0.000000e+00
bigcom229        0.000000e+00  0.000000e+00
bigcom233        0.000000e+00  0.000000e+00
bigcom236        0.000000e+00  0.000000e+00
bigcom237        0.000000e+00  0.000000e+00
bigcom246        0.000000e+00  0.000000e+00
bigcom248       -6.671252e-05  2.642087e-01
bigcom249        0.000000e+00  0.000000e+00
bigcom250        0.000000e+00  0.000000e+00
bigcom254        0.000000e+00  0.000000e+00
bigcom266        0.000000e+00  0.000000e+00
bigcom269        0.000000e+00  0.000000e+00
bigcom272        0.000000e+00  0.000000e+00
bigcom274       -3.500342e-05  6.040391e-02
bigcom281        0.000000e+00  0.000000e+00
bigcom291        0.000000e+00  0.000000e+00
bigcom292        0.000000e+00  0.000000e+00
bigcom295        0.000000e+00  0.000000e+00
bigcom299        0.000000e+00  0.000000e+00
bigcom301        0.000000e+00  0.000000e+00
bigcom306        0.000000e+00  0.000000e+00
bigcom309        0.000000e+00  0.000000e+00
bigcom314        0.000000e+00  0.000000e+00
bigcom321        0.000000e+00  0.000000e+00
bigcom341        0.000000e+00  0.000000e+00
bigcom350        0.000000e+00  0.000000e+00
bigcom353        0.000000e+00  0.000000e+00
bigcom359        0.000000e+00  0.000000e+00
bigcom363        0.000000e+00  0.000000e+00
bigcom365        0.000000e+00  0.000000e+00
bigcom385        0.000000e+00  0.000000e+00
bigcom386        0.000000e+00  0.000000e+00
bigcom408        7.451143e-06  4.790282e-01
bigcom412        0.000000e+00  0.000000e+00
bigcom480        0.000000e+00  0.000000e+00
spin_vertex      2.318939e-04  3.921424e-01
membership_s1    1.103545e-05  5.167606e-05
membership_s3    0.000000e+00  0.000000e+00
membership_s4    1.886032e-04  8.430091e-02
membership_s5    4.322917e-05  2.148264e-02
membership_s6    7.025836e-05  1.164098e-01
membership_s7    1.954365e-05  6.275203e-02
membership_s8    0.000000e+00  0.000000e+00
membership_s9    0.000000e+00  0.000000e+00
membership_s11   0.000000e+00  0.000000e+00
membership_s12   0.000000e+00  0.000000e+00
membership_s14   0.000000e+00  0.000000e+00
membership_s15   1.158087e-05  1.690708e-02
membership_s16   0.000000e+00  0.000000e+00
membership_s17   0.000000e+00  0.000000e+00
membership_s18   1.004114e-08  7.002217e-03
membership_s20   0.000000e+00  0.000000e+00
membership_s21   0.000000e+00  0.000000e+00
membership_s22   0.000000e+00  0.000000e+00
membership_s24   0.000000e+00  0.000000e+00
membership_s25   0.000000e+00  0.000000e+00
membership_s26   0.000000e+00  0.000000e+00
membership_s27  -1.602078e-05  8.778913e-02
membership_s28   0.000000e+00  0.000000e+00
membership_s30  -5.639169e-06  6.348592e-02
membership_s31   0.000000e+00  9.333333e-03
membership_s32  -8.005064e-06  4.381291e-02
membership_s33   0.000000e+00  0.000000e+00
membership_s36   5.347884e-04  1.487604e-01
membership_s37   0.000000e+00  0.000000e+00
V1               3.479222e-03  5.904976e-01
V2               1.239931e-03  8.126005e-01
pdi             -2.271086e-05  8.625880e-02
adhesion         2.004218e-03  5.347824e-01
cohesion         3.407113e-03  3.904262e-01
inner            8.704231e-04  4.439432e-01
outer            2.593412e-04  5.666763e-01
ioratio          1.705571e-03  5.465608e-01
comsize          4.274756e-04  5.742725e-01
target           4.400781e-05  3.817982e-01
[1] "Dataset: med_CT Model GLM, run: 8 of 10 2015-06-16 10:59:44"
[1] "glmnet variable coefficients"
                     [,1]          [,2]
(Intercept)     -4.628453 -4.973875e+02
graph0           0.000000  4.322110e-03
graph1           0.000000  1.909005e-05
graph2           0.000000 -8.017220e-04
graph3           0.000000  0.000000e+00
graph4           0.000000  1.609581e-07
graph5           0.000000 -2.407329e-04
graph6           0.000000  0.000000e+00
graph7           0.000000  2.050144e-03
graph8           0.000000  2.418788e-03
graph9           0.000000 -9.545656e-09
graph10          0.000000  0.000000e+00
graph11          0.000000  2.074257e-10
graph12          0.000000 -4.417114e-07
graph13          0.000000 -4.361219e-08
graph14          0.000000  3.600778e-09
graph15          0.000000  1.391981e-06
graph16          0.000000  0.000000e+00
graph17          0.000000 -8.745404e-07
graph18          0.000000 -1.624382e-05
graph19          0.000000  0.000000e+00
graph20          0.000000  2.009645e-05
graph21          0.000000  0.000000e+00
graph22          0.000000 -3.541450e-05
graph23          0.000000  0.000000e+00
graph24          0.000000  1.304418e-04
graph25          0.000000  0.000000e+00
graph26          0.000000  0.000000e+00
graph27          0.000000 -2.898098e-04
graph28          0.000000 -4.766444e-04
graph29          0.000000 -3.537005e-02
orbit0           0.000000  7.795262e-03
orbit1           0.000000  3.004991e-05
orbit2           0.000000  3.244117e-04
orbit3           0.000000 -6.214580e-04
orbit4           0.000000  9.805458e-08
orbit5           0.000000  0.000000e+00
orbit6           0.000000  1.278460e-07
orbit7           0.000000  1.730702e-09
orbit8           0.000000 -2.236753e-04
orbit9           0.000000  0.000000e+00
orbit10          0.000000  6.728385e-07
orbit11          0.000000 -1.510083e-04
orbit12          0.000000  3.984635e-03
orbit13          0.000000 -1.097051e-05
orbit14          0.000000  2.451061e-03
orbit15          0.000000 -2.652869e-07
orbit16          0.000000  4.103707e-07
orbit17          0.000000 -1.002925e-07
orbit18          0.000000  4.139732e-08
orbit19          0.000000  2.947644e-09
orbit20          0.000000 -3.289751e-09
orbit21          0.000000 -1.217806e-07
orbit22          0.000000  1.927333e-10
orbit23          0.000000 -2.876160e-06
orbit24          0.000000 -5.452959e-07
orbit25          0.000000 -5.060929e-07
orbit26          0.000000 -4.379272e-06
orbit27          0.000000 -1.406666e-06
orbit28          0.000000  7.471522e-07
orbit29          0.000000 -3.493636e-06
orbit30          0.000000  9.106760e-06
orbit31          0.000000 -6.568927e-13
orbit32          0.000000  1.783555e-07
orbit33          0.000000  1.317668e-04
orbit34          0.000000  1.496431e-06
orbit35          0.000000  9.577954e-07
orbit36          0.000000 -4.483398e-06
orbit37          0.000000  6.726043e-07
orbit38          0.000000 -1.350518e-05
orbit39          0.000000  0.000000e+00
orbit40          0.000000 -3.258471e-06
orbit41          0.000000 -9.857879e-05
orbit42          0.000000  0.000000e+00
orbit43          0.000000 -1.262726e-05
orbit44          0.000000  2.055862e-03
orbit45          0.000000  5.825202e-05
orbit46          0.000000 -3.980222e-05
orbit47          0.000000 -2.730444e-05
orbit48          0.000000 -5.973415e-05
orbit49          0.000000  1.827795e-05
orbit50          0.000000  2.089666e-04
orbit51          0.000000  8.704606e-07
orbit52          0.000000  1.038795e-04
orbit53          0.000000 -2.851354e-04
orbit54          0.000000 -4.374108e-05
orbit55          0.000000  6.140836e-04
orbit56          0.000000 -2.239436e-04
orbit57          0.000000  4.400611e-05
orbit58          0.000000 -3.550604e-04
orbit59          0.000000  2.493965e-04
orbit60          0.000000  2.856439e-04
orbit61          0.000000  7.379048e-04
orbit62          0.000000  1.432031e-04
orbit63          0.000000 -7.612937e-04
orbit64          0.000000  6.450611e-04
orbit65          0.000000 -3.755654e-04
orbit66          0.000000  4.205267e-05
orbit67          0.000000 -8.746831e-04
orbit68          0.000000 -5.074578e-05
orbit69          0.000000 -6.657577e-02
orbit70          0.000000 -2.315986e-03
orbit71          0.000000  0.000000e+00
orbit72          0.000000 -3.480048e-02
AP               0.000000 -1.185640e+00
bet              0.000000 -1.405645e-05
ecc              0.000000 -7.882851e-02
eccrad           0.000000 -5.120425e-01
close            0.000000  0.000000e+00
constraint       0.000000  1.861895e+00
coreness         0.000000 -5.402867e-02
knn              0.000000 -2.488331e-03
hubscore         0.000000  2.013993e+01
pagerank         0.000000 -7.252570e+00
trans            0.000000 -1.723763e+00
evcent           0.000000  0.000000e+00
first            0.000000  6.600064e-03
upto_second      0.000000  0.000000e+00
upto_third       0.000000  0.000000e+00
upto_fourth      0.000000  0.000000e+00
upto_fifth       0.000000 -1.007991e-02
upto_sixth       0.000000  4.650002e-02
second           0.000000  0.000000e+00
third            0.000000 -4.877471e-05
fourth           0.000000  3.784650e-05
fifth            0.000000  0.000000e+00
sixth            0.000000  1.940944e-02
ratio1           0.000000 -4.080201e-04
ratio2           0.000000 -1.912968e-02
ratio3           0.000000 -4.299634e-01
ratio4           0.000000 -5.576142e-02
ratio5           0.000000 -1.674430e+00
ratio6           0.000000 -5.082251e-02
selfinter        0.000000  3.329436e-01
walktrap_vertex  0.000000 -1.875322e-02
bigcom1          0.000000  2.249558e-01
bigcom2          0.000000 -9.030897e-01
bigcom3          0.000000 -1.827839e+00
bigcom4          0.000000 -3.822288e-01
bigcom6          0.000000 -7.736350e-01
bigcom8          0.000000 -5.597737e-01
bigcom9          0.000000 -1.359549e+00
bigcom11         0.000000 -1.192204e+00
bigcom13         0.000000 -1.569412e+00
bigcom15         0.000000  2.698634e+00
bigcom16         0.000000 -1.037855e+00
bigcom21         0.000000  1.272101e+00
bigcom22         0.000000 -2.880865e-01
bigcom24         0.000000 -1.748469e+00
bigcom26         0.000000  2.247374e-02
bigcom28         0.000000 -1.635520e-01
bigcom30         0.000000 -1.268851e-01
bigcom31         0.000000 -1.201320e+00
bigcom32         0.000000 -9.636413e-01
bigcom33         0.000000 -7.184796e-01
bigcom34         0.000000 -2.249388e-01
bigcom36         0.000000 -1.269652e+00
bigcom37         0.000000 -6.588324e-01
bigcom38         0.000000 -4.448739e-01
bigcom39         0.000000 -9.207408e-01
bigcom40         0.000000 -3.724041e-02
bigcom43         0.000000 -1.065521e+00
bigcom44         0.000000 -1.256454e+00
bigcom46         0.000000  1.806286e+00
bigcom47         0.000000 -1.160346e+00
bigcom49         0.000000 -1.344425e+00
bigcom50         0.000000 -7.741715e-01
bigcom51         0.000000 -2.080113e-01
bigcom52         0.000000 -7.856473e-01
bigcom54         0.000000  0.000000e+00
bigcom56         0.000000 -1.386025e+00
bigcom62         0.000000 -3.850338e-01
bigcom66         0.000000 -5.195396e-01
bigcom68         0.000000 -1.065599e+00
bigcom69         0.000000 -1.603833e+00
bigcom71         0.000000 -9.798126e-01
bigcom72         0.000000 -3.469323e-02
bigcom73         0.000000 -1.266287e+00
bigcom74         0.000000 -1.095704e+00
bigcom75         0.000000 -9.522597e-01
bigcom76         0.000000 -6.348668e-01
bigcom77         0.000000 -1.321269e+00
bigcom79         0.000000 -1.088414e+00
bigcom80         0.000000 -8.658149e-01
bigcom82         0.000000 -4.584799e-01
bigcom83         0.000000 -8.104798e-02
bigcom84         0.000000 -1.730695e+00
bigcom85         0.000000 -7.898360e-01
bigcom87         0.000000 -9.518066e-01
bigcom89         0.000000 -1.939704e-01
bigcom91         0.000000 -8.639310e-01
bigcom92         0.000000 -1.504181e+00
bigcom93         0.000000  0.000000e+00
bigcom96         0.000000 -9.213109e-01
bigcom97         0.000000 -1.426331e+00
bigcom98         0.000000 -5.687114e-01
bigcom99         0.000000  0.000000e+00
bigcom101        0.000000 -7.123414e-01
bigcom104        0.000000  4.051314e+00
bigcom106        0.000000 -8.352803e-01
bigcom109        0.000000 -8.525118e-01
bigcom113        0.000000 -4.648043e-01
bigcom116        0.000000 -1.372359e+00
bigcom120        0.000000 -4.188519e+00
bigcom123        0.000000 -1.212270e+00
bigcom126        0.000000 -1.608711e+00
bigcom127        0.000000 -9.824736e-01
bigcom137        0.000000 -1.341078e+00
bigcom139        0.000000 -7.812057e-01
bigcom140        0.000000 -1.106972e+00
bigcom143        0.000000 -4.241941e-01
bigcom145        0.000000 -1.088085e+00
bigcom146        0.000000 -1.640113e+00
bigcom147        0.000000 -4.045501e-01
bigcom149        0.000000 -8.699875e-01
bigcom153        0.000000 -1.447120e+00
bigcom154        0.000000 -6.223792e-01
bigcom156        0.000000 -8.553674e-01
bigcom157        0.000000 -2.876649e-02
bigcom158        0.000000  0.000000e+00
bigcom160        0.000000 -7.251878e-01
bigcom161        0.000000 -1.111128e+00
bigcom162        0.000000 -6.994439e-01
bigcom164        0.000000 -4.874365e-01
bigcom166        0.000000 -1.361190e+00
bigcom167        0.000000 -7.731521e-01
bigcom171        0.000000  1.679956e+00
bigcom173        0.000000 -1.455834e+00
bigcom175        0.000000  0.000000e+00
bigcom176        0.000000 -4.159774e-01
bigcom177        0.000000 -1.036399e-01
bigcom178        0.000000 -1.723945e+00
bigcom180        0.000000 -4.814212e-01
bigcom181        0.000000 -1.431733e+00
bigcom184        0.000000 -7.623048e-01
bigcom186        0.000000 -9.134646e-01
bigcom187        0.000000 -1.054252e+00
bigcom189        0.000000 -8.231077e-02
bigcom194        0.000000 -6.545087e-01
bigcom195        0.000000 -6.973732e-01
bigcom196        0.000000 -1.482641e+00
bigcom204        0.000000  0.000000e+00
bigcom205        0.000000 -4.712890e-01
bigcom212        0.000000 -3.439232e-01
bigcom214        0.000000 -9.629003e-01
bigcom222        0.000000 -1.040513e+00
bigcom223        0.000000 -1.321326e+00
bigcom226        0.000000 -1.096538e+00
bigcom227        0.000000 -7.749688e-01
bigcom229        0.000000 -1.125364e+00
bigcom233        0.000000 -8.627277e-01
bigcom236        0.000000 -6.876551e-01
bigcom237        0.000000 -8.253614e-01
bigcom246        0.000000 -1.584005e+00
bigcom248        0.000000  1.878633e+00
bigcom249        0.000000 -8.939016e-01
bigcom250        0.000000 -1.379961e+00
bigcom254        0.000000 -1.124161e+00
bigcom266        0.000000 -1.172820e+00
bigcom269        0.000000  0.000000e+00
bigcom272        0.000000 -1.051815e+00
bigcom274        0.000000  1.316804e+00
bigcom281        0.000000 -3.002101e-01
bigcom291        0.000000 -1.291095e+00
bigcom292        0.000000 -1.073154e+00
bigcom295        0.000000 -9.636855e-01
bigcom299        0.000000 -9.964930e-01
bigcom301        0.000000 -1.476480e+00
bigcom306        0.000000 -1.702420e+00
bigcom309        0.000000 -6.698786e-01
bigcom314        0.000000 -3.924930e-01
bigcom321        0.000000 -7.876920e-01
bigcom341        0.000000 -9.106963e-01
bigcom350        0.000000 -4.765954e-01
bigcom353        0.000000 -9.854953e-01
bigcom359        0.000000 -8.651770e-01
bigcom363        0.000000 -5.087355e-03
bigcom365        0.000000 -8.633403e-01
bigcom385        0.000000 -1.118118e+00
bigcom386        0.000000 -7.126410e-01
bigcom408        0.000000  3.627632e+00
bigcom412        0.000000 -1.565245e+00
bigcom480        0.000000 -4.887070e-01
spin_vertex      0.000000  2.102040e-01
membership_s1    0.000000 -5.147785e-01
membership_s3    0.000000 -4.738784e+00
membership_s4    0.000000  3.366046e-01
membership_s5    0.000000 -2.661017e-01
membership_s6    0.000000  3.276293e-01
membership_s7    0.000000 -8.138225e-02
membership_s8    0.000000 -6.287924e-01
membership_s9    0.000000 -1.472603e+00
membership_s11   0.000000 -5.062729e-01
membership_s12   0.000000 -9.638079e-01
membership_s14   0.000000 -9.747565e-01
membership_s15   0.000000 -1.585815e-03
membership_s16   0.000000 -3.296334e-02
membership_s17   0.000000 -1.591913e-03
membership_s18   0.000000 -3.725674e-01
membership_s20   0.000000  0.000000e+00
membership_s21   0.000000 -1.380563e+00
membership_s22   0.000000 -1.187747e+00
membership_s24   0.000000 -1.155911e+00
membership_s25   0.000000 -8.121606e-01
membership_s26   0.000000  0.000000e+00
membership_s27   0.000000 -4.336986e-01
membership_s28   0.000000 -1.160693e+00
membership_s30   0.000000  7.683145e-02
membership_s31   0.000000  1.752010e-01
membership_s32   0.000000  1.737620e-01
membership_s33   0.000000 -1.133834e+00
membership_s36   0.000000  7.524571e-02
membership_s37   0.000000 -2.530211e+00
V1               0.000000  6.956880e-01
V2               0.000000  2.498703e+00
pdi              0.000000  3.173493e+03
adhesion         0.000000 -1.014741e-05
cohesion         0.000000  7.824851e-04
inner            0.000000 -5.178901e-05
outer            0.000000  3.928118e-05
ioratio          0.000000 -1.764011e-02
comsize          0.000000 -1.531593e-04
target           0.000000  1.085461e+00
[1] "Dataset: med_CT Model GBM, run: 9 of 10 2015-06-16 11:00:49"
Iter   TrainDeviance   ValidDeviance   StepSize   Improve
     1        0.1226             nan     0.0100    0.0000
     2        0.1209             nan     0.0100   -0.0001
     3        0.1197             nan     0.0100    0.0000
     4        0.1187             nan     0.0100    0.0001
     5        0.1161             nan     0.0100   -0.0001
     6        0.1145             nan     0.0100   -0.0001
     7        0.1135             nan     0.0100   -0.0000
     8        0.1121             nan     0.0100   -0.0000
     9        0.1105             nan     0.0100   -0.0000
    10        0.1091             nan     0.0100    0.0000
    20        0.0977             nan     0.0100   -0.0001
    40        0.0849             nan     0.0100    0.0000
    60        0.0741             nan     0.0100   -0.0000
    80        0.0654             nan     0.0100   -0.0000
    98        0.0596             nan     0.0100   -0.0000

[1] "GBM variable coefficients"
                            var    rel.inf
bet                         bet 3.87753785
pagerank               pagerank 3.46697362
knn                         knn 2.63365456
ratio5                   ratio5 2.59293102
orbit56                 orbit56 2.13661813
orbit36                 orbit36 2.09192491
comsize                 comsize 2.03788395
orbit45                 orbit45 1.86695119
spin_vertex         spin_vertex 1.80690220
ioratio                 ioratio 1.68502131
orbit48                 orbit48 1.67588466
adhesion               adhesion 1.55300941
graph22                 graph22 1.54206737
orbit30                 orbit30 1.49274897
cohesion               cohesion 1.47924373
orbit25                 orbit25 1.46701918
orbit50                 orbit50 1.46627233
V1                           V1 1.44578129
orbit37                 orbit37 1.43927355
graph16                 graph16 1.43899609
orbit27                 orbit27 1.32529656
orbit64                 orbit64 1.27578021
orbit49                 orbit49 1.27414554
V2                           V2 1.26146466
ratio2                   ratio2 1.24508121
trans                     trans 1.23060742
walktrap_vertex walktrap_vertex 1.19163426
orbit41                 orbit41 1.17566590
orbit33                 orbit33 1.13232522
graph11                 graph11 1.03235858
outer                     outer 1.02941536
third                     third 1.00970015
orbit35                 orbit35 1.00656206
orbit29                 orbit29 1.00543330
orbit38                 orbit38 1.00236682
orbit31                 orbit31 0.97679566
ratio4                   ratio4 0.97641795
membership_s36   membership_s36 0.96567370
graph19                 graph19 0.93769314
inner                     inner 0.92885475
bigcom21               bigcom21 0.91703284
ratio1                   ratio1 0.91518512
orbit19                 orbit19 0.91486307
orbit2                   orbit2 0.87685162
graph20                 graph20 0.82579809
orbit51                 orbit51 0.82344544
orbit12                 orbit12 0.81259234
orbit52                 orbit52 0.81000862
orbit44                 orbit44 0.80905205
graph5                   graph5 0.77744024
orbit18                 orbit18 0.77454650
graph15                 graph15 0.77309252
orbit16                 orbit16 0.76602349
orbit39                 orbit39 0.75307902
graph10                 graph10 0.75198551
orbit62                 orbit62 0.74022689
orbit20                 orbit20 0.72432576
graph23                 graph23 0.67811904
orbit28                 orbit28 0.67608015
graph7                   graph7 0.67001185
close                     close 0.65976721
orbit7                   orbit7 0.65844895
orbit47                 orbit47 0.64975118
graph13                 graph13 0.63402063
orbit40                 orbit40 0.61398265
graph21                 graph21 0.56794711
upto_fourth         upto_fourth 0.56689793
orbit4                   orbit4 0.56107455
graph17                 graph17 0.53800959
graph12                 graph12 0.50111907
orbit60                 orbit60 0.49924366
bigcom26               bigcom26 0.48133035
orbit53                 orbit53 0.47379202
ratio6                   ratio6 0.46714631
target                   target 0.46019076
hubscore               hubscore 0.45801420
graph9                   graph9 0.45775065
orbit26                 orbit26 0.44735802
orbit11                 orbit11 0.42794948
orbit46                 orbit46 0.42607671
orbit59                 orbit59 0.42333864
fourth                   fourth 0.41953269
orbit17                 orbit17 0.40767854
graph2                   graph2 0.40444629
graph1                   graph1 0.39171138
membership_s4     membership_s4 0.38880776
orbit66                 orbit66 0.36792181
graph25                 graph25 0.36711644
sixth                     sixth 0.35632953
graph4                   graph4 0.35385369
graph26                 graph26 0.35013830
orbit24                 orbit24 0.33922475
graph18                 graph18 0.33610727
orbit13                 orbit13 0.33561689
graph24                 graph24 0.33511755
orbit42                 orbit42 0.33114043
orbit70                 orbit70 0.32853204
graph27                 graph27 0.28335033
orbit54                 orbit54 0.28057594
coreness               coreness 0.27981150
orbit21                 orbit21 0.27683662
bigcom40               bigcom40 0.27199812
constraint           constraint 0.26229780
orbit5                   orbit5 0.26134663
graph6                   graph6 0.25866051
upto_second         upto_second 0.25613003
orbit23                 orbit23 0.25478185
graph0                   graph0 0.24315793
ratio3                   ratio3 0.24225234
orbit65                 orbit65 0.21333247
bigcom1                 bigcom1 0.19532511
orbit68                 orbit68 0.19425875
orbit61                 orbit61 0.17111328
membership_s30   membership_s30 0.16226780
bigcom15               bigcom15 0.14196228
graph14                 graph14 0.14067540
orbit10                 orbit10 0.13741891
upto_sixth           upto_sixth 0.13132623
orbit15                 orbit15 0.12706867
membership_s6     membership_s6 0.12606421
pdi                         pdi 0.12448845
orbit69                 orbit69 0.12298584
orbit32                 orbit32 0.10157701
second                   second 0.07917378
orbit63                 orbit63 0.07717598
orbit6                   orbit6 0.07534087
orbit71                 orbit71 0.07342131
orbit58                 orbit58 0.07120831
orbit1                   orbit1 0.06781958
orbit55                 orbit55 0.05748897
orbit22                 orbit22 0.05375407
membership_s32   membership_s32 0.05304837
bigcom274             bigcom274 0.05028202
orbit57                 orbit57 0.04974622
membership_s5     membership_s5 0.04914117
graph3                   graph3 0.04838365
membership_s7     membership_s7 0.02559478
graph29                 graph29 0.02450991
bigcom4                 bigcom4 0.02341717
membership_s31   membership_s31 0.02320653
orbit9                   orbit9 0.02162387
bigcom28               bigcom28 0.02104894
bigcom22               bigcom22 0.01513253
membership_s18   membership_s18 0.01122542
bigcom30               bigcom30 0.01097956
graph8                   graph8 0.00000000
graph28                 graph28 0.00000000
orbit0                   orbit0 0.00000000
orbit3                   orbit3 0.00000000
orbit8                   orbit8 0.00000000
orbit14                 orbit14 0.00000000
orbit34                 orbit34 0.00000000
orbit43                 orbit43 0.00000000
orbit67                 orbit67 0.00000000
orbit72                 orbit72 0.00000000
AP                           AP 0.00000000
ecc                         ecc 0.00000000
eccrad                   eccrad 0.00000000
evcent                   evcent 0.00000000
first                     first 0.00000000
upto_third           upto_third 0.00000000
upto_fifth           upto_fifth 0.00000000
fifth                     fifth 0.00000000
selfinter             selfinter 0.00000000
bigcom2                 bigcom2 0.00000000
bigcom3                 bigcom3 0.00000000
bigcom6                 bigcom6 0.00000000
bigcom8                 bigcom8 0.00000000
bigcom9                 bigcom9 0.00000000
bigcom11               bigcom11 0.00000000
bigcom13               bigcom13 0.00000000
bigcom16               bigcom16 0.00000000
bigcom24               bigcom24 0.00000000
bigcom31               bigcom31 0.00000000
bigcom32               bigcom32 0.00000000
bigcom33               bigcom33 0.00000000
bigcom34               bigcom34 0.00000000
bigcom36               bigcom36 0.00000000
bigcom37               bigcom37 0.00000000
bigcom38               bigcom38 0.00000000
bigcom39               bigcom39 0.00000000
bigcom43               bigcom43 0.00000000
bigcom44               bigcom44 0.00000000
bigcom46               bigcom46 0.00000000
bigcom47               bigcom47 0.00000000
bigcom49               bigcom49 0.00000000
bigcom50               bigcom50 0.00000000
bigcom51               bigcom51 0.00000000
bigcom52               bigcom52 0.00000000
bigcom54               bigcom54 0.00000000
bigcom56               bigcom56 0.00000000
bigcom62               bigcom62 0.00000000
bigcom66               bigcom66 0.00000000
bigcom68               bigcom68 0.00000000
bigcom69               bigcom69 0.00000000
bigcom71               bigcom71 0.00000000
bigcom72               bigcom72 0.00000000
bigcom73               bigcom73 0.00000000
bigcom74               bigcom74 0.00000000
bigcom75               bigcom75 0.00000000
bigcom76               bigcom76 0.00000000
bigcom77               bigcom77 0.00000000
bigcom79               bigcom79 0.00000000
bigcom80               bigcom80 0.00000000
bigcom82               bigcom82 0.00000000
bigcom83               bigcom83 0.00000000
bigcom84               bigcom84 0.00000000
bigcom85               bigcom85 0.00000000
bigcom87               bigcom87 0.00000000
bigcom89               bigcom89 0.00000000
bigcom91               bigcom91 0.00000000
bigcom92               bigcom92 0.00000000
bigcom93               bigcom93 0.00000000
bigcom96               bigcom96 0.00000000
bigcom97               bigcom97 0.00000000
bigcom98               bigcom98 0.00000000
bigcom99               bigcom99 0.00000000
bigcom101             bigcom101 0.00000000
bigcom104             bigcom104 0.00000000
bigcom106             bigcom106 0.00000000
bigcom109             bigcom109 0.00000000
bigcom113             bigcom113 0.00000000
bigcom116             bigcom116 0.00000000
bigcom120             bigcom120 0.00000000
bigcom123             bigcom123 0.00000000
bigcom126             bigcom126 0.00000000
bigcom127             bigcom127 0.00000000
bigcom137             bigcom137 0.00000000
bigcom139             bigcom139 0.00000000
bigcom140             bigcom140 0.00000000
bigcom143             bigcom143 0.00000000
bigcom145             bigcom145 0.00000000
bigcom146             bigcom146 0.00000000
bigcom147             bigcom147 0.00000000
bigcom149             bigcom149 0.00000000
bigcom153             bigcom153 0.00000000
bigcom154             bigcom154 0.00000000
bigcom156             bigcom156 0.00000000
bigcom157             bigcom157 0.00000000
bigcom158             bigcom158 0.00000000
bigcom160             bigcom160 0.00000000
bigcom161             bigcom161 0.00000000
bigcom162             bigcom162 0.00000000
bigcom164             bigcom164 0.00000000
bigcom166             bigcom166 0.00000000
bigcom167             bigcom167 0.00000000
bigcom171             bigcom171 0.00000000
bigcom173             bigcom173 0.00000000
bigcom175             bigcom175 0.00000000
bigcom176             bigcom176 0.00000000
bigcom177             bigcom177 0.00000000
bigcom178             bigcom178 0.00000000
bigcom180             bigcom180 0.00000000
bigcom181             bigcom181 0.00000000
bigcom184             bigcom184 0.00000000
bigcom186             bigcom186 0.00000000
bigcom187             bigcom187 0.00000000
bigcom189             bigcom189 0.00000000
bigcom194             bigcom194 0.00000000
bigcom195             bigcom195 0.00000000
bigcom196             bigcom196 0.00000000
bigcom204             bigcom204 0.00000000
bigcom205             bigcom205 0.00000000
bigcom212             bigcom212 0.00000000
bigcom214             bigcom214 0.00000000
bigcom222             bigcom222 0.00000000
bigcom223             bigcom223 0.00000000
bigcom226             bigcom226 0.00000000
bigcom227             bigcom227 0.00000000
bigcom229             bigcom229 0.00000000
bigcom233             bigcom233 0.00000000
bigcom236             bigcom236 0.00000000
bigcom237             bigcom237 0.00000000
bigcom246             bigcom246 0.00000000
bigcom248             bigcom248 0.00000000
bigcom249             bigcom249 0.00000000
bigcom250             bigcom250 0.00000000
bigcom254             bigcom254 0.00000000
bigcom266             bigcom266 0.00000000
bigcom269             bigcom269 0.00000000
bigcom272             bigcom272 0.00000000
bigcom281             bigcom281 0.00000000
bigcom291             bigcom291 0.00000000
bigcom292             bigcom292 0.00000000
bigcom295             bigcom295 0.00000000
bigcom299             bigcom299 0.00000000
bigcom301             bigcom301 0.00000000
bigcom306             bigcom306 0.00000000
bigcom309             bigcom309 0.00000000
bigcom314             bigcom314 0.00000000
bigcom321             bigcom321 0.00000000
bigcom341             bigcom341 0.00000000
bigcom350             bigcom350 0.00000000
bigcom353             bigcom353 0.00000000
bigcom359             bigcom359 0.00000000
bigcom363             bigcom363 0.00000000
bigcom365             bigcom365 0.00000000
bigcom385             bigcom385 0.00000000
bigcom386             bigcom386 0.00000000
bigcom408             bigcom408 0.00000000
bigcom412             bigcom412 0.00000000
bigcom480             bigcom480 0.00000000
membership_s1     membership_s1 0.00000000
membership_s3     membership_s3 0.00000000
membership_s8     membership_s8 0.00000000
membership_s9     membership_s9 0.00000000
membership_s11   membership_s11 0.00000000
membership_s12   membership_s12 0.00000000
membership_s14   membership_s14 0.00000000
membership_s15   membership_s15 0.00000000
membership_s16   membership_s16 0.00000000
membership_s17   membership_s17 0.00000000
membership_s20   membership_s20 0.00000000
membership_s21   membership_s21 0.00000000
membership_s22   membership_s22 0.00000000
membership_s24   membership_s24 0.00000000
membership_s25   membership_s25 0.00000000
membership_s26   membership_s26 0.00000000
membership_s27   membership_s27 0.00000000
membership_s28   membership_s28 0.00000000
membership_s33   membership_s33 0.00000000
membership_s37   membership_s37 0.00000000
[1] "Dataset: med_CT Model RF, run: 9 of 10 2015-06-16 11:01:25"
     |      Out-of-bag   |
Tree |      MSE  %Var(y) |
   1 |  0.02708   242.73 |
   2 |  0.02474   221.75 |
   3 |  0.02577   230.95 |
   4 |  0.02253   201.93 |
   5 |  0.02085   186.92 |
   6 |  0.01982   177.61 |
   7 |  0.01983   177.76 |
   8 |  0.01732   155.22 |
   9 |  0.01703   152.63 |
  10 |  0.01651   148.00 |
  11 |  0.01608   144.16 |
  12 |  0.01575   141.13 |
  13 |  0.01552   139.09 |
  14 |  0.01519   136.13 |
  15 |  0.01489   133.46 |
  16 |   0.0147   131.78 |
  17 |   0.0146   130.87 |
  18 |  0.01452   130.11 |
  19 |  0.01434   128.56 |
  20 |  0.01414   126.73 |
  21 |  0.01396   125.09 |
  22 |  0.01381   123.73 |
  23 |  0.01371   122.89 |
  24 |  0.01359   121.83 |
  25 |  0.01351   121.07 |
  26 |  0.01349   120.92 |
  27 |   0.0134   120.14 |
  28 |   0.0134   120.12 |
  29 |  0.01338   119.95 |
  30 |  0.01339   120.02 |
  31 |  0.01333   119.48 |
  32 |  0.01334   119.56 |
  33 |  0.01326   118.84 |
  34 |  0.01326   118.83 |
  35 |  0.01321   118.40 |
  36 |  0.01317   118.06 |
  37 |  0.01312   117.60 |
  38 |  0.01309   117.36 |
  39 |  0.01308   117.23 |
  40 |  0.01302   116.71 |
  41 |  0.01296   116.19 |
  42 |  0.01292   115.79 |
  43 |  0.01284   115.12 |
  44 |  0.01285   115.18 |
  45 |  0.01282   114.88 |
  46 |   0.0128   114.68 |
  47 |  0.01278   114.57 |
  48 |  0.01277   114.46 |
  49 |  0.01275   114.28 |
  50 |  0.01272   113.97 |
  51 |   0.0127   113.79 |
  52 |  0.01268   113.64 |
  53 |  0.01267   113.57 |
  54 |  0.01266   113.43 |
  55 |  0.01268   113.61 |
  56 |  0.01268   113.61 |
  57 |  0.01266   113.47 |
  58 |  0.01264   113.29 |
  59 |  0.01262   113.08 |
  60 |  0.01262   113.09 |
  61 |   0.0126   112.91 |
  62 |  0.01259   112.86 |
  63 |  0.01258   112.71 |
  64 |  0.01256   112.59 |
  65 |  0.01251   112.11 |
  66 |  0.01249   111.97 |
  67 |   0.0125   112.02 |
  68 |  0.01248   111.86 |
  69 |  0.01249   111.98 |
  70 |  0.01249   111.92 |
  71 |  0.01249   111.91 |
  72 |  0.01247   111.73 |
  73 |  0.01247   111.78 |
  74 |  0.01247   111.76 |
  75 |  0.01246   111.65 |
  76 |  0.01246   111.67 |
  77 |  0.01245   111.60 |
  78 |  0.01242   111.33 |
  79 |  0.01242   111.35 |
  80 |  0.01241   111.26 |
  81 |  0.01243   111.41 |
  82 |  0.01241   111.27 |
  83 |  0.01242   111.31 |
  84 |  0.01241   111.21 |
  85 |  0.01241   111.22 |
  86 |   0.0124   111.18 |
  87 |  0.01242   111.31 |
  88 |   0.0124   111.16 |
  89 |  0.01241   111.24 |
  90 |  0.01241   111.27 |
  91 |  0.01242   111.32 |
  92 |  0.01241   111.18 |
  93 |   0.0124   111.11 |
  94 |  0.01239   111.09 |
  95 |   0.0124   111.12 |
  96 |  0.01239   111.02 |
  97 |  0.01238   110.96 |
  98 |  0.01237   110.91 |
  99 |  0.01237   110.87 |
 100 |  0.01237   110.83 |
[1] "Random Forest variable coefficients"
                      %IncMSE IncNodePurity
graph5           3.495398e-03  3.527665e-01
graph6           1.467527e-03  1.495232e-01
graph7           2.152308e-03  1.888078e-01
graph8           1.755560e-04  1.001077e-01
graph9           5.368720e-04  2.209918e-01
graph10          2.767136e-03  3.765049e-01
graph11          1.033498e-02  3.769197e-01
graph12          9.723913e-04  2.299863e-01
graph13          4.480769e-03  2.460879e-01
graph14          9.334266e-04  3.715015e-01
graph15          1.694272e-03  1.436722e-01
graph16          7.533479e-04  2.255808e-01
graph17          5.834202e-04  1.911399e-01
graph18          1.223151e-03  1.231514e-01
graph19          1.634785e-03  3.333771e-01
graph20          3.511300e-03  5.500082e-01
graph21          2.218931e-03  3.054130e-01
graph22          4.105609e-03  2.479581e-01
graph23          2.074067e-03  2.442311e-01
graph24          1.452952e-03  2.304691e-01
graph25          2.845308e-03  3.155207e-01
graph26          1.134715e-03  2.108056e-01
graph27          3.724892e-03  1.647072e-01
graph28          1.468698e-04  3.974353e-02
graph29          1.580169e-04  8.608195e-02
orbit0           7.735525e-04  2.074351e-01
orbit1           1.229631e-03  1.509382e-01
orbit2           1.501797e-03  1.780436e-01
orbit3           4.596686e-04  2.892562e-01
orbit4           2.059949e-03  2.346954e-01
orbit5           1.227829e-03  1.698379e-01
orbit6           3.247100e-03  3.161769e-01
orbit7           1.797546e-03  2.400382e-01
orbit8           4.747961e-03  5.061039e-01
orbit9           3.020002e-03  1.818137e-01
orbit10          1.445825e-03  2.244514e-01
orbit11          8.390004e-04  1.831389e-01
orbit12          7.789810e-04  1.624252e-01
orbit13          1.662681e-03  1.884723e-01
orbit14          2.124121e-04  1.128668e-01
orbit15          1.689654e-03  1.608092e-01
orbit16          1.710882e-03  1.451265e-01
orbit17          6.644059e-04  3.054277e-01
orbit18          1.177797e-03  2.866930e-01
orbit19          1.021361e-03  2.022798e-01
orbit20          4.278155e-03  1.891044e-01
orbit21          1.250630e-03  2.962280e-01
orbit22          6.145109e-03  5.735698e-01
orbit23          4.003551e-03  4.322087e-01
orbit24          2.241716e-04  2.384500e-01
orbit25          1.032812e-03  1.391244e-01
orbit26          1.677347e-03  1.355135e-01
orbit27          8.418440e-03  3.127047e-01
orbit28          2.473975e-03  1.617625e-01
orbit29          2.213117e-03  2.369085e-01
orbit30          3.831050e-03  2.465428e-01
orbit31          1.553779e-03  2.211599e-01
orbit32          5.508728e-04  1.478289e-01
orbit33          1.088212e-03  1.691055e-01
orbit34          3.951764e-03  2.600972e-01
orbit35          2.264558e-03  2.792282e-01
orbit36          1.205218e-03  4.214462e-01
orbit37          4.593495e-03  5.151154e-01
orbit38          2.085770e-03  2.185618e-01
orbit39          2.920553e-03  2.906678e-01
orbit40          1.862730e-03  1.044210e-01
orbit41          6.277393e-04  2.043856e-01
orbit42          8.684360e-04  2.044289e-01
orbit43          1.314571e-03  9.831461e-02
orbit44          3.714199e-03  2.894216e-01
orbit45          8.089262e-03  2.789717e-01
orbit46          2.769624e-03  2.705910e-01
orbit47          2.056027e-03  2.077884e-01
orbit48          2.106857e-03  2.631358e-01
orbit49          6.591258e-03  9.363667e-01
orbit50          1.281873e-03  3.507512e-01
orbit51          1.473760e-03  2.951863e-01
orbit52          4.332318e-03  2.956031e-01
orbit53          1.336692e-03  1.611144e-01
orbit54          1.671070e-03  2.722187e-01
orbit55          7.677210e-04  1.081132e-01
orbit56          4.425890e-03  6.699105e-01
orbit57          1.264931e-03  1.464318e-01
orbit58          5.395621e-04  1.746940e-01
orbit59          2.889201e-03  2.046841e-01
orbit60          5.913008e-04  1.695543e-01
orbit61          4.764406e-04  7.701445e-02
orbit62          3.752437e-03  3.871970e-01
orbit63          1.412558e-03  2.000904e-01
orbit64          2.736466e-03  2.288960e-01
orbit65          2.059416e-03  2.656823e-01
orbit66          8.896439e-04  7.905256e-02
orbit67          0.000000e+00  3.274160e-02
orbit68          3.396243e-03  1.881407e-01
orbit69          4.717413e-05  4.480579e-02
orbit70          1.270553e-04  4.331119e-02
orbit71          3.895613e-04  7.956055e-02
orbit72          2.281353e-04  3.887471e-02
AP               0.000000e+00  8.571429e-03
bet              2.911909e-03  1.276056e+00
ecc             -2.326309e-05  5.581306e-02
eccrad           4.118729e-05  7.110072e-02
close            1.876143e-03  1.423907e-01
constraint       1.767421e-03  4.690255e-01
coreness         6.773793e-04  2.230987e-01
knn              1.825902e-03  5.365973e-01
hubscore         4.388507e-04  2.032308e-01
pagerank         1.880575e-03  6.212487e-01
trans            1.982428e-03  4.266107e-01
evcent           2.461534e-03  1.867979e-01
first            4.698831e-04  1.700605e-01
upto_second      3.822815e-03  2.686098e-01
upto_third       2.284914e-03  1.883654e-01
upto_fourth      1.049978e-03  2.495362e-01
upto_fifth       1.568892e-03  2.408266e-01
upto_sixth       7.175577e-04  2.589250e-01
second           1.446788e-03  2.398799e-01
third            2.744076e-03  3.431890e-01
fourth           4.517950e-03  2.660049e-01
fifth            2.739773e-03  6.189018e-01
sixth            1.895844e-03  2.682633e-01
ratio1           2.412869e-03  5.610624e-01
ratio2           4.294907e-03  4.951255e-01
ratio3           4.293806e-03  4.069123e-01
ratio4           6.752386e-03  6.206094e-01
ratio5           9.632147e-04  7.532976e-01
ratio6           3.123256e-03  3.816476e-01
selfinter        1.479202e-05  1.045377e-01
walktrap_vertex  3.591632e-04  5.834434e-01
bigcom1          1.253227e-04  2.388428e-01
bigcom2          0.000000e+00  0.000000e+00
bigcom3          0.000000e+00  1.734723e-20
bigcom4          2.088870e-05  2.228928e-02
bigcom6          0.000000e+00  0.000000e+00
bigcom8          0.000000e+00  1.734723e-20
bigcom9          0.000000e+00  6.938894e-20
bigcom11         0.000000e+00  0.000000e+00
bigcom13         0.000000e+00  3.469447e-20
bigcom15         1.619749e-04  2.134174e-01
bigcom16         0.000000e+00  1.734723e-20
bigcom21         5.770612e-05  2.905008e-01
bigcom22        -3.946023e-05  4.454478e-03
bigcom24         0.000000e+00  0.000000e+00
bigcom26         9.065076e-05  1.468447e-01
bigcom28         3.388013e-05  4.409966e-02
bigcom30         6.297299e-05  2.115814e-01
bigcom31         0.000000e+00  0.000000e+00
bigcom32         0.000000e+00  0.000000e+00
bigcom33         0.000000e+00  3.469447e-20
bigcom34         0.000000e+00  0.000000e+00
bigcom36         0.000000e+00  0.000000e+00
bigcom37         0.000000e+00  0.000000e+00
bigcom38         0.000000e+00  1.387779e-19
bigcom39         0.000000e+00  0.000000e+00
bigcom40         3.253399e-04  1.532156e-01
bigcom43         0.000000e+00  0.000000e+00
bigcom44         0.000000e+00  0.000000e+00
bigcom46        -6.857809e-05  2.055080e-01
bigcom47         0.000000e+00  0.000000e+00
bigcom49         0.000000e+00  3.469447e-20
bigcom50         0.000000e+00  0.000000e+00
bigcom51         0.000000e+00  0.000000e+00
bigcom52         0.000000e+00  0.000000e+00
bigcom54         0.000000e+00  0.000000e+00
bigcom56         0.000000e+00  1.734723e-20
bigcom62         0.000000e+00  0.000000e+00
bigcom66         0.000000e+00  0.000000e+00
bigcom68         0.000000e+00  0.000000e+00
bigcom69         0.000000e+00  5.204170e-20
bigcom71         0.000000e+00  0.000000e+00
bigcom72         0.000000e+00  0.000000e+00
bigcom73         0.000000e+00  3.469447e-20
bigcom74         0.000000e+00  1.734723e-20
bigcom75         0.000000e+00  1.734723e-20
bigcom76         0.000000e+00  0.000000e+00
bigcom77         0.000000e+00  0.000000e+00
bigcom79         0.000000e+00  0.000000e+00
bigcom80         0.000000e+00  0.000000e+00
bigcom82         0.000000e+00  0.000000e+00
bigcom83         0.000000e+00  0.000000e+00
bigcom84         0.000000e+00  3.469447e-20
bigcom85         0.000000e+00  0.000000e+00
bigcom87         0.000000e+00  0.000000e+00
bigcom89         0.000000e+00  0.000000e+00
bigcom91         0.000000e+00  0.000000e+00
bigcom92         0.000000e+00  0.000000e+00
bigcom93         0.000000e+00  0.000000e+00
bigcom96         0.000000e+00  3.469447e-20
bigcom97         0.000000e+00  0.000000e+00
bigcom98         0.000000e+00  0.000000e+00
bigcom99         0.000000e+00  0.000000e+00
bigcom101        0.000000e+00  0.000000e+00
bigcom104        0.000000e+00  1.030223e+00
bigcom106        0.000000e+00  0.000000e+00
bigcom109        0.000000e+00  0.000000e+00
bigcom113        0.000000e+00  0.000000e+00
bigcom116        0.000000e+00  1.734723e-20
bigcom120        0.000000e+00  0.000000e+00
bigcom123        0.000000e+00  0.000000e+00
bigcom126        4.095347e-20  6.353299e-01
bigcom127        0.000000e+00  1.387779e-19
bigcom137        0.000000e+00  0.000000e+00
bigcom139        0.000000e+00  0.000000e+00
bigcom140        0.000000e+00  0.000000e+00
bigcom143        0.000000e+00  0.000000e+00
bigcom145        0.000000e+00  0.000000e+00
bigcom146        0.000000e+00  1.734723e-20
bigcom147        0.000000e+00  0.000000e+00
bigcom149        0.000000e+00  0.000000e+00
bigcom153        0.000000e+00  0.000000e+00
bigcom154        0.000000e+00  0.000000e+00
bigcom156        0.000000e+00  0.000000e+00
bigcom157        0.000000e+00  8.500145e-19
bigcom158        0.000000e+00  0.000000e+00
bigcom160        0.000000e+00  0.000000e+00
bigcom161        0.000000e+00  1.734723e-20
bigcom162        0.000000e+00  0.000000e+00
bigcom164        0.000000e+00  0.000000e+00
bigcom166        0.000000e+00  0.000000e+00
bigcom167        0.000000e+00  5.204170e-20
bigcom171       -1.057856e-04  2.868710e-01
bigcom173        0.000000e+00  0.000000e+00
bigcom175        0.000000e+00  0.000000e+00
bigcom176        0.000000e+00  0.000000e+00
bigcom177        0.000000e+00  0.000000e+00
bigcom178        0.000000e+00  0.000000e+00
bigcom180        0.000000e+00  3.469447e-20
bigcom181        0.000000e+00  0.000000e+00
bigcom184        0.000000e+00  2.428613e-19
bigcom186        0.000000e+00  0.000000e+00
bigcom187        0.000000e+00  0.000000e+00
bigcom189        0.000000e+00  0.000000e+00
bigcom194        0.000000e+00  0.000000e+00
bigcom195        0.000000e+00  0.000000e+00
bigcom196        0.000000e+00  0.000000e+00
bigcom204        0.000000e+00  0.000000e+00
bigcom205        0.000000e+00  0.000000e+00
bigcom212        0.000000e+00  0.000000e+00
bigcom214        0.000000e+00  0.000000e+00
bigcom222        0.000000e+00  0.000000e+00
bigcom223        0.000000e+00  0.000000e+00
bigcom226        0.000000e+00  0.000000e+00
bigcom227        0.000000e+00  1.734723e-20
bigcom229        0.000000e+00  0.000000e+00
bigcom233        0.000000e+00  0.000000e+00
bigcom236        0.000000e+00  0.000000e+00
bigcom237        0.000000e+00  0.000000e+00
bigcom246        0.000000e+00  0.000000e+00
bigcom248        0.000000e+00  0.000000e+00
bigcom249        0.000000e+00  0.000000e+00
bigcom250        0.000000e+00  0.000000e+00
bigcom254        0.000000e+00  0.000000e+00
bigcom266        0.000000e+00  0.000000e+00
bigcom269        0.000000e+00  0.000000e+00
bigcom272        0.000000e+00  0.000000e+00
bigcom274       -1.248352e-05  4.742869e-02
bigcom281        0.000000e+00  0.000000e+00
bigcom291        0.000000e+00  5.724587e-19
bigcom292        0.000000e+00  0.000000e+00
bigcom295        0.000000e+00  1.734723e-20
bigcom299        0.000000e+00  0.000000e+00
bigcom301        0.000000e+00  0.000000e+00
bigcom306        0.000000e+00  0.000000e+00
bigcom309        0.000000e+00  0.000000e+00
bigcom314        0.000000e+00  0.000000e+00
bigcom321        0.000000e+00  0.000000e+00
bigcom341        0.000000e+00  0.000000e+00
bigcom350        0.000000e+00  0.000000e+00
bigcom353        0.000000e+00  0.000000e+00
bigcom359        0.000000e+00  0.000000e+00
bigcom363        0.000000e+00  0.000000e+00
bigcom365        0.000000e+00  0.000000e+00
bigcom385        0.000000e+00  0.000000e+00
bigcom386        0.000000e+00  1.734723e-20
bigcom408        1.322630e-05  5.973563e-01
bigcom412        0.000000e+00  0.000000e+00
bigcom480        0.000000e+00  0.000000e+00
spin_vertex      2.692310e-04  3.845700e-01
membership_s1    3.459412e-05  6.773121e-03
membership_s3    0.000000e+00  0.000000e+00
membership_s4    1.064673e-04  5.694401e-02
membership_s5    1.530129e-04  7.287900e-02
membership_s6    7.141341e-05  9.044552e-02
membership_s7   -6.136205e-06  3.888458e-02
membership_s8    0.000000e+00  1.387779e-19
membership_s9    0.000000e+00  0.000000e+00
membership_s11   0.000000e+00  0.000000e+00
membership_s12   0.000000e+00  3.469447e-20
membership_s14   0.000000e+00  3.469447e-20
membership_s15   0.000000e+00  0.000000e+00
membership_s16   0.000000e+00  0.000000e+00
membership_s17   0.000000e+00  0.000000e+00
membership_s18  -8.604444e-06  5.957273e-03
membership_s20   0.000000e+00  0.000000e+00
membership_s21   0.000000e+00  0.000000e+00
membership_s22   0.000000e+00  0.000000e+00
membership_s24   0.000000e+00  0.000000e+00
membership_s25   0.000000e+00  1.734723e-20
membership_s26   0.000000e+00  0.000000e+00
membership_s27   8.369388e-05  1.264507e-01
membership_s28   0.000000e+00  0.000000e+00
membership_s30   5.536630e-05  1.396135e-01
membership_s31  -5.899705e-06  3.641827e-02
membership_s32   1.823094e-05  2.826465e-02
membership_s33   0.000000e+00  0.000000e+00
membership_s36   3.671327e-04  1.859974e-01
membership_s37   0.000000e+00  0.000000e+00
V1               2.969353e-03  4.615739e-01
V2               1.619062e-03  9.326148e-01
pdi             -1.464846e-05  9.839495e-02
adhesion         6.032372e-03  3.616823e-01
cohesion         1.943399e-03  4.673674e-01
inner            1.379349e-03  8.375974e-01
outer            8.441050e-04  6.777746e-01
ioratio          2.806390e-03  7.203222e-01
comsize          6.574152e-04  6.150764e-01
target          -3.928252e-05  4.136380e-01
[1] "Dataset: med_CT Model GLM, run: 9 of 10 2015-06-16 11:02:43"
[1] "glmnet variable coefficients"
                     [,1]          [,2]
(Intercept)     -4.472957 -3.970698e+02
graph0           0.000000  7.004386e-03
graph1           0.000000  0.000000e+00
graph2           0.000000  6.645670e-03
graph3           0.000000  1.020291e-07
graph4           0.000000  7.753204e-08
graph5           0.000000 -3.748566e-05
graph6           0.000000  0.000000e+00
graph7           0.000000  1.907178e-03
graph8           0.000000  7.667863e-03
graph9           0.000000 -1.007846e-08
graph10          0.000000  1.518223e-10
graph11          0.000000  3.428005e-10
graph12          0.000000 -1.156317e-09
graph13          0.000000 -7.327152e-08
graph14          0.000000  2.383719e-08
graph15          0.000000  0.000000e+00
graph16          0.000000  0.000000e+00
graph17          0.000000 -1.191408e-08
graph18          0.000000  1.973506e-10
graph19          0.000000  0.000000e+00
graph20          0.000000  1.226992e-05
graph21          0.000000  0.000000e+00
graph22          0.000000 -5.099777e-05
graph23          0.000000 -3.950205e-06
graph24          0.000000  4.309063e-05
graph25          0.000000  0.000000e+00
graph26          0.000000 -5.272942e-05
graph27          0.000000 -8.693407e-04
graph28          0.000000  0.000000e+00
graph29          0.000000 -5.272494e-03
orbit0           0.000000  9.464044e-03
orbit1           0.000000  0.000000e+00
orbit2           0.000000  1.644222e-04
orbit3           0.000000  8.865401e-03
orbit4           0.000000  1.043735e-05
orbit5           0.000000 -1.053889e-06
orbit6           0.000000  6.451394e-08
orbit7           0.000000  7.517064e-05
orbit8           0.000000 -9.007427e-05
orbit9           0.000000  0.000000e+00
orbit10          0.000000  0.000000e+00
orbit11          0.000000 -1.296873e-04
orbit12          0.000000  2.574195e-03
orbit13          0.000000  3.056174e-03
orbit14          0.000000  9.120431e-03
orbit15          0.000000 -4.487780e-07
orbit16          0.000000  9.487739e-08
orbit17          0.000000  0.000000e+00
orbit18          0.000000  4.263676e-08
orbit19          0.000000  7.036453e-09
orbit20          0.000000  3.927485e-11
orbit21          0.000000  1.618558e-07
orbit22          0.000000  2.985999e-10
orbit23          0.000000 -1.493919e-07
orbit24          0.000000 -5.690070e-07
orbit25          0.000000  1.857164e-07
orbit26          0.000000 -1.377995e-05
orbit27          0.000000 -4.448564e-07
orbit28          0.000000  0.000000e+00
orbit29          0.000000 -2.017079e-06
orbit30          0.000000  3.136403e-06
orbit31          0.000000  7.397586e-10
orbit32          0.000000  7.513393e-08
orbit33          0.000000  5.957820e-05
orbit34          0.000000  0.000000e+00
orbit35          0.000000 -2.708606e-07
orbit36          0.000000 -8.042834e-06
orbit37          0.000000  1.098313e-06
orbit38          0.000000  3.818509e-06
orbit39          0.000000  0.000000e+00
orbit40          0.000000 -4.039996e-06
orbit41          0.000000 -3.880125e-05
orbit42          0.000000  2.423814e-04
orbit43          0.000000  0.000000e+00
orbit44          0.000000  2.125444e-03
orbit45          0.000000  2.259646e-05
orbit46          0.000000 -1.482311e-05
orbit47          0.000000  3.580076e-05
orbit48          0.000000 -7.136247e-05
orbit49          0.000000  3.377154e-05
orbit50          0.000000  6.382186e-07
orbit51          0.000000  4.222728e-05
orbit52          0.000000  1.937175e-04
orbit53          0.000000 -4.003095e-04
orbit54          0.000000 -2.994702e-05
orbit55          0.000000 -3.517842e-03
orbit56          0.000000 -1.522943e-04
orbit57          0.000000  0.000000e+00
orbit58          0.000000 -1.645755e-03
orbit59          0.000000  1.409788e-04
orbit60          0.000000  7.998268e-05
orbit61          0.000000  4.061397e-04
orbit62          0.000000  2.086555e-05
orbit63          0.000000 -7.986613e-06
orbit64          0.000000  5.087952e-04
orbit65          0.000000 -1.300651e-04
orbit66          0.000000 -3.464352e-06
orbit67          0.000000 -3.966867e-03
orbit68          0.000000 -3.456176e-04
orbit69          0.000000 -6.030205e-02
orbit70          0.000000 -3.938069e-03
orbit71          0.000000  1.044830e-02
orbit72          0.000000 -4.633440e-03
AP               0.000000 -1.015041e+00
bet              0.000000 -1.026440e-05
ecc              0.000000 -1.294439e-01
eccrad           0.000000 -8.212665e-01
close            0.000000 -7.233528e-01
constraint       0.000000  5.742936e-01
coreness         0.000000 -8.392285e-02
knn              0.000000 -5.167705e-03
hubscore         0.000000  3.256096e+01
pagerank         0.000000 -1.041468e+01
trans            0.000000 -1.788580e-01
evcent           0.000000  0.000000e+00
first            0.000000  7.015100e-03
upto_second      0.000000 -9.734444e-05
upto_third       0.000000 -3.240805e-05
upto_fourth      0.000000  0.000000e+00
upto_fifth       0.000000 -1.868618e-03
upto_sixth       0.000000  3.110965e-02
second           0.000000 -8.941568e-05
third            0.000000  0.000000e+00
fourth           0.000000  1.884727e-04
fifth            0.000000  0.000000e+00
sixth            0.000000  8.212240e-03
ratio1           0.000000 -4.656951e-04
ratio2           0.000000 -3.364025e-02
ratio3           0.000000 -5.408888e-01
ratio4           0.000000  2.105860e+00
ratio5           0.000000  2.732630e-01
ratio6           0.000000  0.000000e+00
selfinter        0.000000  2.612687e-01
walktrap_vertex  0.000000  1.126279e-01
bigcom1          0.000000  2.745748e-01
bigcom2          0.000000 -9.371133e-01
bigcom3          0.000000 -1.885253e+00
bigcom4          0.000000 -3.063029e-01
bigcom6          0.000000 -8.296758e-01
bigcom8          0.000000 -8.293570e-01
bigcom9          0.000000 -1.390122e+00
bigcom11         0.000000 -1.264370e+00
bigcom13         0.000000 -1.585369e+00
bigcom15         0.000000  2.566016e+00
bigcom16         0.000000 -1.209591e+00
bigcom21         0.000000  1.474354e+00
bigcom22         0.000000 -1.553983e-01
bigcom24         0.000000 -1.282239e+00
bigcom26         0.000000  6.173686e-01
bigcom28         0.000000 -2.458865e-01
bigcom30         0.000000  1.087203e-01
bigcom31         0.000000 -1.219332e+00
bigcom32         0.000000 -1.626442e+00
bigcom33         0.000000 -4.116639e-01
bigcom34         0.000000 -5.537720e-01
bigcom36         0.000000 -1.078619e+00
bigcom37         0.000000 -7.372930e-01
bigcom38         0.000000 -3.215100e-01
bigcom39         0.000000 -1.154785e+00
bigcom40         0.000000  3.597267e-02
bigcom43         0.000000 -1.299087e+00
bigcom44         0.000000 -1.509737e+00
bigcom46         0.000000  1.602153e+00
bigcom47         0.000000 -1.106255e+00
bigcom49         0.000000 -1.417820e+00
bigcom50         0.000000 -6.251970e-01
bigcom51         0.000000 -4.585472e-02
bigcom52         0.000000 -7.477781e-01
bigcom54         0.000000 -1.515087e-01
bigcom56         0.000000 -1.493164e+00
bigcom62         0.000000 -4.350613e-01
bigcom66         0.000000 -7.679193e-01
bigcom68         0.000000 -1.017714e+00
bigcom69         0.000000 -1.392185e+00
bigcom71         0.000000 -1.108046e+00
bigcom72         0.000000 -1.626843e-01
bigcom73         0.000000 -1.190053e+00
bigcom74         0.000000 -1.165705e+00
bigcom75         0.000000 -7.392547e-01
bigcom76         0.000000 -6.564757e-01
bigcom77         0.000000 -1.395622e+00
bigcom79         0.000000 -3.145894e-01
bigcom80         0.000000 -7.479624e-01
bigcom82         0.000000 -7.169234e-01
bigcom83         0.000000 -2.038593e-01
bigcom84         0.000000 -1.263844e+00
bigcom85         0.000000 -7.581441e-01
bigcom87         0.000000 -1.139629e+00
bigcom89         0.000000 -3.433623e-03
bigcom91         0.000000 -1.425084e+00
bigcom92         0.000000 -1.642262e+00
bigcom93         0.000000  0.000000e+00
bigcom96         0.000000 -1.098921e+00
bigcom97         0.000000 -1.396757e+00
bigcom98         0.000000 -5.449201e-01
bigcom99         0.000000  0.000000e+00
bigcom101        0.000000 -8.092492e-01
bigcom104        0.000000  8.249297e+00
bigcom106        0.000000 -2.160501e-01
bigcom109        0.000000 -9.910886e-01
bigcom113        0.000000  0.000000e+00
bigcom116        0.000000 -1.412517e+00
bigcom120        0.000000 -1.680644e+00
bigcom123        0.000000 -1.029122e+00
bigcom126        0.000000  4.427911e+00
bigcom127        0.000000 -1.124156e+00
bigcom137        0.000000 -1.186894e+00
bigcom139        0.000000 -8.475799e-01
bigcom140        0.000000 -1.212278e+00
bigcom143        0.000000  0.000000e+00
bigcom145        0.000000 -1.125682e+00
bigcom146        0.000000 -1.643311e+00
bigcom147        0.000000 -1.118279e+00
bigcom149        0.000000 -1.099455e+00
bigcom153        0.000000 -1.137935e+00
bigcom154        0.000000 -7.379489e-01
bigcom156        0.000000 -8.170085e-01
bigcom157        0.000000 -4.870757e-01
bigcom158        0.000000  0.000000e+00
bigcom160        0.000000 -7.222150e-01
bigcom161        0.000000 -1.317595e+00
bigcom162        0.000000 -5.820309e-01
bigcom164        0.000000  0.000000e+00
bigcom166        0.000000 -1.312335e+00
bigcom167        0.000000 -6.643328e-01
bigcom171        0.000000  1.657886e+00
[truncated: 115,871 more chars]
