# Supplementary material for: Distinctive Behaviors of Druggable Proteins in Cellular Networks
Source: PLoS Comput Biol. 2015 Dec 23;11(12):e1004597. doi: 10.1371/journal.pcbi.1004597 (PMC4689399; doi:10.1371/journal.pcbi.1004597)
Supplement: S1 File — (ZIP) [file pcbi.1004597.s004.zip › S1_File/direct.20150613.random.ppi.optimised_Target_results_med_targets.txt]

[[1]]
[1] "med_targets"

[1] "Dataset: med_targets Model GBM, run: 1 of 10 2015-06-16 10:04:27"
Iter   TrainDeviance   ValidDeviance   StepSize   Improve
     1        0.2317             nan     0.0100    0.0109
     2        0.2178             nan     0.0100    0.0062
     3        0.2068             nan     0.0100    0.0053
     4        0.1978             nan     0.0100    0.0042
     5        0.1900             nan     0.0100    0.0042
     6        0.1833             nan     0.0100    0.0034
     7        0.1772             nan     0.0100    0.0030
     8        0.1718             nan     0.0100    0.0027
     9        0.1668             nan     0.0100    0.0026
    10        0.1622             nan     0.0100    0.0022
    20        0.1294             nan     0.0100    0.0014
    40        0.0928             nan     0.0100    0.0006
    60        0.0705             nan     0.0100    0.0004
    80        0.0550             nan     0.0100    0.0003
   100        0.0436             nan     0.0100    0.0002
   120        0.0348             nan     0.0100    0.0002
   140        0.0280             nan     0.0100    0.0002
   160        0.0226             nan     0.0100    0.0001
   180        0.0183             nan     0.0100    0.0001
   194        0.0158             nan     0.0100    0.0001

[1] "GBM variable coefficients"
                            var      rel.inf
target                   target 1.000000e+02
graph0                   graph0 7.478922e-25
constraint           constraint 1.568241e-25
graph1                   graph1 1.440153e-25
graph11                 graph11 1.262654e-25
ratio2                   ratio2 9.967652e-26
graph26                 graph26 7.942379e-26
orbit23                 orbit23 7.616018e-26
orbit17                 orbit17 7.069211e-26
inner                     inner 6.880967e-26
graph29                 graph29 6.498261e-26
orbit6                   orbit6 5.729236e-26
adhesion               adhesion 5.547651e-26
fifth                     fifth 5.256161e-26
ratio6                   ratio6 4.631886e-26
graph27                 graph27 4.464930e-26
graph2                   graph2 3.848663e-26
fourth                   fourth 3.574017e-26
knn                         knn 3.302547e-26
graph4                   graph4 3.275348e-26
graph3                   graph3 3.213311e-26
orbit12                 orbit12 2.939395e-26
orbit18                 orbit18 2.931659e-26
bet                         bet 2.850459e-26
orbit63                 orbit63 2.668923e-26
graph23                 graph23 2.380673e-26
graph14                 graph14 2.336704e-26
ratio3                   ratio3 2.330963e-26
graph7                   graph7 1.849679e-26
orbit1                   orbit1 1.797508e-26
graph20                 graph20 1.490850e-26
orbit5                   orbit5 1.432867e-26
orbit44                 orbit44 1.388535e-26
orbit30                 orbit30 1.260252e-26
graph15                 graph15 1.237215e-26
orbit25                 orbit25 1.185115e-26
graph6                   graph6 1.121483e-26
orbit35                 orbit35 1.051204e-26
orbit71                 orbit71 1.045684e-26
orbit10                 orbit10 1.000429e-26
orbit13                 orbit13 9.855004e-27
orbit68                 orbit68 8.309076e-27
third                     third 8.269767e-27
sixth                     sixth 8.137467e-27
hubscore               hubscore 8.095448e-27
orbit55                 orbit55 7.800527e-27
graph8                   graph8 7.607354e-27
orbit2                   orbit2 7.098526e-27
V1                           V1 6.693599e-27
graph5                   graph5 6.287456e-27
bigcom3                 bigcom3 4.698912e-27
orbit48                 orbit48 4.101698e-27
orbit41                 orbit41 3.962820e-27
graph17                 graph17 3.774598e-27
orbit7                   orbit7 3.173017e-27
orbit16                 orbit16 3.036769e-27
ratio4                   ratio4 2.356609e-27
graph19                 graph19 2.256460e-27
orbit43                 orbit43 1.980840e-27
V2                           V2 1.952916e-27
graph22                 graph22 1.851608e-27
orbit58                 orbit58 1.721614e-27
pagerank               pagerank 1.546896e-27
graph18                 graph18 1.418091e-27
ratio1                   ratio1 1.130475e-27
comsize                 comsize 1.075284e-27
orbit64                 orbit64 1.041876e-27
graph9                   graph9 6.381258e-28
orbit69                 orbit69 6.294073e-28
graph28                 graph28 4.355755e-28
orbit56                 orbit56 2.166041e-28
orbit29                 orbit29 2.146673e-28
orbit37                 orbit37 1.639806e-28
orbit36                 orbit36 1.576918e-28
close                     close 1.518176e-28
evcent                   evcent 7.136547e-29
cohesion               cohesion 6.917191e-29
orbit27                 orbit27 4.695879e-29
graph12                 graph12 4.514244e-29
orbit33                 orbit33 4.483407e-29
graph16                 graph16 3.577118e-29
orbit50                 orbit50 3.324884e-29
orbit15                 orbit15 3.120831e-29
orbit20                 orbit20 3.038822e-29
ratio5                   ratio5 2.305304e-29
ioratio                 ioratio 2.155938e-29
orbit51                 orbit51 2.052593e-29
graph10                 graph10 1.758755e-29
orbit40                 orbit40 1.650105e-29
upto_second         upto_second 1.506198e-29
orbit62                 orbit62 1.348846e-29
second                   second 1.000841e-29
orbit24                 orbit24 8.519649e-30
upto_fourth         upto_fourth 4.764125e-30
orbit66                 orbit66 4.394766e-30
orbit42                 orbit42 3.696381e-30
orbit19                 orbit19 3.623734e-30
orbit46                 orbit46 3.593806e-30
graph13                 graph13 3.436020e-30
graph21                 graph21 3.142202e-30
orbit28                 orbit28 3.075404e-30
orbit11                 orbit11 2.822969e-30
outer                     outer 2.570999e-30
orbit59                 orbit59 2.462623e-30
orbit60                 orbit60 2.443593e-30
graph25                 graph25 2.297683e-30
orbit32                 orbit32 2.276321e-30
orbit31                 orbit31 2.162298e-30
spin_vertex         spin_vertex 1.847030e-30
graph24                 graph24 1.735692e-30
orbit57                 orbit57 1.712990e-30
orbit47                 orbit47 1.532678e-30
orbit39                 orbit39 1.510150e-30
orbit21                 orbit21 1.413498e-30
orbit65                 orbit65 1.391122e-30
ecc                         ecc 1.355459e-30
upto_fifth           upto_fifth 1.038252e-30
membership_s5     membership_s5 9.910168e-31
orbit9                   orbit9 8.623046e-31
orbit38                 orbit38 7.672768e-31
orbit67                 orbit67 7.604600e-31
upto_third           upto_third 6.875008e-31
pdi                         pdi 6.058691e-31
orbit49                 orbit49 5.818353e-31
bigcom97               bigcom97 5.806870e-31
orbit70                 orbit70 5.724877e-31
membership_s7     membership_s7 5.450132e-31
orbit53                 orbit53 4.437239e-31
orbit52                 orbit52 4.411041e-31
orbit45                 orbit45 3.524168e-31
coreness               coreness 3.491147e-31
membership_s24   membership_s24 3.023091e-31
bigcom274             bigcom274 3.010993e-31
bigcom223             bigcom223 2.998920e-31
bigcom189             bigcom189 2.974839e-31
bigcom365             bigcom365 2.962946e-31
bigcom156             bigcom156 2.962838e-31
bigcom314             bigcom314 2.950968e-31
bigcom74               bigcom74 2.938909e-31
bigcom295             bigcom295 2.927080e-31
bigcom166             bigcom166 2.915175e-31
bigcom36               bigcom36 2.915070e-31
bigcom127             bigcom127 2.903294e-31
bigcom31               bigcom31 2.903190e-31
bigcom2                 bigcom2 2.891335e-31
bigcom13               bigcom13 2.879600e-31
bigcom47               bigcom47 2.844249e-31
bigcom16               bigcom16 2.820797e-31
bigcom6                 bigcom6 2.809111e-31
orbit4                   orbit4 2.263856e-31
bigcom8                 bigcom8 2.240077e-31
trans                     trans 1.664849e-31
bigcom1                 bigcom1 9.684740e-32
AP                           AP 8.605698e-32
orbit54                 orbit54 7.110525e-32
walktrap_vertex walktrap_vertex 6.747920e-32
orbit61                 orbit61 4.355165e-32
orbit26                 orbit26 4.162124e-32
orbit0                   orbit0 0.000000e+00
orbit3                   orbit3 0.000000e+00
orbit8                   orbit8 0.000000e+00
orbit14                 orbit14 0.000000e+00
orbit22                 orbit22 0.000000e+00
orbit34                 orbit34 0.000000e+00
orbit72                 orbit72 0.000000e+00
eccrad                   eccrad 0.000000e+00
first                     first 0.000000e+00
upto_sixth           upto_sixth 0.000000e+00
selfinter             selfinter 0.000000e+00
bigcom4                 bigcom4 0.000000e+00
bigcom9                 bigcom9 0.000000e+00
bigcom11               bigcom11 0.000000e+00
bigcom15               bigcom15 0.000000e+00
bigcom21               bigcom21 0.000000e+00
bigcom22               bigcom22 0.000000e+00
bigcom24               bigcom24 0.000000e+00
bigcom26               bigcom26 0.000000e+00
bigcom28               bigcom28 0.000000e+00
bigcom30               bigcom30 0.000000e+00
bigcom32               bigcom32 0.000000e+00
bigcom33               bigcom33 0.000000e+00
bigcom34               bigcom34 0.000000e+00
bigcom37               bigcom37 0.000000e+00
bigcom38               bigcom38 0.000000e+00
bigcom39               bigcom39 0.000000e+00
bigcom40               bigcom40 0.000000e+00
bigcom43               bigcom43 0.000000e+00
bigcom44               bigcom44 0.000000e+00
bigcom46               bigcom46 0.000000e+00
bigcom49               bigcom49 0.000000e+00
bigcom50               bigcom50 0.000000e+00
bigcom51               bigcom51 0.000000e+00
bigcom52               bigcom52 0.000000e+00
bigcom54               bigcom54 0.000000e+00
bigcom56               bigcom56 0.000000e+00
bigcom62               bigcom62 0.000000e+00
bigcom66               bigcom66 0.000000e+00
bigcom68               bigcom68 0.000000e+00
bigcom69               bigcom69 0.000000e+00
bigcom71               bigcom71 0.000000e+00
bigcom72               bigcom72 0.000000e+00
bigcom73               bigcom73 0.000000e+00
bigcom75               bigcom75 0.000000e+00
bigcom76               bigcom76 0.000000e+00
bigcom77               bigcom77 0.000000e+00
bigcom79               bigcom79 0.000000e+00
bigcom80               bigcom80 0.000000e+00
bigcom82               bigcom82 0.000000e+00
bigcom83               bigcom83 0.000000e+00
bigcom84               bigcom84 0.000000e+00
bigcom85               bigcom85 0.000000e+00
bigcom87               bigcom87 0.000000e+00
bigcom89               bigcom89 0.000000e+00
bigcom91               bigcom91 0.000000e+00
bigcom92               bigcom92 0.000000e+00
bigcom93               bigcom93 0.000000e+00
bigcom96               bigcom96 0.000000e+00
bigcom98               bigcom98 0.000000e+00
bigcom99               bigcom99 0.000000e+00
bigcom101             bigcom101 0.000000e+00
bigcom104             bigcom104 0.000000e+00
bigcom106             bigcom106 0.000000e+00
bigcom109             bigcom109 0.000000e+00
bigcom113             bigcom113 0.000000e+00
bigcom116             bigcom116 0.000000e+00
bigcom120             bigcom120 0.000000e+00
bigcom123             bigcom123 0.000000e+00
bigcom126             bigcom126 0.000000e+00
bigcom137             bigcom137 0.000000e+00
bigcom139             bigcom139 0.000000e+00
bigcom140             bigcom140 0.000000e+00
bigcom143             bigcom143 0.000000e+00
bigcom145             bigcom145 0.000000e+00
bigcom146             bigcom146 0.000000e+00
bigcom147             bigcom147 0.000000e+00
bigcom149             bigcom149 0.000000e+00
bigcom153             bigcom153 0.000000e+00
bigcom154             bigcom154 0.000000e+00
bigcom157             bigcom157 0.000000e+00
bigcom158             bigcom158 0.000000e+00
bigcom160             bigcom160 0.000000e+00
bigcom161             bigcom161 0.000000e+00
bigcom162             bigcom162 0.000000e+00
bigcom164             bigcom164 0.000000e+00
bigcom167             bigcom167 0.000000e+00
bigcom171             bigcom171 0.000000e+00
bigcom173             bigcom173 0.000000e+00
bigcom175             bigcom175 0.000000e+00
bigcom176             bigcom176 0.000000e+00
bigcom177             bigcom177 0.000000e+00
bigcom178             bigcom178 0.000000e+00
bigcom180             bigcom180 0.000000e+00
bigcom181             bigcom181 0.000000e+00
bigcom184             bigcom184 0.000000e+00
bigcom186             bigcom186 0.000000e+00
bigcom187             bigcom187 0.000000e+00
bigcom194             bigcom194 0.000000e+00
bigcom195             bigcom195 0.000000e+00
bigcom196             bigcom196 0.000000e+00
bigcom204             bigcom204 0.000000e+00
bigcom205             bigcom205 0.000000e+00
bigcom212             bigcom212 0.000000e+00
bigcom214             bigcom214 0.000000e+00
bigcom222             bigcom222 0.000000e+00
bigcom226             bigcom226 0.000000e+00
bigcom227             bigcom227 0.000000e+00
bigcom229             bigcom229 0.000000e+00
bigcom233             bigcom233 0.000000e+00
bigcom236             bigcom236 0.000000e+00
bigcom237             bigcom237 0.000000e+00
bigcom246             bigcom246 0.000000e+00
bigcom248             bigcom248 0.000000e+00
bigcom249             bigcom249 0.000000e+00
bigcom250             bigcom250 0.000000e+00
bigcom254             bigcom254 0.000000e+00
bigcom266             bigcom266 0.000000e+00
bigcom269             bigcom269 0.000000e+00
bigcom272             bigcom272 0.000000e+00
bigcom281             bigcom281 0.000000e+00
bigcom291             bigcom291 0.000000e+00
bigcom292             bigcom292 0.000000e+00
bigcom299             bigcom299 0.000000e+00
bigcom301             bigcom301 0.000000e+00
bigcom306             bigcom306 0.000000e+00
bigcom309             bigcom309 0.000000e+00
bigcom321             bigcom321 0.000000e+00
bigcom341             bigcom341 0.000000e+00
bigcom350             bigcom350 0.000000e+00
bigcom353             bigcom353 0.000000e+00
bigcom359             bigcom359 0.000000e+00
bigcom363             bigcom363 0.000000e+00
bigcom385             bigcom385 0.000000e+00
bigcom386             bigcom386 0.000000e+00
bigcom408             bigcom408 0.000000e+00
bigcom412             bigcom412 0.000000e+00
bigcom480             bigcom480 0.000000e+00
membership_s1     membership_s1 0.000000e+00
membership_s3     membership_s3 0.000000e+00
membership_s4     membership_s4 0.000000e+00
membership_s6     membership_s6 0.000000e+00
membership_s8     membership_s8 0.000000e+00
membership_s9     membership_s9 0.000000e+00
membership_s11   membership_s11 0.000000e+00
membership_s12   membership_s12 0.000000e+00
membership_s14   membership_s14 0.000000e+00
membership_s15   membership_s15 0.000000e+00
membership_s16   membership_s16 0.000000e+00
membership_s17   membership_s17 0.000000e+00
membership_s18   membership_s18 0.000000e+00
membership_s20   membership_s20 0.000000e+00
membership_s21   membership_s21 0.000000e+00
membership_s22   membership_s22 0.000000e+00
membership_s25   membership_s25 0.000000e+00
membership_s26   membership_s26 0.000000e+00
membership_s27   membership_s27 0.000000e+00
membership_s28   membership_s28 0.000000e+00
membership_s30   membership_s30 0.000000e+00
membership_s31   membership_s31 0.000000e+00
membership_s32   membership_s32 0.000000e+00
membership_s33   membership_s33 0.000000e+00
membership_s36   membership_s36 0.000000e+00
membership_s37   membership_s37 0.000000e+00
[1] "Dataset: med_targets Model RF, run: 1 of 10 2015-06-16 10:05:49"
     |      Out-of-bag   |
Tree |      MSE  %Var(y) |
   1 | 5.26e-31     0.00 |
   2 | 0.0007123     2.67 |
   3 | 0.000878     3.29 |
   4 | 0.001222     4.58 |
   5 | 0.0008928     3.34 |
   6 | 0.0007313     2.74 |
   7 | 0.0008605     3.22 |
   8 | 0.0008942     3.35 |
   9 | 0.0007031     2.63 |
  10 | 0.0005077     1.90 |
  11 | 0.0004873     1.82 |
  12 | 0.0004155     1.56 |
  13 |  0.00041     1.53 |
  14 | 0.0003852     1.44 |
  15 | 0.0003646     1.37 |
  16 | 0.000333     1.25 |
  17 |  0.00033     1.24 |
  18 | 0.0001585     0.59 |
  19 | 0.0001252     0.47 |
  20 | 0.0001658     0.62 |
  21 | 0.0001479     0.55 |
  22 | 0.0001515     0.57 |
  23 | 0.0001438     0.54 |
  24 | 0.0001334     0.50 |
  25 | 0.0001383     0.52 |
  26 | 0.000145     0.54 |
  27 | 0.0001411     0.53 |
  28 | 0.0001374     0.51 |
  29 | 0.000133     0.50 |
  30 | 0.0001548     0.58 |
  31 | 0.0001511     0.57 |
  32 | 0.0001466     0.55 |
  33 | 0.0001342     0.50 |
  34 | 0.0001357     0.51 |
  35 | 0.0001404     0.53 |
  36 | 0.000132     0.49 |
  37 | 0.0001423     0.53 |
  38 | 0.0001479     0.55 |
  39 | 0.0001393     0.52 |
  40 | 0.0001362     0.51 |
  41 | 0.0001521     0.57 |
  42 | 0.0001458     0.55 |
  43 | 0.0001419     0.53 |
  44 | 0.0001489     0.56 |
  45 | 0.0001561     0.58 |
  46 | 0.0001591     0.60 |
  47 | 0.0001624     0.61 |
  48 | 0.0001619     0.61 |
  49 | 0.0001571     0.59 |
  50 | 0.0001591     0.60 |
  51 | 0.0001538     0.58 |
  52 | 0.0001483     0.56 |
  53 | 0.0001407     0.53 |
  54 | 0.0001334     0.50 |
  55 | 0.0001282     0.48 |
  56 | 0.0001282     0.48 |
  57 | 0.0001227     0.46 |
  58 | 0.0001198     0.45 |
  59 | 0.000119     0.45 |
  60 | 0.000125     0.47 |
  61 | 0.0001227     0.46 |
  62 |  0.00012     0.45 |
  63 | 0.0001255     0.47 |
  64 | 0.0001215     0.45 |
  65 | 0.0001185     0.44 |
  66 | 0.0001157     0.43 |
  67 | 0.0001143     0.43 |
  68 | 0.000108     0.40 |
  69 | 0.0001082     0.40 |
  70 | 0.0001055     0.39 |
  71 | 0.000102     0.38 |
  72 | 0.0001044     0.39 |
  73 | 0.0001015     0.38 |
  74 | 9.905e-05     0.37 |
  75 | 9.624e-05     0.36 |
  76 | 9.351e-05     0.35 |
  77 | 9.118e-05     0.34 |
  78 | 8.986e-05     0.34 |
  79 | 8.797e-05     0.33 |
  80 | 8.723e-05     0.33 |
  81 | 9.005e-05     0.34 |
  82 | 8.64e-05     0.32 |
  83 | 8.43e-05     0.32 |
  84 | 8.313e-05     0.31 |
  85 | 8.711e-05     0.33 |
  86 | 8.51e-05     0.32 |
  87 | 8.328e-05     0.31 |
  88 | 8.551e-05     0.32 |
  89 | 8.373e-05     0.31 |
  90 | 8.544e-05     0.32 |
  91 | 9.014e-05     0.34 |
  92 | 9.07e-05     0.34 |
  93 | 8.869e-05     0.33 |
  94 | 9.135e-05     0.34 |
  95 | 8.885e-05     0.33 |
  96 |    9e-05     0.34 |
  97 | 8.764e-05     0.33 |
  98 | 8.833e-05     0.33 |
  99 | 8.939e-05     0.33 |
 100 | 8.754e-05     0.33 |
[1] "Random Forest variable coefficients"
                      %IncMSE IncNodePurity
graph5          -1.463437e-37  1.598739e-15
graph6           0.000000e+00  8.038015e-16
graph7          -7.218423e-37  1.598721e-15
graph8           0.000000e+00  0.000000e+00
graph9           3.037522e-04  1.426937e-02
graph10          5.862583e-37  1.989520e-15
graph11          1.780415e-05  8.977833e-03
graph12          1.169591e-05  2.222222e-02
graph13         -2.907291e-37  1.972034e-15
graph14          5.724098e-06  1.333333e-02
graph15          4.705882e-05  3.093128e-02
graph16          2.963073e-04  4.760270e-03
graph17         -5.865103e-06  3.898586e-02
graph18          2.361275e-05  3.777778e-02
graph19          2.416918e-05  2.854258e-02
graph20          1.739347e-04  6.002050e-02
graph21          2.655602e-05  1.423014e-02
graph22         -9.423200e-37  2.327027e-15
graph23         -5.913063e-37  1.333333e-02
graph24          1.443935e-37  1.278977e-15
graph25          6.518267e-37  2.167164e-15
graph26          5.906675e-06  1.705236e-02
graph27          5.724098e-06  3.971293e-02
graph28         -1.471614e-37  8.171241e-16
graph29          0.000000e+00  1.278977e-15
orbit0          -5.717648e-37  1.333333e-02
orbit1          -7.405390e-38  6.572520e-16
orbit2          -7.328152e-38  1.312284e-15
orbit3          -2.914238e-37  1.509921e-15
orbit4          -8.344107e-38  2.841839e-02
orbit5           2.199074e-04  3.232807e-02
orbit6           5.885815e-06  3.753666e-02
orbit7           1.081292e-36  1.527676e-15
orbit8           4.564519e-40  1.652012e-15
orbit9           6.553420e-37  9.535471e-03
orbit10         -2.037016e-37  1.989554e-15
orbit11          2.392749e-07  3.814286e-02
orbit12         -1.398399e-37  9.481962e-02
orbit13         -1.177163e-06  1.646957e-02
orbit14         -5.885815e-06  2.077869e-02
orbit15          6.499813e-05  3.000273e-02
orbit16         -5.885815e-06  1.652601e-02
orbit17         -1.176471e-05  6.570121e-02
orbit18         -5.885815e-06  6.784054e-02
orbit19          5.837712e-06  3.158867e-02
orbit20         -1.490144e-36  9.333333e-03
orbit21          2.045779e-39  1.496581e-15
orbit22         -3.144255e-36  8.215650e-16
orbit23          1.038661e-04  1.884866e-02
orbit24         -5.885815e-06  3.807639e-02
orbit25         -7.190841e-37  3.918841e-02
orbit26          1.327852e-04  3.774126e-02
orbit27          2.359192e-05  2.585452e-02
orbit28         -2.915471e-37  1.882938e-15
orbit29          2.363473e-05  3.300000e-02
orbit30         -7.266917e-37  7.461219e-16
orbit31          2.142167e-37  1.714286e-02
orbit32         -5.048704e-37  1.456665e-15
orbit33          1.129608e-04  1.782145e-02
orbit34          1.141827e-04  2.480083e-02
orbit35          4.088493e-05  9.542376e-02
orbit36         -7.191337e-38  1.154632e-15
orbit37          2.168875e-37  1.847411e-15
orbit38          7.541203e-05  7.855532e-02
orbit39         -1.453094e-37  1.119105e-15
orbit40          5.948840e-06  1.714286e-02
orbit41          5.934718e-06  1.621802e-02
orbit42          1.186944e-05  9.523810e-03
orbit43          3.625378e-05  5.700000e-02
orbit44         -1.038904e-05  8.869722e-02
orbit45         -5.129973e-37  2.869700e-02
orbit46         -5.810575e-06  1.392443e-02
orbit47         -8.586615e-37  1.314504e-15
orbit48          5.955926e-06  1.555556e-02
orbit49          1.186944e-05  1.714286e-02
orbit50         -3.663674e-37  3.375000e-02
orbit51          1.466276e-06  4.559351e-03
orbit52          4.419270e-05  5.718590e-02
orbit53          5.769681e-39  1.190159e-15
orbit54          8.714973e-37  2.007283e-15
orbit55         -1.455851e-05  8.215095e-02
orbit56          5.861665e-06  8.333333e-03
orbit57         -5.864956e-06  7.434919e-02
orbit58         -2.194379e-37  1.333333e-02
orbit59          7.180501e-38  1.669775e-15
orbit60          6.493506e-05  2.148810e-02
orbit61         -1.495889e-37  1.238761e-02
orbit62          1.358171e-05  6.312609e-03
orbit63         -5.901594e-37  1.296740e-15
orbit64         -2.131325e-37  1.634248e-15
orbit65         -1.284185e-05  1.419155e-02
orbit66         -1.418410e-37  1.672675e-02
orbit67         -4.407650e-37  6.394971e-16
orbit68         -6.009615e-06  4.495552e-02
orbit69         -2.879895e-37  4.618528e-16
orbit70         -5.868545e-06  1.333333e-02
orbit71          3.578964e-37  3.907985e-16
orbit72          1.802885e-05  1.666667e-02
AP               0.000000e+00  0.000000e+00
bet             -9.118166e-06  8.194949e-02
ecc              0.000000e+00  8.673617e-21
eccrad           0.000000e+00  7.105427e-17
close           -4.982375e-40  2.831670e-02
constraint       3.126823e-05  2.071849e-01
coreness         1.186944e-05  1.128732e-02
knn              7.058824e-05  2.574400e-02
hubscore        -2.654028e-05  3.100000e-02
pagerank         7.741484e-05  4.479916e-02
trans            1.609142e-05  5.288708e-02
evcent          -3.612634e-37  1.714286e-02
first           -1.201923e-05  8.571429e-03
upto_second      7.395823e-38  1.869616e-15
upto_third       1.770715e-05  2.833333e-02
upto_fourth      1.765745e-05  1.359541e-02
upto_fifth       1.751313e-05  6.995556e-02
upto_sixth      -5.885815e-06  1.755128e-02
second           3.606352e-37  5.065325e-02
third           -7.145109e-38  9.947598e-16
fourth           6.433289e-05  4.915549e-02
fifth            5.844535e-06  8.372299e-02
sixth            5.056917e-37  1.321763e-01
ratio1           1.751313e-05  3.562461e-02
ratio2          -1.164822e-05  6.178627e-02
ratio3           8.030972e-37  2.442491e-15
ratio4           1.179364e-05  9.145603e-02
ratio5           6.904163e-38  1.507716e-02
ratio6          -4.374068e-37  1.894857e-02
selfinter        0.000000e+00  0.000000e+00
walktrap_vertex  1.817413e-05  1.147033e-01
bigcom1          0.000000e+00  3.552714e-16
bigcom2          0.000000e+00  0.000000e+00
bigcom3          0.000000e+00  1.776357e-17
bigcom4          0.000000e+00  2.309264e-16
bigcom6          0.000000e+00  0.000000e+00
bigcom8          0.000000e+00  1.421085e-16
bigcom9          0.000000e+00  0.000000e+00
bigcom11         0.000000e+00  0.000000e+00
bigcom13         0.000000e+00  0.000000e+00
bigcom15         0.000000e+00  0.000000e+00
bigcom16         0.000000e+00  0.000000e+00
bigcom21         0.000000e+00  0.000000e+00
bigcom22         0.000000e+00  0.000000e+00
bigcom24         0.000000e+00  9.988506e-02
bigcom26         0.000000e+00  0.000000e+00
bigcom28         0.000000e+00  0.000000e+00
bigcom30         0.000000e+00  0.000000e+00
bigcom31         0.000000e+00  0.000000e+00
bigcom32         0.000000e+00  0.000000e+00
bigcom33         0.000000e+00  0.000000e+00
bigcom34         0.000000e+00  0.000000e+00
bigcom36         1.052002e-05  5.280447e-02
bigcom37         0.000000e+00  1.314160e-01
bigcom38         0.000000e+00  0.000000e+00
bigcom39         0.000000e+00  0.000000e+00
bigcom40         0.000000e+00  7.105427e-17
bigcom43         0.000000e+00  0.000000e+00
bigcom44         0.000000e+00  0.000000e+00
bigcom46         0.000000e+00  0.000000e+00
bigcom47         1.755417e-05  3.853312e-02
bigcom49         0.000000e+00  0.000000e+00
bigcom50         0.000000e+00  0.000000e+00
bigcom51         0.000000e+00  0.000000e+00
bigcom52         0.000000e+00  0.000000e+00
bigcom54         0.000000e+00  0.000000e+00
bigcom56         0.000000e+00  0.000000e+00
bigcom62         0.000000e+00  0.000000e+00
bigcom66         0.000000e+00  0.000000e+00
bigcom68         0.000000e+00  0.000000e+00
bigcom69         0.000000e+00  0.000000e+00
bigcom71         0.000000e+00  0.000000e+00
bigcom72         0.000000e+00  0.000000e+00
bigcom73         0.000000e+00  0.000000e+00
bigcom74         0.000000e+00  0.000000e+00
bigcom75         0.000000e+00  0.000000e+00
bigcom76         0.000000e+00  0.000000e+00
bigcom77         0.000000e+00  0.000000e+00
bigcom79         0.000000e+00  0.000000e+00
bigcom80         0.000000e+00  0.000000e+00
bigcom82         0.000000e+00  0.000000e+00
bigcom83         0.000000e+00  0.000000e+00
bigcom84         9.861172e-06  4.817061e-01
bigcom85         0.000000e+00  0.000000e+00
bigcom87         0.000000e+00  0.000000e+00
bigcom89         0.000000e+00  0.000000e+00
bigcom91         0.000000e+00  0.000000e+00
bigcom92         0.000000e+00  0.000000e+00
bigcom93         0.000000e+00  0.000000e+00
bigcom96         0.000000e+00  0.000000e+00
bigcom97         0.000000e+00  0.000000e+00
bigcom98         0.000000e+00  0.000000e+00
bigcom99         0.000000e+00  0.000000e+00
bigcom101        0.000000e+00  0.000000e+00
bigcom104        0.000000e+00  0.000000e+00
bigcom106        0.000000e+00  0.000000e+00
bigcom109        0.000000e+00  0.000000e+00
bigcom113        0.000000e+00  0.000000e+00
bigcom116        0.000000e+00  0.000000e+00
bigcom120        0.000000e+00  0.000000e+00
bigcom123        0.000000e+00  0.000000e+00
bigcom126        0.000000e+00  0.000000e+00
bigcom127        0.000000e+00  0.000000e+00
bigcom137        0.000000e+00  0.000000e+00
bigcom139        0.000000e+00  0.000000e+00
bigcom140        0.000000e+00  0.000000e+00
bigcom143        0.000000e+00  0.000000e+00
bigcom145        0.000000e+00  0.000000e+00
bigcom146       -5.941771e-06  1.293519e-01
bigcom147        0.000000e+00  0.000000e+00
bigcom149        0.000000e+00  0.000000e+00
bigcom153        0.000000e+00  0.000000e+00
bigcom154        0.000000e+00  0.000000e+00
bigcom156        0.000000e+00  0.000000e+00
bigcom157        0.000000e+00  0.000000e+00
bigcom158        0.000000e+00  0.000000e+00
bigcom160        0.000000e+00  0.000000e+00
bigcom161        0.000000e+00  0.000000e+00
bigcom162        0.000000e+00  0.000000e+00
bigcom164        0.000000e+00  0.000000e+00
bigcom166        0.000000e+00  0.000000e+00
bigcom167        0.000000e+00  0.000000e+00
bigcom171        0.000000e+00  0.000000e+00
bigcom173        0.000000e+00  0.000000e+00
bigcom175        0.000000e+00  0.000000e+00
bigcom176        0.000000e+00  0.000000e+00
bigcom177        0.000000e+00  0.000000e+00
bigcom178        0.000000e+00  2.082412e-01
bigcom180        0.000000e+00  0.000000e+00
bigcom181        0.000000e+00  0.000000e+00
bigcom184        5.175865e-21  1.056444e-01
bigcom186        0.000000e+00  0.000000e+00
bigcom187        0.000000e+00  0.000000e+00
bigcom189        0.000000e+00  0.000000e+00
bigcom194        0.000000e+00  0.000000e+00
bigcom195        0.000000e+00  0.000000e+00
bigcom196        0.000000e+00  0.000000e+00
bigcom204        0.000000e+00  0.000000e+00
bigcom205        0.000000e+00  0.000000e+00
bigcom212        0.000000e+00  0.000000e+00
bigcom214        0.000000e+00  0.000000e+00
bigcom222        0.000000e+00  0.000000e+00
bigcom223       -1.155796e-05  2.311582e-02
bigcom226        0.000000e+00  0.000000e+00
bigcom227        0.000000e+00  0.000000e+00
bigcom229        0.000000e+00  0.000000e+00
bigcom233        0.000000e+00  3.469447e-20
bigcom236        0.000000e+00  0.000000e+00
bigcom237       -2.614379e-06  8.758080e-02
bigcom246        0.000000e+00  0.000000e+00
bigcom248        0.000000e+00  0.000000e+00
bigcom249        0.000000e+00  0.000000e+00
bigcom250        0.000000e+00  0.000000e+00
bigcom254        0.000000e+00  0.000000e+00
bigcom266        0.000000e+00  0.000000e+00
bigcom269        0.000000e+00  0.000000e+00
bigcom272        0.000000e+00  0.000000e+00
bigcom274        0.000000e+00  0.000000e+00
bigcom281        0.000000e+00  0.000000e+00
bigcom291        0.000000e+00  0.000000e+00
bigcom292        0.000000e+00  0.000000e+00
bigcom295        0.000000e+00  0.000000e+00
bigcom299        0.000000e+00  0.000000e+00
bigcom301        5.882353e-06  2.729272e-02
bigcom306        0.000000e+00  0.000000e+00
bigcom309        0.000000e+00  0.000000e+00
bigcom314        0.000000e+00  0.000000e+00
bigcom321        0.000000e+00  0.000000e+00
bigcom341        0.000000e+00  0.000000e+00
bigcom350        0.000000e+00  0.000000e+00
bigcom353        0.000000e+00  0.000000e+00
bigcom359        0.000000e+00  0.000000e+00
bigcom363        0.000000e+00  0.000000e+00
bigcom365        0.000000e+00  0.000000e+00
bigcom385        0.000000e+00  0.000000e+00
bigcom386        0.000000e+00  0.000000e+00
bigcom408       -7.838559e-06  1.143096e-01
bigcom412        0.000000e+00  0.000000e+00
bigcom480        0.000000e+00  0.000000e+00
spin_vertex      7.199738e-38  2.953193e-15
membership_s1    0.000000e+00  1.421085e-16
membership_s3    0.000000e+00  9.446263e-02
membership_s4    0.000000e+00  1.421085e-16
membership_s5    0.000000e+00  4.618528e-16
membership_s6    0.000000e+00  0.000000e+00
membership_s7    0.000000e+00  1.421085e-16
membership_s8    0.000000e+00  1.262956e-01
membership_s9    0.000000e+00  0.000000e+00
membership_s11   0.000000e+00  0.000000e+00
membership_s12   0.000000e+00  0.000000e+00
membership_s14   0.000000e+00  0.000000e+00
membership_s15   0.000000e+00  0.000000e+00
membership_s16   0.000000e+00  0.000000e+00
membership_s17   0.000000e+00  0.000000e+00
membership_s18   0.000000e+00  0.000000e+00
membership_s20   0.000000e+00  0.000000e+00
membership_s21   7.128948e-38  4.263256e-16
membership_s22   0.000000e+00  0.000000e+00
membership_s24   0.000000e+00  1.421085e-16
membership_s25   0.000000e+00  0.000000e+00
membership_s26   0.000000e+00  0.000000e+00
membership_s27   0.000000e+00  0.000000e+00
membership_s28   0.000000e+00  0.000000e+00
membership_s30   7.328152e-38  5.861978e-16
membership_s31   0.000000e+00  0.000000e+00
membership_s32   0.000000e+00  2.131628e-16
membership_s33   0.000000e+00  0.000000e+00
membership_s36  -7.195535e-38  2.486900e-16
membership_s37   0.000000e+00  0.000000e+00
V1               1.177243e-05  7.134132e-02
V2               1.216839e-04  2.924352e-02
pdi              5.848310e-06  5.432874e-02
adhesion         1.011620e-09  1.264970e-01
cohesion        -1.174746e-05  1.396006e-01
inner            1.208459e-05  2.265734e-02
outer            7.712389e-05  7.881104e-02
ioratio          1.902493e-07  6.575815e-02
comsize         -1.780415e-05  4.257037e-02
target           5.402865e-02  1.169955e+02
[1] "Dataset: med_targets Model GLM, run: 1 of 10 2015-06-16 10:06:13"
[1] "glmnet variable coefficients"
                         [,1]          [,2]
(Intercept)     -3.566979e+00 -3.272549e+00
graph0          -3.571676e-40 -3.759105e-04
graph1          -3.504582e-42 -1.788469e-06
graph2          -9.686194e-42 -1.163294e-04
graph3          -2.811756e-44  5.090561e-09
graph4          -6.205686e-45 -3.882367e-09
graph5           6.322230e-43  1.155172e-06
graph6          -2.684548e-43 -1.549623e-07
graph7           2.462516e-42 -1.834410e-06
graph8           6.521741e-41  1.259659e-05
graph9          -5.141375e-46 -3.272358e-12
graph10         -1.376309e-46 -6.357288e-11
graph11         -9.507262e-48 -6.048563e-12
graph12         -1.086355e-45  1.591675e-10
graph13          2.892649e-46  2.209186e-09
graph14         -9.872791e-46 -7.558641e-10
graph15         -1.456800e-44  1.412309e-07
graph16         -9.315879e-45 -4.688831e-09
graph17         -1.476784e-44 -1.488697e-08
graph18         -5.076821e-44  1.929406e-08
graph19          2.713027e-44  2.530164e-08
graph20          9.971263e-44  1.670907e-07
graph21          1.147264e-43  1.176881e-07
graph22         -2.727289e-43 -5.678745e-07
graph23          2.150585e-43  1.603653e-07
graph24          4.598619e-43  4.074150e-07
graph25          2.439349e-42  1.874883e-06
graph26          2.005917e-42  1.106851e-06
graph27          1.707194e-41  1.369539e-05
graph28          7.693819e-42 -3.910338e-06
graph29          8.749059e-41  9.078277e-05
orbit0          -3.571676e-40 -3.760633e-04
orbit1          -3.587164e-42 -1.718344e-06
orbit2          -2.485417e-41 -2.546289e-05
orbit3          -9.686194e-42 -1.163324e-04
orbit4          -1.607965e-44  3.135250e-08
orbit5          -1.545717e-43 -6.803648e-08
orbit6          -6.203160e-45 -3.878294e-09
orbit7          -3.701091e-42 -4.241157e-06
orbit8           6.322230e-43  1.156759e-06
orbit9          -3.648085e-43  3.405466e-07
orbit10         -4.806467e-43 -4.368313e-07
orbit11         -2.377837e-42 -5.677653e-06
orbit12          2.463697e-42 -1.982729e-06
orbit13          1.655214e-41 -9.569951e-06
orbit14          6.521741e-41  1.262723e-05
orbit15         -6.088018e-46  1.545547e-10
orbit16         -1.536546e-45  8.292817e-11
orbit17         -2.957725e-45 -6.254611e-10
orbit18          5.276641e-46  7.898475e-10
orbit19         -2.059595e-46 -1.081896e-10
orbit20         -5.175552e-46 -3.665098e-10
orbit21         -1.424854e-44 -8.537224e-09
orbit22         -9.507218e-48 -6.047355e-12
orbit23         -8.555132e-43 -1.131427e-06
orbit24          2.549070e-45  7.043215e-09
orbit25         -9.308565e-45 -1.157225e-08
orbit26         -2.152609e-44 -6.267201e-12
orbit27          6.927982e-46  2.232458e-08
orbit28         -2.960052e-44  8.962354e-09
orbit29          3.883254e-45  2.381708e-09
orbit30         -5.819722e-44 -6.041928e-08
orbit31         -1.701657e-45 -9.943279e-10
orbit32         -1.693598e-45 -1.565812e-09
orbit33         -6.253193e-43 -8.668457e-07
orbit34         -1.456800e-44  1.414755e-07
orbit35         -3.437682e-44 -1.041585e-08
orbit36          5.720911e-44  9.299522e-08
orbit37         -1.710015e-44 -1.226734e-08
orbit38         -6.784554e-44 -2.958851e-08
orbit39         -2.180541e-44  1.941008e-08
orbit40         -2.437105e-44 -3.149490e-08
orbit41         -1.947144e-44  7.485405e-08
orbit42          1.336185e-42  6.262211e-07
orbit43         -5.414043e-44  1.486840e-08
orbit44          4.780054e-41  7.844920e-05
orbit45          5.544165e-44  1.376777e-07
orbit46          1.288850e-43  8.867571e-08
orbit47          4.888671e-43  7.094717e-07
orbit48         -4.666043e-44 -1.328722e-07
orbit49          1.064516e-43  1.840302e-07
orbit50          7.770570e-43 -1.774436e-07
orbit51          2.575043e-43  3.309858e-07
orbit52          1.952921e-43  1.017280e-07
orbit53          6.592209e-43  4.980099e-07
orbit54         -2.826743e-43 -5.797186e-07
orbit55          1.866496e-41  1.492434e-05
orbit56          5.990656e-43  1.074875e-06
orbit57          2.131497e-43  8.723472e-09
orbit58          3.715526e-42 -1.998162e-06
orbit59          5.985359e-43  5.516237e-07
orbit60          1.723005e-42  1.377131e-06
orbit61          2.187964e-41  1.193488e-05
orbit62          5.739333e-42  5.711172e-06
orbit63          8.433985e-42  7.279046e-06
orbit64          4.501880e-42  1.734144e-06
orbit65          3.942120e-42  2.347892e-06
orbit66          3.539684e-42  1.952838e-06
orbit67          1.720196e-41  5.976092e-06
orbit68          1.757465e-41  1.406595e-05
orbit69          2.183320e-40  1.815497e-04
orbit70          1.112629e-41 -2.456114e-06
orbit71          1.423910e-41 -2.258813e-05
orbit72          8.749059e-41  9.079430e-05
AP               9.118555e-39  1.246158e-02
bet             -1.476247e-43 -1.378640e-07
ecc              6.574827e-39  2.366135e-03
eccrad           3.944896e-38  1.419839e-02
close           -1.600194e-37 -1.462762e-02
constraint       8.609169e-38  9.664150e-02
coreness        -2.250745e-40  1.195834e-04
knn             -3.384716e-41 -1.041199e-05
hubscore        -9.114914e-38  1.824309e-02
pagerank        -4.358385e-37 -7.835949e-01
trans            2.166290e-38  2.173603e-02
evcent          -9.233394e-38  1.753852e-02
first           -3.571676e-40 -3.758879e-04
upto_second     -4.920227e-42 -2.288429e-06
upto_third      -1.085558e-42  4.485468e-07
upto_fourth     -1.033927e-41 -1.246240e-06
upto_fifth      -2.164791e-40 -6.990596e-05
upto_sixth      -1.401676e-39  9.404928e-06
second          -4.925095e-42 -2.277192e-06
third           -3.280190e-43  1.730624e-06
fourth           8.709312e-43 -7.504893e-07
fifth            1.060157e-41  9.983850e-07
sixth            2.432192e-40  8.370032e-05
ratio1          -3.663973e-41 -8.778525e-06
ratio2           1.805550e-40  8.408378e-06
ratio3           5.847855e-39  1.235537e-03
ratio4           1.443583e-37  5.053862e-02
ratio5           1.340466e-37  1.462845e-01
ratio6           1.493247e-39  7.056738e-04
selfinter       -3.982355e-39 -7.393396e-03
walktrap_vertex  1.028515e-38  2.243659e-02
bigcom1         -2.983153e-39  1.692992e-03
bigcom2         -2.776685e-38 -4.432494e-02
bigcom3          1.670558e-40  1.462987e-03
bigcom4          2.459361e-39  8.637006e-03
bigcom6         -2.777286e-38 -4.801228e-02
bigcom8          1.259798e-40 -8.253275e-04
bigcom9         -2.786940e-38 -4.426396e-02
bigcom11        -2.782104e-38 -4.714808e-02
bigcom13        -2.780898e-38 -4.601059e-02
bigcom15        -2.782708e-38 -4.415158e-02
bigcom16        -2.777286e-38 -4.604340e-02
bigcom21        -2.793007e-38 -4.611256e-02
bigcom22         1.509793e-38  3.035619e-02
bigcom24         2.249770e-37  2.701697e-01
bigcom26        -1.212786e-38 -1.678218e-02
bigcom28         2.040238e-38  2.863567e-02
bigcom30        -1.212786e-38 -1.534450e-02
bigcom31        -2.776084e-38 -4.454419e-02
bigcom32        -2.777887e-38 -5.020528e-02
bigcom33        -2.775483e-38 -4.796854e-02
bigcom34        -2.774883e-38 -5.079779e-02
bigcom36         1.744660e-37  2.265875e-01
bigcom37         4.775142e-37  3.314328e-01
bigcom38        -2.776084e-38 -5.016207e-02
bigcom39        -2.784520e-38 -4.785511e-02
bigcom40        -7.248506e-39 -1.259727e-02
bigcom43        -2.776685e-38 -4.661598e-02
bigcom44        -3.465243e-39 -1.135367e-03
bigcom46        -2.780295e-38 -4.838834e-02
bigcom47         9.869054e-38  1.515392e-01
bigcom49        -2.777887e-38 -4.721483e-02
bigcom50        -2.775483e-38 -4.435556e-02
bigcom51        -2.775483e-38 -4.939525e-02
bigcom52        -2.776685e-38 -4.887758e-02
bigcom54         0.000000e+00  0.000000e+00
bigcom56        -2.782104e-38 -4.650759e-02
bigcom62        -2.776084e-38 -5.033327e-02
bigcom66        -2.774883e-38 -4.954156e-02
bigcom68        -2.775483e-38 -4.911494e-02
bigcom69        -2.779091e-38 -4.678813e-02
bigcom71         0.000000e+00  0.000000e+00
bigcom72        -2.774883e-38 -4.693184e-02
bigcom73        -2.783916e-38 -4.755424e-02
bigcom74        -2.780295e-38 -4.761219e-02
bigcom75        -2.776084e-38 -4.903552e-02
bigcom76        -2.777286e-38 -4.464881e-02
bigcom77        -2.777887e-38 -4.774806e-02
bigcom79        -2.775483e-38 -4.732410e-02
bigcom80        -2.777887e-38 -4.975001e-02
bigcom82        -2.776084e-38 -4.529485e-02
bigcom83        -2.775483e-38 -5.423844e-02
bigcom84         4.779278e-37  4.667784e-01
bigcom85        -2.775483e-38 -4.611729e-02
bigcom87        -2.777887e-38 -4.774730e-02
bigcom89        -2.774883e-38 -5.029694e-02
bigcom91        -2.779693e-38 -4.582443e-02
bigcom92        -2.785124e-38 -4.436661e-02
bigcom93        -2.774883e-38 -5.324522e-02
bigcom96        -2.776084e-38 -4.903994e-02
bigcom97        -2.776685e-38 -4.605857e-02
bigcom98         0.000000e+00  0.000000e+00
bigcom99         0.000000e+00  0.000000e+00
bigcom101        7.342607e-38  9.183543e-02
bigcom104       -2.775483e-38 -4.796131e-02
bigcom106       -2.775483e-38 -4.950367e-02
bigcom109       -2.775483e-38 -4.818545e-02
bigcom113       -2.775483e-38 -4.637053e-02
bigcom116        3.849470e-39  1.079914e-02
bigcom120       -2.776084e-38 -5.517407e-02
bigcom123       -2.775483e-38 -4.420364e-02
bigcom126       -2.775483e-38 -4.708974e-02
bigcom127       -2.777286e-38 -4.626208e-02
bigcom137       -2.777887e-38 -4.835488e-02
bigcom139       -2.774883e-38 -5.085572e-02
bigcom140       -2.776084e-38 -4.928147e-02
bigcom143       -2.774883e-38 -5.312765e-02
bigcom145       -2.774883e-38 -3.758277e-02
bigcom146        3.091581e-37  3.449370e-01
bigcom147       -2.783916e-38 -4.722213e-02
bigcom149       -2.776685e-38 -4.778692e-02
bigcom153        1.167340e-37  1.590620e-01
bigcom154        0.000000e+00  0.000000e+00
bigcom156       -2.777286e-38 -4.783022e-02
bigcom157       -2.782104e-38 -4.316775e-02
bigcom158       -2.775483e-38 -5.399764e-02
bigcom160        0.000000e+00  0.000000e+00
bigcom161       -2.775483e-38 -4.643445e-02
bigcom162       -2.775483e-38 -4.468689e-02
bigcom164       -2.774883e-38 -4.904115e-02
bigcom166       -2.777887e-38 -4.757690e-02
bigcom167        5.657909e-38  8.514731e-02
bigcom171       -2.780295e-38 -4.810082e-02
bigcom173       -2.775483e-38 -4.399967e-02
bigcom175       -2.774883e-38 -4.238903e-02
bigcom176       -2.774883e-38 -4.929006e-02
bigcom177       -2.775483e-38 -5.003904e-02
bigcom178        4.775142e-37  5.111600e-01
bigcom180       -2.775483e-38 -4.493057e-02
bigcom181       -2.780295e-38 -4.644577e-02
bigcom184        3.091581e-37  3.490012e-01
bigcom186       -2.775483e-38 -4.799733e-02
bigcom187       -2.775483e-38 -4.742825e-02
bigcom189       -2.777286e-38 -4.976024e-02
bigcom194       -2.776084e-38 -4.788382e-02
bigcom195       -2.774883e-38 -4.868078e-02
bigcom196       -2.776084e-38 -4.757794e-02
bigcom204        0.000000e+00  0.000000e+00
bigcom205       -2.775483e-38 -4.639229e-02
bigcom212       -2.775483e-38 -5.039531e-02
bigcom214       -2.774883e-38 -4.338424e-02
bigcom222       -2.775483e-38 -4.641214e-02
bigcom223        1.407900e-37  1.936446e-01
bigcom226       -2.775483e-38 -5.017492e-02
bigcom227       -2.775483e-38 -4.741218e-02
bigcom229       -2.774883e-38 -4.770894e-02
bigcom233       -2.776084e-38 -4.997528e-02
bigcom236       -2.774883e-38 -3.920017e-02
bigcom237        2.249770e-37  2.667946e-01
bigcom246       -2.779693e-38 -4.261350e-02
bigcom248       -2.780898e-38 -4.562935e-02
bigcom249       -2.776084e-38 -4.543071e-02
bigcom250       -2.782104e-38 -4.695491e-02
bigcom254       -2.775483e-38 -4.480588e-02
bigcom266       -2.776084e-38 -4.735122e-02
bigcom269        0.000000e+00  0.000000e+00
bigcom272       -2.774883e-38 -4.555397e-02
bigcom274       -2.789364e-38 -4.309181e-02
bigcom281       -2.777286e-38 -5.421047e-02
bigcom291       -2.776685e-38 -4.284462e-02
bigcom292       -2.775483e-38 -4.858157e-02
bigcom295       -2.777887e-38 -5.009783e-02
bigcom299       -2.775483e-38 -4.807887e-02
bigcom301        9.869054e-38  1.422706e-01
bigcom306       -2.774883e-38 -4.662619e-02
bigcom309       -2.774883e-38 -4.975766e-02
bigcom314       -2.776685e-38 -4.994195e-02
bigcom321       -2.774883e-38 -4.614345e-02
bigcom341       -2.775483e-38 -4.654153e-02
bigcom350       -2.776084e-38 -4.925534e-02
bigcom353       -2.774883e-38 -4.985472e-02
bigcom359       -2.775483e-38 -4.723705e-02
bigcom363       -2.774883e-38 -5.196971e-02
bigcom365       -2.776685e-38 -4.784698e-02
bigcom385       -2.775483e-38 -4.843178e-02
bigcom386       -2.776084e-38 -4.753548e-02
bigcom408        3.091581e-37  3.444049e-01
bigcom412       -2.775483e-38 -5.009180e-02
bigcom480       -2.774883e-38 -4.975211e-02
spin_vertex      1.311948e-38  1.160485e-02
membership_s1    7.000784e-39  1.205102e-02
membership_s3    9.825707e-37  6.520080e-01
membership_s4    1.831523e-39  3.541428e-03
membership_s5    1.609352e-39  1.296913e-03
membership_s6   -4.561033e-39 -3.925098e-03
membership_s7    8.205031e-39  1.504769e-02
membership_s8    4.775142e-37  3.314603e-01
membership_s9   -2.776084e-38 -5.165052e-02
membership_s11  -2.775483e-38 -4.897752e-02
membership_s12  -2.777286e-38 -4.538268e-02
membership_s14  -2.776084e-38 -4.811244e-02
membership_s15  -9.144038e-39 -2.159824e-02
membership_s16  -2.776685e-38 -4.551169e-02
membership_s17  -2.774883e-38 -4.844904e-02
membership_s18  -2.798491e-38 -4.526631e-02
membership_s20  -2.774883e-38 -5.214250e-02
membership_s21   3.020587e-38  5.361579e-02
membership_s22   5.657909e-38  8.613796e-02
membership_s24   5.009810e-38  5.715678e-02
membership_s25  -2.783916e-38 -4.412685e-02
membership_s26   0.000000e+00  0.000000e+00
membership_s27  -9.782366e-39 -1.511996e-02
membership_s28  -2.775483e-38 -4.514612e-02
membership_s30   2.834649e-39  2.464885e-03
membership_s31  -1.438564e-38 -1.972656e-02
membership_s32  -5.804360e-40 -8.246550e-03
membership_s33  -2.774883e-38 -5.263593e-02
membership_s36  -5.791496e-39 -2.980887e-03
membership_s37  -2.788757e-38 -4.503841e-02
V1               4.217414e-38  1.947364e-02
V2               2.125573e-38  3.457752e-02
pdi              4.958468e-35  7.926114e+01
adhesion        -4.075546e-42 -2.431258e-06
cohesion         8.021344e-42  4.644302e-06
inner            8.350985e-43  3.699166e-07
outer            5.101991e-43 -8.017071e-07
ioratio         -4.718975e-38 -2.637110e-02
comsize         -4.375736e-43 -4.481102e-06
target           1.010101e-36  1.932859e+00
[1] "Dataset: med_targets Model GBM, run: 2 of 10 2015-06-16 10:07:02"
Iter   TrainDeviance   ValidDeviance   StepSize   Improve
     1        0.2105             nan     0.0100    0.0095
     2        0.1971             nan     0.0100    0.0061
     3        0.1868             nan     0.0100    0.0049
     4        0.1784             nan     0.0100    0.0045
     5        0.1712             nan     0.0100    0.0040
     6        0.1650             nan     0.0100    0.0032
     7        0.1594             nan     0.0100    0.0027
     8        0.1545             nan     0.0100    0.0027
     9        0.1499             nan     0.0100    0.0023
    10        0.1458             nan     0.0100    0.0022
    20        0.1160             nan     0.0100    0.0012
    40        0.0831             nan     0.0100    0.0006
    60        0.0632             nan     0.0100    0.0004
    80        0.0493             nan     0.0100    0.0003
   100        0.0390             nan     0.0100    0.0002
   120        0.0312             nan     0.0100    0.0002
   140        0.0251             nan     0.0100    0.0001
   160        0.0202             nan     0.0100    0.0001
   180        0.0164             nan     0.0100    0.0001
   194        0.0142             nan     0.0100    0.0001

[1] "GBM variable coefficients"
                            var      rel.inf
target                   target 1.000000e+02
graph0                   graph0 5.574826e-25
graph1                   graph1 4.816283e-25
graph22                 graph22 7.819780e-26
graph4                   graph4 6.623765e-26
ratio5                   ratio5 6.468145e-26
V2                           V2 5.830990e-26
outer                     outer 5.819097e-26
graph2                   graph2 4.746664e-26
orbit39                 orbit39 4.586787e-26
graph29                 graph29 4.393700e-26
graph17                 graph17 4.351362e-26
graph6                   graph6 4.314236e-26
graph7                   graph7 3.926357e-26
orbit12                 orbit12 3.098648e-26
orbit30                 orbit30 2.537884e-26
bet                         bet 2.334175e-26
graph28                 graph28 2.317881e-26
orbit1                   orbit1 2.091635e-26
orbit46                 orbit46 2.033597e-26
sixth                     sixth 1.875058e-26
graph5                   graph5 1.734276e-26
adhesion               adhesion 1.525506e-26
V1                           V1 1.470163e-26
upto_sixth           upto_sixth 1.409727e-26
ratio3                   ratio3 1.397537e-26
graph26                 graph26 1.297446e-26
graph16                 graph16 1.255813e-26
orbit17                 orbit17 1.171767e-26
orbit5                   orbit5 1.167693e-26
close                     close 1.165236e-26
orbit55                 orbit55 1.155672e-26
graph3                   graph3 1.107900e-26
orbit44                 orbit44 1.027269e-26
orbit7                   orbit7 8.090304e-27
orbit65                 orbit65 7.985069e-27
trans                     trans 6.857558e-27
comsize                 comsize 6.842205e-27
orbit15                 orbit15 6.702740e-27
constraint           constraint 5.304470e-27
orbit32                 orbit32 5.133288e-27
orbit70                 orbit70 4.936885e-27
fifth                     fifth 4.775061e-27
cohesion               cohesion 4.614133e-27
coreness               coreness 4.575134e-27
orbit58                 orbit58 4.497822e-27
orbit66                 orbit66 4.476493e-27
walktrap_vertex walktrap_vertex 4.343393e-27
orbit56                 orbit56 4.133199e-27
ratio2                   ratio2 4.046685e-27
graph23                 graph23 3.570370e-27
graph19                 graph19 3.260778e-27
ratio6                   ratio6 3.067138e-27
ratio1                   ratio1 2.742552e-27
orbit4                   orbit4 2.739480e-27
orbit45                 orbit45 2.593196e-27
ratio4                   ratio4 2.207934e-27
membership_s32   membership_s32 1.987986e-27
graph8                   graph8 1.747377e-27
orbit25                 orbit25 1.741339e-27
orbit27                 orbit27 1.725864e-27
graph20                 graph20 1.671748e-27
orbit21                 orbit21 1.670587e-27
third                     third 1.559669e-27
orbit2                   orbit2 1.339237e-27
orbit19                 orbit19 1.298880e-27
graph14                 graph14 1.141216e-27
orbit71                 orbit71 1.050905e-27
graph18                 graph18 9.567700e-28
spin_vertex         spin_vertex 9.504004e-28
orbit9                   orbit9 8.747924e-28
orbit24                 orbit24 6.660000e-28
orbit35                 orbit35 6.561605e-28
graph15                 graph15 5.822643e-28
orbit59                 orbit59 5.594915e-28
orbit18                 orbit18 5.487993e-28
orbit20                 orbit20 3.937708e-28
orbit33                 orbit33 3.349273e-28
pagerank               pagerank 2.533767e-28
orbit61                 orbit61 2.209040e-28
fourth                   fourth 1.603174e-28
graph25                 graph25 1.421651e-28
graph27                 graph27 1.399211e-28
upto_second         upto_second 1.382030e-28
second                   second 9.022492e-29
inner                     inner 5.676998e-29
orbit16                 orbit16 5.126514e-29
orbit51                 orbit51 4.322428e-29
orbit13                 orbit13 3.999261e-29
graph10                 graph10 2.641181e-29
upto_third           upto_third 1.580771e-29
orbit10                 orbit10 1.389617e-29
graph11                 graph11 1.352683e-29
orbit26                 orbit26 9.259900e-30
orbit53                 orbit53 7.630383e-30
orbit31                 orbit31 7.239042e-30
ioratio                 ioratio 6.708308e-30
graph13                 graph13 6.439000e-30
hubscore               hubscore 5.994247e-30
orbit57                 orbit57 5.262457e-30
orbit38                 orbit38 4.567577e-30
graph12                 graph12 4.473685e-30
orbit6                   orbit6 4.163545e-30
graph21                 graph21 3.253885e-30
orbit62                 orbit62 3.027578e-30
orbit67                 orbit67 2.961277e-30
graph24                 graph24 2.745723e-30
orbit36                 orbit36 2.551798e-30
knn                         knn 2.438690e-30
orbit23                 orbit23 2.425069e-30
orbit11                 orbit11 1.814850e-30
orbit41                 orbit41 1.779601e-30
orbit28                 orbit28 1.335946e-30
orbit49                 orbit49 1.283785e-30
bigcom28               bigcom28 1.216506e-30
graph9                   graph9 1.136314e-30
orbit52                 orbit52 8.797790e-31
orbit42                 orbit42 7.069251e-31
bigcom44               bigcom44 6.597772e-31
upto_fifth           upto_fifth 5.472751e-31
orbit68                 orbit68 5.167779e-31
orbit29                 orbit29 4.447282e-31
orbit37                 orbit37 2.812055e-31
orbit54                 orbit54 2.579933e-31
orbit40                 orbit40 2.473640e-31
orbit60                 orbit60 1.740797e-31
orbit43                 orbit43 1.465344e-31
orbit47                 orbit47 1.328953e-31
upto_fourth         upto_fourth 1.176532e-31
membership_s36   membership_s36 7.603457e-32
orbit64                 orbit64 6.388406e-32
orbit50                 orbit50 5.099959e-32
evcent                   evcent 3.548725e-32
orbit63                 orbit63 1.930237e-32
orbit0                   orbit0 0.000000e+00
orbit3                   orbit3 0.000000e+00
orbit8                   orbit8 0.000000e+00
orbit14                 orbit14 0.000000e+00
orbit22                 orbit22 0.000000e+00
orbit34                 orbit34 0.000000e+00
orbit48                 orbit48 0.000000e+00
orbit69                 orbit69 0.000000e+00
orbit72                 orbit72 0.000000e+00
AP                           AP 0.000000e+00
ecc                         ecc 0.000000e+00
eccrad                   eccrad 0.000000e+00
first                     first 0.000000e+00
selfinter             selfinter 0.000000e+00
bigcom1                 bigcom1 0.000000e+00
bigcom2                 bigcom2 0.000000e+00
bigcom3                 bigcom3 0.000000e+00
bigcom4                 bigcom4 0.000000e+00
bigcom6                 bigcom6 0.000000e+00
bigcom8                 bigcom8 0.000000e+00
bigcom9                 bigcom9 0.000000e+00
bigcom11               bigcom11 0.000000e+00
bigcom13               bigcom13 0.000000e+00
bigcom15               bigcom15 0.000000e+00
bigcom16               bigcom16 0.000000e+00
bigcom21               bigcom21 0.000000e+00
bigcom22               bigcom22 0.000000e+00
bigcom24               bigcom24 0.000000e+00
bigcom26               bigcom26 0.000000e+00
bigcom30               bigcom30 0.000000e+00
bigcom31               bigcom31 0.000000e+00
bigcom32               bigcom32 0.000000e+00
bigcom33               bigcom33 0.000000e+00
bigcom34               bigcom34 0.000000e+00
bigcom36               bigcom36 0.000000e+00
bigcom37               bigcom37 0.000000e+00
bigcom38               bigcom38 0.000000e+00
bigcom39               bigcom39 0.000000e+00
bigcom40               bigcom40 0.000000e+00
bigcom43               bigcom43 0.000000e+00
bigcom46               bigcom46 0.000000e+00
bigcom47               bigcom47 0.000000e+00
bigcom49               bigcom49 0.000000e+00
bigcom50               bigcom50 0.000000e+00
bigcom51               bigcom51 0.000000e+00
bigcom52               bigcom52 0.000000e+00
bigcom54               bigcom54 0.000000e+00
bigcom56               bigcom56 0.000000e+00
bigcom62               bigcom62 0.000000e+00
bigcom66               bigcom66 0.000000e+00
bigcom68               bigcom68 0.000000e+00
bigcom69               bigcom69 0.000000e+00
bigcom71               bigcom71 0.000000e+00
bigcom72               bigcom72 0.000000e+00
bigcom73               bigcom73 0.000000e+00
bigcom74               bigcom74 0.000000e+00
bigcom75               bigcom75 0.000000e+00
bigcom76               bigcom76 0.000000e+00
bigcom77               bigcom77 0.000000e+00
bigcom79               bigcom79 0.000000e+00
bigcom80               bigcom80 0.000000e+00
bigcom82               bigcom82 0.000000e+00
bigcom83               bigcom83 0.000000e+00
bigcom84               bigcom84 0.000000e+00
bigcom85               bigcom85 0.000000e+00
bigcom87               bigcom87 0.000000e+00
bigcom89               bigcom89 0.000000e+00
bigcom91               bigcom91 0.000000e+00
bigcom92               bigcom92 0.000000e+00
bigcom93               bigcom93 0.000000e+00
bigcom96               bigcom96 0.000000e+00
bigcom97               bigcom97 0.000000e+00
bigcom98               bigcom98 0.000000e+00
bigcom99               bigcom99 0.000000e+00
bigcom101             bigcom101 0.000000e+00
bigcom104             bigcom104 0.000000e+00
bigcom106             bigcom106 0.000000e+00
bigcom109             bigcom109 0.000000e+00
bigcom113             bigcom113 0.000000e+00
bigcom116             bigcom116 0.000000e+00
bigcom120             bigcom120 0.000000e+00
bigcom123             bigcom123 0.000000e+00
bigcom126             bigcom126 0.000000e+00
bigcom127             bigcom127 0.000000e+00
bigcom137             bigcom137 0.000000e+00
bigcom139             bigcom139 0.000000e+00
bigcom140             bigcom140 0.000000e+00
bigcom143             bigcom143 0.000000e+00
bigcom145             bigcom145 0.000000e+00
bigcom146             bigcom146 0.000000e+00
bigcom147             bigcom147 0.000000e+00
bigcom149             bigcom149 0.000000e+00
bigcom153             bigcom153 0.000000e+00
bigcom154             bigcom154 0.000000e+00
bigcom156             bigcom156 0.000000e+00
bigcom157             bigcom157 0.000000e+00
bigcom158             bigcom158 0.000000e+00
bigcom160             bigcom160 0.000000e+00
bigcom161             bigcom161 0.000000e+00
bigcom162             bigcom162 0.000000e+00
bigcom164             bigcom164 0.000000e+00
bigcom166             bigcom166 0.000000e+00
bigcom167             bigcom167 0.000000e+00
bigcom171             bigcom171 0.000000e+00
bigcom173             bigcom173 0.000000e+00
bigcom175             bigcom175 0.000000e+00
bigcom176             bigcom176 0.000000e+00
bigcom177             bigcom177 0.000000e+00
bigcom178             bigcom178 0.000000e+00
bigcom180             bigcom180 0.000000e+00
bigcom181             bigcom181 0.000000e+00
bigcom184             bigcom184 0.000000e+00
bigcom186             bigcom186 0.000000e+00
bigcom187             bigcom187 0.000000e+00
bigcom189             bigcom189 0.000000e+00
bigcom194             bigcom194 0.000000e+00
bigcom195             bigcom195 0.000000e+00
bigcom196             bigcom196 0.000000e+00
bigcom204             bigcom204 0.000000e+00
bigcom205             bigcom205 0.000000e+00
bigcom212             bigcom212 0.000000e+00
bigcom214             bigcom214 0.000000e+00
bigcom222             bigcom222 0.000000e+00
bigcom223             bigcom223 0.000000e+00
bigcom226             bigcom226 0.000000e+00
bigcom227             bigcom227 0.000000e+00
bigcom229             bigcom229 0.000000e+00
bigcom233             bigcom233 0.000000e+00
bigcom236             bigcom236 0.000000e+00
bigcom237             bigcom237 0.000000e+00
bigcom246             bigcom246 0.000000e+00
bigcom248             bigcom248 0.000000e+00
bigcom249             bigcom249 0.000000e+00
bigcom250             bigcom250 0.000000e+00
bigcom254             bigcom254 0.000000e+00
bigcom266             bigcom266 0.000000e+00
bigcom269             bigcom269 0.000000e+00
bigcom272             bigcom272 0.000000e+00
bigcom274             bigcom274 0.000000e+00
bigcom281             bigcom281 0.000000e+00
bigcom291             bigcom291 0.000000e+00
bigcom292             bigcom292 0.000000e+00
bigcom295             bigcom295 0.000000e+00
bigcom299             bigcom299 0.000000e+00
bigcom301             bigcom301 0.000000e+00
bigcom306             bigcom306 0.000000e+00
bigcom309             bigcom309 0.000000e+00
bigcom314             bigcom314 0.000000e+00
bigcom321             bigcom321 0.000000e+00
bigcom341             bigcom341 0.000000e+00
bigcom350             bigcom350 0.000000e+00
bigcom353             bigcom353 0.000000e+00
bigcom359             bigcom359 0.000000e+00
bigcom363             bigcom363 0.000000e+00
bigcom365             bigcom365 0.000000e+00
bigcom385             bigcom385 0.000000e+00
bigcom386             bigcom386 0.000000e+00
bigcom408             bigcom408 0.000000e+00
bigcom412             bigcom412 0.000000e+00
bigcom480             bigcom480 0.000000e+00
membership_s1     membership_s1 0.000000e+00
membership_s3     membership_s3 0.000000e+00
membership_s4     membership_s4 0.000000e+00
membership_s5     membership_s5 0.000000e+00
membership_s6     membership_s6 0.000000e+00
membership_s7     membership_s7 0.000000e+00
membership_s8     membership_s8 0.000000e+00
membership_s9     membership_s9 0.000000e+00
membership_s11   membership_s11 0.000000e+00
membership_s12   membership_s12 0.000000e+00
membership_s14   membership_s14 0.000000e+00
membership_s15   membership_s15 0.000000e+00
membership_s16   membership_s16 0.000000e+00
membership_s17   membership_s17 0.000000e+00
membership_s18   membership_s18 0.000000e+00
membership_s20   membership_s20 0.000000e+00
membership_s21   membership_s21 0.000000e+00
membership_s22   membership_s22 0.000000e+00
membership_s24   membership_s24 0.000000e+00
membership_s25   membership_s25 0.000000e+00
membership_s26   membership_s26 0.000000e+00
membership_s27   membership_s27 0.000000e+00
membership_s28   membership_s28 0.000000e+00
membership_s30   membership_s30 0.000000e+00
membership_s31   membership_s31 0.000000e+00
membership_s33   membership_s33 0.000000e+00
membership_s37   membership_s37 0.000000e+00
pdi                         pdi 0.000000e+00
[1] "Dataset: med_targets Model RF, run: 2 of 10 2015-06-16 10:08:24"
     |      Out-of-bag   |
Tree |      MSE  %Var(y) |
   1 | 0.001708     7.14 |
   2 | 0.001498     6.26 |
   3 | 0.0006755     2.82 |
   4 | 0.0005149     2.15 |
   5 | 0.0006476     2.71 |
   6 | 0.000831     3.47 |
   7 | 0.000669     2.80 |
   8 | 0.0007994     3.34 |
   9 | 0.0006369     2.66 |
  10 | 0.000579     2.42 |
  11 | 0.0006648     2.78 |
  12 | 0.0005518     2.31 |
  13 | 0.0005449     2.28 |
  14 | 0.0005367     2.24 |
  15 | 0.0004329     1.81 |
  16 | 0.0004402     1.84 |
  17 | 0.0004054     1.69 |
  18 | 0.0004291     1.79 |
  19 | 0.0004634     1.94 |
  20 | 0.000453     1.89 |
  21 | 0.0003917     1.64 |
  22 | 0.0003591     1.50 |
  23 | 0.0003324     1.39 |
  24 | 0.0003084     1.29 |
  25 | 0.000273     1.14 |
  26 | 0.000254     1.06 |
  27 |  0.00025     1.05 |
  28 | 0.0002672     1.12 |
  29 | 0.0002449     1.02 |
  30 | 0.0002653     1.11 |
  31 | 0.0002516     1.05 |
  32 | 0.0002292     0.96 |
  33 | 0.0002227     0.93 |
  34 | 0.0002096     0.88 |
  35 | 0.0001938     0.81 |
  36 | 0.0001909     0.80 |
  37 | 0.000192     0.80 |
  38 | 0.0001826     0.76 |
  39 | 0.0001704     0.71 |
  40 | 0.0001649     0.69 |
  41 | 0.0001571     0.66 |
  42 | 0.0001602     0.67 |
  43 | 0.0001634     0.68 |
  44 | 0.0001683     0.70 |
  45 | 0.0001633     0.68 |
  46 | 0.0001601     0.67 |
  47 | 0.0001558     0.65 |
  48 | 0.0001462     0.61 |
  49 | 0.0001588     0.66 |
  50 | 0.0001546     0.65 |
  51 | 0.0001505     0.63 |
  52 | 0.0001444     0.60 |
  53 | 0.0001371     0.57 |
  54 | 0.0001424     0.60 |
  55 | 0.0001376     0.58 |
  56 | 0.0001387     0.58 |
  57 | 0.0001347     0.56 |
  58 | 0.0001374     0.57 |
  59 | 0.000134     0.56 |
  60 | 0.0001332     0.56 |
  61 | 0.0001389     0.58 |
  62 | 0.0001387     0.58 |
  63 | 0.0001377     0.58 |
  64 | 0.0001415     0.59 |
  65 | 0.0001495     0.62 |
  66 | 0.0001489     0.62 |
  67 | 0.0001481     0.62 |
  68 | 0.0001435     0.60 |
  69 | 0.0001383     0.58 |
  70 | 0.0001342     0.56 |
  71 | 0.0001296     0.54 |
  72 | 0.000126     0.53 |
  73 | 0.0001221     0.51 |
  74 | 0.0001231     0.51 |
  75 | 0.0001212     0.51 |
  76 | 0.0001182     0.49 |
  77 | 0.0001175     0.49 |
  78 | 0.0001193     0.50 |
  79 |  0.00012     0.50 |
  80 | 0.0001232     0.51 |
  81 | 0.0001206     0.50 |
  82 | 0.0001173     0.49 |
  83 | 0.000118     0.49 |
  84 | 0.0001139     0.48 |
  85 | 0.0001129     0.47 |
  86 | 0.0001173     0.49 |
  87 | 0.000117     0.49 |
  88 | 0.0001141     0.48 |
  89 | 0.000113     0.47 |
  90 | 0.0001096     0.46 |
  91 | 0.0001117     0.47 |
  92 | 0.0001071     0.45 |
  93 | 0.0001053     0.44 |
  94 | 0.0001038     0.43 |
  95 | 0.0001064     0.44 |
  96 | 0.0001094     0.46 |
  97 | 0.0001073     0.45 |
  98 | 0.0001059     0.44 |
  99 | 0.0001082     0.45 |
 100 | 0.0001064     0.44 |
[1] "Random Forest variable coefficients"
                      %IncMSE IncNodePurity
graph5          -1.887241e-34  2.601547e-15
graph6           6.321876e-05  5.874654e-02
graph7          -9.494100e-36  5.551115e-19
graph8          -9.559902e-36  6.389334e-16
graph9           4.671307e-05  4.260577e-02
graph10          0.000000e+00  4.818169e-02
graph11          0.000000e+00  4.276683e-15
graph12          0.000000e+00  3.642919e-18
graph13         -5.588077e-34  1.500000e-02
graph14          1.194743e-05  3.111111e-02
graph15          0.000000e+00  3.638912e-15
graph16         -1.193317e-05  1.555556e-02
graph17         -5.614977e-34  1.777778e-02
graph18         -3.797820e-34  2.594782e-15
graph19          3.529412e-05  3.882820e-02
graph20          1.197605e-05  2.549131e-02
graph21         -5.633362e-34  4.394436e-15
graph22         -3.288539e-34  4.150985e-15
graph23          6.632342e-05  4.788526e-02
graph24          4.093567e-05  1.663196e-02
graph25          0.000000e+00  1.665335e-18
graph26          5.948840e-06  5.852340e-02
graph27          5.817336e-06  3.575730e-02
graph28          1.580694e-36  1.000935e-17
graph29         -2.896871e-06  2.288556e-03
orbit0          -1.181335e-05  2.606335e-02
orbit1          -9.528424e-35  9.581165e-03
orbit2          -2.960332e-05  2.933333e-02
orbit3          -1.779359e-05  3.333333e-02
orbit4           1.117862e-07  3.713802e-02
orbit5          -2.038773e-34  9.435041e-03
orbit6           6.100032e-36  9.559550e-03
orbit7           3.906098e-35  3.742701e-03
orbit8           1.665336e-04  3.761721e-02
orbit9          -2.343665e-34  1.047990e-01
orbit10          4.840218e-35  7.096823e-15
orbit11          5.864306e-05  1.615756e-02
orbit12          2.355808e-05  4.446429e-02
orbit13         -2.786920e-35  2.148021e-15
orbit14          0.000000e+00  2.141065e-15
orbit15         -6.991964e-34  9.653185e-03
orbit16         -1.393582e-34  9.289184e-15
orbit17          2.943820e-05  2.949957e-02
orbit18          3.616922e-05  1.727203e-02
orbit19          0.000000e+00  8.571429e-03
orbit20         -1.297792e-34  6.436310e-15
orbit21         -2.449508e-34  4.659034e-15
orbit22          2.949853e-05  4.856508e-02
orbit23          2.035360e-04  5.842661e-02
orbit24         -4.052956e-34  1.107330e-14
orbit25          5.214368e-05  1.916667e-02
orbit26          5.197923e-04  1.863230e-02
orbit27          7.618454e-05  4.009351e-02
orbit28         -2.395911e-35  1.537399e-17
orbit29          1.161440e-05  4.483004e-02
orbit30          2.896871e-06  6.000000e-03
orbit31          1.392330e-03  2.660710e-02
orbit32         -4.153019e-35  7.849554e-15
orbit33          2.136192e-35  3.974719e-02
orbit34          8.527433e-35  1.072935e-14
orbit35          1.179941e-05  1.818182e-02
orbit36          3.198072e-05  2.410648e-02
orbit37          1.786778e-05  2.507790e-02
orbit38          5.906675e-06  3.145299e-02
orbit39          5.966587e-05  1.219390e-02
orbit40         -1.775699e-34  1.022061e-14
orbit41          3.573556e-05  7.604762e-02
orbit42          0.000000e+00  6.419310e-15
orbit43          1.176471e-05  3.248120e-02
orbit44          1.247844e-05  2.259916e-01
orbit45         -5.871991e-06  3.061224e-02
orbit46         -1.098214e-34  3.530717e-15
orbit47          1.544837e-35  3.593514e-15
orbit48         -5.793743e-06  2.357143e-02
orbit49         -2.086201e-34  9.447899e-03
orbit50         -2.310431e-38  1.875000e-02
orbit51          6.452445e-07  3.020371e-03
orbit52         -6.234955e-35  1.075702e-14
orbit53         -7.796817e-34  5.209444e-15
orbit54          6.718442e-35  2.886788e-15
orbit55         -1.101204e-35  2.397098e-02
orbit56         -5.021439e-34  8.655021e-15
orbit57         -5.882353e-06  1.333333e-02
orbit58         -5.629138e-06  2.880519e-02
orbit59         -2.231026e-06  5.451086e-02
orbit60          4.093567e-05  3.076923e-02
orbit61          0.000000e+00  2.831069e-17
orbit62         -2.098336e-34  5.011790e-15
orbit63         -9.351707e-37  1.500000e-02
orbit64          0.000000e+00  5.086660e-15
orbit65         -5.652186e-38  1.249001e-18
orbit66          5.844535e-06  9.987481e-03
orbit67         -1.559205e-36  7.858297e-18
orbit68          0.000000e+00  4.103813e-02
orbit69         -8.193998e-37  8.582024e-16
orbit70          1.156738e-05  1.428571e-02
orbit71          0.000000e+00  5.204170e-20
orbit72          0.000000e+00  0.000000e+00
AP               0.000000e+00  0.000000e+00
bet              6.399069e-05  4.216395e-02
ecc              0.000000e+00  0.000000e+00
eccrad           0.000000e+00  1.734723e-20
close            4.653869e-05  2.500000e-02
constraint       1.025783e-35  1.030059e-01
coreness        -1.508932e-37  2.139677e-15
knn             -2.062009e-34  6.470397e-15
hubscore        -7.957048e-34  1.904766e-02
pagerank         9.324806e-05  1.249054e-01
trans           -1.482862e-34  5.123749e-15
evcent           1.788197e-05  3.449348e-02
first            0.000000e+00  2.892857e-02
upto_second     -6.022103e-34  5.724442e-02
upto_third      -3.690982e-38  2.148455e-15
upto_fourth     -2.756924e-34  9.701266e-03
upto_fifth      -2.572655e-34  3.900000e-02
upto_sixth      -1.863467e-35  4.747710e-02
second          -2.408631e-37  1.714286e-02
third            2.052084e-04  4.986799e-02
fourth          -1.189768e-05  8.931604e-03
fifth           -5.993558e-38  2.875304e-02
sixth            1.180821e-34  1.427820e-01
ratio1          -5.793743e-06  8.112081e-04
ratio2          -5.858231e-06  1.333333e-02
ratio3          -1.660520e-34  3.214286e-02
ratio4           7.845641e-04  1.062208e-01
ratio5           5.871991e-06  3.763230e-03
ratio6          -2.480896e-34  1.003891e-01
selfinter        0.000000e+00  0.000000e+00
walktrap_vertex  0.000000e+00  2.327721e-15
bigcom1          0.000000e+00  0.000000e+00
bigcom2          0.000000e+00  0.000000e+00
bigcom3          0.000000e+00  0.000000e+00
bigcom4          1.472819e-35  2.140510e-15
bigcom6          0.000000e+00  0.000000e+00
bigcom8          0.000000e+00  0.000000e+00
bigcom9          0.000000e+00  0.000000e+00
bigcom11         0.000000e+00  0.000000e+00
bigcom13         0.000000e+00  0.000000e+00
bigcom15         0.000000e+00  5.551115e-19
bigcom16         0.000000e+00  0.000000e+00
bigcom21         0.000000e+00  0.000000e+00
bigcom22         0.000000e+00  0.000000e+00
bigcom24         0.000000e+00  7.628839e-02
bigcom26         0.000000e+00  0.000000e+00
bigcom28         0.000000e+00  0.000000e+00
bigcom30         0.000000e+00  0.000000e+00
bigcom31         0.000000e+00  0.000000e+00
bigcom32         0.000000e+00  0.000000e+00
bigcom33         0.000000e+00  0.000000e+00
bigcom34         0.000000e+00  0.000000e+00
bigcom36        -5.931198e-06  1.163417e-01
bigcom37         0.000000e+00  7.249023e-02
bigcom38         0.000000e+00  0.000000e+00
bigcom39         0.000000e+00  0.000000e+00
bigcom40         0.000000e+00  0.000000e+00
bigcom43         0.000000e+00  0.000000e+00
bigcom44         0.000000e+00  0.000000e+00
bigcom46         0.000000e+00  0.000000e+00
bigcom47         2.373218e-05  5.308672e-02
bigcom49         0.000000e+00  0.000000e+00
bigcom50         0.000000e+00  5.551115e-19
bigcom51         0.000000e+00  5.551115e-19
bigcom52         0.000000e+00  0.000000e+00
bigcom54         0.000000e+00  0.000000e+00
bigcom56        -4.681397e-37  5.551115e-19
bigcom62         0.000000e+00  0.000000e+00
bigcom66         0.000000e+00  0.000000e+00
bigcom68         0.000000e+00  0.000000e+00
bigcom69         0.000000e+00  0.000000e+00
bigcom71         0.000000e+00  0.000000e+00
bigcom72         0.000000e+00  0.000000e+00
bigcom73         0.000000e+00  0.000000e+00
bigcom74         0.000000e+00  0.000000e+00
bigcom75         0.000000e+00  0.000000e+00
bigcom76         0.000000e+00  0.000000e+00
bigcom77         0.000000e+00  0.000000e+00
bigcom79         0.000000e+00  0.000000e+00
bigcom80         0.000000e+00  0.000000e+00
bigcom82         0.000000e+00  0.000000e+00
bigcom83         0.000000e+00  0.000000e+00
bigcom84         0.000000e+00  5.760384e-02
bigcom85         0.000000e+00  0.000000e+00
bigcom87         0.000000e+00  0.000000e+00
bigcom89         0.000000e+00  0.000000e+00
bigcom91         0.000000e+00  0.000000e+00
bigcom92         0.000000e+00  0.000000e+00
bigcom93         0.000000e+00  0.000000e+00
bigcom96         0.000000e+00  0.000000e+00
bigcom97         0.000000e+00  0.000000e+00
bigcom98         0.000000e+00  0.000000e+00
bigcom99         0.000000e+00  0.000000e+00
bigcom101        0.000000e+00  0.000000e+00
bigcom104        0.000000e+00  0.000000e+00
bigcom106        0.000000e+00  0.000000e+00
bigcom109        0.000000e+00  0.000000e+00
bigcom113        0.000000e+00  0.000000e+00
bigcom116        0.000000e+00  0.000000e+00
bigcom120        0.000000e+00  0.000000e+00
bigcom123        0.000000e+00  0.000000e+00
bigcom126        0.000000e+00  0.000000e+00
bigcom127        0.000000e+00  0.000000e+00
bigcom137        0.000000e+00  0.000000e+00
bigcom139        0.000000e+00  0.000000e+00
bigcom140        0.000000e+00  0.000000e+00
bigcom143        0.000000e+00  0.000000e+00
bigcom145        0.000000e+00  0.000000e+00
bigcom146        0.000000e+00  6.687019e-02
bigcom147        0.000000e+00  0.000000e+00
bigcom149        0.000000e+00  1.110223e-18
bigcom153       -5.851375e-06  2.909187e-02
bigcom154        0.000000e+00  0.000000e+00
bigcom156        0.000000e+00  0.000000e+00
bigcom157        0.000000e+00  0.000000e+00
bigcom158        0.000000e+00  0.000000e+00
bigcom160        0.000000e+00  0.000000e+00
bigcom161        0.000000e+00  0.000000e+00
bigcom162        0.000000e+00  0.000000e+00
bigcom164        0.000000e+00  0.000000e+00
bigcom166        0.000000e+00  0.000000e+00
bigcom167        0.000000e+00  0.000000e+00
bigcom171        0.000000e+00  0.000000e+00
bigcom173        0.000000e+00  0.000000e+00
bigcom175        0.000000e+00  9.797487e-02
bigcom176        0.000000e+00  0.000000e+00
bigcom177        0.000000e+00  0.000000e+00
bigcom178        0.000000e+00  1.512013e-01
bigcom180        0.000000e+00  0.000000e+00
bigcom181        0.000000e+00  0.000000e+00
bigcom184        5.190990e-21  8.217088e-02
bigcom186        0.000000e+00  0.000000e+00
bigcom187        0.000000e+00  5.551115e-19
bigcom189        0.000000e+00  0.000000e+00
bigcom194        0.000000e+00  0.000000e+00
bigcom195        0.000000e+00  0.000000e+00
bigcom196        0.000000e+00  0.000000e+00
bigcom204        0.000000e+00  0.000000e+00
bigcom205        0.000000e+00  0.000000e+00
bigcom212        0.000000e+00  0.000000e+00
bigcom214        0.000000e+00  0.000000e+00
bigcom222        0.000000e+00  0.000000e+00
bigcom223        0.000000e+00  0.000000e+00
bigcom226        0.000000e+00  0.000000e+00
bigcom227        0.000000e+00  0.000000e+00
bigcom229        0.000000e+00  0.000000e+00
bigcom233        0.000000e+00  0.000000e+00
bigcom236        0.000000e+00  0.000000e+00
bigcom237        0.000000e+00  6.404730e-02
bigcom246        0.000000e+00  0.000000e+00
bigcom248        0.000000e+00  0.000000e+00
bigcom249        0.000000e+00  0.000000e+00
bigcom250        8.118522e-37  5.551115e-19
bigcom254        0.000000e+00  0.000000e+00
bigcom266        0.000000e+00  0.000000e+00
bigcom269        0.000000e+00  0.000000e+00
bigcom272        0.000000e+00  2.775558e-19
bigcom274       -2.941755e-37  5.551115e-19
bigcom281        0.000000e+00  0.000000e+00
bigcom291        0.000000e+00  0.000000e+00
bigcom292        0.000000e+00  0.000000e+00
bigcom295        0.000000e+00  0.000000e+00
bigcom299        0.000000e+00  0.000000e+00
bigcom301        1.749271e-05  3.381440e-02
bigcom306        0.000000e+00  0.000000e+00
bigcom309        0.000000e+00  0.000000e+00
bigcom314        0.000000e+00  0.000000e+00
bigcom321        0.000000e+00  0.000000e+00
bigcom341        0.000000e+00  0.000000e+00
bigcom350        0.000000e+00  0.000000e+00
bigcom353        0.000000e+00  0.000000e+00
bigcom359        0.000000e+00  0.000000e+00
bigcom363        0.000000e+00  0.000000e+00
bigcom365        0.000000e+00  5.551115e-19
bigcom385        0.000000e+00  0.000000e+00
bigcom386        0.000000e+00  0.000000e+00
bigcom408        0.000000e+00  1.220442e-01
bigcom412        0.000000e+00  0.000000e+00
bigcom480        0.000000e+00  0.000000e+00
spin_vertex      8.690614e-06  3.593874e-03
membership_s1    0.000000e+00  0.000000e+00
membership_s3    0.000000e+00  1.914044e-02
membership_s4    0.000000e+00  0.000000e+00
membership_s5    0.000000e+00  0.000000e+00
membership_s6    0.000000e+00  0.000000e+00
membership_s7    0.000000e+00  0.000000e+00
membership_s8    0.000000e+00  1.395189e-01
membership_s9    0.000000e+00  0.000000e+00
membership_s11   0.000000e+00  0.000000e+00
membership_s12   0.000000e+00  1.110223e-18
membership_s14   0.000000e+00  0.000000e+00
membership_s15   0.000000e+00  0.000000e+00
membership_s16   0.000000e+00  5.551115e-19
membership_s17   0.000000e+00  0.000000e+00
membership_s18   0.000000e+00  0.000000e+00
membership_s20   0.000000e+00  0.000000e+00
membership_s21  -1.146347e-36  5.551115e-19
membership_s22  -1.683032e-36  1.559668e-02
membership_s24   1.286480e-05  1.647661e-02
membership_s25   0.000000e+00  0.000000e+00
membership_s26   0.000000e+00  0.000000e+00
membership_s27   0.000000e+00  0.000000e+00
membership_s28   0.000000e+00  6.960454e-02
membership_s30   0.000000e+00  3.469447e-20
membership_s31   0.000000e+00  0.000000e+00
membership_s32   0.000000e+00  0.000000e+00
membership_s33   0.000000e+00  0.000000e+00
membership_s36   0.000000e+00  1.734723e-19
membership_s37   0.000000e+00  0.000000e+00
V1              -2.373747e-05  2.146577e-01
V2              -1.173199e-05  1.754744e-01
pdi              0.000000e+00  5.551115e-19
adhesion        -1.416390e-07  1.623507e-01
cohesion         5.837307e-06  1.290328e-01
inner           -4.990020e-07  6.426568e-02
outer            5.851375e-06  9.535225e-03
ioratio         -1.151669e-05  1.875677e-01
comsize          6.994597e-35  1.500000e-02
target           4.814570e-02  1.048019e+02
[1] "Dataset: med_targets Model GLM, run: 2 of 10 2015-06-16 10:08:54"
[1] "glmnet variable coefficients"
                         [,1]          [,2]
(Intercept)     -3.683111e+00 -5.068267e-01
graph0          -4.030821e-40 -5.718615e-04
graph1          -2.225628e-42 -1.174099e-06
graph2           6.526014e-41 -8.276156e-05
graph3          -1.357147e-44  3.086916e-09
graph4          -4.990990e-45 -3.482283e-09
graph5           4.078232e-42  3.322787e-06
graph6          -9.403125e-44 -1.127796e-07
graph7           9.555715e-42  2.323756e-06
graph8           9.873997e-41  1.674184e-05
graph9          -1.408676e-46  1.609250e-10
graph10         -1.139277e-46 -7.242157e-11
graph11         -7.812441e-48 -5.512791e-12
graph12         -3.222552e-46 -2.989951e-10
graph13          4.495029e-45  2.845057e-09
graph14         -8.400041e-46 -7.613614e-10
graph15          1.230434e-43  1.999546e-07
graph16         -4.105873e-45 -2.461003e-09
graph17         -6.533809e-45 -1.203216e-08
graph18          4.140757e-44  9.239604e-09
graph19          5.527247e-44  2.807155e-08
graph20          2.948639e-43  3.483940e-07
graph21          2.547117e-43  1.470670e-07
graph22          2.941056e-43 -1.857250e-08
graph23          4.086272e-43  2.536721e-07
graph24          7.720384e-43  5.035794e-07
graph25          3.705895e-42  2.033181e-06
graph26          3.660676e-42  2.004012e-06
graph27          2.419272e-41  1.494100e-05
graph28          1.572975e-41 -1.207388e-06
graph29          1.013341e-40  8.568858e-05
orbit0          -4.030821e-40 -5.719678e-04
orbit1          -2.200174e-42 -9.954316e-07
orbit2          -2.488007e-41 -3.208177e-05
orbit3           6.526014e-41 -8.274146e-05
orbit4           2.200371e-45  2.615200e-08
orbit5          -1.073379e-43 -6.447548e-08
orbit6          -4.988782e-45 -3.478476e-09
orbit7          -3.269112e-42 -4.132440e-06
orbit8           4.078232e-42  3.325049e-06
orbit9           5.640513e-44  5.421520e-07
orbit10         -2.348655e-43 -4.180990e-07
orbit11          3.022322e-42 -3.176674e-06
orbit12          1.121007e-41  3.638322e-06
orbit13          3.293073e-41 -7.699652e-06
orbit14          9.873997e-41  1.678042e-05
orbit15          1.826715e-46  7.300727e-10
orbit16         -8.977713e-46 -2.340337e-10
orbit17         -1.694831e-45 -4.748498e-10
orbit18          2.638027e-46  2.948367e-10
orbit19         -1.598413e-46 -9.786453e-11
orbit20         -4.217522e-46 -3.319058e-10
orbit21         -9.622704e-45 -6.659763e-09
orbit22         -7.812406e-48 -5.511812e-12
orbit23         -7.176442e-43 -9.727329e-07
orbit24          3.071094e-45  5.819236e-09
orbit25         -6.966822e-45 -1.196771e-08
orbit26         -6.601258e-45  5.407792e-10
orbit27          5.645596e-45  1.676428e-08
orbit28         -1.001071e-44  1.195636e-08
orbit29          1.256424e-44  4.399297e-09
orbit30          1.514672e-44 -2.229254e-08
orbit31         -1.397640e-45 -9.741088e-10
orbit32         -1.487309e-45 -1.615665e-09
orbit33          7.543582e-44 -3.942210e-07
orbit34          1.230434e-43  2.002075e-07
orbit35         -1.438098e-44  3.779008e-09
orbit36          6.890792e-44  8.097118e-08
orbit37         -9.285102e-45 -9.178299e-09
orbit38          9.174793e-44  2.837694e-08
orbit39          1.056922e-46  3.159248e-08
orbit40         -1.309843e-44 -2.870553e-08
orbit41          7.327930e-44  1.301088e-07
orbit42          3.403446e-42  1.640072e-06
orbit43          3.788176e-44  4.093326e-09
orbit44          7.055665e-41  9.802688e-05
orbit45          1.073487e-43  1.668693e-07
orbit46          1.999696e-43  8.912496e-08
orbit47          8.613161e-43  5.871449e-07
orbit48          4.249076e-44 -1.522995e-07
orbit49          3.135958e-43  3.795146e-07
orbit50          2.572589e-42  6.119490e-07
orbit51          4.766230e-43  3.512700e-07
orbit52          6.093429e-43  2.386591e-07
orbit53          1.544353e-42  6.571421e-07
orbit54          2.878215e-43 -2.450666e-08
orbit55          2.575256e-41  1.615309e-05
orbit56          1.034123e-42  1.603232e-06
orbit57          4.182932e-43  1.999718e-08
orbit58          9.416636e-42 -7.539207e-07
orbit59          1.016436e-42  7.182104e-07
orbit60          2.757154e-42  1.344108e-06
orbit61          3.287873e-41  1.248996e-05
orbit62          7.716800e-42  5.319249e-06
orbit63          1.350499e-41  9.033109e-06
orbit64          7.485361e-42  2.088645e-06
orbit65          8.027508e-42  5.583833e-06
orbit66          5.984639e-42  2.734948e-06
orbit67          2.390323e-41  5.228409e-06
orbit68          2.509434e-41  1.535079e-05
orbit69          2.551737e-40  1.800806e-04
orbit70          2.460460e-41  4.405595e-06
orbit71          2.077017e-41 -2.792763e-05
orbit72          1.013341e-40  8.569314e-05
AP               1.058427e-38  1.482914e-02
bet             -1.376843e-43 -1.761912e-07
ecc              7.202912e-39  5.217778e-03
eccrad           4.321747e-38  3.130860e-02
close           -1.378114e-37 -3.326953e-02
constraint       1.020484e-37  1.408212e-01
coreness        -2.065477e-40 -1.319784e-04
knn             -1.393886e-41  1.055382e-05
hubscore        -1.186931e-38  4.885128e-02
pagerank        -3.925865e-37 -7.342674e-01
trans            3.490468e-38  4.326421e-02
evcent          -1.461069e-38  4.516910e-02
first           -4.030821e-40 -5.718495e-04
upto_second     -3.596783e-42 -1.756808e-06
upto_third      -1.057632e-42  4.233519e-08
upto_fourth     -9.029947e-42 -7.430665e-07
upto_fifth      -2.079016e-40 -7.925797e-05
upto_sixth      -1.420315e-39 -1.925785e-04
second          -3.591891e-42 -1.731206e-06
third           -7.694531e-43  7.262800e-07
fourth           9.142708e-43 -1.165597e-07
fifth            9.144071e-42  3.609803e-07
sixth            2.328236e-40  9.269016e-05
ratio1          -2.141716e-41  5.290269e-06
ratio2           3.896614e-41 -1.472998e-04
ratio3           5.774003e-39  1.500372e-03
ratio4           1.288079e-37  3.745266e-02
ratio5           1.625626e-37  2.202223e-01
ratio6           1.507550e-39  9.030025e-04
selfinter       -1.037526e-39 -3.753476e-03
walktrap_vertex  1.341954e-38  2.882966e-02
bigcom1         -2.055931e-39  2.290162e-03
bigcom2         -2.480257e-38 -4.102550e-02
bigcom3          1.883641e-39  5.452436e-03
bigcom4          2.008969e-39  9.283896e-03
bigcom6         -2.480257e-38 -4.478957e-02
bigcom8          2.419405e-39  1.758566e-03
bigcom9         -2.489453e-38 -4.181208e-02
bigcom11        -2.484576e-38 -4.373246e-02
bigcom13        -2.483495e-38 -4.282707e-02
bigcom15        -2.485117e-38 -4.064154e-02
bigcom16        -2.481335e-38 -4.444788e-02
bigcom21        -2.493804e-38 -4.338058e-02
bigcom22         7.272237e-39  1.313349e-02
bigcom24         3.121279e-37  3.621219e-01
bigcom26        -2.510258e-38 -4.218263e-02
bigcom28         1.051892e-38  1.398207e-02
bigcom30         6.885663e-39  1.911962e-02
bigcom31        -2.478641e-38 -4.086859e-02
bigcom32        -2.481335e-38 -4.613190e-02
bigcom33        -2.478641e-38 -4.347899e-02
bigcom34        -2.478103e-38 -4.512475e-02
bigcom36         2.279475e-37  2.886478e-01
bigcom37         4.804834e-37  3.440198e-01
bigcom38        -2.479179e-38 -4.423206e-02
bigcom39        -2.488367e-38 -4.402014e-02
bigcom40        -5.474310e-39 -1.133790e-02
bigcom43        -2.480796e-38 -4.205365e-02
bigcom44         1.812875e-38  2.722899e-02
bigcom46        -2.483495e-38 -4.556831e-02
bigcom47         1.016635e-37  1.624378e-01
bigcom49        -2.479718e-38 -4.115572e-02
bigcom50        -2.478641e-38 -3.848832e-02
bigcom51        -2.478641e-38 -4.456128e-02
bigcom52        -2.479718e-38 -4.420710e-02
bigcom54        -2.478103e-38 -4.601665e-02
bigcom56        -2.485117e-38 -4.287162e-02
bigcom62        -2.479179e-38 -4.620457e-02
bigcom66        -2.478103e-38 -4.372129e-02
bigcom68        -2.479179e-38 -4.355588e-02
bigcom69        -2.481875e-38 -4.206880e-02
bigcom71        -2.478103e-38 -4.490138e-02
bigcom72        -2.478103e-38 -4.236135e-02
bigcom73        -2.486199e-38 -4.320301e-02
bigcom74        -2.482954e-38 -4.238342e-02
bigcom75        -2.478641e-38 -4.403851e-02
bigcom76        -2.480796e-38 -4.019147e-02
bigcom77        -2.480796e-38 -4.149832e-02
bigcom79        -2.478641e-38 -4.299755e-02
bigcom80        -2.480796e-38 -4.794795e-02
bigcom82        -2.479179e-38 -4.241984e-02
bigcom83         0.000000e+00  0.000000e+00
bigcom84         3.121279e-37  3.597265e-01
bigcom85        -2.478641e-38 -4.314203e-02
bigcom87        -2.481335e-38 -4.328599e-02
bigcom89        -2.478103e-38 -4.583622e-02
bigcom91        -2.482414e-38 -4.249536e-02
bigcom92        -2.486741e-38 -4.085949e-02
bigcom93        -2.478103e-38 -5.197611e-02
bigcom96        -2.479179e-38 -4.427626e-02
bigcom97        -2.480796e-38 -4.147770e-02
bigcom98        -2.478103e-38 -4.560830e-02
bigcom99         0.000000e+00  0.000000e+00
bigcom101        5.307419e-38  7.196876e-02
bigcom104       -2.478641e-38 -4.405008e-02
bigcom106       -2.478641e-38 -4.579344e-02
bigcom109       -2.478103e-38 -4.577239e-02
bigcom113       -2.478641e-38 -3.973081e-02
bigcom116        6.837501e-39  1.776070e-02
bigcom120       -2.479179e-38 -5.373440e-02
bigcom123       -2.478641e-38 -4.073989e-02
bigcom126       -2.478641e-38 -4.345449e-02
bigcom127       -2.480796e-38 -4.226161e-02
bigcom137       -2.481335e-38 -4.427827e-02
bigcom139       -2.479179e-38 -4.333259e-02
bigcom140       -2.479179e-38 -4.563084e-02
bigcom143       -2.478103e-38 -5.009934e-02
bigcom145       -2.478641e-38 -4.584908e-02
bigcom146        3.121279e-37  3.670077e-01
bigcom147       -2.485117e-38 -4.262287e-02
bigcom149       -2.479179e-38 -4.228550e-02
bigcom153        1.016635e-37  1.498222e-01
bigcom154       -2.478103e-38 -4.311289e-02
bigcom156       -2.480257e-38 -4.502215e-02
bigcom157       -2.484576e-38 -4.076001e-02
bigcom158       -2.478641e-38 -4.853137e-02
bigcom160       -2.478103e-38 -4.345887e-02
bigcom161       -2.478641e-38 -4.419687e-02
bigcom162       -2.478641e-38 -4.035434e-02
bigcom164       -2.478103e-38 -4.575568e-02
bigcom166       -2.480796e-38 -4.399279e-02
bigcom167       -2.482954e-38 -4.300345e-02
bigcom171       -2.482954e-38 -4.301761e-02
bigcom173       -2.478641e-38 -3.886272e-02
bigcom175        4.804834e-37  3.958035e-01
bigcom176        0.000000e+00  0.000000e+00
bigcom177       -2.478103e-38 -4.351821e-02
bigcom178        4.804834e-37  5.391281e-01
bigcom180       -2.478641e-38 -4.118220e-02
bigcom181       -2.481875e-38 -4.198901e-02
bigcom184        3.121279e-37  3.654620e-01
bigcom186       -2.478103e-38 -4.408980e-02
bigcom187       -2.478641e-38 -4.348698e-02
bigcom189       -2.480796e-38 -4.606266e-02
bigcom194       -2.479179e-38 -4.448277e-02
bigcom195       -2.478103e-38 -4.315372e-02
bigcom196       -2.479179e-38 -4.381333e-02
bigcom204        0.000000e+00  0.000000e+00
bigcom205       -2.478641e-38 -4.178198e-02
bigcom212       -2.478103e-38 -4.652857e-02
bigcom214       -2.478103e-38 -3.881747e-02
bigcom222        0.000000e+00  0.000000e+00
bigcom223       -2.480257e-38 -3.929268e-02
bigcom226       -2.479179e-38 -4.698183e-02
bigcom227       -2.478641e-38 -4.305757e-02
bigcom229       -2.478103e-38 -4.566446e-02
bigcom233       -2.479179e-38 -4.846944e-02
bigcom236       -2.478103e-38 -3.714073e-02
bigcom237        2.279475e-37  2.861656e-01
bigcom246       -2.482414e-38 -3.890415e-02
bigcom248       -2.482954e-38 -4.067984e-02
bigcom249       -2.479718e-38 -4.320509e-02
bigcom250       -2.484576e-38 -4.429401e-02
bigcom254       -2.478103e-38 -3.694669e-02
bigcom266       -2.479179e-38 -4.396883e-02
bigcom269        0.000000e+00  0.000000e+00
bigcom272       -2.478103e-38 -4.100178e-02
bigcom274       -2.491627e-38 -3.892387e-02
bigcom281       -2.480257e-38 -5.154018e-02
bigcom291       -2.480257e-38 -4.082787e-02
bigcom292       -2.478103e-38 -4.404608e-02
bigcom295       -2.480796e-38 -4.646557e-02
bigcom299       -2.478641e-38 -4.337851e-02
bigcom301        1.016635e-37  1.581181e-01
bigcom306       -2.478103e-38 -4.304419e-02
bigcom309       -2.478103e-38 -4.163921e-02
bigcom314       -2.479718e-38 -4.653892e-02
bigcom321       -2.478103e-38 -4.218105e-02
bigcom341       -2.478641e-38 -4.216976e-02
bigcom350       -2.478641e-38 -4.414563e-02
bigcom353       -2.478641e-38 -4.688061e-02
bigcom359       -2.478103e-38 -4.283848e-02
bigcom363       -2.478103e-38 -4.582904e-02
bigcom365       -2.479179e-38 -4.470258e-02
bigcom385       -2.478641e-38 -4.304317e-02
bigcom386       -2.479179e-38 -4.498503e-02
bigcom408        3.121279e-37  3.635557e-01
bigcom412       -2.478641e-38 -4.608528e-02
bigcom480       -2.478103e-38 -4.374554e-02
spin_vertex      1.513670e-38  1.310724e-02
membership_s1    7.723427e-39  1.637585e-02
membership_s3    9.855393e-37  6.581003e-01
membership_s4    4.729876e-39  7.397024e-03
membership_s5   -7.350807e-40 -3.491210e-03
membership_s6   -9.409335e-40  1.917502e-03
membership_s7    5.474087e-39  1.500279e-02
membership_s8    4.804834e-37  3.440480e-01
membership_s9   -2.479179e-38 -4.670256e-02
membership_s11  -2.478641e-38 -4.670070e-02
membership_s12  -2.480796e-38 -4.195983e-02
membership_s14  -2.479718e-38 -4.503667e-02
membership_s15  -2.504749e-38 -4.312128e-02
membership_s16  -2.480257e-38 -4.207420e-02
membership_s17  -2.478103e-38 -4.262571e-02
membership_s18  -2.500360e-38 -4.105069e-02
membership_s20  -2.478103e-38 -4.614695e-02
membership_s21   2.862366e-38  5.219807e-02
membership_s22   6.721220e-38  1.016588e-01
membership_s24   4.270346e-38  5.568219e-02
membership_s25  -2.486741e-38 -4.121498e-02
membership_s26   0.000000e+00  0.000000e+00
membership_s27  -1.020185e-38 -1.678079e-02
membership_s28   3.121279e-37  2.380365e-01
membership_s30  -3.267177e-39 -7.455682e-03
membership_s31  -1.141534e-38 -1.483105e-02
membership_s32   1.296122e-39 -8.283646e-04
membership_s33  -2.478103e-38 -4.834586e-02
membership_s36  -2.569373e-39 -8.763188e-04
membership_s37  -2.489996e-38 -4.140273e-02
V1               3.456036e-38  1.770166e-02
V2               4.333324e-38  7.514103e-02
pdi              4.468591e-35  6.998696e+01
adhesion        -9.132622e-43  4.643392e-07
cohesion         1.680791e-42 -1.188425e-06
inner            1.635815e-43 -1.597258e-07
outer            1.233030e-43 -2.594241e-07
ioratio         -1.025533e-38  5.758228e-03
comsize         -3.298811e-42 -8.259255e-06
target           1.010101e-36  1.999641e+00
[1] "Dataset: med_targets Model GBM, run: 3 of 10 2015-06-16 10:10:00"
Iter   TrainDeviance   ValidDeviance   StepSize   Improve
     1        0.2261             nan     0.0100    0.0095
     2        0.2123             nan     0.0100    0.0065
     3        0.2015             nan     0.0100    0.0058
     4        0.1926             nan     0.0100    0.0044
     5        0.1850             nan     0.0100    0.0041
     6        0.1784             nan     0.0100    0.0035
     7        0.1725             nan     0.0100    0.0032
     8        0.1672             nan     0.0100    0.0025
     9        0.1623             nan     0.0100    0.0026
    10        0.1578             nan     0.0100    0.0022
    20        0.1258             nan     0.0100    0.0013
    40        0.0902             nan     0.0100    0.0006
    60        0.0686             nan     0.0100    0.0005
    80        0.0535             nan     0.0100    0.0003
   100        0.0424             nan     0.0100    0.0003
   120        0.0338             nan     0.0100    0.0002
   140        0.0272             nan     0.0100    0.0002
   160        0.0220             nan     0.0100    0.0001
   180        0.0178             nan     0.0100    0.0001
   194        0.0154             nan     0.0100    0.0001

[1] "GBM variable coefficients"
                            var      rel.inf
target                   target 1.000000e+02
graph0                   graph0 5.873283e-25
graph1                   graph1 2.784394e-25
knn                         knn 1.928035e-25
orbit36                 orbit36 1.363442e-25
trans                     trans 1.330441e-25
orbit1                   orbit1 1.158880e-25
graph2                   graph2 9.609347e-26
ratio2                   ratio2 8.373664e-26
constraint           constraint 6.729124e-26
fifth                     fifth 5.943945e-26
V1                           V1 5.229381e-26
graph14                 graph14 4.374779e-26
bet                         bet 4.322376e-26
fourth                   fourth 4.097638e-26
ratio4                   ratio4 3.453654e-26
walktrap_vertex walktrap_vertex 3.332486e-26
graph12                 graph12 3.157155e-26
ratio3                   ratio3 3.017671e-26
orbit21                 orbit21 2.978601e-26
graph3                   graph3 2.682243e-26
V2                           V2 2.472901e-26
orbit23                 orbit23 2.061793e-26
outer                     outer 1.745659e-26
graph10                 graph10 1.675150e-26
orbit41                 orbit41 1.415397e-26
graph6                   graph6 1.303883e-26
orbit5                   orbit5 1.233104e-26
orbit12                 orbit12 1.184569e-26
ratio1                   ratio1 1.128727e-26
orbit67                 orbit67 1.128006e-26
close                     close 1.110709e-26
ratio6                   ratio6 9.534740e-27
orbit11                 orbit11 8.985324e-27
adhesion               adhesion 8.901059e-27
graph27                 graph27 8.855863e-27
orbit42                 orbit42 8.020289e-27
graph9                   graph9 7.912755e-27
graph28                 graph28 6.880428e-27
bigcom28               bigcom28 5.956927e-27
sixth                     sixth 5.890844e-27
orbit16                 orbit16 5.874662e-27
inner                     inner 5.809953e-27
graph23                 graph23 5.320440e-27
orbit63                 orbit63 5.247335e-27
orbit71                 orbit71 4.750170e-27
orbit30                 orbit30 4.231481e-27
orbit51                 orbit51 3.362518e-27
orbit44                 orbit44 2.465548e-27
orbit26                 orbit26 2.403710e-27
orbit38                 orbit38 2.292800e-27
upto_fifth           upto_fifth 2.183298e-27
third                     third 2.159669e-27
graph4                   graph4 2.151309e-27
orbit2                   orbit2 2.108885e-27
upto_second         upto_second 2.079258e-27
ioratio                 ioratio 1.911561e-27
orbit48                 orbit48 1.875836e-27
orbit19                 orbit19 1.480196e-27
graph15                 graph15 1.459601e-27
comsize                 comsize 1.450887e-27
graph17                 graph17 1.367231e-27
spin_vertex         spin_vertex 1.348823e-27
graph11                 graph11 1.191697e-27
orbit61                 orbit61 1.183759e-27
second                   second 1.154067e-27
orbit68                 orbit68 8.149910e-28
orbit6                   orbit6 6.910272e-28
graph16                 graph16 6.726957e-28
orbit7                   orbit7 4.083768e-28
orbit33                 orbit33 3.258749e-28
orbit20                 orbit20 3.145075e-28
upto_third           upto_third 2.667410e-28
orbit64                 orbit64 1.159465e-28
graph21                 graph21 1.156060e-28
graph20                 graph20 1.116134e-28
orbit55                 orbit55 1.019810e-28
graph13                 graph13 7.505470e-29
graph5                   graph5 6.507636e-29
orbit58                 orbit58 3.454395e-29
orbit24                 orbit24 3.257552e-29
orbit25                 orbit25 3.131675e-29
orbit32                 orbit32 3.086838e-29
ratio5                   ratio5 2.784069e-29
orbit56                 orbit56 2.543071e-29
orbit15                 orbit15 2.275942e-29
orbit35                 orbit35 2.085387e-29
orbit65                 orbit65 2.018755e-29
orbit18                 orbit18 1.988806e-29
graph29                 graph29 1.987301e-29
orbit17                 orbit17 1.924440e-29
coreness               coreness 1.733626e-29
cohesion               cohesion 1.566228e-29
orbit13                 orbit13 1.501170e-29
pagerank               pagerank 1.393119e-29
orbit10                 orbit10 9.332717e-30
orbit69                 orbit69 7.513081e-30
orbit9                   orbit9 7.259054e-30
upto_fourth         upto_fourth 7.208619e-30
graph18                 graph18 6.837133e-30
orbit66                 orbit66 6.755405e-30
upto_sixth           upto_sixth 6.178350e-30
graph25                 graph25 5.604787e-30
orbit49                 orbit49 4.785174e-30
orbit40                 orbit40 4.022431e-30
orbit27                 orbit27 3.904634e-30
orbit46                 orbit46 3.799885e-30
orbit28                 orbit28 3.333686e-30
orbit59                 orbit59 2.997981e-30
orbit37                 orbit37 2.359550e-30
graph7                   graph7 2.091153e-30
graph24                 graph24 1.735717e-30
graph8                   graph8 1.307135e-30
hubscore               hubscore 1.299256e-30
orbit57                 orbit57 1.280730e-30
graph22                 graph22 1.192518e-30
graph26                 graph26 1.091481e-30
pdi                         pdi 1.036427e-30
orbit4                   orbit4 8.745171e-31
orbit60                 orbit60 8.323049e-31
orbit29                 orbit29 8.142735e-31
graph19                 graph19 6.964052e-31
membership_s32   membership_s32 6.302363e-31
bigcom8                 bigcom8 6.191645e-31
orbit54                 orbit54 6.135638e-31
orbit47                 orbit47 5.109149e-31
orbit53                 orbit53 5.063369e-31
orbit31                 orbit31 4.858693e-31
orbit62                 orbit62 4.369733e-31
orbit70                 orbit70 4.159787e-31
bigcom32               bigcom32 1.945417e-31
bigcom43               bigcom43 1.945414e-31
bigcom69               bigcom69 1.945404e-31
bigcom77               bigcom77 1.945400e-31
bigcom91               bigcom91 1.945397e-31
bigcom137             bigcom137 1.945393e-31
bigcom145             bigcom145 1.945390e-31
bigcom153             bigcom153 1.945386e-31
bigcom161             bigcom161 1.945383e-31
bigcom249             bigcom249 1.945379e-31
bigcom281             bigcom281 1.945376e-31
orbit50                 orbit50 1.385199e-31
AP                           AP 6.807154e-32
membership_s27   membership_s27 5.645014e-32
evcent                   evcent 3.557015e-32
orbit52                 orbit52 1.668687e-32
orbit0                   orbit0 0.000000e+00
orbit3                   orbit3 0.000000e+00
orbit8                   orbit8 0.000000e+00
orbit14                 orbit14 0.000000e+00
orbit22                 orbit22 0.000000e+00
orbit34                 orbit34 0.000000e+00
orbit39                 orbit39 0.000000e+00
orbit43                 orbit43 0.000000e+00
orbit45                 orbit45 0.000000e+00
orbit72                 orbit72 0.000000e+00
ecc                         ecc 0.000000e+00
eccrad                   eccrad 0.000000e+00
first                     first 0.000000e+00
selfinter             selfinter 0.000000e+00
bigcom1                 bigcom1 0.000000e+00
bigcom2                 bigcom2 0.000000e+00
bigcom3                 bigcom3 0.000000e+00
bigcom4                 bigcom4 0.000000e+00
bigcom6                 bigcom6 0.000000e+00
bigcom9                 bigcom9 0.000000e+00
bigcom11               bigcom11 0.000000e+00
bigcom13               bigcom13 0.000000e+00
bigcom15               bigcom15 0.000000e+00
bigcom16               bigcom16 0.000000e+00
bigcom21               bigcom21 0.000000e+00
bigcom22               bigcom22 0.000000e+00
bigcom24               bigcom24 0.000000e+00
bigcom26               bigcom26 0.000000e+00
bigcom30               bigcom30 0.000000e+00
bigcom31               bigcom31 0.000000e+00
bigcom33               bigcom33 0.000000e+00
bigcom34               bigcom34 0.000000e+00
bigcom36               bigcom36 0.000000e+00
bigcom37               bigcom37 0.000000e+00
bigcom38               bigcom38 0.000000e+00
bigcom39               bigcom39 0.000000e+00
bigcom40               bigcom40 0.000000e+00
bigcom44               bigcom44 0.000000e+00
bigcom46               bigcom46 0.000000e+00
bigcom47               bigcom47 0.000000e+00
bigcom49               bigcom49 0.000000e+00
bigcom50               bigcom50 0.000000e+00
bigcom51               bigcom51 0.000000e+00
bigcom52               bigcom52 0.000000e+00
bigcom54               bigcom54 0.000000e+00
bigcom56               bigcom56 0.000000e+00
bigcom62               bigcom62 0.000000e+00
bigcom66               bigcom66 0.000000e+00
bigcom68               bigcom68 0.000000e+00
bigcom71               bigcom71 0.000000e+00
bigcom72               bigcom72 0.000000e+00
bigcom73               bigcom73 0.000000e+00
bigcom74               bigcom74 0.000000e+00
bigcom75               bigcom75 0.000000e+00
bigcom76               bigcom76 0.000000e+00
bigcom79               bigcom79 0.000000e+00
bigcom80               bigcom80 0.000000e+00
bigcom82               bigcom82 0.000000e+00
bigcom83               bigcom83 0.000000e+00
bigcom84               bigcom84 0.000000e+00
bigcom85               bigcom85 0.000000e+00
bigcom87               bigcom87 0.000000e+00
bigcom89               bigcom89 0.000000e+00
bigcom92               bigcom92 0.000000e+00
bigcom93               bigcom93 0.000000e+00
bigcom96               bigcom96 0.000000e+00
bigcom97               bigcom97 0.000000e+00
bigcom98               bigcom98 0.000000e+00
bigcom99               bigcom99 0.000000e+00
bigcom101             bigcom101 0.000000e+00
bigcom104             bigcom104 0.000000e+00
bigcom106             bigcom106 0.000000e+00
bigcom109             bigcom109 0.000000e+00
bigcom113             bigcom113 0.000000e+00
bigcom116             bigcom116 0.000000e+00
bigcom120             bigcom120 0.000000e+00
bigcom123             bigcom123 0.000000e+00
bigcom126             bigcom126 0.000000e+00
bigcom127             bigcom127 0.000000e+00
bigcom139             bigcom139 0.000000e+00
bigcom140             bigcom140 0.000000e+00
bigcom143             bigcom143 0.000000e+00
bigcom146             bigcom146 0.000000e+00
bigcom147             bigcom147 0.000000e+00
bigcom149             bigcom149 0.000000e+00
bigcom154             bigcom154 0.000000e+00
bigcom156             bigcom156 0.000000e+00
bigcom157             bigcom157 0.000000e+00
bigcom158             bigcom158 0.000000e+00
bigcom160             bigcom160 0.000000e+00
bigcom162             bigcom162 0.000000e+00
bigcom164             bigcom164 0.000000e+00
bigcom166             bigcom166 0.000000e+00
bigcom167             bigcom167 0.000000e+00
bigcom171             bigcom171 0.000000e+00
bigcom173             bigcom173 0.000000e+00
bigcom175             bigcom175 0.000000e+00
bigcom176             bigcom176 0.000000e+00
bigcom177             bigcom177 0.000000e+00
bigcom178             bigcom178 0.000000e+00
bigcom180             bigcom180 0.000000e+00
bigcom181             bigcom181 0.000000e+00
bigcom184             bigcom184 0.000000e+00
bigcom186             bigcom186 0.000000e+00
bigcom187             bigcom187 0.000000e+00
bigcom189             bigcom189 0.000000e+00
bigcom194             bigcom194 0.000000e+00
bigcom195             bigcom195 0.000000e+00
bigcom196             bigcom196 0.000000e+00
bigcom204             bigcom204 0.000000e+00
bigcom205             bigcom205 0.000000e+00
bigcom212             bigcom212 0.000000e+00
bigcom214             bigcom214 0.000000e+00
bigcom222             bigcom222 0.000000e+00
bigcom223             bigcom223 0.000000e+00
bigcom226             bigcom226 0.000000e+00
bigcom227             bigcom227 0.000000e+00
bigcom229             bigcom229 0.000000e+00
bigcom233             bigcom233 0.000000e+00
bigcom236             bigcom236 0.000000e+00
bigcom237             bigcom237 0.000000e+00
bigcom246             bigcom246 0.000000e+00
bigcom248             bigcom248 0.000000e+00
bigcom250             bigcom250 0.000000e+00
bigcom254             bigcom254 0.000000e+00
bigcom266             bigcom266 0.000000e+00
bigcom269             bigcom269 0.000000e+00
bigcom272             bigcom272 0.000000e+00
bigcom274             bigcom274 0.000000e+00
bigcom291             bigcom291 0.000000e+00
bigcom292             bigcom292 0.000000e+00
bigcom295             bigcom295 0.000000e+00
bigcom299             bigcom299 0.000000e+00
bigcom301             bigcom301 0.000000e+00
bigcom306             bigcom306 0.000000e+00
bigcom309             bigcom309 0.000000e+00
bigcom314             bigcom314 0.000000e+00
bigcom321             bigcom321 0.000000e+00
bigcom341             bigcom341 0.000000e+00
bigcom350             bigcom350 0.000000e+00
bigcom353             bigcom353 0.000000e+00
bigcom359             bigcom359 0.000000e+00
bigcom363             bigcom363 0.000000e+00
bigcom365             bigcom365 0.000000e+00
bigcom385             bigcom385 0.000000e+00
bigcom386             bigcom386 0.000000e+00
bigcom408             bigcom408 0.000000e+00
bigcom412             bigcom412 0.000000e+00
bigcom480             bigcom480 0.000000e+00
membership_s1     membership_s1 0.000000e+00
membership_s3     membership_s3 0.000000e+00
membership_s4     membership_s4 0.000000e+00
membership_s5     membership_s5 0.000000e+00
membership_s6     membership_s6 0.000000e+00
membership_s7     membership_s7 0.000000e+00
membership_s8     membership_s8 0.000000e+00
membership_s9     membership_s9 0.000000e+00
membership_s11   membership_s11 0.000000e+00
membership_s12   membership_s12 0.000000e+00
membership_s14   membership_s14 0.000000e+00
membership_s15   membership_s15 0.000000e+00
membership_s16   membership_s16 0.000000e+00
membership_s17   membership_s17 0.000000e+00
membership_s18   membership_s18 0.000000e+00
membership_s20   membership_s20 0.000000e+00
membership_s21   membership_s21 0.000000e+00
membership_s22   membership_s22 0.000000e+00
membership_s24   membership_s24 0.000000e+00
membership_s25   membership_s25 0.000000e+00
membership_s26   membership_s26 0.000000e+00
membership_s28   membership_s28 0.000000e+00
membership_s30   membership_s30 0.000000e+00
membership_s31   membership_s31 0.000000e+00
membership_s33   membership_s33 0.000000e+00
membership_s36   membership_s36 0.000000e+00
membership_s37   membership_s37 0.000000e+00
[1] "Dataset: med_targets Model RF, run: 3 of 10 2015-06-16 10:11:21"
     |      Out-of-bag   |
Tree |      MSE  %Var(y) |
   1 | 0.003251    12.52 |
   2 | 0.001477     5.69 |
   3 | 0.0009767     3.76 |
   4 | 0.0005594     2.15 |
   5 | 0.0006028     2.32 |
   6 | 0.000523     2.01 |
   7 | 0.0004299     1.66 |
   8 | 0.0002242     0.86 |
   9 | 0.0003138     1.21 |
  10 | 0.0002332     0.90 |
  11 | 0.0005848     2.25 |
  12 | 0.0005001     1.93 |
  13 | 0.0004346     1.67 |
  14 | 0.0003747     1.44 |
  15 | 0.000383     1.47 |
  16 | 0.0003247     1.25 |
  17 | 0.0003039     1.17 |
  18 | 0.000329     1.27 |
  19 | 0.0003497     1.35 |
  20 | 0.0003076     1.18 |
  21 | 0.000277     1.07 |
  22 | 0.0002533     0.98 |
  23 | 0.0002424     0.93 |
  24 | 0.000228     0.88 |
  25 | 0.0002172     0.84 |
  26 | 0.0002003     0.77 |
  27 | 0.0002107     0.81 |
  28 | 0.0001979     0.76 |
  29 | 0.0001913     0.74 |
  30 | 0.0001836     0.71 |
  31 | 0.0001806     0.70 |
  32 | 0.0001822     0.70 |
  33 | 0.0002286     0.88 |
  34 | 0.0002092     0.81 |
  35 | 0.000215     0.83 |
  36 | 0.0002011     0.77 |
  37 | 0.0002444     0.94 |
  38 | 0.0002261     0.87 |
  39 | 0.0002251     0.87 |
  40 | 0.0002256     0.87 |
  41 | 0.0002253     0.87 |
  42 | 0.000233     0.90 |
  43 | 0.0002222     0.86 |
  44 | 0.0002189     0.84 |
  45 | 0.0002119     0.82 |
  46 | 0.0002116     0.81 |
  47 | 0.0002113     0.81 |
  48 | 0.0002001     0.77 |
  49 | 0.0001957     0.75 |
  50 | 0.0002037     0.78 |
  51 | 0.0001972     0.76 |
  52 | 0.0001905     0.73 |
  53 | 0.0001833     0.71 |
  54 | 0.0001839     0.71 |
  55 | 0.0001807     0.70 |
  56 | 0.0001722     0.66 |
  57 | 0.0001651     0.64 |
  58 | 0.0001635     0.63 |
  59 | 0.000156     0.60 |
  60 | 0.000152     0.59 |
  61 | 0.0001473     0.57 |
  62 | 0.000144     0.55 |
  63 | 0.0001401     0.54 |
  64 | 0.0001489     0.57 |
  65 | 0.0001436     0.55 |
  66 | 0.0001404     0.54 |
  67 | 0.0001426     0.55 |
  68 | 0.0001385     0.53 |
  69 | 0.0001381     0.53 |
  70 | 0.0001355     0.52 |
  71 | 0.0001325     0.51 |
  72 | 0.0001289     0.50 |
  73 | 0.0001286     0.50 |
  74 | 0.000129     0.50 |
  75 | 0.0001315     0.51 |
  76 | 0.0001303     0.50 |
  77 | 0.0001272     0.49 |
  78 | 0.0001235     0.48 |
  79 | 0.0001246     0.48 |
  80 | 0.0001212     0.47 |
  81 | 0.0001174     0.45 |
  82 | 0.0001151     0.44 |
  83 | 0.0001134     0.44 |
  84 | 0.0001113     0.43 |
  85 | 0.000109     0.42 |
  86 | 0.0001056     0.41 |
  87 | 0.0001028     0.40 |
  88 | 0.0001004     0.39 |
  89 | 9.905e-05     0.38 |
  90 | 9.879e-05     0.38 |
  91 | 9.87e-05     0.38 |
  92 | 9.927e-05     0.38 |
  93 | 0.0001023     0.39 |
  94 | 0.0001035     0.40 |
  95 | 0.0001021     0.39 |
  96 | 9.999e-05     0.39 |
  97 | 0.0001022     0.39 |
  98 | 9.929e-05     0.38 |
  99 | 0.0001003     0.39 |
 100 | 9.875e-05     0.38 |
[1] "Random Forest variable coefficients"
                      %IncMSE IncNodePurity
graph5           2.350176e-05  3.076923e-02
graph6           1.170960e-05  2.928571e-02
graph7           0.000000e+00  1.772063e-15
graph8          -1.760563e-05  9.180847e-03
graph9           1.973907e-36  4.991736e-15
graph10         -6.786006e-36  6.030836e-15
graph11          0.000000e+00  9.529629e-03
graph12          0.000000e+00  9.496815e-03
graph13         -7.104295e-38  8.885254e-17
graph14          5.865103e-06  8.333333e-03
graph15         -1.161685e-05  5.374289e-02
graph16          1.764761e-05  3.062673e-02
graph17          8.432995e-04  2.969225e-02
graph18          5.159734e-36  3.357453e-15
graph19          5.191631e-36  4.485301e-16
graph20          6.952638e-05  3.549170e-02
graph21          1.026294e-04  6.004525e-02
graph22         -1.178550e-05  9.000000e-03
graph23          1.539813e-03  9.627642e-03
graph24          1.177856e-05  2.261905e-02
graph25          2.345077e-05  2.004711e-02
graph26         -1.760563e-05  1.339459e-02
graph27         -1.235502e-35  1.237830e-02
graph28         -4.678890e-36  9.947945e-16
graph29          5.913661e-06  4.059190e-03
orbit0          -1.765399e-05  4.527778e-02
orbit1          -1.765896e-36  1.874126e-15
orbit2           0.000000e+00  3.563122e-17
orbit3           8.801100e-05  2.405040e-02
orbit4          -8.452944e-36  8.586584e-02
orbit5          -3.419917e-36  3.909199e-16
orbit6           1.182732e-05  2.177778e-02
orbit7           1.648028e-04  7.800422e-03
orbit8           1.730061e-04  2.408237e-02
orbit9           4.779746e-36  5.044958e-15
orbit10          3.210435e-36  7.176482e-15
orbit11          2.879438e-05  4.505369e-02
orbit12          5.150512e-36  2.732143e-02
orbit13          8.036302e-06  4.971206e-02
orbit14          0.000000e+00  2.664743e-15
orbit15          1.829390e-04  4.676179e-02
orbit16         -1.053257e-35  3.730696e-16
orbit17          5.770340e-06  2.431621e-02
orbit18         -9.794267e-06  9.215956e-02
orbit19          0.000000e+00  1.714286e-02
orbit20         -8.794161e-36  2.433609e-15
orbit21         -5.365120e-36  2.362763e-15
orbit22          0.000000e+00  9.489211e-03
orbit23          2.378925e-04  3.962350e-02
orbit24         -1.955275e-36  5.916667e-02
orbit25          1.336898e-05  1.648776e-02
orbit26          3.631162e-05  3.928617e-02
orbit27         -1.852161e-35  3.528571e-02
orbit28         -2.906061e-36  1.563367e-15
orbit29         -1.701225e-35  7.691764e-15
orbit30         -1.365218e-07  2.744753e-02
orbit31         -1.278615e-35  9.611438e-03
orbit32          3.410062e-36  2.593689e-15
orbit33          3.456221e-05  1.500000e-02
orbit34          6.024900e-36  2.478018e-15
orbit35          1.110461e-03  5.737419e-02
orbit36          9.940828e-06  1.875754e-02
orbit37          1.806265e-36  4.023448e-15
orbit38          4.694836e-05  3.047703e-03
orbit39          2.955098e-05  2.141414e-02
orbit40         -1.016843e-35  9.212065e-03
orbit41          1.175088e-05  2.500000e-02
orbit42          0.000000e+00  1.776357e-17
orbit43          6.882989e-05  1.245706e-02
orbit44          2.612750e-05  1.564989e-01
orbit45          1.760563e-05  1.555556e-02
orbit46         -2.327164e-35  3.865298e-02
orbit47          7.143173e-05  6.913161e-02
orbit48          0.000000e+00  4.472117e-17
orbit49          0.000000e+00  3.832490e-15
orbit50          1.118100e-04  6.760083e-02
orbit51         -7.902221e-36  3.979039e-15
orbit52          5.913661e-06  1.500000e-02
orbit53          6.515357e-05  6.522619e-02
orbit54         -1.118726e-35  1.982943e-02
orbit55         -2.932219e-05  9.373869e-02
orbit56          9.113908e-04  7.208817e-02
orbit57         -1.182732e-05  1.500000e-02
orbit58          4.159239e-05  3.112418e-02
orbit59          4.683841e-05  8.942100e-03
orbit60          1.288207e-35  3.659295e-15
orbit61          2.686254e-05  3.983683e-02
orbit62          1.725129e-05  1.391819e-02
orbit63          2.350176e-05  2.588241e-02
orbit64          0.000000e+00  5.933136e-15
orbit65         -1.298556e-36  5.080381e-15
orbit66          3.468268e-36  3.705933e-15
orbit67          6.432749e-05  7.168246e-02
orbit68          9.439528e-05  5.297734e-02
orbit69          0.000000e+00  3.469447e-20
orbit70          5.099764e-06  3.030303e-03
orbit71         -1.137010e-05  1.555556e-02
orbit72          0.000000e+00  4.440892e-18
AP               2.942908e-05  9.407159e-03
bet              3.920378e-05  1.098564e-01
ecc             -9.023191e-08  3.375000e-02
eccrad           3.318584e-06  1.956914e-02
close            3.747073e-04  3.658034e-02
constraint       1.177196e-05  1.309785e-01
coreness         4.138786e-05  3.337176e-02
knn              0.000000e+00  3.348467e-15
hubscore        -3.375286e-35  8.952838e-15
pagerank         3.465201e-05  1.320474e-01
trans            4.673537e-05  1.068378e-01
evcent           1.100011e-35  1.940843e-15
first           -5.724098e-06  1.500000e-02
upto_second      0.000000e+00  2.078372e-15
upto_third       7.056987e-38  1.021613e-15
upto_fourth     -1.179941e-05  2.222222e-02
upto_fifth      -5.810575e-06  4.960220e-02
upto_sixth       7.667242e-06  2.197575e-02
second           1.756440e-05  1.636364e-02
third            2.942908e-05  4.337968e-02
fourth           5.612517e-36  3.807692e-02
fifth           -5.236901e-21  4.766301e-02
sixth            5.892752e-06  7.894356e-02
ratio1           5.963040e-07  4.310202e-02
ratio2          -2.439936e-36  1.875000e-02
ratio3          -5.889282e-06  2.545455e-02
ratio4          -7.361602e-06  1.887265e-01
ratio5           5.216983e-06  4.335250e-02
ratio6          -4.144022e-36  3.597157e-15
selfinter        0.000000e+00  1.776357e-17
walktrap_vertex  1.138275e-05  3.468093e-02
bigcom1          0.000000e+00  0.000000e+00
bigcom2          0.000000e+00  0.000000e+00
bigcom3          0.000000e+00  0.000000e+00
bigcom4          7.124828e-38  4.707346e-15
bigcom6          0.000000e+00  4.440892e-18
bigcom8          0.000000e+00  0.000000e+00
bigcom9          0.000000e+00  0.000000e+00
bigcom11         0.000000e+00  0.000000e+00
bigcom13         0.000000e+00  0.000000e+00
bigcom15         0.000000e+00  0.000000e+00
bigcom16         0.000000e+00  0.000000e+00
bigcom21         0.000000e+00  0.000000e+00
bigcom22        -2.376708e-07  1.825864e-03
bigcom24         0.000000e+00  0.000000e+00
bigcom26         0.000000e+00  0.000000e+00
bigcom28         0.000000e+00  0.000000e+00
bigcom30         2.623187e-06  2.940036e-02
bigcom31         0.000000e+00  0.000000e+00
bigcom32         0.000000e+00  0.000000e+00
bigcom33         0.000000e+00  0.000000e+00
bigcom34         0.000000e+00  0.000000e+00
bigcom36         1.169941e-05  1.020007e-01
bigcom37         0.000000e+00  2.175913e-01
bigcom38         0.000000e+00  0.000000e+00
bigcom39         0.000000e+00  0.000000e+00
bigcom40         0.000000e+00  0.000000e+00
bigcom43         0.000000e+00  0.000000e+00
bigcom44         0.000000e+00  0.000000e+00
bigcom46         0.000000e+00  0.000000e+00
bigcom47         2.943620e-05  1.718259e-02
bigcom49         0.000000e+00  0.000000e+00
bigcom50         0.000000e+00  0.000000e+00
bigcom51         0.000000e+00  0.000000e+00
bigcom52         0.000000e+00  0.000000e+00
bigcom54         0.000000e+00  0.000000e+00
bigcom56         0.000000e+00  0.000000e+00
bigcom62         0.000000e+00  0.000000e+00
bigcom66         0.000000e+00  0.000000e+00
bigcom68         0.000000e+00  0.000000e+00
bigcom69         0.000000e+00  0.000000e+00
bigcom71         0.000000e+00  0.000000e+00
bigcom72         0.000000e+00  0.000000e+00
bigcom73         0.000000e+00  0.000000e+00
bigcom74         0.000000e+00  0.000000e+00
bigcom75         0.000000e+00  0.000000e+00
bigcom76         0.000000e+00  0.000000e+00
bigcom77         0.000000e+00  0.000000e+00
bigcom79         0.000000e+00  0.000000e+00
bigcom80         0.000000e+00  0.000000e+00
bigcom82         0.000000e+00  0.000000e+00
bigcom83         0.000000e+00  0.000000e+00
bigcom84        -7.845696e-06  2.814558e-01
bigcom85         0.000000e+00  0.000000e+00
bigcom87         0.000000e+00  0.000000e+00
bigcom89         0.000000e+00  0.000000e+00
bigcom91         0.000000e+00  0.000000e+00
bigcom92         0.000000e+00  0.000000e+00
bigcom93         0.000000e+00  0.000000e+00
bigcom96         0.000000e+00  0.000000e+00
bigcom97         0.000000e+00  0.000000e+00
bigcom98         0.000000e+00  0.000000e+00
bigcom99         0.000000e+00  0.000000e+00
bigcom101        2.602134e-06  2.368317e-02
bigcom104        0.000000e+00  0.000000e+00
bigcom106        0.000000e+00  0.000000e+00
bigcom109        0.000000e+00  0.000000e+00
bigcom113        0.000000e+00  0.000000e+00
bigcom116        0.000000e+00  0.000000e+00
bigcom120        0.000000e+00  0.000000e+00
bigcom123        0.000000e+00  0.000000e+00
bigcom126        0.000000e+00  0.000000e+00
bigcom127        0.000000e+00  0.000000e+00
bigcom137        0.000000e+00  0.000000e+00
bigcom139        0.000000e+00  0.000000e+00
bigcom140        0.000000e+00  0.000000e+00
bigcom143        0.000000e+00  0.000000e+00
bigcom145        0.000000e+00  0.000000e+00
bigcom146        0.000000e+00  8.417834e-02
bigcom147        0.000000e+00  0.000000e+00
bigcom149        0.000000e+00  0.000000e+00
bigcom153       -3.771361e-06  2.657195e-02
bigcom154        0.000000e+00  0.000000e+00
bigcom156        0.000000e+00  0.000000e+00
bigcom157        0.000000e+00  0.000000e+00
bigcom158        0.000000e+00  0.000000e+00
bigcom160        0.000000e+00  0.000000e+00
bigcom161        0.000000e+00  0.000000e+00
bigcom162        0.000000e+00  0.000000e+00
bigcom164        0.000000e+00  0.000000e+00
bigcom166        0.000000e+00  0.000000e+00
bigcom167        0.000000e+00  0.000000e+00
bigcom171        0.000000e+00  0.000000e+00
bigcom173        0.000000e+00  0.000000e+00
bigcom175       -5.868545e-06  2.070556e-01
bigcom176        0.000000e+00  0.000000e+00
bigcom177        0.000000e+00  0.000000e+00
bigcom178        0.000000e+00  1.546497e-01
bigcom180        0.000000e+00  4.440892e-18
bigcom181        0.000000e+00  0.000000e+00
bigcom184        0.000000e+00  9.757325e-02
bigcom186        0.000000e+00  0.000000e+00
bigcom187        0.000000e+00  0.000000e+00
bigcom189        0.000000e+00  0.000000e+00
bigcom194        0.000000e+00  0.000000e+00
bigcom195        0.000000e+00  0.000000e+00
bigcom196        0.000000e+00  0.000000e+00
bigcom204        0.000000e+00  0.000000e+00
bigcom205        0.000000e+00  4.440892e-18
bigcom212        0.000000e+00  0.000000e+00
bigcom214        0.000000e+00  0.000000e+00
bigcom222        0.000000e+00  0.000000e+00
bigcom223       -1.474926e-06  5.255643e-02
bigcom226        0.000000e+00  0.000000e+00
bigcom227        0.000000e+00  0.000000e+00
bigcom229        0.000000e+00  0.000000e+00
bigcom233        0.000000e+00  0.000000e+00
bigcom236        0.000000e+00  4.440892e-18
bigcom237        0.000000e+00  6.758305e-02
bigcom246        0.000000e+00  0.000000e+00
bigcom248        0.000000e+00  0.000000e+00
bigcom249        0.000000e+00  0.000000e+00
bigcom250        0.000000e+00  0.000000e+00
bigcom254        0.000000e+00  0.000000e+00
bigcom266        0.000000e+00  0.000000e+00
bigcom269        0.000000e+00  0.000000e+00
bigcom272        0.000000e+00  0.000000e+00
bigcom274        0.000000e+00  0.000000e+00
bigcom281        0.000000e+00  0.000000e+00
bigcom291        0.000000e+00  0.000000e+00
bigcom292        0.000000e+00  0.000000e+00
bigcom295        0.000000e+00  0.000000e+00
bigcom299        0.000000e+00  4.440892e-18
bigcom301        1.314354e-05  2.661185e-02
bigcom306        0.000000e+00  0.000000e+00
bigcom309        0.000000e+00  0.000000e+00
bigcom314        0.000000e+00  0.000000e+00
bigcom321        0.000000e+00  0.000000e+00
bigcom341        0.000000e+00  0.000000e+00
bigcom350        0.000000e+00  4.440892e-18
bigcom353        0.000000e+00  0.000000e+00
bigcom359        0.000000e+00  0.000000e+00
bigcom363        0.000000e+00  0.000000e+00
bigcom365        0.000000e+00  0.000000e+00
bigcom385        0.000000e+00  0.000000e+00
bigcom386        0.000000e+00  0.000000e+00
bigcom408        0.000000e+00  0.000000e+00
bigcom412        0.000000e+00  4.440892e-18
bigcom480        0.000000e+00  0.000000e+00
spin_vertex      0.000000e+00  4.264471e-16
membership_s1    0.000000e+00  0.000000e+00
membership_s3    0.000000e+00  7.569976e-02
membership_s4    0.000000e+00  1.776357e-16
membership_s5    1.147447e-05  5.190307e-02
membership_s6    0.000000e+00  0.000000e+00
membership_s7   -1.467136e-06  1.320431e-02
membership_s8    0.000000e+00  6.655020e-02
membership_s9    0.000000e+00  0.000000e+00
membership_s11   0.000000e+00  0.000000e+00
membership_s12   0.000000e+00  0.000000e+00
membership_s14   0.000000e+00  0.000000e+00
membership_s15   0.000000e+00  0.000000e+00
membership_s16   0.000000e+00  4.440892e-18
membership_s17   0.000000e+00  0.000000e+00
membership_s18   0.000000e+00  0.000000e+00
membership_s20   0.000000e+00  0.000000e+00
membership_s21   0.000000e+00  0.000000e+00
membership_s22  -2.355156e-05  2.275364e-02
membership_s24   0.000000e+00  0.000000e+00
membership_s25   0.000000e+00  0.000000e+00
membership_s26   0.000000e+00  0.000000e+00
membership_s27   0.000000e+00  1.500000e-02
membership_s28   0.000000e+00  1.235136e-02
membership_s30   1.179941e-05  1.284536e-02
membership_s31   0.000000e+00  0.000000e+00
membership_s32  -1.472320e-06  9.171196e-03
membership_s33   0.000000e+00  0.000000e+00
membership_s36   0.000000e+00  0.000000e+00
membership_s37   0.000000e+00  0.000000e+00
V1               2.236557e-04  8.863256e-02
V2               1.475111e-05  2.841358e-01
pdi              0.000000e+00  3.424545e-02
adhesion        -2.566378e-07  1.387038e-01
cohesion         2.923977e-05  1.160634e-01
inner            1.593676e-05  4.910183e-02
outer            1.967930e-07  1.139298e-01
ioratio          1.180332e-05  1.149875e-01
comsize          1.177856e-05  4.566115e-02
target           5.121520e-02  1.150654e+02
[1] "Dataset: med_targets Model GLM, run: 3 of 10 2015-06-16 10:11:45"
[1] "glmnet variable coefficients"
                         [,1]          [,2]
(Intercept)     -3.596870e+00 -2.905019e+00
graph0          -5.654384e-40 -5.433323e-04
graph1          -3.864629e-42 -1.640154e-06
graph2          -4.289477e-42 -1.052655e-04
graph3          -4.872773e-44 -4.156079e-09
graph4          -6.471995e-45 -3.812597e-09
graph5           1.118572e-42  2.519048e-06
graph6          -3.406760e-43 -1.829518e-07
graph7           5.551823e-42  1.762642e-06
graph8           7.305655e-41  5.784280e-06
graph9          -8.944050e-46 -2.604611e-10
graph10         -1.601506e-46 -7.220939e-11
graph11         -9.811699e-48 -5.867582e-12
graph12         -1.916303e-45 -2.364851e-10
graph13         -3.121730e-45  3.077382e-10
graph14         -1.070523e-45 -7.941214e-10
graph15         -1.904899e-43 -2.766105e-08
graph16         -1.155523e-44 -6.795289e-09
graph17         -1.564861e-44 -1.457195e-08
graph18         -1.161741e-43 -3.113330e-08
graph19          1.817559e-44  2.218232e-08
graph20          1.840759e-43  2.678044e-07
graph21          5.260604e-44  7.331792e-08
graph22          1.730901e-43  6.950227e-08
graph23          2.102226e-43  1.625718e-07
graph24          4.428771e-43  3.573165e-07
graph25          2.757525e-42  2.182779e-06
graph26          2.775120e-42  1.807239e-06
graph27          1.940081e-41  1.315064e-05
graph28          1.269593e-41 -1.884225e-06
graph29          9.204649e-41  8.567146e-05
orbit0          -5.654384e-40 -5.435279e-04
orbit1          -3.855968e-42 -1.473642e-06
orbit2          -3.851279e-41 -3.491419e-05
orbit3          -4.289477e-42 -1.052996e-04
orbit4          -4.137621e-44  2.621881e-08
orbit5          -2.228573e-43 -1.201620e-07
orbit6          -6.468150e-45 -3.807974e-09
orbit7          -5.217366e-42 -5.064446e-06
orbit8           1.118572e-42  2.519732e-06
orbit9          -6.068012e-43  2.357453e-07
orbit10         -5.676180e-43 -4.760636e-07
orbit11         -4.061502e-42 -4.937179e-06
orbit12          6.591972e-42  2.915934e-06
orbit13          1.792180e-41 -9.740852e-06
orbit14          7.305655e-41  5.810271e-06
orbit15         -1.019882e-45  2.039355e-10
orbit16         -3.674172e-45 -1.364364e-09
orbit17         -4.614243e-45 -2.889849e-09
orbit18          3.922317e-46  8.295341e-10
orbit19         -2.255171e-46 -1.144962e-10
orbit20         -5.998306e-46 -4.393904e-10
orbit21         -2.188500e-44 -1.487779e-08
orbit22         -9.811642e-48 -5.866677e-12
orbit23         -1.086076e-42 -1.215183e-06
orbit24          8.831186e-46  6.236092e-09
orbit25         -1.026880e-44 -1.201899e-08
orbit26         -3.592779e-44 -1.106141e-08
orbit27         -1.555956e-44  1.965347e-08
orbit28         -7.241705e-44 -3.261044e-08
orbit29          9.839844e-46  9.158143e-10
orbit30         -9.166337e-44 -8.248369e-08
orbit31         -1.858962e-45 -1.088394e-09
orbit32         -1.839391e-45 -1.624967e-09
orbit33         -9.124725e-43 -7.168720e-07
orbit34         -1.904899e-43 -2.744373e-08
orbit35         -4.051708e-44 -1.185014e-08
orbit36          5.041714e-44  1.167158e-07
orbit37         -2.055649e-44 -1.739762e-08
orbit38         -1.475442e-43 -5.472824e-08
orbit39         -3.851042e-44  5.459314e-09
orbit40         -2.359567e-44 -2.942319e-08
orbit41         -1.319372e-44  1.337546e-07
orbit42          1.212738e-42  1.392052e-06
orbit43         -1.202174e-43 -3.670568e-08
orbit44          4.906961e-41  8.933718e-05
orbit45         -6.158567e-45  1.031094e-07
orbit46          1.338833e-43  9.957520e-08
orbit47          3.790134e-43  5.823446e-07
orbit48         -6.593987e-44 -1.407336e-07
orbit49          1.967202e-43  2.909969e-07
orbit50          1.275779e-42  5.641846e-07
orbit51          1.374110e-43  2.852313e-07
orbit52         -7.924574e-45 -1.656323e-07
orbit53          6.062053e-43  6.819155e-07
orbit54          1.672734e-43  6.314905e-08
orbit55          2.423559e-41  2.345233e-05
orbit56          3.798448e-43  9.978663e-07
orbit57          2.607466e-43  2.207501e-08
orbit58          3.010233e-42 -2.936294e-06
orbit59          5.508348e-43  4.495069e-07
orbit60          1.890378e-42  1.498812e-06
orbit61          2.593004e-41  1.795398e-05
orbit62          6.019139e-42  6.242055e-06
orbit63          1.129433e-41  1.091098e-05
orbit64          4.619468e-42  1.092641e-06
orbit65          5.858977e-42  4.777459e-06
orbit66          4.624703e-42  2.503475e-06
orbit67          2.154875e-41  8.725069e-06
orbit68          1.976747e-41  1.319130e-05
orbit69          2.758312e-40  2.259995e-04
orbit70          1.883576e-41  2.222497e-06
orbit71          1.819521e-41 -2.839449e-05
orbit72          9.204649e-41  8.568536e-05
AP               4.166266e-39  5.217112e-03
bet             -2.861773e-43 -2.849449e-07
ecc              8.672470e-39  5.050326e-03
eccrad           5.203482e-38  3.030424e-02
close           -2.013197e-37 -3.571768e-02
constraint       1.203115e-37  1.243933e-01
coreness        -4.703480e-40 -2.926041e-05
knn             -2.380258e-41  7.425637e-06
hubscore        -1.486112e-37 -9.699088e-04
pagerank        -4.127536e-37 -7.230718e-01
trans            4.231250e-38  4.629513e-02
evcent          -1.501496e-37 -2.421229e-03
first           -5.654384e-40 -5.433465e-04
upto_second     -5.477897e-42 -2.313130e-06
upto_third      -1.554206e-42  1.760503e-07
upto_fourth     -1.059468e-41 -7.166399e-07
upto_fifth      -2.269769e-40 -7.312030e-05
upto_sixth      -1.552359e-39 -1.319904e-05
second          -5.472958e-42 -2.291697e-06
third           -1.070848e-42  1.179518e-06
fourth           1.532565e-42 -3.128391e-07
fifth            1.083871e-41  3.704829e-07
sixth            2.541751e-40  8.732189e-05
ratio1          -3.082314e-41  2.583146e-06
ratio2           1.246337e-40 -1.130250e-04
ratio3           5.975747e-39  1.245127e-03
ratio4           1.412726e-37  4.257746e-02
ratio5           1.102052e-37  1.318413e-01
ratio6           1.572313e-39  7.462866e-04
selfinter       -1.548946e-39 -2.971263e-03
walktrap_vertex  1.053680e-38  2.096581e-02
bigcom1         -4.862996e-39 -1.541367e-03
bigcom2         -2.697664e-38 -4.300404e-02
bigcom3          3.670181e-40  2.149298e-03
bigcom4          5.803949e-41  5.831306e-03
bigcom6         -2.697664e-38 -4.777942e-02
bigcom8          9.410879e-39  1.332427e-02
bigcom9         -2.707577e-38 -4.397252e-02
bigcom11        -2.701737e-38 -4.713192e-02
bigcom13        -2.701737e-38 -4.467810e-02
bigcom15        -2.702903e-38 -4.252055e-02
bigcom16        -2.698245e-38 -4.753425e-02
bigcom21        -2.715208e-38 -4.677392e-02
bigcom22         1.458859e-38  2.923220e-02
bigcom24        -2.696502e-38 -4.589451e-02
bigcom26        -9.652532e-39 -1.261960e-02
bigcom28         2.238932e-38  3.162294e-02
bigcom30         4.191023e-39  1.182184e-02
bigcom31        -2.695922e-38 -4.585768e-02
bigcom32        -2.698826e-38 -4.998628e-02
bigcom33        -2.695342e-38 -4.807137e-02
bigcom34         0.000000e+00  0.000000e+00
bigcom36         1.752611e-37  2.264398e-01
bigcom37         9.833650e-37  5.364644e-01
bigcom38        -2.696502e-38 -4.809917e-02
bigcom39        -2.705823e-38 -4.697167e-02
bigcom40        -8.329910e-39 -1.391267e-02
bigcom43        -2.698245e-38 -4.537655e-02
bigcom44         1.780094e-38  2.610119e-02
bigcom46        -2.701737e-38 -4.919195e-02
bigcom47         8.545129e-38  1.357984e-01
bigcom49        -2.698245e-38 -4.468953e-02
bigcom50        -2.695342e-38 -4.583297e-02
bigcom51        -2.695342e-38 -4.562531e-02
bigcom52        -2.697083e-38 -4.841888e-02
bigcom54        -2.695342e-38 -4.810836e-02
bigcom56        -2.702903e-38 -4.638539e-02
bigcom62        -2.696502e-38 -4.850374e-02
bigcom66        -2.695342e-38 -4.484412e-02
bigcom68        -2.696502e-38 -4.691097e-02
bigcom69        -2.698826e-38 -4.597633e-02
bigcom71        -2.695342e-38 -4.875490e-02
bigcom72        -2.695342e-38 -4.515206e-02
bigcom73        -2.704070e-38 -4.695139e-02
bigcom74        -2.700572e-38 -4.699665e-02
bigcom75        -2.696502e-38 -4.832831e-02
bigcom76        -2.697664e-38 -4.326515e-02
bigcom77        -2.698826e-38 -4.583309e-02
bigcom79        -2.695922e-38 -4.731484e-02
bigcom80        -2.698245e-38 -4.986298e-02
bigcom82        -2.696502e-38 -4.514138e-02
bigcom83        -2.695922e-38 -5.417228e-02
bigcom84         4.787209e-37  4.718087e-01
bigcom85        -2.695342e-38 -4.584450e-02
bigcom87        -2.698245e-38 -4.633016e-02
bigcom89        -2.695342e-38 -4.821653e-02
bigcom91        -2.699990e-38 -4.557396e-02
bigcom92        -2.706407e-38 -4.390806e-02
bigcom93        -2.695342e-38 -5.050723e-02
bigcom96        -2.695922e-38 -4.758242e-02
bigcom97        -2.698245e-38 -4.550139e-02
bigcom98        -2.695342e-38 -4.873667e-02
bigcom99         0.000000e+00  0.000000e+00
bigcom101        5.737560e-38  7.439252e-02
bigcom104       -2.695922e-38 -4.814665e-02
bigcom106       -2.695922e-38 -4.892485e-02
bigcom109       -2.695922e-38 -4.805516e-02
bigcom113       -2.695922e-38 -4.330232e-02
bigcom116        6.766087e-39  1.548515e-02
bigcom120       -2.696502e-38 -5.604079e-02
bigcom123       -2.695922e-38 -4.304633e-02
bigcom126       -2.695342e-38 -4.374514e-02
bigcom127       -2.698245e-38 -4.585654e-02
bigcom137       -2.698245e-38 -4.845337e-02
bigcom139       -2.696502e-38 -4.630813e-02
bigcom140       -2.696502e-38 -4.983734e-02
bigcom143       -2.695342e-38 -5.326523e-02
bigcom145       -2.696502e-38 -4.472215e-02
bigcom146        3.099528e-37  3.470253e-01
bigcom147       -2.703486e-38 -4.643582e-02
bigcom149       -2.697083e-38 -4.702948e-02
bigcom153        9.948624e-38  1.397438e-01
bigcom154       -2.695342e-38 -4.709464e-02
bigcom156       -2.697664e-38 -4.769420e-02
bigcom157       -2.701737e-38 -4.337476e-02
bigcom158       -2.695342e-38 -5.325279e-02
bigcom160       -2.695342e-38 -4.767160e-02
bigcom161       -2.696502e-38 -4.751125e-02
bigcom162       -2.695922e-38 -4.260190e-02
bigcom164       -2.695342e-38 -4.833752e-02
bigcom166       -2.698245e-38 -4.639627e-02
bigcom167        7.422217e-38  1.112567e-01
bigcom171       -2.700572e-38 -4.729924e-02
bigcom173       -2.695922e-38 -4.193312e-02
bigcom175        4.783087e-37  3.850195e-01
bigcom176       -2.695342e-38 -4.738597e-02
bigcom177       -2.695922e-38 -4.774197e-02
bigcom178        4.783087e-37  5.265807e-01
bigcom180       -2.695922e-38 -4.483180e-02
bigcom181       -2.699990e-38 -4.523657e-02
bigcom184        3.099528e-37  3.501333e-01
bigcom186       -2.695922e-38 -4.874145e-02
bigcom187       -2.695922e-38 -4.746647e-02
bigcom189       -2.697664e-38 -5.022780e-02
bigcom194       -2.696502e-38 -4.731678e-02
bigcom195       -2.695342e-38 -4.793486e-02
bigcom196       -2.695922e-38 -4.758492e-02
bigcom204        0.000000e+00  0.000000e+00
bigcom205       -2.695922e-38 -4.522513e-02
bigcom212       -2.695342e-38 -4.816047e-02
bigcom214       -2.695342e-38 -4.283319e-02
bigcom222       -2.695922e-38 -4.509990e-02
bigcom223        2.257719e-37  2.716290e-01
bigcom226       -2.696502e-38 -5.007812e-02
bigcom227       -2.696502e-38 -4.652929e-02
bigcom229       -2.695342e-38 -4.901237e-02
bigcom233       -2.696502e-38 -5.152185e-02
bigcom236       -2.695342e-38 -3.898773e-02
bigcom237        3.099528e-37  3.408260e-01
bigcom246       -2.699408e-38 -4.162791e-02
bigcom248       -2.700572e-38 -4.480209e-02
bigcom249       -2.696502e-38 -4.919099e-02
bigcom250       -2.702320e-38 -4.742693e-02
bigcom254       -2.695922e-38 -4.350197e-02
bigcom266       -2.696502e-38 -4.829173e-02
bigcom269        0.000000e+00  0.000000e+00
bigcom272       -2.695342e-38 -4.294320e-02
bigcom274       -2.709920e-38 -4.152971e-02
bigcom281       -2.697664e-38 -5.398304e-02
bigcom291       -2.697083e-38 -4.302258e-02
bigcom292       -2.695342e-38 -4.834195e-02
bigcom295       -2.697664e-38 -5.013025e-02
bigcom299       -2.695922e-38 -4.777262e-02
bigcom301        9.948624e-38  1.456165e-01
bigcom306        0.000000e+00  0.000000e+00
bigcom309       -2.695342e-38 -4.484215e-02
bigcom314       -2.696502e-38 -4.871844e-02
bigcom321       -2.695342e-38 -4.613830e-02
bigcom341       -2.695922e-38 -4.682487e-02
bigcom350       -2.696502e-38 -4.930666e-02
bigcom353       -2.695922e-38 -5.080056e-02
bigcom359       -2.695922e-38 -4.674348e-02
bigcom363       -2.695342e-38 -4.961173e-02
bigcom365       -2.697083e-38 -4.791296e-02
bigcom385       -2.695922e-38 -4.783276e-02
bigcom386       -2.696502e-38 -4.778928e-02
bigcom408       -2.695922e-38 -3.844876e-02
bigcom412       -2.695922e-38 -4.831297e-02
bigcom480       -2.695342e-38 -4.515498e-02
spin_vertex      1.600530e-38  1.135728e-02
membership_s1    5.222103e-39  1.148105e-02
membership_s3    9.833650e-37  6.621744e-01
membership_s4    1.086279e-39  3.903969e-03
membership_s5    2.481703e-39  1.961041e-03
membership_s6   -3.173680e-39 -8.893516e-04
membership_s7    3.881996e-39  9.892164e-03
membership_s8    9.833650e-37  5.364943e-01
membership_s9   -2.696502e-38 -4.842876e-02
membership_s11  -2.695922e-38 -5.043310e-02
membership_s12  -2.697083e-38 -4.390301e-02
membership_s14  -2.697083e-38 -4.930064e-02
membership_s15  -7.220947e-39 -2.238573e-02
membership_s16  -2.697664e-38 -4.525437e-02
membership_s17  -2.695342e-38 -4.624710e-02
membership_s18  -2.719334e-38 -4.393590e-02
membership_s20  -2.695342e-38 -4.618439e-02
membership_s21   3.643454e-38  6.278600e-02
membership_s22   5.737560e-38  8.715767e-02
membership_s24   4.533902e-38  5.583661e-02
membership_s25  -2.704070e-38 -4.413993e-02
membership_s26   0.000000e+00  0.000000e+00
membership_s27  -1.007525e-38 -1.432531e-02
membership_s28   3.099528e-37  2.286617e-01
membership_s30   1.602832e-39  5.538507e-04
membership_s31  -1.850172e-38 -2.802168e-02
membership_s32   3.639654e-39 -1.602779e-03
membership_s33  -2.695342e-38 -4.880006e-02
membership_s36  -2.998890e-39 -4.045129e-04
membership_s37  -2.708748e-38 -4.431089e-02
V1               4.294475e-38  1.871112e-02
V2               3.147981e-38  5.200224e-02
pdi              2.043644e-35  3.807512e+01
adhesion        -2.119168e-42 -6.612195e-07
cohesion         4.158950e-42  1.162644e-06
inner            2.834829e-43 -1.005539e-07
outer           -9.583283e-43 -1.803071e-06
ioratio         -2.136841e-38 -3.547929e-03
comsize          1.975894e-42 -3.186719e-07
target           1.010101e-36  1.947174e+00
[1] "Dataset: med_targets Model GBM, run: 4 of 10 2015-06-16 10:12:35"
Iter   TrainDeviance   ValidDeviance   StepSize   Improve
     1        0.2217             nan     0.0100    0.0121
     2        0.2080             nan     0.0100    0.0071
     3        0.1973             nan     0.0100    0.0051
     4        0.1886             nan     0.0100    0.0043
     5        0.1811             nan     0.0100    0.0035
     6        0.1746             nan     0.0100    0.0028
     7        0.1688             nan     0.0100    0.0025
     8        0.1636             nan     0.0100    0.0028
     9        0.1588             nan     0.0100    0.0022
    10        0.1544             nan     0.0100    0.0025
    20        0.1230             nan     0.0100    0.0013
    40        0.0882             nan     0.0100    0.0007
    60        0.0670             nan     0.0100    0.0005
    80        0.0523             nan     0.0100    0.0003
   100        0.0414             nan     0.0100    0.0002
   120        0.0331             nan     0.0100    0.0002
   140        0.0266             nan     0.0100    0.0002
   160        0.0215             nan     0.0100    0.0001
   180        0.0174             nan     0.0100    0.0001
   194        0.0150             nan     0.0100    0.0001

[1] "GBM variable coefficients"
                            var      rel.inf
target                   target 1.000000e+02
graph0                   graph0 5.264646e-25
graph4                   graph4 1.748989e-25
graph1                   graph1 1.522511e-25
orbit55                 orbit55 1.353151e-25
graph5                   graph5 1.198998e-25
pagerank               pagerank 9.485132e-26
constraint           constraint 6.203367e-26
graph27                 graph27 5.844194e-26
graph18                 graph18 5.787983e-26
graph16                 graph16 5.606908e-26
graph10                 graph10 5.197235e-26
graph6                   graph6 4.578454e-26
fourth                   fourth 4.034273e-26
hubscore               hubscore 3.487894e-26
orbit70                 orbit70 3.321394e-26
orbit12                 orbit12 3.291813e-26
orbit49                 orbit49 2.570842e-26
ratio6                   ratio6 2.488738e-26
upto_fourth         upto_fourth 2.220146e-26
orbit17                 orbit17 2.050170e-26
orbit50                 orbit50 2.025377e-26
ioratio                 ioratio 1.931732e-26
spin_vertex         spin_vertex 1.729692e-26
sixth                     sixth 1.614923e-26
graph9                   graph9 1.603551e-26
orbit32                 orbit32 1.593540e-26
ratio3                   ratio3 1.476361e-26
V2                           V2 1.381637e-26
bigcom84               bigcom84 1.368976e-26
graph24                 graph24 1.289224e-26
graph20                 graph20 1.220298e-26
orbit18                 orbit18 1.182140e-26
orbit20                 orbit20 1.154848e-26
graph14                 graph14 1.145854e-26
orbit11                 orbit11 1.067863e-26
knn                         knn 9.674562e-27
graph7                   graph7 9.636383e-27
bet                         bet 9.436627e-27
graph3                   graph3 9.105415e-27
graph11                 graph11 7.808417e-27
orbit16                 orbit16 7.439859e-27
orbit45                 orbit45 7.251601e-27
orbit66                 orbit66 7.090708e-27
coreness               coreness 7.074897e-27
graph12                 graph12 7.062790e-27
graph8                   graph8 6.462038e-27
graph2                   graph2 5.715669e-27
V1                           V1 5.209761e-27
orbit2                   orbit2 5.183124e-27
ratio4                   ratio4 4.999454e-27
orbit33                 orbit33 4.816915e-27
bigcom8                 bigcom8 4.761947e-27
orbit1                   orbit1 4.451111e-27
ratio1                   ratio1 3.838691e-27
comsize                 comsize 2.947502e-27
orbit9                   orbit9 2.878702e-27
orbit44                 orbit44 2.736398e-27
orbit48                 orbit48 2.079121e-27
cohesion               cohesion 1.589906e-27
orbit61                 orbit61 1.400732e-27
upto_second         upto_second 1.346631e-27
upto_third           upto_third 1.292596e-27
orbit62                 orbit62 1.146296e-27
membership_s32   membership_s32 1.007882e-27
ratio5                   ratio5 7.239300e-28
orbit7                   orbit7 7.170834e-28
graph17                 graph17 6.780321e-28
orbit21                 orbit21 6.251852e-28
orbit26                 orbit26 5.928856e-28
orbit23                 orbit23 5.632190e-28
walktrap_vertex walktrap_vertex 3.636860e-28
fifth                     fifth 3.538509e-28
orbit13                 orbit13 3.416552e-28
third                     third 2.991300e-28
graph26                 graph26 2.816448e-28
close                     close 2.484131e-28
orbit10                 orbit10 2.287998e-28
orbit31                 orbit31 2.002858e-28
graph29                 graph29 1.904765e-28
orbit15                 orbit15 1.886434e-28
bigcom43               bigcom43 1.397317e-28
bigcom87               bigcom87 1.290271e-28
bigcom137             bigcom137 1.210023e-28
bigcom166             bigcom166 1.208803e-28
membership_s16   membership_s16 1.120947e-28
graph19                 graph19 1.000639e-28
graph22                 graph22 7.942713e-29
second                   second 7.108604e-29
orbit5                   orbit5 7.072554e-29
ratio2                   ratio2 7.069077e-29
orbit39                 orbit39 6.034448e-29
orbit42                 orbit42 5.905580e-29
graph13                 graph13 5.850129e-29
orbit35                 orbit35 3.814769e-29
trans                     trans 3.009390e-29
graph23                 graph23 2.849407e-29
orbit28                 orbit28 2.809962e-29
evcent                   evcent 2.265579e-29
bigcom32               bigcom32 2.040921e-29
orbit36                 orbit36 1.646100e-29
orbit19                 orbit19 1.535761e-29
orbit30                 orbit30 1.484394e-29
orbit41                 orbit41 1.344384e-29
orbit27                 orbit27 1.338785e-29
orbit63                 orbit63 9.723880e-30
orbit38                 orbit38 9.268088e-30
inner                     inner 8.986898e-30
orbit67                 orbit67 7.705514e-30
orbit58                 orbit58 7.620249e-30
orbit56                 orbit56 7.344690e-30
graph28                 graph28 6.852879e-30
orbit60                 orbit60 6.690557e-30
outer                     outer 6.140892e-30
orbit37                 orbit37 6.089194e-30
orbit25                 orbit25 5.171393e-30
graph15                 graph15 4.472439e-30
adhesion               adhesion 4.165845e-30
orbit52                 orbit52 3.763868e-30
orbit46                 orbit46 2.922876e-30
upto_fifth           upto_fifth 2.313077e-30
orbit53                 orbit53 2.260270e-30
orbit6                   orbit6 2.090729e-30
orbit68                 orbit68 2.061948e-30
orbit57                 orbit57 2.046936e-30
orbit71                 orbit71 1.708935e-30
orbit51                 orbit51 1.407709e-30
orbit29                 orbit29 1.296169e-30
orbit22                 orbit22 1.006548e-30
bigcom28               bigcom28 9.570678e-31
orbit4                   orbit4 9.568787e-31
orbit69                 orbit69 9.509581e-31
orbit54                 orbit54 9.499537e-31
graph25                 graph25 8.710917e-31
orbit65                 orbit65 5.971863e-31
bigcom91               bigcom91 5.561274e-31
bigcom13               bigcom13 5.557077e-31
bigcom36               bigcom36 5.557068e-31
bigcom47               bigcom47 5.552862e-31
bigcom56               bigcom56 5.548669e-31
bigcom77               bigcom77 5.544477e-31
bigcom120             bigcom120 5.544467e-31
bigcom127             bigcom127 5.540276e-31
bigcom167             bigcom167 5.536067e-31
bigcom181             bigcom181 5.531880e-31
orbit47                 orbit47 5.219866e-31
orbit59                 orbit59 5.134040e-31
orbit24                 orbit24 3.498130e-31
upto_sixth           upto_sixth 3.003451e-31
graph21                 graph21 2.974906e-31
pdi                         pdi 2.135891e-31
orbit40                 orbit40 2.114840e-31
bigcom274             bigcom274 1.871950e-31
bigcom3                 bigcom3 1.819487e-31
membership_s7     membership_s7 1.721878e-31
bigcom1                 bigcom1 1.444571e-31
orbit64                 orbit64 1.160928e-31
ecc                         ecc 1.089430e-31
membership_s5     membership_s5 7.799885e-32
membership_s6     membership_s6 7.656622e-32
membership_s30   membership_s30 4.967633e-32
orbit0                   orbit0 0.000000e+00
orbit3                   orbit3 0.000000e+00
orbit8                   orbit8 0.000000e+00
orbit14                 orbit14 0.000000e+00
orbit34                 orbit34 0.000000e+00
orbit43                 orbit43 0.000000e+00
orbit72                 orbit72 0.000000e+00
AP                           AP 0.000000e+00
eccrad                   eccrad 0.000000e+00
first                     first 0.000000e+00
selfinter             selfinter 0.000000e+00
bigcom2                 bigcom2 0.000000e+00
bigcom4                 bigcom4 0.000000e+00
bigcom6                 bigcom6 0.000000e+00
bigcom9                 bigcom9 0.000000e+00
bigcom11               bigcom11 0.000000e+00
bigcom15               bigcom15 0.000000e+00
bigcom16               bigcom16 0.000000e+00
bigcom21               bigcom21 0.000000e+00
bigcom22               bigcom22 0.000000e+00
bigcom24               bigcom24 0.000000e+00
bigcom26               bigcom26 0.000000e+00
bigcom30               bigcom30 0.000000e+00
bigcom31               bigcom31 0.000000e+00
bigcom33               bigcom33 0.000000e+00
bigcom34               bigcom34 0.000000e+00
bigcom37               bigcom37 0.000000e+00
bigcom38               bigcom38 0.000000e+00
bigcom39               bigcom39 0.000000e+00
bigcom40               bigcom40 0.000000e+00
bigcom44               bigcom44 0.000000e+00
bigcom46               bigcom46 0.000000e+00
bigcom49               bigcom49 0.000000e+00
bigcom50               bigcom50 0.000000e+00
bigcom51               bigcom51 0.000000e+00
bigcom52               bigcom52 0.000000e+00
bigcom54               bigcom54 0.000000e+00
bigcom62               bigcom62 0.000000e+00
bigcom66               bigcom66 0.000000e+00
bigcom68               bigcom68 0.000000e+00
bigcom69               bigcom69 0.000000e+00
bigcom71               bigcom71 0.000000e+00
bigcom72               bigcom72 0.000000e+00
bigcom73               bigcom73 0.000000e+00
bigcom74               bigcom74 0.000000e+00
bigcom75               bigcom75 0.000000e+00
bigcom76               bigcom76 0.000000e+00
bigcom79               bigcom79 0.000000e+00
bigcom80               bigcom80 0.000000e+00
bigcom82               bigcom82 0.000000e+00
bigcom83               bigcom83 0.000000e+00
bigcom85               bigcom85 0.000000e+00
bigcom89               bigcom89 0.000000e+00
bigcom92               bigcom92 0.000000e+00
bigcom93               bigcom93 0.000000e+00
bigcom96               bigcom96 0.000000e+00
bigcom97               bigcom97 0.000000e+00
bigcom98               bigcom98 0.000000e+00
bigcom99               bigcom99 0.000000e+00
bigcom101             bigcom101 0.000000e+00
bigcom104             bigcom104 0.000000e+00
bigcom106             bigcom106 0.000000e+00
bigcom109             bigcom109 0.000000e+00
bigcom113             bigcom113 0.000000e+00
bigcom116             bigcom116 0.000000e+00
bigcom123             bigcom123 0.000000e+00
bigcom126             bigcom126 0.000000e+00
bigcom139             bigcom139 0.000000e+00
bigcom140             bigcom140 0.000000e+00
bigcom143             bigcom143 0.000000e+00
bigcom145             bigcom145 0.000000e+00
bigcom146             bigcom146 0.000000e+00
bigcom147             bigcom147 0.000000e+00
bigcom149             bigcom149 0.000000e+00
bigcom153             bigcom153 0.000000e+00
bigcom154             bigcom154 0.000000e+00
bigcom156             bigcom156 0.000000e+00
bigcom157             bigcom157 0.000000e+00
bigcom158             bigcom158 0.000000e+00
bigcom160             bigcom160 0.000000e+00
bigcom161             bigcom161 0.000000e+00
bigcom162             bigcom162 0.000000e+00
bigcom164             bigcom164 0.000000e+00
bigcom171             bigcom171 0.000000e+00
bigcom173             bigcom173 0.000000e+00
bigcom175             bigcom175 0.000000e+00
bigcom176             bigcom176 0.000000e+00
bigcom177             bigcom177 0.000000e+00
bigcom178             bigcom178 0.000000e+00
bigcom180             bigcom180 0.000000e+00
bigcom184             bigcom184 0.000000e+00
bigcom186             bigcom186 0.000000e+00
bigcom187             bigcom187 0.000000e+00
bigcom189             bigcom189 0.000000e+00
bigcom194             bigcom194 0.000000e+00
bigcom195             bigcom195 0.000000e+00
bigcom196             bigcom196 0.000000e+00
bigcom204             bigcom204 0.000000e+00
bigcom205             bigcom205 0.000000e+00
bigcom212             bigcom212 0.000000e+00
bigcom214             bigcom214 0.000000e+00
bigcom222             bigcom222 0.000000e+00
bigcom223             bigcom223 0.000000e+00
bigcom226             bigcom226 0.000000e+00
bigcom227             bigcom227 0.000000e+00
bigcom229             bigcom229 0.000000e+00
bigcom233             bigcom233 0.000000e+00
bigcom236             bigcom236 0.000000e+00
bigcom237             bigcom237 0.000000e+00
bigcom246             bigcom246 0.000000e+00
bigcom248             bigcom248 0.000000e+00
bigcom249             bigcom249 0.000000e+00
bigcom250             bigcom250 0.000000e+00
bigcom254             bigcom254 0.000000e+00
bigcom266             bigcom266 0.000000e+00
bigcom269             bigcom269 0.000000e+00
bigcom272             bigcom272 0.000000e+00
bigcom281             bigcom281 0.000000e+00
bigcom291             bigcom291 0.000000e+00
bigcom292             bigcom292 0.000000e+00
bigcom295             bigcom295 0.000000e+00
bigcom299             bigcom299 0.000000e+00
bigcom301             bigcom301 0.000000e+00
bigcom306             bigcom306 0.000000e+00
bigcom309             bigcom309 0.000000e+00
bigcom314             bigcom314 0.000000e+00
bigcom321             bigcom321 0.000000e+00
bigcom341             bigcom341 0.000000e+00
bigcom350             bigcom350 0.000000e+00
bigcom353             bigcom353 0.000000e+00
bigcom359             bigcom359 0.000000e+00
bigcom363             bigcom363 0.000000e+00
bigcom365             bigcom365 0.000000e+00
bigcom385             bigcom385 0.000000e+00
bigcom386             bigcom386 0.000000e+00
bigcom408             bigcom408 0.000000e+00
bigcom412             bigcom412 0.000000e+00
bigcom480             bigcom480 0.000000e+00
membership_s1     membership_s1 0.000000e+00
membership_s3     membership_s3 0.000000e+00
membership_s4     membership_s4 0.000000e+00
membership_s8     membership_s8 0.000000e+00
membership_s9     membership_s9 0.000000e+00
membership_s11   membership_s11 0.000000e+00
membership_s12   membership_s12 0.000000e+00
membership_s14   membership_s14 0.000000e+00
membership_s15   membership_s15 0.000000e+00
membership_s17   membership_s17 0.000000e+00
membership_s18   membership_s18 0.000000e+00
membership_s20   membership_s20 0.000000e+00
membership_s21   membership_s21 0.000000e+00
membership_s22   membership_s22 0.000000e+00
membership_s24   membership_s24 0.000000e+00
membership_s25   membership_s25 0.000000e+00
membership_s26   membership_s26 0.000000e+00
membership_s27   membership_s27 0.000000e+00
membership_s28   membership_s28 0.000000e+00
membership_s31   membership_s31 0.000000e+00
membership_s33   membership_s33 0.000000e+00
membership_s36   membership_s36 0.000000e+00
membership_s37   membership_s37 0.000000e+00
[1] "Dataset: med_targets Model RF, run: 4 of 10 2015-06-16 10:13:56"
     |      Out-of-bag   |
Tree |      MSE  %Var(y) |
   1 | 4.792e-30     0.00 |
   2 | 0.0003568     1.41 |
   3 | 0.0009791     3.86 |
   4 | 0.001399     5.51 |
   5 | 0.001088     4.28 |
   6 | 0.0009871     3.89 |
   7 | 0.0007891     3.11 |
   8 | 0.0005559     2.19 |
   9 | 0.0005747     2.26 |
  10 | 0.0003794     1.49 |
  11 | 0.0003321     1.31 |
  12 | 0.0003379     1.33 |
  13 | 0.0003018     1.19 |
  14 | 0.0002822     1.11 |
  15 | 0.0002982     1.17 |
  16 | 0.0002883     1.14 |
  17 | 0.0002756     1.09 |
  18 | 0.0002191     0.86 |
  19 |  0.00023     0.91 |
  20 | 0.0002034     0.80 |
  21 | 0.0001948     0.77 |
  22 | 0.0002151     0.85 |
  23 | 0.0002009     0.79 |
  24 | 0.0002145     0.85 |
  25 | 0.0002417     0.95 |
  26 | 0.0002272     0.89 |
  27 | 0.0002068     0.81 |
  28 | 0.0002099     0.83 |
  29 | 0.0002008     0.79 |
  30 | 0.0001829     0.72 |
  31 | 0.0001711     0.67 |
  32 | 0.0001628     0.64 |
  33 | 0.0001512     0.60 |
  34 | 0.0001538     0.61 |
  35 | 0.0001599     0.63 |
  36 | 0.0001646     0.65 |
  37 | 0.0001669     0.66 |
  38 | 0.0001698     0.67 |
  39 | 0.0001582     0.62 |
  40 | 0.0001553     0.61 |
  41 | 0.0001487     0.59 |
  42 | 0.0001398     0.55 |
  43 | 0.0001359     0.54 |
  44 | 0.0001321     0.52 |
  45 | 0.000139     0.55 |
  46 | 0.0001349     0.53 |
  47 | 0.0001319     0.52 |
  48 | 0.0001284     0.51 |
  49 | 0.0001198     0.47 |
  50 | 0.0001122     0.44 |
  51 | 0.0001048     0.41 |
  52 | 9.921e-05     0.39 |
  53 | 9.453e-05     0.37 |
  54 | 9.721e-05     0.38 |
  55 | 0.0001057     0.42 |
  56 | 0.0001141     0.45 |
  57 | 0.0001109     0.44 |
  58 | 0.0001062     0.42 |
  59 | 0.000104     0.41 |
  60 | 0.0001026     0.40 |
  61 | 9.967e-05     0.39 |
  62 | 0.0001034     0.41 |
  63 | 0.0001011     0.40 |
  64 | 9.643e-05     0.38 |
  65 | 0.0001021     0.40 |
  66 | 9.884e-05     0.39 |
  67 | 9.855e-05     0.39 |
  68 | 0.0001002     0.39 |
  69 | 9.739e-05     0.38 |
  70 | 9.466e-05     0.37 |
  71 | 9.573e-05     0.38 |
  72 | 9.242e-05     0.36 |
  73 | 9.147e-05     0.36 |
  74 | 8.783e-05     0.35 |
  75 | 8.622e-05     0.34 |
  76 | 9.32e-05     0.37 |
  77 | 9.952e-05     0.39 |
  78 | 9.82e-05     0.39 |
  79 | 9.711e-05     0.38 |
  80 | 9.441e-05     0.37 |
  81 | 9.503e-05     0.37 |
  82 | 9.695e-05     0.38 |
  83 | 0.0001039     0.41 |
  84 | 0.0001055     0.42 |
  85 | 0.0001008     0.40 |
  86 | 9.683e-05     0.38 |
  87 | 9.959e-05     0.39 |
  88 | 9.711e-05     0.38 |
  89 | 9.576e-05     0.38 |
  90 | 9.49e-05     0.37 |
  91 | 9.285e-05     0.37 |
  92 | 0.0001045     0.41 |
  93 | 0.0001061     0.42 |
  94 | 0.0001084     0.43 |
  95 | 0.0001137     0.45 |
  96 | 0.0001114     0.44 |
  97 | 0.0001104     0.44 |
  98 | 0.0001108     0.44 |
  99 | 0.0001097     0.43 |
 100 | 0.0001156     0.46 |
[1] "Random Forest variable coefficients"
                      %IncMSE IncNodePurity
graph5           0.000000e+00  1.621026e-14
graph6           0.000000e+00  1.340941e-17
graph7          -1.564281e-35  1.066270e-14
graph8           0.000000e+00  2.428613e-19
graph9          -5.790388e-06  1.896896e-02
graph10          1.672878e-05  6.131183e-02
graph11         -3.260459e-36  5.986479e-15
graph12          0.000000e+00  1.918472e-02
graph13         -1.429580e-40  1.965160e-02
graph14          1.194030e-05  1.714286e-02
graph15          1.158078e-05  2.965686e-02
graph16          7.624633e-05  3.763299e-02
graph17          5.790388e-05  6.284783e-03
graph18          1.168907e-05  1.500000e-02
graph19         -5.730659e-06  8.333333e-03
graph20          5.730659e-06  2.916667e-02
graph21         -5.793743e-06  1.714286e-02
graph22          0.000000e+00  9.159340e-18
graph23          0.000000e+00  9.246076e-18
graph24          1.282132e-35  5.263342e-15
graph25         -8.797860e-06  6.089135e-03
graph26         -1.159289e-05  8.401456e-02
graph27          0.000000e+00  1.907764e-02
graph28          0.000000e+00  7.117050e-16
graph29          0.000000e+00  3.209238e-19
orbit0          -3.095820e-35  5.693276e-15
orbit1           0.000000e+00  9.565810e-03
orbit2           0.000000e+00  1.307655e-14
orbit3           3.353009e-36  7.114916e-15
orbit4           0.000000e+00  2.042888e-02
orbit5           2.340636e-05  6.311572e-02
orbit6           0.000000e+00  2.602085e-19
orbit7           2.075093e-04  2.431621e-02
orbit8           8.229537e-05  4.476398e-02
orbit9          -5.824112e-06  3.502114e-02
orbit10          0.000000e+00  4.996004e-18
orbit11          3.783080e-04  9.104968e-03
orbit12          2.364066e-05  4.767677e-02
orbit13         -2.793662e-35  4.475587e-18
orbit14          0.000000e+00  4.268148e-15
orbit15          0.000000e+00  4.974042e-15
orbit16          6.193694e-05  2.129971e-02
orbit17          0.000000e+00  1.278998e-14
orbit18          5.724340e-05  9.267304e-02
orbit19          0.000000e+00  1.040834e-19
orbit20          0.000000e+00  1.714286e-02
orbit21          0.000000e+00  3.273163e-15
orbit22          2.895194e-05  1.333333e-02
orbit23          0.000000e+00  1.387779e-19
orbit24          0.000000e+00  8.251316e-15
orbit25         -3.106658e-35  1.511638e-16
orbit26         -1.603613e-35  1.237510e-14
orbit27          1.777249e-05  4.227414e-02
orbit28          3.292647e-36  6.679327e-15
orbit29         -4.928540e-35  1.711010e-15
orbit30         -4.857095e-35  5.125813e-15
orbit31         -1.001756e-35  2.000000e-02
orbit32          1.172333e-05  2.833333e-02
orbit33          0.000000e+00  4.460130e-15
orbit34         -1.260380e-05  9.635978e-03
orbit35         -3.094022e-35  9.600916e-03
orbit36          1.488372e-05  8.097305e-03
orbit37          0.000000e+00  1.148897e-02
orbit38          1.488372e-05  4.700000e-02
orbit39         -9.421110e-36  1.978005e-14
orbit40          0.000000e+00  5.828571e-02
orbit41          0.000000e+00  1.023487e-18
orbit42          0.000000e+00  1.388490e-15
orbit43          5.790388e-06  2.381944e-02
orbit44         -1.624130e-06  9.254418e-02
orbit45          1.158078e-05  1.555556e-02
orbit46          5.972893e-08  3.207601e-02
orbit47          4.106237e-35  4.547578e-15
orbit48          0.000000e+00  6.679796e-15
orbit49         -5.824112e-06  1.272402e-02
orbit50          1.341108e-04  3.473942e-02
orbit51         -5.733780e-35  2.285714e-02
orbit52          2.802767e-05  2.698720e-02
orbit53          4.054054e-04  3.255463e-04
orbit54         -5.945303e-06  8.333333e-03
orbit55          5.820722e-06  5.936762e-02
orbit56         -1.779359e-05  4.404040e-02
orbit57          0.000000e+00  2.402098e-14
orbit58          2.460915e-05  1.464953e-02
orbit59          0.000000e+00  1.734723e-19
orbit60          3.317101e-35  1.195058e-14
orbit61          0.000000e+00  1.714286e-02
orbit62          8.740813e-05  2.235775e-02
orbit63          0.000000e+00  2.949030e-19
orbit64          0.000000e+00  1.491862e-18
orbit65         -2.891810e-35  7.829380e-15
orbit66          2.364066e-05  1.253261e-02
orbit67          5.754060e-05  4.919786e-03
orbit68          0.000000e+00  1.892039e-02
orbit69          0.000000e+00  1.734723e-20
orbit70          0.000000e+00  4.926615e-18
orbit71         -3.712297e-06  2.472727e-02
orbit72          0.000000e+00  1.787259e-02
AP               5.948840e-06  1.438298e-02
bet              1.421065e-05  6.500026e-02
ecc              0.000000e+00  0.000000e+00
eccrad          -5.790388e-06  2.545455e-02
close            0.000000e+00  1.002967e-01
constraint      -5.793826e-06  3.625249e-02
coreness         6.643161e-36  1.307444e-14
knn              0.000000e+00  1.903731e-02
hubscore         5.913661e-06  5.284092e-02
pagerank         7.713283e-04  8.933426e-02
trans           -5.871991e-06  6.700000e-02
evcent           5.917160e-06  2.665063e-02
first            0.000000e+00  2.428613e-19
upto_second      0.000000e+00  5.116185e-15
upto_third       0.000000e+00  4.631712e-18
upto_fourth      5.917160e-06  3.737185e-02
upto_fifth       0.000000e+00  1.908196e-19
upto_sixth       1.982947e-06  2.933333e-03
second          -1.182033e-05  4.628544e-02
third            5.137143e-05  7.583636e-02
fourth          -3.061996e-35  1.606279e-14
fifth            3.544204e-05  7.548249e-02
sixth            1.126126e-05  6.676015e-02
ratio1           0.000000e+00  1.885338e-02
ratio2           5.970149e-06  1.714286e-02
ratio3           5.790388e-06  1.901487e-02
ratio4           0.000000e+00  3.127648e-02
ratio5           0.000000e+00  5.218929e-03
ratio6           1.143018e-03  2.124965e-02
selfinter        0.000000e+00  5.204170e-20
walktrap_vertex  0.000000e+00  1.851230e-02
bigcom1          0.000000e+00  0.000000e+00
bigcom2          0.000000e+00  0.000000e+00
bigcom3          0.000000e+00  1.734723e-20
bigcom4          0.000000e+00  5.115960e-15
bigcom6          0.000000e+00  4.440892e-18
bigcom8          0.000000e+00  5.551115e-19
bigcom9          0.000000e+00  0.000000e+00
bigcom11         0.000000e+00  0.000000e+00
bigcom13         0.000000e+00  0.000000e+00
bigcom15         0.000000e+00  0.000000e+00
bigcom16         0.000000e+00  1.110223e-18
bigcom21         0.000000e+00  1.734723e-20
bigcom22         0.000000e+00  0.000000e+00
bigcom24        -5.780347e-06  4.501515e-02
bigcom26         0.000000e+00  0.000000e+00
bigcom28        -1.759531e-05  2.545455e-02
bigcom30         0.000000e+00  9.020562e-19
bigcom31         0.000000e+00  8.881784e-18
bigcom32         0.000000e+00  0.000000e+00
bigcom33         0.000000e+00  0.000000e+00
bigcom34         0.000000e+00  0.000000e+00
bigcom36         0.000000e+00  2.280574e-02
bigcom37         0.000000e+00  5.752796e-02
bigcom38         0.000000e+00  0.000000e+00
bigcom39         0.000000e+00  0.000000e+00
bigcom40         0.000000e+00  5.204170e-20
bigcom43         0.000000e+00  0.000000e+00
bigcom44         0.000000e+00  0.000000e+00
bigcom46         0.000000e+00  0.000000e+00
bigcom47         5.970149e-06  1.725262e-02
bigcom49         0.000000e+00  0.000000e+00
bigcom50         0.000000e+00  0.000000e+00
bigcom51         0.000000e+00  0.000000e+00
bigcom52         0.000000e+00  0.000000e+00
bigcom54         0.000000e+00  0.000000e+00
bigcom56         0.000000e+00  0.000000e+00
bigcom62         0.000000e+00  0.000000e+00
bigcom66         0.000000e+00  0.000000e+00
bigcom68         0.000000e+00  4.440892e-18
bigcom69         0.000000e+00  0.000000e+00
bigcom71         0.000000e+00  0.000000e+00
bigcom72         0.000000e+00  0.000000e+00
bigcom73         0.000000e+00  0.000000e+00
bigcom74         0.000000e+00  0.000000e+00
bigcom75         0.000000e+00  1.332268e-17
bigcom76         0.000000e+00  0.000000e+00
bigcom77         0.000000e+00  5.204170e-20
bigcom79         0.000000e+00  0.000000e+00
bigcom80         0.000000e+00  0.000000e+00
bigcom82         0.000000e+00  0.000000e+00
bigcom83         0.000000e+00  0.000000e+00
bigcom84        -5.445536e-06  7.369070e-01
bigcom85         0.000000e+00  0.000000e+00
bigcom87         0.000000e+00  1.110223e-18
bigcom89         0.000000e+00  4.510281e-18
bigcom91         0.000000e+00  0.000000e+00
bigcom92         0.000000e+00  0.000000e+00
bigcom93         0.000000e+00  0.000000e+00
bigcom96         0.000000e+00  0.000000e+00
bigcom97         0.000000e+00  0.000000e+00
bigcom98         0.000000e+00  8.881784e-18
bigcom99         0.000000e+00  0.000000e+00
bigcom101        1.719198e-05  1.851705e-02
bigcom104        0.000000e+00  0.000000e+00
bigcom106        0.000000e+00  0.000000e+00
bigcom109        0.000000e+00  0.000000e+00
bigcom113        0.000000e+00  0.000000e+00
bigcom116        0.000000e+00  0.000000e+00
bigcom120        0.000000e+00  0.000000e+00
bigcom123        0.000000e+00  4.440892e-18
bigcom126        0.000000e+00  0.000000e+00
bigcom127        0.000000e+00  0.000000e+00
bigcom137        0.000000e+00  0.000000e+00
bigcom139        0.000000e+00  0.000000e+00
bigcom140        0.000000e+00  0.000000e+00
bigcom143        0.000000e+00  0.000000e+00
bigcom145        0.000000e+00  0.000000e+00
bigcom146        5.790388e-06  1.568167e-01
bigcom147        0.000000e+00  0.000000e+00
bigcom149        0.000000e+00  0.000000e+00
bigcom153        0.000000e+00  6.970968e-03
bigcom154        0.000000e+00  0.000000e+00
bigcom156        0.000000e+00  0.000000e+00
bigcom157        0.000000e+00  0.000000e+00
bigcom158        0.000000e+00  4.440892e-18
bigcom160        0.000000e+00  0.000000e+00
bigcom161        0.000000e+00  4.440892e-18
bigcom162        0.000000e+00  0.000000e+00
bigcom164        0.000000e+00  0.000000e+00
bigcom166        0.000000e+00  0.000000e+00
bigcom167        0.000000e+00  0.000000e+00
bigcom171        0.000000e+00  0.000000e+00
bigcom173        0.000000e+00  0.000000e+00
bigcom175        0.000000e+00  6.603852e-02
bigcom176        0.000000e+00  0.000000e+00
bigcom177        0.000000e+00  0.000000e+00
bigcom178        0.000000e+00  4.468358e-01
bigcom180        0.000000e+00  0.000000e+00
bigcom181        0.000000e+00  0.000000e+00
bigcom184        0.000000e+00  8.583414e-02
bigcom186        0.000000e+00  0.000000e+00
bigcom187        0.000000e+00  4.440892e-18
bigcom189        0.000000e+00  8.881784e-18
bigcom194        0.000000e+00  4.579670e-18
bigcom195        0.000000e+00  0.000000e+00
bigcom196        0.000000e+00  0.000000e+00
bigcom204        0.000000e+00  0.000000e+00
bigcom205        0.000000e+00  5.204170e-20
bigcom212        0.000000e+00  4.440892e-18
bigcom214        0.000000e+00  8.881784e-18
bigcom222        0.000000e+00  0.000000e+00
bigcom223       -2.571802e-06  4.643786e-02
bigcom226        0.000000e+00  0.000000e+00
bigcom227        0.000000e+00  0.000000e+00
bigcom229        0.000000e+00  4.440892e-18
bigcom233        0.000000e+00  4.440892e-18
bigcom236        0.000000e+00  4.440892e-18
bigcom237       -5.830904e-06  5.458498e-02
bigcom246        0.000000e+00  0.000000e+00
bigcom248        0.000000e+00  0.000000e+00
bigcom249        0.000000e+00  0.000000e+00
bigcom250        0.000000e+00  1.734723e-20
bigcom254        0.000000e+00  0.000000e+00
bigcom266        0.000000e+00  0.000000e+00
bigcom269        0.000000e+00  0.000000e+00
bigcom272        0.000000e+00  8.881784e-18
bigcom274        0.000000e+00  0.000000e+00
bigcom281        0.000000e+00  0.000000e+00
bigcom291        0.000000e+00  0.000000e+00
bigcom292        0.000000e+00  0.000000e+00
bigcom295        0.000000e+00  0.000000e+00
bigcom299        0.000000e+00  4.440892e-18
bigcom301        0.000000e+00  0.000000e+00
bigcom306        0.000000e+00  4.440892e-18
bigcom309        0.000000e+00  4.440892e-18
bigcom314        0.000000e+00  0.000000e+00
bigcom321        0.000000e+00  4.440892e-18
bigcom341        0.000000e+00  0.000000e+00
bigcom350        0.000000e+00  4.718448e-18
bigcom353        0.000000e+00  4.440892e-18
bigcom359        0.000000e+00  0.000000e+00
bigcom363        0.000000e+00  0.000000e+00
bigcom365        0.000000e+00  0.000000e+00
bigcom385        0.000000e+00  4.440892e-18
bigcom386        0.000000e+00  0.000000e+00
bigcom408        0.000000e+00  1.202276e-01
bigcom412        0.000000e+00  0.000000e+00
bigcom480        0.000000e+00  0.000000e+00
spin_vertex      5.865103e-06  1.500000e-02
membership_s1    0.000000e+00  0.000000e+00
membership_s3    0.000000e+00  3.821636e-02
membership_s4    0.000000e+00  0.000000e+00
membership_s5    0.000000e+00  1.561251e-19
membership_s6    0.000000e+00  5.204170e-20
membership_s7    2.344720e-07  4.040404e-02
membership_s8    0.000000e+00  7.918814e-02
membership_s9    0.000000e+00  0.000000e+00
membership_s11   0.000000e+00  0.000000e+00
membership_s12   0.000000e+00  0.000000e+00
membership_s14   0.000000e+00  4.440892e-18
membership_s15   0.000000e+00  0.000000e+00
membership_s16   0.000000e+00  0.000000e+00
membership_s17   0.000000e+00  4.440892e-18
membership_s18   0.000000e+00  4.163336e-19
membership_s20   0.000000e+00  0.000000e+00
membership_s21   0.000000e+00  0.000000e+00
membership_s22   0.000000e+00  0.000000e+00
membership_s24   0.000000e+00  0.000000e+00
membership_s25   0.000000e+00  3.469447e-20
membership_s26   0.000000e+00  0.000000e+00
membership_s27   0.000000e+00  3.469447e-20
membership_s28   0.000000e+00  1.262482e-01
membership_s30   0.000000e+00  8.673617e-20
membership_s31   0.000000e+00  0.000000e+00
membership_s32   0.000000e+00  8.673617e-20
membership_s33   0.000000e+00  0.000000e+00
membership_s36   0.000000e+00  1.734723e-20
membership_s37   0.000000e+00  0.000000e+00
V1               5.194026e-21  1.178712e-01
V2              -5.790388e-06  2.490798e-01
pdi             -1.173021e-05  1.482079e-02
adhesion        -2.041331e-35  6.303770e-02
cohesion         5.790388e-05  2.571441e-02
inner           -5.878895e-06  1.875000e-02
outer            1.824697e-06  2.814226e-02
ioratio          1.041028e-04  6.520853e-02
comsize          1.112100e-06  4.652604e-02
target           5.036895e-02  1.125097e+02
[1] "Dataset: med_targets Model GLM, run: 4 of 10 2015-06-16 10:14:24"
[1] "glmnet variable coefficients"
                         [,1]          [,2]
(Intercept)     -3.620698e+00  1.520648e+00
graph0          -6.191910e-40 -6.882865e-04
graph1          -3.838925e-42 -1.830756e-06
graph2          -3.041122e-41 -1.341302e-04
graph3          -4.657388e-44 -6.724266e-09
graph4          -6.544683e-45 -4.207291e-09
graph5           1.643254e-42  2.610566e-06
graph6          -3.325813e-43 -2.597318e-07
graph7           6.301707e-42  3.238231e-06
graph8           7.096544e-41  2.089432e-05
graph9          -7.885505e-46 -1.248617e-10
graph10         -1.559805e-46 -7.752498e-11
graph11         -1.012719e-47 -6.789376e-12
graph12         -1.260174e-45  3.545341e-10
graph13         -2.564065e-45 -1.129576e-10
graph14         -1.139152e-45 -1.036646e-09
graph15         -7.237663e-44  1.688925e-07
graph16         -8.884862e-45 -2.592684e-09
graph17         -1.169246e-44 -1.043493e-08
graph18         -1.119935e-43 -9.146776e-08
graph19          2.825698e-44  3.532404e-08
graph20          2.671736e-43  3.632650e-07
graph21          1.269278e-43  1.571601e-07
graph22          2.230249e-43  1.164738e-07
graph23          2.341166e-43  1.916200e-07
graph24          5.291075e-43  4.726295e-07
graph25          2.954641e-42  2.183318e-06
graph26          2.767699e-42  1.827025e-06
graph27          1.876790e-41  1.212061e-05
graph28          1.284292e-41 -4.437549e-07
graph29          9.245022e-41  9.861542e-05
orbit0          -6.191910e-40 -6.883409e-04
orbit1          -3.814900e-42 -1.615666e-06
orbit2          -4.038906e-41 -4.223321e-05
orbit3          -3.041122e-41 -1.340847e-04
orbit4          -4.149549e-44  1.785571e-08
orbit5          -2.059599e-43 -1.104951e-07
orbit6          -6.540769e-45 -4.201880e-09
orbit7          -5.315218e-42 -5.710185e-06
orbit8           1.643254e-42  2.613288e-06
orbit9          -3.910709e-43  5.190616e-07
orbit10         -6.182272e-43 -7.388884e-07
orbit11         -4.093143e-42 -5.519754e-06
orbit12          7.882666e-42  5.145636e-06
orbit13          1.343219e-41 -1.259001e-05
orbit14          7.096544e-41  2.094457e-05
orbit15         -1.054141e-45  3.249379e-11
orbit16         -3.214658e-45 -9.838103e-10
orbit17         -3.558371e-45 -9.491912e-10
orbit18          3.194911e-46  6.470782e-10
orbit19         -2.192537e-46 -1.167458e-10
orbit20         -5.651260e-46 -4.174396e-10
orbit21         -1.931525e-44 -1.159451e-08
orbit22         -1.012713e-47 -6.788412e-12
orbit23         -1.077862e-42 -1.273950e-06
orbit24          1.817940e-45  7.208386e-09
orbit25         -8.783911e-45 -1.073749e-08
orbit26         -3.413703e-44 -2.091319e-08
orbit27         -1.569431e-44  1.481309e-08
orbit28         -4.200161e-44  1.472105e-08
orbit29         -2.465654e-46 -3.914659e-09
orbit30         -5.818947e-44 -2.249916e-08
orbit31         -1.806458e-45 -1.095811e-09
orbit32         -2.099095e-45 -2.416030e-09
orbit33         -8.204663e-43 -6.292269e-07
orbit34         -7.237663e-44  1.691602e-07
orbit35         -3.513066e-44 -4.634305e-09
orbit36          4.816441e-44  9.652591e-08
orbit37         -1.554207e-44 -8.584396e-09
orbit38         -1.060555e-43 -3.304606e-08
orbit39         -2.467716e-44  2.329168e-08
orbit40         -1.763768e-44 -2.251570e-08
orbit41         -7.741043e-44 -6.702035e-08
orbit42          1.133262e-42  9.918946e-07
orbit43         -1.160122e-43 -9.745121e-08
orbit44          4.830629e-41  8.633962e-05
orbit45          3.649829e-44  1.677444e-07
orbit46          1.506570e-43  1.230703e-07
orbit47          5.390560e-43  7.786119e-07
orbit48         -5.076161e-44 -1.328521e-07
orbit49          2.869984e-43  3.974216e-07
orbit50          1.538283e-42  8.752418e-08
orbit51          2.898970e-43  4.512588e-07
orbit52          1.664949e-43  4.340232e-08
orbit53          9.321520e-43  1.033151e-06
orbit54          2.186516e-43  1.113688e-07
orbit55          1.987594e-41  1.942243e-05
orbit56          6.148175e-43  1.402196e-06
orbit57          2.424599e-43 -2.282934e-08
orbit58          3.967213e-42 -1.171110e-06
orbit59          6.989399e-43  6.576065e-07
orbit60          1.925375e-42  1.443374e-06
orbit61          2.214625e-41  1.408572e-05
orbit62          6.757998e-42  6.268542e-06
orbit63          1.210511e-41  1.110274e-05
orbit64          5.048573e-42  1.396652e-06
orbit65          6.019835e-42  4.810628e-06
orbit66          4.764885e-42  2.736859e-06
orbit67          1.792773e-41  6.401316e-06
orbit68          1.931239e-41  1.214092e-05
orbit69          2.294944e-40  2.037779e-04
orbit70          1.935351e-41  4.216289e-06
orbit71          1.698008e-41 -2.577956e-05
orbit72          9.245022e-41  9.862540e-05
AP               1.093236e-38  1.530944e-02
bet             -1.900573e-43 -2.118231e-07
ecc              9.521987e-39  6.646834e-03
eccrad           5.713192e-38  3.988362e-02
close           -2.189218e-37 -6.740552e-02
constraint       1.173207e-37  1.279190e-01
coreness        -6.251013e-40 -3.421636e-04
knn             -2.339922e-41  1.109355e-05
hubscore        -1.228843e-37  1.831257e-02
pagerank        -4.258504e-37 -7.864302e-01
trans            2.298252e-38  1.936775e-02
evcent          -1.251713e-37  1.551362e-02
first           -6.191910e-40 -6.882503e-04
upto_second     -5.547377e-42 -2.674836e-06
upto_third      -1.828145e-42 -2.588819e-07
upto_fourth     -1.157633e-41 -1.370771e-06
upto_fifth      -2.348694e-40 -7.656469e-05
upto_sixth      -1.769152e-39 -3.569215e-04
second          -5.539677e-42 -2.646695e-06
third           -1.598894e-42  4.491695e-07
fourth           1.868476e-42  2.834522e-07
fifth            1.192529e-41  1.106877e-06
sixth            2.612415e-40  8.761726e-05
ratio1          -3.039087e-41  6.278683e-06
ratio2           1.464947e-40 -9.614449e-05
ratio3           6.556798e-39  1.479429e-03
ratio4           1.465406e-37  4.193484e-02
ratio5           9.362464e-38  1.206698e-01
ratio6           1.649836e-39  7.842218e-04
selfinter       -7.934894e-40 -1.932946e-03
walktrap_vertex  6.376462e-39  1.770669e-02
bigcom1         -1.181552e-38 -1.256036e-02
bigcom2         -2.635804e-38 -4.344160e-02
bigcom3          1.637547e-39  3.525063e-03
bigcom4          4.387451e-39  1.353282e-02
bigcom6         -2.634667e-38 -4.681542e-02
bigcom8          9.528778e-39  1.348638e-02
bigcom9         -2.643786e-38 -4.362149e-02
bigcom11        -2.639789e-38 -4.674937e-02
bigcom13        -2.640930e-38 -4.598015e-02
bigcom15        -2.639789e-38 -4.208295e-02
bigcom16        -2.636941e-38 -4.602068e-02
bigcom21        -2.651816e-38 -4.549614e-02
bigcom22         1.522029e-38  3.223563e-02
bigcom24         2.263907e-37  2.749776e-01
bigcom26        -1.069426e-38 -1.449329e-02
bigcom28         7.196369e-39  7.715126e-03
bigcom30         4.341198e-39  1.347247e-02
bigcom31        -2.634100e-38 -4.104779e-02
bigcom32        -2.636941e-38 -4.935194e-02
bigcom33        -2.634100e-38 -4.713603e-02
bigcom34        -2.633532e-38 -4.928074e-02
bigcom36         1.758800e-37  2.331032e-01
bigcom37         4.789272e-37  3.352246e-01
bigcom38        -2.634100e-38 -4.763035e-02
bigcom39        -2.644930e-38 -4.690660e-02
bigcom40        -9.627926e-39 -1.631202e-02
bigcom43        -2.636372e-38 -4.385835e-02
bigcom44         2.160004e-38  3.710767e-02
bigcom46        -2.639789e-38 -4.923454e-02
bigcom47         1.001055e-37  1.586290e-01
bigcom49        -2.636941e-38 -4.476788e-02
bigcom50        -2.634100e-38 -4.079220e-02
bigcom51        -2.634100e-38 -4.880294e-02
bigcom52        -2.634667e-38 -4.850267e-02
bigcom54        -2.633532e-38 -4.810012e-02
bigcom56        -2.640359e-38 -4.499214e-02
bigcom62        -2.634100e-38 -5.064042e-02
bigcom66        -2.633532e-38 -4.763037e-02
bigcom68        -2.634667e-38 -4.715701e-02
bigcom69        -2.638079e-38 -4.661392e-02
bigcom71        -2.633532e-38 -4.617575e-02
bigcom72         0.000000e+00  0.000000e+00
bigcom73        -2.641500e-38 -4.665727e-02
bigcom74        -2.638649e-38 -4.556717e-02
bigcom75        -2.634667e-38 -4.953580e-02
bigcom76        -2.636372e-38 -4.169273e-02
bigcom77        -2.636372e-38 -4.396711e-02
bigcom79        -2.634100e-38 -4.729731e-02
bigcom80        -2.636372e-38 -5.041565e-02
bigcom82        -2.634667e-38 -4.417728e-02
bigcom83        -2.634100e-38 -5.164728e-02
bigcom84         4.793404e-37  4.756761e-01
bigcom85        -2.634100e-38 -4.489694e-02
bigcom87        -2.636372e-38 -4.686014e-02
bigcom89        -2.633532e-38 -5.053902e-02
bigcom91        -2.637510e-38 -4.349391e-02
bigcom92        -2.644358e-38 -4.272660e-02
bigcom93        -2.633532e-38 -5.062532e-02
bigcom96        -2.634100e-38 -4.872953e-02
bigcom97        -2.635804e-38 -4.429054e-02
bigcom98        -2.633532e-38 -4.798998e-02
bigcom99         0.000000e+00  0.000000e+00
bigcom101        4.595903e-38  6.000343e-02
bigcom104       -2.634100e-38 -4.693862e-02
bigcom106       -2.634100e-38 -4.979867e-02
bigcom109       -2.634100e-38 -4.761911e-02
bigcom113       -2.634100e-38 -4.537367e-02
bigcom116        5.272355e-39  1.369415e-02
bigcom120       -2.634667e-38 -5.786848e-02
bigcom123       -2.634100e-38 -4.256847e-02
bigcom126       -2.634100e-38 -4.705121e-02
bigcom127       -2.636372e-38 -4.506900e-02
bigcom137       -2.635804e-38 -4.778010e-02
bigcom139       -2.634667e-38 -4.654821e-02
bigcom140       -2.634667e-38 -4.930504e-02
bigcom143       -2.633532e-38 -5.572002e-02
bigcom145       -2.634667e-38 -4.406736e-02
bigcom146        4.789272e-37  4.767424e-01
bigcom147       -2.642071e-38 -4.384443e-02
bigcom149       -2.635235e-38 -4.646410e-02
bigcom153        1.001055e-37  1.397206e-01
bigcom154       -2.633532e-38 -4.421660e-02
bigcom156       -2.635235e-38 -4.723410e-02
bigcom157       -2.640930e-38 -4.188895e-02
bigcom158       -2.634100e-38 -5.295616e-02
bigcom160       -2.633532e-38 -4.736970e-02
bigcom161       -2.634667e-38 -4.711697e-02
bigcom162       -2.634100e-38 -4.245120e-02
bigcom164       -2.633532e-38 -4.815171e-02
bigcom166       -2.636372e-38 -4.511891e-02
bigcom167        6.565329e-38  9.811332e-02
bigcom171       -2.638649e-38 -4.682724e-02
bigcom173       -2.634100e-38 -4.221098e-02
bigcom175        4.789272e-37  3.458364e-01
bigcom176       -2.633532e-38 -4.891109e-02
bigcom177       -2.634100e-38 -4.752664e-02
bigcom178        9.839833e-37  8.518192e-01
bigcom180       -2.633532e-38 -4.721059e-02
bigcom181       -2.638079e-38 -4.493337e-02
bigcom184        3.105714e-37  3.555621e-01
bigcom186       -2.634100e-38 -4.841922e-02
bigcom187       -2.634100e-38 -4.668002e-02
bigcom189       -2.635804e-38 -4.969190e-02
bigcom194       -2.634667e-38 -4.641575e-02
bigcom195        0.000000e+00  0.000000e+00
bigcom196       -2.634667e-38 -4.704434e-02
bigcom204        0.000000e+00  0.000000e+00
bigcom205       -2.634100e-38 -4.434450e-02
bigcom212       -2.634100e-38 -4.899684e-02
bigcom214       -2.633532e-38 -4.152126e-02
bigcom222       -2.634100e-38 -4.550916e-02
bigcom223        1.758800e-37  2.336176e-01
bigcom226       -2.634667e-38 -4.973877e-02
bigcom227       -2.634667e-38 -4.567543e-02
bigcom229       -2.633532e-38 -4.660839e-02
bigcom233       -2.634100e-38 -5.342490e-02
bigcom236       -2.633532e-38 -3.781437e-02
bigcom237        2.263907e-37  2.767894e-01
bigcom246       -2.638079e-38 -4.085395e-02
bigcom248       -2.638649e-38 -4.488265e-02
bigcom249       -2.635235e-38 -4.632874e-02
bigcom250       -2.639789e-38 -4.534951e-02
bigcom254       -2.634100e-38 -4.246942e-02
bigcom266       -2.634667e-38 -4.746004e-02
bigcom269        0.000000e+00  0.000000e+00
bigcom272       -2.633532e-38 -4.521809e-02
bigcom274       -2.647795e-38 -4.073490e-02
bigcom281       -2.635804e-38 -5.226842e-02
bigcom291       -2.635804e-38 -4.202135e-02
bigcom292       -2.634100e-38 -4.803781e-02
bigcom295       -2.635804e-38 -5.123321e-02
bigcom299       -2.633532e-38 -4.705124e-02
bigcom301        1.001055e-37  1.514184e-01
bigcom306       -2.633532e-38 -4.629822e-02
bigcom309       -2.633532e-38 -4.780129e-02
bigcom314       -2.635235e-38 -5.004792e-02
bigcom321       -2.633532e-38 -4.539871e-02
bigcom341       -2.634100e-38 -4.559956e-02
bigcom350       -2.634667e-38 -4.820877e-02
bigcom353       -2.634100e-38 -4.950876e-02
bigcom359       -2.634100e-38 -4.636910e-02
bigcom363       -2.633532e-38 -4.920141e-02
bigcom365       -2.635235e-38 -4.827699e-02
bigcom385       -2.633532e-38 -4.588605e-02
bigcom386       -2.634667e-38 -4.653334e-02
bigcom408        3.105714e-37  3.473685e-01
bigcom412       -2.634100e-38 -4.815967e-02
bigcom480        0.000000e+00  0.000000e+00
spin_vertex      1.056655e-38  5.465168e-03
membership_s1    1.160847e-38  2.079826e-02
membership_s3    9.839833e-37  6.371808e-01
membership_s4    1.708212e-39  4.629541e-03
membership_s5    2.072222e-40 -2.268423e-03
membership_s6   -1.739119e-39  2.224792e-04
membership_s7    3.360724e-39  9.748142e-03
membership_s8    4.789272e-37  3.352523e-01
membership_s9   -2.634667e-38 -5.276810e-02
membership_s11  -2.633532e-38 -5.021244e-02
membership_s12  -2.636372e-38 -4.508122e-02
membership_s14  -2.635235e-38 -4.965929e-02
membership_s15  -4.414677e-39 -1.694447e-02
membership_s16  -2.635804e-38 -4.455160e-02
membership_s17  -2.633532e-38 -4.855926e-02
membership_s18  -2.657583e-38 -4.371398e-02
membership_s20  -2.633532e-38 -5.040746e-02
membership_s21   3.162889e-38  5.593861e-02
membership_s22   5.151470e-38  7.525537e-02
membership_s24   3.692895e-38  4.578028e-02
membership_s25  -2.642643e-38 -4.258883e-02
membership_s26   0.000000e+00  0.000000e+00
membership_s27  -1.218000e-38 -1.892946e-02
membership_s28   4.789272e-37  3.458649e-01
membership_s30   2.844021e-39  2.700574e-03
membership_s31  -1.324862e-38 -1.836240e-02
membership_s32  -3.552145e-40 -8.702073e-03
membership_s33  -2.633532e-38 -5.457517e-02
membership_s36  -7.647483e-39 -6.408174e-03
membership_s37  -2.645503e-38 -4.326238e-02
V1               4.405000e-38  2.000114e-02
V2               2.048934e-38  3.550999e-02
pdi              5.583919e-35  9.144065e+01
adhesion        -4.657733e-42 -3.944126e-06
cohesion         9.202776e-42  7.704847e-06
inner            8.168974e-43  5.171993e-07
outer            2.438463e-43 -1.535982e-07
ioratio         -4.984132e-38 -3.809167e-02
comsize          2.335339e-42 -6.076903e-07
target           1.010101e-36  1.956047e+00
[1] "Dataset: med_targets Model GBM, run: 5 of 10 2015-06-16 10:15:28"
Iter   TrainDeviance   ValidDeviance   StepSize   Improve
     1        0.2279             nan     0.0100    0.0093
     2        0.2140             nan     0.0100    0.0067
     3        0.2031             nan     0.0100    0.0055
     4        0.1942             nan     0.0100    0.0042
     5        0.1866             nan     0.0100    0.0034
     6        0.1799             nan     0.0100    0.0032
     7        0.1739             nan     0.0100    0.0031
     8        0.1686             nan     0.0100    0.0024
     9        0.1637             nan     0.0100    0.0026
    10        0.1592             nan     0.0100    0.0023
    20        0.1269             nan     0.0100    0.0012
    40        0.0910             nan     0.0100    0.0006
    60        0.0692             nan     0.0100    0.0005
    80        0.0540             nan     0.0100    0.0003
   100        0.0427             nan     0.0100    0.0002
   120        0.0341             nan     0.0100    0.0002
   140        0.0274             nan     0.0100    0.0002
   160        0.0222             nan     0.0100    0.0001
   180        0.0179             nan     0.0100    0.0001
   194        0.0155             nan     0.0100    0.0001

[1] "GBM variable coefficients"
                            var      rel.inf
target                   target 1.000000e+02
graph0                   graph0 4.954883e-25
orbit7                   orbit7 1.948857e-25
graph1                   graph1 1.669561e-25
graph10                 graph10 1.511506e-25
fifth                     fifth 1.101478e-25
ratio6                   ratio6 8.915887e-26
fourth                   fourth 7.149878e-26
graph3                   graph3 4.824296e-26
graph14                 graph14 4.666623e-26
constraint           constraint 4.352306e-26
ratio2                   ratio2 3.653595e-26
ratio3                   ratio3 3.237614e-26
orbit35                 orbit35 3.088315e-26
sixth                     sixth 3.022877e-26
orbit15                 orbit15 2.982138e-26
orbit41                 orbit41 2.608616e-26
orbit11                 orbit11 2.544117e-26
orbit1                   orbit1 2.421936e-26
graph27                 graph27 2.370221e-26
trans                     trans 2.277313e-26
ioratio                 ioratio 2.198432e-26
orbit32                 orbit32 2.065239e-26
ratio5                   ratio5 1.935559e-26
graph13                 graph13 1.908037e-26
orbit21                 orbit21 1.877199e-26
bigcom22               bigcom22 1.832860e-26
graph4                   graph4 1.632415e-26
orbit13                 orbit13 1.615666e-26
graph7                   graph7 1.608107e-26
ratio4                   ratio4 1.291470e-26
bet                         bet 1.149150e-26
adhesion               adhesion 1.007567e-26
outer                     outer 6.552443e-27
upto_second         upto_second 5.943241e-27
orbit50                 orbit50 4.438833e-27
orbit18                 orbit18 4.348616e-27
orbit36                 orbit36 4.135703e-27
orbit2                   orbit2 4.131046e-27
orbit16                 orbit16 4.060769e-27
graph8                   graph8 3.416047e-27
graph9                   graph9 3.403602e-27
graph2                   graph2 3.178266e-27
V1                           V1 2.744284e-27
orbit51                 orbit51 2.719779e-27
cohesion               cohesion 2.594736e-27
V2                           V2 2.436789e-27
orbit42                 orbit42 2.365755e-27
graph25                 graph25 2.347479e-27
orbit5                   orbit5 1.510470e-27
graph5                   graph5 1.383260e-27
membership_s27   membership_s27 1.341994e-27
orbit27                 orbit27 1.306621e-27
second                   second 1.301208e-27
pagerank               pagerank 1.234245e-27
graph16                 graph16 1.221069e-27
orbit19                 orbit19 1.216031e-27
orbit53                 orbit53 1.158658e-27
knn                         knn 1.060712e-27
orbit61                 orbit61 1.056588e-27
comsize                 comsize 1.050375e-27
orbit23                 orbit23 9.061151e-28
orbit6                   orbit6 9.024140e-28
orbit25                 orbit25 8.005913e-28
orbit20                 orbit20 7.373395e-28
orbit17                 orbit17 7.346255e-28
graph12                 graph12 7.083565e-28
upto_third           upto_third 4.743972e-28
graph20                 graph20 4.635289e-28
orbit22                 orbit22 2.150421e-28
orbit33                 orbit33 1.893647e-28
graph6                   graph6 1.757929e-28
graph21                 graph21 1.702356e-28
orbit37                 orbit37 1.699847e-28
orbit67                 orbit67 1.236136e-28
orbit4                   orbit4 9.988840e-29
ratio1                   ratio1 9.786468e-29
graph11                 graph11 8.762454e-29
inner                     inner 6.961850e-29
upto_fourth         upto_fourth 4.138326e-29
third                     third 3.639652e-29
orbit64                 orbit64 3.258267e-29
graph22                 graph22 3.139952e-29
orbit28                 orbit28 2.482916e-29
orbit9                   orbit9 2.479978e-29
orbit45                 orbit45 2.075588e-29
orbit71                 orbit71 1.944027e-29
graph26                 graph26 1.356446e-29
orbit47                 orbit47 1.304045e-29
graph18                 graph18 1.229055e-29
orbit10                 orbit10 9.682471e-30
close                     close 9.457081e-30
spin_vertex         spin_vertex 8.387385e-30
graph17                 graph17 8.029374e-30
orbit55                 orbit55 7.399427e-30
upto_fifth           upto_fifth 7.237287e-30
orbit26                 orbit26 5.964689e-30
graph15                 graph15 5.764929e-30
membership_s32   membership_s32 5.083056e-30
hubscore               hubscore 3.862540e-30
orbit56                 orbit56 3.535293e-30
graph23                 graph23 3.336722e-30
graph28                 graph28 3.253053e-30
orbit52                 orbit52 2.894287e-30
graph24                 graph24 2.716076e-30
orbit30                 orbit30 2.509720e-30
orbit43                 orbit43 2.401801e-30
orbit31                 orbit31 2.321184e-30
orbit48                 orbit48 2.123036e-30
graph29                 graph29 2.068162e-30
orbit46                 orbit46 1.748830e-30
coreness               coreness 1.741019e-30
orbit69                 orbit69 1.444714e-30
graph19                 graph19 1.437433e-30
orbit44                 orbit44 1.332393e-30
orbit29                 orbit29 1.294532e-30
orbit60                 orbit60 1.150124e-30
membership_s31   membership_s31 1.071750e-30
orbit63                 orbit63 1.036211e-30
orbit66                 orbit66 1.012279e-30
orbit54                 orbit54 8.437522e-31
orbit49                 orbit49 8.406991e-31
orbit38                 orbit38 7.451667e-31
evcent                   evcent 7.274629e-31
orbit65                 orbit65 6.619769e-31
orbit59                 orbit59 6.162876e-31
orbit39                 orbit39 4.826690e-31
orbit40                 orbit40 4.451614e-31
orbit57                 orbit57 3.978193e-31
orbit62                 orbit62 3.825837e-31
membership_s7     membership_s7 3.697754e-31
orbit58                 orbit58 3.646926e-31
orbit24                 orbit24 7.388311e-32
orbit0                   orbit0 0.000000e+00
orbit3                   orbit3 0.000000e+00
orbit8                   orbit8 0.000000e+00
orbit12                 orbit12 0.000000e+00
orbit14                 orbit14 0.000000e+00
orbit34                 orbit34 0.000000e+00
orbit68                 orbit68 0.000000e+00
orbit70                 orbit70 0.000000e+00
orbit72                 orbit72 0.000000e+00
AP                           AP 0.000000e+00
ecc                         ecc 0.000000e+00
eccrad                   eccrad 0.000000e+00
first                     first 0.000000e+00
upto_sixth           upto_sixth 0.000000e+00
selfinter             selfinter 0.000000e+00
walktrap_vertex walktrap_vertex 0.000000e+00
bigcom1                 bigcom1 0.000000e+00
bigcom2                 bigcom2 0.000000e+00
bigcom3                 bigcom3 0.000000e+00
bigcom4                 bigcom4 0.000000e+00
bigcom6                 bigcom6 0.000000e+00
bigcom8                 bigcom8 0.000000e+00
bigcom9                 bigcom9 0.000000e+00
bigcom11               bigcom11 0.000000e+00
bigcom13               bigcom13 0.000000e+00
bigcom15               bigcom15 0.000000e+00
bigcom16               bigcom16 0.000000e+00
bigcom21               bigcom21 0.000000e+00
bigcom24               bigcom24 0.000000e+00
bigcom26               bigcom26 0.000000e+00
bigcom28               bigcom28 0.000000e+00
bigcom30               bigcom30 0.000000e+00
bigcom31               bigcom31 0.000000e+00
bigcom32               bigcom32 0.000000e+00
bigcom33               bigcom33 0.000000e+00
bigcom34               bigcom34 0.000000e+00
bigcom36               bigcom36 0.000000e+00
bigcom37               bigcom37 0.000000e+00
bigcom38               bigcom38 0.000000e+00
bigcom39               bigcom39 0.000000e+00
bigcom40               bigcom40 0.000000e+00
bigcom43               bigcom43 0.000000e+00
bigcom44               bigcom44 0.000000e+00
bigcom46               bigcom46 0.000000e+00
bigcom47               bigcom47 0.000000e+00
bigcom49               bigcom49 0.000000e+00
bigcom50               bigcom50 0.000000e+00
bigcom51               bigcom51 0.000000e+00
bigcom52               bigcom52 0.000000e+00
bigcom54               bigcom54 0.000000e+00
bigcom56               bigcom56 0.000000e+00
bigcom62               bigcom62 0.000000e+00
bigcom66               bigcom66 0.000000e+00
bigcom68               bigcom68 0.000000e+00
bigcom69               bigcom69 0.000000e+00
bigcom71               bigcom71 0.000000e+00
bigcom72               bigcom72 0.000000e+00
bigcom73               bigcom73 0.000000e+00
bigcom74               bigcom74 0.000000e+00
bigcom75               bigcom75 0.000000e+00
bigcom76               bigcom76 0.000000e+00
bigcom77               bigcom77 0.000000e+00
bigcom79               bigcom79 0.000000e+00
bigcom80               bigcom80 0.000000e+00
bigcom82               bigcom82 0.000000e+00
bigcom83               bigcom83 0.000000e+00
bigcom84               bigcom84 0.000000e+00
bigcom85               bigcom85 0.000000e+00
bigcom87               bigcom87 0.000000e+00
bigcom89               bigcom89 0.000000e+00
bigcom91               bigcom91 0.000000e+00
bigcom92               bigcom92 0.000000e+00
bigcom93               bigcom93 0.000000e+00
bigcom96               bigcom96 0.000000e+00
bigcom97               bigcom97 0.000000e+00
bigcom98               bigcom98 0.000000e+00
bigcom99               bigcom99 0.000000e+00
bigcom101             bigcom101 0.000000e+00
bigcom104             bigcom104 0.000000e+00
bigcom106             bigcom106 0.000000e+00
bigcom109             bigcom109 0.000000e+00
bigcom113             bigcom113 0.000000e+00
bigcom116             bigcom116 0.000000e+00
bigcom120             bigcom120 0.000000e+00
bigcom123             bigcom123 0.000000e+00
bigcom126             bigcom126 0.000000e+00
bigcom127             bigcom127 0.000000e+00
bigcom137             bigcom137 0.000000e+00
bigcom139             bigcom139 0.000000e+00
bigcom140             bigcom140 0.000000e+00
bigcom143             bigcom143 0.000000e+00
bigcom145             bigcom145 0.000000e+00
bigcom146             bigcom146 0.000000e+00
bigcom147             bigcom147 0.000000e+00
bigcom149             bigcom149 0.000000e+00
bigcom153             bigcom153 0.000000e+00
bigcom154             bigcom154 0.000000e+00
bigcom156             bigcom156 0.000000e+00
bigcom157             bigcom157 0.000000e+00
bigcom158             bigcom158 0.000000e+00
bigcom160             bigcom160 0.000000e+00
bigcom161             bigcom161 0.000000e+00
bigcom162             bigcom162 0.000000e+00
bigcom164             bigcom164 0.000000e+00
bigcom166             bigcom166 0.000000e+00
bigcom167             bigcom167 0.000000e+00
bigcom171             bigcom171 0.000000e+00
bigcom173             bigcom173 0.000000e+00
bigcom175             bigcom175 0.000000e+00
bigcom176             bigcom176 0.000000e+00
bigcom177             bigcom177 0.000000e+00
bigcom178             bigcom178 0.000000e+00
bigcom180             bigcom180 0.000000e+00
bigcom181             bigcom181 0.000000e+00
bigcom184             bigcom184 0.000000e+00
bigcom186             bigcom186 0.000000e+00
bigcom187             bigcom187 0.000000e+00
bigcom189             bigcom189 0.000000e+00
bigcom194             bigcom194 0.000000e+00
bigcom195             bigcom195 0.000000e+00
bigcom196             bigcom196 0.000000e+00
bigcom204             bigcom204 0.000000e+00
bigcom205             bigcom205 0.000000e+00
bigcom212             bigcom212 0.000000e+00
bigcom214             bigcom214 0.000000e+00
bigcom222             bigcom222 0.000000e+00
bigcom223             bigcom223 0.000000e+00
bigcom226             bigcom226 0.000000e+00
bigcom227             bigcom227 0.000000e+00
bigcom229             bigcom229 0.000000e+00
bigcom233             bigcom233 0.000000e+00
bigcom236             bigcom236 0.000000e+00
bigcom237             bigcom237 0.000000e+00
bigcom246             bigcom246 0.000000e+00
bigcom248             bigcom248 0.000000e+00
bigcom249             bigcom249 0.000000e+00
bigcom250             bigcom250 0.000000e+00
bigcom254             bigcom254 0.000000e+00
bigcom266             bigcom266 0.000000e+00
bigcom269             bigcom269 0.000000e+00
bigcom272             bigcom272 0.000000e+00
bigcom274             bigcom274 0.000000e+00
bigcom281             bigcom281 0.000000e+00
bigcom291             bigcom291 0.000000e+00
bigcom292             bigcom292 0.000000e+00
bigcom295             bigcom295 0.000000e+00
bigcom299             bigcom299 0.000000e+00
bigcom301             bigcom301 0.000000e+00
bigcom306             bigcom306 0.000000e+00
bigcom309             bigcom309 0.000000e+00
bigcom314             bigcom314 0.000000e+00
bigcom321             bigcom321 0.000000e+00
bigcom341             bigcom341 0.000000e+00
bigcom350             bigcom350 0.000000e+00
bigcom353             bigcom353 0.000000e+00
bigcom359             bigcom359 0.000000e+00
bigcom363             bigcom363 0.000000e+00
bigcom365             bigcom365 0.000000e+00
bigcom385             bigcom385 0.000000e+00
bigcom386             bigcom386 0.000000e+00
bigcom408             bigcom408 0.000000e+00
bigcom412             bigcom412 0.000000e+00
bigcom480             bigcom480 0.000000e+00
membership_s1     membership_s1 0.000000e+00
membership_s3     membership_s3 0.000000e+00
membership_s4     membership_s4 0.000000e+00
membership_s5     membership_s5 0.000000e+00
membership_s6     membership_s6 0.000000e+00
membership_s8     membership_s8 0.000000e+00
membership_s9     membership_s9 0.000000e+00
membership_s11   membership_s11 0.000000e+00
membership_s12   membership_s12 0.000000e+00
membership_s14   membership_s14 0.000000e+00
membership_s15   membership_s15 0.000000e+00
membership_s16   membership_s16 0.000000e+00
membership_s17   membership_s17 0.000000e+00
membership_s18   membership_s18 0.000000e+00
membership_s20   membership_s20 0.000000e+00
membership_s21   membership_s21 0.000000e+00
membership_s22   membership_s22 0.000000e+00
membership_s24   membership_s24 0.000000e+00
membership_s25   membership_s25 0.000000e+00
membership_s26   membership_s26 0.000000e+00
membership_s28   membership_s28 0.000000e+00
membership_s30   membership_s30 0.000000e+00
membership_s33   membership_s33 0.000000e+00
membership_s36   membership_s36 0.000000e+00
membership_s37   membership_s37 0.000000e+00
pdi                         pdi 0.000000e+00
[1] "Dataset: med_targets Model RF, run: 5 of 10 2015-06-16 10:16:52"
     |      Out-of-bag   |
Tree |      MSE  %Var(y) |
   1 | 0.0006083     2.32 |
   2 | 0.0009293     3.55 |
   3 | 0.0007924     3.03 |
   4 | 0.0006556     2.50 |
   5 | 0.0006986     2.67 |
   6 | 0.0006295     2.40 |
   7 | 0.0003602     1.38 |
   8 | 0.0006285     2.40 |
   9 | 0.0006943     2.65 |
  10 | 0.0006149     2.35 |
  11 | 0.0005547     2.12 |
  12 | 0.0003449     1.32 |
  13 | 0.000308     1.18 |
  14 | 0.0003528     1.35 |
  15 | 0.0003279     1.25 |
  16 | 0.0002861     1.09 |
  17 | 0.000264     1.01 |
  18 | 0.0002448     0.93 |
  19 | 0.0002142     0.82 |
  20 | 0.0002121     0.81 |
  21 | 0.0001946     0.74 |
  22 | 0.0001855     0.71 |
  23 | 0.0001958     0.75 |
  24 | 0.0001985     0.76 |
  25 | 0.0001977     0.75 |
  26 | 0.0001872     0.71 |
  27 | 0.0001738     0.66 |
  28 | 0.0001594     0.61 |
  29 | 0.0001498     0.57 |
  30 | 0.000143     0.55 |
  31 | 0.0001409     0.54 |
  32 | 0.0001348     0.51 |
  33 | 0.0001397     0.53 |
  34 | 0.0001298     0.50 |
  35 | 0.0001239     0.47 |
  36 | 0.0001339     0.51 |
  37 | 0.000135     0.52 |
  38 | 0.0001311     0.50 |
  39 | 0.0001234     0.47 |
  40 | 0.000121     0.46 |
  41 | 0.0001143     0.44 |
  42 | 0.0001114     0.43 |
  43 | 0.0001126     0.43 |
  44 | 0.0001083     0.41 |
  45 | 0.000113     0.43 |
  46 | 0.0001076     0.41 |
  47 | 0.0001052     0.40 |
  48 | 0.0001028     0.39 |
  49 | 9.859e-05     0.38 |
  50 | 9.569e-05     0.37 |
  51 | 9.276e-05     0.35 |
  52 | 9.407e-05     0.36 |
  53 | 9.724e-05     0.37 |
  54 | 9.437e-05     0.36 |
  55 | 9.267e-05     0.35 |
  56 | 8.971e-05     0.34 |
  57 | 8.938e-05     0.34 |
  58 | 0.0001032     0.39 |
  59 | 9.961e-05     0.38 |
  60 | 9.817e-05     0.37 |
  61 |  9.7e-05     0.37 |
  62 | 0.0001057     0.40 |
  63 | 0.000102     0.39 |
  64 | 0.0001089     0.42 |
  65 | 0.0001061     0.41 |
  66 | 0.0001021     0.39 |
  67 | 9.945e-05     0.38 |
  68 | 9.612e-05     0.37 |
  69 | 9.95e-05     0.38 |
  70 | 9.994e-05     0.38 |
  71 | 0.0001009     0.39 |
  72 | 9.809e-05     0.37 |
  73 | 9.726e-05     0.37 |
  74 | 0.0001016     0.39 |
  75 | 0.0001026     0.39 |
  76 | 0.0001001     0.38 |
  77 | 9.92e-05     0.38 |
  78 | 9.767e-05     0.37 |
  79 | 9.458e-05     0.36 |
  80 | 9.338e-05     0.36 |
  81 | 9.277e-05     0.35 |
  82 | 9.292e-05     0.35 |
  83 | 9.719e-05     0.37 |
  84 | 9.884e-05     0.38 |
  85 | 9.884e-05     0.38 |
  86 | 9.57e-05     0.37 |
  87 | 9.31e-05     0.36 |
  88 | 8.964e-05     0.34 |
  89 | 8.987e-05     0.34 |
  90 | 8.982e-05     0.34 |
  91 | 8.798e-05     0.34 |
  92 | 8.873e-05     0.34 |
  93 | 8.911e-05     0.34 |
  94 | 8.748e-05     0.33 |
  95 | 8.501e-05     0.32 |
  96 | 8.887e-05     0.34 |
  97 | 9.171e-05     0.35 |
  98 | 8.915e-05     0.34 |
  99 | 8.758e-05     0.33 |
 100 | 8.599e-05     0.33 |
[1] "Random Forest variable coefficients"
                      %IncMSE IncNodePurity
graph5           0.000000e+00  2.862988e-16
graph6           0.000000e+00  0.000000e+00
graph7          -5.970149e-06  8.390634e-03
graph8           5.827506e-06  1.333333e-02
graph9           0.000000e+00  4.440892e-18
graph10          0.000000e+00  1.404099e-14
graph11          1.199041e-05  3.391206e-02
graph12          4.776119e-05  2.641404e-02
graph13          0.000000e+00  1.428571e-02
graph14         -5.858231e-06  4.598039e-02
graph15          0.000000e+00  3.109492e-17
graph16          0.000000e+00  1.734723e-20
graph17          5.931198e-06  2.000000e-02
graph18          0.000000e+00  4.831691e-15
graph19          0.000000e+00  1.714286e-02
graph20          0.000000e+00  2.107987e-02
graph21          0.000000e+00  0.000000e+00
graph22          1.023507e-36  8.248957e-15
graph23          0.000000e+00  8.246737e-15
graph24          5.306810e-36  9.103829e-15
graph25          0.000000e+00  1.719514e-14
graph26          0.000000e+00  2.666667e-02
graph27         -1.162140e-36  5.197608e-02
graph28          0.000000e+00  0.000000e+00
graph29          0.000000e+00  0.000000e+00
orbit0          -1.122516e-35  8.811910e-15
orbit1           4.245448e-36  1.354472e-15
orbit2           0.000000e+00  1.824929e-17
orbit3           0.000000e+00  0.000000e+00
orbit4           5.980861e-06  2.222222e-02
orbit5           4.921408e-37  1.875000e-02
orbit6           0.000000e+00  4.440892e-18
orbit7           5.763689e-06  2.591067e-02
orbit8           0.000000e+00  4.440892e-18
orbit9          -2.440783e-36  1.261768e-14
orbit10          6.009615e-06  1.333333e-02
orbit11          7.655502e-06  2.438095e-02
orbit12          1.772002e-05  2.083333e-02
orbit13          5.827506e-06  3.726286e-02
orbit14          0.000000e+00  8.673617e-21
orbit15          3.072344e-36  3.983480e-15
orbit16          0.000000e+00  9.496034e-03
orbit17          0.000000e+00  1.421975e-14
orbit18          4.744958e-05  1.892979e-02
orbit19          0.000000e+00  0.000000e+00
orbit20          4.517364e-36  1.643575e-14
orbit21          0.000000e+00  1.138881e-15
orbit22          0.000000e+00  2.664535e-17
orbit23          1.163223e-05  6.644454e-02
orbit24          0.000000e+00  1.333333e-02
orbit25          0.000000e+00  1.110223e-17
orbit26          3.553834e-05  1.148164e-02
orbit27          6.027728e-06  2.195238e-02
orbit28          1.021778e-04  1.764929e-02
orbit29          0.000000e+00  0.000000e+00
orbit30          0.000000e+00  1.297573e-17
orbit31          5.096377e-37  1.733724e-14
orbit32          5.970149e-06  1.636364e-02
orbit33         -1.165501e-05  8.571429e-03
orbit34          0.000000e+00  1.068479e-14
orbit35          4.176611e-05  8.092938e-02
orbit36          0.000000e+00  3.077058e-02
orbit37          0.000000e+00  8.881784e-18
orbit38         -5.827506e-06  3.076923e-02
orbit39          8.540505e-04  3.713227e-02
orbit40          0.000000e+00  2.222222e-02
orbit41          0.000000e+00  6.821210e-15
orbit42          0.000000e+00  0.000000e+00
orbit43          0.000000e+00  5.426215e-15
orbit44         -2.394584e-38  6.684787e-02
orbit45          0.000000e+00  0.000000e+00
orbit46          0.000000e+00  6.453449e-15
orbit47         -3.488372e-05  1.500000e-02
orbit48          4.032290e-05  4.765458e-02
orbit49         -2.332080e-07  1.391817e-02
orbit50          0.000000e+00  6.683543e-15
orbit51          0.000000e+00  6.181722e-15
orbit52          0.000000e+00  1.875000e-02
orbit53          0.000000e+00  1.307288e-16
orbit54         -5.896226e-06  1.714286e-02
orbit55         -1.849476e-05  6.250022e-02
orbit56          1.695557e-03  6.102339e-02
orbit57          0.000000e+00  0.000000e+00
orbit58          0.000000e+00  2.990941e-15
orbit59          0.000000e+00  2.561423e-15
orbit60          0.000000e+00  7.394363e-15
orbit61         -6.633499e-07  3.112120e-03
orbit62          3.466289e-05  2.170510e-02
orbit63          0.000000e+00  1.332491e-14
orbit64         -3.032747e-36  2.302214e-14
orbit65          3.761194e-04  4.631572e-03
orbit66          5.970149e-06  3.017397e-02
orbit67          0.000000e+00  8.826273e-17
orbit68          0.000000e+00  1.882719e-02
orbit69          0.000000e+00  0.000000e+00
orbit70          0.000000e+00  8.881784e-18
orbit71          0.000000e+00  2.359224e-18
orbit72          6.027728e-06  3.182267e-03
AP               0.000000e+00  0.000000e+00
bet              2.405869e-04  1.229938e-01
ecc              0.000000e+00  0.000000e+00
eccrad           0.000000e+00  0.000000e+00
close            2.336449e-05  3.428571e-02
constraint       1.665271e-05  1.227550e-01
coreness         0.000000e+00  0.000000e+00
knn              1.216545e-05  2.055658e-02
hubscore         0.000000e+00  7.109868e-15
pagerank        -1.169950e-05  6.626774e-02
trans            0.000000e+00  2.284728e-14
evcent           0.000000e+00  1.714286e-02
first            0.000000e+00  7.532447e-15
upto_second      0.000000e+00  1.910684e-02
upto_third       0.000000e+00  1.977585e-17
upto_fourth      0.000000e+00  4.709021e-02
upto_fifth      -5.763689e-06  2.222222e-02
upto_sixth       0.000000e+00  2.830095e-02
second           0.000000e+00  8.881784e-15
third            0.000000e+00  7.462303e-15
fourth           8.297367e-05  8.123313e-02
fifth            2.347418e-05  7.699558e-02
sixth           -5.861665e-06  1.148184e-01
ratio1           0.000000e+00  2.826478e-02
ratio2           0.000000e+00  0.000000e+00
ratio3          -1.736840e-35  6.676993e-02
ratio4           5.913661e-06  1.712116e-02
ratio5           0.000000e+00  2.994444e-02
ratio6           0.000000e+00  4.440892e-18
selfinter        0.000000e+00  0.000000e+00
walktrap_vertex  8.031490e-06  9.598001e-02
bigcom1          0.000000e+00  0.000000e+00
bigcom2          0.000000e+00  0.000000e+00
bigcom3          0.000000e+00  0.000000e+00
bigcom4          0.000000e+00  1.776357e-17
bigcom6          0.000000e+00  0.000000e+00
bigcom8          0.000000e+00  8.333333e-03
bigcom9          0.000000e+00  0.000000e+00
bigcom11         0.000000e+00  0.000000e+00
bigcom13         0.000000e+00  0.000000e+00
bigcom15         0.000000e+00  0.000000e+00
bigcom16         0.000000e+00  0.000000e+00
bigcom21         0.000000e+00  0.000000e+00
bigcom22         0.000000e+00  0.000000e+00
bigcom24         0.000000e+00  3.434470e-02
bigcom26         0.000000e+00  0.000000e+00
bigcom28         0.000000e+00  0.000000e+00
bigcom30         0.000000e+00  0.000000e+00
bigcom31         0.000000e+00  0.000000e+00
bigcom32         0.000000e+00  0.000000e+00
bigcom33         0.000000e+00  4.440892e-18
bigcom34         0.000000e+00  0.000000e+00
bigcom36         0.000000e+00  2.335477e-02
bigcom37        -5.889282e-06  8.682694e-02
bigcom38         0.000000e+00  8.881784e-18
bigcom39         0.000000e+00  0.000000e+00
bigcom40         0.000000e+00  0.000000e+00
bigcom43         0.000000e+00  0.000000e+00
bigcom44         0.000000e+00  0.000000e+00
bigcom46         0.000000e+00  0.000000e+00
bigcom47         5.938242e-06  2.258314e-02
bigcom49         0.000000e+00  0.000000e+00
bigcom50         0.000000e+00  8.881784e-18
bigcom51         0.000000e+00  0.000000e+00
bigcom52         0.000000e+00  0.000000e+00
bigcom54         0.000000e+00  4.440892e-18
bigcom56         0.000000e+00  0.000000e+00
bigcom62         0.000000e+00  0.000000e+00
bigcom66         0.000000e+00  0.000000e+00
bigcom68         0.000000e+00  0.000000e+00
bigcom69         0.000000e+00  0.000000e+00
bigcom71         0.000000e+00  0.000000e+00
bigcom72         0.000000e+00  4.440892e-18
bigcom73         0.000000e+00  0.000000e+00
bigcom74         0.000000e+00  0.000000e+00
bigcom75         0.000000e+00  4.440892e-18
bigcom76         0.000000e+00  0.000000e+00
bigcom77         0.000000e+00  0.000000e+00
bigcom79         0.000000e+00  0.000000e+00
bigcom80         0.000000e+00  0.000000e+00
bigcom82         0.000000e+00  0.000000e+00
bigcom83         0.000000e+00  0.000000e+00
bigcom84         8.356228e-06  4.189560e-01
bigcom85         0.000000e+00  0.000000e+00
bigcom87         0.000000e+00  0.000000e+00
bigcom89         0.000000e+00  4.440892e-18
bigcom91         0.000000e+00  4.440892e-18
bigcom92         0.000000e+00  0.000000e+00
bigcom93         0.000000e+00  8.881784e-18
bigcom96         0.000000e+00  0.000000e+00
bigcom97         0.000000e+00  0.000000e+00
bigcom98         0.000000e+00  0.000000e+00
bigcom99         0.000000e+00  0.000000e+00
bigcom101        0.000000e+00  0.000000e+00
bigcom104        0.000000e+00  4.440892e-18
bigcom106        0.000000e+00  0.000000e+00
bigcom109        0.000000e+00  0.000000e+00
bigcom113        0.000000e+00  0.000000e+00
bigcom116        0.000000e+00  0.000000e+00
bigcom120        0.000000e+00  0.000000e+00
bigcom123        0.000000e+00  0.000000e+00
bigcom126        0.000000e+00  4.440892e-18
bigcom127        0.000000e+00  0.000000e+00
bigcom137        0.000000e+00  0.000000e+00
bigcom139        0.000000e+00  0.000000e+00
bigcom140        0.000000e+00  0.000000e+00
bigcom143        0.000000e+00  0.000000e+00
bigcom145        0.000000e+00  0.000000e+00
bigcom146        0.000000e+00  1.062425e-01
bigcom147        0.000000e+00  0.000000e+00
bigcom149        0.000000e+00  0.000000e+00
bigcom153        0.000000e+00  2.422220e-02
bigcom154        0.000000e+00  0.000000e+00
bigcom156        0.000000e+00  0.000000e+00
bigcom157        0.000000e+00  0.000000e+00
bigcom158        0.000000e+00  0.000000e+00
bigcom160        0.000000e+00  0.000000e+00
bigcom161        0.000000e+00  0.000000e+00
bigcom162        0.000000e+00  0.000000e+00
bigcom164        0.000000e+00  0.000000e+00
bigcom166        0.000000e+00  2.220446e-18
bigcom167        0.000000e+00  1.390872e-02
bigcom171        0.000000e+00  0.000000e+00
bigcom173        0.000000e+00  0.000000e+00
bigcom175        0.000000e+00  9.257946e-02
bigcom176        0.000000e+00  0.000000e+00
bigcom177        0.000000e+00  4.440892e-18
bigcom178        0.000000e+00  0.000000e+00
bigcom180        0.000000e+00  0.000000e+00
bigcom181        0.000000e+00  0.000000e+00
bigcom184        0.000000e+00  1.782504e-01
bigcom186        0.000000e+00  0.000000e+00
bigcom187        0.000000e+00  4.440892e-18
bigcom189        0.000000e+00  0.000000e+00
bigcom194        0.000000e+00  4.440892e-18
bigcom195        0.000000e+00  0.000000e+00
bigcom196        0.000000e+00  0.000000e+00
bigcom204        0.000000e+00  0.000000e+00
bigcom205        0.000000e+00  0.000000e+00
bigcom212        0.000000e+00  0.000000e+00
bigcom214        0.000000e+00  8.881784e-18
bigcom222        0.000000e+00  0.000000e+00
bigcom223        0.000000e+00  3.963101e-02
bigcom226        0.000000e+00  0.000000e+00
bigcom227        0.000000e+00  0.000000e+00
bigcom229        0.000000e+00  0.000000e+00
bigcom233        0.000000e+00  0.000000e+00
bigcom236        0.000000e+00  4.440892e-18
bigcom237        0.000000e+00  4.450229e-02
bigcom246        0.000000e+00  0.000000e+00
bigcom248        0.000000e+00  0.000000e+00
bigcom249        0.000000e+00  0.000000e+00
bigcom250        0.000000e+00  0.000000e+00
bigcom254        0.000000e+00  4.440892e-18
bigcom266        0.000000e+00  0.000000e+00
bigcom269        0.000000e+00  0.000000e+00
bigcom272        0.000000e+00  4.440892e-18
bigcom274        0.000000e+00  0.000000e+00
bigcom281        0.000000e+00  0.000000e+00
bigcom291        0.000000e+00  4.440892e-18
bigcom292        0.000000e+00  2.220446e-17
bigcom295        0.000000e+00  4.440892e-18
bigcom299        0.000000e+00  4.440892e-18
bigcom301       -1.190131e-05  8.193542e-02
bigcom306        0.000000e+00  0.000000e+00
bigcom309        0.000000e+00  0.000000e+00
bigcom314        0.000000e+00  0.000000e+00
bigcom321        0.000000e+00  4.440892e-18
bigcom341        0.000000e+00  0.000000e+00
bigcom350        0.000000e+00  0.000000e+00
bigcom353        0.000000e+00  0.000000e+00
bigcom359        0.000000e+00  0.000000e+00
bigcom363        0.000000e+00  4.440892e-18
bigcom365        0.000000e+00  0.000000e+00
bigcom385        0.000000e+00  0.000000e+00
bigcom386        0.000000e+00  0.000000e+00
bigcom408        0.000000e+00  1.531852e-01
bigcom412        0.000000e+00  0.000000e+00
bigcom480        0.000000e+00  0.000000e+00
spin_vertex      0.000000e+00  5.542233e-15
membership_s1    0.000000e+00  0.000000e+00
membership_s3    0.000000e+00  1.915709e-02
membership_s4    0.000000e+00  0.000000e+00
membership_s5    0.000000e+00  0.000000e+00
membership_s6    0.000000e+00  0.000000e+00
membership_s7    0.000000e+00  0.000000e+00
membership_s8    0.000000e+00  1.466363e-01
membership_s9    0.000000e+00  0.000000e+00
membership_s11   0.000000e+00  0.000000e+00
membership_s12   0.000000e+00  0.000000e+00
membership_s14   0.000000e+00  0.000000e+00
membership_s15   0.000000e+00  0.000000e+00
membership_s16   0.000000e+00  0.000000e+00
membership_s17   0.000000e+00  4.440892e-18
membership_s18   0.000000e+00  0.000000e+00
membership_s20   0.000000e+00  4.440892e-18
membership_s21   0.000000e+00  0.000000e+00
membership_s22   0.000000e+00  0.000000e+00
membership_s24   0.000000e+00  0.000000e+00
membership_s25   0.000000e+00  0.000000e+00
membership_s26   0.000000e+00  0.000000e+00
membership_s27   0.000000e+00  0.000000e+00
membership_s28   0.000000e+00  4.997166e-02
membership_s30   0.000000e+00  0.000000e+00
membership_s31   0.000000e+00  0.000000e+00
membership_s32   0.000000e+00  0.000000e+00
membership_s33   0.000000e+00  0.000000e+00
membership_s36   0.000000e+00  0.000000e+00
membership_s37   0.000000e+00  0.000000e+00
V1               3.533657e-05  7.515286e-02
V2              -5.763689e-06  1.247240e-01
pdi              4.524546e-05  1.947660e-02
adhesion        -2.024203e-36  5.845238e-02
cohesion         1.801980e-05  1.438346e-01
inner            1.186321e-05  5.333333e-02
outer            0.000000e+00  2.000000e-02
ioratio          4.175209e-05  7.810854e-02
comsize         -3.844653e-06  2.438026e-02
target           5.328862e-02  1.141263e+02
[1] "Dataset: med_targets Model GLM, run: 5 of 10 2015-06-16 10:17:15"
[1] "glmnet variable coefficients"
                         [,1]          [,2]
(Intercept)     -3.587543e+00 -5.212175e+00
graph0          -5.576440e-40 -4.043940e-04
graph1          -3.758111e-42 -1.313122e-06
graph2          -1.076357e-40 -1.482630e-04
graph3          -5.638867e-44 -7.675332e-10
graph4          -5.540650e-45 -3.077389e-09
graph5          -2.453510e-42 -1.134087e-07
graph6          -4.324375e-43 -1.967054e-07
graph7           8.440053e-44  1.072032e-06
graph8           3.328013e-41  1.270851e-05
graph9          -9.812207e-46 -8.864135e-11
graph10         -1.414446e-46 -4.955451e-11
graph11         -8.394147e-48 -4.925096e-12
graph12         -2.645342e-45 -5.255580e-10
graph13         -8.064945e-45 -1.279693e-09
graph14         -9.772185e-46 -7.169478e-10
graph15         -2.711070e-43  4.601435e-09
graph16         -1.181906e-44 -4.638674e-09
graph17         -1.795016e-44 -1.305185e-08
graph18         -1.844864e-43 -2.239293e-08
graph19         -1.917959e-44  6.435166e-09
graph20          6.833242e-44  2.164076e-07
graph21         -1.279570e-43 -2.566054e-08
graph22         -4.032609e-44  3.317713e-08
graph23          6.599205e-44  1.917209e-07
graph24          1.235312e-43  2.917759e-07
graph25          4.039592e-43  5.222619e-07
graph26          1.387322e-42  1.630591e-06
graph27          9.445288e-42  1.006734e-05
graph28          5.670241e-42 -5.745614e-08
graph29          7.179520e-41  8.832039e-05
orbit0          -5.576440e-40 -4.045543e-04
orbit1          -3.758200e-42 -1.203367e-06
orbit2          -3.697463e-41 -2.547872e-05
orbit3          -1.076357e-40 -1.482809e-04
orbit4          -6.039731e-44  1.975511e-08
orbit5          -2.149894e-43 -7.298732e-08
orbit6          -5.536958e-45 -3.073537e-09
orbit7          -4.984263e-42 -4.047810e-06
orbit8          -2.453510e-42 -1.123180e-07
orbit9          -6.236952e-43  4.578538e-07
orbit10         -7.481350e-43 -5.593550e-07
orbit11         -1.242941e-41 -1.099669e-05
orbit12          5.156661e-43  2.237062e-06
orbit13         -7.078421e-42 -1.350018e-05
orbit14          3.328013e-41  1.272519e-05
orbit15         -1.522487e-45 -7.378493e-11
orbit16         -4.103821e-45 -6.742980e-10
orbit17         -3.625282e-45 -3.545660e-10
orbit18          1.830447e-46  5.912615e-10
orbit19         -1.937164e-46 -8.165288e-11
orbit20         -4.997966e-46 -2.936260e-10
orbit21         -2.120493e-44 -9.608698e-09
orbit22         -8.394092e-48 -4.923833e-12
orbit23         -1.031354e-42 -1.063228e-06
orbit24         -3.616551e-47  6.326552e-09
orbit25         -1.193573e-44 -1.358034e-08
orbit26         -4.866811e-44 -1.498957e-08
orbit27         -2.822878e-44  1.383710e-08
orbit28         -6.776443e-44  3.292748e-10
orbit29         -1.002946e-44 -4.317448e-09
orbit30         -1.709587e-43 -1.331592e-07
orbit31         -1.529109e-45 -7.363462e-10
orbit32         -1.821391e-45 -1.678043e-09
orbit33         -1.992589e-42 -1.735005e-06
orbit34         -2.711070e-43  4.757997e-09
orbit35         -4.165862e-44 -1.089125e-08
orbit36         -9.750136e-45  5.083647e-08
orbit37         -1.860325e-44 -1.019477e-08
orbit38         -3.391902e-43 -1.911697e-07
orbit39         -2.823549e-44  3.313422e-08
orbit40         -2.881417e-44 -3.043347e-08
orbit41         -7.092840e-44  1.035953e-07
orbit42         -2.011086e-42 -9.579790e-07
orbit43         -1.867316e-43 -2.511568e-08
orbit44          1.019814e-41  4.488317e-05
orbit45         -4.005188e-44  1.161316e-07
orbit46          6.117767e-45  2.421976e-08
orbit47         -1.353540e-43  4.986926e-07
orbit48         -1.713961e-43 -1.833227e-07
orbit49          8.015450e-44  2.424078e-07
orbit50         -1.382052e-42 -1.297159e-06
orbit51         -2.339488e-43  4.336244e-09
orbit52         -3.392114e-43 -1.565677e-07
orbit53         -6.662512e-43 -2.051488e-07
orbit54         -4.519458e-44  2.539584e-08
orbit55          1.345086e-41  2.538898e-05
orbit56          3.397496e-43  1.333392e-06
orbit57          3.093948e-44 -4.694506e-09
orbit58         -3.761587e-42 -5.339326e-06
orbit59          1.421842e-43  3.671199e-07
orbit60          6.327485e-43  1.243736e-06
orbit61          5.858534e-42  7.860640e-06
orbit62          6.115846e-44  4.518486e-07
orbit63          3.178213e-42  5.303978e-06
orbit64          8.388916e-43  1.467090e-07
orbit65          2.543907e-42  3.630245e-06
orbit66          2.570487e-42  2.698626e-06
orbit67          1.122025e-41  1.024790e-05
orbit68          9.437206e-42  9.911561e-06
orbit69          1.591897e-40  1.928365e-04
orbit70          9.377301e-42  4.074076e-06
orbit71          4.945236e-42 -1.903709e-05
orbit72          7.179520e-41  8.833206e-05
AP               7.796705e-39  9.807086e-03
bet             -2.001113e-43 -1.379469e-07
ecc              6.629755e-39  3.029319e-03
eccrad           3.977853e-38  1.817727e-02
close           -1.793036e-37 -6.752469e-03
constraint       1.150520e-37  1.111441e-01
coreness        -5.452918e-40  6.101916e-05
knn             -2.118027e-41  5.748956e-06
hubscore        -1.827666e-37  2.050057e-03
pagerank        -4.290340e-37 -7.784702e-01
trans            2.499177e-38  3.030814e-02
evcent          -1.842377e-37 -1.650053e-05
first           -5.576440e-40 -4.043910e-04
upto_second     -4.865766e-42 -1.642012e-06
upto_third      -1.396316e-42  3.916531e-07
upto_fourth     -1.038285e-41 -9.529727e-07
upto_fifth      -2.146052e-40 -6.408394e-05
upto_sixth      -1.356302e-39  1.536492e-04
second          -4.858490e-42 -1.625502e-06
third           -9.948319e-43  1.351170e-06
fourth           1.304730e-42 -6.534316e-07
fifth            1.067477e-41  7.029431e-07
sixth            2.415795e-40  7.841969e-05
ratio1          -2.439295e-41  3.805572e-06
ratio2           1.551941e-40 -4.806332e-05
ratio3           6.014343e-39  1.443806e-03
ratio4           1.384288e-37  4.369564e-02
ratio5           8.368378e-38  1.244307e-01
ratio6           1.543399e-39  7.323580e-04
selfinter       -1.506866e-39 -2.559992e-03
walktrap_vertex  6.398524e-39  1.647248e-02
bigcom1         -3.731421e-39 -8.595096e-04
bigcom2         -2.721698e-38 -4.371395e-02
bigcom3         -1.117054e-38 -1.632896e-02
bigcom4          2.455657e-39  8.938386e-03
bigcom6         -2.721106e-38 -4.844396e-02
bigcom8          8.898240e-39  1.618679e-02
bigcom9         -2.731193e-38 -4.472616e-02
bigcom11        -2.724658e-38 -4.699560e-02
bigcom13        -2.727625e-38 -4.600370e-02
bigcom15        -2.726437e-38 -4.296889e-02
bigcom16        -2.722881e-38 -4.758383e-02
bigcom21        -2.738957e-38 -4.702814e-02
bigcom22         1.434039e-38  2.871366e-02
bigcom24         2.255278e-37  2.701770e-01
bigcom26        -1.131475e-38 -1.530193e-02
bigcom28         1.686565e-38  2.592109e-02
bigcom30         2.553207e-39  9.359489e-03
bigcom31        -2.721106e-38 -4.495400e-02
bigcom32        -2.722881e-38 -4.832590e-02
bigcom33        -2.720515e-38 -4.742998e-02
bigcom34        -2.719925e-38 -4.935463e-02
bigcom36         1.750168e-37  2.232370e-01
bigcom37         4.780647e-37  3.316246e-01
bigcom38        -2.721106e-38 -4.935851e-02
bigcom39        -2.730598e-38 -4.706574e-02
bigcom40        -8.480572e-39 -1.375730e-02
bigcom43        -2.721106e-38 -4.343889e-02
bigcom44         1.566022e-38  2.597697e-02
bigcom46        -2.724658e-38 -4.803790e-02
bigcom47         8.520660e-38  1.330689e-01
bigcom49        -2.723473e-38 -4.650429e-02
bigcom50        -2.720515e-38 -4.404214e-02
bigcom51        -2.720515e-38 -4.827913e-02
bigcom52        -2.721698e-38 -4.829289e-02
bigcom54        -2.719925e-38 -4.879815e-02
bigcom56        -2.726437e-38 -4.626120e-02
bigcom62        -2.721106e-38 -4.988319e-02
bigcom66        -2.719925e-38 -4.853407e-02
bigcom68        -2.721106e-38 -4.717409e-02
bigcom69        -2.724065e-38 -4.599620e-02
bigcom71        -2.719925e-38 -4.792770e-02
bigcom72        -2.719925e-38 -4.680918e-02
bigcom73        -2.729408e-38 -4.683284e-02
bigcom74        -2.723473e-38 -4.657105e-02
bigcom75        -2.720515e-38 -4.896316e-02
bigcom76        -2.722289e-38 -4.388493e-02
bigcom77        -2.722289e-38 -4.596322e-02
bigcom79        -2.720515e-38 -4.709121e-02
bigcom80        -2.723473e-38 -4.864068e-02
bigcom82        -2.720515e-38 -4.571493e-02
bigcom83        -2.720515e-38 -5.622413e-02
bigcom84         4.784805e-37  4.665126e-01
bigcom85        -2.720515e-38 -4.770059e-02
bigcom87        -2.722289e-38 -4.838681e-02
bigcom89        -2.719925e-38 -4.914171e-02
bigcom91        -2.724065e-38 -4.568494e-02
bigcom92        -2.731193e-38 -4.401302e-02
bigcom93        -2.719925e-38 -5.658275e-02
bigcom96        -2.720515e-38 -4.907958e-02
bigcom97        -2.722881e-38 -4.629252e-02
bigcom98        -2.719925e-38 -4.840477e-02
bigcom99         0.000000e+00  0.000000e+00
bigcom101       -2.727031e-38 -4.324898e-02
bigcom104       -2.720515e-38 -4.846546e-02
bigcom106       -2.719925e-38 -5.160643e-02
bigcom109       -2.720515e-38 -4.792058e-02
bigcom113       -2.719925e-38 -4.521001e-02
bigcom116        3.440430e-39  1.080144e-02
bigcom120       -2.720515e-38 -5.576084e-02
bigcom123       -2.719925e-38 -4.897570e-02
bigcom126       -2.720515e-38 -4.622993e-02
bigcom127       -2.722881e-38 -4.550220e-02
bigcom137       -2.723473e-38 -4.817250e-02
bigcom139       -2.721106e-38 -4.747376e-02
bigcom140       -2.721106e-38 -4.950984e-02
bigcom143       -2.719925e-38 -5.146883e-02
bigcom145       -2.721106e-38 -4.548900e-02
bigcom146        3.097087e-37  3.479417e-01
bigcom147       -2.727031e-38 -4.643922e-02
bigcom149       -2.721698e-38 -4.752646e-02
bigcom153        1.413409e-37  1.889361e-01
bigcom154       -2.719925e-38 -4.705963e-02
bigcom156       -2.721698e-38 -4.826353e-02
bigcom157       -2.727625e-38 -4.333480e-02
bigcom158       -2.720515e-38 -5.275210e-02
bigcom160       -2.719925e-38 -4.744135e-02
bigcom161       -2.721106e-38 -4.720514e-02
bigcom162       -2.720515e-38 -4.564571e-02
bigcom164       -2.719925e-38 -4.923427e-02
bigcom166       -2.721106e-38 -4.778373e-02
bigcom167        6.478875e-38  9.530243e-02
bigcom171       -2.724065e-38 -4.742824e-02
bigcom173       -2.720515e-38 -4.380667e-02
bigcom175        4.780647e-37  3.792566e-01
bigcom176       -2.719925e-38 -4.867494e-02
bigcom177       -2.719925e-38 -5.230182e-02
bigcom178       -2.719925e-38 -4.503711e-02
bigcom180       -2.720515e-38 -4.590701e-02
bigcom181       -2.725251e-38 -4.587072e-02
bigcom184        3.097087e-37  3.509820e-01
bigcom186       -2.720515e-38 -4.800690e-02
bigcom187       -2.719925e-38 -4.704293e-02
bigcom189       -2.722289e-38 -4.923119e-02
bigcom194       -2.721106e-38 -4.874437e-02
bigcom195       -2.719925e-38 -4.796281e-02
bigcom196       -2.720515e-38 -4.797204e-02
bigcom204        0.000000e+00  0.000000e+00
bigcom205        0.000000e+00  0.000000e+00
bigcom212       -2.720515e-38 -5.078061e-02
bigcom214       -2.719925e-38 -4.282128e-02
bigcom222       -2.720515e-38 -4.546034e-02
bigcom223        1.750168e-37  2.271247e-01
bigcom226       -2.720515e-38 -4.954314e-02
bigcom227       -2.721106e-38 -4.681356e-02
bigcom229        0.000000e+00  0.000000e+00
bigcom233       -2.721106e-38 -4.978448e-02
bigcom236       -2.719925e-38 -4.134051e-02
bigcom237        2.255278e-37  2.706068e-01
bigcom246       -2.724658e-38 -4.298743e-02
bigcom248       -2.725251e-38 -4.595798e-02
bigcom249       -2.721698e-38 -4.667322e-02
bigcom250       -2.727031e-38 -4.785748e-02
bigcom254       -2.720515e-38 -4.489683e-02
bigcom266       -2.720515e-38 -4.787554e-02
bigcom269        0.000000e+00  0.000000e+00
bigcom272       -2.719925e-38 -4.478275e-02
bigcom274       -2.733578e-38 -4.167417e-02
bigcom281       -2.721698e-38 -5.368680e-02
bigcom291       -2.721698e-38 -4.524556e-02
bigcom292       -2.720515e-38 -4.800254e-02
bigcom295       -2.722289e-38 -4.911179e-02
bigcom299       -2.720515e-38 -4.784355e-02
bigcom301        1.750168e-37  2.241460e-01
bigcom306       -2.719925e-38 -4.604867e-02
bigcom309       -2.719925e-38 -4.756384e-02
bigcom314       -2.721106e-38 -4.954376e-02
bigcom321       -2.719925e-38 -4.634247e-02
bigcom341       -2.720515e-38 -4.551246e-02
bigcom350       -2.720515e-38 -4.891829e-02
bigcom353       -2.720515e-38 -4.937504e-02
bigcom359       -2.720515e-38 -4.725438e-02
bigcom363       -2.719925e-38 -4.159643e-02
bigcom365       -2.721698e-38 -4.714914e-02
bigcom385       -2.720515e-38 -4.759955e-02
bigcom386       -2.721106e-38 -4.784791e-02
bigcom408        4.780647e-37  4.655126e-01
bigcom412       -2.719925e-38 -4.683002e-02
bigcom480       -2.719925e-38 -4.947314e-02
spin_vertex      6.275671e-39  2.351322e-03
membership_s1    5.617099e-39  1.010716e-02
membership_s3    9.831211e-37  6.661413e-01
membership_s4    2.496946e-39  6.039393e-03
membership_s5    7.160879e-40 -2.867940e-04
membership_s6   -3.033233e-39 -3.944308e-03
membership_s7    1.159052e-38  2.096022e-02
membership_s8    4.780647e-37  3.316516e-01
membership_s9   -2.721106e-38 -5.046978e-02
membership_s11  -2.720515e-38 -4.924489e-02
membership_s12  -2.722289e-38 -4.776704e-02
membership_s14  -2.721698e-38 -4.864870e-02
membership_s15  -7.068047e-39 -2.199312e-02
membership_s16  -2.722289e-38 -4.491368e-02
membership_s17  -2.719925e-38 -4.753763e-02
membership_s18  -2.743156e-38 -4.471014e-02
membership_s20  -2.719925e-38 -5.115817e-02
membership_s21   2.915123e-38  4.961627e-02
membership_s22   6.478875e-38  9.633537e-02
membership_s24  -2.727625e-38 -4.331298e-02
membership_s25  -2.730003e-38 -4.437189e-02
membership_s26   0.000000e+00  0.000000e+00
membership_s27  -1.332232e-38 -2.186979e-02
membership_s28   3.097087e-37  2.257436e-01
membership_s30   1.054602e-39  2.351583e-03
membership_s31  -1.381187e-38 -1.938584e-02
membership_s32   2.444051e-39 -3.076482e-03
membership_s33  -2.719925e-38 -5.175728e-02
membership_s36  -3.808305e-39 -2.253753e-03
membership_s37  -2.732981e-38 -4.501735e-02
V1               3.471732e-38  1.474915e-02
V2               2.069344e-38  3.425941e-02
pdi              4.405594e-35  6.997276e+01
adhesion        -1.484237e-42 -3.405048e-08
cohesion         2.836940e-42 -1.431267e-07
inner            3.078226e-43  1.171272e-08
outer            6.954666e-43  7.822566e-07
ioratio         -1.674168e-38 -4.393980e-04
comsize         -1.360616e-42 -5.343366e-06
target           1.010101e-36  1.944951e+00
[1] "Dataset: med_targets Model GBM, run: 6 of 10 2015-06-16 10:18:20"
Iter   TrainDeviance   ValidDeviance   StepSize   Improve
     1        0.2225             nan     0.0100    0.0103
     2        0.2087             nan     0.0100    0.0079
     3        0.1981             nan     0.0100    0.0049
     4        0.1893             nan     0.0100    0.0051
     5        0.1818             nan     0.0100    0.0039
     6        0.1753             nan     0.0100    0.0033
     7        0.1694             nan     0.0100    0.0031
     8        0.1642             nan     0.0100    0.0029
     9        0.1594             nan     0.0100    0.0025
    10        0.1550             nan     0.0100    0.0021
    20        0.1235             nan     0.0100    0.0012
    40        0.0885             nan     0.0100    0.0007
    60        0.0673             nan     0.0100    0.0004
    80        0.0525             nan     0.0100    0.0003
   100        0.0416             nan     0.0100    0.0002
   120        0.0332             nan     0.0100    0.0002
   140        0.0267             nan     0.0100    0.0001
   160        0.0216             nan     0.0100    0.0001
   180        0.0175             nan     0.0100    0.0001
   194        0.0151             nan     0.0100    0.0001

[1] "GBM variable coefficients"
                            var      rel.inf
target                   target 1.000000e+02
graph0                   graph0 7.440968e-25
graph1                   graph1 3.252316e-25
orbit56                 orbit56 7.790433e-26
fifth                     fifth 6.619308e-26
constraint           constraint 6.295888e-26
fourth                   fourth 6.072782e-26
graph5                   graph5 5.044880e-26
sixth                     sixth 4.273033e-26
graph11                 graph11 4.170070e-26
ratio2                   ratio2 4.023069e-26
orbit2                   orbit2 3.835758e-26
graph2                   graph2 3.578503e-26
graph28                 graph28 3.181979e-26
orbit49                 orbit49 2.327060e-26
orbit18                 orbit18 2.201086e-26
graph4                   graph4 2.151576e-26
orbit45                 orbit45 2.070891e-26
ratio6                   ratio6 2.062962e-26
bigcom3                 bigcom3 1.794944e-26
graph3                   graph3 1.733180e-26
ratio5                   ratio5 1.593149e-26
orbit27                 orbit27 1.551583e-26
graph19                 graph19 1.363885e-26
orbit20                 orbit20 1.319841e-26
orbit13                 orbit13 1.085048e-26
inner                     inner 9.008163e-27
orbit54                 orbit54 6.185890e-27
orbit64                 orbit64 5.846921e-27
orbit42                 orbit42 5.261471e-27
orbit57                 orbit57 4.672251e-27
orbit9                   orbit9 4.626195e-27
orbit60                 orbit60 4.531022e-27
adhesion               adhesion 3.968471e-27
graph17                 graph17 3.899654e-27
graph15                 graph15 3.694453e-27
orbit50                 orbit50 2.696449e-27
ratio4                   ratio4 2.639569e-27
graph27                 graph27 2.488078e-27
orbit39                 orbit39 2.432394e-27
bet                         bet 2.333982e-27
graph10                 graph10 2.322095e-27
orbit66                 orbit66 2.052093e-27
orbit21                 orbit21 1.993998e-27
knn                         knn 1.986592e-27
close                     close 1.676545e-27
orbit55                 orbit55 1.649962e-27
orbit65                 orbit65 1.640947e-27
orbit7                   orbit7 1.610949e-27
third                     third 1.521436e-27
graph23                 graph23 1.400824e-27
graph25                 graph25 1.135079e-27
graph6                   graph6 9.119585e-28
orbit52                 orbit52 8.771327e-28
orbit26                 orbit26 7.879721e-28
orbit4                   orbit4 7.327367e-28
upto_third           upto_third 7.081167e-28
orbit44                 orbit44 6.926542e-28
graph18                 graph18 6.436463e-28
graph12                 graph12 5.613453e-28
orbit33                 orbit33 4.402940e-28
pagerank               pagerank 4.251769e-28
orbit46                 orbit46 3.824500e-28
evcent                   evcent 2.289667e-28
V1                           V1 2.178146e-28
orbit36                 orbit36 1.985433e-28
orbit19                 orbit19 1.665460e-28
orbit5                   orbit5 1.664122e-28
V2                           V2 1.379109e-28
hubscore               hubscore 1.281689e-28
orbit1                   orbit1 1.209808e-28
orbit23                 orbit23 5.719307e-29
ratio1                   ratio1 5.333133e-29
orbit40                 orbit40 4.208761e-29
upto_second         upto_second 2.776542e-29
outer                     outer 2.632601e-29
upto_fourth         upto_fourth 2.410919e-29
second                   second 1.924406e-29
orbit10                 orbit10 1.920921e-29
ratio3                   ratio3 1.855039e-29
orbit17                 orbit17 1.555478e-29
orbit12                 orbit12 1.391789e-29
orbit35                 orbit35 1.357473e-29
orbit6                   orbit6 1.128695e-29
graph20                 graph20 9.610327e-30
graph7                   graph7 8.782400e-30
orbit25                 orbit25 8.647114e-30
orbit37                 orbit37 7.880999e-30
graph21                 graph21 7.616214e-30
graph22                 graph22 7.421429e-30
orbit48                 orbit48 7.191672e-30
graph9                   graph9 6.664121e-30
orbit11                 orbit11 6.616336e-30
orbit30                 orbit30 4.907867e-30
orbit53                 orbit53 4.838479e-30
orbit47                 orbit47 4.592487e-30
orbit59                 orbit59 4.519528e-30
orbit43                 orbit43 4.449963e-30
graph26                 graph26 4.318588e-30
graph16                 graph16 3.905104e-30
spin_vertex         spin_vertex 3.658955e-30
ioratio                 ioratio 3.479473e-30
coreness               coreness 3.476363e-30
comsize                 comsize 3.295497e-30
orbit31                 orbit31 3.045780e-30
orbit38                 orbit38 2.761726e-30
trans                     trans 2.673412e-30
walktrap_vertex walktrap_vertex 2.623095e-30
orbit62                 orbit62 2.164936e-30
cohesion               cohesion 2.072009e-30
orbit24                 orbit24 1.973284e-30
orbit32                 orbit32 1.889691e-30
graph13                 graph13 1.876750e-30
orbit29                 orbit29 1.796881e-30
graph24                 graph24 1.685118e-30
orbit61                 orbit61 1.601085e-30
orbit28                 orbit28 1.166936e-30
bigcom40               bigcom40 1.101445e-30
graph29                 graph29 1.041383e-30
orbit58                 orbit58 8.989001e-31
graph14                 graph14 8.742510e-31
orbit68                 orbit68 8.281403e-31
orbit15                 orbit15 7.894764e-31
orbit71                 orbit71 7.073246e-31
upto_fifth           upto_fifth 6.954714e-31
orbit69                 orbit69 6.340050e-31
graph8                   graph8 6.200752e-31
membership_s32   membership_s32 5.391206e-31
orbit63                 orbit63 5.017855e-31
orbit41                 orbit41 4.934059e-31
orbit16                 orbit16 4.907276e-31
ecc                         ecc 4.701483e-31
membership_s5     membership_s5 1.471510e-31
orbit22                 orbit22 1.397577e-31
membership_s7     membership_s7 1.291210e-31
pdi                         pdi 9.605738e-32
membership_s36   membership_s36 7.249074e-32
orbit70                 orbit70 6.967862e-32
membership_s24   membership_s24 4.930710e-32
membership_s4     membership_s4 4.289743e-32
bigcom56               bigcom56 2.417686e-32
bigcom167             bigcom167 1.935861e-32
bigcom80               bigcom80 1.904261e-32
bigcom76               bigcom76 1.841835e-32
bigcom47               bigcom47 1.811015e-32
bigcom6                 bigcom6 1.750150e-32
orbit0                   orbit0 0.000000e+00
orbit3                   orbit3 0.000000e+00
orbit8                   orbit8 0.000000e+00
orbit14                 orbit14 0.000000e+00
orbit34                 orbit34 0.000000e+00
orbit51                 orbit51 0.000000e+00
orbit67                 orbit67 0.000000e+00
orbit72                 orbit72 0.000000e+00
AP                           AP 0.000000e+00
eccrad                   eccrad 0.000000e+00
first                     first 0.000000e+00
upto_sixth           upto_sixth 0.000000e+00
selfinter             selfinter 0.000000e+00
bigcom1                 bigcom1 0.000000e+00
bigcom2                 bigcom2 0.000000e+00
bigcom4                 bigcom4 0.000000e+00
bigcom8                 bigcom8 0.000000e+00
bigcom9                 bigcom9 0.000000e+00
bigcom11               bigcom11 0.000000e+00
bigcom13               bigcom13 0.000000e+00
bigcom15               bigcom15 0.000000e+00
bigcom16               bigcom16 0.000000e+00
bigcom21               bigcom21 0.000000e+00
bigcom22               bigcom22 0.000000e+00
bigcom24               bigcom24 0.000000e+00
bigcom26               bigcom26 0.000000e+00
bigcom28               bigcom28 0.000000e+00
bigcom30               bigcom30 0.000000e+00
bigcom31               bigcom31 0.000000e+00
bigcom32               bigcom32 0.000000e+00
bigcom33               bigcom33 0.000000e+00
bigcom34               bigcom34 0.000000e+00
bigcom36               bigcom36 0.000000e+00
bigcom37               bigcom37 0.000000e+00
bigcom38               bigcom38 0.000000e+00
bigcom39               bigcom39 0.000000e+00
bigcom43               bigcom43 0.000000e+00
bigcom44               bigcom44 0.000000e+00
bigcom46               bigcom46 0.000000e+00
bigcom49               bigcom49 0.000000e+00
bigcom50               bigcom50 0.000000e+00
bigcom51               bigcom51 0.000000e+00
bigcom52               bigcom52 0.000000e+00
bigcom54               bigcom54 0.000000e+00
bigcom62               bigcom62 0.000000e+00
bigcom66               bigcom66 0.000000e+00
bigcom68               bigcom68 0.000000e+00
bigcom69               bigcom69 0.000000e+00
bigcom71               bigcom71 0.000000e+00
bigcom72               bigcom72 0.000000e+00
bigcom73               bigcom73 0.000000e+00
bigcom74               bigcom74 0.000000e+00
bigcom75               bigcom75 0.000000e+00
bigcom77               bigcom77 0.000000e+00
bigcom79               bigcom79 0.000000e+00
bigcom82               bigcom82 0.000000e+00
bigcom83               bigcom83 0.000000e+00
bigcom84               bigcom84 0.000000e+00
bigcom85               bigcom85 0.000000e+00
bigcom87               bigcom87 0.000000e+00
bigcom89               bigcom89 0.000000e+00
bigcom91               bigcom91 0.000000e+00
bigcom92               bigcom92 0.000000e+00
bigcom93               bigcom93 0.000000e+00
bigcom96               bigcom96 0.000000e+00
bigcom97               bigcom97 0.000000e+00
bigcom98               bigcom98 0.000000e+00
bigcom99               bigcom99 0.000000e+00
bigcom101             bigcom101 0.000000e+00
bigcom104             bigcom104 0.000000e+00
bigcom106             bigcom106 0.000000e+00
bigcom109             bigcom109 0.000000e+00
bigcom113             bigcom113 0.000000e+00
bigcom116             bigcom116 0.000000e+00
bigcom120             bigcom120 0.000000e+00
bigcom123             bigcom123 0.000000e+00
bigcom126             bigcom126 0.000000e+00
bigcom127             bigcom127 0.000000e+00
bigcom137             bigcom137 0.000000e+00
bigcom139             bigcom139 0.000000e+00
bigcom140             bigcom140 0.000000e+00
bigcom143             bigcom143 0.000000e+00
bigcom145             bigcom145 0.000000e+00
bigcom146             bigcom146 0.000000e+00
bigcom147             bigcom147 0.000000e+00
bigcom149             bigcom149 0.000000e+00
bigcom153             bigcom153 0.000000e+00
bigcom154             bigcom154 0.000000e+00
bigcom156             bigcom156 0.000000e+00
bigcom157             bigcom157 0.000000e+00
bigcom158             bigcom158 0.000000e+00
bigcom160             bigcom160 0.000000e+00
bigcom161             bigcom161 0.000000e+00
bigcom162             bigcom162 0.000000e+00
bigcom164             bigcom164 0.000000e+00
bigcom166             bigcom166 0.000000e+00
bigcom171             bigcom171 0.000000e+00
bigcom173             bigcom173 0.000000e+00
bigcom175             bigcom175 0.000000e+00
bigcom176             bigcom176 0.000000e+00
bigcom177             bigcom177 0.000000e+00
bigcom178             bigcom178 0.000000e+00
bigcom180             bigcom180 0.000000e+00
bigcom181             bigcom181 0.000000e+00
bigcom184             bigcom184 0.000000e+00
bigcom186             bigcom186 0.000000e+00
bigcom187             bigcom187 0.000000e+00
bigcom189             bigcom189 0.000000e+00
bigcom194             bigcom194 0.000000e+00
bigcom195             bigcom195 0.000000e+00
bigcom196             bigcom196 0.000000e+00
bigcom204             bigcom204 0.000000e+00
bigcom205             bigcom205 0.000000e+00
bigcom212             bigcom212 0.000000e+00
bigcom214             bigcom214 0.000000e+00
bigcom222             bigcom222 0.000000e+00
bigcom223             bigcom223 0.000000e+00
bigcom226             bigcom226 0.000000e+00
bigcom227             bigcom227 0.000000e+00
bigcom229             bigcom229 0.000000e+00
bigcom233             bigcom233 0.000000e+00
bigcom236             bigcom236 0.000000e+00
bigcom237             bigcom237 0.000000e+00
bigcom246             bigcom246 0.000000e+00
bigcom248             bigcom248 0.000000e+00
bigcom249             bigcom249 0.000000e+00
bigcom250             bigcom250 0.000000e+00
bigcom254             bigcom254 0.000000e+00
bigcom266             bigcom266 0.000000e+00
bigcom269             bigcom269 0.000000e+00
bigcom272             bigcom272 0.000000e+00
bigcom274             bigcom274 0.000000e+00
bigcom281             bigcom281 0.000000e+00
bigcom291             bigcom291 0.000000e+00
bigcom292             bigcom292 0.000000e+00
bigcom295             bigcom295 0.000000e+00
bigcom299             bigcom299 0.000000e+00
bigcom301             bigcom301 0.000000e+00
bigcom306             bigcom306 0.000000e+00
bigcom309             bigcom309 0.000000e+00
bigcom314             bigcom314 0.000000e+00
bigcom321             bigcom321 0.000000e+00
bigcom341             bigcom341 0.000000e+00
bigcom350             bigcom350 0.000000e+00
bigcom353             bigcom353 0.000000e+00
bigcom359             bigcom359 0.000000e+00
bigcom363             bigcom363 0.000000e+00
bigcom365             bigcom365 0.000000e+00
bigcom385             bigcom385 0.000000e+00
bigcom386             bigcom386 0.000000e+00
bigcom408             bigcom408 0.000000e+00
bigcom412             bigcom412 0.000000e+00
bigcom480             bigcom480 0.000000e+00
membership_s1     membership_s1 0.000000e+00
membership_s3     membership_s3 0.000000e+00
membership_s6     membership_s6 0.000000e+00
membership_s8     membership_s8 0.000000e+00
membership_s9     membership_s9 0.000000e+00
membership_s11   membership_s11 0.000000e+00
membership_s12   membership_s12 0.000000e+00
membership_s14   membership_s14 0.000000e+00
membership_s15   membership_s15 0.000000e+00
membership_s16   membership_s16 0.000000e+00
membership_s17   membership_s17 0.000000e+00
membership_s18   membership_s18 0.000000e+00
membership_s20   membership_s20 0.000000e+00
membership_s21   membership_s21 0.000000e+00
membership_s22   membership_s22 0.000000e+00
membership_s25   membership_s25 0.000000e+00
membership_s26   membership_s26 0.000000e+00
membership_s27   membership_s27 0.000000e+00
membership_s28   membership_s28 0.000000e+00
membership_s30   membership_s30 0.000000e+00
membership_s31   membership_s31 0.000000e+00
membership_s33   membership_s33 0.000000e+00
membership_s37   membership_s37 0.000000e+00
[1] "Dataset: med_targets Model RF, run: 6 of 10 2015-06-16 10:19:46"
     |      Out-of-bag   |
Tree |      MSE  %Var(y) |
   1 | 0.001789     7.02 |
   2 | 0.0005482     2.15 |
   3 | 0.0005096     2.00 |
   4 | 0.001319     5.17 |
   5 | 0.001055     4.14 |
   6 | 0.0007453     2.92 |
   7 | 0.000477     1.87 |
   8 | 0.0003161     1.24 |
   9 | 0.0002768     1.09 |
  10 | 0.0001825     0.72 |
  11 | 0.0001588     0.62 |
  12 | 0.0002627     1.03 |
  13 | 0.0001849     0.73 |
  14 | 0.0001723     0.68 |
  15 | 0.0001545     0.61 |
  16 | 0.0001405     0.55 |
  17 | 0.0001384     0.54 |
  18 | 0.0001307     0.51 |
  19 | 0.0001426     0.56 |
  20 | 0.0001234     0.48 |
  21 | 0.0001066     0.42 |
  22 | 0.0001042     0.41 |
  23 | 0.0001353     0.53 |
  24 | 0.0001179     0.46 |
  25 | 0.0001314     0.52 |
  26 | 0.0001294     0.51 |
  27 | 0.0001271     0.50 |
  28 | 0.0001199     0.47 |
  29 | 0.0001104     0.43 |
  30 | 9.824e-05     0.39 |
  31 | 9.323e-05     0.37 |
  32 | 9.045e-05     0.35 |
  33 | 8.62e-05     0.34 |
  34 | 8.356e-05     0.33 |
  35 | 8.689e-05     0.34 |
  36 | 8.345e-05     0.33 |
  37 | 7.868e-05     0.31 |
  38 | 7.72e-05     0.30 |
  39 | 8.815e-05     0.35 |
  40 | 8.895e-05     0.35 |
  41 | 8.291e-05     0.33 |
  42 | 8.152e-05     0.32 |
  43 | 7.728e-05     0.30 |
  44 | 7.45e-05     0.29 |
  45 | 7.685e-05     0.30 |
  46 | 7.423e-05     0.29 |
  47 | 7.276e-05     0.29 |
  48 | 6.886e-05     0.27 |
  49 | 8.046e-05     0.32 |
  50 | 7.592e-05     0.30 |
  51 | 7.519e-05     0.30 |
  52 | 7.116e-05     0.28 |
  53 | 6.84e-05     0.27 |
  54 | 6.494e-05     0.25 |
  55 | 6.337e-05     0.25 |
  56 | 6.042e-05     0.24 |
  57 | 6.164e-05     0.24 |
  58 | 5.976e-05     0.23 |
  59 | 6.059e-05     0.24 |
  60 | 6.091e-05     0.24 |
  61 | 6.104e-05     0.24 |
  62 | 5.942e-05     0.23 |
  63 | 6.232e-05     0.24 |
  64 | 6.044e-05     0.24 |
  65 | 5.981e-05     0.23 |
  66 | 6.399e-05     0.25 |
  67 | 6.177e-05     0.24 |
  68 | 6.055e-05     0.24 |
  69 | 6.046e-05     0.24 |
  70 | 5.784e-05     0.23 |
  71 | 5.991e-05     0.24 |
  72 | 5.999e-05     0.24 |
  73 | 5.867e-05     0.23 |
  74 | 5.713e-05     0.22 |
  75 | 5.554e-05     0.22 |
  76 | 5.683e-05     0.22 |
  77 |  5.9e-05     0.23 |
  78 | 5.886e-05     0.23 |
  79 | 5.798e-05     0.23 |
  80 | 6.152e-05     0.24 |
  81 | 6.603e-05     0.26 |
  82 | 6.596e-05     0.26 |
  83 | 6.427e-05     0.25 |
  84 | 6.321e-05     0.25 |
  85 | 6.916e-05     0.27 |
  86 | 7.159e-05     0.28 |
  87 | 7.455e-05     0.29 |
  88 | 7.732e-05     0.30 |
  89 | 7.607e-05     0.30 |
  90 | 7.612e-05     0.30 |
  91 | 7.74e-05     0.30 |
  92 | 7.722e-05     0.30 |
  93 | 7.53e-05     0.30 |
  94 | 7.809e-05     0.31 |
  95 | 7.61e-05     0.30 |
  96 | 7.537e-05     0.30 |
  97 | 7.285e-05     0.29 |
  98 | 7.447e-05     0.29 |
  99 | 7.331e-05     0.29 |
 100 | 7.262e-05     0.28 |
[1] "Random Forest variable coefficients"
                      %IncMSE IncNodePurity
graph5           1.177163e-05  1.875000e-02
graph6          -2.032841e-34  5.280221e-15
graph7           0.000000e+00  1.116295e-17
graph8          -2.339181e-05  8.571429e-03
graph9           1.172333e-05  8.052810e-02
graph10         -1.460199e-35  2.840511e-02
graph11         -1.489234e-35  1.045389e-14
graph12          0.000000e+00  8.750000e-03
graph13          8.279809e-04  6.643543e-02
graph14          2.435303e-35  9.298118e-18
graph15          0.000000e+00  5.295790e-15
graph16         -5.025366e-36  1.046063e-14
graph17          0.000000e+00  7.512220e-17
graph18          1.165877e-05  9.926444e-02
graph19          3.928988e-05  3.564762e-02
graph20         -5.840406e-06  3.203574e-02
graph21          0.000000e+00  1.500000e-02
graph22          2.434050e-05  3.007130e-02
graph23          0.000000e+00  4.336809e-20
graph24          5.963029e-06  5.993590e-02
graph25          2.385212e-05  9.230769e-03
graph26          0.000000e+00  0.000000e+00
graph27          2.397661e-04  2.969364e-02
graph28          0.000000e+00  1.734723e-20
graph29          0.000000e+00  9.540979e-20
orbit0           0.000000e+00  8.673617e-21
orbit1           1.776199e-05  4.694379e-03
orbit2           5.920663e-06  1.714286e-02
orbit3           0.000000e+00  3.341077e-17
orbit4           1.123049e-07  2.333333e-02
orbit5          -1.951051e-35  1.052491e-14
orbit6           5.457611e-36  1.894756e-02
orbit7          -5.827506e-06  7.456309e-02
orbit8           4.835941e-05  8.368562e-03
orbit9           0.000000e+00  0.000000e+00
orbit10          0.000000e+00  5.912024e-16
orbit11          0.000000e+00  5.329131e-15
orbit12         -5.966382e-06  6.083333e-02
orbit13          6.528190e-05  8.456660e-03
orbit14          0.000000e+00  1.040834e-19
orbit15         -3.520834e-35  5.630387e-02
orbit16          0.000000e+00  3.750000e-02
orbit17          0.000000e+00  5.684342e-16
orbit18          1.256878e-04  1.469208e-01
orbit19         -4.954200e-34  5.269188e-15
orbit20          0.000000e+00  2.602085e-20
orbit21         -6.016847e-06  1.714286e-02
orbit22          4.412642e-04  1.866556e-02
orbit23          2.936035e-04  3.251131e-02
orbit24         -5.941771e-06  1.875000e-02
orbit25          0.000000e+00  5.266950e-15
orbit26         -2.297002e-36  5.346903e-15
orbit27          2.968963e-05  7.831496e-02
orbit28         -5.963029e-06  6.929829e-02
orbit29          9.205735e-04  1.419863e-02
orbit30         -1.277667e-35  1.587177e-14
orbit31          1.662093e-03  1.436985e-02
orbit32         -1.141310e-34  5.240270e-15
orbit33          0.000000e+00  1.705381e-15
orbit34          5.885815e-06  9.333333e-03
orbit35          0.000000e+00  8.166667e-03
orbit36         -5.409009e-34  1.333333e-02
orbit37          0.000000e+00  1.428571e-02
orbit38          1.192606e-05  1.428571e-02
orbit39         -1.495359e-05  3.141703e-02
orbit40          6.093845e-06  2.166667e-02
orbit41          1.980590e-05  2.314020e-03
orbit42          4.412755e-05  9.685378e-03
orbit43          0.000000e+00  5.271339e-15
orbit44         -2.071937e-05  1.955169e-01
orbit45          1.705325e-35  1.500000e-02
orbit46          8.267882e-05  7.957337e-02
orbit47          2.921884e-04  3.895063e-02
orbit48          0.000000e+00  1.421259e-16
orbit49          1.828154e-05  9.230769e-03
orbit50          1.345029e-04  3.305010e-02
orbit51          1.192606e-05  1.797024e-02
orbit52          5.887732e-05  6.662500e-02
orbit53         -1.874772e-35  5.240322e-15
orbit54         -2.294534e-34  3.552714e-17
orbit55          1.584472e-05  2.944817e-03
orbit56          1.177163e-05  1.714286e-02
orbit57          5.847953e-06  4.996637e-03
orbit58          6.947450e-05  2.936973e-02
orbit59          8.261446e-05  7.572477e-02
orbit60          0.000000e+00  6.071532e-20
orbit61         -3.562945e-05  1.428571e-02
orbit62          0.000000e+00  5.345481e-15
orbit63         -3.562945e-05  1.657761e-02
orbit64         -1.563771e-35  5.249213e-15
orbit65          1.192606e-05  4.475000e-02
orbit66         -5.881412e-06  2.075313e-02
orbit67          0.000000e+00  5.684342e-16
orbit68          0.000000e+00  2.933792e-03
orbit69          1.948273e-05  1.969697e-02
orbit70          4.793755e-36  2.961876e-02
orbit71          0.000000e+00  2.220446e-18
orbit72          1.784652e-05  2.228080e-02
AP               0.000000e+00  2.606335e-02
bet              5.928344e-05  1.246475e-01
ecc              0.000000e+00  0.000000e+00
eccrad           7.130961e-41  1.421779e-16
close            0.000000e+00  9.585822e-03
constraint       1.947638e-04  6.711649e-02
coreness         0.000000e+00  1.900059e-02
knn              0.000000e+00  0.000000e+00
hubscore         0.000000e+00  2.812558e-02
pagerank        -8.203883e-06  3.852014e-02
trans            5.909551e-05  2.066890e-02
evcent           0.000000e+00  9.442553e-03
first            0.000000e+00  8.673617e-21
upto_second      1.169591e-05  4.407543e-02
upto_third       5.920663e-06  1.333333e-02
upto_fourth      5.945303e-06  1.600000e-02
upto_fifth      -1.617973e-35  1.044140e-14
upto_sixth      -1.670632e-36  1.050715e-14
second           3.413773e-04  5.035389e-02
third            1.526535e-05  2.057143e-02
fourth          -1.758499e-05  2.181818e-02
fifth            1.199760e-05  1.112255e-01
sixth            0.000000e+00  3.817109e-02
ratio1           3.413773e-04  6.254886e-02
ratio2           0.000000e+00  1.428571e-02
ratio3           0.000000e+00  1.080604e-01
ratio4           1.612399e-35  5.202424e-02
ratio5           0.000000e+00  2.222222e-02
ratio6          -2.170018e-35  2.855494e-02
selfinter        0.000000e+00  0.000000e+00
walktrap_vertex -1.184113e-05  5.028571e-02
bigcom1          0.000000e+00  0.000000e+00
bigcom2          0.000000e+00  0.000000e+00
bigcom3          0.000000e+00  0.000000e+00
bigcom4          0.000000e+00  1.714286e-02
bigcom6          0.000000e+00  0.000000e+00
bigcom8          0.000000e+00  0.000000e+00
bigcom9         -7.263378e-36  2.220446e-18
bigcom11         0.000000e+00  0.000000e+00
bigcom13         0.000000e+00  0.000000e+00
bigcom15         0.000000e+00  0.000000e+00
bigcom16         0.000000e+00  0.000000e+00
bigcom21         0.000000e+00  0.000000e+00
bigcom22         0.000000e+00  0.000000e+00
bigcom24         0.000000e+00  5.074474e-02
bigcom26         0.000000e+00  0.000000e+00
bigcom28         0.000000e+00  0.000000e+00
bigcom30         1.782531e-05  1.815424e-02
bigcom31         0.000000e+00  0.000000e+00
bigcom32         0.000000e+00  0.000000e+00
bigcom33         0.000000e+00  0.000000e+00
bigcom34         0.000000e+00  0.000000e+00
bigcom36        -2.995806e-06  7.194158e-02
bigcom37         0.000000e+00  0.000000e+00
bigcom38         0.000000e+00  0.000000e+00
bigcom39         0.000000e+00  0.000000e+00
bigcom40         0.000000e+00  0.000000e+00
bigcom43         0.000000e+00  0.000000e+00
bigcom44         0.000000e+00  0.000000e+00
bigcom46         0.000000e+00  0.000000e+00
bigcom47         1.169591e-05  3.750071e-03
bigcom49         0.000000e+00  0.000000e+00
bigcom50         0.000000e+00  0.000000e+00
bigcom51         0.000000e+00  0.000000e+00
bigcom52         0.000000e+00  0.000000e+00
bigcom54         0.000000e+00  2.220446e-18
bigcom56         0.000000e+00  0.000000e+00
bigcom62         0.000000e+00  0.000000e+00
bigcom66         0.000000e+00  0.000000e+00
bigcom68         0.000000e+00  0.000000e+00
bigcom69         0.000000e+00  0.000000e+00
bigcom71         0.000000e+00  0.000000e+00
bigcom72         0.000000e+00  2.220446e-18
bigcom73         0.000000e+00  0.000000e+00
bigcom74         0.000000e+00  0.000000e+00
bigcom75         0.000000e+00  0.000000e+00
bigcom76         0.000000e+00  0.000000e+00
bigcom77         0.000000e+00  0.000000e+00
bigcom79         0.000000e+00  0.000000e+00
bigcom80         0.000000e+00  0.000000e+00
bigcom82         0.000000e+00  0.000000e+00
bigcom83         0.000000e+00  0.000000e+00
bigcom84         4.347952e-05  8.910607e-01
bigcom85         0.000000e+00  0.000000e+00
bigcom87         0.000000e+00  0.000000e+00
bigcom89         0.000000e+00  0.000000e+00
bigcom91         0.000000e+00  0.000000e+00
bigcom92         0.000000e+00  0.000000e+00
bigcom93         0.000000e+00  0.000000e+00
bigcom96         0.000000e+00  0.000000e+00
bigcom97         0.000000e+00  0.000000e+00
bigcom98         0.000000e+00  0.000000e+00
bigcom99         0.000000e+00  0.000000e+00
bigcom101        0.000000e+00  0.000000e+00
bigcom104        0.000000e+00  0.000000e+00
bigcom106        0.000000e+00  0.000000e+00
bigcom109        0.000000e+00  0.000000e+00
bigcom113        0.000000e+00  0.000000e+00
bigcom116        0.000000e+00  1.734723e-20
bigcom120        0.000000e+00  0.000000e+00
bigcom123        0.000000e+00  0.000000e+00
bigcom126        0.000000e+00  0.000000e+00
bigcom127        0.000000e+00  0.000000e+00
bigcom137        0.000000e+00  8.673617e-21
bigcom139        0.000000e+00  2.220446e-18
bigcom140        0.000000e+00  0.000000e+00
bigcom143        0.000000e+00  0.000000e+00
bigcom145        0.000000e+00  0.000000e+00
bigcom146        2.574430e-21  4.089098e-02
bigcom147        0.000000e+00  0.000000e+00
bigcom149        0.000000e+00  0.000000e+00
bigcom153        0.000000e+00  1.160792e-02
bigcom154        0.000000e+00  0.000000e+00
bigcom156        0.000000e+00  0.000000e+00
bigcom157        0.000000e+00  0.000000e+00
bigcom158        0.000000e+00  0.000000e+00
bigcom160        0.000000e+00  0.000000e+00
bigcom161        0.000000e+00  2.220446e-18
bigcom162        0.000000e+00  2.220446e-18
bigcom164        0.000000e+00  0.000000e+00
bigcom166        0.000000e+00  0.000000e+00
bigcom167        0.000000e+00  0.000000e+00
bigcom171        0.000000e+00  0.000000e+00
bigcom173        0.000000e+00  0.000000e+00
bigcom175        0.000000e+00  1.699940e-01
bigcom176        0.000000e+00  0.000000e+00
bigcom177        0.000000e+00  2.220446e-18
bigcom178        0.000000e+00  1.753790e-01
bigcom180        0.000000e+00  0.000000e+00
bigcom181        0.000000e+00  0.000000e+00
bigcom184        0.000000e+00  1.191319e-01
bigcom186        0.000000e+00  0.000000e+00
bigcom187        0.000000e+00  0.000000e+00
bigcom189        0.000000e+00  0.000000e+00
bigcom194        0.000000e+00  0.000000e+00
bigcom195        0.000000e+00  0.000000e+00
bigcom196        0.000000e+00  0.000000e+00
bigcom204        0.000000e+00  0.000000e+00
bigcom205        0.000000e+00  0.000000e+00
bigcom212        0.000000e+00  0.000000e+00
bigcom214        0.000000e+00  0.000000e+00
bigcom222        0.000000e+00  0.000000e+00
bigcom223        0.000000e+00  0.000000e+00
bigcom226        0.000000e+00  0.000000e+00
bigcom227        0.000000e+00  0.000000e+00
bigcom229        0.000000e+00  0.000000e+00
bigcom233        0.000000e+00  2.220446e-18
bigcom236        0.000000e+00  0.000000e+00
bigcom237       -5.963029e-06  8.787772e-02
bigcom246        0.000000e+00  0.000000e+00
bigcom248        0.000000e+00  0.000000e+00
bigcom249        0.000000e+00  2.220446e-18
bigcom250        0.000000e+00  0.000000e+00
bigcom254        0.000000e+00  4.440892e-18
bigcom266        0.000000e+00  0.000000e+00
bigcom269        0.000000e+00  0.000000e+00
bigcom272        0.000000e+00  0.000000e+00
bigcom274        0.000000e+00  0.000000e+00
bigcom281        0.000000e+00  0.000000e+00
bigcom291        0.000000e+00  0.000000e+00
bigcom292        0.000000e+00  0.000000e+00
bigcom295        0.000000e+00  1.734723e-20
bigcom299        0.000000e+00  2.220446e-18
bigcom301        0.000000e+00  3.699956e-02
bigcom306        0.000000e+00  0.000000e+00
bigcom309        0.000000e+00  0.000000e+00
bigcom314        0.000000e+00  0.000000e+00
bigcom321        0.000000e+00  0.000000e+00
bigcom341        0.000000e+00  0.000000e+00
bigcom350        0.000000e+00  0.000000e+00
bigcom353        0.000000e+00  0.000000e+00
bigcom359        0.000000e+00  2.220446e-18
bigcom363        0.000000e+00  0.000000e+00
bigcom365        0.000000e+00  1.110223e-18
bigcom385        0.000000e+00  2.220446e-18
bigcom386        0.000000e+00  2.220446e-18
bigcom408       -1.191185e-06  7.289333e-02
bigcom412        0.000000e+00  0.000000e+00
bigcom480        0.000000e+00  2.220446e-18
spin_vertex      0.000000e+00  5.226973e-15
membership_s1    0.000000e+00  4.691635e-03
membership_s3    0.000000e+00  3.800050e-02
membership_s4    0.000000e+00  1.500000e-02
membership_s5    7.130961e-41  1.040834e-19
membership_s6    0.000000e+00  2.602085e-20
membership_s7    0.000000e+00  0.000000e+00
membership_s8    0.000000e+00  0.000000e+00
membership_s9    0.000000e+00  0.000000e+00
membership_s11   0.000000e+00  0.000000e+00
membership_s12   0.000000e+00  0.000000e+00
membership_s14   0.000000e+00  0.000000e+00
membership_s15   0.000000e+00  0.000000e+00
membership_s16   0.000000e+00  0.000000e+00
membership_s17   0.000000e+00  0.000000e+00
membership_s18   0.000000e+00  0.000000e+00
membership_s20   0.000000e+00  0.000000e+00
membership_s21   0.000000e+00  0.000000e+00
membership_s22  -5.963029e-06  6.968002e-03
membership_s24   0.000000e+00  0.000000e+00
membership_s25   0.000000e+00  0.000000e+00
membership_s26   0.000000e+00  0.000000e+00
membership_s27   0.000000e+00  2.602085e-20
membership_s28   0.000000e+00  8.096541e-02
membership_s30   0.000000e+00  0.000000e+00
membership_s31   0.000000e+00  0.000000e+00
membership_s32   0.000000e+00  0.000000e+00
membership_s33   0.000000e+00  0.000000e+00
membership_s36   0.000000e+00  0.000000e+00
membership_s37   0.000000e+00  0.000000e+00
V1              -7.130961e-41  6.383814e-02
V2               1.792373e-05  2.116777e-01
pdi              0.000000e+00  0.000000e+00
adhesion         5.911228e-06  1.282488e-01
cohesion         1.403372e-05  1.111181e-01
inner           -7.600602e-07  1.116546e-01
outer           -5.920663e-06  2.882517e-02
ioratio         -7.284818e-06  8.788236e-02
comsize         -1.190139e-07  3.724196e-02
target           4.973147e-02  1.119324e+02
[1] "Dataset: med_targets Model GLM, run: 6 of 10 2015-06-16 10:20:12"
[1] "glmnet variable coefficients"
                         [,1]          [,2]
(Intercept)     -3.616533e+00  4.893403e-02
graph0          -2.237608e-40 -2.768497e-04
graph1          -2.801608e-42 -1.255167e-06
graph2           5.256788e-42 -1.367019e-04
graph3          -1.910632e-44  9.636336e-09
graph4          -5.777682e-45 -3.766632e-09
graph5           1.002974e-42  3.328165e-07
graph6          -2.283229e-43 -1.788567e-07
graph7           6.827800e-42  1.342755e-06
graph8           6.983969e-41  2.903427e-06
graph9          -2.692505e-46  1.923524e-10
graph10         -1.244703e-46 -5.628668e-11
graph11         -8.947236e-48 -6.044698e-12
graph12         -1.350971e-45 -6.182753e-10
graph13          1.279132e-45  1.658937e-09
graph14         -9.326150e-46 -7.655322e-10
graph15          8.285807e-44  2.235897e-07
graph16         -6.619745e-45 -2.487099e-09
graph17         -1.085128e-44 -1.161385e-08
graph18         -4.099890e-44 -1.871991e-08
graph19          3.290906e-44  2.204115e-08
graph20          4.368220e-44  5.284814e-08
graph21          1.619520e-43  1.223808e-07
graph22          2.054611e-43  6.040888e-08
graph23          2.605156e-43  1.360190e-07
graph24          6.546638e-43  5.313961e-07
graph25          2.756779e-42  1.656286e-06
graph26          3.259012e-42  2.086657e-06
graph27          2.122456e-41  1.467093e-05
graph28          1.279725e-41 -2.392880e-06
graph29          8.476858e-41  8.835888e-05
orbit0          -2.237608e-40 -2.769808e-04
orbit1          -2.910757e-42 -1.205288e-06
orbit2          -1.533821e-41 -1.799249e-05
orbit3           5.256788e-42 -1.366927e-04
orbit4          -1.277114e-44  2.925543e-08
orbit5          -9.890874e-44 -2.728648e-08
orbit6          -5.776088e-45 -3.763013e-09
orbit7          -2.531418e-42 -3.322413e-06
orbit8           1.002974e-42  3.352350e-07
orbit9          -3.663932e-43  2.765607e-07
orbit10         -3.974943e-43 -4.768053e-07
orbit11          4.365883e-43 -5.635403e-06
orbit12          8.047282e-42  2.687867e-06
orbit13          2.272297e-41 -1.433480e-05
orbit14          6.983969e-41  2.928428e-06
orbit15         -3.405037e-46  3.908096e-10
orbit16         -3.761695e-46  9.468660e-10
orbit17         -1.743148e-45  3.065397e-10
orbit18          4.552521e-46  7.021547e-10
orbit19         -1.951517e-46 -1.084925e-10
orbit20         -4.263251e-46 -2.715923e-10
orbit21         -8.531200e-45 -4.746774e-09
orbit22         -8.947201e-48 -6.042980e-12
orbit23         -6.660264e-43 -9.976683e-07
orbit24          1.073695e-45  4.856516e-09
orbit25         -8.577040e-45 -1.215845e-08
orbit26         -1.081861e-44  2.377168e-09
orbit27          7.817001e-46  2.385897e-08
orbit28         -1.379964e-44  1.748704e-08
orbit29          4.971045e-45 -6.350518e-10
orbit30         -1.517679e-44 -4.149589e-08
orbit31         -1.620532e-45 -9.965887e-10
orbit32         -1.583511e-45 -1.595199e-09
orbit33         -1.883856e-43 -7.539220e-07
orbit34          8.285807e-44  2.238595e-07
orbit35         -3.191596e-44 -1.109206e-08
orbit36          5.997435e-44  8.741772e-08
orbit37         -1.151229e-44 -6.826818e-09
orbit38         -2.005760e-45 -4.740797e-08
orbit39         -2.655719e-44  8.791240e-09
orbit40         -1.696083e-44 -2.459238e-08
orbit41          3.831399e-44  1.141974e-07
orbit42          2.530264e-42  9.966150e-07
orbit43         -4.492602e-44 -2.394916e-08
orbit44          5.535455e-41  8.134925e-05
orbit45          2.463996e-44  1.027730e-07
orbit46          1.611152e-43  9.604769e-08
orbit47          7.663387e-43  6.936401e-07
orbit48         -2.204784e-45 -1.330183e-07
orbit49          4.897945e-44  6.837387e-08
orbit50         -2.890625e-43 -2.724185e-06
orbit51          3.389086e-43  3.736708e-07
orbit52          3.011068e-43  3.665372e-08
orbit53          1.017444e-42  4.857573e-07
orbit54          1.993324e-43  5.654581e-08
orbit55          2.214266e-41  1.249668e-05
orbit56          4.588029e-43  8.568014e-07
orbit57          3.195007e-43  1.302829e-08
orbit58          4.898947e-42 -4.275759e-06
orbit59          8.424210e-43  7.307162e-07
orbit60          2.512363e-42  1.663288e-06
orbit61          2.649813e-41  1.113951e-05
orbit62          4.447155e-42  2.847013e-06
orbit63          9.959384e-42  6.390660e-06
orbit64          7.015524e-42  3.801481e-06
orbit65          7.139999e-42  5.849794e-06
orbit66          5.329462e-42  2.847027e-06
orbit67          1.933164e-41  3.832678e-06
orbit68          2.185885e-41  1.494205e-05
orbit69          2.534713e-40  2.014432e-04
orbit70          1.963836e-41  1.224437e-06
orbit71          1.792967e-41 -2.494804e-05
orbit72          8.476858e-41  8.836920e-05
AP               9.872107e-39  1.213174e-02
bet             -1.120352e-43 -1.393369e-07
ecc              6.268083e-39  2.199159e-03
eccrad           3.760850e-38  1.319591e-02
close           -1.599581e-37 -2.312575e-02
constraint       5.837892e-38  7.690826e-02
coreness        -1.256297e-40  9.218639e-05
knn             -3.212857e-41 -7.839388e-06
hubscore        -8.709685e-38  8.050352e-03
pagerank        -4.127077e-37 -7.167744e-01
trans            1.645250e-38  2.288106e-02
evcent          -8.724602e-38  9.129027e-03
first           -2.237608e-40 -2.767811e-04
upto_second     -4.293329e-42 -1.860899e-06
upto_third      -1.230783e-42  2.203036e-07
upto_fourth     -1.100938e-41 -1.477441e-06
upto_fifth      -2.460512e-40 -8.178370e-05
upto_sixth      -1.596422e-39 -2.142538e-04
second          -4.303263e-42 -1.853335e-06
third           -8.929970e-43  1.081681e-06
fourth           1.062384e-42 -4.278226e-07
fifth            1.126268e-41  1.230713e-06
sixth            2.778091e-40  9.631117e-05
ratio1          -3.920713e-41 -1.349442e-05
ratio2           1.301203e-40 -2.612899e-05
ratio3           8.079097e-39  2.073796e-03
ratio4           1.649618e-37  5.846962e-02
ratio5           9.202127e-38  1.077438e-01
ratio6           1.696004e-39  8.370183e-04
selfinter       -5.986703e-39 -1.130464e-02
walktrap_vertex -1.096709e-39  5.966356e-03
bigcom1         -2.078908e-39  8.101251e-04
bigcom2         -2.645975e-38 -4.238479e-02
bigcom3          8.996600e-40  2.248276e-03
bigcom4         -3.848364e-40  5.632125e-03
bigcom6         -2.646553e-38 -4.652861e-02
bigcom8          2.499688e-39  6.870251e-03
bigcom9         -2.655831e-38 -4.357795e-02
bigcom11        -2.651184e-38 -4.655352e-02
bigcom13        -2.650604e-38 -4.435706e-02
bigcom15        -2.651764e-38 -4.234579e-02
bigcom16        -2.647131e-38 -4.690227e-02
bigcom21        -2.663417e-38 -4.527070e-02
bigcom22         1.511501e-38  2.968042e-02
bigcom24         3.104668e-37  3.540013e-01
bigcom26        -1.080466e-38 -1.441960e-02
bigcom28         2.317733e-38  3.416636e-02
bigcom30         3.770702e-39  1.209641e-02
bigcom31        -2.645398e-38 -4.350604e-02
bigcom32        -2.647131e-38 -4.814822e-02
bigcom33        -2.644820e-38 -4.714427e-02
bigcom34        -2.644243e-38 -4.708712e-02
bigcom36         2.262860e-37  2.801627e-01
bigcom37        -2.644243e-38 -4.271764e-02
bigcom38        -2.644820e-38 -4.376430e-02
bigcom39        -2.654668e-38 -4.632694e-02
bigcom40        -1.257171e-38 -2.075074e-02
bigcom43        -2.647131e-38 -4.447750e-02
bigcom44         1.985815e-38  2.959131e-02
bigcom46        -2.650025e-38 -4.796908e-02
bigcom47         8.596552e-38  1.370663e-01
bigcom49        -2.647709e-38 -4.441971e-02
bigcom50        -2.644243e-38 -4.274343e-02
bigcom51        -2.644820e-38 -4.676728e-02
bigcom52        -2.645398e-38 -4.669540e-02
bigcom54        -2.644243e-38 -4.900105e-02
bigcom56        -2.650604e-38 -4.511659e-02
bigcom62        -2.645398e-38 -4.840976e-02
bigcom66         0.000000e+00  0.000000e+00
bigcom68        -2.645398e-38 -4.618653e-02
bigcom69        -2.648288e-38 -4.653975e-02
bigcom71        -2.644243e-38 -4.862404e-02
bigcom72        -2.644243e-38 -4.808708e-02
bigcom73        -2.652344e-38 -4.646284e-02
bigcom74        -2.648866e-38 -4.570785e-02
bigcom75        -2.645398e-38 -4.803091e-02
bigcom76        -2.647131e-38 -4.412480e-02
bigcom77        -2.647709e-38 -4.451562e-02
bigcom79        -2.644820e-38 -4.623373e-02
bigcom80        -2.647709e-38 -4.923170e-02
bigcom82        -2.645398e-38 -4.340453e-02
bigcom83        -2.644820e-38 -5.198275e-02
bigcom84         7.317775e-37  6.318430e-01
bigcom85        -2.644243e-38 -4.758001e-02
bigcom87        -2.647709e-38 -4.690505e-02
bigcom89        -2.644243e-38 -4.853289e-02
bigcom91        -2.648288e-38 -4.389266e-02
bigcom92        -2.655249e-38 -4.344652e-02
bigcom93        -2.644243e-38 -5.024190e-02
bigcom96        -2.645398e-38 -4.643058e-02
bigcom97        -2.646553e-38 -4.478283e-02
bigcom98        -2.644243e-38 -4.632257e-02
bigcom99         0.000000e+00  0.000000e+00
bigcom101        4.585341e-38  6.456432e-02
bigcom104       -2.644820e-38 -4.639370e-02
bigcom106       -2.644820e-38 -4.968255e-02
bigcom109       -2.644820e-38 -4.605125e-02
bigcom113       -2.644243e-38 -4.437347e-02
bigcom116        4.202702e-39  1.093263e-02
bigcom120       -2.645398e-38 -5.712603e-02
bigcom123       -2.644820e-38 -4.308666e-02
bigcom126       -2.644820e-38 -4.545377e-02
bigcom127       -2.646553e-38 -4.407604e-02
bigcom137       -2.647709e-38 -4.710644e-02
bigcom139       -2.645398e-38 -4.518517e-02
bigcom140       -2.644243e-38 -4.756774e-02
bigcom143       -2.644243e-38 -5.296565e-02
bigcom145       -2.645398e-38 -4.387482e-02
bigcom146        3.104668e-37  3.500417e-01
bigcom147       -2.652925e-38 -4.453747e-02
bigcom149       -2.644820e-38 -4.273163e-02
bigcom153        1.420995e-37  1.918171e-01
bigcom154       -2.644243e-38 -4.773284e-02
bigcom156       -2.645975e-38 -4.749791e-02
bigcom157       -2.650604e-38 -4.148138e-02
bigcom158       -2.644243e-38 -4.808838e-02
bigcom160       -2.644243e-38 -4.785096e-02
bigcom161       -2.644820e-38 -4.500434e-02
bigcom162       -2.644820e-38 -4.377876e-02
bigcom164       -2.644243e-38 -4.584723e-02
bigcom166       -2.646553e-38 -4.617280e-02
bigcom167        6.554795e-38  1.004150e-01
bigcom171       -2.649445e-38 -4.674698e-02
bigcom173       -2.644820e-38 -4.288524e-02
bigcom175        4.788227e-37  3.836953e-01
bigcom176       -2.644243e-38 -4.725664e-02
bigcom177       -2.644820e-38 -4.861559e-02
bigcom178        4.788227e-37  5.209860e-01
bigcom180       -2.644820e-38 -4.195223e-02
bigcom181       -2.648288e-38 -4.371431e-02
bigcom184        4.788227e-37  4.835465e-01
bigcom186       -2.644820e-38 -4.631624e-02
bigcom187       -2.644820e-38 -4.585541e-02
bigcom189       -2.646553e-38 -4.537426e-02
bigcom194       -2.644820e-38 -4.626567e-02
bigcom195       -2.644243e-38 -4.591488e-02
bigcom196       -2.645398e-38 -4.614119e-02
bigcom204        0.000000e+00  0.000000e+00
bigcom205       -2.644820e-38 -4.520388e-02
bigcom212       -2.644820e-38 -4.825416e-02
bigcom214       -2.644243e-38 -4.220432e-02
bigcom222       -2.644820e-38 -4.430749e-02
bigcom223        1.757752e-37  2.374422e-01
bigcom226       -2.645398e-38 -4.725028e-02
bigcom227       -2.645398e-38 -4.661353e-02
bigcom229       -2.644243e-38 -4.891687e-02
bigcom233       -2.645398e-38 -4.883647e-02
bigcom236       -2.644243e-38 -3.856032e-02
bigcom237        2.262860e-37  2.791619e-01
bigcom246       -2.647709e-38 -3.984900e-02
bigcom248       -2.648866e-38 -4.383467e-02
bigcom249       -2.645975e-38 -4.602854e-02
bigcom250       -2.651764e-38 -4.705754e-02
bigcom254       -2.644820e-38 -4.254437e-02
bigcom266       -2.644820e-38 -4.519184e-02
bigcom269        0.000000e+00  0.000000e+00
bigcom272       -2.644243e-38 -4.353831e-02
bigcom274       -2.658161e-38 -4.067751e-02
bigcom281       -2.645975e-38 -5.287483e-02
bigcom291       -2.645975e-38 -4.109468e-02
bigcom292       -2.644820e-38 -4.666586e-02
bigcom295       -2.647131e-38 -4.878440e-02
bigcom299       -2.644243e-38 -4.664956e-02
bigcom301        1.180437e-37  1.698691e-01
bigcom306       -2.644243e-38 -4.434514e-02
bigcom309       -2.644243e-38 -4.726428e-02
bigcom314       -2.645975e-38 -4.807865e-02
bigcom321       -2.644243e-38 -4.481446e-02
bigcom341       -2.644243e-38 -4.449892e-02
bigcom350       -2.645398e-38 -4.694846e-02
bigcom353       -2.644820e-38 -4.707324e-02
bigcom359       -2.644820e-38 -4.478967e-02
bigcom363       -2.644243e-38 -4.941043e-02
bigcom365       -2.645975e-38 -4.740602e-02
bigcom385       -2.644820e-38 -4.607084e-02
bigcom386       -2.645398e-38 -4.655099e-02
bigcom408        3.104668e-37  3.490622e-01
bigcom412       -2.644820e-38 -4.985938e-02
bigcom480       -2.644243e-38 -4.795760e-02
spin_vertex      9.426699e-39  6.404016e-03
membership_s1    8.937261e-39  1.656899e-02
membership_s3    9.838789e-37  6.300263e-01
membership_s4   -2.407008e-40  1.967334e-03
membership_s5   -1.976830e-39 -3.301988e-03
membership_s6   -1.215967e-39  2.496655e-03
membership_s7    8.082343e-39  1.485293e-02
membership_s8   -2.644243e-38 -4.271826e-02
membership_s9   -2.645398e-38 -5.046687e-02
membership_s11  -2.644243e-38 -4.941144e-02
membership_s12  -2.647131e-38 -4.512948e-02
membership_s14  -2.645398e-38 -4.765336e-02
membership_s15  -7.092082e-39 -1.939043e-02
membership_s16  -2.645975e-38 -4.325461e-02
membership_s17  -2.644243e-38 -4.721506e-02
membership_s18  -2.667520e-38 -4.316684e-02
membership_s20   0.000000e+00  0.000000e+00
membership_s21   3.296632e-39  7.568350e-03
membership_s22   5.788993e-38  8.625391e-02
membership_s24   3.682314e-38  4.990662e-02
membership_s25  -2.652344e-38 -4.200021e-02
membership_s26   0.000000e+00  0.000000e+00
membership_s27  -9.063333e-39 -1.369795e-02
membership_s28   3.104668e-37  2.286792e-01
membership_s30   1.574671e-39  7.653637e-04
membership_s31  -1.826586e-38 -2.735576e-02
membership_s32   3.478546e-39 -1.816116e-03
membership_s33  -2.644243e-38 -5.090893e-02
membership_s36  -5.814732e-40  1.640115e-03
membership_s37  -2.657578e-38 -4.366671e-02
V1               4.572819e-38  3.025617e-02
V2               2.259226e-38  2.858413e-02
pdi              4.280124e-35  6.186886e+01
adhesion        -1.910448e-43  1.153012e-06
cohesion         3.242689e-43 -2.370083e-06
inner           -3.491744e-43 -8.560933e-07
outer           -2.414726e-42 -4.138684e-06
ioratio          6.570536e-39  2.671514e-02
comsize          6.539838e-43 -1.976226e-06
target           1.010101e-36  1.959008e+00
[1] "Dataset: med_targets Model GBM, run: 7 of 10 2015-06-16 10:21:17"
Iter   TrainDeviance   ValidDeviance   StepSize   Improve
     1        0.2169             nan     0.0100    0.0109
     2        0.2034             nan     0.0100    0.0080
     3        0.1929             nan     0.0100    0.0055
     4        0.1843             nan     0.0100    0.0036
     5        0.1769             nan     0.0100    0.0036
     6        0.1705             nan     0.0100    0.0036
     7        0.1648             nan     0.0100    0.0034
     8        0.1597             nan     0.0100    0.0025
     9        0.1550             nan     0.0100    0.0024
    10        0.1507             nan     0.0100    0.0022
    20        0.1201             nan     0.0100    0.0012
    40        0.0860             nan     0.0100    0.0006
    60        0.0654             nan     0.0100    0.0004
    80        0.0510             nan     0.0100    0.0003
   100        0.0404             nan     0.0100    0.0002
   120        0.0323             nan     0.0100    0.0002
   140        0.0259             nan     0.0100    0.0001
   160        0.0209             nan     0.0100    0.0001
   180        0.0170             nan     0.0100    0.0001
   194        0.0146             nan     0.0100    0.0001

[1] "GBM variable coefficients"
                            var      rel.inf
target                   target 1.000000e+02
graph0                   graph0 8.353984e-25
graph1                   graph1 2.292575e-25
graph2                   graph2 5.997548e-26
constraint           constraint 5.416666e-26
graph5                   graph5 4.581582e-26
orbit46                 orbit46 3.887481e-26
orbit39                 orbit39 2.646427e-26
graph13                 graph13 2.459780e-26
orbit12                 orbit12 1.807005e-26
graph26                 graph26 1.786364e-26
orbit47                 orbit47 1.650399e-26
graph6                   graph6 1.606935e-26
graph4                   graph4 1.485279e-26
graph27                 graph27 1.460900e-26
graph10                 graph10 1.434494e-26
graph3                   graph3 1.382278e-26
graph8                   graph8 1.369110e-26
orbit37                 orbit37 1.260926e-26
orbit27                 orbit27 1.193543e-26
fifth                     fifth 9.624923e-27
orbit2                   orbit2 9.574629e-27
graph7                   graph7 8.652440e-27
orbit28                 orbit28 7.608283e-27
graph15                 graph15 6.504321e-27
V1                           V1 6.484442e-27
graph20                 graph20 6.177877e-27
V2                           V2 5.862409e-27
orbit62                 orbit62 5.858513e-27
orbit23                 orbit23 5.494022e-27
bet                         bet 5.405311e-27
sixth                     sixth 5.187457e-27
trans                     trans 5.067084e-27
orbit52                 orbit52 4.434531e-27
graph9                   graph9 4.395788e-27
orbit1                   orbit1 4.355267e-27
third                     third 4.195411e-27
upto_second         upto_second 4.102355e-27
orbit30                 orbit30 4.084045e-27
graph24                 graph24 4.075818e-27
upto_third           upto_third 4.007187e-27
coreness               coreness 3.933195e-27
orbit18                 orbit18 3.496983e-27
ratio2                   ratio2 3.332099e-27
orbit15                 orbit15 3.130973e-27
orbit56                 orbit56 3.002696e-27
orbit55                 orbit55 2.624182e-27
pagerank               pagerank 2.381813e-27
orbit13                 orbit13 2.285514e-27
graph21                 graph21 2.272376e-27
ratio4                   ratio4 2.023632e-27
orbit53                 orbit53 2.011876e-27
orbit71                 orbit71 1.871303e-27
orbit66                 orbit66 1.786790e-27
close                     close 1.754240e-27
graph18                 graph18 1.592275e-27
orbit29                 orbit29 1.531950e-27
spin_vertex         spin_vertex 1.154034e-27
orbit20                 orbit20 9.238622e-28
graph25                 graph25 8.932826e-28
knn                         knn 8.593543e-28
ratio6                   ratio6 6.162769e-28
graph17                 graph17 4.919060e-28
orbit45                 orbit45 4.672163e-28
graph28                 graph28 4.585627e-28
cohesion               cohesion 4.348288e-28
fourth                   fourth 3.416456e-28
orbit17                 orbit17 3.376165e-28
evcent                   evcent 3.287142e-28
comsize                 comsize 2.828425e-28
orbit32                 orbit32 1.513257e-28
graph16                 graph16 1.453273e-28
orbit69                 orbit69 1.406148e-28
orbit65                 orbit65 1.130868e-28
graph11                 graph11 8.924583e-29
orbit10                 orbit10 6.618947e-29
graph14                 graph14 3.992395e-29
ratio1                   ratio1 3.757629e-29
graph19                 graph19 3.129205e-29
orbit16                 orbit16 2.009489e-29
orbit49                 orbit49 1.882145e-29
ratio3                   ratio3 1.424078e-29
orbit26                 orbit26 1.046473e-29
ioratio                 ioratio 6.926574e-30
inner                     inner 6.783897e-30
orbit4                   orbit4 5.707432e-30
orbit25                 orbit25 5.064983e-30
orbit19                 orbit19 4.690794e-30
orbit5                   orbit5 4.678144e-30
orbit36                 orbit36 4.477047e-30
graph23                 graph23 4.474519e-30
orbit54                 orbit54 4.117651e-30
orbit7                   orbit7 4.069504e-30
adhesion               adhesion 3.033035e-30
ratio5                   ratio5 3.005887e-30
orbit33                 orbit33 2.955381e-30
orbit57                 orbit57 2.875079e-30
orbit31                 orbit31 2.852763e-30
orbit21                 orbit21 2.840617e-30
orbit42                 orbit42 2.753665e-30
orbit40                 orbit40 2.607213e-30
orbit11                 orbit11 2.563249e-30
orbit38                 orbit38 2.440234e-30
graph12                 graph12 2.088813e-30
orbit59                 orbit59 1.864971e-30
orbit44                 orbit44 1.823763e-30
upto_fifth           upto_fifth 1.664518e-30
orbit35                 orbit35 1.451587e-30
graph22                 graph22 1.396405e-30
outer                     outer 1.358028e-30
orbit50                 orbit50 1.277455e-30
orbit51                 orbit51 1.002425e-30
orbit61                 orbit61 8.728572e-31
hubscore               hubscore 8.016356e-31
second                   second 7.881840e-31
orbit68                 orbit68 7.299746e-31
orbit6                   orbit6 6.088657e-31
walktrap_vertex walktrap_vertex 5.896543e-31
orbit64                 orbit64 5.413757e-31
AP                           AP 3.004620e-31
orbit9                   orbit9 2.795091e-31
membership_s4     membership_s4 2.365622e-31
graph29                 graph29 2.323725e-31
orbit41                 orbit41 2.257038e-31
orbit60                 orbit60 2.178893e-31
orbit67                 orbit67 2.067890e-31
upto_fourth         upto_fourth 1.917958e-31
orbit63                 orbit63 1.769335e-31
orbit58                 orbit58 1.723775e-31
upto_sixth           upto_sixth 1.393449e-31
orbit48                 orbit48 1.238613e-31
orbit24                 orbit24 5.755463e-32
pdi                         pdi 4.045763e-32
ecc                         ecc 3.391630e-32
bigcom40               bigcom40 3.355334e-32
orbit0                   orbit0 0.000000e+00
orbit3                   orbit3 0.000000e+00
orbit8                   orbit8 0.000000e+00
orbit14                 orbit14 0.000000e+00
orbit22                 orbit22 0.000000e+00
orbit34                 orbit34 0.000000e+00
orbit43                 orbit43 0.000000e+00
orbit70                 orbit70 0.000000e+00
orbit72                 orbit72 0.000000e+00
eccrad                   eccrad 0.000000e+00
first                     first 0.000000e+00
selfinter             selfinter 0.000000e+00
bigcom1                 bigcom1 0.000000e+00
bigcom2                 bigcom2 0.000000e+00
bigcom3                 bigcom3 0.000000e+00
bigcom4                 bigcom4 0.000000e+00
bigcom6                 bigcom6 0.000000e+00
bigcom8                 bigcom8 0.000000e+00
bigcom9                 bigcom9 0.000000e+00
bigcom11               bigcom11 0.000000e+00
bigcom13               bigcom13 0.000000e+00
bigcom15               bigcom15 0.000000e+00
bigcom16               bigcom16 0.000000e+00
bigcom21               bigcom21 0.000000e+00
bigcom22               bigcom22 0.000000e+00
bigcom24               bigcom24 0.000000e+00
bigcom26               bigcom26 0.000000e+00
bigcom28               bigcom28 0.000000e+00
bigcom30               bigcom30 0.000000e+00
bigcom31               bigcom31 0.000000e+00
bigcom32               bigcom32 0.000000e+00
bigcom33               bigcom33 0.000000e+00
bigcom34               bigcom34 0.000000e+00
bigcom36               bigcom36 0.000000e+00
bigcom37               bigcom37 0.000000e+00
bigcom38               bigcom38 0.000000e+00
bigcom39               bigcom39 0.000000e+00
bigcom43               bigcom43 0.000000e+00
bigcom44               bigcom44 0.000000e+00
bigcom46               bigcom46 0.000000e+00
bigcom47               bigcom47 0.000000e+00
bigcom49               bigcom49 0.000000e+00
bigcom50               bigcom50 0.000000e+00
bigcom51               bigcom51 0.000000e+00
bigcom52               bigcom52 0.000000e+00
bigcom54               bigcom54 0.000000e+00
bigcom56               bigcom56 0.000000e+00
bigcom62               bigcom62 0.000000e+00
bigcom66               bigcom66 0.000000e+00
bigcom68               bigcom68 0.000000e+00
bigcom69               bigcom69 0.000000e+00
bigcom71               bigcom71 0.000000e+00
bigcom72               bigcom72 0.000000e+00
bigcom73               bigcom73 0.000000e+00
bigcom74               bigcom74 0.000000e+00
bigcom75               bigcom75 0.000000e+00
bigcom76               bigcom76 0.000000e+00
bigcom77               bigcom77 0.000000e+00
bigcom79               bigcom79 0.000000e+00
bigcom80               bigcom80 0.000000e+00
bigcom82               bigcom82 0.000000e+00
bigcom83               bigcom83 0.000000e+00
bigcom84               bigcom84 0.000000e+00
bigcom85               bigcom85 0.000000e+00
bigcom87               bigcom87 0.000000e+00
bigcom89               bigcom89 0.000000e+00
bigcom91               bigcom91 0.000000e+00
bigcom92               bigcom92 0.000000e+00
bigcom93               bigcom93 0.000000e+00
bigcom96               bigcom96 0.000000e+00
bigcom97               bigcom97 0.000000e+00
bigcom98               bigcom98 0.000000e+00
bigcom99               bigcom99 0.000000e+00
bigcom101             bigcom101 0.000000e+00
bigcom104             bigcom104 0.000000e+00
bigcom106             bigcom106 0.000000e+00
bigcom109             bigcom109 0.000000e+00
bigcom113             bigcom113 0.000000e+00
bigcom116             bigcom116 0.000000e+00
bigcom120             bigcom120 0.000000e+00
bigcom123             bigcom123 0.000000e+00
bigcom126             bigcom126 0.000000e+00
bigcom127             bigcom127 0.000000e+00
bigcom137             bigcom137 0.000000e+00
bigcom139             bigcom139 0.000000e+00
bigcom140             bigcom140 0.000000e+00
bigcom143             bigcom143 0.000000e+00
bigcom145             bigcom145 0.000000e+00
bigcom146             bigcom146 0.000000e+00
bigcom147             bigcom147 0.000000e+00
bigcom149             bigcom149 0.000000e+00
bigcom153             bigcom153 0.000000e+00
bigcom154             bigcom154 0.000000e+00
bigcom156             bigcom156 0.000000e+00
bigcom157             bigcom157 0.000000e+00
bigcom158             bigcom158 0.000000e+00
bigcom160             bigcom160 0.000000e+00
bigcom161             bigcom161 0.000000e+00
bigcom162             bigcom162 0.000000e+00
bigcom164             bigcom164 0.000000e+00
bigcom166             bigcom166 0.000000e+00
bigcom167             bigcom167 0.000000e+00
bigcom171             bigcom171 0.000000e+00
bigcom173             bigcom173 0.000000e+00
bigcom175             bigcom175 0.000000e+00
bigcom176             bigcom176 0.000000e+00
bigcom177             bigcom177 0.000000e+00
bigcom178             bigcom178 0.000000e+00
bigcom180             bigcom180 0.000000e+00
bigcom181             bigcom181 0.000000e+00
bigcom184             bigcom184 0.000000e+00
bigcom186             bigcom186 0.000000e+00
bigcom187             bigcom187 0.000000e+00
bigcom189             bigcom189 0.000000e+00
bigcom194             bigcom194 0.000000e+00
bigcom195             bigcom195 0.000000e+00
bigcom196             bigcom196 0.000000e+00
bigcom204             bigcom204 0.000000e+00
bigcom205             bigcom205 0.000000e+00
bigcom212             bigcom212 0.000000e+00
bigcom214             bigcom214 0.000000e+00
bigcom222             bigcom222 0.000000e+00
bigcom223             bigcom223 0.000000e+00
bigcom226             bigcom226 0.000000e+00
bigcom227             bigcom227 0.000000e+00
bigcom229             bigcom229 0.000000e+00
bigcom233             bigcom233 0.000000e+00
bigcom236             bigcom236 0.000000e+00
bigcom237             bigcom237 0.000000e+00
bigcom246             bigcom246 0.000000e+00
bigcom248             bigcom248 0.000000e+00
bigcom249             bigcom249 0.000000e+00
bigcom250             bigcom250 0.000000e+00
bigcom254             bigcom254 0.000000e+00
bigcom266             bigcom266 0.000000e+00
bigcom269             bigcom269 0.000000e+00
bigcom272             bigcom272 0.000000e+00
bigcom274             bigcom274 0.000000e+00
bigcom281             bigcom281 0.000000e+00
bigcom291             bigcom291 0.000000e+00
bigcom292             bigcom292 0.000000e+00
bigcom295             bigcom295 0.000000e+00
bigcom299             bigcom299 0.000000e+00
bigcom301             bigcom301 0.000000e+00
bigcom306             bigcom306 0.000000e+00
bigcom309             bigcom309 0.000000e+00
bigcom314             bigcom314 0.000000e+00
bigcom321             bigcom321 0.000000e+00
bigcom341             bigcom341 0.000000e+00
bigcom350             bigcom350 0.000000e+00
bigcom353             bigcom353 0.000000e+00
bigcom359             bigcom359 0.000000e+00
bigcom363             bigcom363 0.000000e+00
bigcom365             bigcom365 0.000000e+00
bigcom385             bigcom385 0.000000e+00
bigcom386             bigcom386 0.000000e+00
bigcom408             bigcom408 0.000000e+00
bigcom412             bigcom412 0.000000e+00
bigcom480             bigcom480 0.000000e+00
membership_s1     membership_s1 0.000000e+00
membership_s3     membership_s3 0.000000e+00
membership_s5     membership_s5 0.000000e+00
membership_s6     membership_s6 0.000000e+00
membership_s7     membership_s7 0.000000e+00
membership_s8     membership_s8 0.000000e+00
membership_s9     membership_s9 0.000000e+00
membership_s11   membership_s11 0.000000e+00
membership_s12   membership_s12 0.000000e+00
membership_s14   membership_s14 0.000000e+00
membership_s15   membership_s15 0.000000e+00
membership_s16   membership_s16 0.000000e+00
membership_s17   membership_s17 0.000000e+00
membership_s18   membership_s18 0.000000e+00
membership_s20   membership_s20 0.000000e+00
membership_s21   membership_s21 0.000000e+00
membership_s22   membership_s22 0.000000e+00
membership_s24   membership_s24 0.000000e+00
membership_s25   membership_s25 0.000000e+00
membership_s26   membership_s26 0.000000e+00
membership_s27   membership_s27 0.000000e+00
membership_s28   membership_s28 0.000000e+00
membership_s30   membership_s30 0.000000e+00
membership_s31   membership_s31 0.000000e+00
membership_s32   membership_s32 0.000000e+00
membership_s33   membership_s33 0.000000e+00
membership_s36   membership_s36 0.000000e+00
membership_s37   membership_s37 0.000000e+00
[1] "Dataset: med_targets Model RF, run: 7 of 10 2015-06-16 10:22:41"
     |      Out-of-bag   |
Tree |      MSE  %Var(y) |
   1 | 5.084e-31     0.00 |
   2 | 5.064e-31     0.00 |
   3 | 0.0003938     1.59 |
   4 | 0.0003486     1.41 |
   5 | 0.0002717     1.10 |
   6 | 0.0003381     1.37 |
   7 | 0.0003179     1.28 |
   8 | 0.0002925     1.18 |
   9 | 0.0002984     1.20 |
  10 | 0.0002941     1.19 |
  11 | 0.0002817     1.14 |
  12 | 0.0002735     1.10 |
  13 | 0.0003102     1.25 |
  14 | 0.0003467     1.40 |
  15 | 0.0004292     1.73 |
  16 | 0.0002792     1.13 |
  17 | 0.0002616     1.06 |
  18 | 0.0002418     0.98 |
  19 | 0.0002392     0.97 |
  20 | 0.0002195     0.89 |
  21 | 0.0001705     0.69 |
  22 | 0.000149     0.60 |
  23 | 0.0001406     0.57 |
  24 | 0.0001267     0.51 |
  25 | 0.0001447     0.58 |
  26 | 0.0001368     0.55 |
  27 | 0.000129     0.52 |
  28 | 0.0001248     0.50 |
  29 | 0.0001176     0.47 |
  30 | 0.0001124     0.45 |
  31 | 0.0001073     0.43 |
  32 | 0.0001079     0.44 |
  33 | 0.000105     0.42 |
  34 | 0.0001119     0.45 |
  35 | 0.0001391     0.56 |
  36 | 0.0001654     0.67 |
  37 | 0.0001669     0.67 |
  38 | 0.0001603     0.65 |
  39 | 0.0001658     0.67 |
  40 | 0.0001499     0.61 |
  41 | 0.0001393     0.56 |
  42 | 0.0001353     0.55 |
  43 | 0.0001231     0.50 |
  44 | 0.0001308     0.53 |
  45 | 0.0001301     0.53 |
  46 | 0.0001325     0.53 |
  47 | 0.0001276     0.52 |
  48 |  0.00012     0.48 |
  49 | 0.0001223     0.49 |
  50 | 0.0001312     0.53 |
  51 | 0.0001338     0.54 |
  52 | 0.0001308     0.53 |
  53 | 0.0001278     0.52 |
  54 | 0.000124     0.50 |
  55 | 0.0001188     0.48 |
  56 | 0.0001116     0.45 |
  57 | 0.000106     0.43 |
  58 | 0.0001122     0.45 |
  59 | 0.0001098     0.44 |
  60 | 0.0001088     0.44 |
  61 | 0.0001099     0.44 |
  62 | 0.0001093     0.44 |
  63 | 0.0001118     0.45 |
  64 | 0.0001107     0.45 |
  65 | 0.0001087     0.44 |
  66 | 0.0001161     0.47 |
  67 | 0.0001149     0.46 |
  68 | 0.0001105     0.45 |
  69 | 0.000106     0.43 |
  70 | 0.0001016     0.41 |
  71 | 9.905e-05     0.40 |
  72 | 9.925e-05     0.40 |
  73 | 9.543e-05     0.39 |
  74 | 9.754e-05     0.39 |
  75 | 9.45e-05     0.38 |
  76 | 9.403e-05     0.38 |
  77 | 9.175e-05     0.37 |
  78 | 9.069e-05     0.37 |
  79 | 9.257e-05     0.37 |
  80 | 9.193e-05     0.37 |
  81 | 9.911e-05     0.40 |
  82 | 9.69e-05     0.39 |
  83 | 9.882e-05     0.40 |
  84 | 9.774e-05     0.39 |
  85 | 0.0001022     0.41 |
  86 | 0.0001001     0.40 |
  87 | 0.0001005     0.41 |
  88 | 9.752e-05     0.39 |
  89 | 9.963e-05     0.40 |
  90 | 9.956e-05     0.40 |
  91 | 0.0001021     0.41 |
  92 | 9.918e-05     0.40 |
  93 | 9.82e-05     0.40 |
  94 | 0.0001007     0.41 |
  95 | 9.933e-05     0.40 |
  96 | 9.874e-05     0.40 |
  97 | 9.707e-05     0.39 |
  98 | 9.57e-05     0.39 |
  99 | 9.746e-05     0.39 |
 100 | 0.0001003     0.41 |
[1] "Random Forest variable coefficients"
                      %IncMSE IncNodePurity
graph5          -5.931198e-06  1.500000e-02
graph6          -3.056100e-36  1.141452e-15
graph7           2.688172e-05  1.657619e-02
graph8           8.443908e-05  1.238793e-02
graph9           4.225259e-05  2.142417e-02
graph10         -7.212377e-38  2.185023e-15
graph11         -5.837712e-06  9.312818e-02
graph12          2.986300e-37  1.895699e-02
graph13          0.000000e+00  5.728751e-16
graph14          1.186240e-05  2.777778e-02
graph15          1.453532e-37  1.527671e-15
graph16         -2.170212e-37  1.474480e-15
graph17          3.558719e-04  1.125595e-02
graph18         -2.921005e-37  2.648853e-15
graph19          5.145076e-37  1.500000e-02
graph20          1.591016e-05  3.563540e-02
graph21          0.000000e+00  4.085621e-16
graph22          0.000000e+00  1.474376e-15
graph23          2.345593e-04  3.973797e-02
graph24          7.350001e-38  1.776461e-15
graph25         -7.267660e-38  1.794229e-15
graph26          6.401524e-05  6.943137e-02
graph27          1.182033e-05  3.333333e-02
graph28         -7.212377e-38  1.298683e-15
graph29          5.948840e-06  6.109281e-03
orbit0           1.733165e-08  5.418803e-02
orbit1           1.536185e-05  3.622679e-02
orbit2           7.116600e-38  1.758732e-15
orbit3          -7.267660e-38  9.769963e-16
orbit4          -3.609291e-37  2.682308e-15
orbit5          -2.157401e-37  2.060574e-15
orbit6           0.000000e+00  1.261213e-15
orbit7           1.983313e-04  1.970782e-02
orbit8           0.000000e+00  1.261213e-15
orbit9           2.139922e-37  1.913194e-02
orbit10         -3.519062e-05  3.375509e-03
orbit11          2.114564e-04  9.218628e-02
orbit12          0.000000e+00  6.544444e-02
orbit13          0.000000e+00  6.767503e-16
orbit14          0.000000e+00  5.329417e-16
orbit15          3.525264e-05  5.800417e-03
orbit16         -1.261118e-05  7.925265e-03
orbit17         -2.125469e-39  1.494083e-15
orbit18          8.322491e-05  9.422816e-02
orbit19         -7.116600e-38  3.696351e-02
orbit20         -5.917160e-06  3.498357e-02
orbit21          1.060575e-39  1.918500e-15
orbit22          0.000000e+00  1.509955e-15
orbit23         -7.964954e-06  3.219873e-03
orbit24          9.587738e-06  7.437796e-02
orbit25         -6.475982e-37  1.493944e-15
orbit26          3.982477e-06  2.317330e-02
orbit27          0.000000e+00  1.796392e-02
orbit28          0.000000e+00  7.545531e-02
orbit29          5.547069e-05  3.503652e-02
orbit30          1.191895e-05  3.290382e-03
orbit31         -2.163323e-37  1.907940e-02
orbit32          0.000000e+00  8.881871e-16
orbit33          5.844535e-06  3.214286e-02
orbit34          0.000000e+00  1.598721e-15
orbit35          8.211144e-05  3.365001e-02
orbit36          0.000000e+00  8.952587e-03
orbit37          0.000000e+00  1.350031e-15
orbit38          1.732378e-04  2.754656e-02
orbit39          4.587040e-04  2.609106e-02
orbit40          5.973716e-06  2.708333e-02
orbit41          7.908264e-06  1.166667e-02
orbit42          1.792115e-05  1.119707e-03
orbit43          2.195835e-37  2.222222e-02
orbit44          7.534468e-05  1.593931e-01
orbit45         -2.893416e-37  1.367908e-15
orbit46          5.126658e-37  1.500000e-02
orbit47         -7.358777e-38  1.652012e-15
orbit48          2.382370e-05  1.875000e-02
orbit49         -1.842362e-05  2.743196e-02
orbit50          5.412147e-05  1.050988e-01
orbit51          5.966587e-06  1.700637e-02
orbit52          5.924171e-06  1.428571e-02
orbit53         -7.358777e-38  2.897196e-02
orbit54          1.420959e-04  4.466239e-02
orbit55          0.000000e+00  1.969513e-02
orbit56          4.392655e-37  6.750282e-03
orbit57          0.000000e+00  1.172396e-15
orbit58         -1.809409e-05  7.712629e-02
orbit59         -5.885815e-06  2.222222e-02
orbit60         -1.463890e-37  2.000000e-02
orbit61          7.358777e-38  8.177140e-16
orbit62         -7.289149e-38  1.901384e-02
orbit63          2.153632e-37  9.790606e-16
orbit64         -7.350001e-38  1.776634e-15
orbit65          5.966587e-06  1.714286e-02
orbit66          7.289149e-38  3.907985e-16
orbit67          0.000000e+00  1.083578e-15
orbit68          0.000000e+00  1.421085e-15
orbit69          0.000000e+00  6.750329e-16
orbit70         -1.456968e-37  3.208333e-02
orbit71         -1.192606e-05  1.714286e-02
orbit72          0.000000e+00  1.421085e-16
AP               0.000000e+00  1.421085e-16
bet              2.954417e-05  1.766169e-01
ecc              5.906675e-06  1.333333e-02
eccrad           4.195804e-06  1.252862e-02
close           -1.430262e-37  1.910645e-02
constraint       2.937090e-05  5.551443e-02
coreness        -6.015893e-06  2.306043e-02
knn              2.653984e-04  3.729443e-02
hubscore         2.362670e-05  2.830746e-02
pagerank        -1.786500e-05  8.514841e-02
trans           -5.011224e-37  3.428571e-02
evcent           0.000000e+00  9.441076e-03
first            5.824112e-06  2.666667e-02
upto_second     -7.394092e-38  1.333333e-02
upto_third       0.000000e+00  1.012523e-15
upto_fourth      3.568940e-05  7.730361e-02
upto_fifth      -7.535743e-38  2.255973e-15
upto_sixth       0.000000e+00  1.555556e-02
second           1.784652e-05  2.250000e-02
third            3.560801e-05  8.735660e-02
fourth          -1.448408e-37  1.652012e-15
fifth            2.382370e-05  9.893566e-02
sixth            1.067616e-04  5.890794e-02
ratio1           2.831925e-37  7.815970e-16
ratio2          -5.803831e-06  1.333333e-02
ratio3           1.173021e-05  1.333333e-02
ratio4           5.127339e-04  1.346468e-01
ratio5          -6.568915e-06  2.062426e-02
ratio6           0.000000e+00  1.687682e-15
selfinter        0.000000e+00  6.394885e-16
walktrap_vertex  2.930987e-37  4.782609e-03
bigcom1          7.284841e-38  5.684342e-16
bigcom2          0.000000e+00  0.000000e+00
bigcom3          5.783690e-06  1.915344e-02
bigcom4          0.000000e+00  8.526513e-16
bigcom6          0.000000e+00  0.000000e+00
bigcom8          0.000000e+00  1.421085e-16
bigcom9          0.000000e+00  0.000000e+00
bigcom11         0.000000e+00  0.000000e+00
bigcom13         0.000000e+00  0.000000e+00
bigcom15         0.000000e+00  0.000000e+00
bigcom16         0.000000e+00  0.000000e+00
bigcom21         0.000000e+00  0.000000e+00
bigcom22         0.000000e+00  0.000000e+00
bigcom24         5.910165e-06  7.477017e-02
bigcom26         0.000000e+00  1.421085e-16
bigcom28         5.920663e-06  4.467796e-03
bigcom30         0.000000e+00  1.421085e-16
bigcom31         0.000000e+00  0.000000e+00
bigcom32         0.000000e+00  0.000000e+00
bigcom33         0.000000e+00  0.000000e+00
bigcom34         0.000000e+00  0.000000e+00
bigcom36         0.000000e+00  0.000000e+00
bigcom37        -5.973716e-06  8.827327e-02
bigcom38         0.000000e+00  0.000000e+00
bigcom39         0.000000e+00  0.000000e+00
bigcom40         0.000000e+00  2.842171e-16
bigcom43         0.000000e+00  0.000000e+00
bigcom44         0.000000e+00  0.000000e+00
bigcom46         0.000000e+00  0.000000e+00
bigcom47         0.000000e+00  0.000000e+00
bigcom49         0.000000e+00  0.000000e+00
bigcom50         0.000000e+00  0.000000e+00
bigcom51         0.000000e+00  0.000000e+00
bigcom52         0.000000e+00  0.000000e+00
bigcom54         0.000000e+00  0.000000e+00
bigcom56         0.000000e+00  0.000000e+00
bigcom62         0.000000e+00  0.000000e+00
bigcom66         0.000000e+00  0.000000e+00
bigcom68         0.000000e+00  0.000000e+00
bigcom69         0.000000e+00  0.000000e+00
bigcom71         0.000000e+00  0.000000e+00
bigcom72         0.000000e+00  0.000000e+00
bigcom73         0.000000e+00  0.000000e+00
bigcom74         0.000000e+00  0.000000e+00
bigcom75         0.000000e+00  0.000000e+00
bigcom76         0.000000e+00  0.000000e+00
bigcom77         0.000000e+00  0.000000e+00
bigcom79         0.000000e+00  0.000000e+00
bigcom80         0.000000e+00  0.000000e+00
bigcom82         0.000000e+00  0.000000e+00
bigcom83         0.000000e+00  0.000000e+00
bigcom84         2.741601e-05  4.857428e-01
bigcom85         0.000000e+00  0.000000e+00
bigcom87         0.000000e+00  0.000000e+00
bigcom89         0.000000e+00  0.000000e+00
bigcom91         0.000000e+00  0.000000e+00
bigcom92         0.000000e+00  0.000000e+00
bigcom93         0.000000e+00  0.000000e+00
bigcom96         0.000000e+00  0.000000e+00
bigcom97         0.000000e+00  0.000000e+00
bigcom98         0.000000e+00  0.000000e+00
bigcom99         0.000000e+00  0.000000e+00
bigcom101        0.000000e+00  0.000000e+00
bigcom104        0.000000e+00  0.000000e+00
bigcom106        0.000000e+00  0.000000e+00
bigcom109        0.000000e+00  0.000000e+00
bigcom113        0.000000e+00  0.000000e+00
bigcom116        0.000000e+00  0.000000e+00
bigcom120        0.000000e+00  0.000000e+00
bigcom123        0.000000e+00  0.000000e+00
bigcom126        0.000000e+00  0.000000e+00
bigcom127        0.000000e+00  0.000000e+00
bigcom137        0.000000e+00  0.000000e+00
bigcom139        0.000000e+00  0.000000e+00
bigcom140        0.000000e+00  0.000000e+00
bigcom143        0.000000e+00  0.000000e+00
bigcom145        0.000000e+00  2.220446e-18
bigcom146        0.000000e+00  9.848336e-02
bigcom147        0.000000e+00  0.000000e+00
bigcom149        0.000000e+00  0.000000e+00
bigcom153        0.000000e+00  1.610742e-02
bigcom154        0.000000e+00  0.000000e+00
bigcom156        0.000000e+00  0.000000e+00
bigcom157        0.000000e+00  0.000000e+00
bigcom158        0.000000e+00  0.000000e+00
bigcom160        0.000000e+00  0.000000e+00
bigcom161        0.000000e+00  0.000000e+00
bigcom162        0.000000e+00  0.000000e+00
bigcom164        0.000000e+00  0.000000e+00
bigcom166        0.000000e+00  0.000000e+00
bigcom167        5.900240e-06  6.446539e-02
bigcom171        0.000000e+00  0.000000e+00
bigcom173        0.000000e+00  0.000000e+00
bigcom175       -5.151847e-21  1.016084e-01
bigcom176        0.000000e+00  0.000000e+00
bigcom177        0.000000e+00  0.000000e+00
bigcom178        5.931198e-06  1.009008e-01
bigcom180        0.000000e+00  0.000000e+00
bigcom181        0.000000e+00  0.000000e+00
bigcom184        0.000000e+00  0.000000e+00
bigcom186        0.000000e+00  0.000000e+00
bigcom187        0.000000e+00  0.000000e+00
bigcom189        0.000000e+00  0.000000e+00
bigcom194        0.000000e+00  0.000000e+00
bigcom195        0.000000e+00  0.000000e+00
bigcom196        0.000000e+00  0.000000e+00
bigcom204        0.000000e+00  0.000000e+00
bigcom205        0.000000e+00  0.000000e+00
bigcom212        0.000000e+00  0.000000e+00
bigcom214        0.000000e+00  0.000000e+00
bigcom222        0.000000e+00  0.000000e+00
bigcom223        0.000000e+00  4.843816e-03
bigcom226        0.000000e+00  0.000000e+00
bigcom227        0.000000e+00  0.000000e+00
bigcom229        0.000000e+00  0.000000e+00
bigcom233        0.000000e+00  0.000000e+00
bigcom236        0.000000e+00  0.000000e+00
bigcom237        0.000000e+00  4.054861e-02
bigcom246        0.000000e+00  0.000000e+00
bigcom248        0.000000e+00  0.000000e+00
bigcom249        0.000000e+00  0.000000e+00
bigcom250        0.000000e+00  0.000000e+00
bigcom254        0.000000e+00  0.000000e+00
bigcom266        0.000000e+00  0.000000e+00
bigcom269        0.000000e+00  0.000000e+00
bigcom272        0.000000e+00  0.000000e+00
bigcom274        0.000000e+00  0.000000e+00
bigcom281        0.000000e+00  0.000000e+00
bigcom291        0.000000e+00  0.000000e+00
bigcom292        0.000000e+00  0.000000e+00
bigcom295        0.000000e+00  0.000000e+00
bigcom299        0.000000e+00  0.000000e+00
bigcom301        0.000000e+00  0.000000e+00
bigcom306        0.000000e+00  0.000000e+00
bigcom309        0.000000e+00  0.000000e+00
bigcom314        0.000000e+00  0.000000e+00
bigcom321        0.000000e+00  0.000000e+00
bigcom341        0.000000e+00  0.000000e+00
bigcom350        0.000000e+00  0.000000e+00
bigcom353        0.000000e+00  0.000000e+00
bigcom359        0.000000e+00  0.000000e+00
bigcom363        0.000000e+00  0.000000e+00
bigcom365        0.000000e+00  0.000000e+00
bigcom385        0.000000e+00  0.000000e+00
bigcom386        0.000000e+00  0.000000e+00
bigcom408        0.000000e+00  1.829138e-01
bigcom412        0.000000e+00  0.000000e+00
bigcom480        0.000000e+00  0.000000e+00
spin_vertex     -5.837712e-06  3.437234e-02
membership_s1   -6.932912e-06  9.570358e-03
membership_s3    0.000000e+00  4.751368e-02
membership_s4    0.000000e+00  1.421085e-16
membership_s5    0.000000e+00  8.881784e-17
membership_s6    0.000000e+00  0.000000e+00
membership_s7    0.000000e+00  1.583766e-02
membership_s8    0.000000e+00  6.167580e-02
membership_s9    0.000000e+00  0.000000e+00
membership_s11   0.000000e+00  0.000000e+00
membership_s12   0.000000e+00  0.000000e+00
membership_s14   0.000000e+00  0.000000e+00
membership_s15   0.000000e+00  1.421085e-16
membership_s16   0.000000e+00  0.000000e+00
membership_s17   0.000000e+00  0.000000e+00
membership_s18   0.000000e+00  0.000000e+00
membership_s20   0.000000e+00  0.000000e+00
membership_s21   0.000000e+00  0.000000e+00
membership_s22   0.000000e+00  0.000000e+00
membership_s24   0.000000e+00  0.000000e+00
membership_s25   0.000000e+00  0.000000e+00
membership_s26   0.000000e+00  0.000000e+00
membership_s27   1.173021e-05  8.780350e-04
membership_s28   0.000000e+00  3.443222e-02
membership_s30   0.000000e+00  0.000000e+00
membership_s31   0.000000e+00  2.842171e-16
membership_s32   0.000000e+00  0.000000e+00
membership_s33   0.000000e+00  0.000000e+00
membership_s36  -7.416337e-38  8.526513e-16
membership_s37   0.000000e+00  0.000000e+00
V1               3.888539e-06  4.482906e-02
V2               1.173909e-05  2.865399e-01
pdi              1.724313e-05  4.426773e-02
adhesion         1.200673e-05  1.841234e-01
cohesion         1.788909e-05  1.261261e-01
inner            2.942243e-05  7.098485e-02
outer            3.010000e-05  1.485905e-02
ioratio         -3.548353e-05  1.902970e-01
comsize          1.439107e-37  3.303571e-02
target           4.925237e-02  1.080248e+02
[1] "Dataset: med_targets Model GLM, run: 7 of 10 2015-06-16 10:23:05"
[1] "glmnet variable coefficients"
                         [,1]          [,2]
(Intercept)     -3.646766e+00 -2.028212e+00
graph0          -2.530812e-40 -3.049213e-04
graph1          -2.176247e-42 -1.106180e-06
graph2          -8.721062e-41 -1.468600e-04
graph3          -1.088981e-44  1.199340e-08
graph4          -4.669650e-45 -3.245117e-09
graph5           2.501946e-42  2.612097e-06
graph6          -2.439572e-43 -1.596461e-07
graph7          -1.170883e-42 -3.486544e-06
graph8          -1.775652e-41 -2.124163e-05
graph9          -1.481194e-46  1.864794e-10
graph10         -9.909755e-47 -5.159057e-11
graph11         -7.355036e-48 -5.265911e-12
graph12         -8.512339e-46 -8.313582e-11
graph13         -1.618047e-45  2.848862e-10
graph14         -8.011916e-46 -7.056150e-10
graph15          9.746578e-44  2.255767e-07
graph16         -3.610304e-45 -5.130038e-10
graph17         -1.279322e-44 -1.420090e-08
graph18         -7.761777e-44  4.105702e-09
graph19          4.202676e-45  9.082562e-09
graph20          2.020384e-43  2.363877e-07
graph21          1.114419e-43  1.558512e-07
graph22         -8.919007e-44 -2.476334e-07
graph23         -3.188177e-46  4.694161e-08
graph24          2.008312e-43  2.807899e-07
graph25          1.622256e-42  1.659463e-06
graph26          8.070424e-43  9.948728e-07
graph27          1.758856e-42 -9.060653e-07
graph28         -4.858624e-42 -1.073498e-05
graph29          3.527187e-41  8.124339e-05
orbit0          -2.530812e-40 -3.050803e-04
orbit1          -2.210094e-42 -1.005829e-06
orbit2          -1.756459e-41 -2.225279e-05
orbit3          -8.721062e-41 -1.468472e-04
orbit4           1.917426e-45  3.915857e-08
orbit5          -8.665266e-44 -4.218700e-08
orbit6          -4.667767e-45 -3.241591e-09
orbit7          -2.751624e-42 -3.954535e-06
orbit8           2.501946e-42  2.613843e-06
orbit9          -4.666426e-44  5.868703e-07
orbit10         -5.218214e-43 -5.252284e-07
orbit11         -3.439334e-42 -4.800216e-06
orbit12         -3.623512e-43 -2.692923e-06
orbit13         -2.219788e-41 -3.715627e-05
orbit14         -1.775652e-41 -2.120250e-05
orbit15         -6.786172e-47  5.117334e-10
orbit16         -3.760634e-46  5.869051e-10
orbit17         -1.254073e-45  5.588966e-11
orbit18          4.048732e-46  6.355057e-10
orbit19         -1.483936e-46 -8.480399e-11
orbit20         -3.819768e-46 -3.098424e-10
orbit21         -8.477055e-45 -7.443655e-09
orbit22         -7.355000e-48 -5.264838e-12
orbit23         -6.854910e-43 -1.102543e-06
orbit24          2.834259e-45  6.756484e-09
orbit25         -8.712535e-45 -1.216078e-08
orbit26         -1.637690e-44  3.045660e-10
orbit27          3.862406e-45  2.108286e-08
orbit28         -8.080406e-45  1.830326e-08
orbit29         -4.202636e-45 -4.196597e-09
orbit30         -3.692702e-44 -2.520815e-08
orbit31         -1.250639e-45 -7.862898e-10
orbit32         -1.485542e-45 -1.585957e-09
orbit33         -4.243998e-43 -5.777587e-07
orbit34          9.746578e-44  2.258499e-07
orbit35         -1.464722e-44  5.385812e-09
orbit36          6.742942e-44  1.041706e-07
orbit37         -8.132595e-45 -6.000676e-09
orbit38          5.994135e-44  3.189223e-08
orbit39         -5.316838e-45  3.043366e-08
orbit40         -2.259699e-44 -3.148738e-08
orbit41         -6.283516e-44  4.601076e-08
orbit42          1.980906e-43  8.983762e-07
orbit43         -8.107584e-44 -8.885926e-10
orbit44          4.521237e-41  8.666703e-05
orbit45          7.110668e-44  1.592807e-07
orbit46          2.446726e-44 -2.384136e-09
orbit47          4.448792e-43  7.452934e-07
orbit48         -1.355746e-43 -1.784152e-07
orbit49          2.154825e-43  2.577876e-07
orbit50          1.632626e-42  3.939921e-07
orbit51          3.787469e-43  5.463389e-07
orbit52         -6.256274e-44 -1.088575e-07
orbit53          6.165598e-43  8.151428e-07
orbit54         -8.997022e-44 -2.511264e-07
orbit55         -7.379439e-43  2.774755e-06
orbit56          6.708965e-43  1.274742e-06
orbit57         -1.608717e-43 -2.261201e-07
orbit58         -1.126352e-42 -1.238654e-06
orbit59          3.230159e-43  4.500988e-07
orbit60          2.601593e-43  3.892456e-07
orbit61         -4.770462e-42 -7.355856e-06
orbit62          5.994287e-42  7.122618e-06
orbit63          8.027628e-42  1.072376e-05
orbit64         -3.255265e-43 -2.497917e-06
orbit65          3.501652e-42  4.583371e-06
orbit66          6.094102e-43  6.622456e-07
orbit67         -7.185634e-42 -1.137907e-05
orbit68          2.441209e-42 -1.937340e-07
orbit69         -8.346096e-41 -1.328862e-04
orbit70         -1.653344e-42 -7.026667e-06
orbit71         -3.317869e-41 -5.785044e-05
orbit72          3.527187e-41  8.124885e-05
AP               1.207597e-38  1.514650e-02
bet             -5.331319e-44 -9.979814e-08
ecc              5.736567e-39  4.018059e-03
eccrad           3.441940e-38  2.411036e-02
close           -1.002534e-37  1.443126e-02
constraint       5.612204e-38  6.677725e-02
coreness        -6.152392e-41  2.517619e-04
knn             -1.999442e-41 -3.268954e-07
hubscore        -4.884524e-38  3.898671e-02
pagerank        -3.852108e-37 -7.403006e-01
trans            1.066471e-38  1.772521e-02
evcent          -5.084528e-38  3.610497e-02
first           -2.530812e-40 -3.049482e-04
upto_second     -3.268218e-42 -1.549592e-06
upto_third      -5.695477e-43  7.176243e-07
upto_fourth     -8.212900e-42  9.327102e-07
upto_fifth      -2.037174e-40 -6.651113e-05
upto_sixth      -1.280341e-39 -8.155916e-05
second          -3.270720e-42 -1.538462e-06
third            7.625626e-44  1.986492e-06
fourth           2.964384e-43 -9.914268e-07
fifth            8.222832e-42 -1.496335e-06
sixth            2.292404e-40  7.870086e-05
ratio1          -2.413493e-41 -1.632238e-06
ratio2           7.249470e-42 -1.828939e-04
ratio3           5.603327e-39  1.283606e-03
ratio4           1.399127e-37  4.425838e-02
ratio5           1.373662e-37  1.561314e-01
ratio6           1.304820e-39  5.167436e-04
selfinter        5.709700e-40  6.641031e-05
walktrap_vertex  7.876553e-39  2.025639e-02
bigcom1          1.051024e-39  4.380493e-03
bigcom2         -2.569170e-38 -4.369861e-02
bigcom3          1.028845e-40  2.546564e-03
bigcom4          1.873880e-40  4.815512e-03
bigcom6         -2.569729e-38 -4.599378e-02
bigcom8          8.974338e-39  1.473380e-02
bigcom9         -2.579263e-38 -4.288378e-02
bigcom11        -2.574767e-38 -4.482142e-02
bigcom13        -2.574206e-38 -4.246283e-02
bigcom15        -2.573646e-38 -4.071162e-02
bigcom16        -2.570847e-38 -4.548952e-02
bigcom21        -2.586035e-38 -4.373366e-02
bigcom22         7.057077e-39  1.754994e-02
bigcom24         2.270531e-37  2.846440e-01
bigcom26        -7.725832e-39 -7.632935e-03
bigcom28         1.999505e-38  3.447898e-02
bigcom30        -1.097708e-38 -1.384205e-02
bigcom31        -2.568612e-38 -4.200463e-02
bigcom32        -2.570287e-38 -4.510321e-02
bigcom33        -2.568053e-38 -4.325935e-02
bigcom34        -2.567496e-38 -4.635282e-02
bigcom36        -2.568612e-38 -4.226061e-02
bigcom37         4.795895e-37  3.466593e-01
bigcom38        -2.568612e-38 -4.777500e-02
bigcom39        -2.577575e-38 -4.510837e-02
bigcom40        -6.702652e-39 -1.118701e-02
bigcom43        -2.570287e-38 -4.390881e-02
bigcom44         2.063879e-38  3.604438e-02
bigcom46        -2.572525e-38 -4.573698e-02
bigcom47        -2.570287e-38 -4.470532e-02
bigcom49        -2.570287e-38 -4.413102e-02
bigcom50        -2.568053e-38 -4.294372e-02
bigcom51        -2.568053e-38 -4.488168e-02
bigcom52        -2.568612e-38 -4.532630e-02
bigcom54        -2.567496e-38 -4.764360e-02
bigcom56        -2.574206e-38 -4.393436e-02
bigcom62        -2.568053e-38 -4.770134e-02
bigcom66        -2.567496e-38 -4.793164e-02
bigcom68        -2.568053e-38 -4.402720e-02
bigcom69        -2.570287e-38 -4.229203e-02
bigcom71        -2.567496e-38 -4.522733e-02
bigcom72        -2.567496e-38 -4.652630e-02
bigcom73        -2.575890e-38 -4.482371e-02
bigcom74        -2.571966e-38 -4.364988e-02
bigcom75        -2.568612e-38 -4.586436e-02
bigcom76        -2.569729e-38 -4.226392e-02
bigcom77        -2.570847e-38 -4.289060e-02
bigcom79        -2.568053e-38 -4.245296e-02
bigcom80        -2.569729e-38 -4.520627e-02
bigcom82        -2.568053e-38 -4.181017e-02
bigcom83        -2.568053e-38 -3.911303e-02
bigcom84         4.800067e-37  4.854605e-01
bigcom85        -2.568053e-38 -4.430487e-02
bigcom87        -2.570287e-38 -4.486198e-02
bigcom89         0.000000e+00  0.000000e+00
bigcom91        -2.571406e-38 -4.218406e-02
bigcom92        -2.577013e-38 -4.091291e-02
bigcom93        -2.567496e-38 -4.055142e-02
bigcom96        -2.568612e-38 -4.404111e-02
bigcom97        -2.570287e-38 -4.285381e-02
bigcom98        -2.567496e-38 -4.451399e-02
bigcom99         0.000000e+00  0.000000e+00
bigcom101        5.865860e-38  7.881111e-02
bigcom104       -2.568053e-38 -4.494649e-02
bigcom106       -2.568053e-38 -4.504547e-02
bigcom109       -2.568053e-38 -4.481881e-02
bigcom113       -2.568053e-38 -4.320891e-02
bigcom116        5.937547e-39  1.509862e-02
bigcom120       -2.568053e-38 -4.717058e-02
bigcom123       -2.567496e-38 -3.943497e-02
bigcom126       -2.568053e-38 -4.213331e-02
bigcom127       -2.568612e-38 -4.148979e-02
bigcom137       -2.570287e-38 -4.423403e-02
bigcom139       -2.568612e-38 -4.564138e-02
bigcom140       -2.568612e-38 -4.489000e-02
bigcom143        0.000000e+00  0.000000e+00
bigcom145       -2.568612e-38 -4.328675e-02
bigcom146        3.112338e-37  3.582757e-01
bigcom147       -2.574206e-38 -4.300555e-02
bigcom149       -2.569170e-38 -4.433258e-02
bigcom153        1.188114e-37  1.712229e-01
bigcom154       -2.567496e-38 -4.522037e-02
bigcom156       -2.569729e-38 -4.482946e-02
bigcom157       -2.573086e-38 -3.916773e-02
bigcom158       -2.568053e-38 -4.937420e-02
bigcom160       -2.567496e-38 -4.565080e-02
bigcom161       -2.568612e-38 -4.383968e-02
bigcom162       -2.567496e-38 -4.103379e-02
bigcom164       -2.567496e-38 -4.691525e-02
bigcom166       -2.569729e-38 -4.568544e-02
bigcom167        6.631643e-38  1.005152e-01
bigcom171       -2.571966e-38 -4.457645e-02
bigcom173       -2.567496e-38 -4.372796e-02
bigcom175        4.795895e-37  3.846870e-01
bigcom176       -2.567496e-38 -4.628916e-02
bigcom177       -2.568053e-38 -5.015251e-02
bigcom178        4.795895e-37  5.244225e-01
bigcom180       -2.568053e-38 -4.283886e-02
bigcom181       -2.572525e-38 -4.248784e-02
bigcom184       -2.567496e-38 -4.320554e-02
bigcom186       -2.568053e-38 -4.369028e-02
bigcom187       -2.568053e-38 -4.392383e-02
bigcom189       -2.570287e-38 -4.852376e-02
bigcom194       -2.568053e-38 -4.604232e-02
bigcom195       -2.567496e-38 -4.378049e-02
bigcom196       -2.568612e-38 -4.256054e-02
bigcom204        0.000000e+00  0.000000e+00
bigcom205       -2.568053e-38 -4.402868e-02
bigcom212       -2.568053e-38 -4.798364e-02
bigcom214       -2.567496e-38 -4.028680e-02
bigcom222       -2.568053e-38 -4.093439e-02
bigcom223        1.428670e-37  2.044022e-01
bigcom226       -2.568053e-38 -4.598353e-02
bigcom227       -2.568612e-38 -4.554410e-02
bigcom229       -2.567496e-38 -4.647724e-02
bigcom233       -2.568612e-38 -4.529905e-02
bigcom236        0.000000e+00  0.000000e+00
bigcom237        2.270531e-37  2.855743e-01
bigcom246       -2.570847e-38 -3.978398e-02
bigcom248       -2.571406e-38 -4.277486e-02
bigcom249       -2.569170e-38 -4.417718e-02
bigcom250       -2.574206e-38 -4.599187e-02
bigcom254       -2.568053e-38 -4.218888e-02
bigcom266       -2.568612e-38 -4.323663e-02
bigcom269        0.000000e+00  0.000000e+00
bigcom272       -2.567496e-38 -4.135167e-02
bigcom274       -2.580953e-38 -3.990027e-02
bigcom281       -2.569729e-38 -4.157483e-02
bigcom291       -2.569729e-38 -4.170144e-02
bigcom292       -2.568053e-38 -4.389707e-02
bigcom295       -2.569729e-38 -4.610437e-02
bigcom299       -2.568053e-38 -4.439014e-02
bigcom301       -2.570287e-38 -4.264927e-02
bigcom306       -2.567496e-38 -4.090433e-02
bigcom309        0.000000e+00  0.000000e+00
bigcom314       -2.569170e-38 -4.640485e-02
bigcom321        0.000000e+00  0.000000e+00
bigcom341       -2.568053e-38 -4.152427e-02
bigcom350       -2.568612e-38 -4.397417e-02
bigcom353       -2.567496e-38 -4.429480e-02
bigcom359       -2.568053e-38 -4.357565e-02
bigcom363       -2.567496e-38 -4.871140e-02
bigcom365       -2.568612e-38 -4.449084e-02
bigcom385       -2.568053e-38 -4.324324e-02
bigcom386       -2.568053e-38 -4.647559e-02
bigcom408        4.795895e-37  4.918842e-01
bigcom412       -2.567496e-38 -4.311343e-02
bigcom480       -2.567496e-38 -4.837721e-02
spin_vertex      8.214019e-39  7.521189e-03
membership_s1    9.238779e-39  1.774363e-02
membership_s3    9.846455e-37  7.089363e-01
membership_s4    2.593202e-39  5.145692e-03
membership_s5    1.143330e-39  1.684347e-03
membership_s6    9.353883e-40  4.050613e-03
membership_s7    1.276395e-38  2.265654e-02
membership_s8    4.795895e-37  3.466892e-01
membership_s9   -2.567496e-38 -4.937556e-02
membership_s11  -2.568053e-38 -4.389850e-02
membership_s12  -2.569729e-38 -4.320050e-02
membership_s14  -2.569170e-38 -4.367306e-02
membership_s15  -6.315692e-39 -1.637149e-02
membership_s16  -2.568612e-38 -4.149041e-02
membership_s17  -2.567496e-38 -4.281426e-02
membership_s18  -2.590003e-38 -4.217757e-02
membership_s20  -2.567496e-38 -5.097086e-02
membership_s21   3.068730e-38  5.560195e-02
membership_s22  -2.573646e-38 -4.210339e-02
membership_s24   4.662246e-38  6.007957e-02
membership_s25  -2.574767e-38 -4.043780e-02
membership_s26   0.000000e+00  0.000000e+00
membership_s27  -1.216409e-38 -1.804558e-02
membership_s28   3.112338e-37  2.322028e-01
membership_s30  -4.048838e-39 -7.237821e-03
membership_s31  -1.721765e-38 -2.516795e-02
membership_s32  -3.423457e-39 -1.002106e-02
membership_s33  -2.567496e-38 -4.898227e-02
membership_s36   3.150755e-40  2.116132e-03
membership_s37  -2.580389e-38 -4.276927e-02
V1               3.351185e-38  1.783186e-02
V2               1.424815e-38  2.632332e-02
pdi              6.284089e-35  9.486122e+01
adhesion         4.849134e-43  1.774117e-06
cohesion        -1.150106e-42 -3.872571e-06
inner           -2.208254e-43 -6.648087e-07
outer           -7.150173e-43 -1.832820e-06
ioratio          8.439276e-39  2.738403e-02
comsize         -5.107559e-42 -9.976215e-06
target           1.010101e-36  1.979304e+00
[1] "Dataset: med_targets Model GBM, run: 8 of 10 2015-06-16 10:23:58"
Iter   TrainDeviance   ValidDeviance   StepSize   Improve
     1        0.2182             nan     0.0100    0.0108
     2        0.2046             nan     0.0100    0.0058
     3        0.1941             nan     0.0100    0.0054
     4        0.1854             nan     0.0100    0.0050
     5        0.1780             nan     0.0100    0.0037
     6        0.1716             nan     0.0100    0.0031
     7        0.1659             nan     0.0100    0.0027
     8        0.1607             nan     0.0100    0.0028
     9        0.1560             nan     0.0100    0.0025
    10        0.1517             nan     0.0100    0.0019
    20        0.1208             nan     0.0100    0.0014
    40        0.0866             nan     0.0100    0.0007
    60        0.0658             nan     0.0100    0.0005
    80        0.0514             nan     0.0100    0.0003
   100        0.0407             nan     0.0100    0.0002
   120        0.0325             nan     0.0100    0.0002
   140        0.0261             nan     0.0100    0.0001
   160        0.0211             nan     0.0100    0.0001
   180        0.0171             nan     0.0100    0.0001
   194        0.0147             nan     0.0100    0.0001

[1] "GBM variable coefficients"
                            var      rel.inf
target                   target 1.000000e+02
graph0                   graph0 5.600766e-25
graph1                   graph1 1.865994e-25
orbit56                 orbit56 9.872197e-26
ratio5                   ratio5 7.827149e-26
orbit5                   orbit5 6.857061e-26
fourth                   fourth 5.996319e-26
graph10                 graph10 5.819529e-26
walktrap_vertex walktrap_vertex 5.661367e-26
pagerank               pagerank 5.574356e-26
ratio3                   ratio3 4.183556e-26
graph14                 graph14 4.109955e-26
graph4                   graph4 3.956891e-26
knn                         knn 3.601855e-26
graph11                 graph11 3.459472e-26
graph15                 graph15 3.156086e-26
graph3                   graph3 2.918071e-26
ratio1                   ratio1 2.903843e-26
bigcom8                 bigcom8 2.883107e-26
constraint           constraint 2.739069e-26
graph27                 graph27 2.299012e-26
graph19                 graph19 2.280084e-26
graph13                 graph13 2.210084e-26
orbit70                 orbit70 1.900845e-26
graph6                   graph6 1.691367e-26
orbit13                 orbit13 1.689276e-26
orbit38                 orbit38 1.613731e-26
inner                     inner 1.598651e-26
orbit18                 orbit18 1.573914e-26
orbit21                 orbit21 1.440548e-26
adhesion               adhesion 1.377769e-26
V2                           V2 1.290380e-26
comsize                 comsize 1.285025e-26
upto_second         upto_second 1.199197e-26
bigcom22               bigcom22 1.073056e-26
orbit62                 orbit62 1.033180e-26
upto_third           upto_third 9.474307e-27
ioratio                 ioratio 9.231658e-27
graph26                 graph26 9.189909e-27
second                   second 8.352832e-27
orbit41                 orbit41 8.278974e-27
outer                     outer 7.011907e-27
ratio6                   ratio6 6.708047e-27
orbit16                 orbit16 6.145985e-27
ratio4                   ratio4 5.846891e-27
orbit17                 orbit17 5.503850e-27
orbit51                 orbit51 5.110433e-27
orbit23                 orbit23 5.059969e-27
orbit71                 orbit71 4.599959e-27
cohesion               cohesion 4.477035e-27
orbit1                   orbit1 4.381416e-27
close                     close 4.118766e-27
orbit20                 orbit20 4.047122e-27
graph16                 graph16 4.043233e-27
orbit69                 orbit69 4.033100e-27
orbit4                   orbit4 3.921992e-27
bet                         bet 3.824853e-27
orbit67                 orbit67 3.509652e-27
graph9                   graph9 3.368900e-27
ratio2                   ratio2 3.083071e-27
orbit64                 orbit64 2.960475e-27
graph22                 graph22 2.905953e-27
graph18                 graph18 2.866840e-27
orbit49                 orbit49 2.806276e-27
fifth                     fifth 2.771767e-27
graph8                   graph8 2.729440e-27
graph2                   graph2 2.297363e-27
orbit11                 orbit11 1.952630e-27
third                     third 1.876242e-27
graph29                 graph29 1.762919e-27
orbit15                 orbit15 1.719285e-27
orbit42                 orbit42 1.659367e-27
graph21                 graph21 1.658732e-27
evcent                   evcent 1.644126e-27
graph23                 graph23 1.590543e-27
orbit45                 orbit45 1.469728e-27
graph25                 graph25 1.287812e-27
hubscore               hubscore 1.134098e-27
graph28                 graph28 8.013453e-28
trans                     trans 7.737974e-28
spin_vertex         spin_vertex 6.813038e-28
orbit32                 orbit32 6.023479e-28
bigcom80               bigcom80 5.003121e-28
graph17                 graph17 4.917129e-28
upto_fifth           upto_fifth 4.741851e-28
orbit9                   orbit9 4.573210e-28
graph12                 graph12 3.454410e-28
orbit25                 orbit25 2.620951e-28
V1                           V1 6.239056e-29
orbit35                 orbit35 6.127471e-29
orbit27                 orbit27 5.430756e-29
upto_fourth         upto_fourth 3.265780e-29
orbit39                 orbit39 2.717835e-29
graph7                   graph7 2.665982e-29
graph24                 graph24 2.604314e-29
graph20                 graph20 2.160334e-29
orbit29                 orbit29 2.098635e-29
orbit7                   orbit7 1.717188e-29
orbit24                 orbit24 1.218562e-29
orbit66                 orbit66 1.067382e-29
orbit53                 orbit53 9.327848e-30
orbit10                 orbit10 6.466429e-30
orbit44                 orbit44 6.157316e-30
graph5                   graph5 5.990618e-30
orbit59                 orbit59 5.723350e-30
sixth                     sixth 5.691355e-30
bigcom44               bigcom44 5.633133e-30
orbit36                 orbit36 5.138052e-30
orbit60                 orbit60 4.094344e-30
orbit57                 orbit57 4.009632e-30
orbit52                 orbit52 3.724416e-30
orbit30                 orbit30 3.522728e-30
orbit26                 orbit26 3.235288e-30
orbit33                 orbit33 3.198398e-30
coreness               coreness 3.027069e-30
orbit43                 orbit43 2.891191e-30
orbit12                 orbit12 2.709669e-30
orbit2                   orbit2 2.544598e-30
orbit63                 orbit63 2.533083e-30
orbit50                 orbit50 2.199409e-30
orbit37                 orbit37 1.654930e-30
orbit58                 orbit58 1.470555e-30
orbit19                 orbit19 1.389478e-30
orbit28                 orbit28 1.384357e-30
orbit31                 orbit31 1.299232e-30
membership_s32   membership_s32 1.271665e-30
orbit48                 orbit48 1.082054e-30
membership_s36   membership_s36 1.078907e-30
bigcom84               bigcom84 8.021504e-31
ecc                         ecc 7.830479e-31
orbit40                 orbit40 7.143227e-31
orbit55                 orbit55 5.329916e-31
bigcom40               bigcom40 5.263116e-31
orbit47                 orbit47 4.732105e-31
bigcom28               bigcom28 4.320681e-31
orbit22                 orbit22 3.398364e-31
membership_s7     membership_s7 3.242499e-31
orbit65                 orbit65 2.589389e-31
upto_sixth           upto_sixth 2.539907e-31
orbit46                 orbit46 2.498290e-31
membership_s5     membership_s5 2.019285e-31
bigcom1                 bigcom1 1.770908e-31
bigcom30               bigcom30 1.529993e-31
membership_s31   membership_s31 1.480087e-31
bigcom69               bigcom69 1.465255e-31
bigcom2                 bigcom2 1.452271e-31
bigcom16               bigcom16 1.393192e-31
bigcom32               bigcom32 1.393190e-31
AP                           AP 7.012294e-32
orbit68                 orbit68 3.818954e-32
orbit0                   orbit0 0.000000e+00
orbit3                   orbit3 0.000000e+00
orbit6                   orbit6 0.000000e+00
orbit8                   orbit8 0.000000e+00
orbit14                 orbit14 0.000000e+00
orbit34                 orbit34 0.000000e+00
orbit54                 orbit54 0.000000e+00
orbit61                 orbit61 0.000000e+00
orbit72                 orbit72 0.000000e+00
eccrad                   eccrad 0.000000e+00
first                     first 0.000000e+00
selfinter             selfinter 0.000000e+00
bigcom3                 bigcom3 0.000000e+00
bigcom4                 bigcom4 0.000000e+00
bigcom6                 bigcom6 0.000000e+00
bigcom9                 bigcom9 0.000000e+00
bigcom11               bigcom11 0.000000e+00
bigcom13               bigcom13 0.000000e+00
bigcom15               bigcom15 0.000000e+00
bigcom21               bigcom21 0.000000e+00
bigcom24               bigcom24 0.000000e+00
bigcom26               bigcom26 0.000000e+00
bigcom31               bigcom31 0.000000e+00
bigcom33               bigcom33 0.000000e+00
bigcom34               bigcom34 0.000000e+00
bigcom36               bigcom36 0.000000e+00
bigcom37               bigcom37 0.000000e+00
bigcom38               bigcom38 0.000000e+00
bigcom39               bigcom39 0.000000e+00
bigcom43               bigcom43 0.000000e+00
bigcom46               bigcom46 0.000000e+00
bigcom47               bigcom47 0.000000e+00
bigcom49               bigcom49 0.000000e+00
bigcom50               bigcom50 0.000000e+00
bigcom51               bigcom51 0.000000e+00
bigcom52               bigcom52 0.000000e+00
bigcom54               bigcom54 0.000000e+00
bigcom56               bigcom56 0.000000e+00
bigcom62               bigcom62 0.000000e+00
bigcom66               bigcom66 0.000000e+00
bigcom68               bigcom68 0.000000e+00
bigcom71               bigcom71 0.000000e+00
bigcom72               bigcom72 0.000000e+00
bigcom73               bigcom73 0.000000e+00
bigcom74               bigcom74 0.000000e+00
bigcom75               bigcom75 0.000000e+00
bigcom76               bigcom76 0.000000e+00
bigcom77               bigcom77 0.000000e+00
bigcom79               bigcom79 0.000000e+00
bigcom82               bigcom82 0.000000e+00
bigcom83               bigcom83 0.000000e+00
bigcom85               bigcom85 0.000000e+00
bigcom87               bigcom87 0.000000e+00
bigcom89               bigcom89 0.000000e+00
bigcom91               bigcom91 0.000000e+00
bigcom92               bigcom92 0.000000e+00
bigcom93               bigcom93 0.000000e+00
bigcom96               bigcom96 0.000000e+00
bigcom97               bigcom97 0.000000e+00
bigcom98               bigcom98 0.000000e+00
bigcom99               bigcom99 0.000000e+00
bigcom101             bigcom101 0.000000e+00
bigcom104             bigcom104 0.000000e+00
bigcom106             bigcom106 0.000000e+00
bigcom109             bigcom109 0.000000e+00
bigcom113             bigcom113 0.000000e+00
bigcom116             bigcom116 0.000000e+00
bigcom120             bigcom120 0.000000e+00
bigcom123             bigcom123 0.000000e+00
bigcom126             bigcom126 0.000000e+00
bigcom127             bigcom127 0.000000e+00
bigcom137             bigcom137 0.000000e+00
bigcom139             bigcom139 0.000000e+00
bigcom140             bigcom140 0.000000e+00
bigcom143             bigcom143 0.000000e+00
bigcom145             bigcom145 0.000000e+00
bigcom146             bigcom146 0.000000e+00
bigcom147             bigcom147 0.000000e+00
bigcom149             bigcom149 0.000000e+00
bigcom153             bigcom153 0.000000e+00
bigcom154             bigcom154 0.000000e+00
bigcom156             bigcom156 0.000000e+00
bigcom157             bigcom157 0.000000e+00
bigcom158             bigcom158 0.000000e+00
bigcom160             bigcom160 0.000000e+00
bigcom161             bigcom161 0.000000e+00
bigcom162             bigcom162 0.000000e+00
bigcom164             bigcom164 0.000000e+00
bigcom166             bigcom166 0.000000e+00
bigcom167             bigcom167 0.000000e+00
bigcom171             bigcom171 0.000000e+00
bigcom173             bigcom173 0.000000e+00
bigcom175             bigcom175 0.000000e+00
bigcom176             bigcom176 0.000000e+00
bigcom177             bigcom177 0.000000e+00
bigcom178             bigcom178 0.000000e+00
bigcom180             bigcom180 0.000000e+00
bigcom181             bigcom181 0.000000e+00
bigcom184             bigcom184 0.000000e+00
bigcom186             bigcom186 0.000000e+00
bigcom187             bigcom187 0.000000e+00
bigcom189             bigcom189 0.000000e+00
bigcom194             bigcom194 0.000000e+00
bigcom195             bigcom195 0.000000e+00
bigcom196             bigcom196 0.000000e+00
bigcom204             bigcom204 0.000000e+00
bigcom205             bigcom205 0.000000e+00
bigcom212             bigcom212 0.000000e+00
bigcom214             bigcom214 0.000000e+00
bigcom222             bigcom222 0.000000e+00
bigcom223             bigcom223 0.000000e+00
bigcom226             bigcom226 0.000000e+00
bigcom227             bigcom227 0.000000e+00
bigcom229             bigcom229 0.000000e+00
bigcom233             bigcom233 0.000000e+00
bigcom236             bigcom236 0.000000e+00
bigcom237             bigcom237 0.000000e+00
bigcom246             bigcom246 0.000000e+00
bigcom248             bigcom248 0.000000e+00
bigcom249             bigcom249 0.000000e+00
bigcom250             bigcom250 0.000000e+00
bigcom254             bigcom254 0.000000e+00
bigcom266             bigcom266 0.000000e+00
bigcom269             bigcom269 0.000000e+00
bigcom272             bigcom272 0.000000e+00
bigcom274             bigcom274 0.000000e+00
bigcom281             bigcom281 0.000000e+00
bigcom291             bigcom291 0.000000e+00
bigcom292             bigcom292 0.000000e+00
bigcom295             bigcom295 0.000000e+00
bigcom299             bigcom299 0.000000e+00
bigcom301             bigcom301 0.000000e+00
bigcom306             bigcom306 0.000000e+00
bigcom309             bigcom309 0.000000e+00
bigcom314             bigcom314 0.000000e+00
bigcom321             bigcom321 0.000000e+00
bigcom341             bigcom341 0.000000e+00
bigcom350             bigcom350 0.000000e+00
bigcom353             bigcom353 0.000000e+00
bigcom359             bigcom359 0.000000e+00
bigcom363             bigcom363 0.000000e+00
bigcom365             bigcom365 0.000000e+00
bigcom385             bigcom385 0.000000e+00
bigcom386             bigcom386 0.000000e+00
bigcom408             bigcom408 0.000000e+00
bigcom412             bigcom412 0.000000e+00
bigcom480             bigcom480 0.000000e+00
membership_s1     membership_s1 0.000000e+00
membership_s3     membership_s3 0.000000e+00
membership_s4     membership_s4 0.000000e+00
membership_s6     membership_s6 0.000000e+00
membership_s8     membership_s8 0.000000e+00
membership_s9     membership_s9 0.000000e+00
membership_s11   membership_s11 0.000000e+00
membership_s12   membership_s12 0.000000e+00
membership_s14   membership_s14 0.000000e+00
membership_s15   membership_s15 0.000000e+00
membership_s16   membership_s16 0.000000e+00
membership_s17   membership_s17 0.000000e+00
membership_s18   membership_s18 0.000000e+00
membership_s20   membership_s20 0.000000e+00
membership_s21   membership_s21 0.000000e+00
membership_s22   membership_s22 0.000000e+00
membership_s24   membership_s24 0.000000e+00
membership_s25   membership_s25 0.000000e+00
membership_s26   membership_s26 0.000000e+00
membership_s27   membership_s27 0.000000e+00
membership_s28   membership_s28 0.000000e+00
membership_s30   membership_s30 0.000000e+00
membership_s33   membership_s33 0.000000e+00
membership_s37   membership_s37 0.000000e+00
pdi                         pdi 0.000000e+00
[1] "Dataset: med_targets Model RF, run: 8 of 10 2015-06-16 10:25:21"
     |      Out-of-bag   |
Tree |      MSE  %Var(y) |
   1 | 0.0005663     2.27 |
   2 | 0.0003545     1.42 |
   3 | 0.0002851     1.14 |
   4 | 0.0007137     2.86 |
   5 | 0.0005384     2.16 |
   6 | 0.0004092     1.64 |
   7 | 0.0003785     1.52 |
   8 | 0.0004465     1.79 |
   9 | 0.0002722     1.09 |
  10 | 0.0002342     0.94 |
  11 | 0.000822     3.30 |
  12 | 0.000609     2.44 |
  13 | 0.0005176     2.08 |
  14 | 0.0005212     2.09 |
  15 | 0.0005538     2.22 |
  16 | 0.0004822     1.93 |
  17 | 0.000443     1.78 |
  18 | 0.0004335     1.74 |
  19 | 0.0004043     1.62 |
  20 | 0.0004237     1.70 |
  21 | 0.0003611     1.45 |
  22 | 0.0003768     1.51 |
  23 | 0.0003758     1.51 |
  24 | 0.000354     1.42 |
  25 | 0.0003116     1.25 |
  26 | 0.0002939     1.18 |
  27 | 0.0002666     1.07 |
  28 | 0.0002544     1.02 |
  29 | 0.0002456     0.99 |
  30 | 0.0002413     0.97 |
  31 | 0.0002485     1.00 |
  32 | 0.0002301     0.92 |
  33 | 0.0002145     0.86 |
  34 | 0.0002254     0.90 |
  35 | 0.0002102     0.84 |
  36 | 0.0001947     0.78 |
  37 | 0.0002157     0.87 |
  38 | 0.0002124     0.85 |
  39 | 0.0002008     0.81 |
  40 | 0.000189     0.76 |
  41 | 0.0001863     0.75 |
  42 | 0.0001786     0.72 |
  43 | 0.0001678     0.67 |
  44 | 0.0001682     0.67 |
  45 | 0.0001625     0.65 |
  46 | 0.0001558     0.62 |
  47 | 0.0001649     0.66 |
  48 | 0.0001775     0.71 |
  49 | 0.0001768     0.71 |
  50 | 0.0001705     0.68 |
  51 | 0.0001682     0.67 |
  52 | 0.0001634     0.66 |
  53 | 0.0001601     0.64 |
  54 | 0.0001562     0.63 |
  55 | 0.0001525     0.61 |
  56 | 0.0001488     0.60 |
  57 | 0.000147     0.59 |
  58 | 0.0001496     0.60 |
  59 | 0.0001445     0.58 |
  60 |  0.00014     0.56 |
  61 | 0.0001359     0.55 |
  62 | 0.0001406     0.56 |
  63 | 0.0001383     0.55 |
  64 | 0.0001346     0.54 |
  65 | 0.0001338     0.54 |
  66 | 0.000129     0.52 |
  67 | 0.0001463     0.59 |
  68 | 0.0001563     0.63 |
  69 | 0.0001546     0.62 |
  70 | 0.0001491     0.60 |
  71 | 0.0001452     0.58 |
  72 | 0.0001419     0.57 |
  73 | 0.0001402     0.56 |
  74 | 0.000138     0.55 |
  75 | 0.0001427     0.57 |
  76 | 0.0001442     0.58 |
  77 | 0.0001451     0.58 |
  78 | 0.0001404     0.56 |
  79 | 0.0001362     0.55 |
  80 | 0.0001344     0.54 |
  81 | 0.0001317     0.53 |
  82 | 0.0001283     0.51 |
  83 | 0.0001278     0.51 |
  84 | 0.0001318     0.53 |
  85 | 0.0001295     0.52 |
  86 | 0.0001321     0.53 |
  87 | 0.0001294     0.52 |
  88 | 0.0001281     0.51 |
  89 | 0.0001263     0.51 |
  90 | 0.0001292     0.52 |
  91 | 0.0001294     0.52 |
  92 | 0.0001315     0.53 |
  93 | 0.0001276     0.51 |
  94 | 0.0001254     0.50 |
  95 | 0.0001324     0.53 |
  96 | 0.0001296     0.52 |
  97 | 0.0001261     0.51 |
  98 | 0.000126     0.51 |
  99 | 0.0001226     0.49 |
 100 | 0.0001214     0.49 |
[1] "Random Forest variable coefficients"
                      %IncMSE IncNodePurity
graph5           5.793743e-06  5.883931e-02
graph6           2.225494e-35  7.052189e-15
graph7           0.000000e+00  8.673617e-20
graph8           0.000000e+00  3.469447e-20
graph9           4.346246e-36  2.838859e-02
graph10          0.000000e+00  1.909857e-02
graph11          2.912056e-05  2.400000e-02
graph12          0.000000e+00  9.545393e-03
graph13          5.903188e-06  5.240079e-02
graph14          3.523194e-05  9.090909e-03
graph15          0.000000e+00  5.088152e-15
graph16         -7.408946e-35  2.836467e-02
graph17          5.882353e-06  4.070269e-02
graph18          0.000000e+00  4.458239e-18
graph19          0.000000e+00  5.207015e-15
graph20         -1.637096e-35  7.314521e-03
graph21          0.000000e+00  2.243590e-03
graph22          1.646198e-35  5.175886e-15
graph23          0.000000e+00  9.208224e-15
graph24          1.162791e-05  9.274390e-03
graph25          1.599767e-05  1.983982e-02
graph26         -1.179593e-05  7.207605e-02
graph27          1.172746e-05  5.851325e-02
graph28          0.000000e+00  3.008484e-02
graph29          0.000000e+00  0.000000e+00
orbit0          -3.288514e-35  5.133680e-15
orbit1           9.840692e-05  1.159478e-01
orbit2           8.612060e-04  2.511355e-02
orbit3           5.882353e-06  1.428571e-02
orbit4           0.000000e+00  5.319360e-03
orbit5          -2.352941e-05  1.428571e-02
orbit6           0.000000e+00  5.132561e-15
orbit7           9.721092e-04  4.941964e-02
orbit8           8.139535e-05  1.849565e-02
orbit9           0.000000e+00  3.817144e-02
orbit10          0.000000e+00  5.082618e-15
orbit11          4.110820e-04  7.667791e-02
orbit12          0.000000e+00  1.387779e-19
orbit13         -3.960257e-06  8.618820e-03
orbit14          0.000000e+00  1.714286e-02
orbit15          5.820722e-06  1.500000e-02
orbit16          5.617929e-36  1.714286e-02
orbit17         -2.908668e-06  4.818182e-03
orbit18          5.833497e-05  8.913049e-02
orbit19          5.945303e-06  2.668481e-02
orbit20          0.000000e+00  1.421259e-16
orbit21          4.282845e-04  3.528693e-02
orbit22         -5.157831e-21  1.333333e-02
orbit23          3.894887e-04  4.178960e-02
orbit24         -4.836504e-35  3.798389e-02
orbit25         -2.359882e-05  3.214286e-02
orbit26          0.000000e+00  3.836983e-15
orbit27          2.342944e-05  6.245052e-02
orbit28          5.753740e-06  2.665000e-02
orbit29          0.000000e+00  5.213607e-15
orbit30          7.190402e-05  6.484310e-02
orbit31          1.178550e-05  1.875000e-02
orbit32         -1.048067e-34  2.000000e-02
orbit33          7.536590e-04  8.029889e-02
orbit34          2.376708e-05  4.279446e-02
orbit35          1.145337e-35  1.889735e-02
orbit36          6.978004e-08  5.416462e-02
orbit37          5.918210e-36  1.421085e-16
orbit38         -5.830904e-06  2.222222e-02
orbit39          0.000000e+00  4.445446e-15
orbit40          2.253712e-35  1.008533e-14
orbit41          0.000000e+00  1.333333e-02
orbit42          1.967593e-04  1.954735e-02
orbit43          0.000000e+00  1.875000e-02
orbit44         -1.365213e-07  7.471714e-02
orbit45         -1.633371e-35  8.984653e-15
orbit46          4.667139e-05  5.624968e-02
orbit47          5.975472e-06  1.092136e-01
orbit48          5.840535e-06  3.814815e-02
orbit49          1.032766e-20  2.424242e-02
orbit50          1.600474e-04  7.892228e-02
orbit51          5.879662e-04  7.736050e-02
orbit52         -9.917788e-37  1.714286e-02
orbit53         -5.753740e-06  2.222222e-02
orbit54          0.000000e+00  2.842691e-16
orbit55          2.963841e-05  3.245680e-02
orbit56         -1.126761e-05  2.311111e-02
orbit57          1.767826e-05  5.169340e-02
orbit58         -5.889178e-06  4.097222e-02
orbit59          2.329645e-05  1.187676e-02
orbit60          0.000000e+00  5.137470e-15
orbit61          0.000000e+00  5.058298e-15
orbit62         -2.757175e-05  8.648307e-03
orbit63          6.249222e-06  3.735050e-02
orbit64         -1.157407e-05  1.666667e-02
orbit65          2.905682e-05  4.380952e-02
orbit66          1.770956e-05  1.678413e-02
orbit67          0.000000e+00  0.000000e+00
orbit68          7.941372e-07  6.408804e-02
orbit69          0.000000e+00  2.107150e-02
orbit70          1.770956e-05  3.076923e-02
orbit71          0.000000e+00  0.000000e+00
orbit72          0.000000e+00  1.421259e-16
AP               0.000000e+00  1.734723e-20
bet             -2.367903e-06  2.145511e-02
ecc              0.000000e+00  0.000000e+00
eccrad           0.000000e+00  1.500000e-02
close            2.301496e-05  5.691221e-02
constraint       2.064028e-05  1.592736e-01
coreness         0.000000e+00  5.151444e-15
knn             -2.684130e-35  1.889735e-02
hubscore         2.369668e-05  2.181818e-02
pagerank        -5.185291e-06  1.112944e-01
trans            0.000000e+00  2.250000e-02
evcent           0.000000e+00  5.053761e-15
first            2.860465e-05  4.125817e-03
upto_second      0.000000e+00  9.450825e-03
upto_third      -5.892752e-06  1.500000e-02
upto_fourth      3.518642e-05  1.229503e-02
upto_fifth      -1.179941e-05  9.090909e-03
upto_sixth      -7.130961e-41  2.263814e-18
second          -2.155892e-40  3.804556e-02
third            3.785673e-05  1.572604e-02
fourth           2.369668e-05  6.790177e-03
fifth            6.400858e-05  1.215027e-01
sixth            0.000000e+00  9.618799e-03
ratio1           0.000000e+00  9.512607e-03
ratio2           3.472222e-05  1.592803e-02
ratio3          -1.805558e-07  2.989575e-02
ratio4          -1.165826e-05  2.118120e-02
ratio5           1.147784e-05  4.222222e-02
ratio6           0.000000e+00  5.628142e-02
selfinter        0.000000e+00  0.000000e+00
walktrap_vertex  1.138666e-05  5.668009e-02
bigcom1          0.000000e+00  0.000000e+00
bigcom2          0.000000e+00  0.000000e+00
bigcom3          0.000000e+00  0.000000e+00
bigcom4          0.000000e+00  0.000000e+00
bigcom6          0.000000e+00  0.000000e+00
bigcom8          0.000000e+00  0.000000e+00
bigcom9          0.000000e+00  0.000000e+00
bigcom11         0.000000e+00  0.000000e+00
bigcom13         0.000000e+00  0.000000e+00
bigcom15         0.000000e+00  0.000000e+00
bigcom16         0.000000e+00  0.000000e+00
bigcom21         0.000000e+00  0.000000e+00
bigcom22         0.000000e+00  0.000000e+00
bigcom24        -5.672631e-06  7.889979e-02
bigcom26         0.000000e+00  0.000000e+00
bigcom28         0.000000e+00  0.000000e+00
bigcom30         5.694734e-06  1.068206e-01
bigcom31         0.000000e+00  0.000000e+00
bigcom32         0.000000e+00  0.000000e+00
bigcom33         0.000000e+00  0.000000e+00
bigcom34         0.000000e+00  0.000000e+00
bigcom36        -1.225748e-07  4.198541e-02
bigcom37         0.000000e+00  2.498994e-02
bigcom38         0.000000e+00  0.000000e+00
bigcom39         0.000000e+00  0.000000e+00
bigcom40         0.000000e+00  0.000000e+00
bigcom43         0.000000e+00  0.000000e+00
bigcom44         0.000000e+00  0.000000e+00
bigcom46         0.000000e+00  0.000000e+00
bigcom47         5.903188e-06  1.342370e-02
bigcom49         0.000000e+00  0.000000e+00
bigcom50         0.000000e+00  0.000000e+00
bigcom51         0.000000e+00  0.000000e+00
bigcom52         0.000000e+00  0.000000e+00
bigcom54         0.000000e+00  0.000000e+00
bigcom56         0.000000e+00  0.000000e+00
bigcom62         0.000000e+00  0.000000e+00
bigcom66         0.000000e+00  1.734723e-20
bigcom68         0.000000e+00  0.000000e+00
bigcom69         0.000000e+00  0.000000e+00
bigcom71         0.000000e+00  0.000000e+00
bigcom72         0.000000e+00  0.000000e+00
bigcom73         0.000000e+00  0.000000e+00
bigcom74         0.000000e+00  0.000000e+00
bigcom75         0.000000e+00  0.000000e+00
bigcom76         0.000000e+00  2.220446e-18
bigcom77         0.000000e+00  0.000000e+00
bigcom79         0.000000e+00  0.000000e+00
bigcom80         0.000000e+00  0.000000e+00
bigcom82         0.000000e+00  0.000000e+00
bigcom83         0.000000e+00  0.000000e+00
bigcom84        -1.416880e-05  6.102577e-01
bigcom85         0.000000e+00  0.000000e+00
bigcom87         0.000000e+00  4.440892e-18
bigcom89         0.000000e+00  0.000000e+00
bigcom91         0.000000e+00  0.000000e+00
bigcom92         0.000000e+00  0.000000e+00
bigcom93         0.000000e+00  0.000000e+00
bigcom96         0.000000e+00  0.000000e+00
bigcom97         0.000000e+00  0.000000e+00
bigcom98         0.000000e+00  0.000000e+00
bigcom99         0.000000e+00  0.000000e+00
bigcom101        0.000000e+00  0.000000e+00
bigcom104        0.000000e+00  0.000000e+00
bigcom106        0.000000e+00  0.000000e+00
bigcom109        6.840404e-36  2.220446e-18
bigcom113        0.000000e+00  0.000000e+00
bigcom116        0.000000e+00  0.000000e+00
bigcom120        0.000000e+00  0.000000e+00
bigcom123        0.000000e+00  0.000000e+00
bigcom126        0.000000e+00  0.000000e+00
bigcom127        0.000000e+00  0.000000e+00
bigcom137        0.000000e+00  0.000000e+00
bigcom139        0.000000e+00  0.000000e+00
bigcom140        0.000000e+00  0.000000e+00
bigcom143        0.000000e+00  0.000000e+00
bigcom145       -1.033716e-35  2.220446e-18
bigcom146        0.000000e+00  0.000000e+00
bigcom147        0.000000e+00  0.000000e+00
bigcom149        0.000000e+00  0.000000e+00
bigcom153        0.000000e+00  0.000000e+00
bigcom154        0.000000e+00  0.000000e+00
bigcom156        0.000000e+00  0.000000e+00
bigcom157        0.000000e+00  0.000000e+00
bigcom158        0.000000e+00  0.000000e+00
bigcom160        0.000000e+00  0.000000e+00
bigcom161        0.000000e+00  0.000000e+00
bigcom162        0.000000e+00  0.000000e+00
bigcom164        0.000000e+00  0.000000e+00
bigcom166        0.000000e+00  0.000000e+00
bigcom167        0.000000e+00  0.000000e+00
bigcom171        0.000000e+00  0.000000e+00
bigcom173        0.000000e+00  0.000000e+00
bigcom175        0.000000e+00  1.548294e-01
bigcom176        0.000000e+00  0.000000e+00
bigcom177        0.000000e+00  0.000000e+00
bigcom178       -5.844535e-06  2.874221e-01
bigcom180        0.000000e+00  0.000000e+00
bigcom181        0.000000e+00  0.000000e+00
bigcom184       -1.186240e-05  1.009317e-01
bigcom186        0.000000e+00  0.000000e+00
bigcom187        0.000000e+00  0.000000e+00
bigcom189       -2.130380e-35  2.237793e-18
bigcom194        0.000000e+00  0.000000e+00
bigcom195        0.000000e+00  0.000000e+00
bigcom196        0.000000e+00  0.000000e+00
bigcom204        0.000000e+00  0.000000e+00
bigcom205        0.000000e+00  0.000000e+00
bigcom212        0.000000e+00  0.000000e+00
bigcom214        0.000000e+00  0.000000e+00
bigcom222        0.000000e+00  0.000000e+00
bigcom223       -5.830904e-06  3.738755e-02
bigcom226        0.000000e+00  0.000000e+00
bigcom227        0.000000e+00  2.220446e-18
bigcom229        0.000000e+00  0.000000e+00
bigcom233        0.000000e+00  0.000000e+00
bigcom236        0.000000e+00  0.000000e+00
bigcom237        0.000000e+00  0.000000e+00
bigcom246        0.000000e+00  0.000000e+00
bigcom248        0.000000e+00  0.000000e+00
bigcom249        0.000000e+00  0.000000e+00
bigcom250        0.000000e+00  0.000000e+00
bigcom254        0.000000e+00  2.220446e-18
bigcom266        0.000000e+00  0.000000e+00
bigcom269        0.000000e+00  0.000000e+00
bigcom272        0.000000e+00  0.000000e+00
bigcom274        0.000000e+00  0.000000e+00
bigcom281        0.000000e+00  0.000000e+00
bigcom291        0.000000e+00  0.000000e+00
bigcom292        0.000000e+00  0.000000e+00
bigcom295        0.000000e+00  0.000000e+00
bigcom299        0.000000e+00  0.000000e+00
bigcom301        2.952594e-05  9.381313e-02
bigcom306        0.000000e+00  0.000000e+00
bigcom309        0.000000e+00  0.000000e+00
bigcom314        0.000000e+00  0.000000e+00
bigcom321        0.000000e+00  0.000000e+00
bigcom341        0.000000e+00  0.000000e+00
bigcom350        0.000000e+00  0.000000e+00
bigcom353        0.000000e+00  0.000000e+00
bigcom359        0.000000e+00  0.000000e+00
bigcom363        0.000000e+00  0.000000e+00
bigcom365        0.000000e+00  0.000000e+00
bigcom385        0.000000e+00  0.000000e+00
bigcom386        0.000000e+00  0.000000e+00
bigcom408        0.000000e+00  4.808282e-02
bigcom412        0.000000e+00  0.000000e+00
bigcom480        0.000000e+00  0.000000e+00
spin_vertex      3.267974e-06  8.345600e-03
membership_s1    0.000000e+00  0.000000e+00
membership_s3    0.000000e+00  0.000000e+00
membership_s4    0.000000e+00  0.000000e+00
membership_s5   -1.061789e-05  3.505088e-02
membership_s6    0.000000e+00  0.000000e+00
membership_s7    0.000000e+00  6.938894e-20
membership_s8   -5.824112e-06  4.730910e-02
membership_s9    0.000000e+00  0.000000e+00
membership_s11   0.000000e+00  0.000000e+00
membership_s12   0.000000e+00  0.000000e+00
membership_s14   0.000000e+00  0.000000e+00
membership_s15   0.000000e+00  3.469447e-20
membership_s16   0.000000e+00  0.000000e+00
membership_s17   0.000000e+00  2.220446e-18
membership_s18   0.000000e+00  0.000000e+00
membership_s20   0.000000e+00  2.220446e-18
membership_s21   0.000000e+00  2.750813e-03
membership_s22   0.000000e+00  0.000000e+00
membership_s24   0.000000e+00  0.000000e+00
membership_s25   0.000000e+00  0.000000e+00
membership_s26   0.000000e+00  0.000000e+00
membership_s27   0.000000e+00  0.000000e+00
membership_s28  -5.927682e-06  4.447024e-02
membership_s30   0.000000e+00  1.734723e-20
membership_s31   0.000000e+00  1.734723e-20
membership_s32   0.000000e+00  1.421085e-16
membership_s33   0.000000e+00  0.000000e+00
membership_s36   0.000000e+00  0.000000e+00
membership_s37   0.000000e+00  0.000000e+00
V1               1.104345e-04  1.028092e-01
V2              -6.114746e-06  2.651358e-01
pdi             -2.361305e-05  6.128786e-02
adhesion        -5.882353e-06  9.011967e-02
cohesion         1.178550e-05  1.141541e-01
inner            1.106279e-05  7.058985e-02
outer            2.174725e-05  1.482645e-01
ioratio          2.331086e-05  1.476693e-01
comsize         -1.093099e-07  8.172067e-02
target           4.932229e-02  1.089786e+02
[1] "Dataset: med_targets Model GLM, run: 8 of 10 2015-06-16 10:25:46"
[1] "glmnet variable coefficients"
                         [,1]          [,2]
(Intercept)     -3.639795e+00  5.603122e-01
graph0          -5.130103e-40 -4.818459e-04
graph1          -2.510095e-42 -8.586827e-07
graph2          -6.324956e-41 -1.439332e-04
graph3          -3.427350e-44 -9.324033e-10
graph4          -4.172776e-45 -2.248552e-09
graph5           2.407070e-42  2.950579e-06
graph6          -2.526638e-43 -1.749931e-07
graph7           4.685882e-42  1.953146e-06
graph8          -1.276802e-41 -7.873301e-05
graph9          -5.857177e-46 -7.995763e-11
graph10         -9.997158e-47 -2.992392e-11
graph11         -6.447590e-48 -3.661414e-12
graph12         -1.292014e-45 -5.336630e-10
graph13         -2.831242e-45 -6.667370e-10
graph14         -7.716446e-46 -6.108516e-10
graph15         -8.780087e-44  5.003029e-08
graph16         -4.811878e-45  5.941466e-11
graph17         -1.137716e-44 -1.419839e-08
graph18         -1.107029e-43 -9.286251e-08
graph19          1.945819e-44  2.216037e-08
graph20          2.718985e-43  3.301392e-07
graph21          1.062547e-43  1.173013e-07
graph22          1.580093e-43  6.975469e-10
graph23          1.003406e-43  3.570993e-08
graph24          4.235609e-43  3.633816e-07
graph25          2.849495e-42  2.436368e-06
graph26          2.366299e-42  2.007897e-06
graph27          1.821932e-41  1.586484e-05
graph28          1.134147e-41  4.851037e-06
graph29         -3.098558e-41 -8.526549e-05
orbit0          -5.130103e-40 -4.820732e-04
orbit1          -2.429871e-42 -6.597217e-07
orbit2          -3.385721e-41 -3.097632e-05
orbit3          -6.324956e-41 -1.439778e-04
orbit4          -2.879398e-44  2.061608e-08
orbit5          -1.572721e-43 -7.624010e-08
orbit6          -4.169064e-45 -2.243735e-09
orbit7          -4.766663e-42 -4.972286e-06
orbit8           2.407070e-42  2.951356e-06
orbit9          -2.922458e-43  2.765319e-07
orbit10         -4.626065e-43 -4.623476e-07
orbit11         -5.319154e-42 -6.017274e-06
orbit12          5.945617e-42  3.052767e-06
orbit13          8.738506e-42 -6.402364e-06
orbit14         -1.276802e-41 -7.871342e-05
orbit15         -7.378499e-46  1.160065e-10
orbit16         -2.994548e-45 -1.289404e-09
orbit17         -2.431764e-45 -5.163066e-10
orbit18          2.518899e-46  6.291099e-10
orbit19         -1.384630e-46 -5.544626e-11
orbit20         -3.891017e-46 -2.413111e-10
orbit21         -1.717670e-44 -1.214437e-08
orbit22         -6.447534e-48 -3.660081e-12
orbit23         -1.024996e-42 -1.253937e-06
orbit24          1.619589e-45  5.628038e-09
orbit25         -8.790293e-45 -1.273583e-08
orbit26         -2.615254e-44 -6.836418e-09
orbit27         -1.168373e-44  1.441526e-08
orbit28         -4.894061e-44 -1.958538e-08
orbit29         -8.209013e-46 -1.895270e-09
orbit30         -8.224806e-44 -8.042236e-08
orbit31         -1.157005e-45 -5.797273e-10
orbit32         -1.473565e-45 -1.463222e-09
orbit33         -1.150320e-42 -1.260212e-06
orbit34         -8.780087e-44  5.020628e-08
orbit35         -2.223843e-44  4.299458e-10
orbit36          4.662604e-44  9.487927e-08
orbit37         -8.657716e-45 -3.476557e-09
orbit38         -7.233294e-44 -4.949652e-08
orbit39         -1.914081e-44  1.046867e-08
orbit40         -1.797038e-44 -2.826510e-08
orbit41         -6.641258e-44 -1.030092e-08
orbit42          2.966092e-43  3.113539e-07
orbit43         -1.141205e-43 -9.829451e-08
orbit44          3.911166e-41  7.668955e-05
orbit45          5.911067e-45  7.054133e-08
orbit46          1.332270e-43  1.257009e-07
orbit47          3.299001e-43  4.705760e-07
orbit48         -5.685036e-44 -1.200353e-07
orbit49          2.938088e-43  3.647544e-07
orbit50          1.262323e-42 -5.326343e-07
orbit51          2.824214e-43  4.114602e-07
orbit52          6.325342e-44 -1.124767e-07
orbit53          7.198602e-43  6.749799e-07
orbit54          1.578852e-43  2.107816e-09
orbit55          5.724171e-42 -3.173097e-06
orbit56          2.047318e-43  4.517654e-07
orbit57          1.182015e-43 -5.048099e-08
orbit58          1.454998e-42  3.238417e-07
orbit59          5.847497e-43  5.502928e-07
orbit60          1.259794e-42  6.122619e-07
orbit61          2.086245e-41  2.067838e-05
orbit62          6.613175e-42  6.402353e-06
orbit63          1.067996e-41  1.063965e-05
orbit64          4.972211e-42  2.755231e-06
orbit65          5.870217e-42  5.872838e-06
orbit66          3.563211e-42  2.492320e-06
orbit67          1.353303e-41  9.321039e-06
orbit68          1.883676e-41  1.610973e-05
orbit69          2.093817e-40  2.298412e-04
orbit70          1.732755e-41  9.143973e-06
orbit71          1.615473e-41 -7.909392e-07
orbit72         -3.098558e-41 -8.523753e-05
AP               6.226942e-39  7.578218e-03
bet             -1.587903e-43 -1.451220e-07
ecc              6.468478e-39  3.842955e-03
eccrad           3.881087e-38  2.305928e-02
close           -1.584677e-37 -3.106521e-02
constraint       1.104325e-37  1.198127e-01
coreness        -4.019101e-40  1.732463e-05
knn             -9.221654e-42  1.535824e-05
hubscore        -8.689074e-38  1.512907e-02
pagerank        -4.088127e-37 -7.329058e-01
trans            3.098507e-38  4.013259e-02
evcent          -8.772476e-38  1.436468e-02
first           -5.130103e-40 -4.818345e-04
upto_second     -3.635140e-42 -1.270456e-06
upto_third      -1.349312e-42 -2.523280e-08
upto_fourth     -1.030835e-41 -1.400193e-06
upto_fifth      -2.137115e-40 -7.148851e-05
upto_sixth      -1.553099e-39 -2.824705e-04
second          -3.623930e-42 -1.247412e-06
third           -1.341968e-42  4.069672e-07
fourth           1.249067e-42 -6.487818e-08
fifth            1.059267e-41  1.173692e-06
sixth            2.382536e-40  8.233407e-05
ratio1          -1.476849e-41  1.127935e-05
ratio2           9.501237e-41 -9.301591e-05
ratio3           6.081117e-39  1.625856e-03
ratio4           1.357859e-37  4.025168e-02
ratio5           7.711449e-38  1.050603e-01
ratio6           1.534106e-39  7.545593e-04
selfinter       -4.031748e-39 -7.651297e-03
walktrap_vertex  8.752407e-39  1.879049e-02
bigcom1         -2.297341e-39  2.672364e-03
bigcom2         -2.587215e-38 -4.290733e-02
bigcom3         -1.040622e-38 -1.600175e-02
bigcom4          3.244916e-39  1.046827e-02
bigcom6         -2.586658e-38 -4.550640e-02
bigcom8          1.002879e-38  1.360043e-02
bigcom9         -2.595035e-38 -4.291912e-02
bigcom11        -2.592237e-38 -4.454257e-02
bigcom13        -2.591119e-38 -4.484751e-02
bigcom15        -2.592796e-38 -3.992792e-02
bigcom16        -2.588329e-38 -4.516420e-02
bigcom21        -2.604030e-38 -4.559625e-02
bigcom22         1.529335e-38  2.861879e-02
bigcom24         2.268760e-37  2.782924e-01
bigcom26        -9.945709e-39 -1.317027e-02
bigcom28         1.361456e-38  1.853155e-02
bigcom30         4.833371e-39  1.300264e-02
bigcom31        -2.586102e-38 -4.341224e-02
bigcom32        -2.587215e-38 -4.599910e-02
bigcom33        -2.585546e-38 -4.573573e-02
bigcom34        -2.584990e-38 -4.744305e-02
bigcom36         1.763655e-37  2.328517e-01
bigcom37         4.794123e-37  3.379158e-01
bigcom38        -2.585546e-38 -4.652800e-02
bigcom39        -2.595035e-38 -4.504330e-02
bigcom40        -1.046682e-38 -1.740852e-02
bigcom43        -2.587772e-38 -4.336998e-02
bigcom44         9.158038e-39  1.568253e-02
bigcom46        -2.591119e-38 -4.686188e-02
bigcom47         8.655660e-38  1.362298e-01
bigcom49        -2.587772e-38 -4.564262e-02
bigcom50        -2.585546e-38 -4.081444e-02
bigcom51        -2.585546e-38 -4.726045e-02
bigcom52        -2.586658e-38 -4.739151e-02
bigcom54        -2.584990e-38 -4.622153e-02
bigcom56        -2.591119e-38 -4.415896e-02
bigcom62        -2.586102e-38 -4.678214e-02
bigcom66        -2.584990e-38 -4.463664e-02
bigcom68        -2.586102e-38 -4.525433e-02
bigcom69        -2.589445e-38 -4.566282e-02
bigcom71        -2.584990e-38 -4.596485e-02
bigcom72        -2.584990e-38 -4.316071e-02
bigcom73        -2.592796e-38 -4.503776e-02
bigcom74        -2.588329e-38 -4.488754e-02
bigcom75        -2.586102e-38 -4.637830e-02
bigcom76        -2.587772e-38 -4.159578e-02
bigcom77        -2.587772e-38 -4.450760e-02
bigcom79        -2.585546e-38 -4.625978e-02
bigcom80        -2.587772e-38 -4.749018e-02
bigcom82        -2.585546e-38 -4.504023e-02
bigcom83        -2.585546e-38 -5.313443e-02
bigcom84         4.798252e-37  4.757537e-01
bigcom85        -2.585546e-38 -4.503616e-02
bigcom87        -2.588329e-38 -4.471216e-02
bigcom89        -2.584990e-38 -4.667644e-02
bigcom91        -2.588329e-38 -4.439264e-02
bigcom92        -2.595035e-38 -4.263938e-02
bigcom93        -2.584990e-38 -5.278832e-02
bigcom96        -2.586102e-38 -4.702657e-02
bigcom97        -2.587772e-38 -4.485609e-02
bigcom98        -2.584990e-38 -4.699421e-02
bigcom99         0.000000e+00  0.000000e+00
bigcom101        5.200109e-38  6.919271e-02
bigcom104       -2.585546e-38 -4.618768e-02
bigcom106       -2.585546e-38 -4.727853e-02
bigcom109       -2.585546e-38 -4.613015e-02
bigcom113       -2.585546e-38 -4.357618e-02
bigcom116        5.760954e-39  1.532302e-02
bigcom120       -2.586102e-38 -5.402866e-02
bigcom123       -2.585546e-38 -4.267114e-02
bigcom126       -2.584990e-38 -4.721978e-02
bigcom127       -2.587772e-38 -4.414961e-02
bigcom137       -2.587772e-38 -4.613772e-02
bigcom139       -2.586102e-38 -4.466285e-02
bigcom140       -2.586102e-38 -4.850095e-02
bigcom143       -2.584990e-38 -5.156964e-02
bigcom145       -2.586102e-38 -4.320092e-02
bigcom146       -2.585546e-38 -4.494584e-02
bigcom147       -2.591119e-38 -4.397671e-02
bigcom149       -2.586658e-38 -4.604092e-02
bigcom153        1.005913e-37  1.467007e-01
bigcom154       -2.584990e-38 -4.418795e-02
bigcom156       -2.587215e-38 -4.601078e-02
bigcom157       -2.591678e-38 -4.181066e-02
bigcom158       -2.585546e-38 -5.108770e-02
bigcom160       -2.584990e-38 -4.509860e-02
bigcom161       -2.586102e-38 -4.547452e-02
bigcom162       -2.585546e-38 -4.375750e-02
bigcom164       -2.584990e-38 -4.673422e-02
bigcom166       -2.587772e-38 -4.539995e-02
bigcom167        6.613945e-38  1.026749e-01
bigcom171       -2.590003e-38 -4.617574e-02
bigcom173       -2.585546e-38 -4.248338e-02
bigcom175        4.794123e-37  3.916920e-01
bigcom176       -2.584990e-38 -4.699671e-02
bigcom177       -2.585546e-38 -4.642518e-02
bigcom178        4.794123e-37  5.141970e-01
bigcom180       -2.584990e-38 -4.301194e-02
bigcom181       -2.590003e-38 -4.381332e-02
bigcom184        3.110566e-37  3.603589e-01
bigcom186       -2.585546e-38 -4.696751e-02
bigcom187       -2.585546e-38 -4.570037e-02
bigcom189       -2.587772e-38 -4.773944e-02
bigcom194       -2.586102e-38 -4.624386e-02
bigcom195       -2.584990e-38 -4.622080e-02
bigcom196       -2.586102e-38 -4.632267e-02
bigcom204        0.000000e+00  0.000000e+00
bigcom205       -2.585546e-38 -4.343142e-02
bigcom212       -2.585546e-38 -4.837841e-02
bigcom214       -2.584990e-38 -4.072300e-02
bigcom222       -2.585546e-38 -4.401372e-02
bigcom223        1.426899e-37  1.968394e-01
bigcom226       -2.586102e-38 -4.858259e-02
bigcom227       -2.586102e-38 -4.407871e-02
bigcom229       -2.584990e-38 -4.535360e-02
bigcom233       -2.585546e-38 -4.931923e-02
bigcom236       -2.584990e-38 -3.955467e-02
bigcom237       -2.586102e-38 -4.455067e-02
bigcom246       -2.588329e-38 -4.327177e-02
bigcom248       -2.590003e-38 -4.377789e-02
bigcom249       -2.586658e-38 -4.492623e-02
bigcom250       -2.592237e-38 -4.490585e-02
bigcom254       -2.585546e-38 -4.371583e-02
bigcom266       -2.586102e-38 -4.619050e-02
bigcom269        0.000000e+00  0.000000e+00
bigcom272       -2.584990e-38 -4.313731e-02
bigcom274       -2.597839e-38 -4.098658e-02
bigcom281       -2.587215e-38 -5.140658e-02
bigcom291       -2.587215e-38 -4.291715e-02
bigcom292       -2.585546e-38 -4.593120e-02
bigcom295       -2.587215e-38 -4.749442e-02
bigcom299       -2.585546e-38 -4.555711e-02
bigcom301        1.186344e-37  1.708078e-01
bigcom306       -2.584990e-38 -4.509091e-02
bigcom309       -2.584990e-38 -4.607499e-02
bigcom314       -2.586658e-38 -4.694675e-02
bigcom321       -2.584990e-38 -4.498713e-02
bigcom341       -2.585546e-38 -4.421911e-02
bigcom350       -2.586102e-38 -4.799173e-02
bigcom353       -2.585546e-38 -4.830567e-02
bigcom359       -2.584990e-38 -4.462158e-02
bigcom363       -2.584990e-38 -4.812096e-02
bigcom365       -2.586102e-38 -4.675322e-02
bigcom385       -2.585546e-38 -4.668911e-02
bigcom386       -2.585546e-38 -4.516993e-02
bigcom408        3.110566e-37  3.561849e-01
bigcom412       -2.585546e-38 -4.721431e-02
bigcom480       -2.584990e-38 -4.581882e-02
spin_vertex      1.176096e-38  9.450935e-03
membership_s1    1.188826e-39  3.724747e-03
membership_s3    9.844683e-37  6.519829e-01
membership_s4    2.879532e-39  7.424772e-03
membership_s5    1.305346e-39  4.592958e-04
membership_s6   -1.021620e-38 -1.171641e-02
membership_s7    9.107906e-39  1.772446e-02
membership_s8    4.794123e-37  3.379435e-01
membership_s9   -2.586102e-38 -4.965243e-02
membership_s11  -2.585546e-38 -4.906017e-02
membership_s12  -2.587772e-38 -4.419627e-02
membership_s14  -2.586102e-38 -4.786495e-02
membership_s15  -6.105385e-39 -1.801579e-02
membership_s16  -2.587215e-38 -4.357113e-02
membership_s17  -2.584990e-38 -4.567720e-02
membership_s18  -2.606854e-38 -4.336937e-02
membership_s20  -2.584990e-38 -4.768982e-02
membership_s21   2.754391e-38  4.770944e-02
membership_s22   5.200109e-38  7.867837e-02
membership_s24   4.162999e-38  5.282489e-02
membership_s25  -2.593915e-38 -4.283920e-02
membership_s26   0.000000e+00  0.000000e+00
membership_s27  -1.243763e-38 -2.016511e-02
membership_s28   3.110566e-37  2.336482e-01
membership_s30   4.010638e-39  4.952572e-03
membership_s31  -1.280556e-38 -1.807990e-02
membership_s32   4.453412e-39 -5.551386e-04
membership_s33  -2.584990e-38 -5.041663e-02
membership_s36  -5.611320e-39 -4.695292e-03
membership_s37  -2.598401e-38 -4.203919e-02
V1               2.681929e-38  1.039565e-02
V2               1.258243e-38  2.443801e-02
pdi              4.063135e-35  6.897534e+01
adhesion        -2.986323e-42 -2.164502e-06
cohesion         5.816392e-42  4.051157e-06
inner            5.545188e-43  2.436943e-07
outer            1.054507e-43 -8.788256e-07
ioratio         -3.299456e-38 -2.088685e-02
comsize          1.008529e-42 -1.245534e-06
target           1.010101e-36  1.975122e+00
[1] "Dataset: med_targets Model GBM, run: 9 of 10 2015-06-16 10:26:53"
Iter   TrainDeviance   ValidDeviance   StepSize   Improve
     1        0.2215             nan     0.0100    0.0082
     2        0.2078             nan     0.0100    0.0071
     3        0.1972             nan     0.0100    0.0051
     4        0.1884             nan     0.0100    0.0048
     5        0.1810             nan     0.0100    0.0040
     6        0.1744             nan     0.0100    0.0030
     7        0.1686             nan     0.0100    0.0027
     8        0.1634             nan     0.0100    0.0025
     9        0.1586             nan     0.0100    0.0022
    10        0.1543             nan     0.0100    0.0020
    20        0.1229             nan     0.0100    0.0011
    40        0.0881             nan     0.0100    0.0007
    60        0.0670             nan     0.0100    0.0005
    80        0.0523             nan     0.0100    0.0003
   100        0.0414             nan     0.0100    0.0002
   120        0.0331             nan     0.0100    0.0002
   140        0.0266             nan     0.0100    0.0001
   160        0.0214             nan     0.0100    0.0001
   180        0.0174             nan     0.0100    0.0001
   194        0.0150             nan     0.0100    0.0001

[1] "GBM variable coefficients"
                            var      rel.inf
target                   target 1.000000e+02
graph0                   graph0 9.049908e-25
graph1                   graph1 2.478145e-25
ratio2                   ratio2 1.695351e-25
graph4                   graph4 9.434919e-26
graph8                   graph8 5.492649e-26
graph2                   graph2 5.215613e-26
sixth                     sixth 3.230099e-26
orbit13                 orbit13 2.962174e-26
orbit35                 orbit35 2.948454e-26
orbit53                 orbit53 2.655291e-26
V2                           V2 2.300457e-26
graph10                 graph10 2.189310e-26
orbit58                 orbit58 1.981107e-26
orbit59                 orbit59 1.891671e-26
V1                           V1 1.884573e-26
orbit28                 orbit28 1.832615e-26
orbit63                 orbit63 1.691971e-26
graph5                   graph5 1.658856e-26
orbit70                 orbit70 1.501021e-26
third                     third 1.487031e-26
hubscore               hubscore 1.454953e-26
graph6                   graph6 1.354205e-26
constraint           constraint 1.352948e-26
graph14                 graph14 1.290429e-26
graph7                   graph7 1.223552e-26
adhesion               adhesion 1.071041e-26
graph17                 graph17 1.013276e-26
fifth                     fifth 7.951838e-27
orbit18                 orbit18 7.922395e-27
graph3                   graph3 6.669404e-27
graph25                 graph25 6.375863e-27
orbit30                 orbit30 6.212758e-27
close                     close 5.896651e-27
fourth                   fourth 5.767095e-27
orbit24                 orbit24 4.994586e-27
upto_fourth         upto_fourth 3.944474e-27
orbit57                 orbit57 3.508737e-27
orbit5                   orbit5 3.259478e-27
graph20                 graph20 3.217775e-27
graph16                 graph16 2.765859e-27
ratio4                   ratio4 2.157285e-27
graph18                 graph18 2.004432e-27
orbit19                 orbit19 1.943240e-27
orbit20                 orbit20 1.818004e-27
graph28                 graph28 1.536423e-27
ratio5                   ratio5 1.500713e-27
ratio3                   ratio3 1.280967e-27
graph13                 graph13 1.273133e-27
orbit46                 orbit46 1.192936e-27
orbit23                 orbit23 1.118308e-27
graph9                   graph9 1.111881e-27
second                   second 1.100287e-27
orbit42                 orbit42 1.065145e-27
orbit2                   orbit2 1.061591e-27
graph12                 graph12 9.591421e-28
orbit71                 orbit71 8.430933e-28
bigcom8                 bigcom8 8.057766e-28
bet                         bet 7.140035e-28
orbit25                 orbit25 6.336221e-28
upto_second         upto_second 6.309985e-28
orbit49                 orbit49 5.179731e-28
upto_third           upto_third 5.053516e-28
comsize                 comsize 3.922432e-28
orbit64                 orbit64 3.918502e-28
orbit10                 orbit10 3.505486e-28
orbit7                   orbit7 2.827893e-28
coreness               coreness 2.755831e-28
evcent                   evcent 2.752610e-28
orbit51                 orbit51 1.599299e-28
graph27                 graph27 1.178908e-28
graph11                 graph11 1.118668e-28
orbit1                   orbit1 1.005832e-28
graph22                 graph22 5.682641e-29
orbit6                   orbit6 5.440294e-29
orbit17                 orbit17 5.181551e-29
orbit16                 orbit16 4.751347e-29
orbit9                   orbit9 3.786420e-29
orbit61                 orbit61 3.521465e-29
ratio6                   ratio6 3.187094e-29
orbit55                 orbit55 2.996346e-29
orbit15                 orbit15 2.419494e-29
orbit4                   orbit4 2.115556e-29
orbit32                 orbit32 2.051114e-29
orbit11                 orbit11 1.698145e-29
graph26                 graph26 1.617375e-29
bigcom3                 bigcom3 1.434924e-29
graph24                 graph24 1.260783e-29
pagerank               pagerank 1.209376e-29
orbit37                 orbit37 1.098133e-29
ecc                         ecc 1.031186e-29
orbit50                 orbit50 9.794645e-30
orbit21                 orbit21 9.486111e-30
orbit65                 orbit65 8.116353e-30
orbit38                 orbit38 6.984946e-30
inner                     inner 6.970697e-30
orbit54                 orbit54 6.435630e-30
graph15                 graph15 6.303415e-30
orbit45                 orbit45 5.476262e-30
orbit43                 orbit43 5.035262e-30
cohesion               cohesion 4.884137e-30
orbit60                 orbit60 4.716953e-30
ratio1                   ratio1 4.441614e-30
graph29                 graph29 4.330415e-30
knn                         knn 4.029722e-30
orbit26                 orbit26 3.729575e-30
orbit39                 orbit39 3.666479e-30
orbit67                 orbit67 3.197367e-30
trans                     trans 3.167646e-30
orbit56                 orbit56 2.816392e-30
outer                     outer 2.469658e-30
orbit31                 orbit31 2.285913e-30
upto_fifth           upto_fifth 2.160696e-30
orbit36                 orbit36 1.854915e-30
graph19                 graph19 1.839205e-30
orbit12                 orbit12 1.575796e-30
membership_s1     membership_s1 1.567162e-30
orbit27                 orbit27 1.324177e-30
orbit41                 orbit41 1.322243e-30
orbit52                 orbit52 1.287771e-30
ioratio                 ioratio 1.232514e-30
orbit29                 orbit29 1.048653e-30
graph21                 graph21 1.026113e-30
orbit68                 orbit68 9.489294e-31
orbit48                 orbit48 8.622736e-31
graph23                 graph23 7.853509e-31
orbit40                 orbit40 7.004886e-31
bigcom52               bigcom52 6.988106e-31
bigcom49               bigcom49 6.983426e-31
bigcom46               bigcom46 6.978748e-31
bigcom16               bigcom16 6.974085e-31
bigcom36               bigcom36 6.974072e-31
bigcom6                 bigcom6 6.969410e-31
orbit44                 orbit44 6.174893e-31
orbit62                 orbit62 6.163339e-31
spin_vertex         spin_vertex 5.787728e-31
orbit33                 orbit33 5.227519e-31
orbit66                 orbit66 4.533639e-31
orbit69                 orbit69 4.455773e-31
bigcom28               bigcom28 4.288500e-31
upto_sixth           upto_sixth 3.528542e-31
walktrap_vertex walktrap_vertex 3.047603e-31
membership_s32   membership_s32 2.954411e-31
membership_s30   membership_s30 2.936661e-31
orbit22                 orbit22 2.707323e-31
orbit47                 orbit47 1.190837e-31
orbit0                   orbit0 0.000000e+00
orbit3                   orbit3 0.000000e+00
orbit8                   orbit8 0.000000e+00
orbit14                 orbit14 0.000000e+00
orbit34                 orbit34 0.000000e+00
orbit72                 orbit72 0.000000e+00
AP                           AP 0.000000e+00
eccrad                   eccrad 0.000000e+00
first                     first 0.000000e+00
selfinter             selfinter 0.000000e+00
bigcom1                 bigcom1 0.000000e+00
bigcom2                 bigcom2 0.000000e+00
bigcom4                 bigcom4 0.000000e+00
bigcom9                 bigcom9 0.000000e+00
bigcom11               bigcom11 0.000000e+00
bigcom13               bigcom13 0.000000e+00
bigcom15               bigcom15 0.000000e+00
bigcom21               bigcom21 0.000000e+00
bigcom22               bigcom22 0.000000e+00
bigcom24               bigcom24 0.000000e+00
bigcom26               bigcom26 0.000000e+00
bigcom30               bigcom30 0.000000e+00
bigcom31               bigcom31 0.000000e+00
bigcom32               bigcom32 0.000000e+00
bigcom33               bigcom33 0.000000e+00
bigcom34               bigcom34 0.000000e+00
bigcom37               bigcom37 0.000000e+00
bigcom38               bigcom38 0.000000e+00
bigcom39               bigcom39 0.000000e+00
bigcom40               bigcom40 0.000000e+00
bigcom43               bigcom43 0.000000e+00
bigcom44               bigcom44 0.000000e+00
bigcom47               bigcom47 0.000000e+00
bigcom50               bigcom50 0.000000e+00
bigcom51               bigcom51 0.000000e+00
bigcom54               bigcom54 0.000000e+00
bigcom56               bigcom56 0.000000e+00
bigcom62               bigcom62 0.000000e+00
bigcom66               bigcom66 0.000000e+00
bigcom68               bigcom68 0.000000e+00
bigcom69               bigcom69 0.000000e+00
bigcom71               bigcom71 0.000000e+00
bigcom72               bigcom72 0.000000e+00
bigcom73               bigcom73 0.000000e+00
bigcom74               bigcom74 0.000000e+00
bigcom75               bigcom75 0.000000e+00
bigcom76               bigcom76 0.000000e+00
bigcom77               bigcom77 0.000000e+00
bigcom79               bigcom79 0.000000e+00
bigcom80               bigcom80 0.000000e+00
bigcom82               bigcom82 0.000000e+00
bigcom83               bigcom83 0.000000e+00
bigcom84               bigcom84 0.000000e+00
bigcom85               bigcom85 0.000000e+00
bigcom87               bigcom87 0.000000e+00
bigcom89               bigcom89 0.000000e+00
bigcom91               bigcom91 0.000000e+00
bigcom92               bigcom92 0.000000e+00
bigcom93               bigcom93 0.000000e+00
bigcom96               bigcom96 0.000000e+00
bigcom97               bigcom97 0.000000e+00
bigcom98               bigcom98 0.000000e+00
bigcom99               bigcom99 0.000000e+00
bigcom101             bigcom101 0.000000e+00
bigcom104             bigcom104 0.000000e+00
bigcom106             bigcom106 0.000000e+00
bigcom109             bigcom109 0.000000e+00
bigcom113             bigcom113 0.000000e+00
bigcom116             bigcom116 0.000000e+00
bigcom120             bigcom120 0.000000e+00
bigcom123             bigcom123 0.000000e+00
bigcom126             bigcom126 0.000000e+00
bigcom127             bigcom127 0.000000e+00
bigcom137             bigcom137 0.000000e+00
bigcom139             bigcom139 0.000000e+00
bigcom140             bigcom140 0.000000e+00
bigcom143             bigcom143 0.000000e+00
bigcom145             bigcom145 0.000000e+00
bigcom146             bigcom146 0.000000e+00
bigcom147             bigcom147 0.000000e+00
bigcom149             bigcom149 0.000000e+00
bigcom153             bigcom153 0.000000e+00
bigcom154             bigcom154 0.000000e+00
bigcom156             bigcom156 0.000000e+00
bigcom157             bigcom157 0.000000e+00
bigcom158             bigcom158 0.000000e+00
bigcom160             bigcom160 0.000000e+00
bigcom161             bigcom161 0.000000e+00
bigcom162             bigcom162 0.000000e+00
bigcom164             bigcom164 0.000000e+00
bigcom166             bigcom166 0.000000e+00
bigcom167             bigcom167 0.000000e+00
bigcom171             bigcom171 0.000000e+00
bigcom173             bigcom173 0.000000e+00
bigcom175             bigcom175 0.000000e+00
bigcom176             bigcom176 0.000000e+00
bigcom177             bigcom177 0.000000e+00
bigcom178             bigcom178 0.000000e+00
bigcom180             bigcom180 0.000000e+00
bigcom181             bigcom181 0.000000e+00
bigcom184             bigcom184 0.000000e+00
bigcom186             bigcom186 0.000000e+00
bigcom187             bigcom187 0.000000e+00
bigcom189             bigcom189 0.000000e+00
bigcom194             bigcom194 0.000000e+00
bigcom195             bigcom195 0.000000e+00
bigcom196             bigcom196 0.000000e+00
bigcom204             bigcom204 0.000000e+00
bigcom205             bigcom205 0.000000e+00
bigcom212             bigcom212 0.000000e+00
bigcom214             bigcom214 0.000000e+00
bigcom222             bigcom222 0.000000e+00
bigcom223             bigcom223 0.000000e+00
bigcom226             bigcom226 0.000000e+00
bigcom227             bigcom227 0.000000e+00
bigcom229             bigcom229 0.000000e+00
bigcom233             bigcom233 0.000000e+00
bigcom236             bigcom236 0.000000e+00
bigcom237             bigcom237 0.000000e+00
bigcom246             bigcom246 0.000000e+00
bigcom248             bigcom248 0.000000e+00
bigcom249             bigcom249 0.000000e+00
bigcom250             bigcom250 0.000000e+00
bigcom254             bigcom254 0.000000e+00
bigcom266             bigcom266 0.000000e+00
bigcom269             bigcom269 0.000000e+00
bigcom272             bigcom272 0.000000e+00
bigcom274             bigcom274 0.000000e+00
bigcom281             bigcom281 0.000000e+00
bigcom291             bigcom291 0.000000e+00
bigcom292             bigcom292 0.000000e+00
bigcom295             bigcom295 0.000000e+00
bigcom299             bigcom299 0.000000e+00
bigcom301             bigcom301 0.000000e+00
bigcom306             bigcom306 0.000000e+00
bigcom309             bigcom309 0.000000e+00
bigcom314             bigcom314 0.000000e+00
bigcom321             bigcom321 0.000000e+00
bigcom341             bigcom341 0.000000e+00
bigcom350             bigcom350 0.000000e+00
bigcom353             bigcom353 0.000000e+00
bigcom359             bigcom359 0.000000e+00
bigcom363             bigcom363 0.000000e+00
bigcom365             bigcom365 0.000000e+00
bigcom385             bigcom385 0.000000e+00
bigcom386             bigcom386 0.000000e+00
bigcom408             bigcom408 0.000000e+00
bigcom412             bigcom412 0.000000e+00
bigcom480             bigcom480 0.000000e+00
membership_s3     membership_s3 0.000000e+00
membership_s4     membership_s4 0.000000e+00
membership_s5     membership_s5 0.000000e+00
membership_s6     membership_s6 0.000000e+00
membership_s7     membership_s7 0.000000e+00
membership_s8     membership_s8 0.000000e+00
membership_s9     membership_s9 0.000000e+00
membership_s11   membership_s11 0.000000e+00
membership_s12   membership_s12 0.000000e+00
membership_s14   membership_s14 0.000000e+00
membership_s15   membership_s15 0.000000e+00
membership_s16   membership_s16 0.000000e+00
membership_s17   membership_s17 0.000000e+00
membership_s18   membership_s18 0.000000e+00
membership_s20   membership_s20 0.000000e+00
membership_s21   membership_s21 0.000000e+00
membership_s22   membership_s22 0.000000e+00
membership_s24   membership_s24 0.000000e+00
membership_s25   membership_s25 0.000000e+00
membership_s26   membership_s26 0.000000e+00
membership_s27   membership_s27 0.000000e+00
membership_s28   membership_s28 0.000000e+00
membership_s31   membership_s31 0.000000e+00
membership_s33   membership_s33 0.000000e+00
membership_s36   membership_s36 0.000000e+00
membership_s37   membership_s37 0.000000e+00
pdi                         pdi 0.000000e+00
[1] "Dataset: med_targets Model RF, run: 9 of 10 2015-06-16 10:28:12"
     |      Out-of-bag   |
Tree |      MSE  %Var(y) |
   1 | 0.002084     8.22 |
   2 | 0.0009474     3.74 |
   3 | 0.0005407     2.13 |
   4 | 0.0004956     1.95 |
   5 | 0.0009625     3.79 |
   6 | 0.0007099     2.80 |
   7 | 0.0008852     3.49 |
   8 | 0.0007321     2.89 |
   9 | 0.0005746     2.27 |
  10 | 0.0005737     2.26 |
  11 | 0.0005262     2.07 |
  12 | 0.0005759     2.27 |
  13 | 0.0005222     2.06 |
  14 | 0.0004328     1.71 |
  15 | 0.0004264     1.68 |
  16 | 0.0003657     1.44 |
  17 | 0.0003553     1.40 |
  18 | 0.000308     1.21 |
  19 | 0.0002911     1.15 |
  20 | 0.0002732     1.08 |
  21 | 0.0002501     0.99 |
  22 | 0.0002436     0.96 |
  23 | 0.0002422     0.95 |
  24 | 0.0002252     0.89 |
  25 | 0.0002082     0.82 |
  26 | 0.000187     0.74 |
  27 | 0.0001817     0.72 |
  28 | 0.0001671     0.66 |
  29 | 0.0001609     0.63 |
  30 | 0.0001527     0.60 |
  31 | 0.0001465     0.58 |
  32 | 0.0001432     0.56 |
  33 | 0.0001496     0.59 |
  34 | 0.0001441     0.57 |
  35 | 0.0001406     0.55 |
  36 | 0.0001319     0.52 |
  37 | 0.000131     0.52 |
  38 | 0.0001255     0.49 |
  39 | 0.0001199     0.47 |
  40 | 0.0001159     0.46 |
  41 | 0.000108     0.43 |
  42 | 0.0001152     0.45 |
  43 | 0.0001227     0.48 |
  44 | 0.0001177     0.46 |
  45 | 0.0001239     0.49 |
  46 | 0.000118     0.47 |
  47 | 0.0001127     0.44 |
  48 | 0.0001084     0.43 |
  49 | 0.0001035     0.41 |
  50 | 9.822e-05     0.39 |
  51 | 0.0001016     0.40 |
  52 | 9.836e-05     0.39 |
  53 | 9.331e-05     0.37 |
  54 | 8.934e-05     0.35 |
  55 | 0.0001001     0.39 |
  56 | 9.839e-05     0.39 |
  57 | 9.929e-05     0.39 |
  58 | 9.732e-05     0.38 |
  59 | 9.424e-05     0.37 |
  60 | 9.63e-05     0.38 |
  61 | 9.386e-05     0.37 |
  62 | 9.022e-05     0.36 |
  63 | 9.039e-05     0.36 |
  64 | 8.819e-05     0.35 |
  65 | 9.163e-05     0.36 |
  66 | 0.000101     0.40 |
  67 | 9.872e-05     0.39 |
  68 | 9.574e-05     0.38 |
  69 | 9.33e-05     0.37 |
  70 | 9.084e-05     0.36 |
  71 | 8.922e-05     0.35 |
  72 | 8.552e-05     0.34 |
  73 | 8.616e-05     0.34 |
  74 | 9.02e-05     0.36 |
  75 | 9.333e-05     0.37 |
  76 | 9.025e-05     0.36 |
  77 | 8.878e-05     0.35 |
  78 | 8.978e-05     0.35 |
  79 | 8.791e-05     0.35 |
  80 | 9.256e-05     0.36 |
  81 | 9.032e-05     0.36 |
  82 | 8.788e-05     0.35 |
  83 | 9.748e-05     0.38 |
  84 | 9.417e-05     0.37 |
  85 | 9.291e-05     0.37 |
  86 | 9.146e-05     0.36 |
  87 | 9.793e-05     0.39 |
  88 | 9.732e-05     0.38 |
  89 | 9.921e-05     0.39 |
  90 | 9.831e-05     0.39 |
  91 | 9.549e-05     0.38 |
  92 | 9.768e-05     0.39 |
  93 | 9.852e-05     0.39 |
  94 | 9.692e-05     0.38 |
  95 | 9.503e-05     0.37 |
  96 | 9.605e-05     0.38 |
  97 | 9.433e-05     0.37 |
  98 | 9.338e-05     0.37 |
  99 | 9.151e-05     0.36 |
 100 | 0.0001008     0.40 |
[1] "Random Forest variable coefficients"
                      %IncMSE IncNodePurity
graph5           6.244816e-36  1.500000e-02
graph6           0.000000e+00  3.836939e-15
graph7           6.482270e-36  7.531753e-15
graph8           0.000000e+00  4.836851e-02
graph9           7.662277e-36  5.684342e-15
graph10          6.536490e-36  1.333333e-02
graph11         -9.543716e-06  2.255556e-02
graph12          0.000000e+00  1.910664e-02
graph13          0.000000e+00  4.122813e-15
graph14          0.000000e+00  2.848242e-16
graph15          2.146691e-06  9.461387e-03
graph16          0.000000e+00  8.384543e-15
graph17         -6.064281e-06  8.571429e-03
graph18          1.803969e-05  3.935897e-02
graph19          0.000000e+00  9.805507e-15
graph20          1.803969e-05  4.107903e-03
graph21          3.987808e-36  1.809947e-02
graph22          0.000000e+00  6.821210e-15
graph23          0.000000e+00  0.000000e+00
graph24         -2.287395e-38  6.938894e-20
graph25          0.000000e+00  1.111574e-02
graph26          0.000000e+00  0.000000e+00
graph27          0.000000e+00  5.498425e-02
graph28          1.191185e-05  2.609970e-02
graph29          5.924171e-06  7.545492e-03
orbit0           0.000000e+00  5.710987e-15
orbit1           0.000000e+00  2.400000e-02
orbit2           0.000000e+00  5.120349e-15
orbit3           0.000000e+00  3.552714e-17
orbit4           0.000000e+00  1.500000e-02
orbit5           0.000000e+00  2.602085e-20
orbit6          -5.797101e-06  8.804878e-03
orbit7           6.626682e-04  8.621071e-03
orbit8           5.955926e-06  9.732947e-03
orbit9           0.000000e+00  1.903092e-02
orbit10         -1.027351e-36  2.553513e-17
orbit11         -5.841121e-06  2.400000e-02
orbit12          5.797101e-06  4.097222e-02
orbit13          5.783690e-06  2.271089e-02
orbit14         -1.156738e-05  1.875000e-02
orbit15          5.783690e-06  5.451494e-02
orbit16          6.551519e-05  2.710614e-03
orbit17          1.898364e-05  3.178716e-02
orbit18         -5.952381e-06  2.400000e-02
orbit19          5.952381e-06  1.875000e-02
orbit20          0.000000e+00  0.000000e+00
orbit21          0.000000e+00  0.000000e+00
orbit22          0.000000e+00  1.902245e-02
orbit23         -5.766333e-06  8.911864e-02
orbit24         -5.955926e-06  5.493341e-02
orbit25          0.000000e+00  7.820411e-15
orbit26          0.000000e+00  1.500000e-02
orbit27          1.189061e-05  1.152737e-02
orbit28          0.000000e+00  1.847428e-15
orbit29         -5.834306e-06  2.727273e-02
orbit30          0.000000e+00  0.000000e+00
orbit31          0.000000e+00  3.694822e-15
orbit32         -4.944199e-35  7.247536e-15
orbit33          1.625638e-35  3.410605e-15
orbit34          0.000000e+00  8.571429e-03
orbit35          0.000000e+00  9.483448e-03
orbit36          1.156738e-05  1.945908e-02
orbit37         -5.906675e-06  4.434472e-02
orbit38          4.764741e-05  2.625000e-02
orbit39          5.824112e-06  1.714286e-02
orbit40          0.000000e+00  0.000000e+00
orbit41          1.168224e-06  1.811321e-03
orbit42          0.000000e+00  2.758563e-02
orbit43          0.000000e+00  6.938894e-20
orbit44          1.431463e-04  3.388976e-02
orbit45          7.811128e-36  1.392664e-14
orbit46          0.000000e+00  1.500000e-02
orbit47          0.000000e+00  4.163336e-19
orbit48          1.847575e-04  5.022162e-02
orbit49          0.000000e+00  5.684342e-16
orbit50          0.000000e+00  6.146195e-15
orbit51          1.152074e-05  1.130945e-02
orbit52         -1.199111e-05  4.630952e-02
orbit53          2.322653e-04  4.454320e-02
orbit54          1.263909e-35  6.932262e-03
orbit55          5.261625e-05  8.137084e-02
orbit56         -7.481005e-06  3.533333e-02
orbit57          0.000000e+00  4.662937e-16
orbit58          0.000000e+00  6.115108e-15
orbit59          0.000000e+00  4.618528e-16
orbit60          1.095210e-05  1.350000e-02
[truncated: 139,915 more chars]
