# Supplementary material for: Distinctive Behaviors of Druggable Proteins in Cellular Networks
Source: PLoS Comput Biol. 2015 Dec 23;11(12):e1004597. doi: 10.1371/journal.pcbi.1004597 (PMC4689399; doi:10.1371/journal.pcbi.1004597)
Supplement: S1 File — (ZIP) [file pcbi.1004597.s004.zip › S1_File/direct.20150613.random.ppi.optimised_Target_results_med_TnotC.txt]

[[1]]
[1] "med_TnotC"

[1] "Dataset: med_TnotC Model GBM, run: 1 of 10 2015-06-16 10:19:05"
Iter   TrainDeviance   ValidDeviance   StepSize   Improve
     1        0.1368             nan     0.0100    0.0000
     2        0.1347             nan     0.0100    0.0001
     3        0.1329             nan     0.0100   -0.0001
     4        0.1310             nan     0.0100    0.0001
     5        0.1295             nan     0.0100   -0.0001
     6        0.1280             nan     0.0100   -0.0000
     7        0.1262             nan     0.0100   -0.0001
     8        0.1251             nan     0.0100   -0.0001
     9        0.1239             nan     0.0100    0.0000
    10        0.1222             nan     0.0100   -0.0001
    20        0.1124             nan     0.0100   -0.0000
    40        0.0974             nan     0.0100   -0.0000
    60        0.0869             nan     0.0100   -0.0000
    80        0.0788             nan     0.0100   -0.0000
   100        0.0721             nan     0.0100   -0.0000
   106        0.0701             nan     0.0100   -0.0000

[1] "GBM variable coefficients"
                            var    rel.inf
pagerank               pagerank 4.51264749
comsize                 comsize 4.12579982
walktrap_vertex walktrap_vertex 3.39767948
outer                     outer 3.39098157
V2                           V2 2.42130419
spin_vertex         spin_vertex 2.34894226
orbit48                 orbit48 2.30134853
bet                         bet 2.24402430
V1                           V1 2.16171300
ratio1                   ratio1 1.85675655
graph20                 graph20 1.75785123
orbit56                 orbit56 1.68421346
knn                         knn 1.59576765
orbit45                 orbit45 1.56504558
graph22                 graph22 1.52243739
orbit21                 orbit21 1.48104903
graph10                 graph10 1.40641350
graph17                 graph17 1.36732871
orbit18                 orbit18 1.35984860
ratio5                   ratio5 1.32261094
orbit20                 orbit20 1.28210069
graph18                 graph18 1.25008528
ratio4                   ratio4 1.24245669
ioratio                 ioratio 1.23414762
orbit39                 orbit39 1.23297768
graph11                 graph11 1.21786648
orbit46                 orbit46 1.18873647
ratio6                   ratio6 1.13169458
orbit50                 orbit50 1.12717196
orbit52                 orbit52 1.04941673
inner                     inner 1.02741011
trans                     trans 1.01544578
graph23                 graph23 1.00866091
graph9                   graph9 0.96529343
graph6                   graph6 0.91118212
orbit51                 orbit51 0.90750778
third                     third 0.89911857
orbit27                 orbit27 0.87653127
orbit17                 orbit17 0.83562182
graph12                 graph12 0.82781128
graph15                 graph15 0.80904386
orbit55                 orbit55 0.80528318
orbit37                 orbit37 0.79959887
fifth                     fifth 0.79233805
graph5                   graph5 0.77853003
orbit40                 orbit40 0.75719246
orbit64                 orbit64 0.74346734
ratio2                   ratio2 0.74211651
orbit53                 orbit53 0.72452770
orbit63                 orbit63 0.72041080
orbit36                 orbit36 0.71242096
orbit62                 orbit62 0.70580904
orbit35                 orbit35 0.70109586
graph3                   graph3 0.68097860
orbit32                 orbit32 0.67652395
orbit38                 orbit38 0.66446043
orbit13                 orbit13 0.64710600
cohesion               cohesion 0.64682126
orbit26                 orbit26 0.61127409
orbit65                 orbit65 0.60173032
graph4                   graph4 0.59983685
orbit9                   orbit9 0.58959342
orbit22                 orbit22 0.58935741
graph1                   graph1 0.57983241
orbit42                 orbit42 0.56272578
upto_third           upto_third 0.55709990
orbit2                   orbit2 0.52623361
upto_fourth         upto_fourth 0.51700959
graph13                 graph13 0.51495321
orbit16                 orbit16 0.50305292
orbit24                 orbit24 0.50093022
constraint           constraint 0.49992106
sixth                     sixth 0.46160032
bigcom40               bigcom40 0.45744757
bigcom28               bigcom28 0.45262971
graph7                   graph7 0.43606162
orbit41                 orbit41 0.42363185
upto_second         upto_second 0.41728343
graph14                 graph14 0.40486800
orbit29                 orbit29 0.39197325
graph21                 graph21 0.36856457
upto_fifth           upto_fifth 0.34674234
orbit44                 orbit44 0.34613943
orbit69                 orbit69 0.34487513
graph19                 graph19 0.34275449
bigcom39               bigcom39 0.33458270
graph2                   graph2 0.32612102
orbit25                 orbit25 0.32443238
membership_s31   membership_s31 0.29618612
orbit30                 orbit30 0.29503353
orbit33                 orbit33 0.28339998
orbit19                 orbit19 0.28291678
orbit47                 orbit47 0.28241233
orbit54                 orbit54 0.28094003
adhesion               adhesion 0.28046665
bigcom295             bigcom295 0.27718383
orbit10                 orbit10 0.26926914
orbit12                 orbit12 0.24940172
orbit61                 orbit61 0.23472762
orbit49                 orbit49 0.22826817
orbit5                   orbit5 0.22624957
orbit11                 orbit11 0.21339335
membership_s30   membership_s30 0.20323307
orbit43                 orbit43 0.19748864
orbit23                 orbit23 0.19726986
selfinter             selfinter 0.19295737
fourth                   fourth 0.17567005
bigcom73               bigcom73 0.16674655
orbit28                 orbit28 0.16322711
close                     close 0.16215014
orbit59                 orbit59 0.15377581
upto_sixth           upto_sixth 0.15069632
graph26                 graph26 0.14743334
orbit31                 orbit31 0.14531603
graph16                 graph16 0.14223501
bigcom9                 bigcom9 0.14082937
pdi                         pdi 0.14001889
orbit7                   orbit7 0.12801176
membership_s7     membership_s7 0.12371803
graph24                 graph24 0.10958482
graph8                   graph8 0.10482884
orbit15                 orbit15 0.10135624
bigcom4                 bigcom4 0.09829020
orbit60                 orbit60 0.08822856
membership_s6     membership_s6 0.08475539
bigcom8                 bigcom8 0.08386655
orbit66                 orbit66 0.08116955
orbit71                 orbit71 0.08038468
graph0                   graph0 0.07881431
bigcom26               bigcom26 0.06292234
graph29                 graph29 0.06228365
graph28                 graph28 0.06019561
membership_s27   membership_s27 0.05872817
graph25                 graph25 0.05085987
orbit57                 orbit57 0.04350436
orbit70                 orbit70 0.04269791
coreness               coreness 0.04228783
orbit1                   orbit1 0.03858975
hubscore               hubscore 0.02552672
orbit67                 orbit67 0.02299595
membership_s4     membership_s4 0.01992440
ratio3                   ratio3 0.01810292
ecc                         ecc 0.01349115
graph27                 graph27 0.00000000
orbit0                   orbit0 0.00000000
orbit3                   orbit3 0.00000000
orbit4                   orbit4 0.00000000
orbit6                   orbit6 0.00000000
orbit8                   orbit8 0.00000000
orbit14                 orbit14 0.00000000
orbit34                 orbit34 0.00000000
orbit58                 orbit58 0.00000000
orbit68                 orbit68 0.00000000
orbit72                 orbit72 0.00000000
AP                           AP 0.00000000
eccrad                   eccrad 0.00000000
evcent                   evcent 0.00000000
first                     first 0.00000000
second                   second 0.00000000
bigcom1                 bigcom1 0.00000000
bigcom2                 bigcom2 0.00000000
bigcom3                 bigcom3 0.00000000
bigcom6                 bigcom6 0.00000000
bigcom11               bigcom11 0.00000000
bigcom13               bigcom13 0.00000000
bigcom15               bigcom15 0.00000000
bigcom16               bigcom16 0.00000000
bigcom21               bigcom21 0.00000000
bigcom22               bigcom22 0.00000000
bigcom24               bigcom24 0.00000000
bigcom30               bigcom30 0.00000000
bigcom31               bigcom31 0.00000000
bigcom32               bigcom32 0.00000000
bigcom33               bigcom33 0.00000000
bigcom34               bigcom34 0.00000000
bigcom36               bigcom36 0.00000000
bigcom37               bigcom37 0.00000000
bigcom38               bigcom38 0.00000000
bigcom43               bigcom43 0.00000000
bigcom44               bigcom44 0.00000000
bigcom46               bigcom46 0.00000000
bigcom47               bigcom47 0.00000000
bigcom49               bigcom49 0.00000000
bigcom50               bigcom50 0.00000000
bigcom51               bigcom51 0.00000000
bigcom52               bigcom52 0.00000000
bigcom54               bigcom54 0.00000000
bigcom56               bigcom56 0.00000000
bigcom62               bigcom62 0.00000000
bigcom66               bigcom66 0.00000000
bigcom68               bigcom68 0.00000000
bigcom69               bigcom69 0.00000000
bigcom71               bigcom71 0.00000000
bigcom72               bigcom72 0.00000000
bigcom74               bigcom74 0.00000000
bigcom75               bigcom75 0.00000000
bigcom76               bigcom76 0.00000000
bigcom77               bigcom77 0.00000000
bigcom79               bigcom79 0.00000000
bigcom80               bigcom80 0.00000000
bigcom82               bigcom82 0.00000000
bigcom83               bigcom83 0.00000000
bigcom84               bigcom84 0.00000000
bigcom85               bigcom85 0.00000000
bigcom87               bigcom87 0.00000000
bigcom89               bigcom89 0.00000000
bigcom91               bigcom91 0.00000000
bigcom92               bigcom92 0.00000000
bigcom93               bigcom93 0.00000000
bigcom96               bigcom96 0.00000000
bigcom97               bigcom97 0.00000000
bigcom98               bigcom98 0.00000000
bigcom99               bigcom99 0.00000000
bigcom101             bigcom101 0.00000000
bigcom104             bigcom104 0.00000000
bigcom106             bigcom106 0.00000000
bigcom109             bigcom109 0.00000000
bigcom113             bigcom113 0.00000000
bigcom116             bigcom116 0.00000000
bigcom120             bigcom120 0.00000000
bigcom123             bigcom123 0.00000000
bigcom126             bigcom126 0.00000000
bigcom127             bigcom127 0.00000000
bigcom137             bigcom137 0.00000000
bigcom139             bigcom139 0.00000000
bigcom140             bigcom140 0.00000000
bigcom143             bigcom143 0.00000000
bigcom145             bigcom145 0.00000000
bigcom146             bigcom146 0.00000000
bigcom147             bigcom147 0.00000000
bigcom149             bigcom149 0.00000000
bigcom153             bigcom153 0.00000000
bigcom154             bigcom154 0.00000000
bigcom156             bigcom156 0.00000000
bigcom157             bigcom157 0.00000000
bigcom158             bigcom158 0.00000000
bigcom160             bigcom160 0.00000000
bigcom161             bigcom161 0.00000000
bigcom162             bigcom162 0.00000000
bigcom164             bigcom164 0.00000000
bigcom166             bigcom166 0.00000000
bigcom167             bigcom167 0.00000000
bigcom171             bigcom171 0.00000000
bigcom173             bigcom173 0.00000000
bigcom175             bigcom175 0.00000000
bigcom176             bigcom176 0.00000000
bigcom177             bigcom177 0.00000000
bigcom178             bigcom178 0.00000000
bigcom180             bigcom180 0.00000000
bigcom181             bigcom181 0.00000000
bigcom184             bigcom184 0.00000000
bigcom186             bigcom186 0.00000000
bigcom187             bigcom187 0.00000000
bigcom189             bigcom189 0.00000000
bigcom194             bigcom194 0.00000000
bigcom195             bigcom195 0.00000000
bigcom196             bigcom196 0.00000000
bigcom204             bigcom204 0.00000000
bigcom205             bigcom205 0.00000000
bigcom212             bigcom212 0.00000000
bigcom214             bigcom214 0.00000000
bigcom222             bigcom222 0.00000000
bigcom223             bigcom223 0.00000000
bigcom226             bigcom226 0.00000000
bigcom227             bigcom227 0.00000000
bigcom229             bigcom229 0.00000000
bigcom233             bigcom233 0.00000000
bigcom236             bigcom236 0.00000000
bigcom237             bigcom237 0.00000000
bigcom246             bigcom246 0.00000000
bigcom248             bigcom248 0.00000000
bigcom249             bigcom249 0.00000000
bigcom250             bigcom250 0.00000000
bigcom254             bigcom254 0.00000000
bigcom266             bigcom266 0.00000000
bigcom269             bigcom269 0.00000000
bigcom272             bigcom272 0.00000000
bigcom274             bigcom274 0.00000000
bigcom281             bigcom281 0.00000000
bigcom291             bigcom291 0.00000000
bigcom292             bigcom292 0.00000000
bigcom299             bigcom299 0.00000000
bigcom301             bigcom301 0.00000000
bigcom306             bigcom306 0.00000000
bigcom309             bigcom309 0.00000000
bigcom314             bigcom314 0.00000000
bigcom321             bigcom321 0.00000000
bigcom341             bigcom341 0.00000000
bigcom350             bigcom350 0.00000000
bigcom353             bigcom353 0.00000000
bigcom359             bigcom359 0.00000000
bigcom363             bigcom363 0.00000000
bigcom365             bigcom365 0.00000000
bigcom385             bigcom385 0.00000000
bigcom386             bigcom386 0.00000000
bigcom408             bigcom408 0.00000000
bigcom412             bigcom412 0.00000000
bigcom480             bigcom480 0.00000000
membership_s1     membership_s1 0.00000000
membership_s3     membership_s3 0.00000000
membership_s5     membership_s5 0.00000000
membership_s8     membership_s8 0.00000000
membership_s9     membership_s9 0.00000000
membership_s11   membership_s11 0.00000000
membership_s12   membership_s12 0.00000000
membership_s14   membership_s14 0.00000000
membership_s15   membership_s15 0.00000000
membership_s16   membership_s16 0.00000000
membership_s17   membership_s17 0.00000000
membership_s18   membership_s18 0.00000000
membership_s20   membership_s20 0.00000000
membership_s21   membership_s21 0.00000000
membership_s22   membership_s22 0.00000000
membership_s24   membership_s24 0.00000000
membership_s25   membership_s25 0.00000000
membership_s26   membership_s26 0.00000000
membership_s28   membership_s28 0.00000000
membership_s32   membership_s32 0.00000000
membership_s33   membership_s33 0.00000000
membership_s36   membership_s36 0.00000000
membership_s37   membership_s37 0.00000000
target                   target 0.00000000
[1] "Dataset: med_TnotC Model RF, run: 1 of 10 2015-06-16 10:19:52"
     |      Out-of-bag   |
Tree |      MSE  %Var(y) |
   1 |  0.02517   197.04 |
   2 |  0.02523   197.50 |
   3 |  0.02543   199.05 |
   4 |  0.02253   176.38 |
   5 |  0.02102   164.58 |
   6 |   0.0201   157.35 |
   7 |  0.02049   160.37 |
   8 |  0.01952   152.78 |
   9 |  0.01866   146.10 |
  10 |  0.01838   143.91 |
  11 |  0.01794   140.44 |
  12 |  0.01768   138.40 |
  13 |  0.01773   138.77 |
  14 |  0.01749   136.89 |
  15 |  0.01711   133.94 |
  16 |  0.01676   131.18 |
  17 |  0.01656   129.66 |
  18 |  0.01638   128.19 |
  19 |  0.01617   126.62 |
  20 |  0.01606   125.75 |
  21 |  0.01592   124.62 |
  22 |  0.01585   124.05 |
  23 |  0.01571   122.95 |
  24 |  0.01565   122.53 |
  25 |  0.01562   122.27 |
  26 |  0.01561   122.21 |
  27 |  0.01551   121.38 |
  28 |  0.01553   121.58 |
  29 |  0.01553   121.58 |
  30 |  0.01544   120.87 |
  31 |  0.01537   120.34 |
  32 |  0.01536   120.21 |
  33 |  0.01529   119.72 |
  34 |  0.01525   119.41 |
  35 |  0.01524   119.28 |
  36 |  0.01522   119.12 |
  37 |   0.0152   119.01 |
  38 |  0.01511   118.25 |
  39 |  0.01504   117.71 |
  40 |  0.01503   117.64 |
  41 |  0.01501   117.52 |
  42 |  0.01499   117.37 |
  43 |  0.01499   117.35 |
  44 |  0.01495   117.01 |
  45 |  0.01491   116.74 |
  46 |  0.01485   116.25 |
  47 |  0.01481   115.95 |
  48 |  0.01479   115.75 |
  49 |  0.01474   115.42 |
  50 |  0.01472   115.26 |
  51 |   0.0147   115.08 |
  52 |  0.01468   114.95 |
  53 |  0.01465   114.67 |
  54 |   0.0146   114.32 |
  55 |  0.01459   114.23 |
  56 |  0.01459   114.20 |
  57 |  0.01456   113.97 |
  58 |  0.01455   113.88 |
  59 |  0.01455   113.89 |
  60 |  0.01455   113.86 |
  61 |  0.01453   113.71 |
  62 |  0.01448   113.39 |
  63 |  0.01446   113.20 |
  64 |  0.01444   113.06 |
  65 |  0.01442   112.86 |
  66 |  0.01439   112.65 |
  67 |  0.01439   112.63 |
  68 |  0.01439   112.67 |
  69 |  0.01439   112.66 |
  70 |  0.01439   112.61 |
  71 |  0.01438   112.59 |
  72 |  0.01437   112.51 |
  73 |  0.01436   112.38 |
  74 |  0.01435   112.33 |
  75 |  0.01435   112.30 |
  76 |  0.01434   112.25 |
  77 |  0.01435   112.31 |
  78 |  0.01432   112.08 |
  79 |  0.01432   112.11 |
  80 |  0.01429   111.84 |
  81 |  0.01427   111.72 |
  82 |  0.01427   111.74 |
  83 |  0.01428   111.76 |
  84 |  0.01427   111.71 |
  85 |  0.01426   111.63 |
  86 |  0.01424   111.50 |
  87 |  0.01423   111.36 |
  88 |  0.01422   111.35 |
  89 |  0.01423   111.41 |
  90 |  0.01424   111.43 |
  91 |  0.01424   111.48 |
  92 |  0.01422   111.33 |
  93 |  0.01421   111.24 |
  94 |  0.01422   111.28 |
  95 |  0.01421   111.22 |
  96 |  0.01421   111.22 |
  97 |   0.0142   111.14 |
  98 |  0.01419   111.05 |
  99 |  0.01417   110.96 |
 100 |  0.01417   110.91 |
[1] "Random Forest variable coefficients"
                      %IncMSE IncNodePurity
graph5           8.566171e-04  2.688110e-01
graph6           1.709465e-03  2.937768e-01
graph7           4.362628e-03  2.265310e-01
graph8           2.363518e-04  1.512865e-01
graph9           1.090801e-03  2.582171e-01
graph10          2.903552e-03  4.878659e-01
graph11          5.903158e-03  5.365806e-01
graph12          2.299632e-04  2.356562e-01
graph13          1.645901e-03  3.492957e-01
graph14          3.115361e-03  4.007943e-01
graph15          5.156531e-03  3.927176e-01
graph16          1.162031e-03  2.267886e-01
graph17          2.949872e-03  4.213862e-01
graph18          8.864015e-03  3.900325e-01
graph19          1.899317e-03  1.448247e-01
graph20          2.331584e-03  3.606699e-01
graph21          1.395534e-03  2.162277e-01
graph22          1.342411e-02  3.493290e-01
graph23          9.161553e-03  4.413339e-01
graph24          4.363203e-03  3.547678e-01
graph25          7.032290e-04  2.585747e-01
graph26          1.977071e-03  1.045820e-01
graph27          4.137694e-04  1.677199e-01
graph28          1.655709e-04  3.855302e-02
graph29          2.828838e-04  7.412321e-02
orbit0           2.492968e-04  2.083305e-01
orbit1           4.682829e-04  2.374564e-01
orbit2           5.354086e-04  2.911568e-01
orbit3           7.037203e-04  2.369931e-01
orbit4           6.113450e-04  2.765627e-01
orbit5           1.760473e-03  4.735134e-01
orbit6           2.049284e-03  4.067015e-01
orbit7           1.469983e-03  3.414620e-01
orbit8           1.151239e-03  2.283710e-01
orbit9           1.367596e-03  2.892439e-01
orbit10          1.782808e-03  1.912814e-01
orbit11          3.938999e-04  1.780523e-01
orbit12          7.905530e-03  2.045907e-01
orbit13          5.368737e-04  1.638548e-01
orbit14          6.735461e-04  7.806124e-02
orbit15          3.928514e-03  3.285671e-01
orbit16          2.412635e-03  2.396830e-01
orbit17          3.439242e-03  1.997812e-01
orbit18          2.540933e-03  6.520574e-01
orbit19          2.677918e-03  4.508247e-01
orbit20          7.414214e-04  4.669301e-01
orbit21          1.623561e-03  4.791707e-01
orbit22          6.032010e-03  5.251778e-01
orbit23          3.127184e-03  3.714986e-01
orbit24          1.913923e-03  3.863732e-01
orbit25          7.020100e-03  4.832366e-01
orbit26          7.330242e-04  3.333302e-01
orbit27          5.451198e-03  3.706918e-01
orbit28          1.982504e-03  3.660831e-01
orbit29          1.816621e-03  2.736522e-01
orbit30          6.861136e-04  1.788741e-01
orbit31          3.270076e-03  2.852381e-01
orbit32          6.515968e-03  5.535112e-01
orbit33          1.881982e-03  2.908582e-01
orbit34          5.129581e-03  2.325417e-01
orbit35          1.146206e-03  4.503570e-01
orbit36          2.459716e-03  5.308957e-01
orbit37          4.020987e-04  3.001521e-01
orbit38          7.041631e-04  1.471070e-01
orbit39          1.779824e-03  3.570264e-01
orbit40          5.958706e-03  6.191820e-01
orbit41          5.048152e-03  3.264985e-01
orbit42          2.031965e-03  1.793173e-01
orbit43          4.367884e-03  3.736082e-01
orbit44          4.487099e-04  1.553372e-01
orbit45          5.732441e-03  7.158536e-01
orbit46          6.541282e-03  5.227255e-01
orbit47          6.451990e-03  1.674694e-01
orbit48          1.577337e-03  4.305593e-01
orbit49          2.794401e-03  3.161380e-01
orbit50          1.379691e-03  4.783550e-01
orbit51          1.436482e-03  4.813106e-01
orbit52          4.371770e-03  3.661026e-01
orbit53          6.461641e-03  3.331363e-01
orbit54          6.228365e-03  2.634647e-01
orbit55          6.963749e-04  2.428368e-01
orbit56          4.751988e-03  5.974622e-01
orbit57          4.210721e-04  7.077565e-02
orbit58          2.491453e-04  7.098743e-02
orbit59          7.896461e-03  2.077529e-01
orbit60          1.074675e-03  1.317885e-01
orbit61          6.711469e-04  5.145755e-02
orbit62          1.256232e-03  3.479360e-01
orbit63          3.937181e-03  2.512453e-01
orbit64          5.946758e-04  1.903057e-01
orbit65          5.846878e-03  2.917927e-01
orbit66          7.996360e-04  7.820096e-02
orbit67          1.837985e-04  1.135079e-01
orbit68          1.477572e-03  3.703851e-02
orbit69          9.134786e-04  8.562842e-02
orbit70          1.351325e-04  1.059908e-01
orbit71          1.587518e-04  4.211344e-02
orbit72          5.527213e-04  1.150400e-01
AP               4.992612e-05  2.681957e-02
bet              1.073739e-03  8.019562e-01
ecc              5.889282e-06  1.808559e-02
eccrad          -5.750431e-06  8.888889e-03
close            1.975680e-04  8.466691e-02
constraint       2.271174e-03  6.572195e-01
coreness         1.571273e-03  1.539221e-01
knn              4.081694e-03  7.922194e-01
hubscore         5.058208e-04  2.021444e-01
pagerank         2.176924e-03  9.299670e-01
trans            2.134652e-03  3.377227e-01
evcent           1.607053e-03  2.686834e-01
first            2.096522e-04  3.650710e-02
upto_second      1.836347e-03  2.515100e-01
upto_third       1.439274e-03  1.828841e-01
upto_fourth      1.087849e-03  3.308615e-01
upto_fifth       2.578036e-03  2.046972e-01
upto_sixth       6.958998e-04  1.997476e-01
second           1.865109e-04  2.553328e-01
third            4.790848e-03  3.659717e-01
fourth           2.180305e-03  3.726970e-01
fifth            2.854437e-03  4.977264e-01
sixth            2.714079e-03  4.612980e-01
ratio1           1.926200e-03  5.327480e-01
ratio2           1.747853e-03  5.233971e-01
ratio3           2.159235e-03  4.804890e-01
ratio4           7.465806e-03  5.176905e-01
ratio5           1.220523e-03  9.585567e-01
ratio6           4.306804e-03  7.163711e-01
selfinter       -5.844535e-06  1.111067e-02
walktrap_vertex  1.213301e-03  1.026310e+00
bigcom1          4.361472e-05  1.299348e-01
bigcom2          0.000000e+00  0.000000e+00
bigcom3          0.000000e+00  0.000000e+00
bigcom4          2.604533e-05  5.294588e-02
bigcom6          0.000000e+00  0.000000e+00
bigcom8          3.145730e-04  3.148999e-01
bigcom9         -5.446993e-05  9.760054e-02
bigcom11         0.000000e+00  0.000000e+00
bigcom13         0.000000e+00  0.000000e+00
bigcom15         0.000000e+00  0.000000e+00
bigcom16         0.000000e+00  0.000000e+00
bigcom21         0.000000e+00  0.000000e+00
bigcom22         0.000000e+00  0.000000e+00
bigcom24         0.000000e+00  0.000000e+00
bigcom26         1.675269e-05  3.662997e-02
bigcom28         3.322767e-04  2.002933e-01
bigcom30         0.000000e+00  0.000000e+00
bigcom31         0.000000e+00  0.000000e+00
bigcom32         0.000000e+00  0.000000e+00
bigcom33         0.000000e+00  0.000000e+00
bigcom34         0.000000e+00  0.000000e+00
bigcom36         0.000000e+00  0.000000e+00
bigcom37         0.000000e+00  0.000000e+00
bigcom38         0.000000e+00  0.000000e+00
bigcom39         9.227021e-05  1.502991e-01
bigcom40         1.475814e-04  1.547343e-01
bigcom43         0.000000e+00  0.000000e+00
bigcom44         0.000000e+00  0.000000e+00
bigcom46         0.000000e+00  0.000000e+00
bigcom47         0.000000e+00  0.000000e+00
bigcom49         0.000000e+00  0.000000e+00
bigcom50         0.000000e+00  0.000000e+00
bigcom51         0.000000e+00  0.000000e+00
bigcom52         0.000000e+00  0.000000e+00
bigcom54         0.000000e+00  0.000000e+00
bigcom56         0.000000e+00  0.000000e+00
bigcom62         0.000000e+00  0.000000e+00
bigcom66         0.000000e+00  0.000000e+00
bigcom68         0.000000e+00  0.000000e+00
bigcom69         0.000000e+00  0.000000e+00
bigcom71         0.000000e+00  0.000000e+00
bigcom72         0.000000e+00  0.000000e+00
bigcom73         9.562760e-05  6.988296e-02
bigcom74         0.000000e+00  0.000000e+00
bigcom75         0.000000e+00  0.000000e+00
bigcom76         0.000000e+00  0.000000e+00
bigcom77         0.000000e+00  0.000000e+00
bigcom79         0.000000e+00  0.000000e+00
bigcom80         0.000000e+00  0.000000e+00
bigcom82         0.000000e+00  0.000000e+00
bigcom83         0.000000e+00  0.000000e+00
bigcom84         0.000000e+00  0.000000e+00
bigcom85         0.000000e+00  0.000000e+00
bigcom87         0.000000e+00  0.000000e+00
bigcom89         0.000000e+00  0.000000e+00
bigcom91         0.000000e+00  0.000000e+00
bigcom92         0.000000e+00  0.000000e+00
bigcom93         0.000000e+00  0.000000e+00
bigcom96         0.000000e+00  0.000000e+00
bigcom97         0.000000e+00  0.000000e+00
bigcom98         0.000000e+00  0.000000e+00
bigcom99         0.000000e+00  0.000000e+00
bigcom101        0.000000e+00  8.673617e-21
bigcom104        0.000000e+00  0.000000e+00
bigcom106        0.000000e+00  0.000000e+00
bigcom109        0.000000e+00  0.000000e+00
bigcom113        0.000000e+00  0.000000e+00
bigcom116        0.000000e+00  0.000000e+00
bigcom120        0.000000e+00  0.000000e+00
bigcom123        0.000000e+00  0.000000e+00
bigcom126        0.000000e+00  0.000000e+00
bigcom127        0.000000e+00  0.000000e+00
bigcom137        0.000000e+00  0.000000e+00
bigcom139        0.000000e+00  0.000000e+00
bigcom140        0.000000e+00  0.000000e+00
bigcom143        0.000000e+00  0.000000e+00
bigcom145        0.000000e+00  0.000000e+00
bigcom146        0.000000e+00  0.000000e+00
bigcom147        0.000000e+00  0.000000e+00
bigcom149        0.000000e+00  0.000000e+00
bigcom153        0.000000e+00  0.000000e+00
bigcom154        0.000000e+00  0.000000e+00
bigcom156        0.000000e+00  0.000000e+00
bigcom157        0.000000e+00  8.673617e-21
bigcom158        0.000000e+00  0.000000e+00
bigcom160        0.000000e+00  0.000000e+00
bigcom161        0.000000e+00  0.000000e+00
bigcom162        0.000000e+00  0.000000e+00
bigcom164        0.000000e+00  0.000000e+00
bigcom166        0.000000e+00  8.673617e-21
bigcom167        0.000000e+00  0.000000e+00
bigcom171        0.000000e+00  0.000000e+00
bigcom173        0.000000e+00  0.000000e+00
bigcom175        0.000000e+00  0.000000e+00
bigcom176        0.000000e+00  0.000000e+00
bigcom177        0.000000e+00  0.000000e+00
bigcom178        0.000000e+00  0.000000e+00
bigcom180        0.000000e+00  0.000000e+00
bigcom181        0.000000e+00  0.000000e+00
bigcom184        0.000000e+00  0.000000e+00
bigcom186        0.000000e+00  0.000000e+00
bigcom187        0.000000e+00  0.000000e+00
bigcom189        0.000000e+00  0.000000e+00
bigcom194        0.000000e+00  0.000000e+00
bigcom195        0.000000e+00  0.000000e+00
bigcom196        0.000000e+00  0.000000e+00
bigcom204        0.000000e+00  0.000000e+00
bigcom205        0.000000e+00  0.000000e+00
bigcom212        0.000000e+00  0.000000e+00
bigcom214        0.000000e+00  0.000000e+00
bigcom222        0.000000e+00  0.000000e+00
bigcom223        0.000000e+00  0.000000e+00
bigcom226        0.000000e+00  0.000000e+00
bigcom227        0.000000e+00  0.000000e+00
bigcom229        0.000000e+00  0.000000e+00
bigcom233        0.000000e+00  0.000000e+00
bigcom236        0.000000e+00  0.000000e+00
bigcom237        0.000000e+00  0.000000e+00
bigcom246        0.000000e+00  0.000000e+00
bigcom248        0.000000e+00  0.000000e+00
bigcom249        0.000000e+00  0.000000e+00
bigcom250        0.000000e+00  0.000000e+00
bigcom254        0.000000e+00  0.000000e+00
bigcom266        0.000000e+00  0.000000e+00
bigcom269        0.000000e+00  0.000000e+00
bigcom272        0.000000e+00  0.000000e+00
bigcom274        0.000000e+00  0.000000e+00
bigcom281        0.000000e+00  0.000000e+00
bigcom291        0.000000e+00  2.168404e-21
bigcom292        0.000000e+00  0.000000e+00
bigcom295        5.325264e-06  3.229678e-01
bigcom299        0.000000e+00  0.000000e+00
bigcom301        0.000000e+00  0.000000e+00
bigcom306        0.000000e+00  0.000000e+00
bigcom309        0.000000e+00  0.000000e+00
bigcom314        0.000000e+00  0.000000e+00
bigcom321        0.000000e+00  0.000000e+00
bigcom341        0.000000e+00  0.000000e+00
bigcom350        0.000000e+00  0.000000e+00
bigcom353        0.000000e+00  0.000000e+00
bigcom359        0.000000e+00  0.000000e+00
bigcom363        0.000000e+00  0.000000e+00
bigcom365        0.000000e+00  0.000000e+00
bigcom385        0.000000e+00  0.000000e+00
bigcom386        0.000000e+00  0.000000e+00
bigcom408        0.000000e+00  0.000000e+00
bigcom412        0.000000e+00  0.000000e+00
bigcom480        0.000000e+00  0.000000e+00
spin_vertex      4.902656e-04  1.207083e+00
membership_s1    2.229781e-05  1.605640e-01
membership_s3    0.000000e+00  0.000000e+00
membership_s4    1.904497e-04  5.695114e-02
membership_s5    7.148888e-06  1.526276e-02
membership_s6    3.300184e-06  1.805906e-02
membership_s7    4.796711e-05  6.794178e-02
membership_s8    0.000000e+00  0.000000e+00
membership_s9    0.000000e+00  0.000000e+00
membership_s11   0.000000e+00  0.000000e+00
membership_s12   0.000000e+00  0.000000e+00
membership_s14   0.000000e+00  0.000000e+00
membership_s15   0.000000e+00  0.000000e+00
membership_s16   0.000000e+00  0.000000e+00
membership_s17   0.000000e+00  0.000000e+00
membership_s18   0.000000e+00  4.336809e-21
membership_s20   0.000000e+00  0.000000e+00
membership_s21   0.000000e+00  0.000000e+00
membership_s22   0.000000e+00  0.000000e+00
membership_s24   0.000000e+00  0.000000e+00
membership_s25   0.000000e+00  0.000000e+00
membership_s26   0.000000e+00  0.000000e+00
membership_s27   2.433930e-04  8.072053e-02
membership_s28   0.000000e+00  0.000000e+00
membership_s30   4.275196e-05  1.325364e-01
membership_s31  -2.176117e-05  3.514446e-02
membership_s32   5.443360e-06  2.290655e-02
membership_s33   0.000000e+00  0.000000e+00
membership_s36   4.102871e-05  1.764436e-02
membership_s37   0.000000e+00  2.168404e-21
V1               2.187995e-03  7.716588e-01
V2               1.383040e-03  9.098694e-01
pdi              1.340885e-04  2.741983e-01
adhesion         2.021651e-03  6.306578e-01
cohesion         1.507725e-03  4.207428e-01
inner            5.677160e-04  8.500676e-01
outer            5.510965e-04  1.299941e+00
ioratio          2.601465e-03  9.783969e-01
comsize          5.284192e-04  1.251131e+00
target          -3.257505e-05  7.697635e-02
[1] "Dataset: med_TnotC Model GLM, run: 1 of 10 2015-06-16 10:21:24"
[1] "glmnet variable coefficients"
                     [,1]          [,2]
(Intercept)     -4.334236 -1.505409e+02
graph0           0.000000  1.209096e-02
graph1           0.000000 -7.160550e-05
graph2           0.000000 -8.516075e-03
graph3           0.000000 -1.507664e-06
graph4           0.000000 -6.141595e-08
graph5           0.000000  0.000000e+00
graph6           0.000000  0.000000e+00
graph7           0.000000  0.000000e+00
graph8           0.000000  1.060975e-02
graph9           0.000000  0.000000e+00
graph10          0.000000  0.000000e+00
graph11          0.000000 -8.168337e-10
graph12          0.000000  0.000000e+00
graph13          0.000000  5.594014e-07
graph14          0.000000  2.453670e-09
graph15          0.000000 -1.386704e-05
graph16          0.000000  1.931956e-07
graph17          0.000000 -1.126566e-06
graph18          0.000000 -2.294575e-05
graph19          0.000000  0.000000e+00
graph20          0.000000  1.750901e-06
graph21          0.000000 -1.365703e-06
graph22          0.000000 -4.949474e-05
graph23          0.000000  2.662843e-06
graph24          0.000000  3.725760e-05
graph25          0.000000  0.000000e+00
graph26          0.000000 -2.401609e-04
graph27          0.000000 -5.446393e-04
graph28          0.000000  4.493447e-05
graph29          0.000000 -7.075731e-03
orbit0           0.000000  1.255527e-02
orbit1           0.000000 -6.605408e-05
orbit2           0.000000  0.000000e+00
orbit3           0.000000 -6.402556e-03
orbit4           0.000000 -4.069830e-06
orbit5           0.000000  0.000000e+00
orbit6           0.000000 -3.073372e-08
orbit7           0.000000 -1.022034e-05
orbit8           0.000000  9.647884e-08
orbit9           0.000000  0.000000e+00
orbit10          0.000000 -5.701827e-07
orbit11          0.000000 -5.686818e-05
orbit12          0.000000  3.629616e-04
orbit13          0.000000 -7.351875e-03
orbit14          0.000000  1.157254e-02
orbit15          0.000000  1.015506e-07
orbit16          0.000000 -1.690851e-07
orbit17          0.000000 -5.018925e-08
orbit18          0.000000  8.150818e-09
orbit19          0.000000  0.000000e+00
orbit20          0.000000  2.001087e-08
orbit21          0.000000  9.764332e-07
orbit22          0.000000 -6.975024e-10
orbit23          0.000000  1.946506e-05
orbit24          0.000000 -3.471600e-07
orbit25          0.000000  1.204147e-06
orbit26          0.000000  1.963917e-06
orbit27          0.000000  3.246385e-06
orbit28          0.000000 -2.819143e-08
orbit29          0.000000  1.305013e-06
orbit30          0.000000  3.071301e-06
orbit31          0.000000  4.318895e-08
orbit32          0.000000 -8.424153e-08
orbit33          0.000000 -4.860410e-04
orbit34          0.000000 -1.227288e-05
orbit35          0.000000  5.015790e-06
orbit36          0.000000 -8.748766e-07
orbit37          0.000000  3.875883e-07
orbit38          0.000000 -9.035973e-05
orbit39          0.000000 -1.893053e-07
orbit40          0.000000 -1.702559e-06
orbit41          0.000000 -3.619654e-05
orbit42          0.000000  1.000979e-03
orbit43          0.000000 -2.272488e-05
orbit44          0.000000  3.320351e-03
orbit45          0.000000  5.186181e-06
orbit46          0.000000 -1.964759e-06
orbit47          0.000000 -4.925064e-05
orbit48          0.000000  5.370229e-05
orbit49          0.000000  7.348688e-06
orbit50          0.000000 -2.691926e-04
orbit51          0.000000 -3.165893e-06
orbit52          0.000000 -2.482805e-05
orbit53          0.000000  7.043852e-05
orbit54          0.000000 -5.585710e-05
orbit55          0.000000  1.837310e-03
orbit56          0.000000 -1.214510e-07
orbit57          0.000000  4.678150e-05
orbit58          0.000000 -2.235879e-03
orbit59          0.000000  1.700984e-05
orbit60          0.000000  6.577258e-04
orbit61          0.000000 -2.191052e-03
orbit62          0.000000 -1.688955e-06
orbit63          0.000000  1.003354e-03
orbit64          0.000000  7.924898e-05
orbit65          0.000000 -8.813111e-04
orbit66          0.000000 -1.436364e-04
orbit67          0.000000 -3.780958e-03
orbit68          0.000000 -5.525024e-04
orbit69          0.000000 -8.688908e-03
orbit70          0.000000  0.000000e+00
orbit71          0.000000  6.191557e-03
orbit72          0.000000 -7.137049e-03
AP               0.000000 -2.711450e-01
bet              0.000000  1.125628e-05
ecc              0.000000 -2.400960e-02
eccrad           0.000000 -1.288632e-01
close            0.000000 -2.967104e-02
constraint       0.000000  1.127490e-01
coreness         0.000000  7.540191e-02
knn              0.000000 -7.445883e-04
hubscore         0.000000  1.591043e+01
pagerank         0.000000 -1.871702e+01
trans            0.000000 -1.063796e+00
evcent           0.000000  5.929617e+00
first            0.000000  8.536512e-03
upto_second      0.000000  0.000000e+00
upto_third       0.000000 -6.600346e-05
upto_fourth      0.000000  1.332293e-05
upto_fifth       0.000000  1.990239e-03
upto_sixth       0.000000  9.041638e-03
second           0.000000  0.000000e+00
third            0.000000 -1.093177e-04
fourth           0.000000  1.325651e-04
fifth            0.000000 -4.106447e-05
sixth            0.000000 -2.346846e-03
ratio1           0.000000  4.680368e-03
ratio2           0.000000  3.934682e-04
ratio3           0.000000 -1.865916e-01
ratio4           0.000000  4.862311e+00
ratio5           0.000000  9.029400e-01
ratio6           0.000000  3.438245e-02
selfinter        0.000000  1.922867e-01
walktrap_vertex  0.000000  5.120989e-01
bigcom1          0.000000  3.950617e-02
bigcom2          0.000000 -1.527172e+00
bigcom3          0.000000 -4.111168e-01
bigcom4          0.000000 -1.030201e-01
bigcom6          0.000000 -1.240214e+00
bigcom8          0.000000  2.263591e-01
bigcom9          0.000000  5.445143e-01
bigcom11         0.000000 -1.347200e+00
bigcom13         0.000000 -1.682086e+00
bigcom15         0.000000 -7.947380e-01
bigcom16         0.000000 -7.630116e-01
bigcom21         0.000000 -1.689577e+00
bigcom22         0.000000 -2.182819e+00
bigcom24         0.000000 -1.590490e+00
bigcom26         0.000000  1.823503e-02
bigcom28         0.000000  2.640311e-01
bigcom30         0.000000 -2.486095e+00
bigcom31         0.000000 -9.432849e-01
bigcom32         0.000000 -7.820300e-01
bigcom33         0.000000 -1.054935e+00
bigcom34         0.000000 -1.681510e-01
bigcom36         0.000000 -1.070590e+00
bigcom37         0.000000 -2.326269e-01
bigcom38         0.000000 -3.327310e-01
bigcom39         0.000000  1.340148e+00
bigcom40         0.000000  1.858507e-01
bigcom43         0.000000 -1.113687e+00
bigcom44         0.000000 -1.216350e+00
bigcom46         0.000000 -1.171215e+00
bigcom47         0.000000 -1.052260e+00
bigcom49         0.000000 -1.044835e+00
bigcom50         0.000000 -1.443643e+00
bigcom51         0.000000 -7.517723e-01
bigcom52         0.000000 -1.094207e+00
bigcom54         0.000000 -5.108057e-01
bigcom56         0.000000 -1.402994e+00
bigcom62         0.000000 -8.147736e-01
bigcom66         0.000000 -7.576318e-01
bigcom68         0.000000 -1.036396e+00
bigcom69         0.000000 -1.484779e+00
bigcom71         0.000000 -6.776407e-01
bigcom72         0.000000 -6.841527e-01
bigcom73         0.000000  1.351377e+00
bigcom74         0.000000 -1.037771e+00
bigcom75         0.000000 -1.020034e+00
bigcom76         0.000000 -1.133723e+00
bigcom77         0.000000 -1.420714e+00
bigcom79         0.000000 -1.121893e+00
bigcom80         0.000000 -1.153457e+00
bigcom82         0.000000 -1.285963e+00
bigcom83         0.000000  0.000000e+00
bigcom84         0.000000 -1.542271e+00
bigcom85         0.000000 -6.887806e-01
bigcom87         0.000000 -1.001679e+00
bigcom89         0.000000 -9.078748e-01
bigcom91         0.000000 -1.329249e+00
bigcom92         0.000000 -1.617102e+00
bigcom93         0.000000  0.000000e+00
bigcom96         0.000000 -9.096220e-01
bigcom97         0.000000 -1.592701e+00
bigcom98         0.000000 -7.773733e-01
bigcom99         0.000000  0.000000e+00
bigcom101        0.000000 -7.247406e-01
bigcom104        0.000000 -8.480219e-01
bigcom106        0.000000 -9.945534e-01
bigcom109        0.000000 -4.809840e-01
bigcom113        0.000000 -1.525473e+00
bigcom116        0.000000 -1.294436e+00
bigcom120        0.000000 -3.190824e+00
bigcom123        0.000000 -8.436018e-01
bigcom126        0.000000 -1.362432e+00
bigcom127        0.000000 -7.627639e-01
bigcom137        0.000000 -1.343095e+00
bigcom139        0.000000 -7.495376e-01
bigcom140        0.000000 -1.259059e+00
bigcom143        0.000000 -1.314886e+00
bigcom145        0.000000 -9.218004e-01
bigcom146        0.000000 -1.342930e+00
bigcom147        0.000000 -1.202079e+00
bigcom149        0.000000 -6.976131e-01
bigcom153        0.000000 -1.375845e+00
bigcom154        0.000000 -7.150353e-01
bigcom156        0.000000 -1.023275e+00
bigcom157        0.000000 -3.200731e-01
bigcom158        0.000000  0.000000e+00
bigcom160        0.000000 -6.301622e-01
bigcom161        0.000000 -8.440489e-01
bigcom162        0.000000 -8.154044e-01
bigcom164        0.000000 -7.020390e-01
bigcom166        0.000000 -1.602573e+00
bigcom167        0.000000 -1.259965e+00
bigcom171        0.000000 -1.467214e+00
bigcom173        0.000000 -8.272650e-01
bigcom175        0.000000  0.000000e+00
bigcom176        0.000000 -4.793226e-01
bigcom177        0.000000 -8.201375e-01
bigcom178        0.000000 -9.513798e-01
bigcom180        0.000000 -5.752621e-01
bigcom181        0.000000 -2.141453e+00
bigcom184        0.000000 -7.811762e-01
bigcom186        0.000000 -1.070074e+00
bigcom187        0.000000 -1.049013e+00
bigcom189        0.000000 -4.173983e-01
bigcom194        0.000000 -9.926500e-01
bigcom195        0.000000 -4.630781e-01
bigcom196        0.000000 -1.601798e+00
bigcom204        0.000000  0.000000e+00
bigcom205        0.000000 -7.903175e-01
bigcom212        0.000000 -1.302192e+00
bigcom214        0.000000 -1.525843e+00
bigcom222        0.000000 -1.295460e+00
bigcom223        0.000000 -1.585043e+00
bigcom226        0.000000 -8.343293e-01
bigcom227        0.000000 -6.798108e-01
bigcom229        0.000000 -8.563297e-01
bigcom233        0.000000 -7.301966e-01
bigcom236        0.000000 -1.792281e-01
bigcom237        0.000000 -8.607401e-01
bigcom246        0.000000 -1.135658e+00
bigcom248        0.000000 -1.656005e+00
bigcom249        0.000000 -7.927116e-01
bigcom250        0.000000 -1.372580e+00
bigcom254        0.000000 -3.972234e-01
bigcom266        0.000000 -1.347470e+00
bigcom269        0.000000  0.000000e+00
bigcom272        0.000000 -1.252357e+00
bigcom274        0.000000 -8.628702e-02
bigcom281        0.000000 -5.896399e-01
bigcom291        0.000000 -1.264945e+00
bigcom292        0.000000 -1.042332e+00
bigcom295        0.000000  2.753242e+00
bigcom299        0.000000 -9.549388e-01
bigcom301        0.000000 -9.499452e-01
bigcom306        0.000000 -1.308909e+00
bigcom309        0.000000 -9.923334e-01
bigcom314        0.000000 -6.834860e-01
bigcom321        0.000000 -7.922001e-01
bigcom341        0.000000 -1.071930e+00
bigcom350        0.000000 -8.673752e-01
bigcom353        0.000000 -4.849148e-01
bigcom359        0.000000 -9.487616e-01
bigcom363        0.000000  0.000000e+00
bigcom365        0.000000 -1.264225e+00
bigcom385        0.000000 -1.058055e+00
bigcom386        0.000000 -1.139247e+00
bigcom408        0.000000 -7.353181e-01
bigcom412        0.000000 -5.694661e-01
bigcom480        0.000000 -1.372172e+00
spin_vertex      0.000000 -9.021083e-03
membership_s1    0.000000 -1.740749e-01
membership_s3    0.000000 -1.195377e+00
membership_s4    0.000000 -4.001189e-02
membership_s5    0.000000 -2.040241e-01
membership_s6    0.000000  2.885394e-01
membership_s7    0.000000  3.028117e-01
membership_s8    0.000000 -2.231237e-01
membership_s9    0.000000 -1.535575e+00
membership_s11   0.000000 -4.381006e-01
membership_s12   0.000000 -7.974890e-01
membership_s14   0.000000 -8.222135e-01
membership_s15   0.000000  5.939925e-01
membership_s16   0.000000 -4.333283e-01
membership_s17   0.000000 -1.069351e+00
membership_s18   0.000000 -1.408613e+00
membership_s20   0.000000 -8.055049e-01
membership_s21   0.000000 -1.663812e+00
membership_s22   0.000000 -1.276668e+00
membership_s24   0.000000 -1.001314e+00
membership_s25   0.000000 -1.144375e+00
membership_s26   0.000000  0.000000e+00
membership_s27   0.000000  2.254608e-01
membership_s28   0.000000 -1.006704e+00
membership_s30   0.000000  3.077721e-01
membership_s31   0.000000  3.766911e-01
membership_s32   0.000000  4.349235e-01
membership_s33   0.000000  0.000000e+00
membership_s36   0.000000  0.000000e+00
membership_s37   0.000000 -1.056922e+00
V1               0.000000 -2.645230e+00
V2               0.000000 -1.582116e+00
pdi              0.000000  4.900442e+01
adhesion         0.000000 -3.638631e-05
cohesion         0.000000  2.664426e-04
inner            0.000000 -4.091150e-05
outer            0.000000 -9.030650e-05
ioratio          0.000000  0.000000e+00
comsize          0.000000 -6.531916e-04
target           0.000000  2.156602e-01
[1] "Dataset: med_TnotC Model GBM, run: 2 of 10 2015-06-16 10:22:15"
Iter   TrainDeviance   ValidDeviance   StepSize   Improve
     1        0.1529             nan     0.0100    0.0001
     2        0.1511             nan     0.0100   -0.0001
     3        0.1491             nan     0.0100    0.0000
     4        0.1470             nan     0.0100   -0.0001
     5        0.1459             nan     0.0100    0.0001
     6        0.1440             nan     0.0100   -0.0000
     7        0.1427             nan     0.0100   -0.0000
     8        0.1410             nan     0.0100    0.0000
     9        0.1396             nan     0.0100    0.0001
    10        0.1381             nan     0.0100    0.0000
    20        0.1294             nan     0.0100   -0.0001
    40        0.1152             nan     0.0100   -0.0000
    60        0.1031             nan     0.0100   -0.0000
    80        0.0935             nan     0.0100    0.0000
   100        0.0851             nan     0.0100   -0.0000
   106        0.0830             nan     0.0100    0.0000

[1] "GBM variable coefficients"
                            var     rel.inf
outer                     outer 4.238678001
bet                         bet 3.824118909
pagerank               pagerank 3.816959766
walktrap_vertex walktrap_vertex 3.629198910
V1                           V1 2.622443598
spin_vertex         spin_vertex 2.580983972
V2                           V2 2.471829264
orbit39                 orbit39 2.313389365
third                     third 1.850139660
inner                     inner 1.729289587
orbit36                 orbit36 1.718577319
orbit48                 orbit48 1.665976772
ratio5                   ratio5 1.651388084
orbit30                 orbit30 1.565330822
ratio1                   ratio1 1.512795246
orbit56                 orbit56 1.481542122
graph6                   graph6 1.453028870
graph12                 graph12 1.428775364
orbit25                 orbit25 1.424819905
knn                         knn 1.396728736
graph22                 graph22 1.293317706
graph1                   graph1 1.255567569
comsize                 comsize 1.226444017
ratio2                   ratio2 1.138664761
graph13                 graph13 1.137393016
orbit49                 orbit49 1.118056990
orbit18                 orbit18 1.111150339
constraint           constraint 1.057544833
orbit27                 orbit27 1.051139798
orbit53                 orbit53 1.047561360
graph9                   graph9 1.039514114
orbit50                 orbit50 1.009814512
ratio4                   ratio4 0.993610004
graph20                 graph20 0.992758861
orbit46                 orbit46 0.984445082
graph11                 graph11 0.955895479
orbit55                 orbit55 0.929027302
orbit21                 orbit21 0.922201349
orbit63                 orbit63 0.835807984
graph10                 graph10 0.834625159
orbit23                 orbit23 0.829869009
orbit5                   orbit5 0.774856117
graph5                   graph5 0.763393586
orbit28                 orbit28 0.754393265
bigcom28               bigcom28 0.743572713
orbit41                 orbit41 0.739095294
orbit17                 orbit17 0.720953519
adhesion               adhesion 0.700211194
trans                     trans 0.687748354
orbit60                 orbit60 0.679977688
orbit26                 orbit26 0.651203046
graph18                 graph18 0.648176965
graph19                 graph19 0.637451428
orbit20                 orbit20 0.631623060
fourth                   fourth 0.625924712
graph21                 graph21 0.622614887
upto_sixth           upto_sixth 0.620310387
orbit2                   orbit2 0.612904415
graph23                 graph23 0.601028171
orbit37                 orbit37 0.600996726
orbit16                 orbit16 0.569077389
graph14                 graph14 0.549601188
orbit32                 orbit32 0.545741206
close                     close 0.540642692
orbit52                 orbit52 0.529445823
orbit35                 orbit35 0.517324487
graph2                   graph2 0.500669698
orbit10                 orbit10 0.497659480
upto_fifth           upto_fifth 0.492933330
fifth                     fifth 0.492212635
upto_third           upto_third 0.479583346
orbit31                 orbit31 0.466280550
orbit42                 orbit42 0.436931418
orbit11                 orbit11 0.435476548
upto_second         upto_second 0.432383181
orbit64                 orbit64 0.430828870
graph17                 graph17 0.426843528
graph15                 graph15 0.423554721
graph25                 graph25 0.420046477
graph24                 graph24 0.419852237
graph7                   graph7 0.418675271
orbit44                 orbit44 0.418034798
orbit45                 orbit45 0.408716600
graph16                 graph16 0.393872428
graph4                   graph4 0.383285867
orbit29                 orbit29 0.380601022
upto_fourth         upto_fourth 0.341474554
bigcom40               bigcom40 0.332897224
orbit59                 orbit59 0.329625078
orbit13                 orbit13 0.327938470
orbit38                 orbit38 0.314557652
orbit9                   orbit9 0.313595378
orbit51                 orbit51 0.289362893
ioratio                 ioratio 0.282870115
orbit22                 orbit22 0.281426031
bigcom39               bigcom39 0.260801527
orbit15                 orbit15 0.259039339
orbit7                   orbit7 0.253231947
graph26                 graph26 0.247339576
orbit24                 orbit24 0.240514744
graph29                 graph29 0.237617862
orbit65                 orbit65 0.231019224
graph27                 graph27 0.228512596
cohesion               cohesion 0.227329440
bigcom4                 bigcom4 0.226336478
graph3                   graph3 0.205173671
orbit43                 orbit43 0.189884820
graph8                   graph8 0.188126127
ratio6                   ratio6 0.185850518
orbit66                 orbit66 0.175422066
membership_s31   membership_s31 0.174118422
bigcom73               bigcom73 0.171190541
membership_s27   membership_s27 0.168301781
orbit69                 orbit69 0.157493037
orbit12                 orbit12 0.155704279
membership_s7     membership_s7 0.148569062
orbit61                 orbit61 0.142997357
orbit6                   orbit6 0.132857879
bigcom295             bigcom295 0.128232465
orbit40                 orbit40 0.100842908
bigcom9                 bigcom9 0.092752824
orbit4                   orbit4 0.088991016
orbit62                 orbit62 0.086816463
orbit19                 orbit19 0.082035243
sixth                     sixth 0.080890037
orbit67                 orbit67 0.078763725
membership_s30   membership_s30 0.078538968
orbit68                 orbit68 0.077716886
orbit70                 orbit70 0.076450430
orbit71                 orbit71 0.074300470
membership_s32   membership_s32 0.068529593
graph0                   graph0 0.066462096
membership_s6     membership_s6 0.065302948
bigcom84               bigcom84 0.060215032
orbit58                 orbit58 0.055148310
orbit54                 orbit54 0.049742152
coreness               coreness 0.037103314
orbit57                 orbit57 0.032498392
bigcom8                 bigcom8 0.030218934
bigcom21               bigcom21 0.028093030
ecc                         ecc 0.024198055
bigcom22               bigcom22 0.022629077
orbit47                 orbit47 0.016845892
ratio3                   ratio3 0.008388215
graph28                 graph28 0.000000000
orbit0                   orbit0 0.000000000
orbit1                   orbit1 0.000000000
orbit3                   orbit3 0.000000000
orbit8                   orbit8 0.000000000
orbit14                 orbit14 0.000000000
orbit33                 orbit33 0.000000000
orbit34                 orbit34 0.000000000
orbit72                 orbit72 0.000000000
AP                           AP 0.000000000
eccrad                   eccrad 0.000000000
hubscore               hubscore 0.000000000
evcent                   evcent 0.000000000
first                     first 0.000000000
second                   second 0.000000000
selfinter             selfinter 0.000000000
bigcom1                 bigcom1 0.000000000
bigcom2                 bigcom2 0.000000000
bigcom3                 bigcom3 0.000000000
bigcom6                 bigcom6 0.000000000
bigcom11               bigcom11 0.000000000
bigcom13               bigcom13 0.000000000
bigcom15               bigcom15 0.000000000
bigcom16               bigcom16 0.000000000
bigcom24               bigcom24 0.000000000
bigcom26               bigcom26 0.000000000
bigcom30               bigcom30 0.000000000
bigcom31               bigcom31 0.000000000
bigcom32               bigcom32 0.000000000
bigcom33               bigcom33 0.000000000
bigcom34               bigcom34 0.000000000
bigcom36               bigcom36 0.000000000
bigcom37               bigcom37 0.000000000
bigcom38               bigcom38 0.000000000
bigcom43               bigcom43 0.000000000
bigcom44               bigcom44 0.000000000
bigcom46               bigcom46 0.000000000
bigcom47               bigcom47 0.000000000
bigcom49               bigcom49 0.000000000
bigcom50               bigcom50 0.000000000
bigcom51               bigcom51 0.000000000
bigcom52               bigcom52 0.000000000
bigcom54               bigcom54 0.000000000
bigcom56               bigcom56 0.000000000
bigcom62               bigcom62 0.000000000
bigcom66               bigcom66 0.000000000
bigcom68               bigcom68 0.000000000
bigcom69               bigcom69 0.000000000
bigcom71               bigcom71 0.000000000
bigcom72               bigcom72 0.000000000
bigcom74               bigcom74 0.000000000
bigcom75               bigcom75 0.000000000
bigcom76               bigcom76 0.000000000
bigcom77               bigcom77 0.000000000
bigcom79               bigcom79 0.000000000
bigcom80               bigcom80 0.000000000
bigcom82               bigcom82 0.000000000
bigcom83               bigcom83 0.000000000
bigcom85               bigcom85 0.000000000
bigcom87               bigcom87 0.000000000
bigcom89               bigcom89 0.000000000
bigcom91               bigcom91 0.000000000
bigcom92               bigcom92 0.000000000
bigcom93               bigcom93 0.000000000
bigcom96               bigcom96 0.000000000
bigcom97               bigcom97 0.000000000
bigcom98               bigcom98 0.000000000
bigcom99               bigcom99 0.000000000
bigcom101             bigcom101 0.000000000
bigcom104             bigcom104 0.000000000
bigcom106             bigcom106 0.000000000
bigcom109             bigcom109 0.000000000
bigcom113             bigcom113 0.000000000
bigcom116             bigcom116 0.000000000
bigcom120             bigcom120 0.000000000
bigcom123             bigcom123 0.000000000
bigcom126             bigcom126 0.000000000
bigcom127             bigcom127 0.000000000
bigcom137             bigcom137 0.000000000
bigcom139             bigcom139 0.000000000
bigcom140             bigcom140 0.000000000
bigcom143             bigcom143 0.000000000
bigcom145             bigcom145 0.000000000
bigcom146             bigcom146 0.000000000
bigcom147             bigcom147 0.000000000
bigcom149             bigcom149 0.000000000
bigcom153             bigcom153 0.000000000
bigcom154             bigcom154 0.000000000
bigcom156             bigcom156 0.000000000
bigcom157             bigcom157 0.000000000
bigcom158             bigcom158 0.000000000
bigcom160             bigcom160 0.000000000
bigcom161             bigcom161 0.000000000
bigcom162             bigcom162 0.000000000
bigcom164             bigcom164 0.000000000
bigcom166             bigcom166 0.000000000
bigcom167             bigcom167 0.000000000
bigcom171             bigcom171 0.000000000
bigcom173             bigcom173 0.000000000
bigcom175             bigcom175 0.000000000
bigcom176             bigcom176 0.000000000
bigcom177             bigcom177 0.000000000
bigcom178             bigcom178 0.000000000
bigcom180             bigcom180 0.000000000
bigcom181             bigcom181 0.000000000
bigcom184             bigcom184 0.000000000
bigcom186             bigcom186 0.000000000
bigcom187             bigcom187 0.000000000
bigcom189             bigcom189 0.000000000
bigcom194             bigcom194 0.000000000
bigcom195             bigcom195 0.000000000
bigcom196             bigcom196 0.000000000
bigcom204             bigcom204 0.000000000
bigcom205             bigcom205 0.000000000
bigcom212             bigcom212 0.000000000
bigcom214             bigcom214 0.000000000
bigcom222             bigcom222 0.000000000
bigcom223             bigcom223 0.000000000
bigcom226             bigcom226 0.000000000
bigcom227             bigcom227 0.000000000
bigcom229             bigcom229 0.000000000
bigcom233             bigcom233 0.000000000
bigcom236             bigcom236 0.000000000
bigcom237             bigcom237 0.000000000
bigcom246             bigcom246 0.000000000
bigcom248             bigcom248 0.000000000
bigcom249             bigcom249 0.000000000
bigcom250             bigcom250 0.000000000
bigcom254             bigcom254 0.000000000
bigcom266             bigcom266 0.000000000
bigcom269             bigcom269 0.000000000
bigcom272             bigcom272 0.000000000
bigcom274             bigcom274 0.000000000
bigcom281             bigcom281 0.000000000
bigcom291             bigcom291 0.000000000
bigcom292             bigcom292 0.000000000
bigcom299             bigcom299 0.000000000
bigcom301             bigcom301 0.000000000
bigcom306             bigcom306 0.000000000
bigcom309             bigcom309 0.000000000
bigcom314             bigcom314 0.000000000
bigcom321             bigcom321 0.000000000
bigcom341             bigcom341 0.000000000
bigcom350             bigcom350 0.000000000
bigcom353             bigcom353 0.000000000
bigcom359             bigcom359 0.000000000
bigcom363             bigcom363 0.000000000
bigcom365             bigcom365 0.000000000
bigcom385             bigcom385 0.000000000
bigcom386             bigcom386 0.000000000
bigcom408             bigcom408 0.000000000
bigcom412             bigcom412 0.000000000
bigcom480             bigcom480 0.000000000
membership_s1     membership_s1 0.000000000
membership_s3     membership_s3 0.000000000
membership_s4     membership_s4 0.000000000
membership_s5     membership_s5 0.000000000
membership_s8     membership_s8 0.000000000
membership_s9     membership_s9 0.000000000
membership_s11   membership_s11 0.000000000
membership_s12   membership_s12 0.000000000
membership_s14   membership_s14 0.000000000
membership_s15   membership_s15 0.000000000
membership_s16   membership_s16 0.000000000
membership_s17   membership_s17 0.000000000
membership_s18   membership_s18 0.000000000
membership_s20   membership_s20 0.000000000
membership_s21   membership_s21 0.000000000
membership_s22   membership_s22 0.000000000
membership_s24   membership_s24 0.000000000
membership_s25   membership_s25 0.000000000
membership_s26   membership_s26 0.000000000
membership_s28   membership_s28 0.000000000
membership_s33   membership_s33 0.000000000
membership_s36   membership_s36 0.000000000
membership_s37   membership_s37 0.000000000
pdi                         pdi 0.000000000
target                   target 0.000000000
[1] "Dataset: med_TnotC Model RF, run: 2 of 10 2015-06-16 10:22:59"
     |      Out-of-bag   |
Tree |      MSE  %Var(y) |
   1 |  0.02706   184.08 |
   2 |  0.02636   179.33 |
   3 |  0.02745   186.75 |
   4 |  0.02575   175.18 |
   5 |   0.0249   169.39 |
   6 |  0.02407   163.77 |
   7 |  0.02345   159.51 |
   8 |  0.02292   155.90 |
   9 |  0.02215   150.69 |
  10 |  0.02137   145.40 |
  11 |  0.02056   139.84 |
  12 |  0.02013   136.94 |
  13 |  0.01944   132.23 |
  14 |  0.01926   131.00 |
  15 |  0.01893   128.79 |
  16 |  0.01852   126.01 |
  17 |  0.01821   123.87 |
  18 |  0.01811   123.23 |
  19 |  0.01795   122.12 |
  20 |  0.01771   120.47 |
  21 |  0.01768   120.28 |
  22 |  0.01762   119.86 |
  23 |  0.01767   120.24 |
  24 |  0.01761   119.79 |
  25 |  0.01751   119.09 |
  26 |  0.01744   118.65 |
  27 |  0.01743   118.58 |
  28 |  0.01744   118.63 |
  29 |  0.01741   118.44 |
  30 |   0.0173   117.67 |
  31 |   0.0172   117.02 |
  32 |  0.01714   116.58 |
  33 |  0.01703   115.86 |
  34 |  0.01704   115.92 |
  35 |  0.01706   116.03 |
  36 |  0.01701   115.73 |
  37 |  0.01694   115.23 |
  38 |  0.01689   114.89 |
  39 |  0.01686   114.67 |
  40 |  0.01687   114.75 |
  41 |  0.01685   114.60 |
  42 |  0.01683   114.50 |
  43 |  0.01679   114.24 |
  44 |  0.01678   114.16 |
  45 |  0.01675   113.94 |
  46 |  0.01674   113.89 |
  47 |  0.01673   113.82 |
  48 |  0.01672   113.73 |
  49 |  0.01669   113.54 |
  50 |   0.0167   113.60 |
  51 |  0.01667   113.40 |
  52 |  0.01667   113.39 |
  53 |  0.01664   113.22 |
  54 |  0.01661   113.02 |
  55 |  0.01664   113.20 |
  56 |  0.01661   112.98 |
  57 |  0.01662   113.05 |
  58 |  0.01664   113.22 |
  59 |  0.01663   113.12 |
  60 |  0.01661   112.99 |
  61 |  0.01664   113.21 |
  62 |  0.01663   113.15 |
  63 |  0.01663   113.15 |
  64 |  0.01663   113.15 |
  65 |  0.01663   113.15 |
  66 |  0.01665   113.28 |
  67 |  0.01663   113.15 |
  68 |  0.01663   113.10 |
  69 |  0.01663   113.10 |
  70 |  0.01662   113.09 |
  71 |  0.01662   113.07 |
  72 |  0.01661   113.02 |
  73 |  0.01661   113.03 |
  74 |  0.01662   113.04 |
  75 |  0.01661   112.99 |
  76 |  0.01659   112.87 |
  77 |  0.01658   112.79 |
  78 |  0.01657   112.75 |
  79 |  0.01659   112.83 |
  80 |  0.01657   112.75 |
  81 |  0.01657   112.73 |
  82 |  0.01655   112.59 |
  83 |  0.01655   112.58 |
  84 |  0.01652   112.36 |
  85 |   0.0165   112.23 |
  86 |  0.01649   112.15 |
  87 |  0.01646   111.98 |
  88 |  0.01645   111.93 |
  89 |  0.01646   111.96 |
  90 |  0.01645   111.94 |
  91 |  0.01644   111.82 |
  92 |  0.01642   111.70 |
  93 |   0.0164   111.56 |
  94 |  0.01639   111.52 |
  95 |  0.01639   111.49 |
  96 |   0.0164   111.54 |
  97 |  0.01639   111.48 |
  98 |  0.01636   111.33 |
  99 |  0.01635   111.22 |
 100 |  0.01632   111.03 |
[1] "Random Forest variable coefficients"
                      %IncMSE IncNodePurity
graph5           1.222574e-03  4.667596e-01
graph6           1.778522e-03  2.303362e-01
graph7           5.818219e-03  2.150667e-01
graph8           7.293222e-04  1.557586e-01
graph9           4.184553e-03  2.664157e-01
graph10          2.294264e-03  4.427940e-01
graph11          1.966827e-03  3.914449e-01
graph12          7.510024e-04  2.938792e-01
graph13          1.655087e-03  2.627278e-01
graph14          2.482115e-03  2.990269e-01
graph15          1.832531e-03  2.894690e-01
graph16          2.323883e-03  2.149546e-01
graph17          1.437699e-03  2.127344e-01
graph18          2.659340e-03  2.389871e-01
graph19          2.162269e-03  3.887921e-01
graph20          1.899737e-03  6.192774e-01
graph21          3.312641e-03  3.112777e-01
graph22          7.625520e-03  2.571373e-01
graph23          4.230498e-03  4.404436e-01
graph24          2.088161e-03  2.408679e-01
graph25          1.146527e-03  5.087217e-01
graph26          2.153615e-03  2.143467e-01
graph27          1.830944e-03  2.502444e-01
graph28          6.650222e-04  1.415839e-01
graph29          1.121788e-04  2.059936e-01
orbit0           1.622453e-04  1.384171e-01
orbit1           2.101833e-03  2.755018e-01
orbit2           3.237745e-04  3.453184e-01
orbit3           5.017267e-04  2.732821e-01
orbit4           1.365277e-03  1.604916e-01
orbit5           2.783013e-03  3.241296e-01
orbit6           2.624256e-03  3.416233e-01
orbit7           5.408176e-03  4.692553e-01
orbit8           2.431970e-03  5.951677e-01
orbit9           2.822439e-03  3.633174e-01
orbit10          1.325147e-03  1.753540e-01
orbit11          4.247530e-04  2.050032e-01
orbit12          3.731581e-03  2.498713e-01
orbit13          7.422638e-04  1.791898e-01
orbit14          1.184655e-03  1.644458e-01
orbit15          3.796968e-03  3.384200e-01
orbit16          2.465318e-03  3.232109e-01
orbit17          2.034326e-03  2.124477e-01
orbit18          5.089853e-03  6.109372e-01
orbit19          3.854948e-03  1.968232e-01
orbit20          2.604108e-03  2.643965e-01
orbit21          1.363666e-03  5.424389e-01
orbit22          6.441650e-03  5.471996e-01
orbit23          3.267525e-03  4.362380e-01
orbit24          1.054090e-03  3.881262e-01
orbit25          2.770807e-03  3.375859e-01
orbit26          3.126823e-04  2.583574e-01
orbit27          5.843981e-03  5.106192e-01
orbit28          3.960080e-04  5.162282e-01
orbit29          2.796360e-03  1.887327e-01
orbit30          2.500764e-03  3.454348e-01
orbit31          1.729675e-03  3.455851e-01
orbit32          7.225808e-03  3.969687e-01
orbit33          1.082120e-03  2.880499e-01
orbit34          1.238184e-03  4.033116e-01
orbit35          2.576340e-03  6.901502e-01
orbit36          2.677241e-03  5.901023e-01
orbit37          3.637094e-03  4.139982e-01
orbit38          1.896960e-03  4.109495e-01
orbit39          2.169624e-03  4.299215e-01
orbit40          4.327691e-03  3.312730e-01
orbit41          6.536106e-04  3.100247e-01
orbit42          8.666526e-04  2.059526e-01
orbit43          2.847126e-03  3.600701e-01
orbit44          2.298492e-04  2.149555e-01
orbit45          7.220186e-03  8.339991e-01
orbit46          8.226712e-03  4.936799e-01
orbit47          2.168314e-03  2.464854e-01
orbit48          1.090951e-03  2.956547e-01
orbit49          2.331599e-03  7.673954e-01
orbit50          2.904197e-03  5.728486e-01
orbit51          1.981530e-03  3.866521e-01
orbit52          4.262287e-03  3.733228e-01
orbit53          6.056760e-03  3.180951e-01
orbit54          6.767075e-03  3.046877e-01
orbit55          1.166191e-03  3.684756e-01
orbit56          6.224531e-03  6.853398e-01
orbit57          1.303019e-03  1.783650e-01
orbit58          5.375260e-04  1.804853e-01
orbit59          5.839047e-03  2.498146e-01
orbit60          7.919071e-04  2.268910e-01
orbit61          2.345199e-04  7.334278e-02
orbit62          1.014712e-03  2.525799e-01
orbit63          1.209589e-03  2.909596e-01
orbit64          1.508790e-03  3.944254e-01
orbit65          5.479502e-03  4.164803e-01
orbit66          1.827356e-03  1.007752e-01
orbit67          3.634090e-04  1.101433e-01
orbit68          1.198518e-03  1.561090e-01
orbit69          8.614062e-04  1.062624e-01
orbit70          2.965859e-04  1.032794e-01
orbit71          3.340171e-04  7.487365e-02
orbit72          1.409690e-04  2.222584e-01
AP               4.877000e-05  6.926984e-02
bet              1.829682e-03  9.770710e-01
ecc              5.293760e-04  1.232496e-01
eccrad           5.051539e-06  5.270923e-02
close            1.159804e-03  3.581293e-01
constraint       2.784869e-03  8.740495e-01
coreness         1.748136e-03  1.646534e-01
knn              3.789313e-03  5.953005e-01
hubscore         4.582603e-04  2.215516e-01
pagerank         2.196192e-03  9.167428e-01
trans            1.894951e-03  5.985377e-01
evcent           1.160946e-03  2.009544e-01
first            9.844310e-05  6.419083e-02
upto_second      1.712784e-03  2.463852e-01
upto_third       4.920363e-04  1.453218e-01
upto_fourth      2.088897e-03  3.076329e-01
upto_fifth       1.516777e-03  1.814835e-01
upto_sixth       6.587440e-04  3.060986e-01
second           1.176232e-03  3.083949e-01
third            4.887563e-03  5.285496e-01
fourth           3.433935e-03  4.810307e-01
fifth            2.003163e-03  5.200759e-01
sixth            5.396058e-03  4.747550e-01
ratio1           3.529216e-03  6.288851e-01
ratio2           2.178060e-03  5.855352e-01
ratio3           3.598677e-03  6.961702e-01
ratio4           3.572591e-03  7.134567e-01
ratio5           8.273169e-04  6.307276e-01
ratio6           2.477196e-03  5.256822e-01
selfinter       -7.597933e-06  4.103788e-02
walktrap_vertex  2.179158e-03  1.456463e+00
bigcom1          2.475549e-06  8.109926e-02
bigcom2          0.000000e+00  3.469447e-20
bigcom3          0.000000e+00  4.770490e-19
bigcom4          1.958446e-06  2.979588e-02
bigcom6          0.000000e+00  6.938894e-20
bigcom8          1.956291e-04  2.350853e-01
bigcom9         -3.784585e-05  7.191819e-02
bigcom11         0.000000e+00  6.938894e-20
bigcom13         0.000000e+00  1.734723e-19
bigcom15         0.000000e+00  2.168404e-19
bigcom16         0.000000e+00  1.040834e-19
bigcom21         1.122847e-04  1.103000e-01
bigcom22        -1.718317e-06  2.293142e-02
bigcom24         0.000000e+00  4.336809e-20
bigcom26         1.352304e-04  6.310743e-02
bigcom28         4.098137e-04  2.594578e-01
bigcom30         0.000000e+00  4.597017e-19
bigcom31         0.000000e+00  1.062518e-19
bigcom32         0.000000e+00  6.938894e-20
bigcom33         0.000000e+00  0.000000e+00
bigcom34         0.000000e+00  0.000000e+00
bigcom36         0.000000e+00  4.336809e-20
bigcom37         0.000000e+00  0.000000e+00
bigcom38         0.000000e+00  0.000000e+00
bigcom39         5.123218e-05  1.583452e-01
bigcom40         5.439648e-04  1.829589e-01
bigcom43         0.000000e+00  6.938894e-20
bigcom44         0.000000e+00  5.637851e-20
bigcom46         0.000000e+00  2.515349e-19
bigcom47         0.000000e+00  3.469447e-20
bigcom49         0.000000e+00  0.000000e+00
bigcom50         0.000000e+00  6.938894e-20
bigcom51         0.000000e+00  1.040834e-19
bigcom52         0.000000e+00  4.336809e-20
bigcom54         0.000000e+00  0.000000e+00
bigcom56         0.000000e+00  2.775558e-19
bigcom62        -1.334846e-05  4.709211e-01
bigcom66         0.000000e+00  0.000000e+00
bigcom68         0.000000e+00  6.938894e-20
bigcom69         0.000000e+00  3.469447e-20
bigcom71         0.000000e+00  0.000000e+00
bigcom72         0.000000e+00  0.000000e+00
bigcom73         2.588700e-04  1.515729e-01
bigcom74         0.000000e+00  3.469447e-20
bigcom75         0.000000e+00  2.081668e-19
bigcom76         0.000000e+00  0.000000e+00
bigcom77         0.000000e+00  3.469447e-20
bigcom79         0.000000e+00  0.000000e+00
bigcom80         0.000000e+00  6.938894e-20
bigcom82         0.000000e+00  1.040834e-19
bigcom83         0.000000e+00  1.040834e-19
bigcom84        -5.289739e-06  3.289306e-01
bigcom85         0.000000e+00  3.469447e-20
bigcom87         0.000000e+00  1.040834e-19
bigcom89         0.000000e+00  0.000000e+00
bigcom91         0.000000e+00  6.938894e-20
bigcom92         0.000000e+00  5.204170e-20
bigcom93         0.000000e+00  6.938894e-20
bigcom96         0.000000e+00  6.938894e-20
bigcom97         0.000000e+00  3.469447e-20
bigcom98         0.000000e+00  0.000000e+00
bigcom99         0.000000e+00  0.000000e+00
bigcom101        0.000000e+00  0.000000e+00
bigcom104        0.000000e+00  0.000000e+00
bigcom106        0.000000e+00  3.469447e-20
bigcom109        0.000000e+00  0.000000e+00
bigcom113        0.000000e+00  3.469447e-20
bigcom116        0.000000e+00  8.673617e-20
bigcom120        0.000000e+00  3.469447e-20
bigcom123        0.000000e+00  0.000000e+00
bigcom126        0.000000e+00  1.040834e-19
bigcom127        0.000000e+00  1.387779e-19
bigcom137        0.000000e+00  1.387779e-19
bigcom139        0.000000e+00  5.204170e-20
bigcom140        0.000000e+00  6.938894e-20
bigcom143        0.000000e+00  6.938894e-20
bigcom145        0.000000e+00  0.000000e+00
bigcom146        0.000000e+00  1.387779e-19
bigcom147        0.000000e+00  1.040834e-19
bigcom149        0.000000e+00  6.071532e-20
bigcom153        0.000000e+00  6.938894e-20
bigcom154        0.000000e+00  0.000000e+00
bigcom156        0.000000e+00  1.040834e-19
bigcom157        0.000000e+00  1.040834e-19
bigcom158        0.000000e+00  0.000000e+00
bigcom160        0.000000e+00  0.000000e+00
bigcom161        0.000000e+00  0.000000e+00
bigcom162        0.000000e+00  1.734723e-19
bigcom164        0.000000e+00  0.000000e+00
bigcom166        0.000000e+00  6.938894e-20
bigcom167        0.000000e+00  8.673617e-21
bigcom171        0.000000e+00  1.040834e-19
bigcom173        0.000000e+00  0.000000e+00
bigcom175        0.000000e+00  0.000000e+00
bigcom176        0.000000e+00  5.204170e-20
bigcom177        0.000000e+00  6.938894e-20
bigcom178        0.000000e+00  1.734723e-20
bigcom180        0.000000e+00  0.000000e+00
bigcom181        0.000000e+00  1.647987e-19
bigcom184        0.000000e+00  4.336809e-20
bigcom186        0.000000e+00  1.040834e-19
bigcom187        0.000000e+00  0.000000e+00
bigcom189        0.000000e+00  3.469447e-20
bigcom194        0.000000e+00  0.000000e+00
bigcom195        0.000000e+00  6.938894e-20
bigcom196        0.000000e+00  3.469447e-20
bigcom204        0.000000e+00  0.000000e+00
bigcom205        0.000000e+00  3.469447e-20
bigcom212        0.000000e+00  3.469447e-20
bigcom214        0.000000e+00  0.000000e+00
bigcom222        0.000000e+00  3.469447e-20
bigcom223        0.000000e+00  1.040834e-19
bigcom226        0.000000e+00  0.000000e+00
bigcom227        0.000000e+00  3.469447e-20
bigcom229        0.000000e+00  0.000000e+00
bigcom233        0.000000e+00  3.469447e-20
bigcom236        0.000000e+00  0.000000e+00
bigcom237        0.000000e+00  3.469447e-20
bigcom246        0.000000e+00  6.938894e-20
bigcom248        0.000000e+00  0.000000e+00
bigcom249        0.000000e+00  6.938894e-20
bigcom250        0.000000e+00  1.734723e-19
bigcom254        0.000000e+00  0.000000e+00
bigcom266        0.000000e+00  0.000000e+00
bigcom269        0.000000e+00  0.000000e+00
bigcom272        0.000000e+00  0.000000e+00
bigcom274        0.000000e+00  1.301043e-19
bigcom281        0.000000e+00  1.040834e-19
bigcom291        0.000000e+00  0.000000e+00
bigcom292        0.000000e+00  6.938894e-20
bigcom295       -2.525184e-05  3.643831e-01
bigcom299        0.000000e+00  1.040834e-19
bigcom301        0.000000e+00  4.336809e-20
bigcom306        0.000000e+00  1.040834e-19
bigcom309        0.000000e+00  0.000000e+00
bigcom314        0.000000e+00  3.469447e-20
bigcom321        0.000000e+00  0.000000e+00
bigcom341        0.000000e+00  1.040834e-19
bigcom350        0.000000e+00  8.673617e-20
bigcom353        0.000000e+00  1.387779e-19
bigcom359        0.000000e+00  6.938894e-20
bigcom363        0.000000e+00  0.000000e+00
bigcom365        0.000000e+00  8.673617e-20
bigcom385        0.000000e+00  0.000000e+00
bigcom386        0.000000e+00  1.734723e-19
bigcom408        0.000000e+00  3.469447e-20
bigcom412        0.000000e+00  3.469447e-20
bigcom480        0.000000e+00  0.000000e+00
spin_vertex      1.048314e-03  1.384169e+00
membership_s1    1.139020e-04  1.095028e-01
membership_s3    0.000000e+00  0.000000e+00
membership_s4   -2.715772e-05  1.613312e-02
membership_s5   -2.373887e-07  5.287840e-02
membership_s6   -8.605862e-06  3.038140e-02
membership_s7    1.544215e-04  1.660861e-01
membership_s8    0.000000e+00  6.938894e-20
membership_s9    0.000000e+00  0.000000e+00
membership_s11   0.000000e+00  2.168404e-21
membership_s12   0.000000e+00  3.469447e-20
membership_s14   0.000000e+00  3.469447e-20
membership_s15   0.000000e+00  1.636364e-02
membership_s16   0.000000e+00  3.469447e-20
membership_s17   0.000000e+00  0.000000e+00
membership_s18   0.000000e+00  2.255141e-19
membership_s20   0.000000e+00  0.000000e+00
membership_s21   0.000000e+00  3.642919e-19
membership_s22   0.000000e+00  3.469447e-20
membership_s24   0.000000e+00  1.734723e-19
membership_s25   0.000000e+00  1.714286e-02
membership_s26   0.000000e+00  0.000000e+00
membership_s27   7.968575e-05  7.878210e-02
membership_s28   0.000000e+00  0.000000e+00
membership_s30   9.300967e-05  1.068396e-01
membership_s31   5.607026e-05  1.156667e-01
membership_s32   7.045963e-05  1.120247e-01
membership_s33   0.000000e+00  3.469447e-20
membership_s36   5.910165e-06  1.836080e-02
membership_s37   0.000000e+00  2.775558e-19
V1               2.874145e-03  7.579823e-01
V2               1.337585e-03  6.770540e-01
pdi              1.137102e-04  3.713756e-01
adhesion         2.814645e-03  9.903186e-01
cohesion         3.745795e-03  6.899311e-01
inner            3.200459e-03  1.043933e+00
outer            2.135579e-03  1.728500e+00
ioratio          3.109782e-03  8.988335e-01
comsize          9.468935e-04  9.693220e-01
target           4.450432e-05  5.609404e-02
[1] "Dataset: med_TnotC Model GLM, run: 2 of 10 2015-06-16 10:25:17"
[1] "glmnet variable coefficients"
                     [,1]          [,2]
(Intercept)     -4.189874  1.883034e+02
graph0           0.000000  1.467077e-02
graph1           0.000000 -6.838956e-05
graph2           0.000000 -4.837554e-03
graph3           0.000000 -4.692985e-06
graph4           0.000000 -1.235669e-08
graph5           0.000000 -2.524916e-05
graph6           0.000000  1.844172e-06
graph7           0.000000  0.000000e+00
graph8           0.000000  3.102741e-03
graph9           0.000000  0.000000e+00
graph10          0.000000  0.000000e+00
graph11          0.000000 -6.109084e-10
graph12          0.000000  7.041634e-08
graph13          0.000000  1.008963e-06
graph14          0.000000 -5.380501e-10
graph15          0.000000 -1.017661e-05
graph16          0.000000  1.216279e-07
graph17          0.000000 -1.695077e-06
graph18          0.000000 -2.687431e-05
graph19          0.000000  7.843226e-09
graph20          0.000000  1.094912e-05
graph21          0.000000 -3.342137e-07
graph22          0.000000 -2.093706e-05
graph23          0.000000  0.000000e+00
graph24          0.000000  4.187287e-05
graph25          0.000000  4.854768e-07
graph26          0.000000 -2.402548e-04
graph27          0.000000 -1.034576e-03
graph28          0.000000  3.838015e-04
graph29          0.000000  1.234216e-03
orbit0           0.000000  1.237166e-02
orbit1           0.000000 -5.215039e-05
orbit2           0.000000  1.129103e-04
orbit3           0.000000 -4.333826e-03
orbit4           0.000000 -1.130109e-05
orbit5           0.000000 -4.227930e-08
orbit6           0.000000 -4.502648e-10
orbit7           0.000000 -2.152990e-05
orbit8           0.000000 -3.981471e-05
orbit9           0.000000  3.239237e-05
orbit10          0.000000  0.000000e+00
orbit11          0.000000  1.840684e-04
orbit12          0.000000  7.778623e-05
orbit13          0.000000 -7.174836e-03
orbit14          0.000000  4.042352e-03
orbit15          0.000000 -5.383944e-09
orbit16          0.000000  0.000000e+00
orbit17          0.000000 -1.767896e-07
orbit18          0.000000  7.247138e-09
orbit19          0.000000  0.000000e+00
orbit20          0.000000  0.000000e+00
orbit21          0.000000  3.361140e-07
orbit22          0.000000 -5.570568e-10
orbit23          0.000000  3.849115e-07
orbit24          0.000000  0.000000e+00
orbit25          0.000000  1.236862e-06
orbit26          0.000000  5.364416e-06
orbit27          0.000000  1.111749e-05
orbit28          0.000000  1.446026e-06
orbit29          0.000000  1.310861e-06
orbit30          0.000000 -4.634693e-06
orbit31          0.000000  2.834443e-08
orbit32          0.000000 -7.197352e-08
orbit33          0.000000 -4.187374e-04
orbit34          0.000000 -7.646371e-06
orbit35          0.000000  2.274169e-06
orbit36          0.000000 -9.666852e-06
orbit37          0.000000  5.928862e-07
orbit38          0.000000 -3.903982e-05
orbit39          0.000000 -6.129022e-08
orbit40          0.000000 -2.858739e-06
orbit41          0.000000 -4.007396e-05
orbit42          0.000000  5.044309e-04
orbit43          0.000000 -2.660870e-05
orbit44          0.000000  1.195300e-03
orbit45          0.000000  7.464832e-06
orbit46          0.000000 -3.381639e-06
orbit47          0.000000 -3.324270e-07
orbit48          0.000000  5.402009e-05
orbit49          0.000000  9.524592e-06
orbit50          0.000000  1.447617e-04
orbit51          0.000000 -2.495597e-05
orbit52          0.000000 -1.646675e-06
orbit53          0.000000  1.117700e-04
orbit54          0.000000 -2.700736e-05
orbit55          0.000000  2.434455e-03
orbit56          0.000000 -3.244867e-05
orbit57          0.000000  2.614263e-05
orbit58          0.000000 -1.951628e-04
orbit59          0.000000  1.872625e-05
orbit60          0.000000  7.845709e-04
orbit61          0.000000 -2.935435e-03
orbit62          0.000000  3.810162e-09
orbit63          0.000000  1.649032e-04
orbit64          0.000000  2.599623e-04
orbit65          0.000000 -2.585969e-05
orbit66          0.000000 -7.763422e-04
orbit67          0.000000 -1.382655e-03
orbit68          0.000000 -9.925454e-04
orbit69          0.000000 -1.505866e-03
orbit70          0.000000  2.046968e-04
orbit71          0.000000  9.996326e-04
orbit72          0.000000  1.315152e-03
AP               0.000000 -3.300682e-01
bet              0.000000  1.861232e-05
ecc              0.000000 -1.128521e-01
eccrad           0.000000 -6.584556e-01
close            0.000000  1.229495e-01
constraint       0.000000  3.131877e-01
coreness         0.000000  6.083686e-02
knn              0.000000 -9.939475e-04
hubscore         0.000000  7.822708e+00
pagerank         0.000000 -1.066379e+01
trans            0.000000 -5.783694e-01
evcent           0.000000  2.373224e+00
first            0.000000  1.089895e-02
upto_second      0.000000  0.000000e+00
upto_third       0.000000 -2.311149e-05
upto_fourth      0.000000 -1.295860e-06
upto_fifth       0.000000  4.355993e-03
upto_sixth       0.000000 -1.851051e-02
second           0.000000  0.000000e+00
third            0.000000 -1.735326e-04
fourth           0.000000  5.479985e-05
fifth            0.000000  4.451052e-05
sixth            0.000000 -7.435482e-03
ratio1           0.000000  4.809285e-03
ratio2           0.000000  3.610453e-03
ratio3           0.000000 -4.507012e-02
ratio4           0.000000  2.218182e+00
ratio5           0.000000 -2.292117e+00
ratio6           0.000000  4.781389e-02
selfinter        0.000000  1.371655e-01
walktrap_vertex  0.000000  1.021214e+00
bigcom1          0.000000  2.510994e-01
bigcom2          0.000000 -8.696858e-01
bigcom3          0.000000 -1.806069e-01
bigcom4          0.000000  3.200722e-01
bigcom6          0.000000 -5.690418e-01
bigcom8          0.000000  1.281682e-03
bigcom9          0.000000  1.139839e+00
bigcom11         0.000000 -1.062597e+00
bigcom13         0.000000 -1.000488e+00
bigcom15         0.000000 -4.196474e-01
bigcom16         0.000000 -4.186060e-01
bigcom21         0.000000  5.540521e-01
bigcom22         0.000000 -3.612447e-01
bigcom24         0.000000 -9.854463e-01
bigcom26         0.000000  3.001436e-01
bigcom28         0.000000  6.232249e-01
bigcom30         0.000000 -2.111997e+00
bigcom31         0.000000 -5.345947e-01
bigcom32         0.000000 -5.168109e-01
bigcom33         0.000000 -1.004996e+00
bigcom34         0.000000 -1.189390e-01
bigcom36         0.000000 -1.015500e+00
bigcom37         0.000000 -2.293105e-01
bigcom38         0.000000 -7.683949e-02
bigcom39         0.000000  1.665436e+00
bigcom40         0.000000  6.290474e-01
bigcom43         0.000000 -7.660021e-01
bigcom44         0.000000 -9.760888e-01
bigcom46         0.000000 -1.095414e+00
bigcom47         0.000000 -8.329581e-01
bigcom49         0.000000 -4.865824e-01
bigcom50         0.000000 -1.034877e+00
bigcom51         0.000000 -5.070815e-01
bigcom52         0.000000 -5.795862e-01
bigcom54         0.000000 -2.916617e-01
bigcom56         0.000000 -1.186988e+00
bigcom62         0.000000  3.969411e+00
bigcom66         0.000000 -4.891373e-01
bigcom68         0.000000 -5.280070e-01
bigcom69         0.000000 -1.096057e+00
bigcom71         0.000000 -4.543203e-01
bigcom72         0.000000 -5.080906e-01
bigcom73         0.000000  1.188672e+00
bigcom74         0.000000 -7.746724e-01
bigcom75         0.000000 -7.837111e-01
bigcom76         0.000000 -9.923223e-01
bigcom77         0.000000 -8.897349e-01
bigcom79         0.000000 -5.584111e-01
bigcom80         0.000000 -1.026009e+00
bigcom82         0.000000 -9.925312e-01
bigcom83         0.000000 -2.511125e-02
bigcom84         0.000000  2.458895e+00
bigcom85         0.000000 -4.342203e-01
bigcom87         0.000000 -7.656030e-01
bigcom89         0.000000 -6.575260e-01
bigcom91         0.000000 -1.114798e+00
bigcom92         0.000000 -9.799187e-01
bigcom93         0.000000  0.000000e+00
bigcom96         0.000000 -5.622515e-01
bigcom97         0.000000 -8.129835e-01
bigcom98         0.000000 -6.342326e-01
bigcom99         0.000000  0.000000e+00
bigcom101        0.000000 -2.527834e-01
bigcom104        0.000000 -7.164467e-01
bigcom106        0.000000 -1.074239e+00
bigcom109        0.000000 -3.825749e-01
bigcom113        0.000000 -1.266128e+00
bigcom116        0.000000 -1.014576e+00
bigcom120        0.000000 -1.430439e+00
bigcom123        0.000000 -4.551342e-01
bigcom126        0.000000 -6.171582e-01
bigcom127        0.000000 -3.461165e-01
bigcom137        0.000000 -8.013567e-01
bigcom139        0.000000 -4.733126e-01
bigcom140        0.000000 -1.078520e+00
bigcom143        0.000000 -1.048180e+00
bigcom145        0.000000 -4.529658e-01
bigcom146        0.000000 -9.826440e-01
bigcom147        0.000000 -6.795268e-01
bigcom149        0.000000 -3.376499e-01
bigcom153        0.000000 -9.343227e-01
bigcom154        0.000000 -3.730044e-01
bigcom156        0.000000 -7.868153e-01
bigcom157        0.000000 -1.439688e-02
bigcom158        0.000000  0.000000e+00
bigcom160        0.000000 -4.366838e-01
bigcom161        0.000000 -3.176688e-01
bigcom162        0.000000 -6.154473e-01
bigcom164        0.000000 -2.299424e-01
bigcom166        0.000000 -1.014352e+00
bigcom167        0.000000 -8.922212e-01
bigcom171        0.000000 -9.806206e-01
bigcom173        0.000000 -4.362352e-01
bigcom175        0.000000 -2.595861e-01
bigcom176        0.000000 -7.794328e-02
bigcom177        0.000000 -5.460593e-01
bigcom178        0.000000 -6.458809e-01
bigcom180        0.000000 -4.481745e-01
bigcom181        0.000000 -1.255214e+00
bigcom184        0.000000 -6.806945e-01
bigcom186        0.000000 -7.806834e-01
bigcom187        0.000000 -1.018187e+00
bigcom189        0.000000 -9.997054e-02
bigcom194        0.000000 -7.327992e-01
bigcom195        0.000000 -8.703908e-02
bigcom196        0.000000 -1.575856e+00
bigcom204        0.000000  0.000000e+00
bigcom205        0.000000 -6.826525e-01
bigcom212        0.000000 -8.956143e-01
bigcom214        0.000000 -1.206325e+00
bigcom222        0.000000 -7.127455e-01
bigcom223        0.000000 -1.096804e+00
bigcom226        0.000000 -2.979950e-01
bigcom227        0.000000 -6.008429e-01
bigcom229        0.000000 -6.372536e-01
bigcom233        0.000000 -4.387138e-01
bigcom236        0.000000 -1.616972e-02
bigcom237        0.000000 -4.984615e-01
bigcom246        0.000000 -5.309766e-01
bigcom248        0.000000 -9.884313e-01
bigcom249        0.000000 -4.462510e-01
bigcom250        0.000000 -1.050205e+00
bigcom254        0.000000  0.000000e+00
bigcom266        0.000000 -1.041169e+00
bigcom269        0.000000  0.000000e+00
bigcom272        0.000000 -5.590419e-01
bigcom274        0.000000 -5.363355e-02
bigcom281        0.000000 -3.065914e-01
bigcom291        0.000000 -7.633553e-01
bigcom292        0.000000 -5.784841e-01
bigcom295        0.000000  2.871286e+00
bigcom299        0.000000 -5.691783e-01
bigcom301        0.000000 -7.096764e-01
bigcom306        0.000000 -5.624607e-01
bigcom309        0.000000 -8.308094e-01
bigcom314        0.000000 -5.442689e-01
bigcom321        0.000000 -5.517791e-01
bigcom341        0.000000 -9.678757e-01
bigcom350        0.000000 -4.358255e-01
bigcom353        0.000000 -1.298830e-01
bigcom359        0.000000 -5.680147e-01
bigcom363        0.000000  0.000000e+00
bigcom365        0.000000 -9.955846e-01
bigcom385        0.000000 -5.129630e-01
bigcom386        0.000000 -9.204238e-01
bigcom408        0.000000 -8.421300e-01
bigcom412        0.000000 -5.629857e-01
bigcom480        0.000000 -8.433346e-01
spin_vertex      0.000000  3.460597e-01
membership_s1    0.000000 -3.913800e-02
membership_s3    0.000000 -2.143671e-02
membership_s4    0.000000 -1.561467e-01
membership_s5    0.000000 -1.749172e-01
membership_s6    0.000000  4.376025e-01
membership_s7    0.000000  5.119714e-01
membership_s8    0.000000 -2.209352e-01
membership_s9    0.000000 -1.512047e+00
membership_s11   0.000000 -4.872408e-01
membership_s12   0.000000 -2.624676e-01
membership_s14   0.000000 -4.785212e-01
membership_s15   0.000000  5.958188e-01
membership_s16   0.000000 -5.547524e-01
membership_s17   0.000000 -6.768780e-01
membership_s18   0.000000 -1.071129e+00
membership_s20   0.000000 -5.697736e-01
membership_s21   0.000000 -1.387959e+00
membership_s22   0.000000 -8.444449e-01
membership_s24   0.000000 -7.763788e-01
membership_s25   0.000000 -9.401346e-01
membership_s26   0.000000  0.000000e+00
membership_s27   0.000000  4.950262e-01
membership_s28   0.000000 -2.542828e-01
membership_s30   0.000000  1.954837e-01
membership_s31   0.000000  1.292125e-01
membership_s32   0.000000  8.243881e-01
membership_s33   0.000000 -6.222244e-01
membership_s36   0.000000  0.000000e+00
membership_s37   0.000000 -1.053821e+00
V1               0.000000 -9.401452e-01
V2               0.000000 -1.896768e+00
pdi              0.000000 -7.225015e+01
adhesion         0.000000  1.219580e-04
cohesion         0.000000 -4.497467e-06
inner            0.000000  1.204130e-06
outer            0.000000 -2.169358e-05
ioratio          0.000000  2.197980e-01
comsize          0.000000 -2.455063e-05
target           0.000000  8.714972e-03
[1] "Dataset: med_TnotC Model GBM, run: 3 of 10 2015-06-16 10:26:09"
Iter   TrainDeviance   ValidDeviance   StepSize   Improve
     1        0.1458             nan     0.0100   -0.0000
     2        0.1449             nan     0.0100   -0.0000
     3        0.1430             nan     0.0100   -0.0000
     4        0.1406             nan     0.0100   -0.0001
     5        0.1385             nan     0.0100    0.0000
     6        0.1372             nan     0.0100   -0.0000
     7        0.1359             nan     0.0100   -0.0000
     8        0.1344             nan     0.0100   -0.0000
     9        0.1331             nan     0.0100   -0.0000
    10        0.1320             nan     0.0100   -0.0001
    20        0.1214             nan     0.0100   -0.0000
    40        0.1070             nan     0.0100   -0.0000
    60        0.0978             nan     0.0100   -0.0000
    80        0.0886             nan     0.0100   -0.0000
   100        0.0816             nan     0.0100   -0.0000
   106        0.0797             nan     0.0100   -0.0000

[1] "GBM variable coefficients"
                            var    rel.inf
comsize                 comsize 4.01012152
spin_vertex         spin_vertex 3.29423525
pagerank               pagerank 3.17419641
V2                           V2 2.89803977
orbit39                 orbit39 2.86252495
outer                     outer 2.85289647
bet                         bet 2.77968543
walktrap_vertex walktrap_vertex 2.46591141
graph22                 graph22 2.17017961
knn                         knn 2.12316940
ratio5                   ratio5 2.01760367
orbit56                 orbit56 1.95307224
graph25                 graph25 1.87556433
orbit25                 orbit25 1.80361203
graph11                 graph11 1.76756934
orbit55                 orbit55 1.71518715
orbit48                 orbit48 1.65117836
ratio1                   ratio1 1.64757211
graph20                 graph20 1.58383902
ratio4                   ratio4 1.45964002
V1                           V1 1.30259196
inner                     inner 1.17705398
orbit18                 orbit18 1.14770880
orbit46                 orbit46 1.14184863
orbit44                 orbit44 1.09861794
orbit11                 orbit11 1.05858584
trans                     trans 1.02402040
ioratio                 ioratio 1.02227812
graph13                 graph13 1.01759829
orbit29                 orbit29 0.99903303
upto_sixth           upto_sixth 0.91106331
orbit40                 orbit40 0.89239392
graph15                 graph15 0.86393514
upto_fourth         upto_fourth 0.86386377
orbit50                 orbit50 0.85131621
orbit49                 orbit49 0.84836273
orbit7                   orbit7 0.79370868
orbit15                 orbit15 0.77202238
graph10                 graph10 0.76745634
ratio6                   ratio6 0.75615189
orbit20                 orbit20 0.74077157
graph12                 graph12 0.73921233
graph6                   graph6 0.73480000
constraint           constraint 0.72013915
graph27                 graph27 0.68731208
orbit27                 orbit27 0.68001143
ratio2                   ratio2 0.67895999
orbit64                 orbit64 0.67326391
orbit59                 orbit59 0.66239557
orbit63                 orbit63 0.65111326
orbit38                 orbit38 0.64448551
orbit51                 orbit51 0.63326047
orbit35                 orbit35 0.62710877
adhesion               adhesion 0.62540106
graph18                 graph18 0.61949369
orbit65                 orbit65 0.60731197
graph19                 graph19 0.59733183
sixth                     sixth 0.56249328
orbit62                 orbit62 0.55915367
graph21                 graph21 0.54757655
orbit41                 orbit41 0.53302971
graph5                   graph5 0.51663210
graph4                   graph4 0.50092386
orbit32                 orbit32 0.49978190
orbit5                   orbit5 0.49649576
orbit21                 orbit21 0.49535073
graph9                   graph9 0.48132667
orbit28                 orbit28 0.48037429
close                     close 0.46293905
orbit17                 orbit17 0.46119976
orbit53                 orbit53 0.46052134
graph23                 graph23 0.46037086
third                     third 0.45745805
graph2                   graph2 0.45656308
upto_fifth           upto_fifth 0.42213807
fifth                     fifth 0.40479257
orbit13                 orbit13 0.39191633
graph3                   graph3 0.38074605
graph17                 graph17 0.38025557
orbit68                 orbit68 0.37283320
graph29                 graph29 0.37259180
orbit1                   orbit1 0.36467181
orbit45                 orbit45 0.36414616
orbit33                 orbit33 0.35581300
orbit30                 orbit30 0.35369091
orbit36                 orbit36 0.35266070
orbit54                 orbit54 0.34072345
graph1                   graph1 0.33535609
graph7                   graph7 0.33386642
orbit19                 orbit19 0.32816393
graph16                 graph16 0.32521876
orbit9                   orbit9 0.31779915
orbit2                   orbit2 0.31246019
membership_s7     membership_s7 0.30914185
cohesion               cohesion 0.30540284
upto_third           upto_third 0.28707737
bigcom84               bigcom84 0.28615959
hubscore               hubscore 0.27765126
upto_second         upto_second 0.27682323
orbit24                 orbit24 0.26449938
bigcom40               bigcom40 0.26312215
orbit26                 orbit26 0.26118613
orbit16                 orbit16 0.26043338
orbit52                 orbit52 0.24638676
orbit42                 orbit42 0.23741876
orbit10                 orbit10 0.22143451
orbit37                 orbit37 0.21819686
graph26                 graph26 0.21197394
orbit22                 orbit22 0.21057879
ratio3                   ratio3 0.19684692
orbit58                 orbit58 0.19313714
graph8                   graph8 0.18523665
bigcom28               bigcom28 0.18416770
orbit66                 orbit66 0.17487809
orbit12                 orbit12 0.17390073
orbit23                 orbit23 0.17160008
pdi                         pdi 0.16348529
orbit6                   orbit6 0.16124050
selfinter             selfinter 0.15280429
coreness               coreness 0.14911581
graph28                 graph28 0.14126149
orbit61                 orbit61 0.13956470
orbit70                 orbit70 0.12323330
fourth                   fourth 0.11346804
graph0                   graph0 0.11176283
orbit47                 orbit47 0.11105688
orbit60                 orbit60 0.10801017
bigcom4                 bigcom4 0.10103181
orbit43                 orbit43 0.08986735
bigcom9                 bigcom9 0.08830398
membership_s30   membership_s30 0.08811057
graph24                 graph24 0.08760802
membership_s32   membership_s32 0.08681420
orbit71                 orbit71 0.07643002
graph14                 graph14 0.07029832
bigcom1                 bigcom1 0.06052625
orbit57                 orbit57 0.05216933
bigcom21               bigcom21 0.04951738
ecc                         ecc 0.04946073
orbit31                 orbit31 0.04911033
evcent                   evcent 0.04478534
target                   target 0.02866546
second                   second 0.02573579
AP                           AP 0.02370874
bigcom26               bigcom26 0.02302521
orbit69                 orbit69 0.01807823
membership_s27   membership_s27 0.01467826
orbit0                   orbit0 0.00000000
orbit3                   orbit3 0.00000000
orbit4                   orbit4 0.00000000
orbit8                   orbit8 0.00000000
orbit14                 orbit14 0.00000000
orbit34                 orbit34 0.00000000
orbit67                 orbit67 0.00000000
orbit72                 orbit72 0.00000000
eccrad                   eccrad 0.00000000
first                     first 0.00000000
bigcom2                 bigcom2 0.00000000
bigcom3                 bigcom3 0.00000000
bigcom6                 bigcom6 0.00000000
bigcom8                 bigcom8 0.00000000
bigcom11               bigcom11 0.00000000
bigcom13               bigcom13 0.00000000
bigcom15               bigcom15 0.00000000
bigcom16               bigcom16 0.00000000
bigcom22               bigcom22 0.00000000
bigcom24               bigcom24 0.00000000
bigcom30               bigcom30 0.00000000
bigcom31               bigcom31 0.00000000
bigcom32               bigcom32 0.00000000
bigcom33               bigcom33 0.00000000
bigcom34               bigcom34 0.00000000
bigcom36               bigcom36 0.00000000
bigcom37               bigcom37 0.00000000
bigcom38               bigcom38 0.00000000
bigcom39               bigcom39 0.00000000
bigcom43               bigcom43 0.00000000
bigcom44               bigcom44 0.00000000
bigcom46               bigcom46 0.00000000
bigcom47               bigcom47 0.00000000
bigcom49               bigcom49 0.00000000
bigcom50               bigcom50 0.00000000
bigcom51               bigcom51 0.00000000
bigcom52               bigcom52 0.00000000
bigcom54               bigcom54 0.00000000
bigcom56               bigcom56 0.00000000
bigcom62               bigcom62 0.00000000
bigcom66               bigcom66 0.00000000
bigcom68               bigcom68 0.00000000
bigcom69               bigcom69 0.00000000
bigcom71               bigcom71 0.00000000
bigcom72               bigcom72 0.00000000
bigcom73               bigcom73 0.00000000
bigcom74               bigcom74 0.00000000
bigcom75               bigcom75 0.00000000
bigcom76               bigcom76 0.00000000
bigcom77               bigcom77 0.00000000
bigcom79               bigcom79 0.00000000
bigcom80               bigcom80 0.00000000
bigcom82               bigcom82 0.00000000
bigcom83               bigcom83 0.00000000
bigcom85               bigcom85 0.00000000
bigcom87               bigcom87 0.00000000
bigcom89               bigcom89 0.00000000
bigcom91               bigcom91 0.00000000
bigcom92               bigcom92 0.00000000
bigcom93               bigcom93 0.00000000
bigcom96               bigcom96 0.00000000
bigcom97               bigcom97 0.00000000
bigcom98               bigcom98 0.00000000
bigcom99               bigcom99 0.00000000
bigcom101             bigcom101 0.00000000
bigcom104             bigcom104 0.00000000
bigcom106             bigcom106 0.00000000
bigcom109             bigcom109 0.00000000
bigcom113             bigcom113 0.00000000
bigcom116             bigcom116 0.00000000
bigcom120             bigcom120 0.00000000
bigcom123             bigcom123 0.00000000
bigcom126             bigcom126 0.00000000
bigcom127             bigcom127 0.00000000
bigcom137             bigcom137 0.00000000
bigcom139             bigcom139 0.00000000
bigcom140             bigcom140 0.00000000
bigcom143             bigcom143 0.00000000
bigcom145             bigcom145 0.00000000
bigcom146             bigcom146 0.00000000
bigcom147             bigcom147 0.00000000
bigcom149             bigcom149 0.00000000
bigcom153             bigcom153 0.00000000
bigcom154             bigcom154 0.00000000
bigcom156             bigcom156 0.00000000
bigcom157             bigcom157 0.00000000
bigcom158             bigcom158 0.00000000
bigcom160             bigcom160 0.00000000
bigcom161             bigcom161 0.00000000
bigcom162             bigcom162 0.00000000
bigcom164             bigcom164 0.00000000
bigcom166             bigcom166 0.00000000
bigcom167             bigcom167 0.00000000
bigcom171             bigcom171 0.00000000
bigcom173             bigcom173 0.00000000
bigcom175             bigcom175 0.00000000
bigcom176             bigcom176 0.00000000
bigcom177             bigcom177 0.00000000
bigcom178             bigcom178 0.00000000
bigcom180             bigcom180 0.00000000
bigcom181             bigcom181 0.00000000
bigcom184             bigcom184 0.00000000
bigcom186             bigcom186 0.00000000
bigcom187             bigcom187 0.00000000
bigcom189             bigcom189 0.00000000
bigcom194             bigcom194 0.00000000
bigcom195             bigcom195 0.00000000
bigcom196             bigcom196 0.00000000
bigcom204             bigcom204 0.00000000
bigcom205             bigcom205 0.00000000
bigcom212             bigcom212 0.00000000
bigcom214             bigcom214 0.00000000
bigcom222             bigcom222 0.00000000
bigcom223             bigcom223 0.00000000
bigcom226             bigcom226 0.00000000
bigcom227             bigcom227 0.00000000
bigcom229             bigcom229 0.00000000
bigcom233             bigcom233 0.00000000
bigcom236             bigcom236 0.00000000
bigcom237             bigcom237 0.00000000
bigcom246             bigcom246 0.00000000
bigcom248             bigcom248 0.00000000
bigcom249             bigcom249 0.00000000
bigcom250             bigcom250 0.00000000
bigcom254             bigcom254 0.00000000
bigcom266             bigcom266 0.00000000
bigcom269             bigcom269 0.00000000
bigcom272             bigcom272 0.00000000
bigcom274             bigcom274 0.00000000
bigcom281             bigcom281 0.00000000
bigcom291             bigcom291 0.00000000
bigcom292             bigcom292 0.00000000
bigcom295             bigcom295 0.00000000
bigcom299             bigcom299 0.00000000
bigcom301             bigcom301 0.00000000
bigcom306             bigcom306 0.00000000
bigcom309             bigcom309 0.00000000
bigcom314             bigcom314 0.00000000
bigcom321             bigcom321 0.00000000
bigcom341             bigcom341 0.00000000
bigcom350             bigcom350 0.00000000
bigcom353             bigcom353 0.00000000
bigcom359             bigcom359 0.00000000
bigcom363             bigcom363 0.00000000
bigcom365             bigcom365 0.00000000
bigcom385             bigcom385 0.00000000
bigcom386             bigcom386 0.00000000
bigcom408             bigcom408 0.00000000
bigcom412             bigcom412 0.00000000
bigcom480             bigcom480 0.00000000
membership_s1     membership_s1 0.00000000
membership_s3     membership_s3 0.00000000
membership_s4     membership_s4 0.00000000
membership_s5     membership_s5 0.00000000
membership_s6     membership_s6 0.00000000
membership_s8     membership_s8 0.00000000
membership_s9     membership_s9 0.00000000
membership_s11   membership_s11 0.00000000
membership_s12   membership_s12 0.00000000
membership_s14   membership_s14 0.00000000
membership_s15   membership_s15 0.00000000
membership_s16   membership_s16 0.00000000
membership_s17   membership_s17 0.00000000
membership_s18   membership_s18 0.00000000
membership_s20   membership_s20 0.00000000
membership_s21   membership_s21 0.00000000
membership_s22   membership_s22 0.00000000
membership_s24   membership_s24 0.00000000
membership_s25   membership_s25 0.00000000
membership_s26   membership_s26 0.00000000
membership_s28   membership_s28 0.00000000
membership_s31   membership_s31 0.00000000
membership_s33   membership_s33 0.00000000
membership_s36   membership_s36 0.00000000
membership_s37   membership_s37 0.00000000
[1] "Dataset: med_TnotC Model RF, run: 3 of 10 2015-06-16 10:26:53"
     |      Out-of-bag   |
Tree |      MSE  %Var(y) |
   1 |  0.03286   237.87 |
   2 |  0.03192   231.03 |
   3 |  0.02883   208.66 |
   4 |  0.02563   185.54 |
   5 |  0.02347   169.87 |
   6 |  0.02232   161.55 |
   7 |  0.02034   147.24 |
   8 |  0.01871   135.40 |
   9 |  0.01808   130.86 |
  10 |  0.01863   134.84 |
  11 |  0.01797   130.08 |
  12 |  0.01756   127.08 |
  13 |   0.0174   125.93 |
  14 |  0.01732   125.34 |
  15 |  0.01714   124.10 |
  16 |    0.017   123.04 |
  17 |  0.01681   121.67 |
  18 |  0.01671   120.96 |
  19 |  0.01674   121.14 |
  20 |  0.01654   119.74 |
  21 |  0.01646   119.16 |
  22 |  0.01641   118.80 |
  23 |  0.01641   118.75 |
  24 |  0.01636   118.45 |
  25 |  0.01638   118.59 |
  26 |  0.01623   117.50 |
  27 |  0.01621   117.33 |
  28 |  0.01618   117.13 |
  29 |  0.01616   116.99 |
  30 |  0.01615   116.87 |
  31 |   0.0161   116.50 |
  32 |  0.01605   116.18 |
  33 |  0.01599   115.74 |
  34 |  0.01601   115.88 |
  35 |  0.01592   115.23 |
  36 |   0.0159   115.09 |
  37 |  0.01585   114.74 |
  38 |  0.01581   114.46 |
  39 |  0.01584   114.63 |
  40 |  0.01577   114.15 |
  41 |  0.01575   113.97 |
  42 |  0.01577   114.12 |
  43 |  0.01576   114.06 |
  44 |  0.01576   114.10 |
  45 |  0.01576   114.04 |
  46 |  0.01573   113.87 |
  47 |  0.01567   113.45 |
  48 |  0.01566   113.33 |
  49 |  0.01563   113.12 |
  50 |  0.01562   113.04 |
  51 |   0.0156   112.92 |
  52 |  0.01558   112.75 |
  53 |  0.01556   112.62 |
  54 |  0.01554   112.48 |
  55 |  0.01553   112.44 |
  56 |  0.01553   112.43 |
  57 |  0.01551   112.27 |
  58 |  0.01551   112.24 |
  59 |   0.0155   112.17 |
  60 |  0.01546   111.88 |
  61 |  0.01543   111.66 |
  62 |  0.01544   111.74 |
  63 |  0.01543   111.71 |
  64 |  0.01543   111.66 |
  65 |  0.01543   111.71 |
  66 |  0.01543   111.69 |
  67 |  0.01541   111.56 |
  68 |  0.01541   111.52 |
  69 |  0.01541   111.56 |
  70 |  0.01542   111.58 |
  71 |  0.01541   111.56 |
  72 |  0.01541   111.53 |
  73 |  0.01541   111.51 |
  74 |  0.01539   111.42 |
  75 |  0.01538   111.36 |
  76 |  0.01537   111.27 |
  77 |  0.01535   111.14 |
  78 |  0.01535   111.14 |
  79 |  0.01535   111.10 |
  80 |  0.01534   111.00 |
  81 |  0.01533   110.95 |
  82 |  0.01533   110.98 |
  83 |  0.01532   110.93 |
  84 |  0.01533   110.94 |
  85 |  0.01533   110.94 |
  86 |  0.01531   110.85 |
  87 |  0.01532   110.86 |
  88 |  0.01532   110.90 |
  89 |  0.01532   110.89 |
  90 |  0.01533   110.95 |
  91 |  0.01533   110.96 |
  92 |  0.01533   110.99 |
  93 |  0.01532   110.87 |
  94 |  0.01531   110.83 |
  95 |  0.01532   110.91 |
  96 |  0.01532   110.92 |
  97 |  0.01531   110.82 |
  98 |  0.01531   110.82 |
  99 |  0.01532   110.87 |
 100 |  0.01532   110.87 |
[1] "Random Forest variable coefficients"
                      %IncMSE IncNodePurity
graph5           1.101391e-03  3.827627e-01
graph6           3.992623e-03  1.835355e-01
graph7           3.113460e-03  2.211186e-01
graph8           6.220763e-04  1.698427e-01
graph9           2.336384e-03  3.466998e-01
graph10          2.708194e-03  3.968365e-01
graph11          6.666881e-03  3.645424e-01
graph12          1.494289e-03  3.776629e-01
graph13          1.049226e-03  3.055794e-01
graph14          7.544511e-03  3.944145e-01
graph15          2.744786e-03  3.571860e-01
graph16          1.038752e-03  2.704424e-01
graph17          2.425176e-03  3.364416e-01
graph18          3.877792e-03  2.174648e-01
graph19          1.985901e-03  2.589772e-01
graph20          5.394504e-03  5.478701e-01
graph21          1.136016e-03  3.830048e-01
graph22          1.172386e-02  4.034946e-01
graph23          5.566962e-03  3.516177e-01
graph24          3.119740e-03  2.587415e-01
graph25          2.212534e-03  4.801335e-01
graph26          3.753901e-04  2.112120e-01
graph27          1.376261e-03  1.687048e-01
graph28          4.553055e-04  5.782825e-02
graph29          2.355328e-04  1.772237e-01
orbit0           2.344581e-04  1.737901e-01
orbit1           1.753645e-03  1.231417e-01
orbit2           6.880826e-04  2.163497e-01
orbit3           6.464774e-04  1.648864e-01
orbit4           5.820530e-04  1.287016e-01
orbit5           1.505913e-03  3.002073e-01
orbit6           3.670817e-03  3.202281e-01
orbit7           1.265515e-03  5.100732e-01
orbit8           1.819036e-03  2.582197e-01
orbit9           1.029583e-03  4.227487e-01
orbit10          2.669307e-03  2.170770e-01
orbit11          6.758684e-04  3.031723e-01
orbit12          4.087202e-03  2.046192e-01
orbit13          1.056821e-03  1.271308e-01
orbit14          8.586117e-04  1.887238e-01
orbit15          2.990270e-03  2.918621e-01
orbit16          1.012050e-03  2.289341e-01
orbit17          1.725153e-03  1.706165e-01
orbit18          2.839094e-03  7.582830e-01
orbit19          3.454772e-03  2.211673e-01
orbit20          2.623077e-03  3.141803e-01
orbit21          6.983224e-04  2.844842e-01
orbit22          7.077060e-03  4.868228e-01
orbit23          1.632386e-03  3.208536e-01
orbit24          4.389033e-04  4.264008e-01
orbit25          6.561367e-03  5.552450e-01
orbit26          1.056360e-03  4.054842e-01
orbit27          4.229057e-03  3.764819e-01
orbit28          1.921646e-03  4.552443e-01
orbit29          3.289000e-03  3.318091e-01
orbit30          1.136361e-03  2.207499e-01
orbit31          3.130395e-03  3.175383e-01
orbit32          5.595614e-03  3.026714e-01
orbit33          6.779491e-04  2.620057e-01
orbit34          3.290249e-03  2.361326e-01
orbit35          4.557361e-03  4.929079e-01
orbit36          3.140485e-03  4.625116e-01
orbit37          1.418128e-03  3.900119e-01
orbit38          2.021117e-03  2.602274e-01
orbit39          4.270348e-03  4.599094e-01
orbit40          9.848204e-03  3.986777e-01
orbit41          1.850862e-03  1.933065e-01
orbit42          3.106349e-04  1.858230e-01
orbit43          7.445299e-03  3.548624e-01
orbit44          6.584777e-04  3.170143e-01
orbit45          6.144112e-03  6.412904e-01
orbit46          6.330305e-03  4.775301e-01
orbit47          9.013399e-04  3.251470e-01
orbit48          2.516585e-03  4.750631e-01
orbit49          4.410085e-03  6.450106e-01
orbit50          8.184096e-04  4.226877e-01
orbit51          1.684632e-03  4.083413e-01
orbit52          3.063250e-03  3.727796e-01
orbit53          3.402847e-03  4.134558e-01
orbit54          6.525621e-03  4.039420e-01
orbit55          6.825697e-04  4.098670e-01
orbit56          3.140872e-03  5.124487e-01
orbit57          6.997149e-04  6.927029e-02
orbit58          2.751856e-04  1.199215e-01
orbit59          6.092375e-03  2.503268e-01
orbit60          1.613152e-03  2.345523e-01
orbit61          4.315110e-04  9.342416e-02
orbit62          1.238864e-03  5.999803e-01
orbit63          1.976121e-03  1.556211e-01
orbit64          1.304727e-03  3.130797e-01
orbit65          2.770407e-03  3.365854e-01
orbit66          2.824292e-03  1.792906e-01
orbit67          4.083979e-04  9.443927e-02
orbit68          1.268121e-03  1.479751e-01
orbit69          1.570362e-03  1.532798e-01
orbit70          3.269626e-04  9.393123e-02
orbit71          3.174671e-04  9.699761e-02
orbit72          3.208868e-04  1.738549e-01
AP               3.889430e-05  9.072953e-02
bet              1.063685e-03  1.031825e+00
ecc              2.552804e-04  5.032627e-02
eccrad           1.224932e-04  6.259762e-02
close            3.165883e-03  2.043113e-01
constraint       2.403268e-03  4.879546e-01
coreness         2.290347e-03  1.628556e-01
knn              3.943758e-03  5.755924e-01
hubscore         1.934189e-03  2.332265e-01
pagerank         1.782858e-03  9.881987e-01
trans            8.690236e-04  4.260346e-01
evcent           1.823038e-03  4.295897e-01
first            9.833697e-05  2.115603e-01
upto_second      3.211653e-03  1.631120e-01
upto_third       1.611200e-03  1.769124e-01
upto_fourth      2.073078e-03  3.568325e-01
upto_fifth       2.021749e-03  1.847588e-01
upto_sixth       2.134843e-04  2.434861e-01
second           3.265834e-03  1.018882e-01
third            4.296367e-03  5.597038e-01
fourth           4.314214e-03  4.846760e-01
fifth            1.080327e-03  6.384481e-01
sixth            2.897270e-03  4.399309e-01
ratio1           5.305495e-03  6.198286e-01
ratio2           2.597278e-03  6.350894e-01
ratio3           2.852084e-03  4.340207e-01
ratio4           7.991479e-03  6.223093e-01
ratio5           2.960889e-04  3.879740e-01
ratio6           2.514891e-03  4.032643e-01
selfinter        1.127826e-05  3.479139e-02
walktrap_vertex  1.821303e-03  1.304009e+00
bigcom1          9.185090e-05  1.143762e-01
bigcom2          0.000000e+00  0.000000e+00
bigcom3          2.174172e-05  2.326214e-02
bigcom4          1.635727e-04  1.374155e-01
bigcom6          0.000000e+00  0.000000e+00
bigcom8          3.706011e-04  1.176957e-01
bigcom9         -4.039403e-05  5.385883e-02
bigcom11         0.000000e+00  0.000000e+00
bigcom13         0.000000e+00  0.000000e+00
bigcom15         0.000000e+00  2.168404e-21
bigcom16         0.000000e+00  0.000000e+00
bigcom21         1.512730e-04  1.470881e-01
bigcom22         6.664935e-06  1.215661e-02
bigcom24         0.000000e+00  0.000000e+00
bigcom26         5.494221e-05  5.874791e-02
bigcom28         1.093855e-04  1.526627e-01
bigcom30         0.000000e+00  0.000000e+00
bigcom31         0.000000e+00  0.000000e+00
bigcom32         0.000000e+00  0.000000e+00
bigcom33         0.000000e+00  0.000000e+00
bigcom34         0.000000e+00  0.000000e+00
bigcom36         0.000000e+00  0.000000e+00
bigcom37         0.000000e+00  0.000000e+00
bigcom38         0.000000e+00  0.000000e+00
bigcom39         0.000000e+00  0.000000e+00
bigcom40         1.870997e-04  1.695653e-01
bigcom43         0.000000e+00  0.000000e+00
bigcom44         0.000000e+00  0.000000e+00
bigcom46         0.000000e+00  0.000000e+00
bigcom47         0.000000e+00  0.000000e+00
bigcom49         0.000000e+00  0.000000e+00
bigcom50         0.000000e+00  0.000000e+00
bigcom51         0.000000e+00  0.000000e+00
bigcom52         0.000000e+00  0.000000e+00
bigcom54         0.000000e+00  0.000000e+00
bigcom56         0.000000e+00  0.000000e+00
bigcom62        -2.856466e-07  4.852383e-01
bigcom66         0.000000e+00  0.000000e+00
bigcom68         0.000000e+00  0.000000e+00
bigcom69         0.000000e+00  0.000000e+00
bigcom71         0.000000e+00  0.000000e+00
bigcom72         0.000000e+00  0.000000e+00
bigcom73         0.000000e+00  0.000000e+00
bigcom74         0.000000e+00  0.000000e+00
bigcom75         0.000000e+00  0.000000e+00
bigcom76         0.000000e+00  0.000000e+00
bigcom77         0.000000e+00  0.000000e+00
bigcom79         0.000000e+00  0.000000e+00
bigcom80         0.000000e+00  0.000000e+00
bigcom82         0.000000e+00  0.000000e+00
bigcom83         0.000000e+00  0.000000e+00
bigcom84         7.584725e-05  3.846044e-01
bigcom85         0.000000e+00  0.000000e+00
bigcom87         0.000000e+00  0.000000e+00
bigcom89         0.000000e+00  0.000000e+00
bigcom91         0.000000e+00  0.000000e+00
bigcom92         0.000000e+00  0.000000e+00
bigcom93         0.000000e+00  0.000000e+00
bigcom96         0.000000e+00  0.000000e+00
bigcom97         0.000000e+00  0.000000e+00
bigcom98         0.000000e+00  0.000000e+00
bigcom99         0.000000e+00  0.000000e+00
bigcom101        0.000000e+00  0.000000e+00
bigcom104        0.000000e+00  0.000000e+00
bigcom106        0.000000e+00  0.000000e+00
bigcom109        0.000000e+00  0.000000e+00
bigcom113        0.000000e+00  0.000000e+00
bigcom116        0.000000e+00  0.000000e+00
bigcom120        0.000000e+00  0.000000e+00
bigcom123        0.000000e+00  0.000000e+00
bigcom126        0.000000e+00  0.000000e+00
bigcom127        0.000000e+00  0.000000e+00
bigcom137        0.000000e+00  0.000000e+00
bigcom139        0.000000e+00  0.000000e+00
bigcom140        0.000000e+00  0.000000e+00
bigcom143        0.000000e+00  0.000000e+00
bigcom145        0.000000e+00  0.000000e+00
bigcom146        0.000000e+00  0.000000e+00
bigcom147        0.000000e+00  0.000000e+00
bigcom149        0.000000e+00  0.000000e+00
bigcom153        0.000000e+00  0.000000e+00
bigcom154        0.000000e+00  0.000000e+00
bigcom156        0.000000e+00  0.000000e+00
bigcom157        0.000000e+00  0.000000e+00
bigcom158        0.000000e+00  0.000000e+00
bigcom160        0.000000e+00  0.000000e+00
bigcom161        0.000000e+00  0.000000e+00
bigcom162        0.000000e+00  0.000000e+00
bigcom164        0.000000e+00  0.000000e+00
bigcom166        0.000000e+00  0.000000e+00
bigcom167        0.000000e+00  0.000000e+00
bigcom171        0.000000e+00  0.000000e+00
bigcom173        0.000000e+00  0.000000e+00
bigcom175        0.000000e+00  0.000000e+00
bigcom176        0.000000e+00  0.000000e+00
bigcom177        0.000000e+00  0.000000e+00
bigcom178        0.000000e+00  0.000000e+00
bigcom180        0.000000e+00  0.000000e+00
bigcom181        0.000000e+00  0.000000e+00
bigcom184        0.000000e+00  0.000000e+00
bigcom186        0.000000e+00  0.000000e+00
bigcom187        0.000000e+00  0.000000e+00
bigcom189        0.000000e+00  0.000000e+00
bigcom194        0.000000e+00  0.000000e+00
bigcom195        0.000000e+00  0.000000e+00
bigcom196        0.000000e+00  0.000000e+00
bigcom204        0.000000e+00  0.000000e+00
bigcom205        0.000000e+00  0.000000e+00
bigcom212        0.000000e+00  0.000000e+00
bigcom214        0.000000e+00  0.000000e+00
bigcom222        0.000000e+00  0.000000e+00
bigcom223        0.000000e+00  0.000000e+00
bigcom226        0.000000e+00  0.000000e+00
bigcom227        0.000000e+00  0.000000e+00
bigcom229        0.000000e+00  0.000000e+00
bigcom233        0.000000e+00  0.000000e+00
bigcom236        0.000000e+00  0.000000e+00
bigcom237        0.000000e+00  0.000000e+00
bigcom246        0.000000e+00  0.000000e+00
bigcom248        0.000000e+00  0.000000e+00
bigcom249        0.000000e+00  0.000000e+00
bigcom250        0.000000e+00  0.000000e+00
bigcom254        0.000000e+00  0.000000e+00
bigcom266        0.000000e+00  0.000000e+00
bigcom269        0.000000e+00  0.000000e+00
bigcom272        0.000000e+00  0.000000e+00
bigcom274        0.000000e+00  0.000000e+00
bigcom281        0.000000e+00  0.000000e+00
bigcom291        0.000000e+00  0.000000e+00
bigcom292        0.000000e+00  0.000000e+00
bigcom295       -1.649810e-06  3.649848e-01
bigcom299        0.000000e+00  0.000000e+00
bigcom301        0.000000e+00  0.000000e+00
bigcom306        0.000000e+00  0.000000e+00
bigcom309        0.000000e+00  0.000000e+00
bigcom314        0.000000e+00  0.000000e+00
bigcom321        0.000000e+00  0.000000e+00
bigcom341        0.000000e+00  0.000000e+00
bigcom350        0.000000e+00  0.000000e+00
bigcom353        0.000000e+00  0.000000e+00
bigcom359        0.000000e+00  0.000000e+00
bigcom363        0.000000e+00  0.000000e+00
bigcom365        0.000000e+00  0.000000e+00
bigcom385        0.000000e+00  0.000000e+00
bigcom386        0.000000e+00  0.000000e+00
bigcom408        0.000000e+00  0.000000e+00
bigcom412        0.000000e+00  0.000000e+00
bigcom480        0.000000e+00  0.000000e+00
spin_vertex      1.159163e-03  1.457389e+00
membership_s1    5.147576e-05  6.842632e-02
membership_s3    0.000000e+00  0.000000e+00
membership_s4    1.171185e-04  5.489109e-02
membership_s5   -1.602458e-05  5.094444e-02
membership_s6    1.059493e-05  3.371520e-03
membership_s7    1.628314e-04  9.181832e-02
membership_s8    0.000000e+00  0.000000e+00
membership_s9    0.000000e+00  0.000000e+00
membership_s11   0.000000e+00  0.000000e+00
membership_s12   0.000000e+00  0.000000e+00
membership_s14   0.000000e+00  0.000000e+00
membership_s15   0.000000e+00  0.000000e+00
membership_s16   0.000000e+00  0.000000e+00
membership_s17   0.000000e+00  0.000000e+00
membership_s18   0.000000e+00  0.000000e+00
membership_s20   0.000000e+00  0.000000e+00
membership_s21   0.000000e+00  0.000000e+00
membership_s22   0.000000e+00  0.000000e+00
membership_s24   0.000000e+00  0.000000e+00
membership_s25   0.000000e+00  0.000000e+00
membership_s26   0.000000e+00  0.000000e+00
membership_s27  -2.098338e-06  1.084236e-01
membership_s28   0.000000e+00  0.000000e+00
membership_s30   3.610087e-05  4.690708e-02
membership_s31  -1.918360e-05  1.604396e-02
membership_s32   4.798204e-05  2.358035e-01
membership_s33   0.000000e+00  0.000000e+00
membership_s36   5.280392e-05  1.318965e-01
membership_s37   0.000000e+00  0.000000e+00
V1               1.632456e-03  4.906287e-01
V2               1.181300e-03  6.497844e-01
pdi              9.434655e-05  2.410737e-01
adhesion         4.721319e-03  6.886277e-01
cohesion         4.412835e-03  6.336836e-01
inner            2.446098e-03  9.648564e-01
outer            1.160034e-03  1.300197e+00
ioratio          3.107502e-03  7.217131e-01
comsize          1.009272e-03  1.578550e+00
target           2.494518e-05  1.489411e-01
[1] "Dataset: med_TnotC Model GLM, run: 3 of 10 2015-06-16 10:28:39"
[1] "glmnet variable coefficients"
                     [,1]          [,2]
(Intercept)     -4.253756  5.559593e+02
graph0           0.000000  3.437088e-04
graph1           0.000000 -1.768056e-05
graph2           0.000000  0.000000e+00
graph3           0.000000 -3.122553e-06
graph4           0.000000 -1.811084e-08
graph5           0.000000 -4.991621e-05
graph6           0.000000  4.640629e-06
graph7           0.000000  0.000000e+00
graph8           0.000000  5.032305e-03
graph9           0.000000  0.000000e+00
graph10          0.000000  0.000000e+00
graph11          0.000000 -4.021319e-10
graph12          0.000000  0.000000e+00
graph13          0.000000  3.320206e-07
graph14          0.000000 -2.857366e-09
graph15          0.000000 -6.383775e-06
graph16          0.000000  4.432132e-08
graph17          0.000000 -9.330509e-07
graph18          0.000000 -2.407534e-05
graph19          0.000000  3.154798e-08
graph20          0.000000  3.661898e-06
graph21          0.000000 -2.343280e-08
graph22          0.000000 -2.045648e-05
graph23          0.000000  0.000000e+00
graph24          0.000000  3.035549e-05
graph25          0.000000  5.270740e-05
graph26          0.000000 -2.401043e-04
graph27          0.000000 -1.120309e-03
graph28          0.000000 -3.848268e-05
graph29          0.000000  1.803216e-03
orbit0           0.000000  8.826444e-04
orbit1           0.000000 -5.714082e-05
orbit2           0.000000 -2.165470e-06
orbit3           0.000000  0.000000e+00
orbit4           0.000000 -1.149661e-05
orbit5           0.000000  0.000000e+00
orbit6           0.000000 -2.899431e-08
orbit7           0.000000 -8.401055e-05
orbit8           0.000000 -2.745018e-05
orbit9           0.000000  6.093711e-05
orbit10          0.000000  0.000000e+00
orbit11          0.000000  4.711524e-04
orbit12          0.000000  3.409972e-04
orbit13          0.000000 -3.133059e-03
orbit14          0.000000  4.537943e-03
orbit15          0.000000  0.000000e+00
orbit16          0.000000 -8.332249e-08
orbit17          0.000000 -2.919479e-07
orbit18          0.000000  1.363099e-08
orbit19          0.000000 -2.014406e-10
orbit20          0.000000  0.000000e+00
orbit21          0.000000  7.755924e-07
orbit22          0.000000 -4.373823e-10
orbit23          0.000000  1.427176e-05
orbit24          0.000000 -2.227726e-07
orbit25          0.000000  1.159114e-06
orbit26          0.000000  6.324392e-06
orbit27          0.000000  1.079762e-05
orbit28          0.000000  0.000000e+00
orbit29          0.000000  1.634168e-07
orbit30          0.000000 -2.100402e-06
orbit31          0.000000  7.061042e-09
orbit32          0.000000 -6.623105e-08
orbit33          0.000000 -4.312628e-04
orbit34          0.000000 -8.019568e-10
orbit35          0.000000  8.298652e-07
orbit36          0.000000 -7.523995e-06
orbit37          0.000000  4.705078e-07
orbit38          0.000000 -2.483287e-05
orbit39          0.000000  0.000000e+00
orbit40          0.000000 -2.589771e-06
orbit41          0.000000 -4.176062e-05
orbit42          0.000000  5.923268e-04
orbit43          0.000000 -2.251392e-05
orbit44          0.000000  9.074093e-04
orbit45          0.000000  3.275778e-06
orbit46          0.000000 -3.245864e-06
orbit47          0.000000 -8.908767e-06
orbit48          0.000000  4.620255e-05
orbit49          0.000000  8.624830e-06
orbit50          0.000000 -2.098563e-06
orbit51          0.000000 -2.298739e-06
orbit52          0.000000  1.689110e-05
orbit53          0.000000  7.766153e-05
orbit54          0.000000 -2.408916e-05
orbit55          0.000000  1.494728e-03
orbit56          0.000000 -4.404753e-05
orbit57          0.000000  2.160057e-05
orbit58          0.000000 -6.250991e-04
orbit59          0.000000  1.154853e-05
orbit60          0.000000  6.722219e-04
orbit61          0.000000 -3.401426e-03
orbit62          0.000000  1.981950e-04
orbit63          0.000000  1.531101e-04
orbit64          0.000000  2.014481e-04
orbit65          0.000000 -2.428278e-06
orbit66          0.000000 -8.218937e-04
orbit67          0.000000 -1.380228e-03
orbit68          0.000000 -9.204550e-04
orbit69          0.000000 -1.101450e-03
orbit70          0.000000  1.622990e-03
orbit71          0.000000 -7.718631e-04
orbit72          0.000000  2.230035e-03
AP               0.000000 -2.002072e-01
bet              0.000000  1.280876e-05
ecc              0.000000 -1.762797e-01
eccrad           0.000000 -1.032968e+00
close            0.000000  1.529302e-02
constraint       0.000000 -3.949615e-01
coreness         0.000000  4.629476e-02
knn              0.000000 -3.009305e-04
hubscore         0.000000  1.441208e+01
pagerank         0.000000 -1.087211e+01
trans            0.000000 -6.752297e-01
evcent           0.000000  1.109143e+01
first            0.000000  1.010035e-06
upto_second      0.000000  0.000000e+00
upto_third       0.000000 -5.911719e-05
upto_fourth      0.000000  0.000000e+00
upto_fifth       0.000000  4.129739e-03
upto_sixth       0.000000 -4.567208e-02
second           0.000000  0.000000e+00
third            0.000000 -1.096115e-04
fourth           0.000000  7.123623e-05
fifth            0.000000  2.190075e-05
sixth            0.000000 -7.214458e-03
ratio1           0.000000  2.501657e-03
ratio2           0.000000  5.702593e-04
ratio3           0.000000 -1.105732e-01
ratio4           0.000000  5.357501e+00
ratio5           0.000000 -2.650099e-01
ratio6           0.000000  8.827241e-03
selfinter        0.000000  2.421727e-01
walktrap_vertex  0.000000  5.388738e-01
bigcom1          0.000000 -6.221402e-02
bigcom2          0.000000 -8.047740e-01
bigcom3          0.000000 -4.981478e-01
bigcom4          0.000000 -6.278572e-02
bigcom6          0.000000 -1.109292e+00
bigcom8          0.000000 -6.281139e-02
bigcom9          0.000000  6.954900e-01
bigcom11         0.000000 -1.348213e+00
bigcom13         0.000000 -1.156027e+00
bigcom15         0.000000 -6.595296e-01
bigcom16         0.000000 -8.368105e-01
bigcom21         0.000000  8.353534e-02
bigcom22         0.000000 -6.914649e-01
bigcom24         0.000000 -1.229967e+00
bigcom26         0.000000  9.394954e-02
bigcom28         0.000000  2.333117e-02
bigcom30         0.000000 -2.207795e+00
bigcom31         0.000000 -8.614995e-01
bigcom32         0.000000 -9.813479e-01
bigcom33         0.000000 -9.748977e-01
bigcom34         0.000000 -2.689497e-01
bigcom36         0.000000 -1.087067e+00
bigcom37         0.000000 -2.693443e-01
bigcom38         0.000000 -2.775387e-01
bigcom39         0.000000 -1.244847e+00
bigcom40         0.000000  8.625060e-02
bigcom43         0.000000 -1.085101e+00
bigcom44         0.000000 -1.213752e+00
bigcom46         0.000000 -1.249647e+00
bigcom47         0.000000 -1.046575e+00
bigcom49         0.000000 -8.858430e-01
bigcom50         0.000000 -1.120452e+00
bigcom51         0.000000 -7.797306e-01
bigcom52         0.000000 -6.376879e-01
bigcom54         0.000000 -5.304371e-01
bigcom56         0.000000 -1.461113e+00
bigcom62         0.000000  3.491661e+00
bigcom66         0.000000 -5.984182e-01
bigcom68         0.000000 -7.496800e-01
bigcom69         0.000000 -1.183876e+00
bigcom71         0.000000 -5.969742e-01
bigcom72         0.000000 -7.075542e-01
bigcom73         0.000000 -1.521675e+00
bigcom74         0.000000 -9.785866e-01
bigcom75         0.000000 -1.073459e+00
bigcom76         0.000000 -1.333635e+00
bigcom77         0.000000 -1.121590e+00
bigcom79         0.000000 -9.550226e-01
bigcom80         0.000000 -1.029764e+00
bigcom82         0.000000 -1.343970e+00
bigcom83         0.000000 -1.337289e-02
bigcom84         0.000000  1.823290e+00
bigcom85         0.000000 -8.933873e-01
bigcom87         0.000000 -1.043709e+00
bigcom89         0.000000 -5.132894e-01
bigcom91         0.000000 -1.568316e+00
bigcom92         0.000000 -1.304155e+00
bigcom93         0.000000  0.000000e+00
bigcom96         0.000000 -7.413187e-01
bigcom97         0.000000 -1.068470e+00
bigcom98         0.000000  0.000000e+00
bigcom99         0.000000  0.000000e+00
bigcom101        0.000000 -5.940282e-01
bigcom104        0.000000 -1.082046e+00
bigcom106        0.000000 -9.481488e-01
bigcom109        0.000000 -7.008730e-01
bigcom113        0.000000  0.000000e+00
bigcom116        0.000000 -1.317597e+00
bigcom120        0.000000 -7.127694e-01
bigcom123        0.000000 -6.312419e-01
bigcom126        0.000000 -8.049836e-01
bigcom127        0.000000 -5.672615e-01
bigcom137        0.000000 -1.110273e+00
bigcom139        0.000000 -9.466658e-01
bigcom140        0.000000 -1.425258e+00
bigcom143        0.000000  0.000000e+00
bigcom145        0.000000 -4.260131e-01
bigcom146        0.000000 -8.721888e-01
bigcom147        0.000000 -1.100230e+00
bigcom149        0.000000 -6.745496e-01
bigcom153        0.000000 -1.195911e+00
bigcom154        0.000000 -7.740818e-01
bigcom156        0.000000 -9.757780e-01
bigcom157        0.000000 -4.736441e-01
bigcom158        0.000000  0.000000e+00
bigcom160        0.000000 -6.652672e-01
bigcom161        0.000000 -5.829899e-01
bigcom162        0.000000 -8.396408e-01
bigcom164        0.000000 -5.086881e-01
bigcom166        0.000000 -1.177100e+00
bigcom167        0.000000 -1.135133e+00
bigcom171        0.000000 -1.238050e+00
bigcom173        0.000000 -5.636602e-01
bigcom175        0.000000 -8.007360e-02
bigcom176        0.000000 -3.298919e-01
bigcom177        0.000000 -1.019452e+00
bigcom178        0.000000 -8.118670e-01
bigcom180        0.000000 -7.966300e-01
bigcom181        0.000000 -1.303871e+00
bigcom184        0.000000 -9.573412e-01
bigcom186        0.000000 -1.049670e+00
bigcom187        0.000000 -1.394772e+00
bigcom189        0.000000 -2.775023e-01
bigcom194        0.000000 -9.867828e-01
bigcom195        0.000000 -2.891940e-01
bigcom196        0.000000 -1.541981e+00
bigcom204        0.000000  0.000000e+00
bigcom205        0.000000  0.000000e+00
bigcom212        0.000000 -1.195671e+00
bigcom214        0.000000 -1.370132e+00
bigcom222        0.000000 -9.837856e-01
bigcom223        0.000000 -6.317199e-01
bigcom226        0.000000 -3.824447e-01
bigcom227        0.000000 -8.359066e-01
bigcom229        0.000000 -5.102515e-01
bigcom233        0.000000 -5.488021e-01
bigcom236        0.000000 -1.110217e-01
bigcom237        0.000000 -7.555195e-01
bigcom246        0.000000 -8.516376e-01
bigcom248        0.000000 -2.023408e-01
bigcom249        0.000000 -7.545060e-01
bigcom250        0.000000 -1.268671e+00
bigcom254        0.000000 -5.639355e-01
bigcom266        0.000000 -1.217155e+00
bigcom269        0.000000  0.000000e+00
bigcom272        0.000000 -9.500432e-01
bigcom274        0.000000 -1.357644e-01
bigcom281        0.000000 -3.879223e-01
bigcom291        0.000000 -1.149361e+00
bigcom292        0.000000  0.000000e+00
bigcom295        0.000000  2.791134e+00
bigcom299        0.000000 -8.862329e-01
bigcom301        0.000000 -9.486180e-01
bigcom306        0.000000 -8.597335e-01
bigcom309        0.000000  0.000000e+00
bigcom314        0.000000 -8.848265e-01
bigcom321        0.000000 -9.779093e-01
bigcom341        0.000000 -1.253107e+00
bigcom350        0.000000 -5.693299e-01
bigcom353        0.000000 -1.898929e-01
bigcom359        0.000000 -8.106812e-01
bigcom363        0.000000 -6.839175e-03
bigcom365        0.000000 -1.201259e+00
bigcom385        0.000000 -6.005133e-01
bigcom386        0.000000 -4.922765e-01
bigcom408        0.000000 -9.512428e-01
bigcom412        0.000000 -8.687221e-01
bigcom480        0.000000 -1.018479e+00
spin_vertex      0.000000 -9.864640e-02
membership_s1    0.000000 -2.265158e-02
membership_s3    0.000000 -7.175467e-02
membership_s4    0.000000 -2.532812e-02
membership_s5    0.000000 -6.632508e-02
membership_s6    0.000000 -4.570506e-02
membership_s7    0.000000  4.651503e-01
membership_s8    0.000000 -2.625067e-01
membership_s9    0.000000 -1.049965e+00
membership_s11   0.000000 -5.661142e-01
membership_s12   0.000000 -7.684769e-01
membership_s14   0.000000 -6.768913e-01
membership_s15   0.000000 -1.376290e+00
membership_s16   0.000000 -3.940233e-01
membership_s17   0.000000 -1.074138e+00
membership_s18   0.000000 -1.272506e+00
membership_s20   0.000000 -6.598348e-01
membership_s21   0.000000 -1.448789e+00
membership_s22   0.000000 -1.110790e+00
membership_s24   0.000000 -8.993016e-01
membership_s25   0.000000 -9.282925e-01
membership_s26   0.000000  0.000000e+00
membership_s27   0.000000  3.846978e-01
membership_s28   0.000000 -7.903892e-01
membership_s30   0.000000  1.055487e-01
membership_s31   0.000000  9.770481e-02
membership_s32   0.000000  7.589089e-01
membership_s33   0.000000 -8.480583e-01
membership_s36   0.000000  8.695475e-03
membership_s37   0.000000 -1.149864e+00
V1               0.000000 -1.632786e+00
V2               0.000000 -1.884980e+00
pdi              0.000000 -1.276333e+02
adhesion         0.000000  7.568890e-05
cohesion         0.000000 -6.190219e-06
inner            0.000000  1.020588e-08
outer            0.000000 -6.384037e-05
ioratio          0.000000  4.119003e-01
comsize          0.000000 -1.355192e-04
target           0.000000  7.163298e-02
[1] "Dataset: med_TnotC Model GBM, run: 4 of 10 2015-06-16 10:29:29"
Iter   TrainDeviance   ValidDeviance   StepSize   Improve
     1        0.1502             nan     0.0100    0.0000
     2        0.1487             nan     0.0100   -0.0000
     3        0.1474             nan     0.0100   -0.0000
     4        0.1460             nan     0.0100   -0.0001
     5        0.1449             nan     0.0100   -0.0001
     6        0.1431             nan     0.0100    0.0001
     7        0.1415             nan     0.0100    0.0001
     8        0.1404             nan     0.0100    0.0001
     9        0.1393             nan     0.0100   -0.0000
    10        0.1385             nan     0.0100   -0.0000
    20        0.1273             nan     0.0100   -0.0001
    40        0.1126             nan     0.0100    0.0000
    60        0.1014             nan     0.0100   -0.0001
    80        0.0917             nan     0.0100   -0.0000
   100        0.0845             nan     0.0100    0.0000
   106        0.0823             nan     0.0100   -0.0000

[1] "GBM variable coefficients"
                            var    rel.inf
outer                     outer 4.56095848
bet                         bet 3.70715889
walktrap_vertex walktrap_vertex 3.67034928
comsize                 comsize 3.47723509
orbit56                 orbit56 3.37015867
graph22                 graph22 2.97889831
pagerank               pagerank 2.92249107
spin_vertex         spin_vertex 2.89721248
orbit39                 orbit39 2.16893513
V1                           V1 1.90910040
ratio1                   ratio1 1.81211064
knn                         knn 1.81206865
graph11                 graph11 1.62592345
V2                           V2 1.51059296
inner                     inner 1.42528037
graph5                   graph5 1.41920734
orbit50                 orbit50 1.41596653
graph20                 graph20 1.33550263
orbit21                 orbit21 1.30886953
ioratio                 ioratio 1.25953578
orbit18                 orbit18 1.22270767
graph25                 graph25 1.21286518
orbit62                 orbit62 1.15913741
ratio5                   ratio5 1.08825478
orbit44                 orbit44 1.08216961
graph15                 graph15 1.08094540
trans                     trans 1.08053564
orbit29                 orbit29 1.07862889
graph12                 graph12 1.05294822
graph17                 graph17 0.99010888
graph2                   graph2 0.97078969
graph21                 graph21 0.91569045
ratio2                   ratio2 0.90901743
adhesion               adhesion 0.90152742
orbit52                 orbit52 0.89007895
orbit16                 orbit16 0.87355005
orbit25                 orbit25 0.87248779
graph18                 graph18 0.86729371
graph10                 graph10 0.86064902
constraint           constraint 0.82336407
orbit9                   orbit9 0.81895124
graph13                 graph13 0.81235731
orbit28                 orbit28 0.80446809
orbit48                 orbit48 0.78953327
orbit11                 orbit11 0.75559526
orbit63                 orbit63 0.74718100
orbit32                 orbit32 0.70965761
graph6                   graph6 0.70485519
orbit10                 orbit10 0.70431246
graph7                   graph7 0.61519905
orbit20                 orbit20 0.61203761
orbit49                 orbit49 0.60351111
orbit36                 orbit36 0.59982709
graph9                   graph9 0.59897670
orbit42                 orbit42 0.58963099
graph23                 graph23 0.58642142
ratio4                   ratio4 0.58487419
ratio6                   ratio6 0.57919887
orbit17                 orbit17 0.56393493
orbit51                 orbit51 0.55688419
graph27                 graph27 0.53810716
cohesion               cohesion 0.53107267
fourth                   fourth 0.52344704
orbit1                   orbit1 0.50216929
sixth                     sixth 0.49577940
orbit64                 orbit64 0.48745211
orbit35                 orbit35 0.48189917
orbit65                 orbit65 0.45230911
orbit40                 orbit40 0.44653213
orbit30                 orbit30 0.43847337
graph8                   graph8 0.42285224
orbit53                 orbit53 0.42101173
graph14                 graph14 0.41896607
third                     third 0.41546396
orbit60                 orbit60 0.41362032
graph1                   graph1 0.38542813
graph19                 graph19 0.37179972
orbit38                 orbit38 0.36708376
upto_fourth         upto_fourth 0.35473639
bigcom84               bigcom84 0.34783693
orbit47                 orbit47 0.34511154
orbit45                 orbit45 0.34439748
orbit59                 orbit59 0.34324461
graph24                 graph24 0.34120908
graph4                   graph4 0.33535380
orbit27                 orbit27 0.33075898
orbit5                   orbit5 0.32320184
orbit46                 orbit46 0.31318420
bigcom28               bigcom28 0.31135268
orbit15                 orbit15 0.30597656
ratio3                   ratio3 0.30045852
upto_sixth           upto_sixth 0.29789202
bigcom4                 bigcom4 0.29673489
graph29                 graph29 0.28213321
orbit33                 orbit33 0.27466885
orbit7                   orbit7 0.27381430
fifth                     fifth 0.26920315
membership_s7     membership_s7 0.26584022
orbit55                 orbit55 0.26564790
orbit23                 orbit23 0.24830399
bigcom73               bigcom73 0.24689301
graph3                   graph3 0.24274684
bigcom39               bigcom39 0.23086350
coreness               coreness 0.22445299
hubscore               hubscore 0.21741927
orbit22                 orbit22 0.21633608
membership_s27   membership_s27 0.21154185
membership_s31   membership_s31 0.19975329
membership_s30   membership_s30 0.19923147
bigcom9                 bigcom9 0.18604762
upto_third           upto_third 0.18280034
orbit69                 orbit69 0.18217591
orbit31                 orbit31 0.16402507
upto_fifth           upto_fifth 0.16368514
orbit43                 orbit43 0.16186646
orbit37                 orbit37 0.16010533
graph26                 graph26 0.15266694
orbit2                   orbit2 0.15058681
orbit58                 orbit58 0.12221297
orbit61                 orbit61 0.12175012
orbit24                 orbit24 0.11921247
orbit57                 orbit57 0.10997522
ecc                         ecc 0.10984941
membership_s36   membership_s36 0.10689529
orbit71                 orbit71 0.10088099
orbit19                 orbit19 0.08996053
orbit6                   orbit6 0.08420354
orbit12                 orbit12 0.07938350
close                     close 0.07574668
bigcom295             bigcom295 0.06347449
graph28                 graph28 0.06042822
orbit67                 orbit67 0.05685113
graph16                 graph16 0.05517200
orbit54                 orbit54 0.04527792
bigcom21               bigcom21 0.04469786
orbit41                 orbit41 0.03969539
orbit26                 orbit26 0.03933925
orbit70                 orbit70 0.03794350
bigcom26               bigcom26 0.03321176
AP                           AP 0.03093777
orbit66                 orbit66 0.03063102
membership_s4     membership_s4 0.02489926
membership_s32   membership_s32 0.02227131
bigcom40               bigcom40 0.02172632
pdi                         pdi 0.01909966
orbit13                 orbit13 0.01883253
graph0                   graph0 0.00000000
orbit0                   orbit0 0.00000000
orbit3                   orbit3 0.00000000
orbit4                   orbit4 0.00000000
orbit8                   orbit8 0.00000000
orbit14                 orbit14 0.00000000
orbit34                 orbit34 0.00000000
orbit68                 orbit68 0.00000000
orbit72                 orbit72 0.00000000
eccrad                   eccrad 0.00000000
evcent                   evcent 0.00000000
first                     first 0.00000000
upto_second         upto_second 0.00000000
second                   second 0.00000000
selfinter             selfinter 0.00000000
bigcom1                 bigcom1 0.00000000
bigcom2                 bigcom2 0.00000000
bigcom3                 bigcom3 0.00000000
bigcom6                 bigcom6 0.00000000
bigcom8                 bigcom8 0.00000000
bigcom11               bigcom11 0.00000000
bigcom13               bigcom13 0.00000000
bigcom15               bigcom15 0.00000000
bigcom16               bigcom16 0.00000000
bigcom22               bigcom22 0.00000000
bigcom24               bigcom24 0.00000000
bigcom30               bigcom30 0.00000000
bigcom31               bigcom31 0.00000000
bigcom32               bigcom32 0.00000000
bigcom33               bigcom33 0.00000000
bigcom34               bigcom34 0.00000000
bigcom36               bigcom36 0.00000000
bigcom37               bigcom37 0.00000000
bigcom38               bigcom38 0.00000000
bigcom43               bigcom43 0.00000000
bigcom44               bigcom44 0.00000000
bigcom46               bigcom46 0.00000000
bigcom47               bigcom47 0.00000000
bigcom49               bigcom49 0.00000000
bigcom50               bigcom50 0.00000000
bigcom51               bigcom51 0.00000000
bigcom52               bigcom52 0.00000000
bigcom54               bigcom54 0.00000000
bigcom56               bigcom56 0.00000000
bigcom62               bigcom62 0.00000000
bigcom66               bigcom66 0.00000000
bigcom68               bigcom68 0.00000000
bigcom69               bigcom69 0.00000000
bigcom71               bigcom71 0.00000000
bigcom72               bigcom72 0.00000000
bigcom74               bigcom74 0.00000000
bigcom75               bigcom75 0.00000000
bigcom76               bigcom76 0.00000000
bigcom77               bigcom77 0.00000000
bigcom79               bigcom79 0.00000000
bigcom80               bigcom80 0.00000000
bigcom82               bigcom82 0.00000000
bigcom83               bigcom83 0.00000000
bigcom85               bigcom85 0.00000000
bigcom87               bigcom87 0.00000000
bigcom89               bigcom89 0.00000000
bigcom91               bigcom91 0.00000000
bigcom92               bigcom92 0.00000000
bigcom93               bigcom93 0.00000000
bigcom96               bigcom96 0.00000000
bigcom97               bigcom97 0.00000000
bigcom98               bigcom98 0.00000000
bigcom99               bigcom99 0.00000000
bigcom101             bigcom101 0.00000000
bigcom104             bigcom104 0.00000000
bigcom106             bigcom106 0.00000000
bigcom109             bigcom109 0.00000000
bigcom113             bigcom113 0.00000000
bigcom116             bigcom116 0.00000000
bigcom120             bigcom120 0.00000000
bigcom123             bigcom123 0.00000000
bigcom126             bigcom126 0.00000000
bigcom127             bigcom127 0.00000000
bigcom137             bigcom137 0.00000000
bigcom139             bigcom139 0.00000000
bigcom140             bigcom140 0.00000000
bigcom143             bigcom143 0.00000000
bigcom145             bigcom145 0.00000000
bigcom146             bigcom146 0.00000000
bigcom147             bigcom147 0.00000000
bigcom149             bigcom149 0.00000000
bigcom153             bigcom153 0.00000000
bigcom154             bigcom154 0.00000000
bigcom156             bigcom156 0.00000000
bigcom157             bigcom157 0.00000000
bigcom158             bigcom158 0.00000000
bigcom160             bigcom160 0.00000000
bigcom161             bigcom161 0.00000000
bigcom162             bigcom162 0.00000000
bigcom164             bigcom164 0.00000000
bigcom166             bigcom166 0.00000000
bigcom167             bigcom167 0.00000000
bigcom171             bigcom171 0.00000000
bigcom173             bigcom173 0.00000000
bigcom175             bigcom175 0.00000000
bigcom176             bigcom176 0.00000000
bigcom177             bigcom177 0.00000000
bigcom178             bigcom178 0.00000000
bigcom180             bigcom180 0.00000000
bigcom181             bigcom181 0.00000000
bigcom184             bigcom184 0.00000000
bigcom186             bigcom186 0.00000000
bigcom187             bigcom187 0.00000000
bigcom189             bigcom189 0.00000000
bigcom194             bigcom194 0.00000000
bigcom195             bigcom195 0.00000000
bigcom196             bigcom196 0.00000000
bigcom204             bigcom204 0.00000000
bigcom205             bigcom205 0.00000000
bigcom212             bigcom212 0.00000000
bigcom214             bigcom214 0.00000000
bigcom222             bigcom222 0.00000000
bigcom223             bigcom223 0.00000000
bigcom226             bigcom226 0.00000000
bigcom227             bigcom227 0.00000000
bigcom229             bigcom229 0.00000000
bigcom233             bigcom233 0.00000000
bigcom236             bigcom236 0.00000000
bigcom237             bigcom237 0.00000000
bigcom246             bigcom246 0.00000000
bigcom248             bigcom248 0.00000000
bigcom249             bigcom249 0.00000000
bigcom250             bigcom250 0.00000000
bigcom254             bigcom254 0.00000000
bigcom266             bigcom266 0.00000000
bigcom269             bigcom269 0.00000000
bigcom272             bigcom272 0.00000000
bigcom274             bigcom274 0.00000000
bigcom281             bigcom281 0.00000000
bigcom291             bigcom291 0.00000000
bigcom292             bigcom292 0.00000000
bigcom299             bigcom299 0.00000000
bigcom301             bigcom301 0.00000000
bigcom306             bigcom306 0.00000000
bigcom309             bigcom309 0.00000000
bigcom314             bigcom314 0.00000000
bigcom321             bigcom321 0.00000000
bigcom341             bigcom341 0.00000000
bigcom350             bigcom350 0.00000000
bigcom353             bigcom353 0.00000000
bigcom359             bigcom359 0.00000000
bigcom363             bigcom363 0.00000000
bigcom365             bigcom365 0.00000000
bigcom385             bigcom385 0.00000000
bigcom386             bigcom386 0.00000000
bigcom408             bigcom408 0.00000000
bigcom412             bigcom412 0.00000000
bigcom480             bigcom480 0.00000000
membership_s1     membership_s1 0.00000000
membership_s3     membership_s3 0.00000000
membership_s5     membership_s5 0.00000000
membership_s6     membership_s6 0.00000000
membership_s8     membership_s8 0.00000000
membership_s9     membership_s9 0.00000000
membership_s11   membership_s11 0.00000000
membership_s12   membership_s12 0.00000000
membership_s14   membership_s14 0.00000000
membership_s15   membership_s15 0.00000000
membership_s16   membership_s16 0.00000000
membership_s17   membership_s17 0.00000000
membership_s18   membership_s18 0.00000000
membership_s20   membership_s20 0.00000000
membership_s21   membership_s21 0.00000000
membership_s22   membership_s22 0.00000000
membership_s24   membership_s24 0.00000000
membership_s25   membership_s25 0.00000000
membership_s26   membership_s26 0.00000000
membership_s28   membership_s28 0.00000000
membership_s33   membership_s33 0.00000000
membership_s37   membership_s37 0.00000000
target                   target 0.00000000
[1] "Dataset: med_TnotC Model RF, run: 4 of 10 2015-06-16 10:30:14"
     |      Out-of-bag   |
Tree |      MSE  %Var(y) |
   1 |  0.03495   243.37 |
   2 |  0.03101   215.95 |
   3 |  0.02777   193.43 |
   4 |  0.02705   188.36 |
   5 |  0.02514   175.06 |
   6 |   0.0242   168.52 |
   7 |  0.02396   166.84 |
   8 |  0.02237   155.80 |
   9 |  0.02208   153.79 |
  10 |   0.0212   147.64 |
  11 |  0.02035   141.74 |
  12 |  0.02028   141.20 |
  13 |  0.01981   137.94 |
  14 |  0.01931   134.48 |
  15 |  0.01907   132.78 |
  16 |  0.01874   130.50 |
  17 |  0.01852   129.01 |
  18 |   0.0183   127.46 |
  19 |  0.01812   126.22 |
  20 |  0.01779   123.89 |
  21 |  0.01774   123.53 |
  22 |  0.01764   122.84 |
  23 |  0.01756   122.30 |
  24 |  0.01747   121.67 |
  25 |  0.01746   121.60 |
  26 |  0.01732   120.63 |
  27 |  0.01731   120.55 |
  28 |  0.01726   120.22 |
  29 |  0.01717   119.57 |
  30 |  0.01719   119.74 |
  31 |  0.01712   119.23 |
  32 |  0.01705   118.73 |
  33 |  0.01698   118.25 |
  34 |  0.01698   118.27 |
  35 |  0.01694   117.99 |
  36 |  0.01691   117.75 |
  37 |  0.01689   117.65 |
  38 |  0.01689   117.61 |
  39 |  0.01683   117.17 |
  40 |  0.01682   117.15 |
  41 |  0.01681   117.03 |
  42 |  0.01678   116.89 |
  43 |  0.01678   116.87 |
  44 |  0.01672   116.43 |
  45 |  0.01669   116.20 |
  46 |  0.01671   116.34 |
  47 |  0.01665   115.97 |
  48 |  0.01659   115.56 |
  49 |  0.01659   115.53 |
  50 |  0.01657   115.42 |
  51 |  0.01658   115.47 |
  52 |  0.01657   115.40 |
  53 |  0.01651   115.01 |
  54 |   0.0165   114.91 |
  55 |  0.01646   114.60 |
  56 |  0.01644   114.47 |
  57 |   0.0164   114.22 |
  58 |   0.0164   114.24 |
  59 |   0.0164   114.20 |
  60 |   0.0164   114.25 |
  61 |  0.01639   114.17 |
  62 |  0.01638   114.04 |
  63 |  0.01635   113.85 |
  64 |  0.01634   113.81 |
  65 |  0.01634   113.80 |
  66 |  0.01634   113.80 |
  67 |  0.01633   113.69 |
  68 |  0.01628   113.41 |
  69 |  0.01629   113.45 |
  70 |  0.01629   113.42 |
  71 |  0.01627   113.30 |
  72 |  0.01626   113.26 |
  73 |  0.01625   113.15 |
  74 |  0.01623   113.03 |
  75 |  0.01622   112.94 |
  76 |  0.01621   112.86 |
  77 |  0.01621   112.86 |
  78 |  0.01621   112.87 |
  79 |  0.01619   112.76 |
  80 |   0.0162   112.81 |
  81 |  0.01619   112.78 |
  82 |   0.0162   112.79 |
  83 |  0.01619   112.75 |
  84 |   0.0162   112.82 |
  85 |  0.01617   112.60 |
  86 |  0.01615   112.45 |
  87 |  0.01614   112.39 |
  88 |  0.01612   112.28 |
  89 |  0.01613   112.30 |
  90 |  0.01612   112.23 |
  91 |  0.01612   112.25 |
  92 |   0.0161   112.15 |
  93 |   0.0161   112.12 |
  94 |  0.01607   111.89 |
  95 |  0.01606   111.85 |
  96 |  0.01608   111.95 |
  97 |  0.01606   111.85 |
  98 |  0.01605   111.76 |
  99 |  0.01606   111.81 |
 100 |  0.01607   111.88 |
[1] "Random Forest variable coefficients"
                      %IncMSE IncNodePurity
graph5           4.748578e-04  3.041310e-01
graph6           2.946408e-03  1.313247e-01
graph7           3.570480e-03  3.031496e-01
graph8           3.289910e-04  1.364568e-01
graph9           1.366971e-03  3.859102e-01
graph10          1.430145e-03  3.380114e-01
graph11          3.284311e-03  3.922583e-01
graph12          1.123664e-03  3.933794e-01
graph13          2.158701e-03  2.868988e-01
graph14          4.577090e-03  3.649071e-01
graph15          2.777951e-03  2.485416e-01
graph16          1.403657e-03  2.990644e-01
graph17          3.067740e-03  3.434306e-01
graph18          3.742618e-03  3.790962e-01
graph19          3.817065e-03  1.391874e-01
graph20          9.845561e-04  5.631411e-01
graph21          3.669097e-03  4.642068e-01
graph22          1.153226e-02  3.891939e-01
graph23          5.629760e-03  3.483167e-01
graph24          3.400600e-03  3.704216e-01
graph25          2.655438e-03  3.171055e-01
graph26          3.412017e-03  1.921810e-01
graph27          1.170977e-03  3.239819e-01
graph28          1.393406e-04  1.483168e-01
graph29          5.063498e-04  1.290394e-01
orbit0           2.010370e-04  2.547908e-01
orbit1           1.198857e-03  2.632491e-01
orbit2           1.222099e-03  2.470353e-01
orbit3           1.226792e-03  2.584063e-01
orbit4           3.416973e-03  4.513448e-01
orbit5           5.085806e-04  2.428250e-01
orbit6           4.272167e-03  4.540422e-01
orbit7           1.059526e-03  3.760173e-01
orbit8           1.239522e-03  3.433745e-01
orbit9           2.239078e-03  3.778938e-01
orbit10          2.396254e-03  2.985274e-01
orbit11          8.040996e-04  3.239064e-01
orbit12          5.365051e-03  2.397529e-01
orbit13          7.345870e-04  2.265191e-01
orbit14          1.659333e-04  1.198298e-01
orbit15          4.124596e-03  4.964930e-01
orbit16          7.963648e-04  3.447303e-01
orbit17          2.774905e-03  1.815035e-01
orbit18          3.193788e-03  9.055012e-01
orbit19          1.609242e-03  1.725133e-01
orbit20          1.771068e-03  2.411835e-01
orbit21          9.114050e-04  5.131961e-01
orbit22          3.503450e-03  5.073290e-01
orbit23          1.998854e-03  3.194806e-01
orbit24          9.044189e-04  4.545871e-01
orbit25          4.039267e-03  3.641670e-01
orbit26          6.838256e-04  1.880078e-01
orbit27          6.648449e-03  5.451386e-01
orbit28          3.142600e-03  6.920782e-01
orbit29          3.234071e-03  2.800679e-01
orbit30          1.184284e-03  3.157963e-01
orbit31          3.249119e-03  2.258271e-01
orbit32          4.522404e-03  5.156580e-01
orbit33          3.391491e-04  1.470215e-01
orbit34          3.014981e-03  5.786380e-01
orbit35          3.501854e-03  4.402065e-01
orbit36          2.783055e-03  6.103514e-01
orbit37          1.686831e-03  2.996922e-01
orbit38          9.344743e-04  3.468478e-01
orbit39          1.685849e-03  4.319959e-01
orbit40          4.312760e-03  3.514097e-01
orbit41          3.749229e-03  1.188491e-01
orbit42          1.478455e-03  1.449631e-01
orbit43          4.581956e-03  3.600649e-01
orbit44          5.576298e-04  1.964764e-01
orbit45          5.328500e-03  7.221454e-01
orbit46          7.453306e-03  4.855734e-01
orbit47          5.346349e-03  3.752994e-01
orbit48          1.410370e-03  4.602385e-01
orbit49          1.447441e-03  5.318958e-01
orbit50          7.102687e-04  4.339930e-01
orbit51          2.835082e-03  4.533139e-01
orbit52          6.466998e-03  3.887343e-01
orbit53          7.253034e-03  3.726759e-01
orbit54          5.682556e-03  2.552808e-01
orbit55          6.216971e-04  1.729929e-01
orbit56          4.471287e-03  6.051360e-01
orbit57          9.967315e-05  1.036300e-01
orbit58          7.468203e-04  2.115242e-01
orbit59          3.060413e-03  3.155900e-01
orbit60          4.237223e-04  1.680001e-01
orbit61          1.051811e-03  1.160071e-01
orbit62          8.137943e-04  5.405562e-01
orbit63          2.851879e-03  3.537057e-01
orbit64          2.269525e-03  2.793436e-01
orbit65          8.465880e-03  2.403289e-01
orbit66          3.024133e-03  2.270266e-01
orbit67          3.010156e-04  8.104232e-02
orbit68          9.059042e-04  2.005966e-01
orbit69          5.983242e-04  1.038584e-01
orbit70          5.580064e-04  8.436371e-02
orbit71          3.521604e-04  5.450387e-02
orbit72          1.016788e-03  1.593488e-01
AP               8.102416e-05  1.147478e-01
bet              8.149277e-04  8.237713e-01
ecc              3.049731e-04  7.483442e-02
eccrad           2.046156e-04  7.982256e-02
close            7.651515e-04  2.509053e-01
constraint       1.325633e-03  6.321513e-01
coreness         2.059200e-03  2.466516e-01
knn              2.548493e-03  7.559111e-01
hubscore         9.478723e-04  2.148905e-01
pagerank         1.322515e-03  8.014966e-01
trans            6.640840e-04  4.757705e-01
evcent           1.103514e-03  1.818436e-01
first            4.034845e-04  1.666955e-01
upto_second      1.608513e-03  1.738550e-01
upto_third       1.730818e-03  2.534529e-01
upto_fourth      1.569132e-03  2.446483e-01
upto_fifth       2.879107e-03  2.833025e-01
upto_sixth       5.144504e-04  2.377460e-01
second           1.374129e-03  2.170203e-01
third            6.723688e-03  6.677529e-01
fourth           3.046700e-03  5.916845e-01
fifth            1.008062e-03  4.522311e-01
sixth            2.669992e-03  4.017556e-01
ratio1           1.600863e-03  6.845613e-01
ratio2           2.280857e-03  5.732455e-01
ratio3           2.579125e-03  3.373169e-01
ratio4           3.333208e-03  6.666059e-01
ratio5           1.051534e-03  7.475375e-01
ratio6           1.802724e-03  4.528783e-01
selfinter       -2.362075e-05  6.078044e-02
walktrap_vertex  2.297105e-03  1.254351e+00
bigcom1          7.067896e-06  2.227351e-01
bigcom2          0.000000e+00  0.000000e+00
bigcom3          0.000000e+00  1.734723e-20
bigcom4          1.184850e-04  1.050944e-01
bigcom6          0.000000e+00  0.000000e+00
bigcom8          0.000000e+00  2.602085e-20
bigcom9         -6.172949e-05  4.876720e-02
bigcom11         0.000000e+00  5.551115e-19
bigcom13         0.000000e+00  0.000000e+00
bigcom15         0.000000e+00  0.000000e+00
bigcom16         0.000000e+00  0.000000e+00
bigcom21         1.208969e-04  1.454429e-01
bigcom22         7.922397e-07  4.120486e-02
bigcom24         0.000000e+00  1.110223e-18
bigcom26         1.794779e-05  8.385600e-02
bigcom28         6.910370e-05  2.435643e-01
bigcom30         0.000000e+00  0.000000e+00
bigcom31         0.000000e+00  0.000000e+00
bigcom32         0.000000e+00  0.000000e+00
bigcom33         0.000000e+00  0.000000e+00
bigcom34         0.000000e+00  0.000000e+00
bigcom36         0.000000e+00  5.551115e-19
bigcom37         0.000000e+00  0.000000e+00
bigcom38         0.000000e+00  0.000000e+00
bigcom39         1.419275e-04  1.497067e-01
bigcom40         4.323363e-04  1.734115e-01
bigcom43         0.000000e+00  1.110223e-18
bigcom44         0.000000e+00  1.301043e-20
bigcom46         0.000000e+00  0.000000e+00
bigcom47         0.000000e+00  0.000000e+00
bigcom49         0.000000e+00  0.000000e+00
bigcom50         0.000000e+00  5.551115e-19
bigcom51         0.000000e+00  5.551115e-19
bigcom52         0.000000e+00  1.110223e-18
bigcom54         0.000000e+00  0.000000e+00
bigcom56         0.000000e+00  1.734723e-20
bigcom62        -6.734578e-05  6.649314e-01
bigcom66         0.000000e+00  0.000000e+00
bigcom68         0.000000e+00  0.000000e+00
bigcom69         0.000000e+00  0.000000e+00
bigcom71         0.000000e+00  0.000000e+00
bigcom72         0.000000e+00  0.000000e+00
bigcom73         1.226255e-04  1.249664e-01
bigcom74         0.000000e+00  0.000000e+00
bigcom75         0.000000e+00  0.000000e+00
bigcom76         0.000000e+00  0.000000e+00
bigcom77         0.000000e+00  0.000000e+00
bigcom79         0.000000e+00  0.000000e+00
bigcom80         0.000000e+00  0.000000e+00
bigcom82         0.000000e+00  0.000000e+00
bigcom83         0.000000e+00  5.551115e-19
bigcom84         3.927714e-05  3.559641e-01
bigcom85         0.000000e+00  0.000000e+00
bigcom87         0.000000e+00  0.000000e+00
bigcom89         0.000000e+00  0.000000e+00
bigcom91         0.000000e+00  0.000000e+00
bigcom92         0.000000e+00  0.000000e+00
bigcom93         0.000000e+00  0.000000e+00
bigcom96         0.000000e+00  0.000000e+00
bigcom97         0.000000e+00  0.000000e+00
bigcom98         0.000000e+00  0.000000e+00
bigcom99         0.000000e+00  0.000000e+00
bigcom101        0.000000e+00  0.000000e+00
bigcom104        0.000000e+00  0.000000e+00
bigcom106        0.000000e+00  0.000000e+00
bigcom109        0.000000e+00  5.551115e-19
bigcom113        0.000000e+00  0.000000e+00
bigcom116        0.000000e+00  0.000000e+00
bigcom120        0.000000e+00  0.000000e+00
bigcom123        0.000000e+00  5.551115e-19
bigcom126        0.000000e+00  0.000000e+00
bigcom127        0.000000e+00  5.551115e-19
bigcom137        0.000000e+00  0.000000e+00
bigcom139        0.000000e+00  0.000000e+00
bigcom140        0.000000e+00  0.000000e+00
bigcom143        0.000000e+00  0.000000e+00
bigcom145        0.000000e+00  0.000000e+00
bigcom146        0.000000e+00  0.000000e+00
bigcom147        0.000000e+00  0.000000e+00
bigcom149        0.000000e+00  0.000000e+00
bigcom153        0.000000e+00  0.000000e+00
bigcom154        0.000000e+00  0.000000e+00
bigcom156        0.000000e+00  0.000000e+00
bigcom157        0.000000e+00  0.000000e+00
bigcom158        0.000000e+00  0.000000e+00
bigcom160        0.000000e+00  0.000000e+00
bigcom161        0.000000e+00  0.000000e+00
bigcom162        0.000000e+00  5.551115e-19
bigcom164        0.000000e+00  0.000000e+00
bigcom166        0.000000e+00  0.000000e+00
bigcom167        0.000000e+00  0.000000e+00
bigcom171        0.000000e+00  5.551115e-19
bigcom173        0.000000e+00  0.000000e+00
bigcom175        0.000000e+00  5.551115e-19
bigcom176        0.000000e+00  0.000000e+00
bigcom177        0.000000e+00  0.000000e+00
bigcom178        0.000000e+00  5.551115e-19
bigcom180        0.000000e+00  0.000000e+00
bigcom181        0.000000e+00  0.000000e+00
bigcom184        0.000000e+00  5.551115e-19
bigcom186        0.000000e+00  0.000000e+00
bigcom187        0.000000e+00  0.000000e+00
bigcom189        0.000000e+00  0.000000e+00
bigcom194        0.000000e+00  0.000000e+00
bigcom195        0.000000e+00  0.000000e+00
bigcom196        0.000000e+00  0.000000e+00
bigcom204        0.000000e+00  0.000000e+00
bigcom205        0.000000e+00  0.000000e+00
bigcom212        0.000000e+00  0.000000e+00
bigcom214        0.000000e+00  0.000000e+00
bigcom222        0.000000e+00  0.000000e+00
bigcom223        0.000000e+00  0.000000e+00
bigcom226        0.000000e+00  0.000000e+00
bigcom227        0.000000e+00  5.551115e-19
bigcom229        0.000000e+00  0.000000e+00
bigcom233        0.000000e+00  0.000000e+00
bigcom236        0.000000e+00  0.000000e+00
bigcom237        0.000000e+00  0.000000e+00
bigcom246        0.000000e+00  5.551115e-19
bigcom248        0.000000e+00  0.000000e+00
bigcom249        0.000000e+00  0.000000e+00
bigcom250        0.000000e+00  0.000000e+00
bigcom254        0.000000e+00  0.000000e+00
bigcom266        0.000000e+00  0.000000e+00
bigcom269        0.000000e+00  0.000000e+00
bigcom272        0.000000e+00  0.000000e+00
bigcom274        0.000000e+00  0.000000e+00
bigcom281        0.000000e+00  0.000000e+00
bigcom291        0.000000e+00  0.000000e+00
bigcom292        0.000000e+00  0.000000e+00
bigcom295       -4.937900e-05  3.706495e-01
bigcom299        0.000000e+00  0.000000e+00
bigcom301        0.000000e+00  2.168404e-20
bigcom306        0.000000e+00  0.000000e+00
bigcom309        0.000000e+00  0.000000e+00
bigcom314        0.000000e+00  0.000000e+00
bigcom321        0.000000e+00  0.000000e+00
bigcom341        0.000000e+00  0.000000e+00
bigcom350        0.000000e+00  5.551115e-19
bigcom353        0.000000e+00  0.000000e+00
bigcom359        0.000000e+00  0.000000e+00
bigcom363        0.000000e+00  0.000000e+00
bigcom365        0.000000e+00  0.000000e+00
bigcom385        0.000000e+00  0.000000e+00
bigcom386        0.000000e+00  0.000000e+00
bigcom408        0.000000e+00  1.110223e-18
bigcom412        0.000000e+00  0.000000e+00
bigcom480        0.000000e+00  0.000000e+00
spin_vertex      1.406864e-03  1.650531e+00
membership_s1    4.626499e-05  8.106303e-02
membership_s3    0.000000e+00  2.168404e-21
membership_s4    2.658703e-04  1.211378e-01
membership_s5    1.475797e-06  8.320914e-03
membership_s6    4.318245e-05  8.504296e-02
membership_s7   -3.403213e-05  1.198047e-01
membership_s8    0.000000e+00  0.000000e+00
membership_s9    0.000000e+00  5.551115e-19
membership_s11   0.000000e+00  0.000000e+00
membership_s12   0.000000e+00  0.000000e+00
membership_s14   0.000000e+00  0.000000e+00
membership_s15   0.000000e+00  0.000000e+00
membership_s16   0.000000e+00  0.000000e+00
membership_s17   0.000000e+00  0.000000e+00
membership_s18   0.000000e+00  0.000000e+00
membership_s20   0.000000e+00  0.000000e+00
membership_s21   0.000000e+00  0.000000e+00
membership_s22   0.000000e+00  0.000000e+00
membership_s24   0.000000e+00  0.000000e+00
membership_s25   0.000000e+00  5.551115e-19
membership_s26   0.000000e+00  0.000000e+00
membership_s27   7.810172e-05  1.141241e-01
membership_s28   0.000000e+00  0.000000e+00
membership_s30   6.694322e-05  7.815859e-02
membership_s31   4.967265e-05  1.017416e-01
membership_s32   3.795381e-06  1.140655e-01
membership_s33   0.000000e+00  0.000000e+00
membership_s36   2.371825e-05  8.533787e-02
membership_s37   0.000000e+00  0.000000e+00
V1               2.952407e-03  7.943086e-01
V2               9.039168e-04  6.861712e-01
pdi              2.005779e-04  3.853374e-01
adhesion         4.742077e-03  6.317810e-01
cohesion         4.107167e-03  7.978784e-01
inner            3.218281e-03  8.769320e-01
outer            2.143110e-03  1.884895e+00
ioratio          4.855420e-03  9.658844e-01
comsize          8.812882e-04  1.384587e+00
target           0.000000e+00  1.951564e-20
[1] "Dataset: med_TnotC Model GLM, run: 4 of 10 2015-06-16 10:32:05"
[1] "glmnet variable coefficients"
                     [,1]          [,2]
(Intercept)     -4.214005  3.558749e+02
graph0           0.000000  5.945738e-03
graph1           0.000000 -8.029629e-05
graph2           0.000000  0.000000e+00
graph3           0.000000 -2.086299e-06
graph4           0.000000 -3.843104e-09
graph5           0.000000 -2.049931e-04
graph6           0.000000  0.000000e+00
graph7           0.000000 -3.516319e-05
graph8           0.000000  3.214101e-03
graph9           0.000000 -3.403501e-12
graph10          0.000000  0.000000e+00
graph11          0.000000 -4.239310e-10
graph12          0.000000  0.000000e+00
graph13          0.000000  6.060001e-07
graph14          0.000000 -2.300438e-09
graph15          0.000000 -8.422427e-06
graph16          0.000000  1.376810e-07
graph17          0.000000 -9.903114e-07
graph18          0.000000 -1.714135e-05
graph19          0.000000  0.000000e+00
graph20          0.000000  7.821422e-06
graph21          0.000000  0.000000e+00
graph22          0.000000 -1.625858e-05
graph23          0.000000  0.000000e+00
graph24          0.000000  2.941311e-05
graph25          0.000000  6.391912e-05
graph26          0.000000 -2.001230e-04
graph27          0.000000 -8.265800e-04
graph28          0.000000  4.643457e-04
graph29          0.000000  9.130823e-04
orbit0           0.000000  5.752198e-03
orbit1           0.000000 -1.262167e-04
orbit2           0.000000  1.000197e-05
orbit3           0.000000 -2.307402e-04
orbit4           0.000000 -5.483188e-06
orbit5           0.000000 -5.469693e-07
orbit6           0.000000 -1.552037e-10
orbit7           0.000000 -6.723100e-07
orbit8           0.000000 -2.435157e-04
orbit9           0.000000  0.000000e+00
orbit10          0.000000  0.000000e+00
orbit11          0.000000  0.000000e+00
orbit12          0.000000  0.000000e+00
orbit13          0.000000 -2.612825e-03
orbit14          0.000000  3.421942e-03
orbit15          0.000000 -7.213279e-09
orbit16          0.000000  0.000000e+00
orbit17          0.000000 -9.018663e-08
orbit18          0.000000  2.886093e-09
orbit19          0.000000  0.000000e+00
orbit20          0.000000  0.000000e+00
orbit21          0.000000  9.714172e-09
orbit22          0.000000 -3.941700e-10
orbit23          0.000000 -4.016408e-05
orbit24          0.000000 -5.899841e-08
orbit25          0.000000  7.498903e-07
orbit26          0.000000  4.005491e-06
orbit27          0.000000  9.124028e-06
orbit28          0.000000  4.953120e-06
orbit29          0.000000  2.870294e-07
orbit30          0.000000 -2.830202e-06
orbit31          0.000000  1.434093e-09
orbit32          0.000000 -4.893899e-08
orbit33          0.000000 -2.450605e-04
orbit34          0.000000 -8.033923e-06
orbit35          0.000000  2.255394e-06
orbit36          0.000000 -2.974407e-06
orbit37          0.000000  2.589207e-07
orbit38          0.000000 -1.350854e-05
orbit39          0.000000  0.000000e+00
orbit40          0.000000 -1.954644e-06
orbit41          0.000000 -1.575124e-05
orbit42          0.000000 -2.176980e-04
orbit43          0.000000 -1.590207e-05
orbit44          0.000000  5.412724e-04
orbit45          0.000000  0.000000e+00
orbit46          0.000000 -9.321075e-06
orbit47          0.000000 -5.115198e-06
orbit48          0.000000  3.014189e-05
orbit49          0.000000  9.674968e-06
orbit50          0.000000  7.050624e-05
orbit51          0.000000 -3.200642e-06
orbit52          0.000000  1.514347e-05
orbit53          0.000000  7.978527e-05
orbit54          0.000000 -1.780334e-05
orbit55          0.000000  1.067905e-04
orbit56          0.000000 -1.286748e-05
orbit57          0.000000  2.171011e-05
orbit58          0.000000  7.600507e-05
orbit59          0.000000  9.701447e-06
orbit60          0.000000  5.844449e-04
orbit61          0.000000 -1.786741e-04
orbit62          0.000000  1.126131e-04
orbit63          0.000000  2.383516e-04
orbit64          0.000000  4.148558e-04
orbit65          0.000000 -4.942883e-05
orbit66          0.000000 -5.869628e-04
orbit67          0.000000 -1.036991e-03
orbit68          0.000000 -9.865359e-04
orbit69          0.000000 -6.958254e-03
orbit70          0.000000  5.277177e-04
orbit71          0.000000  5.539125e-05
orbit72          0.000000  9.531419e-04
AP               0.000000 -1.994189e-01
bet              0.000000  1.219439e-05
ecc              0.000000 -1.500768e-01
eccrad           0.000000 -8.759227e-01
close            0.000000  0.000000e+00
constraint       0.000000 -8.632451e-01
coreness         0.000000  2.238429e-02
knn              0.000000 -1.209422e-05
hubscore         0.000000  3.735188e+00
pagerank         0.000000 -8.051224e+00
trans            0.000000 -3.011610e-01
evcent           0.000000  1.100164e+00
first            0.000000  5.473340e-03
upto_second      0.000000  0.000000e+00
upto_third       0.000000 -3.534873e-05
upto_fourth      0.000000  0.000000e+00
upto_fifth       0.000000  2.605745e-03
upto_sixth       0.000000 -2.919104e-02
second           0.000000  0.000000e+00
third            0.000000 -6.511056e-05
fourth           0.000000  4.657094e-05
fifth            0.000000  4.975836e-05
sixth            0.000000 -4.635434e-03
ratio1           0.000000  3.843615e-03
ratio2           0.000000  1.460384e-03
ratio3           0.000000 -4.516434e-02
ratio4           0.000000  1.811057e+00
ratio5           0.000000 -4.504106e+00
ratio6           0.000000  2.355234e-02
selfinter        0.000000  2.840194e-01
walktrap_vertex  0.000000  9.386639e-01
bigcom1          0.000000 -9.532069e-02
bigcom2          0.000000 -7.092943e-01
bigcom3          0.000000 -1.652814e+00
bigcom4          0.000000 -6.438831e-03
bigcom6          0.000000 -9.094216e-01
bigcom8          0.000000 -5.547411e-01
bigcom9          0.000000  7.309964e-01
bigcom11         0.000000 -1.082471e+00
bigcom13         0.000000 -1.168786e+00
bigcom15         0.000000 -5.137312e-01
bigcom16         0.000000 -6.389720e-01
bigcom21         0.000000  2.332429e-01
bigcom22         0.000000 -5.848405e-01
bigcom24         0.000000 -7.142927e-01
bigcom26         0.000000  2.079464e-01
bigcom28         0.000000  2.854102e-01
bigcom30         0.000000 -1.877802e+00
bigcom31         0.000000 -4.941309e-01
bigcom32         0.000000 -8.007178e-01
bigcom33         0.000000 -8.635269e-01
bigcom34         0.000000 -1.840060e-01
bigcom36         0.000000 -1.008147e+00
bigcom37         0.000000 -2.016579e-01
bigcom38         0.000000 -2.135440e-01
bigcom39         0.000000  9.584167e-01
bigcom40         0.000000 -1.850856e-02
bigcom43         0.000000 -6.616942e-01
bigcom44         0.000000 -1.020529e+00
bigcom46         0.000000 -1.192933e+00
bigcom47         0.000000 -8.155316e-01
bigcom49         0.000000 -7.370445e-01
bigcom50         0.000000 -5.682268e-01
bigcom51         0.000000 -5.991331e-01
bigcom52         0.000000 -5.302082e-01
bigcom54         0.000000 -2.826002e-01
bigcom56         0.000000 -1.089603e+00
bigcom62         0.000000  3.380444e+00
bigcom66         0.000000  0.000000e+00
bigcom68         0.000000 -6.384193e-01
bigcom69         0.000000 -6.732349e-01
bigcom71         0.000000 -4.039817e-01
bigcom72         0.000000  0.000000e+00
bigcom73         0.000000  8.975536e-01
bigcom74         0.000000 -7.193458e-01
bigcom75         0.000000 -8.260830e-01
bigcom76         0.000000 -9.635913e-01
bigcom77         0.000000 -7.768119e-01
bigcom79         0.000000 -6.791549e-01
bigcom80         0.000000 -9.120107e-01
bigcom82         0.000000 -1.044275e+00
bigcom83         0.000000 -2.907060e-03
bigcom84         0.000000  2.030986e+00
bigcom85         0.000000 -6.661684e-01
bigcom87         0.000000 -8.228949e-01
bigcom89         0.000000  0.000000e+00
bigcom91         0.000000 -1.319215e+00
bigcom92         0.000000 -1.348419e+00
bigcom93         0.000000  0.000000e+00
bigcom96         0.000000 -5.966035e-01
bigcom97         0.000000 -6.982416e-01
bigcom98         0.000000 -7.168098e-01
bigcom99         0.000000  0.000000e+00
bigcom101        0.000000 -5.027586e-01
bigcom104        0.000000 -8.915287e-01
bigcom106        0.000000 -9.025045e-01
bigcom109        0.000000 -5.157368e-01
bigcom113        0.000000 -1.114588e+00
bigcom116        0.000000 -1.064712e+00
bigcom120        0.000000 -1.400073e+00
bigcom123        0.000000 -6.783380e-01
bigcom126        0.000000 -7.612220e-01
bigcom127        0.000000 -3.848134e-01
bigcom137        0.000000 -8.208559e-01
bigcom139        0.000000 -8.017696e-01
bigcom140        0.000000 -1.108983e+00
bigcom143        0.000000 -9.353704e-01
bigcom145        0.000000 -6.699800e-01
bigcom146        0.000000 -9.744929e-01
bigcom147        0.000000 -1.019476e+00
bigcom149        0.000000 -3.780573e-01
bigcom153        0.000000 -1.029206e+00
bigcom154        0.000000 -3.972551e-01
bigcom156        0.000000 -8.627369e-01
bigcom157        0.000000 -5.401405e-01
bigcom158        0.000000  0.000000e+00
bigcom160        0.000000 -5.423844e-01
bigcom161        0.000000 -3.541284e-01
bigcom162        0.000000 -5.259413e-01
bigcom164        0.000000 -4.613909e-01
bigcom166        0.000000 -9.084200e-01
bigcom167        0.000000 -9.659780e-01
bigcom171        0.000000 -1.024682e+00
bigcom173        0.000000 -3.487882e-01
bigcom175        0.000000  0.000000e+00
bigcom176        0.000000 -2.158404e-01
bigcom177        0.000000 -7.946770e-01
bigcom178        0.000000 -5.455918e-01
bigcom180        0.000000 -6.805069e-01
bigcom181        0.000000 -1.049486e+00
bigcom184        0.000000 -6.497352e-01
bigcom186        0.000000 -7.735718e-01
bigcom187        0.000000 -1.153986e+00
bigcom189        0.000000 -1.336216e-01
bigcom194        0.000000 -9.187097e-01
bigcom195        0.000000 -2.028056e-01
bigcom196        0.000000 -1.065099e+00
bigcom204        0.000000  0.000000e+00
bigcom205        0.000000 -6.367201e-01
bigcom212        0.000000 -1.027477e+00
bigcom214        0.000000  0.000000e+00
bigcom222        0.000000 -6.910439e-01
bigcom223        0.000000 -1.134368e+00
bigcom226        0.000000 -3.661235e-01
bigcom227        0.000000 -7.270583e-01
bigcom229        0.000000  0.000000e+00
bigcom233        0.000000 -5.642767e-01
bigcom236        0.000000 -1.171013e-01
bigcom237        0.000000 -6.749352e-01
bigcom246        0.000000 -8.792037e-01
bigcom248        0.000000 -1.216389e+00
bigcom249        0.000000 -4.368984e-01
bigcom250        0.000000 -1.107936e+00
bigcom254        0.000000 -4.959687e-01
bigcom266        0.000000 -1.068051e+00
bigcom269        0.000000  0.000000e+00
bigcom272        0.000000 -8.485796e-01
bigcom274        0.000000 -1.219780e-01
bigcom281        0.000000 -5.297571e-05
bigcom291        0.000000 -1.123057e+00
bigcom292        0.000000 -5.596262e-01
bigcom295        0.000000  2.755807e+00
bigcom299        0.000000 -6.780673e-01
bigcom301        0.000000 -7.521047e-01
bigcom306        0.000000 -8.748866e-01
bigcom309        0.000000 -5.196887e-01
bigcom314        0.000000 -8.187546e-01
bigcom321        0.000000 -6.671866e-01
bigcom341        0.000000 -9.519682e-01
bigcom350        0.000000 -4.822007e-01
bigcom353        0.000000 -1.938181e-01
bigcom359        0.000000 -5.833255e-01
bigcom363        0.000000  0.000000e+00
bigcom365        0.000000 -8.749903e-01
bigcom385        0.000000 -4.731621e-01
bigcom386        0.000000 -9.137931e-01
bigcom408        0.000000 -6.235901e-01
bigcom412        0.000000 -4.430224e-01
bigcom480        0.000000 -8.092415e-01
spin_vertex      0.000000  2.288850e-01
membership_s1    0.000000  1.513002e-02
membership_s3    0.000000 -1.031270e-02
membership_s4    0.000000 -2.665850e-02
membership_s5    0.000000 -7.638934e-02
membership_s6    0.000000  3.044532e-01
membership_s7    0.000000  4.502567e-01
membership_s8    0.000000 -1.981570e-01
membership_s9    0.000000 -1.174283e+00
membership_s11   0.000000 -4.146643e-01
membership_s12   0.000000 -4.294878e-01
membership_s14   0.000000 -4.675736e-01
membership_s15   0.000000  4.366709e-01
membership_s16   0.000000 -4.240858e-01
membership_s17   0.000000 -6.345346e-01
membership_s18   0.000000 -1.131965e+00
membership_s20   0.000000 -5.687038e-01
membership_s21   0.000000 -1.203961e+00
membership_s22   0.000000 -8.791650e-01
membership_s24   0.000000 -6.777925e-01
membership_s25   0.000000 -7.344646e-01
membership_s26   0.000000  0.000000e+00
membership_s27   0.000000  2.312596e-01
membership_s28   0.000000 -5.933329e-01
membership_s30   0.000000 -1.001920e-03
membership_s31   0.000000  3.409798e-01
membership_s32   0.000000  6.965336e-01
membership_s33   0.000000 -5.899370e-01
membership_s36   0.000000 -6.415215e-02
membership_s37   0.000000 -1.029647e+00
V1               0.000000  0.000000e+00
V2               0.000000 -1.771440e+00
pdi              0.000000 -7.238335e+01
adhesion         0.000000  4.413420e-06
cohesion         0.000000  1.321160e-05
inner            0.000000 -1.303225e-05
outer            0.000000 -6.634102e-05
ioratio          0.000000  1.887012e-01
comsize          0.000000 -4.481079e-04
target           0.000000 -4.140073e-01
[1] "Dataset: med_TnotC Model GBM, run: 5 of 10 2015-06-16 10:32:47"
Iter   TrainDeviance   ValidDeviance   StepSize   Improve
     1        0.1517             nan     0.0100   -0.0000
     2        0.1499             nan     0.0100    0.0000
     3        0.1475             nan     0.0100   -0.0001
     4        0.1461             nan     0.0100   -0.0001
     5        0.1445             nan     0.0100    0.0000
     6        0.1428             nan     0.0100    0.0000
     7        0.1412             nan     0.0100    0.0001
     8        0.1401             nan     0.0100   -0.0001
     9        0.1390             nan     0.0100   -0.0000
    10        0.1379             nan     0.0100   -0.0000
    20        0.1280             nan     0.0100   -0.0001
    40        0.1135             nan     0.0100   -0.0000
    60        0.1029             nan     0.0100   -0.0001
    80        0.0935             nan     0.0100   -0.0000
   100        0.0859             nan     0.0100   -0.0000
   106        0.0840             nan     0.0100   -0.0000

[1] "GBM variable coefficients"
                            var    rel.inf
walktrap_vertex walktrap_vertex 4.52373979
bet                         bet 3.72004229
outer                     outer 3.66852614
comsize                 comsize 3.29726731
knn                         knn 3.03624526
pagerank               pagerank 2.71824174
orbit56                 orbit56 2.61698396
V2                           V2 2.06604551
ioratio                 ioratio 1.99807190
orbit55                 orbit55 1.99278013
V1                           V1 1.92129659
orbit30                 orbit30 1.82943362
orbit48                 orbit48 1.69937705
ratio1                   ratio1 1.64354460
graph25                 graph25 1.60858208
ratio5                   ratio5 1.59589752
spin_vertex         spin_vertex 1.55034715
graph22                 graph22 1.54613514
orbit18                 orbit18 1.53883939
inner                     inner 1.44195626
orbit39                 orbit39 1.36427948
graph20                 graph20 1.33220929
ratio2                   ratio2 1.16477767
third                     third 1.15891278
graph6                   graph6 1.12212938
adhesion               adhesion 1.10444634
graph3                   graph3 1.08128824
orbit27                 orbit27 1.06546285
orbit49                 orbit49 1.04575630
graph5                   graph5 1.02998589
graph4                   graph4 1.02767597
orbit10                 orbit10 1.01931314
orbit21                 orbit21 1.01581858
orbit64                 orbit64 0.92686628
ratio4                   ratio4 0.89747610
orbit2                   orbit2 0.88842401
orbit20                 orbit20 0.88499328
graph1                   graph1 0.87999454
orbit40                 orbit40 0.84682773
trans                     trans 0.82113812
orbit46                 orbit46 0.81752255
orbit4                   orbit4 0.81594643
graph11                 graph11 0.81068017
graph10                 graph10 0.79543066
orbit25                 orbit25 0.77376394
fifth                     fifth 0.74846435
orbit50                 orbit50 0.74439465
orbit23                 orbit23 0.74008340
graph13                 graph13 0.73599569
graph12                 graph12 0.71834605
orbit5                   orbit5 0.71251480
cohesion               cohesion 0.68748014
graph18                 graph18 0.66537629
orbit17                 orbit17 0.65801872
upto_sixth           upto_sixth 0.64480486
graph23                 graph23 0.58813878
ratio6                   ratio6 0.57655963
orbit33                 orbit33 0.57571185
bigcom28               bigcom28 0.57226470
orbit44                 orbit44 0.56087592
ratio3                   ratio3 0.54595705
upto_fourth         upto_fourth 0.54384044
orbit16                 orbit16 0.52126524
upto_third           upto_third 0.50616114
graph19                 graph19 0.49548092
orbit52                 orbit52 0.49054972
orbit47                 orbit47 0.49027923
orbit41                 orbit41 0.46891641
orbit15                 orbit15 0.46525848
orbit62                 orbit62 0.45759771
graph16                 graph16 0.45107729
upto_fifth           upto_fifth 0.44845030
orbit38                 orbit38 0.44757684
graph0                   graph0 0.44487130
orbit28                 orbit28 0.44317798
orbit37                 orbit37 0.43258190
orbit59                 orbit59 0.42427297
orbit9                   orbit9 0.40406532
graph7                   graph7 0.39409391
bigcom4                 bigcom4 0.36367420
orbit7                   orbit7 0.35464694
orbit51                 orbit51 0.34452720
graph17                 graph17 0.33778809
membership_s7     membership_s7 0.33404837
fourth                   fourth 0.33102676
graph15                 graph15 0.31724451
constraint           constraint 0.30996761
graph29                 graph29 0.30783067
bigcom84               bigcom84 0.28275174
graph28                 graph28 0.28171787
graph21                 graph21 0.27981245
orbit35                 orbit35 0.26591557
graph24                 graph24 0.25701328
orbit32                 orbit32 0.25296513
orbit19                 orbit19 0.24868371
orbit45                 orbit45 0.24814085
orbit26                 orbit26 0.24773410
sixth                     sixth 0.24494611
graph27                 graph27 0.23773283
graph14                 graph14 0.23242885
bigcom73               bigcom73 0.22656747
orbit65                 orbit65 0.21814298
bigcom295             bigcom295 0.21415254
orbit61                 orbit61 0.20807339
membership_s31   membership_s31 0.19878799
membership_s30   membership_s30 0.19289342
orbit42                 orbit42 0.18462340
bigcom39               bigcom39 0.18360533
orbit13                 orbit13 0.18352521
orbit53                 orbit53 0.17885475
orbit36                 orbit36 0.17116031
orbit11                 orbit11 0.16356994
graph9                   graph9 0.15880852
orbit24                 orbit24 0.15848501
graph26                 graph26 0.15457845
coreness               coreness 0.13299632
orbit1                   orbit1 0.12914649
graph8                   graph8 0.12423053
orbit60                 orbit60 0.12402639
orbit71                 orbit71 0.12021139
ecc                         ecc 0.11039237
orbit58                 orbit58 0.09692525
orbit63                 orbit63 0.08462422
orbit66                 orbit66 0.07801528
bigcom9                 bigcom9 0.05762630
orbit54                 orbit54 0.05234199
membership_s27   membership_s27 0.05024144
hubscore               hubscore 0.04483116
orbit22                 orbit22 0.04465891
orbit43                 orbit43 0.04420147
close                     close 0.04014978
orbit12                 orbit12 0.03413127
orbit70                 orbit70 0.03327125
bigcom21               bigcom21 0.03232111
bigcom22               bigcom22 0.03014611
membership_s32   membership_s32 0.02828576
pdi                         pdi 0.02798613
orbit6                   orbit6 0.02480924
bigcom40               bigcom40 0.01986824
bigcom1                 bigcom1 0.01797753
orbit31                 orbit31 0.01650346
graph2                   graph2 0.01467788
orbit0                   orbit0 0.00000000
orbit3                   orbit3 0.00000000
orbit8                   orbit8 0.00000000
orbit14                 orbit14 0.00000000
orbit29                 orbit29 0.00000000
orbit34                 orbit34 0.00000000
orbit57                 orbit57 0.00000000
orbit67                 orbit67 0.00000000
orbit68                 orbit68 0.00000000
orbit69                 orbit69 0.00000000
orbit72                 orbit72 0.00000000
AP                           AP 0.00000000
eccrad                   eccrad 0.00000000
evcent                   evcent 0.00000000
first                     first 0.00000000
upto_second         upto_second 0.00000000
second                   second 0.00000000
selfinter             selfinter 0.00000000
bigcom2                 bigcom2 0.00000000
bigcom3                 bigcom3 0.00000000
bigcom6                 bigcom6 0.00000000
bigcom8                 bigcom8 0.00000000
bigcom11               bigcom11 0.00000000
bigcom13               bigcom13 0.00000000
bigcom15               bigcom15 0.00000000
bigcom16               bigcom16 0.00000000
bigcom24               bigcom24 0.00000000
bigcom26               bigcom26 0.00000000
bigcom30               bigcom30 0.00000000
bigcom31               bigcom31 0.00000000
bigcom32               bigcom32 0.00000000
bigcom33               bigcom33 0.00000000
bigcom34               bigcom34 0.00000000
bigcom36               bigcom36 0.00000000
bigcom37               bigcom37 0.00000000
bigcom38               bigcom38 0.00000000
bigcom43               bigcom43 0.00000000
bigcom44               bigcom44 0.00000000
bigcom46               bigcom46 0.00000000
bigcom47               bigcom47 0.00000000
bigcom49               bigcom49 0.00000000
bigcom50               bigcom50 0.00000000
bigcom51               bigcom51 0.00000000
bigcom52               bigcom52 0.00000000
bigcom54               bigcom54 0.00000000
bigcom56               bigcom56 0.00000000
bigcom62               bigcom62 0.00000000
bigcom66               bigcom66 0.00000000
bigcom68               bigcom68 0.00000000
bigcom69               bigcom69 0.00000000
bigcom71               bigcom71 0.00000000
bigcom72               bigcom72 0.00000000
bigcom74               bigcom74 0.00000000
bigcom75               bigcom75 0.00000000
bigcom76               bigcom76 0.00000000
bigcom77               bigcom77 0.00000000
bigcom79               bigcom79 0.00000000
bigcom80               bigcom80 0.00000000
bigcom82               bigcom82 0.00000000
bigcom83               bigcom83 0.00000000
bigcom85               bigcom85 0.00000000
bigcom87               bigcom87 0.00000000
bigcom89               bigcom89 0.00000000
bigcom91               bigcom91 0.00000000
bigcom92               bigcom92 0.00000000
bigcom93               bigcom93 0.00000000
bigcom96               bigcom96 0.00000000
bigcom97               bigcom97 0.00000000
bigcom98               bigcom98 0.00000000
bigcom99               bigcom99 0.00000000
bigcom101             bigcom101 0.00000000
bigcom104             bigcom104 0.00000000
bigcom106             bigcom106 0.00000000
bigcom109             bigcom109 0.00000000
bigcom113             bigcom113 0.00000000
bigcom116             bigcom116 0.00000000
bigcom120             bigcom120 0.00000000
bigcom123             bigcom123 0.00000000
bigcom126             bigcom126 0.00000000
bigcom127             bigcom127 0.00000000
bigcom137             bigcom137 0.00000000
bigcom139             bigcom139 0.00000000
bigcom140             bigcom140 0.00000000
bigcom143             bigcom143 0.00000000
bigcom145             bigcom145 0.00000000
bigcom146             bigcom146 0.00000000
bigcom147             bigcom147 0.00000000
bigcom149             bigcom149 0.00000000
bigcom153             bigcom153 0.00000000
bigcom154             bigcom154 0.00000000
bigcom156             bigcom156 0.00000000
bigcom157             bigcom157 0.00000000
bigcom158             bigcom158 0.00000000
bigcom160             bigcom160 0.00000000
bigcom161             bigcom161 0.00000000
bigcom162             bigcom162 0.00000000
bigcom164             bigcom164 0.00000000
bigcom166             bigcom166 0.00000000
bigcom167             bigcom167 0.00000000
bigcom171             bigcom171 0.00000000
bigcom173             bigcom173 0.00000000
bigcom175             bigcom175 0.00000000
bigcom176             bigcom176 0.00000000
bigcom177             bigcom177 0.00000000
bigcom178             bigcom178 0.00000000
bigcom180             bigcom180 0.00000000
bigcom181             bigcom181 0.00000000
bigcom184             bigcom184 0.00000000
bigcom186             bigcom186 0.00000000
bigcom187             bigcom187 0.00000000
bigcom189             bigcom189 0.00000000
bigcom194             bigcom194 0.00000000
bigcom195             bigcom195 0.00000000
bigcom196             bigcom196 0.00000000
bigcom204             bigcom204 0.00000000
bigcom205             bigcom205 0.00000000
bigcom212             bigcom212 0.00000000
bigcom214             bigcom214 0.00000000
bigcom222             bigcom222 0.00000000
bigcom223             bigcom223 0.00000000
bigcom226             bigcom226 0.00000000
bigcom227             bigcom227 0.00000000
bigcom229             bigcom229 0.00000000
bigcom233             bigcom233 0.00000000
bigcom236             bigcom236 0.00000000
bigcom237             bigcom237 0.00000000
bigcom246             bigcom246 0.00000000
bigcom248             bigcom248 0.00000000
bigcom249             bigcom249 0.00000000
bigcom250             bigcom250 0.00000000
bigcom254             bigcom254 0.00000000
bigcom266             bigcom266 0.00000000
bigcom269             bigcom269 0.00000000
bigcom272             bigcom272 0.00000000
bigcom274             bigcom274 0.00000000
bigcom281             bigcom281 0.00000000
bigcom291             bigcom291 0.00000000
bigcom292             bigcom292 0.00000000
bigcom299             bigcom299 0.00000000
bigcom301             bigcom301 0.00000000
bigcom306             bigcom306 0.00000000
bigcom309             bigcom309 0.00000000
bigcom314             bigcom314 0.00000000
bigcom321             bigcom321 0.00000000
bigcom341             bigcom341 0.00000000
bigcom350             bigcom350 0.00000000
bigcom353             bigcom353 0.00000000
bigcom359             bigcom359 0.00000000
bigcom363             bigcom363 0.00000000
bigcom365             bigcom365 0.00000000
bigcom385             bigcom385 0.00000000
bigcom386             bigcom386 0.00000000
bigcom408             bigcom408 0.00000000
bigcom412             bigcom412 0.00000000
bigcom480             bigcom480 0.00000000
membership_s1     membership_s1 0.00000000
membership_s3     membership_s3 0.00000000
membership_s4     membership_s4 0.00000000
membership_s5     membership_s5 0.00000000
membership_s6     membership_s6 0.00000000
membership_s8     membership_s8 0.00000000
membership_s9     membership_s9 0.00000000
membership_s11   membership_s11 0.00000000
membership_s12   membership_s12 0.00000000
membership_s14   membership_s14 0.00000000
membership_s15   membership_s15 0.00000000
membership_s16   membership_s16 0.00000000
membership_s17   membership_s17 0.00000000
membership_s18   membership_s18 0.00000000
membership_s20   membership_s20 0.00000000
membership_s21   membership_s21 0.00000000
membership_s22   membership_s22 0.00000000
membership_s24   membership_s24 0.00000000
membership_s25   membership_s25 0.00000000
membership_s26   membership_s26 0.00000000
membership_s28   membership_s28 0.00000000
membership_s33   membership_s33 0.00000000
membership_s36   membership_s36 0.00000000
membership_s37   membership_s37 0.00000000
target                   target 0.00000000
[1] "Dataset: med_TnotC Model RF, run: 5 of 10 2015-06-16 10:33:34"
     |      Out-of-bag   |
Tree |      MSE  %Var(y) |
   1 |  0.03312   228.51 |
   2 |  0.03487   240.58 |
   3 |  0.03362   231.99 |
   4 |  0.03251   224.31 |
   5 |  0.02913   201.00 |
   6 |  0.02717   187.47 |
   7 |  0.02544   175.52 |
   8 |  0.02494   172.09 |
   9 |  0.02399   165.56 |
  10 |  0.02265   156.32 |
  11 |  0.02207   152.25 |
  12 |  0.02186   150.81 |
  13 |  0.02123   146.51 |
  14 |  0.02037   140.53 |
  15 |  0.02022   139.51 |
  16 |  0.01977   136.40 |
  17 |  0.01958   135.10 |
  18 |  0.01917   132.29 |
  19 |  0.01901   131.15 |
  20 |  0.01881   129.77 |
  21 |  0.01859   128.28 |
  22 |   0.0185   127.67 |
  23 |  0.01846   127.41 |
  24 |  0.01838   126.81 |
  25 |  0.01827   126.10 |
  26 |  0.01805   124.52 |
  27 |  0.01792   123.64 |
  28 |  0.01785   123.14 |
  29 |  0.01776   122.53 |
  30 |  0.01771   122.21 |
  31 |  0.01764   121.72 |
  32 |  0.01758   121.28 |
  33 |  0.01756   121.19 |
  34 |  0.01753   120.98 |
  35 |  0.01753   120.97 |
  36 |  0.01745   120.38 |
  37 |  0.01741   120.15 |
  38 |  0.01731   119.44 |
  39 |  0.01723   118.87 |
  40 |  0.01715   118.37 |
  41 |  0.01713   118.18 |
  42 |  0.01711   118.05 |
  43 |  0.01711   118.07 |
  44 |  0.01708   117.85 |
  45 |  0.01704   117.60 |
  46 |  0.01701   117.37 |
  47 |  0.01697   117.08 |
  48 |  0.01697   117.08 |
  49 |  0.01694   116.91 |
  50 |   0.0169   116.58 |
  51 |  0.01685   116.29 |
  52 |  0.01684   116.21 |
  53 |  0.01684   116.20 |
  54 |  0.01684   116.17 |
  55 |   0.0168   115.92 |
  56 |  0.01679   115.86 |
  57 |  0.01677   115.68 |
  58 |  0.01672   115.37 |
  59 |   0.0167   115.21 |
  60 |  0.01669   115.17 |
  61 |  0.01668   115.08 |
  62 |  0.01666   114.93 |
  63 |  0.01663   114.78 |
  64 |  0.01659   114.49 |
  65 |  0.01658   114.39 |
  66 |   0.0166   114.54 |
  67 |  0.01661   114.62 |
  68 |  0.01655   114.22 |
  69 |  0.01655   114.19 |
  70 |  0.01653   114.09 |
  71 |  0.01653   114.08 |
  72 |   0.0165   113.84 |
  73 |  0.01648   113.72 |
  74 |  0.01644   113.46 |
  75 |  0.01641   113.26 |
  76 |   0.0164   113.16 |
  77 |  0.01639   113.11 |
  78 |  0.01637   112.97 |
  79 |  0.01636   112.91 |
  80 |  0.01634   112.74 |
  81 |  0.01634   112.72 |
  82 |  0.01632   112.61 |
  83 |  0.01631   112.51 |
  84 |   0.0163   112.47 |
  85 |  0.01629   112.42 |
  86 |  0.01628   112.33 |
  87 |  0.01626   112.22 |
  88 |  0.01624   112.09 |
  89 |  0.01623   111.97 |
  90 |   0.0162   111.77 |
  91 |  0.01619   111.72 |
  92 |  0.01617   111.56 |
  93 |  0.01616   111.51 |
  94 |  0.01617   111.58 |
  95 |  0.01617   111.54 |
  96 |  0.01615   111.45 |
  97 |  0.01614   111.34 |
  98 |  0.01612   111.20 |
  99 |  0.01612   111.24 |
 100 |  0.01614   111.35 |
[1] "Random Forest variable coefficients"
                      %IncMSE IncNodePurity
graph5           3.122480e-03  2.811789e-01
graph6           6.589635e-03  4.296434e-01
graph7           7.001862e-03  2.944361e-01
graph8           6.613255e-04  1.237700e-01
graph9           1.950419e-03  3.098781e-01
graph10          3.116585e-03  5.551578e-01
graph11          3.737240e-03  5.906090e-01
graph12          1.783675e-03  3.281703e-01
graph13          1.726629e-03  1.626224e-01
graph14          1.666109e-03  2.584176e-01
graph15          6.210774e-03  4.267083e-01
graph16          1.197911e-03  2.951039e-01
graph17          1.385708e-03  2.185782e-01
graph18          3.557304e-03  2.179575e-01
graph19          6.632355e-03  3.256965e-01
graph20          1.490979e-03  5.593065e-01
graph21          2.727190e-03  3.852021e-01
graph22          5.183866e-03  3.535467e-01
graph23          2.885614e-03  4.573741e-01
graph24          2.661661e-03  2.158883e-01
graph25          2.532316e-03  5.197990e-01
graph26          1.602960e-03  2.546881e-01
graph27          6.741845e-04  1.657935e-01
graph28          4.319889e-04  1.230950e-01
graph29          6.119603e-04  1.506116e-01
orbit0           4.795993e-04  8.324215e-02
orbit1           6.214829e-04  2.342943e-01
orbit2           8.974327e-04  3.667952e-01
orbit3           1.449184e-03  9.252835e-02
orbit4           1.774296e-03  2.176112e-01
orbit5           1.540899e-03  3.424871e-01
orbit6           3.841079e-03  2.226030e-01
orbit7           2.153459e-03  5.140794e-01
orbit8           1.835678e-03  5.703639e-01
orbit9           4.466198e-04  5.920640e-01
orbit10          1.669722e-03  3.195573e-01
orbit11          1.108845e-03  1.919294e-01
orbit12          3.197656e-03  2.375369e-01
orbit13          1.195828e-03  3.303414e-01
orbit14          4.224899e-04  1.596520e-01
orbit15          2.921222e-03  3.965886e-01
orbit16          1.623628e-03  4.104531e-01
orbit17          1.419053e-03  2.139691e-01
orbit18          3.942681e-03  9.417789e-01
orbit19          5.901265e-04  1.686551e-01
orbit20          3.531979e-03  2.903157e-01
orbit21          2.694770e-03  4.415445e-01
orbit22          5.507823e-03  5.246387e-01
orbit23          1.457738e-03  4.689521e-01
orbit24          1.025669e-03  5.046295e-01
orbit25          2.663172e-03  3.830184e-01
orbit26          2.002938e-03  3.080481e-01
orbit27          4.731395e-03  4.279603e-01
orbit28          2.456946e-03  6.572003e-01
orbit29          3.098788e-03  3.105569e-01
orbit30          2.250994e-03  3.256742e-01
orbit31          2.304008e-03  2.089259e-01
orbit32          4.919134e-03  3.128276e-01
orbit33          1.551027e-03  2.663851e-01
orbit34          3.731256e-03  4.407053e-01
orbit35          2.088129e-03  4.426003e-01
orbit36          2.244545e-03  6.552649e-01
orbit37          3.410314e-03  4.224482e-01
orbit38          1.249220e-03  3.773638e-01
orbit39          3.135109e-03  3.152150e-01
orbit40          1.491333e-03  1.707473e-01
orbit41          1.596619e-03  1.679013e-01
orbit42          8.000756e-04  3.071609e-01
orbit43          2.185603e-03  1.532857e-01
orbit44          6.105953e-04  2.328957e-01
orbit45          4.065180e-03  5.830335e-01
orbit46          7.591115e-03  4.183257e-01
orbit47          1.587334e-03  3.561679e-01
orbit48          9.209159e-04  3.613634e-01
orbit49          2.443320e-03  5.302467e-01
orbit50          1.237562e-03  5.489065e-01
orbit51          1.682974e-03  4.724811e-01
orbit52          3.725128e-03  5.217228e-01
orbit53          1.442371e-03  1.476303e-01
orbit54          1.915407e-03  3.737200e-01
orbit55          2.397371e-04  2.151962e-01
orbit56          3.165141e-03  5.623068e-01
orbit57          2.974406e-04  8.369929e-02
orbit58          3.328810e-04  2.239658e-01
orbit59          3.494515e-03  2.388850e-01
orbit60          7.297761e-04  2.826903e-01
orbit61          1.154157e-03  1.912972e-01
orbit62          7.089687e-04  1.811868e-01
orbit63          3.354737e-03  3.227152e-01
orbit64          1.801630e-03  3.228058e-01
orbit65          5.849831e-03  3.276529e-01
orbit66          1.782584e-03  1.325370e-01
orbit67          7.829136e-04  1.140509e-01
orbit68          8.092237e-04  1.741280e-01
orbit69          1.700751e-03  1.020302e-01
orbit70          4.637915e-04  5.349177e-02
orbit71          4.050851e-04  1.964027e-01
orbit72          2.441743e-04  8.198523e-02
AP               1.543986e-04  5.539882e-02
bet              1.055176e-03  8.660258e-01
ecc              4.037276e-04  6.464437e-02
eccrad           2.644167e-04  4.621331e-02
close            1.725996e-03  2.185001e-01
constraint       8.705032e-04  7.045998e-01
coreness         7.541017e-04  1.279716e-01
knn              3.588307e-03  7.106774e-01
hubscore         4.638101e-04  3.567878e-01
pagerank         1.518879e-03  9.836470e-01
trans            1.770007e-03  4.668855e-01
evcent           4.188920e-04  2.274628e-01
first            3.154958e-04  1.340664e-01
upto_second      1.047722e-03  2.892673e-01
upto_third       9.696677e-04  2.021541e-01
upto_fourth      7.194927e-04  2.902223e-01
upto_fifth       3.647364e-03  4.069605e-01
upto_sixth       6.106394e-04  2.930829e-01
second           3.048046e-03  2.507199e-01
third            5.822986e-03  7.508350e-01
fourth           3.799934e-03  5.858537e-01
fifth            2.464077e-03  5.487296e-01
sixth            2.503187e-03  4.252648e-01
ratio1           1.893073e-03  5.674462e-01
ratio2           3.139622e-03  5.259905e-01
ratio3           2.966760e-03  5.062684e-01
ratio4           6.046059e-03  5.826701e-01
ratio5           1.475468e-03  7.650111e-01
ratio6           2.978290e-03  5.670633e-01
selfinter        3.065852e-05  2.199953e-02
walktrap_vertex  2.889509e-03  1.139568e+00
bigcom1          7.219922e-05  1.426191e-01
bigcom2          0.000000e+00  0.000000e+00
bigcom3          0.000000e+00  9.565217e-03
bigcom4         -2.363669e-06  3.636953e-02
bigcom6          0.000000e+00  0.000000e+00
bigcom8          2.293900e-04  1.299910e-01
bigcom9         -3.227691e-05  1.364810e-01
bigcom11         0.000000e+00  0.000000e+00
bigcom13         0.000000e+00  0.000000e+00
bigcom15         0.000000e+00  1.301043e-20
bigcom16         0.000000e+00  0.000000e+00
bigcom21         1.328776e-04  1.217019e-01
bigcom22        -1.789976e-05  1.214218e-02
bigcom24         0.000000e+00  0.000000e+00
bigcom26         7.777705e-05  1.348929e-01
bigcom28         2.479467e-04  2.465694e-01
bigcom30         0.000000e+00  3.903128e-20
bigcom31         0.000000e+00  8.673617e-21
bigcom32         0.000000e+00  2.168404e-21
bigcom33         0.000000e+00  2.168404e-21
bigcom34         0.000000e+00  4.336809e-21
bigcom36         0.000000e+00  0.000000e+00
bigcom37         0.000000e+00  0.000000e+00
bigcom38         0.000000e+00  1.734723e-20
bigcom39         4.772848e-05  1.400028e-01
bigcom40         4.401152e-04  2.514851e-01
bigcom43         0.000000e+00  0.000000e+00
bigcom44         0.000000e+00  8.673617e-20
bigcom46         0.000000e+00  1.734723e-20
bigcom47         0.000000e+00  0.000000e+00
bigcom49         0.000000e+00  2.168404e-21
bigcom50         0.000000e+00  0.000000e+00
bigcom51         0.000000e+00  2.602085e-20
bigcom52         0.000000e+00  0.000000e+00
bigcom54         0.000000e+00  0.000000e+00
bigcom56         0.000000e+00  0.000000e+00
bigcom62        -1.498863e-06  5.427466e-01
bigcom66         0.000000e+00  0.000000e+00
bigcom68         0.000000e+00  0.000000e+00
bigcom69         0.000000e+00  1.734723e-20
bigcom71         0.000000e+00  0.000000e+00
bigcom72         0.000000e+00  0.000000e+00
bigcom73         2.196851e-04  1.973239e-01
bigcom74         0.000000e+00  0.000000e+00
bigcom75         0.000000e+00  4.336809e-20
bigcom76         0.000000e+00  0.000000e+00
bigcom77         0.000000e+00  0.000000e+00
bigcom79         0.000000e+00  1.734723e-20
bigcom80         0.000000e+00  0.000000e+00
bigcom82         0.000000e+00  0.000000e+00
bigcom83         0.000000e+00  0.000000e+00
bigcom84         3.461873e-05  3.030428e-01
bigcom85         0.000000e+00  8.673617e-21
bigcom87         0.000000e+00  0.000000e+00
bigcom89         0.000000e+00  0.000000e+00
bigcom91         0.000000e+00  0.000000e+00
bigcom92         0.000000e+00  2.602085e-20
bigcom93         0.000000e+00  0.000000e+00
bigcom96         0.000000e+00  0.000000e+00
bigcom97         0.000000e+00  0.000000e+00
bigcom98         0.000000e+00  0.000000e+00
bigcom99         0.000000e+00  0.000000e+00
bigcom101        0.000000e+00  0.000000e+00
bigcom104        0.000000e+00  0.000000e+00
bigcom106        0.000000e+00  0.000000e+00
bigcom109        0.000000e+00  0.000000e+00
bigcom113        0.000000e+00  0.000000e+00
bigcom116        0.000000e+00  4.336809e-20
bigcom120        0.000000e+00  4.336809e-21
bigcom123        0.000000e+00  0.000000e+00
bigcom126        0.000000e+00  1.734723e-20
bigcom127        0.000000e+00  0.000000e+00
bigcom137        0.000000e+00  0.000000e+00
bigcom139        0.000000e+00  0.000000e+00
bigcom140        0.000000e+00  4.336809e-21
bigcom143        0.000000e+00  0.000000e+00
bigcom145        0.000000e+00  0.000000e+00
bigcom146        0.000000e+00  0.000000e+00
bigcom147        0.000000e+00  7.806256e-20
bigcom149        0.000000e+00  0.000000e+00
bigcom153        0.000000e+00  0.000000e+00
bigcom154        0.000000e+00  0.000000e+00
bigcom156        0.000000e+00  0.000000e+00
bigcom157        0.000000e+00  4.336809e-20
bigcom158        0.000000e+00  0.000000e+00
bigcom160        0.000000e+00  0.000000e+00
bigcom161        0.000000e+00  0.000000e+00
bigcom162        0.000000e+00  0.000000e+00
bigcom164        0.000000e+00  0.000000e+00
bigcom166        0.000000e+00  0.000000e+00
bigcom167        0.000000e+00  1.734723e-20
bigcom171        0.000000e+00  4.336809e-21
bigcom173        0.000000e+00  8.673617e-21
bigcom175        0.000000e+00  0.000000e+00
bigcom176        0.000000e+00  0.000000e+00
bigcom177        0.000000e+00  1.734723e-20
bigcom178        0.000000e+00  6.938894e-20
bigcom180        0.000000e+00  0.000000e+00
bigcom181        0.000000e+00  0.000000e+00
bigcom184        0.000000e+00  0.000000e+00
bigcom186        0.000000e+00  0.000000e+00
bigcom187        0.000000e+00  0.000000e+00
bigcom189        0.000000e+00  0.000000e+00
bigcom194        0.000000e+00  0.000000e+00
bigcom195        0.000000e+00  0.000000e+00
bigcom196        0.000000e+00  2.168404e-20
bigcom204        0.000000e+00  0.000000e+00
bigcom205        0.000000e+00  0.000000e+00
bigcom212        0.000000e+00  0.000000e+00
bigcom214        0.000000e+00  0.000000e+00
bigcom222        0.000000e+00  0.000000e+00
bigcom223        0.000000e+00  0.000000e+00
bigcom226        0.000000e+00  0.000000e+00
bigcom227        0.000000e+00  0.000000e+00
bigcom229        0.000000e+00  0.000000e+00
bigcom233        0.000000e+00  0.000000e+00
bigcom236        0.000000e+00  8.673617e-21
bigcom237        0.000000e+00  0.000000e+00
bigcom246        0.000000e+00  0.000000e+00
bigcom248        0.000000e+00  0.000000e+00
bigcom249        0.000000e+00  0.000000e+00
bigcom250        0.000000e+00  1.734723e-20
bigcom254        0.000000e+00  0.000000e+00
bigcom266        0.000000e+00  0.000000e+00
bigcom269        0.000000e+00  0.000000e+00
bigcom272        0.000000e+00  0.000000e+00
bigcom274        0.000000e+00  5.204170e-20
bigcom281        0.000000e+00  0.000000e+00
bigcom291        0.000000e+00  0.000000e+00
bigcom292        0.000000e+00  0.000000e+00
bigcom295        5.157683e-06  2.437884e-01
bigcom299        0.000000e+00  0.000000e+00
bigcom301        0.000000e+00  4.336809e-21
bigcom306        0.000000e+00  2.168404e-20
bigcom309        0.000000e+00  0.000000e+00
bigcom314        0.000000e+00  0.000000e+00
bigcom321        0.000000e+00  5.551115e-19
bigcom341        0.000000e+00  0.000000e+00
bigcom350        0.000000e+00  0.000000e+00
bigcom353        0.000000e+00  0.000000e+00
bigcom359        0.000000e+00  0.000000e+00
bigcom363        0.000000e+00  0.000000e+00
bigcom365        0.000000e+00  0.000000e+00
bigcom385        0.000000e+00  8.673617e-21
bigcom386        0.000000e+00  2.168404e-21
bigcom408        0.000000e+00  0.000000e+00
bigcom412        0.000000e+00  1.734723e-20
bigcom480        0.000000e+00  0.000000e+00
spin_vertex      1.234660e-03  7.652150e-01
membership_s1    1.675237e-04  8.326759e-02
membership_s3    0.000000e+00  4.336809e-21
membership_s4    2.918637e-04  1.364124e-01
membership_s5    3.490558e-05  2.554545e-02
membership_s6    4.408042e-06  5.505895e-02
membership_s7    6.758026e-05  1.299079e-01
membership_s8    0.000000e+00  0.000000e+00
membership_s9    0.000000e+00  4.336809e-21
membership_s11   0.000000e+00  0.000000e+00
membership_s12   0.000000e+00  6.938894e-20
membership_s14   0.000000e+00  0.000000e+00
membership_s15  -1.749271e-05  2.437500e-02
membership_s16   0.000000e+00  2.168404e-21
membership_s17   0.000000e+00  0.000000e+00
membership_s18   0.000000e+00  8.673617e-21
membership_s20   0.000000e+00  0.000000e+00
membership_s21   0.000000e+00  0.000000e+00
membership_s22   0.000000e+00  1.734723e-20
membership_s24   0.000000e+00  0.000000e+00
membership_s25   0.000000e+00  4.336809e-21
membership_s26   0.000000e+00  0.000000e+00
membership_s27   1.157426e-04  1.922861e-01
membership_s28   0.000000e+00  4.336809e-21
membership_s30   2.252190e-05  7.293680e-02
membership_s31   9.043013e-05  2.388108e-01
membership_s32  -2.737766e-05  6.922537e-02
membership_s33   0.000000e+00  0.000000e+00
membership_s36   1.153689e-05  9.796380e-02
membership_s37   0.000000e+00  5.421011e-20
V1               4.012252e-03  9.598183e-01
V2               1.438507e-03  8.549691e-01
pdi              1.374956e-04  2.385636e-01
adhesion         2.518063e-03  6.999525e-01
cohesion         2.356208e-03  6.652220e-01
inner            1.754582e-03  1.381559e+00
outer            1.536136e-03  1.658933e+00
ioratio          1.300874e-03  9.468127e-01
comsize          3.750731e-04  1.374881e+00
target          -4.409950e-06  1.511217e-01
[1] "Dataset: med_TnotC Model GLM, run: 5 of 10 2015-06-16 10:35:39"
[1] "glmnet variable coefficients"
                     [,1]          [,2]
(Intercept)     -4.204473  2.270632e+02
graph0           0.000000  4.750337e-03
graph1           0.000000 -1.117853e-04
graph2           0.000000 -4.528788e-04
graph3           0.000000 -4.590841e-06
graph4           0.000000 -7.050765e-08
graph5           0.000000 -1.408978e-05
graph6           0.000000  0.000000e+00
graph7           0.000000  8.802081e-06
graph8           0.000000  4.990323e-03
graph9           0.000000  0.000000e+00
graph10          0.000000 -8.578429e-12
graph11          0.000000 -7.152933e-10
graph12          0.000000  0.000000e+00
graph13          0.000000  7.073402e-07
graph14          0.000000 -2.213386e-09
graph15          0.000000 -5.107134e-06
graph16          0.000000  0.000000e+00
graph17          0.000000 -5.631998e-07
graph18          0.000000 -2.238236e-05
graph19          0.000000  0.000000e+00
graph20          0.000000  8.308219e-06
graph21          0.000000  0.000000e+00
graph22          0.000000 -2.261475e-05
graph23          0.000000  0.000000e+00
graph24          0.000000  1.103486e-05
graph25          0.000000  0.000000e+00
graph26          0.000000 -2.096040e-04
graph27          0.000000 -7.743671e-04
graph28          0.000000 -4.384571e-05
graph29          0.000000  7.366071e-04
orbit0           0.000000  5.732746e-03
orbit1           0.000000 -1.148676e-04
orbit2           0.000000  0.000000e+00
orbit3           0.000000 -5.616979e-06
orbit4           0.000000 -1.124433e-05
orbit5           0.000000  0.000000e+00
orbit6           0.000000 -4.156493e-08
orbit7           0.000000 -6.276906e-05
orbit8           0.000000  0.000000e+00
orbit9           0.000000  2.782598e-05
orbit10          0.000000 -1.516889e-06
orbit11          0.000000  1.075537e-04
orbit12          0.000000  4.371825e-04
orbit13          0.000000 -6.984968e-03
orbit14          0.000000  5.733316e-03
orbit15          0.000000  7.970104e-08
orbit16          0.000000 -1.260854e-07
orbit17          0.000000  1.548628e-08
orbit18          0.000000  1.199112e-08
orbit19          0.000000 -2.131499e-12
orbit20          0.000000 -3.515043e-09
orbit21          0.000000  8.163702e-07
orbit22          0.000000 -6.857352e-10
orbit23          0.000000  7.854178e-06
orbit24          0.000000 -2.384344e-07
orbit25          0.000000  1.167745e-06
orbit26          0.000000  3.130320e-06
orbit27          0.000000  8.003991e-06
orbit28          0.000000  2.806608e-06
orbit29          0.000000  5.102612e-07
orbit30          0.000000 -1.344880e-05
orbit31          0.000000  1.254329e-08
orbit32          0.000000 -5.082088e-08
orbit33          0.000000 -5.216065e-04
orbit34          0.000000 -9.850354e-07
orbit35          0.000000  2.858324e-06
orbit36          0.000000 -4.137330e-06
orbit37          0.000000 -1.813762e-07
orbit38          0.000000 -4.141396e-05
orbit39          0.000000  1.811365e-08
orbit40          0.000000 -2.502654e-06
orbit41          0.000000 -2.721652e-05
orbit42          0.000000  8.456708e-04
orbit43          0.000000 -2.331868e-05
orbit44          0.000000  2.312433e-03
orbit45          0.000000  0.000000e+00
orbit46          0.000000 -1.079456e-06
orbit47          0.000000 -1.821349e-05
orbit48          0.000000  6.642506e-05
orbit49          0.000000  7.132539e-06
orbit50          0.000000  1.148098e-04
orbit51          0.000000 -2.387026e-05
orbit52          0.000000  4.725988e-05
orbit53          0.000000  2.569533e-04
orbit54          0.000000 -3.027609e-05
orbit55          0.000000  2.201454e-03
orbit56          0.000000 -2.106760e-05
orbit57          0.000000  5.971688e-08
orbit58          0.000000  6.662575e-05
orbit59          0.000000  6.952476e-07
orbit60          0.000000  5.530853e-04
orbit61          0.000000 -4.125621e-03
orbit62          0.000000  4.211861e-05
orbit63          0.000000  2.337864e-05
orbit64          0.000000  1.469933e-04
orbit65          0.000000 -5.606022e-05
orbit66          0.000000 -6.864709e-04
orbit67          0.000000 -2.040739e-03
orbit68          0.000000 -1.007041e-03
orbit69          0.000000  7.455596e-03
orbit70          0.000000  9.491012e-04
orbit71          0.000000 -4.577460e-04
orbit72          0.000000  8.164313e-04
AP               0.000000 -2.305457e-01
bet              0.000000  1.608113e-05
ecc              0.000000 -9.395233e-02
eccrad           0.000000 -5.513792e-01
close            0.000000 -1.270202e-01
constraint       0.000000 -2.185408e+00
coreness         0.000000  2.514580e-02
knn              0.000000 -3.912879e-04
hubscore         0.000000  1.343312e+01
pagerank         0.000000 -3.120632e+01
trans            0.000000 -7.696247e-01
evcent           0.000000  9.756898e+00
first            0.000000  3.330000e-03
upto_second      0.000000  0.000000e+00
upto_third       0.000000 -4.922664e-05
upto_fourth      0.000000  0.000000e+00
upto_fifth       0.000000  2.787624e-03
upto_sixth       0.000000 -1.982667e-02
second           0.000000  0.000000e+00
third            0.000000 -7.664220e-05
fourth           0.000000  5.044473e-05
fifth            0.000000  7.453295e-05
sixth            0.000000 -6.384632e-03
ratio1           0.000000  3.049270e-03
ratio2           0.000000  4.176493e-03
ratio3           0.000000 -2.955276e-02
ratio4           0.000000  1.993058e+00
ratio5           0.000000 -3.840892e-01
ratio6           0.000000  2.663489e-02
selfinter        0.000000  1.004846e-01
walktrap_vertex  0.000000  7.781879e-01
bigcom1          0.000000  3.157814e-02
bigcom2          0.000000 -8.727914e-01
bigcom3          0.000000 -2.703246e-01
bigcom4          0.000000  6.326410e-02
bigcom6          0.000000 -8.751877e-01
bigcom8          0.000000  1.871096e-01
bigcom9          0.000000  6.161694e-01
bigcom11         0.000000 -1.070428e+00
bigcom13         0.000000 -1.254071e+00
bigcom15         0.000000 -5.695826e-01
bigcom16         0.000000 -5.054044e-01
bigcom21         0.000000  4.969619e-01
bigcom22         0.000000 -4.184557e-01
bigcom24         0.000000 -1.068243e+00
bigcom26         0.000000  2.132142e-01
bigcom28         0.000000  4.256075e-01
bigcom30         0.000000 -1.921116e+00
bigcom31         0.000000 -8.480791e-01
bigcom32         0.000000 -6.417623e-01
bigcom33         0.000000 -8.568690e-01
bigcom34         0.000000 -4.969590e-02
bigcom36         0.000000 -8.447405e-01
bigcom37         0.000000 -1.506887e-01
bigcom38         0.000000 -2.833562e-01
bigcom39         0.000000  1.303197e+00
bigcom40         0.000000  1.198430e-01
bigcom43         0.000000 -8.882649e-01
bigcom44         0.000000 -1.084424e+00
bigcom46         0.000000 -9.089905e-01
bigcom47         0.000000 -8.403536e-01
bigcom49         0.000000 -6.907622e-01
bigcom50         0.000000 -5.100579e-01
bigcom51         0.000000 -4.045885e-01
bigcom52         0.000000 -4.257690e-01
bigcom54         0.000000 -3.719975e-01
bigcom56         0.000000 -1.257887e+00
bigcom62         0.000000  3.594367e+00
bigcom66         0.000000 -5.205900e-01
bigcom68         0.000000 -7.278608e-01
bigcom69         0.000000 -1.111981e+00
bigcom71         0.000000 -4.277329e-01
bigcom72         0.000000 -6.924307e-01
bigcom73         0.000000  1.181247e+00
bigcom74         0.000000 -7.874426e-01
bigcom75         0.000000 -8.226388e-01
bigcom76         0.000000 -1.261413e+00
bigcom77         0.000000 -7.612842e-01
bigcom79         0.000000 -5.597487e-01
bigcom80         0.000000 -9.027196e-01
bigcom82         0.000000 -9.663232e-01
bigcom83         0.000000 -1.574517e-03
bigcom84         0.000000  2.015921e+00
bigcom85         0.000000 -7.443302e-01
bigcom87         0.000000 -7.913431e-01
bigcom89         0.000000 -4.977806e-01
bigcom91         0.000000 -1.158040e+00
bigcom92         0.000000 -1.419843e+00
bigcom93         0.000000  0.000000e+00
bigcom96         0.000000 -3.520245e-01
bigcom97         0.000000 -5.258561e-01
bigcom98         0.000000 -6.348097e-01
bigcom99         0.000000  0.000000e+00
bigcom101        0.000000 -1.385049e-01
bigcom104        0.000000 -7.124433e-01
bigcom106        0.000000 -1.043965e+00
bigcom109        0.000000 -6.253134e-01
bigcom113        0.000000 -1.309197e+00
bigcom116        0.000000 -1.033005e+00
bigcom120        0.000000 -1.180942e+00
bigcom123        0.000000 -6.266173e-01
bigcom126        0.000000 -9.386840e-01
bigcom127        0.000000 -4.630743e-01
bigcom137        0.000000 -8.194980e-01
bigcom139        0.000000 -5.953640e-01
bigcom140        0.000000 -1.078216e+00
bigcom143        0.000000 -9.334259e-01
bigcom145        0.000000 -2.507565e-01
bigcom146        0.000000 -2.741455e-01
bigcom147        0.000000 -7.309427e-01
bigcom149        0.000000 -3.200538e-01
bigcom153        0.000000 -9.152383e-01
bigcom154        0.000000 -5.137100e-01
bigcom156        0.000000 -9.531556e-01
bigcom157        0.000000 -1.489072e-01
bigcom158        0.000000  0.000000e+00
bigcom160        0.000000 -5.844873e-01
bigcom161        0.000000 -3.409513e-01
bigcom162        0.000000 -7.007896e-01
bigcom164        0.000000 -4.135387e-01
bigcom166        0.000000 -1.203398e+00
bigcom167        0.000000 -9.054875e-01
bigcom171        0.000000 -1.126582e+00
bigcom173        0.000000 -4.352135e-01
bigcom175        0.000000 -1.397049e-04
bigcom176        0.000000 -3.502202e-01
bigcom177        0.000000 -7.371582e-01
bigcom178        0.000000 -5.961164e-01
bigcom180        0.000000 -3.236592e-01
bigcom181        0.000000 -1.520449e+00
bigcom184        0.000000 -7.857385e-01
bigcom186        0.000000 -6.742903e-01
bigcom187        0.000000 -9.229411e-01
bigcom189        0.000000 -1.240492e-01
bigcom194        0.000000 -8.833030e-01
bigcom195        0.000000 -1.050422e-01
bigcom196        0.000000 -1.395505e+00
bigcom204        0.000000  0.000000e+00
bigcom205        0.000000 -7.792994e-01
bigcom212        0.000000 -1.012275e+00
bigcom214        0.000000 -1.269110e+00
bigcom222        0.000000 -1.000274e+00
bigcom223        0.000000 -8.450357e-01
bigcom226        0.000000 -4.311307e-01
bigcom227        0.000000 -7.486268e-01
bigcom229        0.000000 -4.509588e-01
bigcom233        0.000000 -1.795199e-01
bigcom236        0.000000 -1.617216e-02
bigcom237        0.000000 -5.459047e-01
bigcom246        0.000000 -6.335888e-01
bigcom248        0.000000 -1.214772e+00
bigcom249        0.000000 -5.203935e-01
bigcom250        0.000000 -1.005526e+00
bigcom254        0.000000 -4.111489e-01
bigcom266        0.000000 -9.022252e-01
bigcom269        0.000000  0.000000e+00
bigcom272        0.000000 -9.150228e-01
bigcom274        0.000000 -9.936614e-02
bigcom281        0.000000 -3.195613e-01
bigcom291        0.000000 -1.003421e+00
bigcom292        0.000000 -5.978948e-01
bigcom295        0.000000  2.692450e+00
bigcom299        0.000000 -5.718189e-01
bigcom301        0.000000 -7.116370e-01
bigcom306        0.000000 -8.631802e-01
bigcom309        0.000000 -9.045417e-01
bigcom314        0.000000 -4.706897e-01
bigcom321        0.000000 -5.905711e-01
bigcom341        0.000000 -9.808348e-01
bigcom350        0.000000 -4.375852e-01
bigcom353        0.000000 -5.514967e-02
bigcom359        0.000000 -5.618877e-01
bigcom363        0.000000  0.000000e+00
bigcom365        0.000000 -9.252239e-01
bigcom385        0.000000 -5.858750e-01
bigcom386        0.000000 -6.019597e-01
bigcom408        0.000000 -6.406874e-01
bigcom412        0.000000 -6.337611e-01
bigcom480        0.000000 -1.015656e+00
spin_vertex      0.000000  2.519399e-01
membership_s1    0.000000 -1.634792e-01
membership_s3    0.000000 -3.743520e-02
membership_s4    0.000000 -3.868402e-05
membership_s5    0.000000 -3.948756e-01
membership_s6    0.000000 -4.117751e-04
membership_s7    0.000000  4.942256e-01
membership_s8    0.000000 -1.452259e-01
membership_s9    0.000000 -1.501640e+00
membership_s11   0.000000 -2.162589e-01
membership_s12   0.000000 -4.768857e-01
membership_s14   0.000000 -4.287858e-01
membership_s15   0.000000  4.253584e-01
membership_s16   0.000000 -4.289055e-01
membership_s17   0.000000  0.000000e+00
membership_s18   0.000000 -1.199103e+00
membership_s20   0.000000  0.000000e+00
membership_s21   0.000000 -1.320353e+00
membership_s22   0.000000 -9.347639e-01
membership_s24   0.000000 -8.953618e-01
membership_s25   0.000000 -9.074612e-01
membership_s26   0.000000  0.000000e+00
membership_s27   0.000000  4.416074e-01
membership_s28   0.000000 -7.485680e-01
membership_s30   0.000000  5.774888e-02
membership_s31   0.000000  3.132517e-01
membership_s32   0.000000  5.416216e-01
membership_s33   0.000000 -7.719965e-01
membership_s36   0.000000 -8.934535e-02
membership_s37   0.000000 -9.437745e-01
V1               0.000000 -3.869673e+00
V2               0.000000 -2.382243e+00
pdi              0.000000 -3.133645e+02
adhesion         0.000000  1.336688e-06
cohesion         0.000000  1.785992e-04
inner            0.000000 -5.797556e-05
outer            0.000000 -5.971616e-05
ioratio          0.000000  1.613272e-01
comsize          0.000000 -4.328739e-04
target           0.000000  3.265909e-06
[1] "Dataset: med_TnotC Model GBM, run: 6 of 10 2015-06-16 10:36:28"
Iter   TrainDeviance   ValidDeviance   StepSize   Improve
     1        0.1537             nan     0.0100    0.0001
     2        0.1515             nan     0.0100    0.0001
     3        0.1492             nan     0.0100    0.0002
     4        0.1475             nan     0.0100   -0.0001
     5        0.1458             nan     0.0100   -0.0001
     6        0.1442             nan     0.0100   -0.0000
     7        0.1431             nan     0.0100   -0.0001
     8        0.1418             nan     0.0100    0.0000
     9        0.1406             nan     0.0100   -0.0000
    10        0.1397             nan     0.0100   -0.0001
    20        0.1294             nan     0.0100   -0.0000
    40        0.1142             nan     0.0100    0.0000
    60        0.1034             nan     0.0100   -0.0000
    80        0.0941             nan     0.0100   -0.0000
   100        0.0861             nan     0.0100   -0.0000
   106        0.0841             nan     0.0100   -0.0000

[1] "GBM variable coefficients"
                            var    rel.inf
outer                     outer 5.17732805
comsize                 comsize 3.77020733
bet                         bet 3.29092352
walktrap_vertex walktrap_vertex 2.75683645
orbit56                 orbit56 2.72074901
ratio1                   ratio1 2.61544211
pagerank               pagerank 2.53816422
V1                           V1 2.49689387
ratio5                   ratio5 2.37047472
orbit18                 orbit18 2.21161126
orbit39                 orbit39 2.13969737
V2                           V2 2.05693164
orbit5                   orbit5 1.65002489
spin_vertex         spin_vertex 1.59632101
graph20                 graph20 1.57404865
orbit30                 orbit30 1.47698768
knn                         knn 1.37510237
third                     third 1.37368462
graph5                   graph5 1.37155431
orbit50                 orbit50 1.26747258
orbit55                 orbit55 1.23046119
graph24                 graph24 1.21881945
inner                     inner 1.17445298
orbit17                 orbit17 1.13005756
adhesion               adhesion 1.10911356
orbit48                 orbit48 1.07329838
graph15                 graph15 1.04505846
orbit27                 orbit27 1.01553601
orbit20                 orbit20 1.00361751
graph2                   graph2 0.99345331
graph18                 graph18 0.98867860
cohesion               cohesion 0.97395261
ioratio                 ioratio 0.96090462
orbit41                 orbit41 0.91996834
graph6                   graph6 0.89841484
fourth                   fourth 0.89386607
graph9                   graph9 0.87614735
orbit59                 orbit59 0.85755301
graph22                 graph22 0.82236003
orbit62                 orbit62 0.80711294
graph11                 graph11 0.80359730
graph1                   graph1 0.79308772
orbit25                 orbit25 0.75114910
orbit64                 orbit64 0.74776389
ratio6                   ratio6 0.71418466
ratio2                   ratio2 0.69773795
constraint           constraint 0.69673647
orbit10                 orbit10 0.66921394
orbit21                 orbit21 0.65390791
bigcom4                 bigcom4 0.65152485
orbit15                 orbit15 0.63891169
orbit53                 orbit53 0.63337400
graph27                 graph27 0.63170924
orbit65                 orbit65 0.63161333
graph23                 graph23 0.61198799
trans                     trans 0.59993232
orbit49                 orbit49 0.58378712
orbit52                 orbit52 0.56464778
graph21                 graph21 0.56444628
graph14                 graph14 0.54803896
orbit35                 orbit35 0.53543994
close                     close 0.53316311
orbit2                   orbit2 0.52786023
graph16                 graph16 0.52282265
orbit31                 orbit31 0.51664414
orbit36                 orbit36 0.51220298
orbit29                 orbit29 0.51070100
bigcom28               bigcom28 0.50446946
orbit45                 orbit45 0.49546531
orbit57                 orbit57 0.48057001
orbit46                 orbit46 0.47987402
bigcom84               bigcom84 0.46036800
orbit60                 orbit60 0.45234072
orbit11                 orbit11 0.45134976
graph10                 graph10 0.44753444
orbit44                 orbit44 0.43154069
ratio4                   ratio4 0.43134025
orbit28                 orbit28 0.41504918
orbit16                 orbit16 0.40732875
orbit23                 orbit23 0.39494013
orbit43                 orbit43 0.38131640
graph29                 graph29 0.37841185
graph25                 graph25 0.37649694
upto_fifth           upto_fifth 0.37351100
fifth                     fifth 0.37156005
orbit38                 orbit38 0.34764963
orbit42                 orbit42 0.32687594
graph13                 graph13 0.32535111
orbit26                 orbit26 0.32313176
orbit33                 orbit33 0.32272481
orbit40                 orbit40 0.32099910
graph17                 graph17 0.31453396
hubscore               hubscore 0.30540904
upto_fourth         upto_fourth 0.29893429
graph8                   graph8 0.29733914
selfinter             selfinter 0.29055983
membership_s4     membership_s4 0.27589165
graph4                   graph4 0.27130947
graph3                   graph3 0.26867487
orbit32                 orbit32 0.26136528
orbit24                 orbit24 0.23479775
bigcom9                 bigcom9 0.21768977
upto_third           upto_third 0.21337134
sixth                     sixth 0.20433116
orbit51                 orbit51 0.20395186
orbit63                 orbit63 0.19019041
bigcom39               bigcom39 0.18958374
bigcom295             bigcom295 0.18940758
membership_s36   membership_s36 0.18063734
orbit13                 orbit13 0.16108216
bigcom1                 bigcom1 0.16071571
coreness               coreness 0.15790299
orbit58                 orbit58 0.15382836
graph7                   graph7 0.14200914
orbit22                 orbit22 0.13593843
bigcom40               bigcom40 0.13497648
orbit7                   orbit7 0.13398118
pdi                         pdi 0.13163271
membership_s32   membership_s32 0.12863113
orbit66                 orbit66 0.12699359
graph0                   graph0 0.12537090
bigcom73               bigcom73 0.12349242
orbit47                 orbit47 0.11128817
graph19                 graph19 0.10907599
orbit61                 orbit61 0.10739691
orbit70                 orbit70 0.10212785
membership_s6     membership_s6 0.10102269
graph28                 graph28 0.09864018
upto_sixth           upto_sixth 0.09401284
graph26                 graph26 0.07583737
membership_s27   membership_s27 0.07310570
orbit1                   orbit1 0.07145966
graph12                 graph12 0.06415836
orbit71                 orbit71 0.05835303
orbit4                   orbit4 0.05573022
membership_s31   membership_s31 0.05414192
bigcom26               bigcom26 0.05296773
orbit54                 orbit54 0.05187132
membership_s7     membership_s7 0.04351894
target                   target 0.04083952
orbit19                 orbit19 0.02945060
bigcom21               bigcom21 0.01079889
orbit0                   orbit0 0.00000000
orbit3                   orbit3 0.00000000
orbit6                   orbit6 0.00000000
orbit8                   orbit8 0.00000000
orbit9                   orbit9 0.00000000
orbit12                 orbit12 0.00000000
orbit14                 orbit14 0.00000000
orbit34                 orbit34 0.00000000
orbit37                 orbit37 0.00000000
orbit67                 orbit67 0.00000000
orbit68                 orbit68 0.00000000
orbit69                 orbit69 0.00000000
orbit72                 orbit72 0.00000000
AP                           AP 0.00000000
ecc                         ecc 0.00000000
eccrad                   eccrad 0.00000000
evcent                   evcent 0.00000000
first                     first 0.00000000
upto_second         upto_second 0.00000000
second                   second 0.00000000
ratio3                   ratio3 0.00000000
bigcom2                 bigcom2 0.00000000
bigcom3                 bigcom3 0.00000000
bigcom6                 bigcom6 0.00000000
bigcom8                 bigcom8 0.00000000
bigcom11               bigcom11 0.00000000
bigcom13               bigcom13 0.00000000
bigcom15               bigcom15 0.00000000
bigcom16               bigcom16 0.00000000
bigcom22               bigcom22 0.00000000
bigcom24               bigcom24 0.00000000
bigcom30               bigcom30 0.00000000
bigcom31               bigcom31 0.00000000
bigcom32               bigcom32 0.00000000
bigcom33               bigcom33 0.00000000
bigcom34               bigcom34 0.00000000
bigcom36               bigcom36 0.00000000
bigcom37               bigcom37 0.00000000
bigcom38               bigcom38 0.00000000
bigcom43               bigcom43 0.00000000
bigcom44               bigcom44 0.00000000
bigcom46               bigcom46 0.00000000
bigcom47               bigcom47 0.00000000
bigcom49               bigcom49 0.00000000
bigcom50               bigcom50 0.00000000
bigcom51               bigcom51 0.00000000
bigcom52               bigcom52 0.00000000
bigcom54               bigcom54 0.00000000
bigcom56               bigcom56 0.00000000
bigcom62               bigcom62 0.00000000
bigcom66               bigcom66 0.00000000
bigcom68               bigcom68 0.00000000
bigcom69               bigcom69 0.00000000
bigcom71               bigcom71 0.00000000
bigcom72               bigcom72 0.00000000
bigcom74               bigcom74 0.00000000
bigcom75               bigcom75 0.00000000
bigcom76               bigcom76 0.00000000
bigcom77               bigcom77 0.00000000
bigcom79               bigcom79 0.00000000
bigcom80               bigcom80 0.00000000
bigcom82               bigcom82 0.00000000
bigcom83               bigcom83 0.00000000
bigcom85               bigcom85 0.00000000
bigcom87               bigcom87 0.00000000
bigcom89               bigcom89 0.00000000
bigcom91               bigcom91 0.00000000
bigcom92               bigcom92 0.00000000
bigcom93               bigcom93 0.00000000
bigcom96               bigcom96 0.00000000
bigcom97               bigcom97 0.00000000
bigcom98               bigcom98 0.00000000
bigcom99               bigcom99 0.00000000
bigcom101             bigcom101 0.00000000
bigcom104             bigcom104 0.00000000
bigcom106             bigcom106 0.00000000
bigcom109             bigcom109 0.00000000
bigcom113             bigcom113 0.00000000
bigcom116             bigcom116 0.00000000
bigcom120             bigcom120 0.00000000
bigcom123             bigcom123 0.00000000
bigcom126             bigcom126 0.00000000
bigcom127             bigcom127 0.00000000
bigcom137             bigcom137 0.00000000
bigcom139             bigcom139 0.00000000
bigcom140             bigcom140 0.00000000
bigcom143             bigcom143 0.00000000
bigcom145             bigcom145 0.00000000
bigcom146             bigcom146 0.00000000
bigcom147             bigcom147 0.00000000
bigcom149             bigcom149 0.00000000
bigcom153             bigcom153 0.00000000
bigcom154             bigcom154 0.00000000
bigcom156             bigcom156 0.00000000
bigcom157             bigcom157 0.00000000
bigcom158             bigcom158 0.00000000
bigcom160             bigcom160 0.00000000
bigcom161             bigcom161 0.00000000
bigcom162             bigcom162 0.00000000
bigcom164             bigcom164 0.00000000
bigcom166             bigcom166 0.00000000
bigcom167             bigcom167 0.00000000
bigcom171             bigcom171 0.00000000
bigcom173             bigcom173 0.00000000
bigcom175             bigcom175 0.00000000
bigcom176             bigcom176 0.00000000
bigcom177             bigcom177 0.00000000
bigcom178             bigcom178 0.00000000
bigcom180             bigcom180 0.00000000
bigcom181             bigcom181 0.00000000
bigcom184             bigcom184 0.00000000
bigcom186             bigcom186 0.00000000
bigcom187             bigcom187 0.00000000
bigcom189             bigcom189 0.00000000
bigcom194             bigcom194 0.00000000
bigcom195             bigcom195 0.00000000
bigcom196             bigcom196 0.00000000
bigcom204             bigcom204 0.00000000
bigcom205             bigcom205 0.00000000
bigcom212             bigcom212 0.00000000
bigcom214             bigcom214 0.00000000
bigcom222             bigcom222 0.00000000
bigcom223             bigcom223 0.00000000
bigcom226             bigcom226 0.00000000
bigcom227             bigcom227 0.00000000
bigcom229             bigcom229 0.00000000
bigcom233             bigcom233 0.00000000
bigcom236             bigcom236 0.00000000
bigcom237             bigcom237 0.00000000
bigcom246             bigcom246 0.00000000
bigcom248             bigcom248 0.00000000
bigcom249             bigcom249 0.00000000
bigcom250             bigcom250 0.00000000
bigcom254             bigcom254 0.00000000
bigcom266             bigcom266 0.00000000
bigcom269             bigcom269 0.00000000
bigcom272             bigcom272 0.00000000
bigcom274             bigcom274 0.00000000
bigcom281             bigcom281 0.00000000
bigcom291             bigcom291 0.00000000
bigcom292             bigcom292 0.00000000
bigcom299             bigcom299 0.00000000
bigcom301             bigcom301 0.00000000
bigcom306             bigcom306 0.00000000
bigcom309             bigcom309 0.00000000
bigcom314             bigcom314 0.00000000
bigcom321             bigcom321 0.00000000
bigcom341             bigcom341 0.00000000
bigcom350             bigcom350 0.00000000
bigcom353             bigcom353 0.00000000
bigcom359             bigcom359 0.00000000
bigcom363             bigcom363 0.00000000
bigcom365             bigcom365 0.00000000
bigcom385             bigcom385 0.00000000
bigcom386             bigcom386 0.00000000
bigcom408             bigcom408 0.00000000
bigcom412             bigcom412 0.00000000
bigcom480             bigcom480 0.00000000
membership_s1     membership_s1 0.00000000
membership_s3     membership_s3 0.00000000
membership_s5     membership_s5 0.00000000
membership_s8     membership_s8 0.00000000
membership_s9     membership_s9 0.00000000
membership_s11   membership_s11 0.00000000
membership_s12   membership_s12 0.00000000
membership_s14   membership_s14 0.00000000
membership_s15   membership_s15 0.00000000
membership_s16   membership_s16 0.00000000
membership_s17   membership_s17 0.00000000
membership_s18   membership_s18 0.00000000
membership_s20   membership_s20 0.00000000
membership_s21   membership_s21 0.00000000
membership_s22   membership_s22 0.00000000
membership_s24   membership_s24 0.00000000
membership_s25   membership_s25 0.00000000
membership_s26   membership_s26 0.00000000
membership_s28   membership_s28 0.00000000
membership_s30   membership_s30 0.00000000
membership_s33   membership_s33 0.00000000
membership_s37   membership_s37 0.00000000
[1] "Dataset: med_TnotC Model RF, run: 6 of 10 2015-06-16 10:37:14"
     |      Out-of-bag   |
Tree |      MSE  %Var(y) |
   1 |  0.03586   244.04 |
   2 |  0.03607   245.47 |
   3 |  0.03059   208.17 |
   4 |  0.02814   191.52 |
   5 |  0.02604   177.19 |
   6 |  0.02459   167.33 |
   7 |   0.0239   162.69 |
   8 |  0.02252   153.28 |
   9 |  0.02183   148.59 |
  10 |  0.02132   145.11 |
  11 |   0.0208   141.57 |
  12 |  0.02037   138.62 |
  13 |  0.01995   135.79 |
  14 |   0.0197   134.10 |
  15 |  0.01924   130.93 |
  16 |  0.01903   129.50 |
  17 |  0.01904   129.58 |
  18 |  0.01875   127.60 |
  19 |  0.01856   126.29 |
  20 |  0.01837   125.04 |
  21 |  0.01823   124.07 |
  22 |  0.01802   122.66 |
  23 |  0.01781   121.24 |
  24 |  0.01769   120.37 |
  25 |  0.01773   120.68 |
  26 |  0.01761   119.83 |
  27 |   0.0175   119.09 |
  28 |   0.0175   119.12 |
  29 |  0.01743   118.65 |
  30 |  0.01736   118.16 |
  31 |  0.01727   117.57 |
  32 |  0.01727   117.55 |
  33 |  0.01722   117.19 |
  34 |  0.01719   116.96 |
  35 |  0.01716   116.81 |
  36 |   0.0171   116.35 |
  37 |   0.0171   116.41 |
  38 |  0.01705   116.05 |
  39 |  0.01707   116.20 |
  40 |  0.01706   116.13 |
  41 |  0.01704   115.96 |
  42 |  0.01702   115.85 |
  43 |  0.01697   115.52 |
  44 |   0.0169   115.00 |
  45 |  0.01689   114.93 |
  46 |  0.01682   114.45 |
  47 |  0.01684   114.60 |
  48 |  0.01682   114.51 |
  49 |  0.01683   114.51 |
  50 |  0.01681   114.44 |
  51 |  0.01679   114.29 |
  52 |  0.01677   114.14 |
  53 |  0.01677   114.10 |
  54 |  0.01672   113.77 |
  55 |  0.01671   113.73 |
  56 |  0.01673   113.89 |
  57 |  0.01671   113.74 |
  58 |  0.01671   113.74 |
  59 |  0.01669   113.56 |
  60 |  0.01669   113.61 |
  61 |  0.01667   113.45 |
  62 |  0.01668   113.55 |
  63 |  0.01667   113.43 |
  64 |  0.01665   113.29 |
  65 |  0.01665   113.30 |
  66 |  0.01664   113.25 |
  67 |  0.01664   113.22 |
  68 |  0.01662   113.10 |
  69 |  0.01661   113.03 |
  70 |  0.01662   113.08 |
  71 |   0.0166   113.00 |
  72 |  0.01658   112.88 |
  73 |  0.01659   112.89 |
  74 |  0.01659   112.90 |
  75 |  0.01658   112.86 |
  76 |  0.01657   112.79 |
  77 |  0.01657   112.81 |
  78 |  0.01655   112.62 |
  79 |  0.01656   112.70 |
  80 |  0.01657   112.75 |
  81 |  0.01656   112.72 |
  82 |  0.01658   112.87 |
  83 |  0.01658   112.84 |
  84 |  0.01655   112.65 |
  85 |  0.01654   112.60 |
  86 |  0.01655   112.66 |
  87 |  0.01655   112.63 |
  88 |  0.01656   112.68 |
  89 |  0.01656   112.68 |
  90 |  0.01655   112.65 |
  91 |  0.01654   112.57 |
  92 |  0.01653   112.51 |
  93 |  0.01654   112.57 |
  94 |  0.01656   112.69 |
  95 |  0.01656   112.68 |
  96 |  0.01655   112.61 |
  97 |  0.01653   112.50 |
  98 |  0.01653   112.48 |
  99 |  0.01654   112.54 |
 100 |  0.01654   112.60 |
[1] "Random Forest variable coefficients"
                      %IncMSE IncNodePurity
graph5           1.557239e-03  4.288992e-01
graph6           2.029769e-03  2.855075e-01
graph7           7.754588e-03  3.153178e-01
graph8           4.653822e-04  9.250211e-02
graph9           1.258643e-03  3.543054e-01
graph10          2.515904e-03  5.386766e-01
graph11          2.968641e-03  4.822442e-01
graph12          2.282809e-03  2.659133e-01
graph13          5.560589e-04  3.115383e-01
graph14          7.168915e-03  3.830537e-01
graph15          4.240252e-03  2.787604e-01
graph16          9.667611e-04  3.670561e-01
graph17          2.876828e-03  3.177449e-01
graph18          8.539015e-03  4.367567e-01
graph19          3.070458e-03  2.426446e-01
graph20          4.887871e-03  5.942933e-01
graph21          1.307129e-03  1.731741e-01
graph22          7.572040e-03  1.948377e-01
graph23          7.463488e-03  4.989999e-01
graph24          3.237745e-03  2.785417e-01
graph25          3.390770e-03  2.788400e-01
graph26          3.406760e-03  2.100203e-01
graph27          1.271576e-03  2.197268e-01
graph28          2.292347e-04  1.218971e-01
graph29          6.297529e-05  2.299551e-01
orbit0           4.732658e-05  1.156711e-01
orbit1           1.616978e-03  1.700354e-01
orbit2           1.117860e-03  3.405150e-01
orbit3           9.562209e-04  1.666585e-01
orbit4           3.094893e-03  3.190036e-01
orbit5           1.004923e-03  3.778339e-01
orbit6           1.749575e-03  3.958407e-01
orbit7           1.524979e-03  4.271478e-01
orbit8           2.663770e-03  3.540605e-01
orbit9           1.658296e-03  3.309765e-01
orbit10          3.394645e-03  4.535511e-01
orbit11          1.078470e-03  2.985383e-01
orbit12          5.871870e-03  3.336714e-01
orbit13          6.364990e-04  1.916508e-01
orbit14          1.592053e-04  4.882034e-02
orbit15          2.744140e-03  2.723426e-01
orbit16          1.536097e-03  4.527894e-01
orbit17          2.877549e-03  2.710367e-01
orbit18          3.389977e-03  7.928673e-01
orbit19          1.350662e-03  2.027772e-01
orbit20          1.876429e-03  3.111242e-01
orbit21          3.692984e-03  4.522310e-01
orbit22          6.471520e-03  5.742691e-01
orbit23          2.317947e-03  4.484489e-01
orbit24          1.127017e-03  4.805119e-01
orbit25          2.194568e-03  2.669330e-01
orbit26          1.782061e-03  4.999596e-01
orbit27          6.493594e-03  5.277083e-01
orbit28          2.115931e-03  5.904370e-01
orbit29          2.415169e-03  3.753051e-01
orbit30          1.977799e-03  4.401279e-01
orbit31          3.062985e-03  4.712609e-01
orbit32          5.616977e-03  5.741847e-01
orbit33          6.172112e-04  2.978537e-01
orbit34          4.121651e-03  5.389622e-01
orbit35          2.817574e-03  6.709762e-01
orbit36          2.015674e-03  5.019041e-01
orbit37          2.825744e-03  3.137970e-01
orbit38          6.498075e-04  3.770101e-01
orbit39          8.871721e-04  4.363868e-01
orbit40          5.746587e-03  4.676513e-01
orbit41          5.935821e-03  3.550855e-01
orbit42          1.788225e-03  2.657652e-01
orbit43          3.405980e-03  3.362874e-01
orbit44          6.437863e-04  1.879104e-01
orbit45          3.264878e-03  3.368364e-01
orbit46          6.957706e-03  7.271606e-01
orbit47          2.557801e-03  2.035167e-01
orbit48          1.161079e-03  4.704362e-01
orbit49          3.080129e-03  5.044056e-01
orbit50          1.533942e-03  3.702511e-01
orbit51          1.083090e-03  4.724629e-01
orbit52          3.413023e-03  4.080671e-01
orbit53          5.001022e-03  4.089098e-01
orbit54          3.383974e-03  3.697209e-01
orbit55          7.518980e-04  4.046588e-01
orbit56          5.224435e-03  6.698107e-01
orbit57          1.544608e-03  2.715803e-01
orbit58          7.397231e-04  1.674419e-01
orbit59          4.731079e-03  3.208985e-01
orbit60          9.980589e-04  2.467363e-01
orbit61          9.299167e-04  2.607518e-01
orbit62          2.137075e-03  5.304261e-01
orbit63          1.223124e-03  2.657213e-01
orbit64          1.569454e-03  4.435531e-01
orbit65          5.537816e-03  3.451693e-01
orbit66          6.849573e-04  1.181935e-01
orbit67          1.082952e-03  1.427443e-01
orbit68          8.881390e-04  2.057499e-01
orbit69          3.526258e-04  1.365090e-01
orbit70          5.967588e-04  8.142460e-02
orbit71          1.538225e-04  1.593565e-01
orbit72          6.410860e-05  1.044890e-01
AP               2.188904e-04  1.563667e-01
bet              1.523644e-03  1.037139e+00
ecc              4.021467e-04  5.402103e-02
eccrad           2.905585e-04  5.280158e-02
close            5.501896e-04  3.393564e-01
constraint       1.437953e-03  3.362350e-01
coreness         2.278449e-03  2.060683e-01
knn              1.864972e-03  7.292829e-01
hubscore         3.700527e-03  3.154106e-01
pagerank         1.622495e-03  9.835574e-01
trans            3.088396e-03  5.107383e-01
evcent           3.082744e-04  3.135769e-01
first            8.375036e-05  1.166257e-01
upto_second      3.227798e-03  2.236133e-01
upto_third       2.569038e-03  2.783924e-01
upto_fourth      2.203941e-04  2.989201e-01
upto_fifth       1.511206e-03  2.100038e-01
upto_sixth       5.299951e-04  2.626887e-01
second           1.538988e-03  2.035970e-01
third            7.012076e-03  6.144246e-01
fourth           2.681127e-03  3.729959e-01
fifth            1.363635e-03  2.793355e-01
sixth            4.846645e-03  6.380967e-01
ratio1           4.808491e-03  7.667165e-01
ratio2           1.981562e-03  6.332325e-01
ratio3           4.927237e-03  5.507518e-01
ratio4           3.945163e-03  4.105807e-01
ratio5           1.719731e-03  7.645051e-01
ratio6           1.736199e-03  3.805729e-01
selfinter        1.278097e-05  6.373747e-02
walktrap_vertex  1.832803e-03  1.271813e+00
bigcom1          6.557805e-05  1.452599e-01
bigcom2          0.000000e+00  0.000000e+00
bigcom3          1.174405e-05  1.814672e-02
bigcom4          1.652148e-05  8.449397e-02
bigcom6          0.000000e+00  0.000000e+00
bigcom8          1.924116e-04  2.010549e-01
bigcom9         -6.071790e-05  7.137457e-02
bigcom11         0.000000e+00  0.000000e+00
bigcom13         0.000000e+00  0.000000e+00
bigcom15         0.000000e+00  0.000000e+00
bigcom16         0.000000e+00  0.000000e+00
bigcom21         1.653284e-04  1.342755e-01
bigcom22        -1.922142e-05  7.595283e-03
bigcom24         0.000000e+00  0.000000e+00
bigcom26        -2.748780e-05  4.431560e-02
bigcom28         1.017184e-04  1.757336e-01
bigcom30         0.000000e+00  1.875000e-02
bigcom31         0.000000e+00  0.000000e+00
bigcom32         0.000000e+00  0.000000e+00
bigcom33         0.000000e+00  0.000000e+00
bigcom34         0.000000e+00  0.000000e+00
bigcom36         0.000000e+00  0.000000e+00
bigcom37         0.000000e+00  0.000000e+00
bigcom38         0.000000e+00  0.000000e+00
bigcom39         7.311642e-05  1.546269e-01
bigcom40         4.173472e-04  2.549517e-01
bigcom43         0.000000e+00  0.000000e+00
bigcom44         0.000000e+00  5.551115e-19
bigcom46         0.000000e+00  0.000000e+00
bigcom47         0.000000e+00  0.000000e+00
bigcom49         0.000000e+00  0.000000e+00
bigcom50         0.000000e+00  0.000000e+00
bigcom51         0.000000e+00  0.000000e+00
bigcom52         0.000000e+00  0.000000e+00
bigcom54         0.000000e+00  0.000000e+00
bigcom56         0.000000e+00  0.000000e+00
bigcom62        -2.271325e-05  4.684649e-01
bigcom66         0.000000e+00  0.000000e+00
bigcom68         0.000000e+00  0.000000e+00
bigcom69         0.000000e+00  0.000000e+00
bigcom71         0.000000e+00  0.000000e+00
bigcom72         0.000000e+00  0.000000e+00
bigcom73         7.026441e-05  1.460422e-01
bigcom74         0.000000e+00  0.000000e+00
bigcom75         0.000000e+00  0.000000e+00
bigcom76         0.000000e+00  0.000000e+00
bigcom77         0.000000e+00  0.000000e+00
bigcom79         0.000000e+00  0.000000e+00
bigcom80         0.000000e+00  0.000000e+00
bigcom82         0.000000e+00  0.000000e+00
bigcom83         0.000000e+00  0.000000e+00
bigcom84         7.863312e-05  3.575249e-01
bigcom85         0.000000e+00  0.000000e+00
bigcom87         0.000000e+00  0.000000e+00
bigcom89         0.000000e+00  0.000000e+00
bigcom91         0.000000e+00  0.000000e+00
bigcom92         0.000000e+00  0.000000e+00
bigcom93         0.000000e+00  0.000000e+00
bigcom96         0.000000e+00  0.000000e+00
bigcom97         0.000000e+00  0.000000e+00
bigcom98         0.000000e+00  0.000000e+00
bigcom99         0.000000e+00  0.000000e+00
bigcom101        0.000000e+00  0.000000e+00
bigcom104        0.000000e+00  0.000000e+00
bigcom106        0.000000e+00  0.000000e+00
bigcom109        0.000000e+00  0.000000e+00
bigcom113        0.000000e+00  0.000000e+00
bigcom116        0.000000e+00  0.000000e+00
bigcom120        0.000000e+00  0.000000e+00
bigcom123        0.000000e+00  0.000000e+00
bigcom126        0.000000e+00  0.000000e+00
bigcom127        0.000000e+00  0.000000e+00
bigcom137        0.000000e+00  0.000000e+00
bigcom139        0.000000e+00  0.000000e+00
bigcom140        0.000000e+00  0.000000e+00
bigcom143        0.000000e+00  0.000000e+00
bigcom145        0.000000e+00  0.000000e+00
bigcom146        0.000000e+00  0.000000e+00
bigcom147        0.000000e+00  0.000000e+00
bigcom149        0.000000e+00  0.000000e+00
bigcom153        0.000000e+00  0.000000e+00
bigcom154        0.000000e+00  0.000000e+00
bigcom156        0.000000e+00  0.000000e+00
bigcom157        0.000000e+00  0.000000e+00
bigcom158        0.000000e+00  0.000000e+00
bigcom160        0.000000e+00  0.000000e+00
bigcom161        0.000000e+00  0.000000e+00
bigcom162        0.000000e+00  0.000000e+00
bigcom164        0.000000e+00  0.000000e+00
bigcom166        0.000000e+00  0.000000e+00
bigcom167        0.000000e+00  0.000000e+00
bigcom171        0.000000e+00  0.000000e+00
bigcom173        0.000000e+00  0.000000e+00
bigcom175        0.000000e+00  0.000000e+00
bigcom176        0.000000e+00  0.000000e+00
bigcom177        0.000000e+00  0.000000e+00
bigcom178        0.000000e+00  0.000000e+00
bigcom180        0.000000e+00  0.000000e+00
bigcom181        0.000000e+00  0.000000e+00
bigcom184        0.000000e+00  0.000000e+00
bigcom186        0.000000e+00  0.000000e+00
bigcom187        0.000000e+00  0.000000e+00
bigcom189        0.000000e+00  0.000000e+00
bigcom194        0.000000e+00  0.000000e+00
bigcom195        0.000000e+00  0.000000e+00
bigcom196        0.000000e+00  0.000000e+00
bigcom204        0.000000e+00  0.000000e+00
bigcom205        0.000000e+00  0.000000e+00
bigcom212        0.000000e+00  0.000000e+00
bigcom214        0.000000e+00  0.000000e+00
bigcom222        0.000000e+00  0.000000e+00
bigcom223        0.000000e+00  0.000000e+00
bigcom226        0.000000e+00  0.000000e+00
bigcom227        0.000000e+00  0.000000e+00
bigcom229        0.000000e+00  0.000000e+00
bigcom233        0.000000e+00  0.000000e+00
bigcom236        0.000000e+00  0.000000e+00
bigcom237        0.000000e+00  0.000000e+00
bigcom246        0.000000e+00  0.000000e+00
bigcom248        0.000000e+00  0.000000e+00
bigcom249        0.000000e+00  0.000000e+00
bigcom250        0.000000e+00  0.000000e+00
bigcom254        0.000000e+00  0.000000e+00
bigcom266        0.000000e+00  0.000000e+00
bigcom269        0.000000e+00  0.000000e+00
bigcom272        0.000000e+00  0.000000e+00
bigcom274        0.000000e+00  0.000000e+00
bigcom281        0.000000e+00  0.000000e+00
bigcom291        0.000000e+00  0.000000e+00
bigcom292        0.000000e+00  0.000000e+00
bigcom295       -5.089145e-06  2.490987e-01
bigcom299        0.000000e+00  0.000000e+00
bigcom301        0.000000e+00  0.000000e+00
bigcom306        0.000000e+00  0.000000e+00
bigcom309        0.000000e+00  0.000000e+00
bigcom314        0.000000e+00  0.000000e+00
bigcom321        0.000000e+00  0.000000e+00
bigcom341        0.000000e+00  0.000000e+00
bigcom350        0.000000e+00  0.000000e+00
bigcom353        0.000000e+00  0.000000e+00
bigcom359        0.000000e+00  0.000000e+00
bigcom363        0.000000e+00  0.000000e+00
bigcom365        0.000000e+00  0.000000e+00
bigcom385        0.000000e+00  0.000000e+00
bigcom386        0.000000e+00  0.000000e+00
bigcom408        0.000000e+00  0.000000e+00
bigcom412        0.000000e+00  0.000000e+00
bigcom480        0.000000e+00  0.000000e+00
spin_vertex      1.066335e-03  1.120348e+00
membership_s1    1.765415e-06  8.693434e-02
membership_s3    0.000000e+00  0.000000e+00
membership_s4    2.329301e-04  1.172509e-01
membership_s5    7.418398e-07  1.307031e-04
membership_s6    3.258925e-05  5.203257e-02
membership_s7    7.552036e-05  1.109384e-01
membership_s8    0.000000e+00  0.000000e+00
membership_s9    0.000000e+00  0.000000e+00
membership_s11   0.000000e+00  0.000000e+00
membership_s12   0.000000e+00  0.000000e+00
membership_s14   0.000000e+00  0.000000e+00
membership_s15   0.000000e+00  1.692308e-02
membership_s16   0.000000e+00  0.000000e+00
membership_s17   0.000000e+00  0.000000e+00
membership_s18   0.000000e+00  0.000000e+00
membership_s20   0.000000e+00  0.000000e+00
membership_s21   0.000000e+00  0.000000e+00
membership_s22   0.000000e+00  0.000000e+00
membership_s24   0.000000e+00  0.000000e+00
membership_s25   0.000000e+00  0.000000e+00
membership_s26   0.000000e+00  0.000000e+00
membership_s27   6.591755e-05  1.759820e-01
membership_s28   0.000000e+00  0.000000e+00
membership_s30   9.014766e-05  1.810279e-01
membership_s31   7.708592e-05  4.893457e-02
membership_s32   7.841558e-05  8.361380e-02
membership_s33   0.000000e+00  0.000000e+00
membership_s36   2.015369e-05  3.286010e-02
membership_s37   0.000000e+00  0.000000e+00
V1               3.935214e-03  6.934825e-01
V2               1.171496e-03  8.607476e-01
pdi              1.432439e-04  2.687064e-01
adhesion         3.873249e-03  7.087056e-01
cohesion         2.182916e-03  6.600674e-01
inner            2.608644e-03  1.136714e+00
outer            1.594812e-03  2.111556e+00
ioratio          3.938577e-03  6.606017e-01
comsize          5.654512e-04  1.509819e+00
target           3.500688e-05  9.386691e-02
[1] "Dataset: med_TnotC Model GLM, run: 6 of 10 2015-06-16 10:39:38"
[1] "glmnet variable coefficients"
                     [,1]          [,2]
(Intercept)     -4.190313  2.216626e+02
graph0           0.000000  6.273297e-03
graph1           0.000000 -2.590145e-05
graph2           0.000000 -1.251032e-02
graph3           0.000000 -2.354050e-07
graph4           0.000000 -3.617022e-08
graph5           0.000000  3.292694e-07
graph6           0.000000  0.000000e+00
graph7           0.000000 -3.195556e-04
graph8           0.000000 -7.552680e-04
graph9           0.000000 -1.745511e-09
graph10          0.000000  0.000000e+00
graph11          0.000000 -6.436655e-10
graph12          0.000000  0.000000e+00
graph13          0.000000  9.315390e-07
graph14          0.000000  1.142432e-09
graph15          0.000000 -1.748879e-05
graph16          0.000000  3.156749e-09
graph17          0.000000 -1.012452e-06
graph18          0.000000 -2.196576e-05
graph19          0.000000  1.059363e-06
graph20          0.000000  5.992735e-06
graph21          0.000000  0.000000e+00
graph22          0.000000 -1.824293e-05
graph23          0.000000  4.483495e-08
graph24          0.000000  2.602475e-05
graph25          0.000000  4.282307e-05
graph26          0.000000 -1.594156e-04
graph27          0.000000 -1.650393e-03
graph28          0.000000  3.087638e-04
graph29          0.000000  4.466380e-03
orbit0           0.000000  6.502324e-03
orbit1           0.000000 -4.653376e-05
orbit2           0.000000  1.087094e-04
orbit3           0.000000 -1.306740e-02
orbit4           0.000000 -3.472524e-06
orbit5           0.000000  0.000000e+00
orbit6           0.000000 -1.875196e-08
orbit7           0.000000  0.000000e+00
orbit8           0.000000  4.452743e-07
orbit9           0.000000  2.258356e-05
orbit10          0.000000 -6.197299e-09
orbit11          0.000000  1.402888e-04
orbit12          0.000000 -2.378295e-04
orbit13          0.000000 -2.957490e-03
orbit14          0.000000 -1.331787e-03
orbit15          0.000000 -3.717264e-08
orbit16          0.000000  0.000000e+00
orbit17          0.000000 -1.050253e-07
orbit18          0.000000  2.264907e-09
orbit19          0.000000  0.000000e+00
orbit20          0.000000 -8.147544e-10
orbit21          0.000000  5.723705e-08
orbit22          0.000000 -6.054859e-10
orbit23          0.000000 -5.627413e-06
orbit24          0.000000 -1.720622e-07
orbit25          0.000000  1.274054e-06
orbit26          0.000000  3.071228e-06
orbit27          0.000000  8.952030e-06
orbit28          0.000000  2.222162e-06
orbit29          0.000000  9.087446e-07
orbit30          0.000000  7.948868e-07
orbit31          0.000000  2.738721e-08
orbit32          0.000000 -6.822416e-08
orbit33          0.000000 -1.788812e-04
orbit34          0.000000 -1.274055e-05
orbit35          0.000000  2.468532e-06
orbit36          0.000000 -7.631732e-06
orbit37          0.000000  1.832473e-07
orbit38          0.000000 -3.600126e-05
orbit39          0.000000  8.952532e-08
orbit40          0.000000 -2.975604e-06
orbit41          0.000000 -3.993822e-05
orbit42          0.000000  4.071180e-04
orbit43          0.000000 -1.656043e-05
orbit44          0.000000 -1.919687e-03
orbit45          0.000000  1.559235e-06
orbit46          0.000000  0.000000e+00
orbit47          0.000000 -1.345288e-05
orbit48          0.000000  5.543789e-05
orbit49          0.000000  7.446919e-06
orbit50          0.000000  2.393715e-06
orbit51          0.000000 -5.139993e-06
orbit52          0.000000  1.825173e-05
orbit53          0.000000  2.331933e-04
orbit54          0.000000 -2.283795e-05
orbit55          0.000000  2.457134e-03
orbit56          0.000000 -3.697636e-05
orbit57          0.000000  3.481710e-05
orbit58          0.000000 -2.720877e-04
orbit59          0.000000  2.317893e-06
orbit60          0.000000  6.140920e-04
orbit61          0.000000 -3.610874e-03
orbit62          0.000000  5.622124e-05
orbit63          0.000000  4.686170e-04
orbit64          0.000000  1.719050e-04
orbit65          0.000000 -1.539997e-05
orbit66          0.000000 -9.773409e-04
orbit67          0.000000 -5.771018e-04
orbit68          0.000000 -1.835896e-03
orbit69          0.000000  3.799082e-03
orbit70          0.000000  2.994749e-03
orbit71          0.000000 -1.341646e-03
orbit72          0.000000  4.666418e-03
AP               0.000000 -1.540223e-01
bet              0.000000  9.342116e-06
ecc              0.000000 -2.058502e-01
eccrad           0.000000 -1.179977e+00
close            0.000000  3.060008e-01
constraint       0.000000 -8.340889e-02
coreness         0.000000  1.549424e-02
knn              0.000000 -7.848461e-04
hubscore         0.000000  1.401939e+01
pagerank         0.000000 -1.295817e+01
trans            0.000000 -4.614871e-01
evcent           0.000000  3.160436e+00
first            0.000000  5.688065e-03
upto_second      0.000000  0.000000e+00
upto_third       0.000000 -3.523498e-05
upto_fourth      0.000000  1.503145e-04
upto_fifth       0.000000  1.374039e-03
upto_sixth       0.000000 -1.783034e-02
second           0.000000  0.000000e+00
third            0.000000 -1.022798e-04
fourth           0.000000  1.642879e-04
fifth            0.000000 -1.903877e-04
sixth            0.000000 -5.704427e-03
ratio1           0.000000  2.296374e-03
ratio2           0.000000 -1.772134e-03
ratio3           0.000000  3.642157e-01
ratio4           0.000000 -5.465045e+00
ratio5           0.000000 -3.015707e+00
ratio6           0.000000  1.732169e-04
selfinter        0.000000  1.848052e-01
walktrap_vertex  0.000000  6.653642e-01
bigcom1          0.000000 -7.436127e-02
bigcom2          0.000000 -1.095173e+00
bigcom3          0.000000 -2.961817e-01
bigcom4          0.000000 -8.717189e-02
bigcom6          0.000000 -1.101477e+00
bigcom8          0.000000  5.715390e-02
bigcom9          0.000000  3.890480e-01
bigcom11         0.000000 -1.049419e+00
bigcom13         0.000000 -1.415542e+00
bigcom15         0.000000 -5.167288e-01
bigcom16         0.000000 -8.072541e-01
bigcom21         0.000000  1.302701e-01
bigcom22         0.000000 -6.430934e-01
bigcom24         0.000000 -1.043950e+00
bigcom26         0.000000  8.339824e-02
bigcom28         0.000000  2.932678e-01
bigcom30         0.000000 -2.162636e+00
bigcom31         0.000000 -9.704111e-01
bigcom32         0.000000 -2.849137e-01
bigcom33         0.000000 -8.413749e-01
bigcom34         0.000000 -2.086255e-01
bigcom36         0.000000 -1.185457e+00
bigcom37         0.000000 -2.121923e-01
bigcom38         0.000000 -3.317355e-01
bigcom39         0.000000  1.285991e+00
bigcom40         0.000000  8.870114e-02
bigcom43         0.000000 -9.929054e-01
bigcom44         0.000000 -1.322156e+00
bigcom46         0.000000 -6.737759e-01
bigcom47         0.000000 -6.285401e-01
bigcom49         0.000000 -6.811294e-01
bigcom50         0.000000 -1.097864e+00
bigcom51         0.000000 -1.128646e-01
bigcom52         0.000000 -8.838582e-01
bigcom54         0.000000 -5.839730e-01
bigcom56         0.000000 -1.155992e+00
bigcom62         0.000000  3.778178e+00
bigcom66         0.000000 -4.041527e-01
bigcom68         0.000000 -6.452069e-01
bigcom69         0.000000 -1.145399e+00
bigcom71         0.000000 -2.926254e-01
bigcom72         0.000000 -8.477900e-01
bigcom73         0.000000  1.478560e+00
bigcom74         0.000000 -8.734416e-01
bigcom75         0.000000 -7.699849e-01
bigcom76         0.000000 -1.230354e+00
bigcom77         0.000000 -9.504811e-01
bigcom79         0.000000 -9.449644e-01
bigcom80         0.000000 -6.527038e-01
bigcom82         0.000000 -1.266692e+00
bigcom83         0.000000 -1.355372e-01
bigcom84         0.000000  1.782913e+00
bigcom85         0.000000 -8.375463e-01
bigcom87         0.000000 -8.418798e-01
bigcom89         0.000000 -5.182367e-01
bigcom91         0.000000 -1.410704e+00
bigcom92         0.000000 -1.401056e+00
bigcom93         0.000000  0.000000e+00
bigcom96         0.000000 -6.408912e-01
bigcom97         0.000000 -8.535166e-01
bigcom98         0.000000 -9.489973e-01
bigcom99         0.000000  0.000000e+00
bigcom101        0.000000 -6.966397e-01
bigcom104        0.000000 -1.114864e+00
bigcom106        0.000000 -5.700641e-01
bigcom109        0.000000 -7.522321e-01
bigcom113        0.000000 -1.072099e+00
bigcom116        0.000000 -7.446890e-01
bigcom120        0.000000 -1.232753e+00
bigcom123        0.000000 -5.742227e-01
bigcom126        0.000000 -8.220409e-01
bigcom127        0.000000 -6.009699e-01
bigcom137        0.000000 -8.882102e-01
bigcom139        0.000000 -5.337418e-01
bigcom140        0.000000 -6.077050e-01
bigcom143        0.000000  0.000000e+00
bigcom145        0.000000 -7.357118e-01
bigcom146        0.000000 -8.394230e-01
bigcom147        0.000000 -7.515394e-01
bigcom149        0.000000 -7.109200e-01
bigcom153        0.000000 -5.753300e-01
bigcom154        0.000000 -6.915446e-01
bigcom156        0.000000 -1.058743e+00
bigcom157        0.000000  0.000000e+00
bigcom158        0.000000  0.000000e+00
bigcom160        0.000000 -3.965401e-01
bigcom161        0.000000 -5.903754e-01
bigcom162        0.000000 -4.118316e-01
bigcom164        0.000000 -5.196800e-01
bigcom166        0.000000 -1.125794e+00
bigcom167        0.000000 -8.422162e-01
bigcom171        0.000000 -1.267608e+00
bigcom173        0.000000 -5.320450e-01
bigcom175        0.000000 -3.425494e-02
bigcom176        0.000000 -3.676193e-01
bigcom177        0.000000 -8.945657e-01
bigcom178        0.000000 -8.153534e-01
bigcom180        0.000000 -6.641655e-01
bigcom181        0.000000 -2.049314e+00
bigcom184        0.000000 -8.547363e-01
bigcom186        0.000000 -9.340043e-01
bigcom187        0.000000 -1.251913e+00
bigcom189        0.000000  0.000000e+00
bigcom194        0.000000 -8.698786e-01
bigcom195        0.000000 -2.497716e-01
bigcom196        0.000000 -1.105129e+00
bigcom204        0.000000  0.000000e+00
bigcom205        0.000000 -7.058185e-01
bigcom212        0.000000 -8.709835e-01
bigcom214        0.000000 -1.205167e+00
bigcom222        0.000000 -7.616106e-01
bigcom223        0.000000 -1.107008e+00
bigcom226        0.000000 -5.252763e-01
bigcom227        0.000000 -1.011870e+00
bigcom229        0.000000 -7.472852e-01
bigcom233        0.000000 -3.321349e-01
bigcom236        0.000000 -1.696511e-01
bigcom237        0.000000 -6.779115e-01
bigcom246        0.000000 -9.517851e-01
bigcom248        0.000000 -1.443672e+00
bigcom249        0.000000 -5.110251e-01
bigcom250        0.000000 -1.093931e+00
bigcom254        0.000000 -4.867655e-01
bigcom266        0.000000 -4.575275e-01
bigcom269        0.000000  0.000000e+00
bigcom272        0.000000 -5.507549e-01
bigcom274        0.000000 -1.290838e-01
bigcom281        0.000000 -5.287110e-01
bigcom291        0.000000 -1.137286e+00
bigcom292        0.000000 -3.632187e-01
bigcom295        0.000000  3.135274e+00
bigcom299        0.000000 -2.682058e-01
bigcom301        0.000000 -8.006803e-01
bigcom306        0.000000  0.000000e+00
bigcom309        0.000000 -5.958378e-01
bigcom314        0.000000 -3.721270e-01
bigcom321        0.000000 -9.214750e-01
bigcom341        0.000000 -6.536739e-01
bigcom350        0.000000 -5.434914e-01
bigcom353        0.000000 -1.571840e-01
bigcom359        0.000000 -8.091154e-01
bigcom363        0.000000  0.000000e+00
bigcom365        0.000000 -5.916543e-01
bigcom385        0.000000 -7.868096e-01
bigcom386        0.000000 -6.458097e-01
bigcom408        0.000000 -5.541899e-01
bigcom412        0.000000 -8.135221e-02
bigcom480        0.000000 -1.048644e+00
spin_vertex      0.000000  8.748046e-02
membership_s1    0.000000 -4.983753e-01
membership_s3    0.000000  0.000000e+00
membership_s4    0.000000 -3.927219e-02
membership_s5    0.000000 -1.666509e-01
membership_s6    0.000000  2.496191e-01
membership_s7    0.000000  1.555721e-01
membership_s8    0.000000 -2.054982e-01
membership_s9    0.000000 -1.078165e+00
membership_s11   0.000000 -1.042002e+00
membership_s12   0.000000 -6.198056e-01
membership_s14   0.000000 -5.437925e-01
membership_s15   0.000000  4.986956e-01
membership_s16   0.000000 -1.474827e-01
membership_s17   0.000000 -3.917898e-03
membership_s18   0.000000 -1.304585e+00
membership_s20   0.000000 -8.164726e-01
membership_s21   0.000000 -1.419304e+00
membership_s22   0.000000 -8.648946e-01
membership_s24   0.000000 -6.362399e-01
membership_s25   0.000000 -6.301834e-01
membership_s26   0.000000  0.000000e+00
membership_s27   0.000000  2.645133e-01
membership_s28   0.000000 -8.770627e-01
membership_s30   0.000000  1.826444e-01
membership_s31   0.000000  3.290947e-01
membership_s32   0.000000  6.981063e-01
membership_s33   0.000000 -5.833566e-01
membership_s36   0.000000  0.000000e+00
membership_s37   0.000000 -9.720262e-01
V1               0.000000 -1.571691e+00
V2               0.000000 -1.766196e+00
pdi              0.000000  4.988881e+00
adhesion         0.000000  7.412983e-07
cohesion         0.000000  4.833884e-05
inner            0.000000 -1.131376e-05
outer            0.000000 -1.454170e-04
ioratio          0.000000  5.377251e-01
comsize          0.000000 -6.371517e-04
target           0.000000  2.813325e-04
[1] "Dataset: med_TnotC Model GBM, run: 7 of 10 2015-06-16 10:40:27"
Iter   TrainDeviance   ValidDeviance   StepSize   Improve
     1        0.1523             nan     0.0100    0.0000
     2        0.1505             nan     0.0100    0.0000
     3        0.1488             nan     0.0100   -0.0001
     4        0.1473             nan     0.0100   -0.0000
     5        0.1461             nan     0.0100   -0.0001
     6        0.1447             nan     0.0100   -0.0001
     7        0.1437             nan     0.0100   -0.0001
     8        0.1419             nan     0.0100    0.0000
     9        0.1402             nan     0.0100    0.0001
    10        0.1391             nan     0.0100    0.0000
    20        0.1284             nan     0.0100   -0.0000
    40        0.1123             nan     0.0100   -0.0001
    60        0.1004             nan     0.0100   -0.0000
    80        0.0913             nan     0.0100   -0.0000
   100        0.0839             nan     0.0100   -0.0000
   106        0.0818             nan     0.0100   -0.0000

[1] "GBM variable coefficients"
                            var     rel.inf
walktrap_vertex walktrap_vertex 5.200227176
outer                     outer 4.910795067
V2                           V2 4.040961580
spin_vertex         spin_vertex 3.366207880
bet                         bet 3.056379896
V1                           V1 2.965868515
comsize                 comsize 2.819043899
ratio1                   ratio1 2.571795130
pagerank               pagerank 2.509633388
orbit56                 orbit56 2.314477993
ratio5                   ratio5 2.297268422
orbit39                 orbit39 1.925048947
graph22                 graph22 1.592295584
graph1                   graph1 1.556988264
orbit36                 orbit36 1.372958455
orbit46                 orbit46 1.371035957
orbit18                 orbit18 1.283504966
orbit5                   orbit5 1.268816588
graph20                 graph20 1.260001511
orbit17                 orbit17 1.221122442
orbit27                 orbit27 1.161288590
ratio2                   ratio2 1.145489510
graph10                 graph10 1.142192669
trans                     trans 1.120852757
graph11                 graph11 1.107134523
orbit50                 orbit50 1.084989572
orbit49                 orbit49 1.073460358
graph4                   graph4 1.069969922
orbit44                 orbit44 1.064205661
inner                     inner 1.063414727
orbit28                 orbit28 1.061331442
graph25                 graph25 1.047166291
ioratio                 ioratio 1.046782937
orbit21                 orbit21 0.962579242
orbit64                 orbit64 0.958693032
third                     third 0.957408254
orbit35                 orbit35 0.901204004
orbit55                 orbit55 0.884186785
ratio6                   ratio6 0.787368021
orbit2                   orbit2 0.770058662
constraint           constraint 0.753419776
graph7                   graph7 0.749628621
knn                         knn 0.733285439
graph23                 graph23 0.714162868
orbit25                 orbit25 0.712281763
graph21                 graph21 0.709247150
orbit20                 orbit20 0.678434820
upto_sixth           upto_sixth 0.656016075
graph17                 graph17 0.637630804
orbit45                 orbit45 0.633504762
orbit59                 orbit59 0.597482611
orbit62                 orbit62 0.595886421
bigcom28               bigcom28 0.585479916
graph13                 graph13 0.584353994
orbit29                 orbit29 0.582368446
upto_fifth           upto_fifth 0.568379782
orbit60                 orbit60 0.552067210
graph5                   graph5 0.547014905
upto_third           upto_third 0.545715153
orbit48                 orbit48 0.529718321
upto_fourth         upto_fourth 0.503031974
fourth                   fourth 0.494235063
graph27                 graph27 0.490132086
orbit16                 orbit16 0.485143267
graph15                 graph15 0.484318422
adhesion               adhesion 0.481762021
bigcom40               bigcom40 0.469688098
orbit23                 orbit23 0.468529070
graph18                 graph18 0.451966474
graph29                 graph29 0.419000429
orbit63                 orbit63 0.410140053
orbit37                 orbit37 0.404275599
membership_s30   membership_s30 0.397531354
fifth                     fifth 0.371433086
graph2                   graph2 0.366265294
orbit47                 orbit47 0.364091747
orbit41                 orbit41 0.363362194
membership_s32   membership_s32 0.352919819
orbit38                 orbit38 0.352750410
sixth                     sixth 0.349888114
orbit32                 orbit32 0.346432555
graph24                 graph24 0.344868364
graph3                   graph3 0.344282434
orbit19                 orbit19 0.336442867
orbit65                 orbit65 0.315713416
membership_s7     membership_s7 0.297719316
orbit52                 orbit52 0.289787958
orbit10                 orbit10 0.289522858
cohesion               cohesion 0.289129257
orbit33                 orbit33 0.285852990
close                     close 0.282885940
orbit4                   orbit4 0.267191000
ratio3                   ratio3 0.262799209
graph28                 graph28 0.249779323
orbit30                 orbit30 0.233668629
bigcom84               bigcom84 0.227321302
orbit7                   orbit7 0.225626752
orbit53                 orbit53 0.222129129
orbit9                   orbit9 0.215428412
graph6                   graph6 0.215086204
membership_s31   membership_s31 0.214549593
upto_second         upto_second 0.202404608
ratio4                   ratio4 0.202172531
orbit15                 orbit15 0.192847744
orbit51                 orbit51 0.181370239
bigcom39               bigcom39 0.181100111
bigcom73               bigcom73 0.173607272
graph9                   graph9 0.166585774
graph26                 graph26 0.163243008
orbit26                 orbit26 0.153698299
coreness               coreness 0.150828814
orbit13                 orbit13 0.147687088
graph0                   graph0 0.144797450
bigcom9                 bigcom9 0.133265971
graph14                 graph14 0.122832818
orbit54                 orbit54 0.120829300
pdi                         pdi 0.099008111
orbit22                 orbit22 0.097638517
orbit42                 orbit42 0.095657301
orbit24                 orbit24 0.093661924
orbit58                 orbit58 0.093659457
graph8                   graph8 0.086299470
orbit12                 orbit12 0.077871316
orbit31                 orbit31 0.071037902
orbit11                 orbit11 0.068057605
graph19                 graph19 0.061772270
ecc                         ecc 0.055909747
hubscore               hubscore 0.041914460
orbit67                 orbit67 0.040646354
bigcom4                 bigcom4 0.034127794
bigcom26               bigcom26 0.033909712
AP                           AP 0.030290554
bigcom295             bigcom295 0.028883081
bigcom21               bigcom21 0.027383744
orbit66                 orbit66 0.026411550
orbit40                 orbit40 0.026166876
orbit69                 orbit69 0.025729488
orbit71                 orbit71 0.022183168
target                   target 0.021685816
orbit6                   orbit6 0.021539566
orbit57                 orbit57 0.021001263
membership_s27   membership_s27 0.017941859
bigcom8                 bigcom8 0.016619874
orbit1                   orbit1 0.008750657
graph12                 graph12 0.000000000
graph16                 graph16 0.000000000
orbit0                   orbit0 0.000000000
orbit3                   orbit3 0.000000000
orbit8                   orbit8 0.000000000
orbit14                 orbit14 0.000000000
orbit34                 orbit34 0.000000000
orbit43                 orbit43 0.000000000
orbit61                 orbit61 0.000000000
orbit68                 orbit68 0.000000000
orbit70                 orbit70 0.000000000
orbit72                 orbit72 0.000000000
eccrad                   eccrad 0.000000000
evcent                   evcent 0.000000000
first                     first 0.000000000
second                   second 0.000000000
selfinter             selfinter 0.000000000
bigcom1                 bigcom1 0.000000000
bigcom2                 bigcom2 0.000000000
bigcom3                 bigcom3 0.000000000
bigcom6                 bigcom6 0.000000000
bigcom11               bigcom11 0.000000000
bigcom13               bigcom13 0.000000000
bigcom15               bigcom15 0.000000000
bigcom16               bigcom16 0.000000000
bigcom22               bigcom22 0.000000000
bigcom24               bigcom24 0.000000000
bigcom30               bigcom30 0.000000000
bigcom31               bigcom31 0.000000000
bigcom32               bigcom32 0.000000000
bigcom33               bigcom33 0.000000000
bigcom34               bigcom34 0.000000000
bigcom36               bigcom36 0.000000000
bigcom37               bigcom37 0.000000000
bigcom38               bigcom38 0.000000000
bigcom43               bigcom43 0.000000000
bigcom44               bigcom44 0.000000000
bigcom46               bigcom46 0.000000000
bigcom47               bigcom47 0.000000000
bigcom49               bigcom49 0.000000000
bigcom50               bigcom50 0.000000000
bigcom51               bigcom51 0.000000000
bigcom52               bigcom52 0.000000000
bigcom54               bigcom54 0.000000000
bigcom56               bigcom56 0.000000000
bigcom62               bigcom62 0.000000000
bigcom66               bigcom66 0.000000000
bigcom68               bigcom68 0.000000000
bigcom69               bigcom69 0.000000000
bigcom71               bigcom71 0.000000000
bigcom72               bigcom72 0.000000000
bigcom74               bigcom74 0.000000000
bigcom75               bigcom75 0.000000000
bigcom76               bigcom76 0.000000000
bigcom77               bigcom77 0.000000000
bigcom79               bigcom79 0.000000000
bigcom80               bigcom80 0.000000000
bigcom82               bigcom82 0.000000000
bigcom83               bigcom83 0.000000000
bigcom85               bigcom85 0.000000000
bigcom87               bigcom87 0.000000000
bigcom89               bigcom89 0.000000000
bigcom91               bigcom91 0.000000000
bigcom92               bigcom92 0.000000000
bigcom93               bigcom93 0.000000000
bigcom96               bigcom96 0.000000000
bigcom97               bigcom97 0.000000000
bigcom98               bigcom98 0.000000000
bigcom99               bigcom99 0.000000000
bigcom101             bigcom101 0.000000000
bigcom104             bigcom104 0.000000000
bigcom106             bigcom106 0.000000000
bigcom109             bigcom109 0.000000000
bigcom113             bigcom113 0.000000000
bigcom116             bigcom116 0.000000000
bigcom120             bigcom120 0.000000000
bigcom123             bigcom123 0.000000000
bigcom126             bigcom126 0.000000000
bigcom127             bigcom127 0.000000000
bigcom137             bigcom137 0.000000000
bigcom139             bigcom139 0.000000000
bigcom140             bigcom140 0.000000000
bigcom143             bigcom143 0.000000000
bigcom145             bigcom145 0.000000000
bigcom146             bigcom146 0.000000000
bigcom147             bigcom147 0.000000000
bigcom149             bigcom149 0.000000000
bigcom153             bigcom153 0.000000000
bigcom154             bigcom154 0.000000000
bigcom156             bigcom156 0.000000000
bigcom157             bigcom157 0.000000000
bigcom158             bigcom158 0.000000000
bigcom160             bigcom160 0.000000000
bigcom161             bigcom161 0.000000000
bigcom162             bigcom162 0.000000000
bigcom164             bigcom164 0.000000000
bigcom166             bigcom166 0.000000000
bigcom167             bigcom167 0.000000000
bigcom171             bigcom171 0.000000000
bigcom173             bigcom173 0.000000000
bigcom175             bigcom175 0.000000000
bigcom176             bigcom176 0.000000000
bigcom177             bigcom177 0.000000000
bigcom178             bigcom178 0.000000000
bigcom180             bigcom180 0.000000000
bigcom181             bigcom181 0.000000000
bigcom184             bigcom184 0.000000000
bigcom186             bigcom186 0.000000000
bigcom187             bigcom187 0.000000000
bigcom189             bigcom189 0.000000000
bigcom194             bigcom194 0.000000000
bigcom195             bigcom195 0.000000000
bigcom196             bigcom196 0.000000000
bigcom204             bigcom204 0.000000000
bigcom205             bigcom205 0.000000000
bigcom212             bigcom212 0.000000000
bigcom214             bigcom214 0.000000000
bigcom222             bigcom222 0.000000000
bigcom223             bigcom223 0.000000000
bigcom226             bigcom226 0.000000000
bigcom227             bigcom227 0.000000000
bigcom229             bigcom229 0.000000000
bigcom233             bigcom233 0.000000000
bigcom236             bigcom236 0.000000000
bigcom237             bigcom237 0.000000000
bigcom246             bigcom246 0.000000000
bigcom248             bigcom248 0.000000000
bigcom249             bigcom249 0.000000000
bigcom250             bigcom250 0.000000000
bigcom254             bigcom254 0.000000000
bigcom266             bigcom266 0.000000000
bigcom269             bigcom269 0.000000000
bigcom272             bigcom272 0.000000000
bigcom274             bigcom274 0.000000000
bigcom281             bigcom281 0.000000000
bigcom291             bigcom291 0.000000000
bigcom292             bigcom292 0.000000000
bigcom299             bigcom299 0.000000000
bigcom301             bigcom301 0.000000000
bigcom306             bigcom306 0.000000000
bigcom309             bigcom309 0.000000000
bigcom314             bigcom314 0.000000000
bigcom321             bigcom321 0.000000000
bigcom341             bigcom341 0.000000000
bigcom350             bigcom350 0.000000000
bigcom353             bigcom353 0.000000000
bigcom359             bigcom359 0.000000000
bigcom363             bigcom363 0.000000000
bigcom365             bigcom365 0.000000000
bigcom385             bigcom385 0.000000000
bigcom386             bigcom386 0.000000000
bigcom408             bigcom408 0.000000000
bigcom412             bigcom412 0.000000000
bigcom480             bigcom480 0.000000000
membership_s1     membership_s1 0.000000000
membership_s3     membership_s3 0.000000000
membership_s4     membership_s4 0.000000000
membership_s5     membership_s5 0.000000000
membership_s6     membership_s6 0.000000000
membership_s8     membership_s8 0.000000000
membership_s9     membership_s9 0.000000000
membership_s11   membership_s11 0.000000000
membership_s12   membership_s12 0.000000000
membership_s14   membership_s14 0.000000000
membership_s15   membership_s15 0.000000000
membership_s16   membership_s16 0.000000000
membership_s17   membership_s17 0.000000000
membership_s18   membership_s18 0.000000000
membership_s20   membership_s20 0.000000000
membership_s21   membership_s21 0.000000000
membership_s22   membership_s22 0.000000000
membership_s24   membership_s24 0.000000000
membership_s25   membership_s25 0.000000000
membership_s26   membership_s26 0.000000000
membership_s28   membership_s28 0.000000000
membership_s33   membership_s33 0.000000000
membership_s36   membership_s36 0.000000000
membership_s37   membership_s37 0.000000000
[1] "Dataset: med_TnotC Model RF, run: 7 of 10 2015-06-16 10:41:12"
     |      Out-of-bag   |
Tree |      MSE  %Var(y) |
   1 |  0.03283   225.23 |
   2 |  0.02775   190.38 |
   3 |  0.02808   192.66 |
   4 |  0.02635   180.74 |
   5 |  0.02487   170.61 |
   6 |  0.02437   167.16 |
   7 |  0.02276   156.15 |
   8 |  0.02143   147.04 |
   9 |  0.02166   148.62 |
  10 |  0.02099   144.01 |
  11 |  0.02086   143.08 |
  12 |  0.01963   134.66 |
  13 |  0.01945   133.40 |
  14 |  0.01897   130.14 |
  15 |  0.01858   127.49 |
  16 |  0.01869   128.19 |
  17 |  0.01848   126.76 |
  18 |  0.01822   125.02 |
  19 |  0.01808   124.03 |
  20 |  0.01797   123.30 |
  21 |  0.01794   123.10 |
  22 |  0.01772   121.57 |
  23 |  0.01759   120.69 |
  24 |  0.01759   120.71 |
  25 |  0.01758   120.63 |
  26 |   0.0175   120.03 |
  27 |  0.01746   119.76 |
  28 |  0.01738   119.26 |
  29 |  0.01731   118.73 |
  30 |  0.01731   118.75 |
  31 |  0.01723   118.20 |
  32 |  0.01712   117.43 |
  33 |  0.01709   117.22 |
  34 |  0.01704   116.89 |
  35 |    0.017   116.61 |
  36 |  0.01692   116.07 |
  37 |  0.01685   115.61 |
  38 |  0.01684   115.49 |
  39 |  0.01678   115.10 |
  40 |  0.01675   114.90 |
  41 |  0.01673   114.81 |
  42 |  0.01667   114.34 |
  43 |  0.01663   114.06 |
  44 |  0.01659   113.84 |
  45 |  0.01658   113.73 |
  46 |  0.01655   113.57 |
  47 |  0.01657   113.66 |
  48 |  0.01657   113.67 |
  49 |  0.01656   113.60 |
  50 |  0.01654   113.49 |
  51 |  0.01655   113.52 |
  52 |  0.01654   113.47 |
  53 |  0.01653   113.43 |
  54 |  0.01651   113.26 |
  55 |   0.0165   113.17 |
  56 |  0.01649   113.15 |
  57 |  0.01652   113.30 |
  58 |  0.01649   113.10 |
  59 |  0.01647   113.01 |
  60 |  0.01644   112.79 |
  61 |  0.01646   112.95 |
  62 |  0.01643   112.72 |
  63 |  0.01644   112.77 |
  64 |  0.01644   112.76 |
  65 |  0.01642   112.66 |
  66 |  0.01641   112.56 |
  67 |  0.01643   112.69 |
  68 |  0.01642   112.65 |
  69 |  0.01641   112.61 |
  70 |  0.01639   112.47 |
  71 |  0.01637   112.27 |
  72 |  0.01635   112.15 |
  73 |  0.01635   112.17 |
  74 |  0.01635   112.16 |
  75 |  0.01635   112.17 |
  76 |  0.01635   112.17 |
  77 |  0.01636   112.22 |
  78 |  0.01637   112.28 |
  79 |  0.01636   112.24 |
  80 |  0.01634   112.08 |
  81 |  0.01632   111.99 |
  82 |  0.01629   111.73 |
  83 |  0.01628   111.67 |
  84 |  0.01626   111.56 |
  85 |  0.01625   111.48 |
  86 |  0.01626   111.54 |
  87 |  0.01625   111.49 |
  88 |  0.01626   111.55 |
  89 |  0.01625   111.46 |
  90 |  0.01625   111.48 |
  91 |  0.01625   111.47 |
  92 |  0.01626   111.56 |
  93 |  0.01626   111.56 |
  94 |  0.01624   111.39 |
  95 |  0.01623   111.34 |
  96 |  0.01623   111.35 |
  97 |  0.01622   111.26 |
  98 |  0.01621   111.22 |
  99 |  0.01622   111.30 |
 100 |  0.01621   111.24 |
[1] "Random Forest variable coefficients"
                      %IncMSE IncNodePurity
graph5           2.434684e-03  4.283282e-01
graph6           1.063408e-03  2.610588e-01
graph7           1.597139e-03  2.390094e-01
graph8           3.566293e-04  1.598552e-01
graph9           9.382410e-04  3.932811e-01
graph10          2.050232e-03  4.535919e-01
graph11          5.207668e-03  5.496891e-01
graph12          7.843512e-04  2.712409e-01
graph13          1.077504e-03  4.530668e-01
graph14          2.133804e-03  3.268270e-01
graph15          5.497869e-03  4.591216e-01
graph16          2.888241e-03  3.669855e-01
graph17          2.596066e-03  2.828237e-01
graph18          3.612185e-03  2.785418e-01
graph19          1.737417e-03  2.287443e-01
graph20          2.646078e-03  5.960921e-01
graph21          2.144990e-03  3.306769e-01
graph22          9.614784e-03  4.897138e-01
graph23          4.050037e-03  4.520234e-01
graph24          1.623543e-03  2.226851e-01
graph25          2.246555e-03  5.765112e-01
graph26          4.513616e-04  1.723362e-01
graph27          1.626846e-03  2.304431e-01
graph28          1.131027e-04  1.096824e-01
graph29          2.057002e-04  1.582865e-01
orbit0           2.493105e-04  1.524451e-01
orbit1           4.204011e-04  2.176788e-01
orbit2           6.076648e-04  4.566044e-01
orbit3           5.676567e-04  1.708246e-01
orbit4           6.571264e-04  3.193393e-01
orbit5           1.915862e-03  3.652475e-01
orbit6           1.480483e-03  4.822402e-01
orbit7           5.236099e-04  1.439694e-01
orbit8           1.035117e-03  4.698576e-01
orbit9           8.333442e-04  7.154665e-01
orbit10          3.047890e-03  2.662979e-01
orbit11          7.126370e-04  2.109083e-01
orbit12          2.592493e-03  1.559356e-01
orbit13          1.128871e-03  1.935024e-01
orbit14          9.097082e-05  1.020255e-01
orbit15          4.843301e-03  6.052284e-01
orbit16          2.676560e-03  4.370913e-01
orbit17          1.930613e-03  3.379050e-01
orbit18          1.971808e-03  6.910027e-01
orbit19          1.664615e-03  2.747276e-01
orbit20          1.097806e-03  3.721707e-01
orbit21          1.359375e-03  3.897343e-01
orbit22          3.214190e-03  5.995339e-01
orbit23          1.865741e-03  3.385897e-01
orbit24          1.660307e-03  4.205008e-01
orbit25          2.313169e-03  2.620970e-01
orbit26          9.894470e-04  2.841079e-01
orbit27          4.750213e-03  5.556305e-01
orbit28          4.467708e-03  6.840646e-01
orbit29          2.654007e-03  2.406462e-01
orbit30          1.623238e-03  4.412724e-01
orbit31          2.297811e-03  2.804360e-01
orbit32          3.261121e-03  3.151299e-01
orbit33          1.214351e-03  2.644075e-01
orbit34          3.066812e-03  4.656571e-01
orbit35          2.077025e-03  4.018680e-01
orbit36          1.694362e-03  3.785478e-01
orbit37          2.355609e-03  3.582522e-01
orbit38          9.998515e-04  3.214962e-01
orbit39          2.414492e-03  3.966199e-01
orbit40          1.550098e-03  1.728072e-01
orbit41          1.490128e-03  2.084080e-01
orbit42          2.420310e-04  1.161356e-01
orbit43          6.262906e-03  3.060373e-01
orbit44          7.963011e-04  9.661688e-02
orbit45          4.222174e-03  6.354795e-01
orbit46          8.118354e-03  5.276486e-01
orbit47          1.124137e-03  2.339439e-01
orbit48          3.315024e-03  3.181208e-01
orbit49          2.742040e-03  7.074174e-01
orbit50          1.908780e-03  4.237934e-01
orbit51          2.301907e-03  3.571945e-01
orbit52          1.961945e-03  3.864835e-01
orbit53          7.099987e-03  4.228379e-01
orbit54          3.552080e-03  2.973207e-01
orbit55          5.051622e-04  3.779999e-01
orbit56          3.856732e-03  6.235872e-01
orbit57          6.395156e-04  1.660473e-01
orbit58          3.347676e-04  1.357268e-01
orbit59          2.592875e-03  2.566501e-01
orbit60          9.276540e-04  2.320420e-01
orbit61          6.053358e-04  1.063954e-01
orbit62          1.296420e-03  5.394149e-01
orbit63          1.070292e-03  2.221590e-01
orbit64          2.062957e-03  4.648549e-01
orbit65          4.060174e-03  3.730612e-01
orbit66          1.168126e-03  1.266973e-01
orbit67          7.740862e-04  7.004179e-02
orbit68          8.002805e-04  2.070358e-01
orbit69          1.672526e-03  1.107340e-01
orbit70          1.139042e-04  6.522790e-02
orbit71          2.170025e-04  6.789524e-02
orbit72          2.689809e-04  1.432344e-01
AP               9.586707e-05  7.180752e-02
bet              1.360409e-03  8.776469e-01
ecc              5.059236e-04  6.555440e-02
eccrad           5.519738e-04  8.363904e-02
close            2.237645e-03  2.093172e-01
constraint       1.494346e-03  5.478126e-01
coreness         7.876727e-04  1.885420e-01
knn              3.161903e-03  5.460937e-01
hubscore         3.255832e-04  2.783123e-01
pagerank         1.163381e-03  8.166447e-01
trans            1.962489e-03  4.781399e-01
evcent           2.327400e-03  3.242580e-01
first            1.244778e-03  1.384401e-01
upto_second      1.592095e-03  1.654582e-01
upto_third       4.220737e-04  1.728642e-01
upto_fourth      1.046341e-03  2.228431e-01
upto_fifth       1.790146e-03  2.501908e-01
upto_sixth       1.157098e-03  2.992873e-01
second           1.020947e-03  2.584129e-01
third            7.178829e-03  6.353508e-01
fourth           4.969217e-03  6.026079e-01
fifth            2.572338e-03  5.939577e-01
sixth            2.783511e-03  2.694134e-01
ratio1           2.055336e-03  7.582320e-01
ratio2           1.579794e-03  6.931855e-01
ratio3           2.453891e-03  3.572179e-01
ratio4           5.330084e-03  5.891253e-01
ratio5           8.383452e-04  7.398281e-01
ratio6           2.697159e-03  7.776229e-01
selfinter        4.426796e-06  3.820723e-02
walktrap_vertex  2.034895e-03  1.278739e+00
bigcom1          7.436622e-05  1.827039e-01
bigcom2          0.000000e+00  0.000000e+00
bigcom3         -1.611114e-05  4.812272e-02
bigcom4          7.861916e-06  3.684612e-02
bigcom6          0.000000e+00  0.000000e+00
bigcom8          2.888115e-04  2.269930e-01
bigcom9         -2.873718e-05  7.882318e-02
bigcom11         0.000000e+00  1.734723e-20
bigcom13         0.000000e+00  0.000000e+00
bigcom15         0.000000e+00  0.000000e+00
bigcom16         0.000000e+00  0.000000e+00
bigcom21        -1.581974e-05  1.465605e-01
bigcom22        -2.396672e-05  1.703651e-02
bigcom24         0.000000e+00  0.000000e+00
bigcom26         4.683193e-05  9.453145e-02
bigcom28         1.458294e-04  2.190552e-01
bigcom30         0.000000e+00  0.000000e+00
bigcom31         0.000000e+00  0.000000e+00
bigcom32         0.000000e+00  8.673617e-21
bigcom33         0.000000e+00  0.000000e+00
bigcom34         0.000000e+00  0.000000e+00
bigcom36         0.000000e+00  1.734723e-20
bigcom37         0.000000e+00  0.000000e+00
bigcom38         0.000000e+00  3.469447e-19
bigcom39         6.437836e-05  9.240217e-02
bigcom40         3.565308e-04  8.533772e-02
bigcom43         0.000000e+00  0.000000e+00
bigcom44         0.000000e+00  4.336809e-21
bigcom46         0.000000e+00  0.000000e+00
bigcom47         0.000000e+00  0.000000e+00
bigcom49         0.000000e+00  0.000000e+00
bigcom50         0.000000e+00  0.000000e+00
bigcom51         0.000000e+00  0.000000e+00
bigcom52         0.000000e+00  0.000000e+00
bigcom54         0.000000e+00  0.000000e+00
bigcom56         0.000000e+00  0.000000e+00
bigcom62        -6.770017e-07  3.675122e-01
bigcom66         0.000000e+00  0.000000e+00
bigcom68         0.000000e+00  0.000000e+00
bigcom69         0.000000e+00  0.000000e+00
bigcom71         0.000000e+00  0.000000e+00
bigcom72         0.000000e+00  0.000000e+00
bigcom73         1.604693e-04  1.864750e-01
bigcom74         0.000000e+00  0.000000e+00
bigcom75         0.000000e+00  0.000000e+00
bigcom76         0.000000e+00  1.734723e-20
bigcom77         0.000000e+00  0.000000e+00
bigcom79         0.000000e+00  0.000000e+00
bigcom80         0.000000e+00  0.000000e+00
bigcom82         0.000000e+00  0.000000e+00
bigcom83         0.000000e+00  0.000000e+00
bigcom84         3.523518e-05  3.310760e-01
bigcom85         0.000000e+00  0.000000e+00
bigcom87         0.000000e+00  0.000000e+00
bigcom89         0.000000e+00  0.000000e+00
bigcom91         0.000000e+00  0.000000e+00
bigcom92         0.000000e+00  0.000000e+00
bigcom93         0.000000e+00  0.000000e+00
bigcom96         0.000000e+00  0.000000e+00
bigcom97         0.000000e+00  0.000000e+00
bigcom98         0.000000e+00  0.000000e+00
bigcom99         0.000000e+00  0.000000e+00
bigcom101        0.000000e+00  1.734723e-20
bigcom104        0.000000e+00  0.000000e+00
bigcom106        0.000000e+00  0.000000e+00
bigcom109        0.000000e+00  0.000000e+00
bigcom113        0.000000e+00  0.000000e+00
bigcom116        0.000000e+00  0.000000e+00
bigcom120        0.000000e+00  0.000000e+00
bigcom123        0.000000e+00  0.000000e+00
bigcom126        0.000000e+00  0.000000e+00
bigcom127        0.000000e+00  0.000000e+00
bigcom137        0.000000e+00  0.000000e+00
bigcom139        0.000000e+00  8.673617e-21
bigcom140        0.000000e+00  8.673617e-21
bigcom143        0.000000e+00  0.000000e+00
bigcom145        0.000000e+00  0.000000e+00
bigcom146        0.000000e+00  0.000000e+00
bigcom147        0.000000e+00  0.000000e+00
bigcom149        0.000000e+00  6.938894e-20
bigcom153        0.000000e+00  0.000000e+00
bigcom154        0.000000e+00  0.000000e+00
bigcom156        0.000000e+00  6.938894e-20
bigcom157        0.000000e+00  0.000000e+00
bigcom158        0.000000e+00  0.000000e+00
bigcom160        0.000000e+00  0.000000e+00
bigcom161        0.000000e+00  0.000000e+00
bigcom162        0.000000e+00  8.673617e-21
bigcom164        0.000000e+00  0.000000e+00
bigcom166        0.000000e+00  0.000000e+00
bigcom167        0.000000e+00  0.000000e+00
bigcom171        0.000000e+00  0.000000e+00
bigcom173        0.000000e+00  0.000000e+00
bigcom175        0.000000e+00  0.000000e+00
bigcom176        0.000000e+00  0.000000e+00
bigcom177        0.000000e+00  0.000000e+00
bigcom178        0.000000e+00  0.000000e+00
bigcom180        0.000000e+00  0.000000e+00
bigcom181        0.000000e+00  0.000000e+00
bigcom184        0.000000e+00  0.000000e+00
bigcom186        0.000000e+00  0.000000e+00
bigcom187        0.000000e+00  0.000000e+00
bigcom189        0.000000e+00  0.000000e+00
bigcom194        0.000000e+00  0.000000e+00
bigcom195        0.000000e+00  0.000000e+00
bigcom196        0.000000e+00  1.734723e-20
bigcom204        0.000000e+00  0.000000e+00
bigcom205        0.000000e+00  0.000000e+00
bigcom212        0.000000e+00  0.000000e+00
bigcom214        0.000000e+00  0.000000e+00
bigcom222        0.000000e+00  0.000000e+00
bigcom223        0.000000e+00  0.000000e+00
bigcom226        0.000000e+00  0.000000e+00
bigcom227        0.000000e+00  0.000000e+00
bigcom229        0.000000e+00  0.000000e+00
bigcom233        0.000000e+00  0.000000e+00
bigcom236        0.000000e+00  0.000000e+00
bigcom237        0.000000e+00  0.000000e+00
bigcom246        0.000000e+00  0.000000e+00
bigcom248        0.000000e+00  0.000000e+00
bigcom249        0.000000e+00  0.000000e+00
bigcom250        0.000000e+00  0.000000e+00
bigcom254        0.000000e+00  0.000000e+00
bigcom266        0.000000e+00  0.000000e+00
bigcom269        0.000000e+00  0.000000e+00
bigcom272        0.000000e+00  0.000000e+00
bigcom274        0.000000e+00  0.000000e+00
bigcom281        0.000000e+00  0.000000e+00
bigcom291        0.000000e+00  0.000000e+00
bigcom292        0.000000e+00  0.000000e+00
bigcom295        4.738029e-06  3.595766e-01
bigcom299        0.000000e+00  0.000000e+00
bigcom301        0.000000e+00  4.336809e-21
bigcom306        0.000000e+00  0.000000e+00
bigcom309        0.000000e+00  0.000000e+00
bigcom314        0.000000e+00  0.000000e+00
bigcom321        0.000000e+00  0.000000e+00
bigcom341        0.000000e+00  0.000000e+00
bigcom350        0.000000e+00  0.000000e+00
bigcom353        0.000000e+00  0.000000e+00
bigcom359        0.000000e+00  0.000000e+00
bigcom363        0.000000e+00  0.000000e+00
bigcom365        0.000000e+00  0.000000e+00
bigcom385        0.000000e+00  0.000000e+00
bigcom386        0.000000e+00  0.000000e+00
bigcom408        0.000000e+00  0.000000e+00
bigcom412        0.000000e+00  0.000000e+00
bigcom480        0.000000e+00  0.000000e+00
spin_vertex      1.258691e-03  1.534758e+00
membership_s1   -2.378700e-05  6.593375e-02
membership_s3    0.000000e+00  0.000000e+00
membership_s4    5.181423e-04  1.348631e-01
membership_s5   -5.659291e-07  2.943320e-02
membership_s6    1.509015e-06  1.199810e-01
membership_s7    5.210143e-05  1.563160e-01
membership_s8    0.000000e+00  0.000000e+00
membership_s9    0.000000e+00  0.000000e+00
membership_s11   0.000000e+00  0.000000e+00
membership_s12   0.000000e+00  0.000000e+00
membership_s14   0.000000e+00  0.000000e+00
membership_s15   0.000000e+00  6.938894e-20
membership_s16   0.000000e+00  0.000000e+00
membership_s17   0.000000e+00  0.000000e+00
membership_s18   0.000000e+00  0.000000e+00
membership_s20   0.000000e+00  0.000000e+00
membership_s21   0.000000e+00  0.000000e+00
membership_s22   0.000000e+00  0.000000e+00
membership_s24   0.000000e+00  0.000000e+00
membership_s25   0.000000e+00  0.000000e+00
membership_s26   0.000000e+00  0.000000e+00
membership_s27   1.598795e-04  7.285020e-02
membership_s28   0.000000e+00  0.000000e+00
membership_s30  -7.996312e-06  1.200354e-01
membership_s31   1.131004e-05  1.005597e-01
membership_s32   3.149216e-05  8.713739e-02
membership_s33   0.000000e+00  0.000000e+00
membership_s36   1.819907e-05  1.397738e-01
membership_s37   0.000000e+00  3.469447e-19
V1               1.869922e-03  8.318399e-01
V2               1.038205e-03  8.083231e-01
pdi              9.815647e-05  2.042277e-01
adhesion         5.294769e-03  6.731841e-01
cohesion         2.055511e-03  5.330362e-01
inner            3.697800e-03  1.173649e+00
outer            1.977529e-03  1.723854e+00
ioratio          3.526952e-03  9.604121e-01
comsize          9.083079e-04  1.683330e+00
target           1.443921e-05  7.387693e-02
[1] "Dataset: med_TnotC Model GLM, run: 7 of 10 2015-06-16 10:42:57"
[1] "glmnet variable coefficients"
                     [,1]          [,2]
(Intercept)     -4.198528  2.520111e+02
graph0           0.000000  5.736882e-03
graph1           0.000000 -3.130273e-05
graph2           0.000000 -8.515753e-03
graph3           0.000000 -2.532514e-06
graph4           0.000000 -1.927407e-08
graph5           0.000000  3.462617e-10
graph6           0.000000  0.000000e+00
graph7           0.000000  2.507175e-05
graph8           0.000000  4.321081e-03
graph9           0.000000 -1.586441e-09
graph10          0.000000  0.000000e+00
graph11          0.000000 -4.818312e-10
graph12          0.000000  0.000000e+00
graph13          0.000000  1.063378e-06
graph14          0.000000 -1.868853e-08
graph15          0.000000  0.000000e+00
graph16          0.000000  3.649531e-07
graph17          0.000000 -6.648337e-08
graph18          0.000000 -1.703586e-05
graph19          0.000000 -2.814734e-08
graph20          0.000000  7.121208e-07
graph21          0.000000 -1.352223e-06
graph22          0.000000 -3.011446e-05
graph23          0.000000  0.000000e+00
graph24          0.000000  2.449253e-05
graph25          0.000000  1.529901e-04
graph26          0.000000 -1.421538e-04
graph27          0.000000 -1.687482e-03
graph28          0.000000 -1.447192e-04
graph29          0.000000  8.350017e-04
orbit0           0.000000  5.131067e-03
orbit1           0.000000 -5.155959e-05
orbit2           0.000000  0.000000e+00
orbit3           0.000000 -6.747166e-03
orbit4           0.000000 -8.120009e-06
orbit5           0.000000  0.000000e+00
orbit6           0.000000 -3.037370e-09
orbit7           0.000000 -3.632358e-05
orbit8           0.000000  1.414609e-09
orbit9           0.000000  1.477496e-05
orbit10          0.000000 -2.739010e-05
orbit11          0.000000  0.000000e+00
orbit12          0.000000  4.168307e-04
orbit13          0.000000 -3.926801e-03
orbit14          0.000000  5.885957e-03
orbit15          0.000000 -6.535890e-09
orbit16          0.000000  0.000000e+00
orbit17          0.000000 -2.839342e-07
orbit18          0.000000  1.524800e-08
orbit19          0.000000  0.000000e+00
orbit20          0.000000  9.685392e-09
orbit21          0.000000  9.030749e-07
orbit22          0.000000 -4.501477e-10
orbit23          0.000000  5.764176e-06
orbit24          0.000000 -2.288785e-07
orbit25          0.000000  1.173666e-06
orbit26          0.000000  6.553042e-06
orbit27          0.000000  9.355531e-06
orbit28          0.000000  2.276008e-06
orbit29          0.000000  1.650540e-06
orbit30          0.000000 -3.138178e-06
orbit31          0.000000  1.082409e-10
orbit32          0.000000 -1.337097e-07
orbit33          0.000000 -4.362307e-04
orbit34          0.000000  2.529159e-07
orbit35          0.000000  2.749747e-06
orbit36          0.000000 -1.155863e-05
orbit37          0.000000  7.855459e-07
orbit38          0.000000 -5.331858e-05
orbit39          0.000000  0.000000e+00
orbit40          0.000000 -6.975622e-07
orbit41          0.000000 -4.858225e-05
orbit42          0.000000  7.981313e-04
orbit43          0.000000 -1.732847e-05
orbit44          0.000000  1.596967e-03
orbit45          0.000000 -1.668074e-08
orbit46          0.000000 -3.860062e-06
orbit47          0.000000 -2.504682e-05
orbit48          0.000000  5.808946e-06
orbit49          0.000000  8.927442e-06
orbit50          0.000000 -1.106918e-05
orbit51          0.000000 -2.512721e-05
orbit52          0.000000 -3.982731e-06
orbit53          0.000000  6.662162e-05
orbit54          0.000000 -3.904980e-05
orbit55          0.000000  2.169216e-03
orbit56          0.000000 -4.313906e-05
orbit57          0.000000  0.000000e+00
orbit58          0.000000  1.694664e-04
orbit59          0.000000  2.622635e-06
orbit60          0.000000  7.724815e-04
orbit61          0.000000 -2.245967e-03
orbit62          0.000000  1.881312e-04
orbit63          0.000000  4.652368e-04
orbit64          0.000000  6.684614e-04
orbit65          0.000000 -3.921682e-05
orbit66          0.000000 -3.190698e-04
orbit67          0.000000 -4.900068e-04
orbit68          0.000000 -1.928484e-03
orbit69          0.000000 -9.307819e-04
orbit70          0.000000  3.036253e-04
orbit71          0.000000 -5.500510e-03
orbit72          0.000000  1.390948e-03
AP               0.000000 -1.809407e-01
bet              0.000000  1.054883e-05
ecc              0.000000 -1.008784e-01
eccrad           0.000000 -5.947143e-01
close            0.000000  0.000000e+00
constraint       0.000000 -6.772996e-02
coreness         0.000000  2.818510e-02
knn              0.000000 -1.128545e-03
hubscore         0.000000  6.865757e+00
pagerank         0.000000 -1.011071e+01
trans            0.000000 -9.089822e-01
evcent           0.000000  3.729966e+00
first            0.000000  6.611594e-03
upto_second      0.000000  0.000000e+00
upto_third       0.000000 -3.526055e-05
upto_fourth      0.000000 -4.030309e-09
upto_fifth       0.000000  5.326649e-03
upto_sixth       0.000000 -2.395909e-02
second           0.000000  0.000000e+00
third            0.000000 -1.325367e-04
fourth           0.000000  2.801145e-05
fifth            0.000000  1.429570e-04
sixth            0.000000 -9.070624e-03
ratio1           0.000000  2.727159e-03
ratio2           0.000000 -4.282619e-04
ratio3           0.000000 -7.423891e-03
ratio4           0.000000  3.040197e+00
ratio5           0.000000 -4.441640e-01
ratio6           0.000000  2.280074e-02
selfinter        0.000000  1.114374e-01
walktrap_vertex  0.000000  8.778104e-01
bigcom1          0.000000 -1.689422e-01
bigcom2          0.000000 -9.220172e-01
bigcom3          0.000000 -4.705691e-01
bigcom4          0.000000 -1.776167e-01
bigcom6          0.000000 -1.249340e+00
bigcom8          0.000000  1.087441e-01
bigcom9          0.000000  4.950447e-01
bigcom11         0.000000 -1.255184e+00
bigcom13         0.000000 -1.447289e+00
bigcom15         0.000000 -6.216510e-01
bigcom16         0.000000 -7.809886e-01
bigcom21         0.000000  1.472695e-01
bigcom22         0.000000 -8.614692e-01
bigcom24         0.000000 -1.290667e+00
bigcom26         0.000000 -1.025985e-02
bigcom28         0.000000  2.537749e-02
bigcom30         0.000000 -2.272094e+00
bigcom31         0.000000 -1.066225e+00
bigcom32         0.000000 -7.692517e-01
bigcom33         0.000000 -1.138636e+00
bigcom34         0.000000 -1.750927e-01
bigcom36         0.000000 -1.357350e+00
bigcom37         0.000000 -2.795124e-01
bigcom38         0.000000 -4.104365e-01
bigcom39         0.000000  1.096236e+00
bigcom40         0.000000 -1.710563e-01
bigcom43         0.000000 -1.092344e+00
bigcom44         0.000000 -1.258716e+00
bigcom46         0.000000 -1.106271e+00
bigcom47         0.000000 -8.083357e-01
bigcom49         0.000000 -9.403747e-01
bigcom50         0.000000 -1.160028e+00
bigcom51         0.000000 -5.103075e-01
bigcom52         0.000000 -9.237250e-01
bigcom54         0.000000 -5.829062e-01
bigcom56         0.000000 -1.388256e+00
bigcom62         0.000000  3.391583e+00
bigcom66         0.000000 -5.865191e-01
bigcom68         0.000000 -8.768256e-01
bigcom69         0.000000 -1.317539e+00
bigcom71         0.000000 -5.475615e-01
bigcom72         0.000000 -8.460639e-01
bigcom73         0.000000  1.038737e+00
bigcom74         0.000000 -1.032521e+00
bigcom75         0.000000 -8.010842e-01
bigcom76         0.000000 -1.352863e+00
bigcom77         0.000000 -9.998943e-01
bigcom79         0.000000 -1.088122e+00
bigcom80         0.000000 -1.054879e+00
bigcom82         0.000000 -1.251245e+00
bigcom83         0.000000 -1.869233e-02
bigcom84         0.000000  1.896953e+00
bigcom85         0.000000 -9.323807e-01
bigcom87         0.000000 -9.161928e-01
bigcom89         0.000000 -9.612525e-01
bigcom91         0.000000 -1.501597e+00
bigcom92         0.000000 -1.464071e+00
bigcom93         0.000000  0.000000e+00
bigcom96         0.000000 -6.838296e-01
bigcom97         0.000000 -1.313945e+00
bigcom98         0.000000 -1.062008e+00
bigcom99         0.000000  0.000000e+00
bigcom101        0.000000 -8.583925e-01
bigcom104        0.000000 -1.134684e+00
bigcom106        0.000000 -8.792132e-01
bigcom109        0.000000 -9.351620e-01
bigcom113        0.000000 -1.458438e+00
bigcom116        0.000000 -1.102749e+00
bigcom120        0.000000 -1.063864e+00
bigcom123        0.000000 -8.132879e-01
bigcom126        0.000000 -9.767457e-01
bigcom127        0.000000 -7.262448e-01
bigcom137        0.000000 -1.103826e+00
bigcom139        0.000000 -6.206333e-01
bigcom140        0.000000 -1.229461e+00
bigcom143        0.000000 -9.673507e-01
bigcom145        0.000000 -8.640974e-01
bigcom146        0.000000 -1.226384e+00
bigcom147        0.000000 -6.376574e-01
bigcom149        0.000000 -4.361429e-01
bigcom153        0.000000 -1.003540e+00
bigcom154        0.000000 -7.568743e-01
bigcom156        0.000000 -1.142357e+00
bigcom157        0.000000 -4.177145e-02
bigcom158        0.000000  0.000000e+00
bigcom160        0.000000 -6.562585e-01
bigcom161        0.000000 -5.159366e-01
bigcom162        0.000000 -8.048298e-01
bigcom164        0.000000 -5.266913e-01
bigcom166        0.000000 -1.311485e+00
bigcom167        0.000000 -1.053355e+00
bigcom171        0.000000 -1.432510e+00
bigcom173        0.000000 -6.615222e-01
bigcom175        0.000000 -7.576562e-02
bigcom176        0.000000 -4.066890e-01
bigcom177        0.000000 -9.296939e-01
bigcom178        0.000000 -3.288600e-01
bigcom180        0.000000 -4.295339e-01
bigcom181        0.000000 -1.755472e+00
bigcom184        0.000000 -9.583826e-01
bigcom186        0.000000 -1.143255e+00
bigcom187        0.000000  0.000000e+00
bigcom189        0.000000 -2.113676e-01
bigcom194        0.000000 -8.737736e-01
bigcom195        0.000000  0.000000e+00
bigcom196        0.000000 -1.505917e+00
bigcom204        0.000000  0.000000e+00
bigcom205        0.000000 -8.616647e-01
bigcom212        0.000000 -1.200177e+00
bigcom214        0.000000 -1.368534e+00
bigcom222        0.000000 -1.114582e+00
bigcom223        0.000000 -1.286248e+00
bigcom226        0.000000 -7.209198e-01
bigcom227        0.000000 -1.120772e+00
bigcom229        0.000000 -9.720977e-01
bigcom233        0.000000 -3.582654e-01
bigcom236        0.000000 -3.687933e-01
bigcom237        0.000000 -7.256108e-01
bigcom246        0.000000 -1.056056e+00
bigcom248        0.000000 -1.602829e+00
bigcom249        0.000000 -7.408302e-01
bigcom250        0.000000 -1.283074e+00
bigcom254        0.000000 -6.299918e-01
bigcom266        0.000000 -1.325663e+00
bigcom269        0.000000  0.000000e+00
bigcom272        0.000000 -8.848059e-01
bigcom274        0.000000 -2.399665e-01
bigcom281        0.000000 -4.584372e-01
bigcom291        0.000000 -1.077932e+00
bigcom292        0.000000 -7.067498e-01
bigcom295        0.000000  2.890145e+00
bigcom299        0.000000 -8.325711e-01
bigcom301        0.000000 -8.367356e-01
bigcom306        0.000000 -9.882441e-01
bigcom309        0.000000 -7.818390e-01
bigcom314        0.000000 -5.110683e-01
bigcom321        0.000000 -1.031752e+00
bigcom341        0.000000 -9.148503e-01
bigcom350        0.000000 -6.615602e-01
bigcom353        0.000000  0.000000e+00
bigcom359        0.000000 -8.571219e-01
bigcom363        0.000000  0.000000e+00
bigcom365        0.000000 -1.019239e+00
bigcom385        0.000000 -8.623658e-01
bigcom386        0.000000 -1.081102e+00
bigcom408        0.000000 -7.584585e-01
bigcom412        0.000000 -8.431099e-01
bigcom480        0.000000 -1.174685e+00
spin_vertex      0.000000  1.032270e-02
membership_s1    0.000000 -2.071352e-01
membership_s3    0.000000 -6.287348e-04
membership_s4    0.000000  0.000000e+00
membership_s5    0.000000 -4.758690e-01
membership_s6    0.000000  3.473578e-01
membership_s7    0.000000  3.157918e-01
membership_s8    0.000000 -2.731746e-01
membership_s9    0.000000 -1.273565e+00
membership_s11   0.000000 -6.219354e-01
membership_s12   0.000000 -6.752098e-01
membership_s14   0.000000 -6.496266e-01
membership_s15   0.000000  5.556359e-01
membership_s16   0.000000 -3.388783e-01
membership_s17   0.000000 -7.470297e-01
membership_s18   0.000000 -1.354773e+00
membership_s20   0.000000 -7.657441e-01
membership_s21   0.000000 -1.390082e+00
membership_s22   0.000000 -1.005633e+00
membership_s24   0.000000 -6.196215e-01
membership_s25   0.000000 -8.889990e-01
membership_s26   0.000000  0.000000e+00
membership_s27   0.000000  3.899839e-01
membership_s28   0.000000 -8.830917e-01
membership_s30   0.000000  1.265796e-01
membership_s31   0.000000  2.948212e-01
membership_s32   0.000000  7.555249e-01
membership_s33   0.000000 -7.594958e-01
membership_s36   0.000000 -7.810495e-02
membership_s37   0.000000 -1.031893e+00
V1               0.000000 -2.320524e-01
V2               0.000000 -2.157874e+00
pdi              0.000000 -6.538465e+01
adhesion         0.000000  5.410376e-06
cohesion         0.000000 -3.081795e-07
inner            0.000000 -5.608449e-06
outer            0.000000 -1.713120e-04
ioratio          0.000000  1.189832e-01
comsize          0.000000 -4.974697e-04
target           0.000000 -1.194518e-02
[1] "Dataset: med_TnotC Model GBM, run: 8 of 10 2015-06-16 10:43:46"
Iter   TrainDeviance   ValidDeviance   StepSize   Improve
     1        0.1468             nan     0.0100   -0.0001
     2        0.1451             nan     0.0100   -0.0000
     3        0.1438             nan     0.0100   -0.0000
     4        0.1423             nan     0.0100   -0.0001
     5        0.1402             nan     0.0100   -0.0001
     6        0.1392             nan     0.0100   -0.0000
     7        0.1375             nan     0.0100    0.0001
     8        0.1361             nan     0.0100   -0.0000
     9        0.1348             nan     0.0100    0.0000
    10        0.1338             nan     0.0100    0.0000
    20        0.1238             nan     0.0100   -0.0001
    40        0.1095             nan     0.0100   -0.0000
    60        0.1001             nan     0.0100   -0.0000
    80        0.0920             nan     0.0100   -0.0000
   100        0.0838             nan     0.0100    0.0000
   106        0.0820             nan     0.0100   -0.0000

[1] "GBM variable coefficients"
                            var    rel.inf
outer                     outer 5.21195065
walktrap_vertex walktrap_vertex 3.49659482
comsize                 comsize 3.22696063
pagerank               pagerank 2.77104834
spin_vertex         spin_vertex 2.46260596
ratio2                   ratio2 2.33512526
bet                         bet 2.30103828
orbit56                 orbit56 2.28978383
ratio1                   ratio1 2.06327520
V2                           V2 2.01122938
orbit18                 orbit18 1.58441833
ratio4                   ratio4 1.56859472
ratio5                   ratio5 1.54462821
orbit5                   orbit5 1.49024828
orbit39                 orbit39 1.46615450
ioratio                 ioratio 1.43975373
graph20                 graph20 1.43640859
inner                     inner 1.42729681
graph22                 graph22 1.36135072
orbit38                 orbit38 1.32074985
orbit33                 orbit33 1.29622188
graph1                   graph1 1.28751852
orbit36                 orbit36 1.28428892
orbit48                 orbit48 1.25425604
ratio6                   ratio6 1.23959783
graph5                   graph5 1.19263871
V1                           V1 1.18851079
orbit21                 orbit21 1.17142966
orbit30                 orbit30 1.15466420
graph11                 graph11 1.09608543
orbit44                 orbit44 1.08673112
orbit51                 orbit51 1.04690418
knn                         knn 1.04669049
third                     third 1.04419683
orbit35                 orbit35 0.97305135
adhesion               adhesion 0.96822598
orbit37                 orbit37 0.96335475
trans                     trans 0.96077302
orbit50                 orbit50 0.94144486
orbit9                   orbit9 0.90878963
graph18                 graph18 0.90350325
orbit20                 orbit20 0.88930038
orbit62                 orbit62 0.85762248
orbit17                 orbit17 0.83766312
orbit49                 orbit49 0.79174300
graph12                 graph12 0.78174065
graph10                 graph10 0.77882797
orbit10                 orbit10 0.76418037
orbit40                 orbit40 0.72823900
orbit64                 orbit64 0.72227993
orbit55                 orbit55 0.70023911
orbit27                 orbit27 0.68784784
orbit52                 orbit52 0.68756125
graph4                   graph4 0.66456117
orbit31                 orbit31 0.64497761
cohesion               cohesion 0.63634805
orbit53                 orbit53 0.62847326
orbit63                 orbit63 0.61390268
constraint           constraint 0.61335758
graph14                 graph14 0.59380752
orbit32                 orbit32 0.59347981
graph23                 graph23 0.57327314
orbit16                 orbit16 0.55747841
orbit11                 orbit11 0.54946040
orbit28                 orbit28 0.54008162
orbit15                 orbit15 0.51989396
orbit46                 orbit46 0.48602762
orbit4                   orbit4 0.48387510
graph9                   graph9 0.47759159
orbit23                 orbit23 0.46416779
graph21                 graph21 0.44474049
orbit41                 orbit41 0.42838274
fourth                   fourth 0.42751062
orbit42                 orbit42 0.42115782
orbit25                 orbit25 0.40908159
graph6                   graph6 0.40007018
orbit65                 orbit65 0.39379181
graph0                   graph0 0.39284010
bigcom39               bigcom39 0.39124445
upto_fifth           upto_fifth 0.39102676
orbit2                   orbit2 0.38839549
graph8                   graph8 0.37791568
graph13                 graph13 0.37782378
graph17                 graph17 0.36292824
orbit59                 orbit59 0.35275336
sixth                     sixth 0.34424428
graph15                 graph15 0.33718642
orbit66                 orbit66 0.33604215
orbit45                 orbit45 0.33493670
upto_fourth         upto_fourth 0.33222576
orbit7                   orbit7 0.32413021
graph19                 graph19 0.32175506
upto_second         upto_second 0.30423504
orbit60                 orbit60 0.29703015
orbit26                 orbit26 0.28461482
graph7                   graph7 0.28048329
bigcom73               bigcom73 0.27901995
graph2                   graph2 0.26898538
graph29                 graph29 0.25962296
bigcom40               bigcom40 0.24015526
bigcom28               bigcom28 0.22919377
orbit57                 orbit57 0.22822061
fifth                     fifth 0.22440254
membership_s32   membership_s32 0.21581621
orbit24                 orbit24 0.20009055
selfinter             selfinter 0.19078900
orbit69                 orbit69 0.18986298
orbit61                 orbit61 0.18186810
orbit19                 orbit19 0.18029863
bigcom4                 bigcom4 0.17792530
graph16                 graph16 0.17082598
membership_s30   membership_s30 0.16215402
orbit67                 orbit67 0.16063809
upto_third           upto_third 0.15998425
coreness               coreness 0.14191275
upto_sixth           upto_sixth 0.13611893
membership_s7     membership_s7 0.13162598
bigcom84               bigcom84 0.13069232
bigcom1                 bigcom1 0.12933388
graph26                 graph26 0.12835708
orbit58                 orbit58 0.11862836
graph3                   graph3 0.10575523
orbit43                 orbit43 0.10429483
orbit71                 orbit71 0.09971066
orbit1                   orbit1 0.09495305
orbit22                 orbit22 0.09386685
bigcom26               bigcom26 0.08066165
orbit68                 orbit68 0.07892915
bigcom21               bigcom21 0.07463730
membership_s27   membership_s27 0.06968580
orbit29                 orbit29 0.06453901
pdi                         pdi 0.06341658
orbit54                 orbit54 0.06312804
second                   second 0.05231181
graph25                 graph25 0.04018258
graph27                 graph27 0.03419563
ratio3                   ratio3 0.03290336
target                   target 0.02330110
close                     close 0.02294658
orbit13                 orbit13 0.02141496
graph24                 graph24 0.00000000
graph28                 graph28 0.00000000
orbit0                   orbit0 0.00000000
orbit3                   orbit3 0.00000000
orbit6                   orbit6 0.00000000
orbit8                   orbit8 0.00000000
orbit12                 orbit12 0.00000000
orbit14                 orbit14 0.00000000
orbit34                 orbit34 0.00000000
orbit47                 orbit47 0.00000000
orbit70                 orbit70 0.00000000
orbit72                 orbit72 0.00000000
AP                           AP 0.00000000
ecc                         ecc 0.00000000
eccrad                   eccrad 0.00000000
hubscore               hubscore 0.00000000
evcent                   evcent 0.00000000
first                     first 0.00000000
bigcom2                 bigcom2 0.00000000
bigcom3                 bigcom3 0.00000000
bigcom6                 bigcom6 0.00000000
bigcom8                 bigcom8 0.00000000
bigcom9                 bigcom9 0.00000000
bigcom11               bigcom11 0.00000000
bigcom13               bigcom13 0.00000000
bigcom15               bigcom15 0.00000000
bigcom16               bigcom16 0.00000000
bigcom22               bigcom22 0.00000000
bigcom24               bigcom24 0.00000000
bigcom30               bigcom30 0.00000000
bigcom31               bigcom31 0.00000000
bigcom32               bigcom32 0.00000000
bigcom33               bigcom33 0.00000000
bigcom34               bigcom34 0.00000000
bigcom36               bigcom36 0.00000000
bigcom37               bigcom37 0.00000000
bigcom38               bigcom38 0.00000000
bigcom43               bigcom43 0.00000000
bigcom44               bigcom44 0.00000000
bigcom46               bigcom46 0.00000000
bigcom47               bigcom47 0.00000000
bigcom49               bigcom49 0.00000000
bigcom50               bigcom50 0.00000000
bigcom51               bigcom51 0.00000000
bigcom52               bigcom52 0.00000000
bigcom54               bigcom54 0.00000000
bigcom56               bigcom56 0.00000000
bigcom62               bigcom62 0.00000000
bigcom66               bigcom66 0.00000000
bigcom68               bigcom68 0.00000000
bigcom69               bigcom69 0.00000000
bigcom71               bigcom71 0.00000000
bigcom72               bigcom72 0.00000000
bigcom74               bigcom74 0.00000000
bigcom75               bigcom75 0.00000000
bigcom76               bigcom76 0.00000000
bigcom77               bigcom77 0.00000000
bigcom79               bigcom79 0.00000000
bigcom80               bigcom80 0.00000000
bigcom82               bigcom82 0.00000000
bigcom83               bigcom83 0.00000000
bigcom85               bigcom85 0.00000000
bigcom87               bigcom87 0.00000000
bigcom89               bigcom89 0.00000000
bigcom91               bigcom91 0.00000000
bigcom92               bigcom92 0.00000000
bigcom93               bigcom93 0.00000000
bigcom96               bigcom96 0.00000000
bigcom97               bigcom97 0.00000000
bigcom98               bigcom98 0.00000000
bigcom99               bigcom99 0.00000000
bigcom101             bigcom101 0.00000000
bigcom104             bigcom104 0.00000000
bigcom106             bigcom106 0.00000000
bigcom109             bigcom109 0.00000000
bigcom113             bigcom113 0.00000000
bigcom116             bigcom116 0.00000000
bigcom120             bigcom120 0.00000000
bigcom123             bigcom123 0.00000000
bigcom126             bigcom126 0.00000000
bigcom127             bigcom127 0.00000000
bigcom137             bigcom137 0.00000000
bigcom139             bigcom139 0.00000000
bigcom140             bigcom140 0.00000000
bigcom143             bigcom143 0.00000000
bigcom145             bigcom145 0.00000000
bigcom146             bigcom146 0.00000000
bigcom147             bigcom147 0.00000000
bigcom149             bigcom149 0.00000000
bigcom153             bigcom153 0.00000000
bigcom154             bigcom154 0.00000000
bigcom156             bigcom156 0.00000000
bigcom157             bigcom157 0.00000000
bigcom158             bigcom158 0.00000000
bigcom160             bigcom160 0.00000000
bigcom161             bigcom161 0.00000000
bigcom162             bigcom162 0.00000000
bigcom164             bigcom164 0.00000000
bigcom166             bigcom166 0.00000000
bigcom167             bigcom167 0.00000000
bigcom171             bigcom171 0.00000000
bigcom173             bigcom173 0.00000000
bigcom175             bigcom175 0.00000000
bigcom176             bigcom176 0.00000000
bigcom177             bigcom177 0.00000000
bigcom178             bigcom178 0.00000000
bigcom180             bigcom180 0.00000000
bigcom181             bigcom181 0.00000000
bigcom184             bigcom184 0.00000000
bigcom186             bigcom186 0.00000000
bigcom187             bigcom187 0.00000000
bigcom189             bigcom189 0.00000000
bigcom194             bigcom194 0.00000000
bigcom195             bigcom195 0.00000000
bigcom196             bigcom196 0.00000000
bigcom204             bigcom204 0.00000000
bigcom205             bigcom205 0.00000000
bigcom212             bigcom212 0.00000000
bigcom214             bigcom214 0.00000000
bigcom222             bigcom222 0.00000000
bigcom223             bigcom223 0.00000000
bigcom226             bigcom226 0.00000000
bigcom227             bigcom227 0.00000000
bigcom229             bigcom229 0.00000000
bigcom233             bigcom233 0.00000000
bigcom236             bigcom236 0.00000000
bigcom237             bigcom237 0.00000000
bigcom246             bigcom246 0.00000000
bigcom248             bigcom248 0.00000000
bigcom249             bigcom249 0.00000000
bigcom250             bigcom250 0.00000000
bigcom254             bigcom254 0.00000000
bigcom266             bigcom266 0.00000000
bigcom269             bigcom269 0.00000000
bigcom272             bigcom272 0.00000000
bigcom274             bigcom274 0.00000000
bigcom281             bigcom281 0.00000000
bigcom291             bigcom291 0.00000000
bigcom292             bigcom292 0.00000000
bigcom295             bigcom295 0.00000000
bigcom299             bigcom299 0.00000000
bigcom301             bigcom301 0.00000000
bigcom306             bigcom306 0.00000000
bigcom309             bigcom309 0.00000000
bigcom314             bigcom314 0.00000000
bigcom321             bigcom321 0.00000000
bigcom341             bigcom341 0.00000000
bigcom350             bigcom350 0.00000000
bigcom353             bigcom353 0.00000000
bigcom359             bigcom359 0.00000000
bigcom363             bigcom363 0.00000000
bigcom365             bigcom365 0.00000000
bigcom385             bigcom385 0.00000000
bigcom386             bigcom386 0.00000000
bigcom408             bigcom408 0.00000000
bigcom412             bigcom412 0.00000000
bigcom480             bigcom480 0.00000000
membership_s1     membership_s1 0.00000000
membership_s3     membership_s3 0.00000000
membership_s4     membership_s4 0.00000000
membership_s5     membership_s5 0.00000000
membership_s6     membership_s6 0.00000000
membership_s8     membership_s8 0.00000000
membership_s9     membership_s9 0.00000000
membership_s11   membership_s11 0.00000000
membership_s12   membership_s12 0.00000000
membership_s14   membership_s14 0.00000000
membership_s15   membership_s15 0.00000000
membership_s16   membership_s16 0.00000000
membership_s17   membership_s17 0.00000000
membership_s18   membership_s18 0.00000000
membership_s20   membership_s20 0.00000000
membership_s21   membership_s21 0.00000000
membership_s22   membership_s22 0.00000000
membership_s24   membership_s24 0.00000000
membership_s25   membership_s25 0.00000000
membership_s26   membership_s26 0.00000000
membership_s28   membership_s28 0.00000000
membership_s31   membership_s31 0.00000000
membership_s33   membership_s33 0.00000000
membership_s36   membership_s36 0.00000000
membership_s37   membership_s37 0.00000000
[1] "Dataset: med_TnotC Model RF, run: 8 of 10 2015-06-16 10:44:31"
     |      Out-of-bag   |
Tree |      MSE  %Var(y) |
   1 |  0.03486   251.00 |
   2 |  0.03021   217.49 |
   3 |  0.02676   192.65 |
   4 |  0.02555   183.98 |
   5 |  0.02379   171.26 |
   6 |  0.02247   161.79 |
   7 |  0.02204   158.71 |
   8 |  0.02088   150.33 |
   9 |  0.02048   147.47 |
  10 |  0.02013   144.93 |
  11 |  0.02004   144.27 |
  12 |  0.01926   138.64 |
  13 |   0.0187   134.65 |
  14 |  0.01821   131.14 |
  15 |  0.01823   131.23 |
  16 |  0.01792   129.01 |
  17 |  0.01785   128.54 |
  18 |  0.01763   126.90 |
  19 |  0.01742   125.39 |
  20 |  0.01747   125.76 |
  21 |  0.01741   125.34 |
  22 |  0.01729   124.51 |
  23 |  0.01727   124.37 |
  24 |  0.01716   123.52 |
  25 |  0.01695   122.04 |
  26 |  0.01688   121.51 |
  27 |  0.01685   121.34 |
  28 |  0.01677   120.77 |
  29 |  0.01672   120.35 |
  30 |  0.01664   119.84 |
  31 |  0.01658   119.34 |
  32 |  0.01652   118.93 |
  33 |  0.01645   118.47 |
  34 |  0.01643   118.28 |
  35 |  0.01641   118.12 |
  36 |  0.01637   117.87 |
  37 |  0.01632   117.54 |
  38 |   0.0163   117.33 |
  39 |   0.0163   117.38 |
  40 |  0.01627   117.14 |
  41 |  0.01621   116.71 |
  42 |  0.01619   116.58 |
  43 |  0.01619   116.59 |
  44 |  0.01619   116.57 |
  45 |  0.01617   116.40 |
  46 |  0.01619   116.55 |
  47 |  0.01613   116.12 |
  48 |  0.01614   116.19 |
  49 |  0.01612   116.03 |
  50 |  0.01608   115.76 |
  51 |  0.01602   115.36 |
  52 |    0.016   115.17 |
  53 |  0.01598   115.03 |
  54 |  0.01596   114.89 |
  55 |  0.01594   114.78 |
  56 |  0.01591   114.57 |
  57 |  0.01587   114.27 |
  58 |  0.01587   114.28 |
  59 |  0.01586   114.20 |
  60 |   0.0158   113.75 |
  61 |  0.01577   113.55 |
  62 |  0.01577   113.54 |
  63 |  0.01575   113.37 |
  64 |  0.01573   113.25 |
  65 |  0.01572   113.17 |
  66 |   0.0157   113.07 |
  67 |  0.01566   112.73 |
  68 |  0.01566   112.75 |
  69 |  0.01564   112.59 |
  70 |  0.01562   112.49 |
  71 |  0.01557   112.12 |
  72 |  0.01556   112.04 |
  73 |  0.01557   112.10 |
  74 |  0.01555   111.96 |
  75 |  0.01549   111.55 |
  76 |  0.01547   111.39 |
  77 |  0.01545   111.24 |
  78 |  0.01544   111.19 |
  79 |  0.01543   111.10 |
  80 |  0.01544   111.17 |
  81 |  0.01544   111.18 |
  82 |  0.01545   111.27 |
  83 |  0.01545   111.25 |
  84 |  0.01544   111.17 |
  85 |  0.01544   111.14 |
  86 |  0.01545   111.21 |
  87 |  0.01544   111.18 |
  88 |  0.01545   111.24 |
  89 |  0.01548   111.42 |
  90 |  0.01546   111.31 |
  91 |  0.01546   111.32 |
  92 |  0.01546   111.34 |
  93 |  0.01546   111.31 |
  94 |  0.01544   111.20 |
  95 |  0.01543   111.10 |
  96 |  0.01543   111.07 |
  97 |  0.01545   111.24 |
  98 |  0.01543   111.11 |
  99 |  0.01542   111.02 |
 100 |  0.01541   110.92 |
[1] "Random Forest variable coefficients"
                      %IncMSE IncNodePurity
graph5           1.116403e-03  3.690574e-01
graph6           2.880329e-03  2.234484e-01
graph7           1.241542e-03  3.156007e-01
graph8           5.495320e-04  1.199800e-01
graph9           5.287776e-04  1.902608e-01
graph10          2.379239e-03  5.387945e-01
graph11          2.673048e-03  2.872040e-01
graph12          1.651849e-03  2.736855e-01
graph13          1.464832e-03  1.928488e-01
graph14          2.278140e-03  2.451227e-01
graph15          3.058330e-03  2.509907e-01
graph16          8.214489e-04  3.185750e-01
graph17          5.184965e-03  2.530786e-01
graph18          4.077463e-03  1.592381e-01
graph19          4.188148e-04  1.924480e-01
graph20          3.941397e-03  5.907740e-01
graph21          1.386543e-03  2.434308e-01
graph22          7.889627e-03  2.831514e-01
graph23          2.405737e-03  3.596602e-01
graph24          2.949354e-03  2.714110e-01
graph25          2.023475e-03  2.649283e-01
graph26          2.300603e-03  2.576352e-01
graph27          1.246157e-04  1.569338e-01
graph28          1.876990e-04  1.400471e-01
graph29          5.439322e-04  2.885190e-01
orbit0           1.026175e-04  1.255690e-01
orbit1           3.029885e-03  1.536072e-01
orbit2           5.385887e-04  3.401381e-01
orbit3           1.198064e-03  1.481137e-01
orbit4           6.364680e-04  2.488096e-01
orbit5           2.491369e-03  2.856667e-01
orbit6           4.071022e-03  3.771428e-01
orbit7           4.330721e-03  4.754537e-01
orbit8           1.316846e-03  4.690551e-01
orbit9           2.123656e-03  2.938857e-01
orbit10          1.892898e-03  2.530342e-01
orbit11          5.365321e-04  2.455522e-01
orbit12          7.486069e-03  3.957962e-01
orbit13          4.687902e-04  1.613862e-01
orbit14          4.445538e-04  1.911568e-01
orbit15          2.600107e-03  2.823018e-01
orbit16          1.990775e-03  2.764230e-01
orbit17          3.350406e-04  1.451024e-01
orbit18          3.920163e-03  9.687186e-01
orbit19          1.688411e-03  1.823334e-01
orbit20          3.205976e-03  3.727900e-01
orbit21          1.519736e-03  3.096091e-01
orbit22          4.811288e-03  4.417862e-01
orbit23          5.196608e-03  5.625465e-01
orbit24          2.943735e-03  3.938345e-01
orbit25          1.899891e-03  2.880609e-01
orbit26          2.335414e-04  2.573391e-01
orbit27          8.831724e-03  2.834085e-01
orbit28          1.795131e-03  2.796655e-01
orbit29          1.770018e-03  3.278182e-01
orbit30          2.609242e-03  4.123396e-01
orbit31          4.724851e-03  4.105436e-01
orbit32          4.731686e-03  3.688813e-01
orbit33          1.142569e-03  2.996422e-01
orbit34          3.171986e-03  3.612115e-01
orbit35          2.590062e-03  4.597700e-01
orbit36          1.879124e-03  4.047961e-01
orbit37          2.213121e-03  3.256278e-01
orbit38          9.639621e-04  4.589468e-01
orbit39          1.620455e-03  3.732482e-01
orbit40          1.994611e-03  3.843937e-01
orbit41          1.056283e-03  1.534709e-01
orbit42          1.875621e-04  1.430398e-01
orbit43          5.059778e-03  2.877046e-01
orbit44          6.531888e-04  1.845822e-01
orbit45          2.260736e-03  6.602698e-01
orbit46          6.335586e-03  5.215009e-01
orbit47          1.702292e-03  2.197148e-01
orbit48          1.268509e-03  3.662610e-01
orbit49          2.504007e-03  6.145247e-01
orbit50          2.046016e-03  5.031296e-01
orbit51          2.048378e-03  3.967770e-01
orbit52          5.036995e-03  3.962246e-01
orbit53          3.016436e-03  3.079857e-01
orbit54          6.113388e-03  3.652478e-01
orbit55          4.427351e-04  2.749237e-01
orbit56          3.338526e-03  6.351579e-01
orbit57          2.758642e-04  1.634374e-01
orbit58          4.341238e-04  1.887938e-01
orbit59          2.972388e-03  3.874562e-01
orbit60          3.182052e-04  1.220445e-01
orbit61          7.426752e-04  1.552929e-01
orbit62          9.188264e-04  3.941978e-01
orbit63          2.391629e-03  2.551985e-01
orbit64          1.126825e-03  2.467686e-01
orbit65          1.604913e-03  2.948121e-01
orbit66          1.479200e-03  1.600909e-01
orbit67          1.288046e-04  3.070536e-02
orbit68          3.675853e-04  1.389089e-01
orbit69          2.855521e-04  1.669678e-01
orbit70          4.351190e-04  1.205369e-01
orbit71          4.387537e-04  1.574649e-01
orbit72          7.387792e-04  1.437669e-01
AP               4.539982e-05  1.133629e-01
bet              1.461751e-03  9.301496e-01
ecc              1.843718e-04  1.164339e-01
eccrad           5.750445e-04  6.035378e-02
close            1.348720e-03  1.413531e-01
constraint       2.307479e-03  5.007358e-01
coreness         1.203509e-03  2.869641e-01
knn              3.883533e-03  7.217769e-01
hubscore         2.360609e-04  1.461894e-01
pagerank         1.681086e-03  9.180923e-01
trans            2.129700e-03  4.587714e-01
evcent           1.945422e-03  2.259611e-01
first            1.063125e-04  5.689768e-02
upto_second      1.499366e-03  8.672648e-02
upto_third       1.014520e-03  1.622119e-01
upto_fourth      1.633341e-03  2.566479e-01
upto_fifth       1.087631e-03  1.333250e-01
upto_sixth       3.443992e-04  2.149215e-01
second           1.778126e-03  1.495477e-01
third            4.961129e-03  5.806858e-01
fourth           9.381072e-04  4.566674e-01
fifth            1.584985e-03  5.188824e-01
sixth            2.321910e-03  5.499781e-01
ratio1           2.558557e-03  6.422312e-01
ratio2           3.829732e-03  5.802708e-01
ratio3           2.082567e-03  3.469181e-01
ratio4           3.614890e-03  6.704960e-01
ratio5           8.844507e-04  6.855114e-01
ratio6           1.560234e-03  4.617435e-01
selfinter        5.345961e-06  9.146013e-02
walktrap_vertex  1.376280e-03  1.257979e+00
bigcom1          2.150475e-05  8.542743e-02
bigcom2          0.000000e+00  0.000000e+00
bigcom3         -5.868545e-06  5.210860e-02
bigcom4          1.394990e-05  7.441238e-02
bigcom6          0.000000e+00  0.000000e+00
bigcom8          2.829242e-04  1.063870e-01
bigcom9          0.000000e+00  3.903128e-20
bigcom11         0.000000e+00  0.000000e+00
bigcom13         0.000000e+00  0.000000e+00
bigcom15         0.000000e+00  8.673617e-21
bigcom16         0.000000e+00  0.000000e+00
bigcom21         4.017048e-05  8.065371e-02
bigcom22        -2.401955e-05  2.555155e-02
bigcom24         0.000000e+00  0.000000e+00
bigcom26        -8.980326e-06  4.987250e-02
bigcom28         2.512648e-04  2.643263e-01
bigcom30         0.000000e+00  0.000000e+00
bigcom31         0.000000e+00  0.000000e+00
bigcom32         0.000000e+00  0.000000e+00
bigcom33         0.000000e+00  0.000000e+00
bigcom34         0.000000e+00  0.000000e+00
bigcom36         0.000000e+00  0.000000e+00
bigcom37         0.000000e+00  0.000000e+00
bigcom38         0.000000e+00  0.000000e+00
bigcom39         1.123558e-04  2.080801e-01
bigcom40         4.907365e-04  1.229989e-01
bigcom43         0.000000e+00  0.000000e+00
bigcom44         0.000000e+00  2.168404e-21
bigcom46         0.000000e+00  0.000000e+00
bigcom47         0.000000e+00  0.000000e+00
bigcom49         0.000000e+00  0.000000e+00
bigcom50         0.000000e+00  0.000000e+00
bigcom51         0.000000e+00  0.000000e+00
bigcom52         0.000000e+00  0.000000e+00
bigcom54         0.000000e+00  0.000000e+00
bigcom56         0.000000e+00  0.000000e+00
bigcom62         0.000000e+00  8.673387e-01
bigcom66         0.000000e+00  0.000000e+00
bigcom68         0.000000e+00  0.000000e+00
bigcom69         0.000000e+00  0.000000e+00
bigcom71         0.000000e+00  0.000000e+00
bigcom72         0.000000e+00  0.000000e+00
bigcom73         1.890405e-04  8.547848e-02
bigcom74         0.000000e+00  0.000000e+00
bigcom75         0.000000e+00  6.938894e-20
bigcom76         0.000000e+00  0.000000e+00
bigcom77         0.000000e+00  6.938894e-20
bigcom79         0.000000e+00  0.000000e+00
bigcom80         0.000000e+00  0.000000e+00
bigcom82         0.000000e+00  0.000000e+00
bigcom83         0.000000e+00  0.000000e+00
bigcom84         5.757631e-05  3.866994e-01
bigcom85         0.000000e+00  0.000000e+00
bigcom87         0.000000e+00  0.000000e+00
bigcom89         0.000000e+00  0.000000e+00
bigcom91         0.000000e+00  0.000000e+00
bigcom92         0.000000e+00  0.000000e+00
bigcom93         0.000000e+00  0.000000e+00
bigcom96         0.000000e+00  0.000000e+00
bigcom97         0.000000e+00  0.000000e+00
bigcom98         0.000000e+00  0.000000e+00
bigcom99         0.000000e+00  0.000000e+00
bigcom101        0.000000e+00  0.000000e+00
bigcom104        0.000000e+00  0.000000e+00
bigcom106        0.000000e+00  0.000000e+00
bigcom109        0.000000e+00  0.000000e+00
bigcom113        0.000000e+00  0.000000e+00
bigcom116        0.000000e+00  6.938894e-20
bigcom120        0.000000e+00  0.000000e+00
bigcom123        0.000000e+00  0.000000e+00
bigcom126        0.000000e+00  0.000000e+00
bigcom127        0.000000e+00  0.000000e+00
bigcom137        0.000000e+00  0.000000e+00
bigcom139        0.000000e+00  0.000000e+00
bigcom140        0.000000e+00  6.938894e-20
bigcom143        0.000000e+00  0.000000e+00
bigcom145        0.000000e+00  0.000000e+00
bigcom146        0.000000e+00  0.000000e+00
bigcom147        0.000000e+00  0.000000e+00
bigcom149        0.000000e+00  0.000000e+00
bigcom153        0.000000e+00  0.000000e+00
bigcom154        0.000000e+00  0.000000e+00
bigcom156        0.000000e+00  0.000000e+00
bigcom157        0.000000e+00  0.000000e+00
bigcom158        0.000000e+00  0.000000e+00
bigcom160        0.000000e+00  0.000000e+00
bigcom161        0.000000e+00  0.000000e+00
bigcom162        0.000000e+00  0.000000e+00
bigcom164        0.000000e+00  0.000000e+00
bigcom166        0.000000e+00  0.000000e+00
bigcom167        0.000000e+00  0.000000e+00
bigcom171        0.000000e+00  3.469447e-20
bigcom173        0.000000e+00  0.000000e+00
bigcom175        0.000000e+00  0.000000e+00
bigcom176        0.000000e+00  0.000000e+00
bigcom177        0.000000e+00  6.938894e-20
bigcom178        0.000000e+00  0.000000e+00
bigcom180        0.000000e+00  0.000000e+00
bigcom181        0.000000e+00  0.000000e+00
bigcom184        0.000000e+00  0.000000e+00
bigcom186        0.000000e+00  6.938894e-20
bigcom187        0.000000e+00  0.000000e+00
bigcom189        0.000000e+00  0.000000e+00
bigcom194        0.000000e+00  0.000000e+00
bigcom195        0.000000e+00  0.000000e+00
bigcom196        0.000000e+00  6.938894e-20
bigcom204        0.000000e+00  0.000000e+00
bigcom205        0.000000e+00  5.551115e-19
bigcom212        0.000000e+00  0.000000e+00
bigcom214        0.000000e+00  0.000000e+00
bigcom222        0.000000e+00  0.000000e+00
bigcom223        0.000000e+00  0.000000e+00
bigcom226        0.000000e+00  0.000000e+00
bigcom227        0.000000e+00  6.938894e-20
bigcom229        0.000000e+00  6.938894e-20
bigcom233        0.000000e+00  6.938894e-20
bigcom236        0.000000e+00  0.000000e+00
bigcom237        0.000000e+00  0.000000e+00
bigcom246        0.000000e+00  0.000000e+00
bigcom248        0.000000e+00  0.000000e+00
bigcom249        0.000000e+00  0.000000e+00
bigcom250        0.000000e+00  0.000000e+00
bigcom254        0.000000e+00  0.000000e+00
bigcom266        0.000000e+00  0.000000e+00
bigcom269        0.000000e+00  0.000000e+00
bigcom272        0.000000e+00  0.000000e+00
bigcom274        0.000000e+00  0.000000e+00
bigcom281        0.000000e+00  0.000000e+00
bigcom291        0.000000e+00  5.551115e-19
bigcom292        0.000000e+00  0.000000e+00
bigcom295        0.000000e+00  4.857226e-19
bigcom299        0.000000e+00  0.000000e+00
bigcom301        0.000000e+00  0.000000e+00
bigcom306        0.000000e+00  0.000000e+00
bigcom309        0.000000e+00  0.000000e+00
bigcom314        0.000000e+00  6.938894e-20
bigcom321        0.000000e+00  0.000000e+00
bigcom341        0.000000e+00  0.000000e+00
bigcom350        0.000000e+00  0.000000e+00
bigcom353        0.000000e+00  5.551115e-19
bigcom359        0.000000e+00  0.000000e+00
bigcom363        0.000000e+00  0.000000e+00
bigcom365        0.000000e+00  0.000000e+00
bigcom385        0.000000e+00  0.000000e+00
bigcom386        0.000000e+00  0.000000e+00
bigcom408        0.000000e+00  1.110223e-18
bigcom412        0.000000e+00  0.000000e+00
bigcom480        0.000000e+00  3.469447e-19
spin_vertex      1.317963e-03  1.365943e+00
membership_s1    2.577623e-04  2.028461e-01
membership_s3    0.000000e+00  0.000000e+00
membership_s4    3.426268e-04  1.492518e-01
membership_s5    6.295400e-06  1.352057e-02
membership_s6   -3.096103e-06  2.318640e-02
membership_s7    5.036413e-05  1.452389e-01
membership_s8    0.000000e+00  0.000000e+00
membership_s9    0.000000e+00  0.000000e+00
membership_s11   0.000000e+00  0.000000e+00
membership_s12   0.000000e+00  0.000000e+00
membership_s14   0.000000e+00  0.000000e+00
membership_s15   1.338489e-05  4.406603e-04
membership_s16   0.000000e+00  0.000000e+00
membership_s17   0.000000e+00  0.000000e+00
membership_s18   0.000000e+00  0.000000e+00
membership_s20   0.000000e+00  0.000000e+00
membership_s21   0.000000e+00  0.000000e+00
membership_s22   0.000000e+00  2.168404e-21
membership_s24   0.000000e+00  0.000000e+00
membership_s25   0.000000e+00  0.000000e+00
membership_s26   0.000000e+00  0.000000e+00
membership_s27   2.286789e-04  2.174003e-01
membership_s28   0.000000e+00  0.000000e+00
membership_s30   3.235653e-05  8.911845e-02
membership_s31   4.175071e-06  9.633326e-02
membership_s32   3.815028e-05  1.604341e-01
membership_s33   0.000000e+00  0.000000e+00
membership_s36   4.744569e-05  1.286480e-01
membership_s37   0.000000e+00  0.000000e+00
V1               3.127820e-03  9.409645e-01
V2               5.774468e-04  6.306795e-01
pdi              1.494840e-04  3.367970e-01
adhesion         4.587514e-03  8.726034e-01
cohesion         2.720515e-03  5.064563e-01
inner            2.966351e-03  1.168259e+00
outer            2.961906e-03  1.763646e+00
ioratio          4.212470e-03  9.648673e-01
comsize          8.180334e-04  1.424999e+00
target          -8.087217e-06  1.178445e-01
[1] "Dataset: med_TnotC Model GLM, run: 8 of 10 2015-06-16 10:46:19"
[1] "glmnet variable coefficients"
                     [,1]          [,2]
(Intercept)     -4.248275  3.916308e+02
graph0           0.000000  5.597731e-03
graph1           0.000000 -7.780485e-05
graph2           0.000000 -8.615872e-05
graph3           0.000000 -2.456222e-06
graph4           0.000000 -1.361663e-10
graph5           0.000000  2.706290e-09
graph6           0.000000  4.474964e-06
graph7           0.000000  0.000000e+00
graph8           0.000000  1.107444e-03
graph9           0.000000  0.000000e+00
graph10          0.000000  2.511472e-10
graph11          0.000000 -4.778478e-10
graph12          0.000000  3.190605e-08
graph13          0.000000  4.043662e-07
graph14          0.000000 -2.221244e-09
graph15          0.000000 -5.744615e-06
graph16          0.000000  7.089024e-08
graph17          0.000000 -4.859571e-07
graph18          0.000000 -1.969938e-05
graph19          0.000000  0.000000e+00
graph20          0.000000  5.207791e-06
graph21          0.000000 -1.321916e-08
graph22          0.000000 -1.627788e-05
graph23          0.000000  0.000000e+00
graph24          0.000000  3.107520e-05
graph25          0.000000  1.306164e-05
graph26          0.000000 -2.014494e-04
graph27          0.000000 -4.507394e-04
graph28          0.000000  6.078333e-04
graph29          0.000000  2.522206e-03
orbit0           0.000000  6.944198e-03
orbit1           0.000000 -1.065900e-04
orbit2           0.000000  0.000000e+00
orbit3           0.000000 -1.031573e-05
orbit4           0.000000 -6.503375e-06
orbit5           0.000000 -3.353136e-08
orbit6           0.000000  0.000000e+00
orbit7           0.000000 -1.382649e-05
orbit8           0.000000  2.807989e-09
orbit9           0.000000  6.627527e-05
orbit10          0.000000  0.000000e+00
orbit11          0.000000  1.733583e-04
orbit12          0.000000  8.645354e-06
orbit13          0.000000 -6.969180e-03
orbit14          0.000000  1.574475e-03
orbit15          0.000000  1.346529e-09
orbit16          0.000000 -9.562457e-08
orbit17          0.000000 -2.349550e-07
orbit18          0.000000  8.150634e-09
orbit19          0.000000  0.000000e+00
orbit20          0.000000  7.694604e-09
orbit21          0.000000  3.259775e-07
orbit22          0.000000 -4.521477e-10
orbit23          0.000000  1.118395e-05
orbit24          0.000000  0.000000e+00
orbit25          0.000000  9.337139e-07
orbit26          0.000000  1.956299e-06
orbit27          0.000000  8.891557e-06
orbit28          0.000000  5.968240e-07
orbit29          0.000000  3.675933e-07
orbit30          0.000000 -1.993185e-06
orbit31          0.000000  0.000000e+00
orbit32          0.000000 -3.974884e-08
orbit33          0.000000 -3.420474e-04
orbit34          0.000000 -1.925551e-07
orbit35          0.000000  2.093835e-06
orbit36          0.000000 -6.424660e-06
orbit37          0.000000  5.521820e-07
orbit38          0.000000 -2.080082e-05
orbit39          0.000000  1.392822e-07
orbit40          0.000000 -2.479382e-06
orbit41          0.000000 -3.464958e-05
orbit42          0.000000  3.231019e-04
orbit43          0.000000 -1.944227e-05
orbit44          0.000000  8.199376e-04
orbit45          0.000000  1.903919e-06
orbit46          0.000000 -4.886005e-06
orbit47          0.000000 -6.298213e-07
orbit48          0.000000  4.139705e-05
orbit49          0.000000  7.270509e-06
orbit50          0.000000  4.138167e-05
orbit51          0.000000 -1.535699e-05
orbit52          0.000000  2.746599e-05
orbit53          0.000000  1.322257e-04
orbit54          0.000000 -2.328516e-05
orbit55          0.000000  1.918481e-03
orbit56          0.000000 -8.519722e-05
orbit57          0.000000  5.590971e-06
orbit58          0.000000  6.400034e-05
orbit59          0.000000  1.557181e-05
orbit60          0.000000  5.761265e-04
orbit61          0.000000 -2.298831e-03
orbit62          0.000000  9.238364e-05
orbit63          0.000000  1.041350e-04
orbit64          0.000000  5.349090e-05
orbit65          0.000000  0.000000e+00
orbit66          0.000000 -8.739121e-04
orbit67          0.000000 -6.408846e-04
orbit68          0.000000 -5.691831e-04
orbit69          0.000000  3.664514e-04
orbit70          0.000000  8.442185e-04
orbit71          0.000000  4.482547e-04
orbit72          0.000000  2.209918e-03
AP               0.000000 -1.239673e-01
bet              0.000000  1.407061e-05
ecc              0.000000 -1.365919e-01
eccrad           0.000000 -7.989061e-01
close            0.000000 -9.354040e-01
constraint       0.000000 -2.155477e+00
coreness         0.000000  3.269326e-02
knn              0.000000 -2.529231e-04
hubscore         0.000000  4.350007e+00
pagerank         0.000000 -1.239250e+01
trans            0.000000  1.473383e-01
evcent           0.000000  4.087970e+00
first            0.000000  2.555785e-03
upto_second      0.000000  0.000000e+00
upto_third       0.000000 -3.518525e-05
upto_fourth      0.000000  0.000000e+00
upto_fifth       0.000000  5.942539e-04
upto_sixth       0.000000 -3.008554e-02
second           0.000000  0.000000e+00
third            0.000000 -3.953133e-05
fourth           0.000000  5.612942e-05
fifth            0.000000  1.160998e-06
sixth            0.000000 -1.999506e-03
ratio1           0.000000  3.008700e-03
ratio2           0.000000  3.468122e-03
ratio3           0.000000 -2.506042e-01
ratio4           0.000000  3.135901e+00
ratio5           0.000000 -3.271216e+00
ratio6           0.000000  1.921659e-02
selfinter        0.000000  1.732042e-01
walktrap_vertex  0.000000  4.069339e-01
bigcom1          0.000000 -1.836620e-01
bigcom2          0.000000 -9.561401e-01
bigcom3          0.000000 -3.334633e-01
bigcom4          0.000000 -6.790864e-02
bigcom6          0.000000 -1.012971e+00
bigcom8          0.000000  7.941070e-02
bigcom9          0.000000 -1.212549e+00
bigcom11         0.000000 -9.401920e-01
bigcom13         0.000000 -9.608276e-01
bigcom15         0.000000 -5.357225e-01
bigcom16         0.000000 -7.767015e-01
bigcom21         0.000000  1.397514e-01
bigcom22         0.000000 -6.242772e-01
bigcom24         0.000000 -1.302655e+00
bigcom26         0.000000  1.532111e-01
bigcom28         0.000000  3.084305e-01
bigcom30         0.000000 -1.991594e+00
bigcom31         0.000000 -7.260670e-01
bigcom32         0.000000 -5.863264e-01
bigcom33         0.000000 -8.632482e-01
bigcom34         0.000000 -2.155715e-01
bigcom36         0.000000 -1.198504e+00
bigcom37         0.000000 -2.769332e-01
bigcom38         0.000000 -3.941912e-01
bigcom39         0.000000  1.202080e+00
bigcom40         0.000000  1.381138e-01
bigcom43         0.000000 -1.007643e+00
bigcom44         0.000000 -1.205565e+00
bigcom46         0.000000 -8.909366e-01
bigcom47         0.000000 -7.913434e-01
bigcom49         0.000000 -9.226860e-01
bigcom50         0.000000 -1.337319e+00
bigcom51         0.000000 -4.665316e-01
bigcom52         0.000000 -6.713846e-01
bigcom54         0.000000 -4.097534e-01
bigcom56         0.000000 -1.224518e+00
bigcom62         0.000000  7.750411e+00
bigcom66         0.000000 -6.334850e-01
bigcom68         0.000000 -7.752660e-01
bigcom69         0.000000 -1.015056e+00
bigcom71         0.000000 -5.969671e-01
bigcom72         0.000000 -9.106322e-01
bigcom73         0.000000  1.090075e+00
bigcom74         0.000000 -9.611967e-01
bigcom75         0.000000 -6.263748e-01
bigcom76         0.000000 -1.322636e+00
bigcom77         0.000000 -1.040258e+00
bigcom79         0.000000 -8.242752e-01
bigcom80         0.000000 -5.555847e-01
bigcom82         0.000000 -1.236651e+00
bigcom83         0.000000  0.000000e+00
bigcom84         0.000000  1.950071e+00
bigcom85         0.000000 -7.445518e-01
bigcom87         0.000000 -8.587511e-01
bigcom89         0.000000 -6.980899e-01
bigcom91         0.000000 -1.471282e+00
bigcom92         0.000000 -1.151874e+00
bigcom93         0.000000  0.000000e+00
bigcom96         0.000000 -7.149208e-01
bigcom97         0.000000 -9.723654e-01
bigcom98         0.000000 -7.146925e-01
bigcom99         0.000000  0.000000e+00
bigcom101        0.000000 -5.270471e-01
bigcom104        0.000000 -8.979468e-01
bigcom106        0.000000 -8.903571e-01
bigcom109        0.000000 -6.347739e-01
bigcom113        0.000000 -1.243902e+00
bigcom116        0.000000 -9.350423e-01
bigcom120        0.000000 -1.785206e+00
bigcom123        0.000000 -4.900872e-01
bigcom126        0.000000 -6.268998e-01
bigcom127        0.000000 -5.794602e-01
bigcom137        0.000000 -8.731897e-01
bigcom139        0.000000 -7.208543e-01
bigcom140        0.000000 -8.250198e-01
bigcom143        0.000000 -5.741527e-01
bigcom145        0.000000 -7.058858e-01
bigcom146        0.000000 -9.819415e-01
bigcom147        0.000000 -1.016198e+00
bigcom149        0.000000 -5.080215e-01
bigcom153        0.000000 -9.037220e-01
bigcom154        0.000000  0.000000e+00
bigcom156        0.000000 -6.346346e-01
bigcom157        0.000000 -5.432174e-01
bigcom158        0.000000  0.000000e+00
bigcom160        0.000000 -5.612642e-01
bigcom161        0.000000 -5.003578e-01
bigcom162        0.000000 -9.304902e-02
bigcom164        0.000000 -4.355730e-01
bigcom166        0.000000 -1.027317e+00
bigcom167        0.000000 -8.259085e-01
bigcom171        0.000000 -1.103415e+00
bigcom173        0.000000 -6.107054e-01
bigcom175        0.000000 -3.252992e-01
bigcom176        0.000000 -4.300210e-01
bigcom177        0.000000 -8.435606e-01
bigcom178        0.000000 -8.173782e-01
bigcom180        0.000000 -6.454810e-01
bigcom181        0.000000 -1.038799e+00
bigcom184        0.000000 -5.133406e-01
bigcom186        0.000000 -7.339311e-01
bigcom187        0.000000 -1.155493e+00
bigcom189        0.000000 -5.549264e-01
bigcom194        0.000000 -7.983854e-01
bigcom195        0.000000 -2.367282e-01
bigcom196        0.000000 -1.387381e+00
bigcom204        0.000000  0.000000e+00
bigcom205        0.000000 -6.831114e-01
bigcom212        0.000000 -9.048957e-01
bigcom214        0.000000 -1.261192e+00
bigcom222        0.000000 -9.186627e-01
bigcom223        0.000000 -1.141329e+00
bigcom226        0.000000 -4.411902e-01
bigcom227        0.000000 -7.641583e-01
bigcom229        0.000000 -7.167649e-01
bigcom233        0.000000 -1.717951e-01
bigcom236        0.000000 -2.378976e-01
bigcom237        0.000000 -8.074332e-01
bigcom246        0.000000 -8.122067e-01
bigcom248        0.000000 -1.125724e+00
bigcom249        0.000000 -3.998830e-01
bigcom250        0.000000 -1.166339e+00
bigcom254        0.000000 -5.554712e-01
bigcom266        0.000000 -9.658681e-01
bigcom269        0.000000  0.000000e+00
bigcom272        0.000000 -9.152436e-01
bigcom274        0.000000 -1.124793e-01
bigcom281        0.000000 -3.437176e-01
bigcom291        0.000000 -9.819954e-01
bigcom292        0.000000 -7.286207e-01
bigcom295        0.000000 -5.480960e-01
bigcom299        0.000000 -6.835129e-01
bigcom301        0.000000 -8.898252e-01
bigcom306        0.000000 -7.497784e-01
bigcom309        0.000000 -9.121655e-01
bigcom314        0.000000 -6.377303e-01
bigcom321        0.000000  0.000000e+00
bigcom341        0.000000 -1.016429e+00
bigcom350        0.000000 -5.189043e-01
bigcom353        0.000000 -2.654027e-01
bigcom359        0.000000 -7.066455e-01
bigcom363        0.000000 -3.776731e-02
bigcom365        0.000000 -7.883570e-01
bigcom385        0.000000 -5.213197e-01
bigcom386        0.000000 -8.094319e-01
bigcom408        0.000000 -7.988040e-01
bigcom412        0.000000 -6.239564e-01
bigcom480        0.000000 -9.577387e-01
spin_vertex      0.000000 -1.188205e-02
membership_s1    0.000000 -2.755869e-01
membership_s3    0.000000 -1.122372e-02
membership_s4    0.000000 -7.398653e-02
membership_s5    0.000000 -1.748298e-01
membership_s6    0.000000  1.885555e-01
membership_s7    0.000000  1.249654e-01
membership_s8    0.000000 -2.689876e-01
membership_s9    0.000000 -1.331242e+00
membership_s11   0.000000 -3.368228e-01
membership_s12   0.000000 -6.687517e-01
membership_s14   0.000000 -5.179643e-01
membership_s15   0.000000  2.282566e-01
membership_s16   0.000000 -2.845994e-01
membership_s17   0.000000 -1.093001e+00
membership_s18   0.000000 -1.208442e+00
membership_s20   0.000000 -7.482321e-01
membership_s21   0.000000 -1.311516e+00
membership_s22   0.000000 -1.059670e+00
membership_s24   0.000000 -8.478825e-01
membership_s25   0.000000 -9.648882e-01
membership_s26   0.000000  0.000000e+00
membership_s27   0.000000  3.433136e-01
membership_s28   0.000000 -4.169420e-01
membership_s30   0.000000  2.769149e-02
membership_s31   0.000000  2.973621e-03
membership_s32   0.000000  6.052060e-01
membership_s33   0.000000 -7.144858e-01
membership_s36   0.000000  1.791300e-02
membership_s37   0.000000 -1.111548e+00
V1               0.000000 -1.337220e+00
V2               0.000000 -9.477141e-01
pdi              0.000000 -4.307562e+02
adhesion         0.000000  1.913682e-06
cohesion         0.000000  2.183088e-04
inner            0.000000 -5.247886e-05
outer            0.000000  3.989407e-07
ioratio          0.000000  7.082158e-01
comsize          0.000000 -3.810739e-04
target           0.000000  4.856320e-02
[1] "Dataset: med_TnotC Model GBM, run: 9 of 10 2015-06-16 10:47:11"
Iter   TrainDeviance   ValidDeviance   StepSize   Improve
     1        0.1519             nan     0.0100    0.0000
     2        0.1502             nan     0.0100   -0.0001
     3        0.1479             nan     0.0100    0.0000
     4        0.1458             nan     0.0100   -0.0001
     5        0.1440             nan     0.0100    0.0001
     6        0.1425             nan     0.0100    0.0000
     7        0.1408             nan     0.0100   -0.0000
     8        0.1392             nan     0.0100   -0.0001
     9        0.1380             nan     0.0100   -0.0001
    10        0.1367             nan     0.0100   -0.0001
    20        0.1271             nan     0.0100    0.0000
    40        0.1124             nan     0.0100   -0.0000
    60        0.1016             nan     0.0100   -0.0001
    80        0.0939             nan     0.0100   -0.0000
   100        0.0865             nan     0.0100   -0.0000
   106        0.0843             nan     0.0100   -0.0000

[1] "GBM variable coefficients"
                            var     rel.inf
comsize                 comsize 3.703040959
walktrap_vertex walktrap_vertex 3.550887240
outer                     outer 3.527486068
orbit56                 orbit56 2.776615492
pagerank               pagerank 2.651146926
ratio5                   ratio5 2.576633862
trans                     trans 2.345999433
V2                           V2 2.232059557
orbit39                 orbit39 2.126444766
graph22                 graph22 2.086544352
spin_vertex         spin_vertex 2.064461745
graph20                 graph20 1.927424432
graph5                   graph5 1.887709747
bet                         bet 1.735522256
orbit48                 orbit48 1.596197735
V1                           V1 1.537251507
orbit18                 orbit18 1.423436847
knn                         knn 1.390251112
orbit55                 orbit55 1.301937847
ratio4                   ratio4 1.218879590
graph25                 graph25 1.182652104
orbit40                 orbit40 1.176310457
graph15                 graph15 1.129368534
orbit50                 orbit50 1.074547292
orbit28                 orbit28 1.057023787
orbit64                 orbit64 1.012336344
inner                     inner 1.006199310
ratio1                   ratio1 0.961604742
graph0                   graph0 0.941406741
ioratio                 ioratio 0.925041702
orbit44                 orbit44 0.923098065
ratio2                   ratio2 0.913669033
orbit31                 orbit31 0.902692539
graph4                   graph4 0.864308667
adhesion               adhesion 0.854310344
graph10                 graph10 0.852782474
upto_fourth         upto_fourth 0.813259848
orbit11                 orbit11 0.798134732
graph13                 graph13 0.774569522
graph18                 graph18 0.769437930
orbit60                 orbit60 0.764549817
orbit12                 orbit12 0.739056211
cohesion               cohesion 0.725786153
graph6                   graph6 0.724992236
orbit46                 orbit46 0.716727104
graph1                   graph1 0.716654391
orbit27                 orbit27 0.715972508
orbit20                 orbit20 0.709857187
graph11                 graph11 0.703467061
orbit25                 orbit25 0.690741227
orbit51                 orbit51 0.670149422
orbit19                 orbit19 0.667668161
orbit42                 orbit42 0.657904771
graph17                 graph17 0.653001170
orbit65                 orbit65 0.638636801
orbit23                 orbit23 0.597411192
orbit15                 orbit15 0.588550138
orbit41                 orbit41 0.584944026
orbit52                 orbit52 0.584774334
orbit37                 orbit37 0.581489253
orbit5                   orbit5 0.568925589
orbit21                 orbit21 0.557840322
bigcom4                 bigcom4 0.549605340
orbit10                 orbit10 0.549437002
orbit63                 orbit63 0.548534351
third                     third 0.543494153
orbit33                 orbit33 0.539385853
orbit49                 orbit49 0.536975868
upto_fifth           upto_fifth 0.529843086
orbit45                 orbit45 0.522168353
graph27                 graph27 0.517412059
orbit2                   orbit2 0.508275902
orbit7                   orbit7 0.500697662
graph2                   graph2 0.498689219
graph23                 graph23 0.497927368
graph12                 graph12 0.494268462
orbit24                 orbit24 0.490872758
orbit16                 orbit16 0.480784871
orbit30                 orbit30 0.466870953
upto_third           upto_third 0.463763779
orbit47                 orbit47 0.443289264
graph7                   graph7 0.442365820
orbit43                 orbit43 0.436512939
orbit61                 orbit61 0.420206217
hubscore               hubscore 0.414393430
orbit53                 orbit53 0.407692026
orbit29                 orbit29 0.379939478
orbit17                 orbit17 0.368932895
orbit62                 orbit62 0.364971586
graph29                 graph29 0.360584925
sixth                     sixth 0.353724499
orbit9                   orbit9 0.345587054
fifth                     fifth 0.339407113
fourth                   fourth 0.326227736
bigcom295             bigcom295 0.318680467
orbit4                   orbit4 0.296418167
orbit54                 orbit54 0.291051074
bigcom39               bigcom39 0.290871067
orbit68                 orbit68 0.290236851
ratio3                   ratio3 0.288000846
graph9                   graph9 0.282652432
orbit36                 orbit36 0.276773778
graph3                   graph3 0.270148807
graph19                 graph19 0.270087226
upto_sixth           upto_sixth 0.269197243
graph16                 graph16 0.259720238
orbit38                 orbit38 0.249184708
bigcom28               bigcom28 0.215311669
orbit59                 orbit59 0.207091603
ratio6                   ratio6 0.204419553
orbit32                 orbit32 0.201128805
membership_s7     membership_s7 0.195162809
membership_s31   membership_s31 0.193372681
orbit67                 orbit67 0.190352108
constraint           constraint 0.183841600
bigcom73               bigcom73 0.182037544
membership_s30   membership_s30 0.179551164
graph8                   graph8 0.165492345
close                     close 0.159869674
orbit13                 orbit13 0.156392439
bigcom9                 bigcom9 0.152114556
orbit26                 orbit26 0.146292612
membership_s32   membership_s32 0.137623153
bigcom84               bigcom84 0.127323759
orbit58                 orbit58 0.123233064
graph21                 graph21 0.122274840
orbit66                 orbit66 0.117675628
graph28                 graph28 0.104500796
orbit57                 orbit57 0.100880377
coreness               coreness 0.098313785
graph14                 graph14 0.089298560
membership_s27   membership_s27 0.080140253
membership_s4     membership_s4 0.077201503
orbit69                 orbit69 0.074291741
selfinter             selfinter 0.071250535
second                   second 0.067983398
orbit70                 orbit70 0.060201887
orbit35                 orbit35 0.051503484
orbit71                 orbit71 0.047112395
bigcom21               bigcom21 0.044795226
upto_second         upto_second 0.039236669
graph24                 graph24 0.036079032
bigcom1                 bigcom1 0.034023260
bigcom22               bigcom22 0.029422878
ecc                         ecc 0.025040789
graph26                 graph26 0.022640568
AP                           AP 0.016093848
bigcom40               bigcom40 0.012737226
orbit22                 orbit22 0.009040546
orbit0                   orbit0 0.000000000
orbit1                   orbit1 0.000000000
orbit3                   orbit3 0.000000000
orbit6                   orbit6 0.000000000
orbit8                   orbit8 0.000000000
orbit14                 orbit14 0.000000000
orbit34                 orbit34 0.000000000
orbit72                 orbit72 0.000000000
eccrad                   eccrad 0.000000000
evcent                   evcent 0.000000000
first                     first 0.000000000
bigcom2                 bigcom2 0.000000000
bigcom3                 bigcom3 0.000000000
bigcom6                 bigcom6 0.000000000
bigcom8                 bigcom8 0.000000000
bigcom11               bigcom11 0.000000000
bigcom13               bigcom13 0.000000000
bigcom15               bigcom15 0.000000000
bigcom16               bigcom16 0.000000000
bigcom24               bigcom24 0.000000000
bigcom26               bigcom26 0.000000000
bigcom30               bigcom30 0.000000000
bigcom31               bigcom31 0.000000000
bigcom32               bigcom32 0.000000000
bigcom33               bigcom33 0.000000000
bigcom34               bigcom34 0.000000000
bigcom36               bigcom36 0.000000000
bigcom37               bigcom37 0.000000000
bigcom38               bigcom38 0.000000000
bigcom43               bigcom43 0.000000000
bigcom44               bigcom44 0.000000000
bigcom46               bigcom46 0.000000000
bigcom47               bigcom47 0.000000000
bigcom49               bigcom49 0.000000000
bigcom50               bigcom50 0.000000000
bigcom51               bigcom51 0.000000000
bigcom52               bigcom52 0.000000000
bigcom54               bigcom54 0.000000000
bigcom56               bigcom56 0.000000000
bigcom62               bigcom62 0.000000000
bigcom66               bigcom66 0.000000000
bigcom68               bigcom68 0.000000000
bigcom69               bigcom69 0.000000000
bigcom71               bigcom71 0.000000000
bigcom72               bigcom72 0.000000000
bigcom74               bigcom74 0.000000000
bigcom75               bigcom75 0.000000000
bigcom76               bigcom76 0.000000000
bigcom77               bigcom77 0.000000000
bigcom79               bigcom79 0.000000000
bigcom80               bigcom80 0.000000000
bigcom82               bigcom82 0.000000000
bigcom83               bigcom83 0.000000000
bigcom85               bigcom85 0.000000000
bigcom87               bigcom87 0.000000000
bigcom89               bigcom89 0.000000000
bigcom91               bigcom91 0.000000000
bigcom92               bigcom92 0.000000000
bigcom93               bigcom93 0.000000000
bigcom96               bigcom96 0.000000000
bigcom97               bigcom97 0.000000000
bigcom98               bigcom98 0.000000000
bigcom99               bigcom99 0.000000000
bigcom101             bigcom101 0.000000000
bigcom104             bigcom104 0.000000000
bigcom106             bigcom106 0.000000000
bigcom109             bigcom109 0.000000000
bigcom113             bigcom113 0.000000000
bigcom116             bigcom116 0.000000000
bigcom120             bigcom120 0.000000000
bigcom123             bigcom123 0.000000000
bigcom126             bigcom126 0.000000000
bigcom127             bigcom127 0.000000000
bigcom137             bigcom137 0.000000000
bigcom139             bigcom139 0.000000000
bigcom140             bigcom140 0.000000000
bigcom143             bigcom143 0.000000000
bigcom145             bigcom145 0.000000000
bigcom146             bigcom146 0.000000000
bigcom147             bigcom147 0.000000000
bigcom149             bigcom149 0.000000000
bigcom153             bigcom153 0.000000000
bigcom154             bigcom154 0.000000000
bigcom156             bigcom156 0.000000000
bigcom157             bigcom157 0.000000000
bigcom158             bigcom158 0.000000000
bigcom160             bigcom160 0.000000000
bigcom161             bigcom161 0.000000000
bigcom162             bigcom162 0.000000000
bigcom164             bigcom164 0.000000000
bigcom166             bigcom166 0.000000000
bigcom167             bigcom167 0.000000000
bigcom171             bigcom171 0.000000000
bigcom173             bigcom173 0.000000000
bigcom175             bigcom175 0.000000000
bigcom176             bigcom176 0.000000000
bigcom177             bigcom177 0.000000000
bigcom178             bigcom178 0.000000000
bigcom180             bigcom180 0.000000000
bigcom181             bigcom181 0.000000000
bigcom184             bigcom184 0.000000000
bigcom186             bigcom186 0.000000000
bigcom187             bigcom187 0.000000000
bigcom189             bigcom189 0.000000000
bigcom194             bigcom194 0.000000000
bigcom195             bigcom195 0.000000000
bigcom196             bigcom196 0.000000000
bigcom204             bigcom204 0.000000000
bigcom205             bigcom205 0.000000000
bigcom212             bigcom212 0.000000000
bigcom214             bigcom214 0.000000000
bigcom222             bigcom222 0.000000000
bigcom223             bigcom223 0.000000000
bigcom226             bigcom226 0.000000000
bigcom227             bigcom227 0.000000000
bigcom229             bigcom229 0.000000000
bigcom233             bigcom233 0.000000000
bigcom236             bigcom236 0.000000000
bigcom237             bigcom237 0.000000000
bigcom246             bigcom246 0.000000000
bigcom248             bigcom248 0.000000000
bigcom249             bigcom249 0.000000000
bigcom250             bigcom250 0.000000000
bigcom254             bigcom254 0.000000000
bigcom266             bigcom266 0.000000000
bigcom269             bigcom269 0.000000000
bigcom272             bigcom272 0.000000000
bigcom274             bigcom274 0.000000000
bigcom281             bigcom281 0.000000000
bigcom291             bigcom291 0.000000000
bigcom292             bigcom292 0.000000000
bigcom299             bigcom299 0.000000000
bigcom301             bigcom301 0.000000000
bigcom306             bigcom306 0.000000000
bigcom309             bigcom309 0.000000000
bigcom314             bigcom314 0.000000000
bigcom321             bigcom321 0.000000000
bigcom341             bigcom341 0.000000000
bigcom350             bigcom350 0.000000000
bigcom353             bigcom353 0.000000000
bigcom359             bigcom359 0.000000000
bigcom363             bigcom363 0.000000000
bigcom365             bigcom365 0.000000000
bigcom385             bigcom385 0.000000000
bigcom386             bigcom386 0.000000000
bigcom408             bigcom408 0.000000000
bigcom412             bigcom412 0.000000000
bigcom480             bigcom480 0.000000000
membership_s1     membership_s1 0.000000000
membership_s3     membership_s3 0.000000000
membership_s5     membership_s5 0.000000000
membership_s6     membership_s6 0.000000000
membership_s8     membership_s8 0.000000000
membership_s9     membership_s9 0.000000000
membership_s11   membership_s11 0.000000000
membership_s12   membership_s12 0.000000000
membership_s14   membership_s14 0.000000000
membership_s15   membership_s15 0.000000000
membership_s16   membership_s16 0.000000000
membership_s17   membership_s17 0.000000000
membership_s18   membership_s18 0.000000000
membership_s20   membership_s20 0.000000000
membership_s21   membership_s21 0.000000000
membership_s22   membership_s22 0.000000000
membership_s24   membership_s24 0.000000000
membership_s25   membership_s25 0.000000000
membership_s26   membership_s26 0.000000000
membership_s28   membership_s28 0.000000000
membership_s33   membership_s33 0.000000000
membership_s36   membership_s36 0.000000000
membership_s37   membership_s37 0.000000000
pdi                         pdi 0.000000000
target                   target 0.000000000
[1] "Dataset: med_TnotC Model RF, run: 9 of 10 2015-06-16 10:47:55"
     |      Out-of-bag   |
Tree |      MSE  %Var(y) |
   1 |  0.03115   213.68 |
   2 |  0.02682   183.97 |
   3 |  0.02693   184.70 |
   4 |  0.02473   169.59 |
   5 |   0.0238   163.25 |
   6 |  0.02179   149.46 |
   7 |  0.02177   149.30 |
   8 |  0.02022   138.67 |
   9 |  0.01975   135.47 |
  10 |  0.01963   134.67 |
  11 |   0.0195   133.77 |
  12 |  0.01933   132.58 |
  13 |   0.0192   131.72 |
  14 |  0.01891   129.68 |
  15 |  0.01892   129.80 |
  16 |  0.01869   128.21 |
  17 |  0.01852   127.05 |
  18 |  0.01831   125.56 |
  19 |  0.01826   125.23 |
  20 |  0.01813   124.32 |
  21 |  0.01792   122.94 |
  22 |   0.0178   122.11 |
  23 |   0.0177   121.42 |
  24 |  0.01765   121.04 |
  25 |  0.01764   121.00 |
  26 |  0.01759   120.66 |
  27 |  0.01754   120.32 |
  28 |  0.01738   119.21 |
  29 |  0.01726   118.39 |
  30 |  0.01722   118.11 |
  31 |  0.01723   118.20 |
  32 |  0.01718   117.84 |
  33 |  0.01711   117.36 |
  34 |  0.01707   117.06 |
  35 |  0.01694   116.17 |
  36 |  0.01695   116.24 |
  37 |  0.01684   115.53 |
  38 |  0.01684   115.49 |
  39 |  0.01679   115.17 |
  40 |  0.01672   114.69 |
  41 |  0.01668   114.43 |
  42 |  0.01667   114.37 |
  43 |  0.01664   114.13 |
  44 |   0.0166   113.89 |
  45 |   0.0166   113.83 |
  46 |  0.01657   113.64 |
  47 |  0.01658   113.72 |
  48 |  0.01655   113.52 |
  49 |  0.01656   113.60 |
  50 |  0.01657   113.62 |
  51 |  0.01655   113.49 |
  52 |  0.01654   113.41 |
  53 |  0.01652   113.32 |
  54 |  0.01651   113.27 |
  55 |  0.01649   113.08 |
  56 |  0.01646   112.92 |
  57 |  0.01644   112.78 |
  58 |  0.01643   112.68 |
  59 |  0.01643   112.69 |
  60 |  0.01644   112.74 |
  61 |  0.01644   112.79 |
  62 |  0.01645   112.86 |
  63 |  0.01644   112.79 |
  64 |  0.01644   112.73 |
  65 |  0.01642   112.63 |
  66 |   0.0164   112.47 |
  67 |  0.01639   112.41 |
  68 |  0.01636   112.19 |
  69 |  0.01636   112.21 |
  70 |  0.01633   112.01 |
  71 |  0.01634   112.07 |
  72 |  0.01632   111.94 |
  73 |  0.01632   111.94 |
  74 |  0.01632   111.91 |
  75 |   0.0163   111.78 |
  76 |   0.0163   111.78 |
  77 |  0.01629   111.76 |
  78 |  0.01629   111.76 |
  79 |   0.0163   111.80 |
  80 |  0.01631   111.89 |
  81 |   0.0163   111.80 |
  82 |  0.01629   111.76 |
  83 |  0.01629   111.72 |
  84 |  0.01628   111.63 |
  85 |  0.01627   111.60 |
  86 |  0.01625   111.43 |
  87 |  0.01625   111.44 |
  88 |  0.01626   111.52 |
  89 |  0.01623   111.31 |
  90 |  0.01624   111.37 |
  91 |  0.01625   111.47 |
  92 |  0.01626   111.55 |
  93 |  0.01627   111.61 |
  94 |  0.01627   111.58 |
  95 |  0.01626   111.55 |
  96 |  0.01627   111.61 |
  97 |  0.01627   111.59 |
  98 |  0.01626   111.55 |
  99 |  0.01624   111.42 |
 100 |  0.01624   111.41 |
[1] "Random Forest variable coefficients"
                      %IncMSE IncNodePurity
graph5           1.822987e-03  4.482792e-01
graph6           3.596844e-03  2.553722e-01
graph7           1.561352e-03  2.012569e-01
graph8           4.355461e-04  2.033300e-01
graph9           2.789257e-03  2.761345e-01
graph10          1.843887e-03  5.129544e-01
graph11          4.633483e-03  4.688842e-01
graph12          2.274406e-03  3.538661e-01
graph13          2.204117e-03  3.751300e-01
graph14          4.764023e-03  3.836325e-01
graph15          2.400993e-03  3.016695e-01
graph16          8.618072e-04  3.179937e-01
graph17          3.687894e-03  3.520664e-01
graph18          6.746445e-03  3.464367e-01
graph19          3.769598e-03  2.198801e-01
graph20          1.520562e-03  5.034983e-01
graph21          4.123447e-03  3.313624e-01
graph22          7.392870e-03  3.331266e-01
graph23          6.286914e-03  4.257989e-01
graph24          3.008516e-03  1.455474e-01
graph25          3.265742e-03  3.930280e-01
graph26          1.937298e-03  2.610116e-01
graph27          1.942529e-03  4.522471e-01
graph28          3.031604e-04  1.521084e-01
graph29          4.019606e-04  2.146852e-01
orbit0           3.578577e-05  9.162456e-02
orbit1           1.004240e-03  2.617271e-01
orbit2           6.334572e-04  3.775817e-01
orbit3           9.200557e-04  2.840962e-01
orbit4           8.407244e-04  3.443886e-01
orbit5           1.058992e-03  3.714250e-01
orbit6           3.977762e-03  4.535127e-01
orbit7           1.075775e-03  4.243241e-01
orbit8           1.414177e-03  4.648062e-01
orbit9           6.719403e-04  3.891990e-01
orbit10          3.118272e-03  3.548745e-01
orbit11          1.680584e-04  1.768848e-01
orbit12          8.055917e-03  3.361081e-01
orbit13          3.706263e-04  2.174143e-01
orbit14          5.724609e-04  1.242386e-01
orbit15          1.598208e-03  4.052461e-01
orbit16          6.403872e-04  2.713453e-01
orbit17          3.256040e-03  1.808622e-01
orbit18          6.392616e-03  1.133689e+00
orbit19          2.018368e-03  2.253562e-01
orbit20          2.852628e-03  3.282258e-01
orbit21          2.792657e-03  3.882430e-01
orbit22          5.754012e-03  4.026664e-01
orbit23          2.049205e-03  5.700005e-01
orbit24          3.015525e-03  4.886460e-01
orbit25          2.734053e-03  3.591910e-01
orbit26          3.991769e-03  1.952623e-01
orbit27          1.214150e-02  3.337519e-01
orbit28          2.674994e-03  6.076628e-01
orbit29          2.562580e-03  2.924053e-01
orbit30          1.123085e-03  3.865195e-01
orbit31          2.769285e-03  3.470774e-01
orbit32          2.794554e-03  4.420925e-01
orbit33          7.621649e-04  2.208485e-01
orbit34          3.890679e-03  2.262547e-01
orbit35          4.776617e-03  4.575962e-01
orbit36          2.424666e-03  5.197485e-01
orbit37          1.535475e-03  3.809887e-01
orbit38          1.005282e-03  2.747718e-01
orbit39          2.057582e-03  6.285107e-01
orbit40          3.620093e-03  4.574047e-01
orbit41          1.938357e-03  2.463724e-01
orbit42          4.347340e-04  1.905700e-01
orbit43          7.919200e-03  3.491204e-01
orbit44          1.590147e-04  1.374363e-01
orbit45          4.753517e-03  4.525066e-01
orbit46          5.637171e-03  4.468844e-01
orbit47          2.612104e-03  2.461974e-01
orbit48          3.034020e-03  5.448496e-01
orbit49          3.898463e-03  5.584449e-01
orbit50          1.549389e-03  5.179504e-01
orbit51          4.690190e-03  4.265981e-01
orbit52          1.644297e-03  3.579848e-01
orbit53          5.495893e-03  3.849483e-01
orbit54          4.855961e-03  3.890693e-01
orbit55          4.015140e-04  2.701811e-01
orbit56          6.803753e-03  8.310703e-01
orbit57          9.414114e-04  1.492255e-01
orbit58          5.459413e-04  7.453116e-02
orbit59          2.687075e-03  3.081533e-01
orbit60          6.728096e-04  1.618177e-01
orbit61          1.241519e-03  1.198744e-01
orbit62          2.966343e-03  4.283025e-01
orbit63          3.378931e-03  3.855781e-01
orbit64          2.325457e-03  4.640625e-01
orbit65          3.698029e-03  2.417955e-01
orbit66          1.687064e-03  1.755658e-01
orbit67          1.492703e-04  1.113312e-01
orbit68          9.464708e-04  2.114300e-01
orbit69          4.184201e-04  1.065747e-01
orbit70          9.916186e-05  3.290760e-02
orbit71          2.879101e-04  1.246086e-01
orbit72          7.655475e-04  1.712354e-01
AP               6.124209e-05  6.549080e-02
bet              5.495294e-04  4.554971e-01
ecc              1.997961e-04  4.219683e-02
eccrad           3.524851e-04  9.697801e-02
close            5.187571e-04  3.647227e-01
constraint       1.008259e-03  5.129252e-01
coreness         8.290479e-04  3.005046e-01
knn              1.795723e-03  5.880340e-01
hubscore         1.449629e-03  3.388378e-01
pagerank         1.958371e-03  1.117902e+00
trans            1.715462e-03  6.000673e-01
evcent           2.404782e-03  3.264222e-01
first            7.032024e-04  1.878856e-01
upto_second      2.873463e-03  2.377130e-01
upto_third       3.199959e-03  3.081164e-01
upto_fourth      1.325882e-03  3.376288e-01
upto_fifth       3.618208e-03  1.836055e-01
upto_sixth       4.156195e-04  2.802319e-01
second           1.294459e-03  1.158228e-01
third            8.065302e-03  5.467395e-01
fourth           3.727003e-03  4.432783e-01
fifth            2.974071e-03  5.613290e-01
sixth            2.980542e-03  3.881588e-01
ratio1           2.957132e-03  5.133932e-01
ratio2           9.691253e-04  4.800631e-01
ratio3           4.520886e-03  4.546154e-01
ratio4           2.437215e-03  5.102772e-01
ratio5           1.235697e-03  8.310217e-01
ratio6           2.957477e-03  3.978683e-01
selfinter       -1.119174e-05  5.127476e-02
walktrap_vertex  1.979651e-03  1.128073e+00
bigcom1          6.906374e-05  1.572215e-01
bigcom2          0.000000e+00  0.000000e+00
bigcom3          0.000000e+00  3.469447e-20
bigcom4          1.638483e-05  5.692608e-02
bigcom6          0.000000e+00  3.469447e-20
bigcom8          2.117445e-04  2.248851e-01
bigcom9         -4.205632e-05  4.104410e-02
bigcom11         0.000000e+00  0.000000e+00
bigcom13         0.000000e+00  0.000000e+00
bigcom15         0.000000e+00  0.000000e+00
bigcom16         0.000000e+00  0.000000e+00
bigcom21         1.138083e-04  9.862480e-02
bigcom22        -5.977286e-06  1.146907e-03
bigcom24         0.000000e+00  0.000000e+00
bigcom26         5.246989e-05  9.881191e-02
bigcom28         1.902609e-04  1.126775e-01
bigcom30         0.000000e+00  0.000000e+00
bigcom31         0.000000e+00  2.775558e-19
bigcom32         0.000000e+00  0.000000e+00
bigcom33         0.000000e+00  8.673617e-21
bigcom34         0.000000e+00  0.000000e+00
bigcom36         0.000000e+00  0.000000e+00
bigcom37         0.000000e+00  0.000000e+00
bigcom38         0.000000e+00  3.469447e-20
bigcom39         1.751758e-04  2.152423e-01
bigcom40         1.602845e-04  9.624211e-02
bigcom43         0.000000e+00  1.734723e-20
bigcom44         0.000000e+00  2.602085e-20
bigcom46         0.000000e+00  4.336809e-21
bigcom47         0.000000e+00  0.000000e+00
bigcom49         0.000000e+00  2.168404e-20
bigcom50         0.000000e+00  0.000000e+00
bigcom51         0.000000e+00  0.000000e+00
bigcom52         0.000000e+00  5.551115e-19
bigcom54         0.000000e+00  1.734723e-20
bigcom56         0.000000e+00  5.594483e-19
bigcom62        -6.604363e-06  4.179518e-01
bigcom66         0.000000e+00  0.000000e+00
bigcom68         0.000000e+00  5.724587e-19
bigcom69         0.000000e+00  1.734723e-20
bigcom71         0.000000e+00  0.000000e+00
bigcom72         0.000000e+00  0.000000e+00
bigcom73         2.819237e-04  2.397746e-01
bigcom74         0.000000e+00  0.000000e+00
bigcom75         0.000000e+00  4.336809e-21
bigcom76         0.000000e+00  1.561251e-19
bigcom77         0.000000e+00  2.775558e-19
bigcom79         0.000000e+00  0.000000e+00
bigcom80         0.000000e+00  0.000000e+00
bigcom82         0.000000e+00  5.551115e-19
bigcom83         0.000000e+00  0.000000e+00
bigcom84        -3.065401e-05  4.016621e-01
bigcom85         0.000000e+00  0.000000e+00
bigcom87         0.000000e+00  0.000000e+00
bigcom89         0.000000e+00  0.000000e+00
bigcom91         0.000000e+00  8.673617e-21
bigcom92         0.000000e+00  1.734723e-20
bigcom93         0.000000e+00  0.000000e+00
bigcom96         0.000000e+00  0.000000e+00
bigcom97         0.000000e+00  1.734723e-20
bigcom98         0.000000e+00  0.000000e+00
bigcom99         0.000000e+00  0.000000e+00
bigcom101        0.000000e+00  0.000000e+00
bigcom104        0.000000e+00  0.000000e+00
bigcom106        0.000000e+00  0.000000e+00
bigcom109        0.000000e+00  0.000000e+00
bigcom113        0.000000e+00  1.734723e-20
bigcom116        0.000000e+00  1.214306e-19
bigcom120        0.000000e+00  5.724587e-19
bigcom123        0.000000e+00  0.000000e+00
bigcom126        0.000000e+00  3.469447e-20
bigcom127        0.000000e+00  0.000000e+00
bigcom137        0.000000e+00  2.949030e-19
bigcom139        0.000000e+00  5.551115e-19
bigcom140        0.000000e+00  3.469447e-20
bigcom143        0.000000e+00  0.000000e+00
bigcom145        0.000000e+00  0.000000e+00
bigcom146        0.000000e+00  1.734723e-20
bigcom147        0.000000e+00  0.000000e+00
bigcom149        0.000000e+00  8.673617e-21
bigcom153        0.000000e+00  0.000000e+00
bigcom154        0.000000e+00  0.000000e+00
bigcom156        0.000000e+00  1.118897e-18
bigcom157        0.000000e+00  3.469447e-20
bigcom158        0.000000e+00  2.775558e-19
bigcom160        0.000000e+00  2.775558e-19
bigcom161        0.000000e+00  0.000000e+00
bigcom162        0.000000e+00  0.000000e+00
bigcom164        0.000000e+00  1.734723e-20
bigcom166        0.000000e+00  0.000000e+00
bigcom167        0.000000e+00  0.000000e+00
bigcom171        0.000000e+00  3.469447e-20
bigcom173        0.000000e+00  0.000000e+00
bigcom175        0.000000e+00  0.000000e+00
bigcom176        0.000000e+00  0.000000e+00
bigcom177        0.000000e+00  5.551115e-19
bigcom178        0.000000e+00  3.469447e-20
bigcom180        0.000000e+00  0.000000e+00
bigcom181        0.000000e+00  1.127570e-18
bigcom184        0.000000e+00  0.000000e+00
bigcom186        0.000000e+00  0.000000e+00
bigcom187        0.000000e+00  0.000000e+00
bigcom189        0.000000e+00  0.000000e+00
bigcom194        0.000000e+00  0.000000e+00
bigcom195        0.000000e+00  0.000000e+00
bigcom196        0.000000e+00  0.000000e+00
bigcom204        0.000000e+00  0.000000e+00
bigcom205        0.000000e+00  0.000000e+00
bigcom212        0.000000e+00  5.594483e-19
bigcom214        0.000000e+00  2.949030e-19
bigcom222        0.000000e+00  5.551115e-19
bigcom223        0.000000e+00  0.000000e+00
bigcom226        0.000000e+00  0.000000e+00
bigcom227        0.000000e+00  0.000000e+00
bigcom229        0.000000e+00  0.000000e+00
bigcom233        0.000000e+00  0.000000e+00
bigcom236        0.000000e+00  0.000000e+00
bigcom237        0.000000e+00  0.000000e+00
bigcom246        0.000000e+00  1.734723e-20
bigcom248        0.000000e+00  3.469447e-20
bigcom249        0.000000e+00  1.665335e-18
bigcom250        0.000000e+00  5.724587e-19
bigcom254        0.000000e+00  0.000000e+00
bigcom266        0.000000e+00  0.000000e+00
bigcom269        0.000000e+00  0.000000e+00
bigcom272        0.000000e+00  0.000000e+00
bigcom274        0.000000e+00  0.000000e+00
bigcom281        0.000000e+00  0.000000e+00
bigcom291        0.000000e+00  1.387779e-19
bigcom292        0.000000e+00  0.000000e+00
bigcom295        1.157680e-05  2.707066e-01
bigcom299        0.000000e+00  0.000000e+00
bigcom301        0.000000e+00  0.000000e+00
bigcom306        0.000000e+00  2.949030e-19
bigcom309        0.000000e+00  0.000000e+00
bigcom314        0.000000e+00  0.000000e+00
bigcom321        0.000000e+00  0.000000e+00
bigcom341        0.000000e+00  0.000000e+00
bigcom350        0.000000e+00  0.000000e+00
bigcom353        0.000000e+00  0.000000e+00
bigcom359        0.000000e+00  5.551115e-19
bigcom363        0.000000e+00  0.000000e+00
bigcom365        0.000000e+00  0.000000e+00
bigcom385        0.000000e+00  0.000000e+00
bigcom386        0.000000e+00  0.000000e+00
bigcom408        0.000000e+00  0.000000e+00
bigcom412        0.000000e+00  0.000000e+00
bigcom480        0.000000e+00  0.000000e+00
spin_vertex      1.502729e-03  1.424024e+00
membership_s1    5.136015e-05  3.445407e-02
membership_s3    0.000000e+00  0.000000e+00
membership_s4    3.846445e-04  1.159358e-01
membership_s5    2.200764e-05  5.441594e-02
membership_s6   -1.788568e-05  1.838128e-02
membership_s7    5.800971e-05  1.470918e-01
membership_s8    0.000000e+00  0.000000e+00
membership_s9    0.000000e+00  0.000000e+00
membership_s11   0.000000e+00  0.000000e+00
membership_s12   0.000000e+00  0.000000e+00
membership_s14   0.000000e+00  0.000000e+00
membership_s15   0.000000e+00  1.344411e-19
membership_s16   0.000000e+00  0.000000e+00
membership_s17   0.000000e+00  0.000000e+00
membership_s18   0.000000e+00  5.204170e-20
membership_s20   0.000000e+00  0.000000e+00
membership_s21   0.000000e+00  2.602085e-20
membership_s22   0.000000e+00  0.000000e+00
membership_s24   0.000000e+00  2.775558e-19
membership_s25   0.000000e+00  1.734723e-20
membership_s26   0.000000e+00  0.000000e+00
membership_s27   1.369214e-04  6.910877e-02
membership_s28   0.000000e+00  0.000000e+00
membership_s30   4.409531e-05  7.181239e-02
membership_s31   4.721822e-05  1.664191e-01
membership_s32   4.257191e-06  9.500791e-02
membership_s33   0.000000e+00  0.000000e+00
membership_s36   5.352080e-05  4.382337e-02
membership_s37   0.000000e+00  3.035766e-19
V1               2.548929e-03  6.652163e-01
V2               9.518965e-04  6.776877e-01
pdi              1.550681e-05  1.144714e-01
adhesion         6.899168e-03  6.851778e-01
cohesion         7.323827e-03  6.244372e-01
inner            2.439509e-03  9.984604e-01
outer            1.301270e-03  1.799588e+00
ioratio          3.881672e-03  1.071438e+00
comsize          4.702385e-04  1.504664e+00
target           1.007949e-05  5.641870e-02
[1] "Dataset: med_TnotC Model GLM, run: 9 of 10 2015-06-16 10:49:50"
[1] "glmnet variable coefficients"
                     [,1]          [,2]
(Intercept)     -4.198307  3.085324e+02
graph0           0.000000  4.470977e-03
graph1           0.000000 -9.615296e-05
graph2           0.000000 -4.283163e-03
graph3           0.000000 -2.328696e-06
graph4           0.000000 -2.274018e-08
graph5           0.000000  0.000000e+00
graph6           0.000000  0.000000e+00
graph7           0.000000  0.000000e+00
graph8           0.000000  3.238948e-03
graph9           0.000000 -5.743462e-10
graph10          0.000000  0.000000e+00
graph11          0.000000 -3.960644e-10
graph12          0.000000  0.000000e+00
graph13          0.000000  5.534144e-07
graph14          0.000000  3.489784e-09
graph15          0.000000 -4.521496e-06
graph16          0.000000  2.221267e-08
graph17          0.000000 -3.851935e-07
graph18          0.000000 -1.920586e-05
graph19          0.000000  0.000000e+00
graph20          0.000000  3.312010e-06
graph21          0.000000  0.000000e+00
graph22          0.000000 -1.644040e-05
graph23          0.000000  0.000000e+00
graph24          0.000000  1.898009e-05
graph25          0.000000  7.939417e-05
graph26          0.000000 -2.474410e-04
graph27          0.000000 -8.102089e-04
graph28          0.000000  1.830639e-05
graph29          0.000000  9.798948e-04
orbit0           0.000000  5.839295e-03
orbit1           0.000000 -1.270494e-04
orbit2           0.000000  2.749460e-04
orbit3           0.000000 -3.284549e-03
orbit4           0.000000 -8.252012e-06
orbit5           0.000000  0.000000e+00
orbit6           0.000000 -6.692601e-09
orbit7           0.000000  0.000000e+00
orbit8           0.000000  0.000000e+00
orbit9           0.000000  1.789907e-05
orbit10          0.000000  0.000000e+00
orbit11          0.000000  1.058809e-04
orbit12          0.000000  1.169373e-04
orbit13          0.000000 -4.744937e-03
orbit14          0.000000  4.211519e-03
orbit15          0.000000  0.000000e+00
orbit16          0.000000 -6.034086e-08
orbit17          0.000000 -2.390388e-07
orbit18          0.000000  1.903945e-08
orbit19          0.000000  0.000000e+00
orbit20          0.000000  0.000000e+00
orbit21          0.000000  9.777908e-07
orbit22          0.000000 -3.654361e-10
orbit23          0.000000  9.822315e-08
orbit24          0.000000 -1.201985e-08
orbit25          0.000000  7.227140e-07
orbit26          0.000000  4.553476e-06
orbit27          0.000000  9.868268e-06
orbit28          0.000000  1.729337e-06
orbit29          0.000000  1.759542e-07
orbit30          0.000000 -2.146646e-06
orbit31          0.000000  1.698843e-08
orbit32          0.000000 -4.045620e-08
orbit33          0.000000 -3.757632e-04
orbit34          0.000000 -1.687780e-06
orbit35          0.000000  1.620108e-06
orbit36          0.000000 -9.038933e-06
orbit37          0.000000  3.998497e-07
orbit38          0.000000 -2.995393e-05
orbit39          0.000000  1.151637e-06
orbit40          0.000000 -2.481847e-06
orbit41          0.000000 -3.571746e-05
orbit42          0.000000  5.391855e-04
orbit43          0.000000 -2.017318e-05
orbit44          0.000000  1.177656e-03
orbit45          0.000000  0.000000e+00
orbit46          0.000000 -4.183636e-06
orbit47          0.000000 -3.897584e-06
orbit48          0.000000  4.965207e-05
orbit49          0.000000  4.804018e-06
orbit50          0.000000 -6.250276e-06
orbit51          0.000000 -5.054676e-06
orbit52          0.000000  3.277821e-05
orbit53          0.000000  1.109787e-04
orbit54          0.000000 -2.262765e-05
orbit55          0.000000  1.622457e-03
orbit56          0.000000 -1.659510e-05
orbit57          0.000000  1.171114e-05
orbit58          0.000000 -5.003497e-07
orbit59          0.000000  1.962806e-06
orbit60          0.000000  6.486749e-04
orbit61          0.000000 -3.588407e-03
orbit62          0.000000  2.213433e-04
orbit63          0.000000  3.788789e-05
orbit64          0.000000  2.215026e-04
orbit65          0.000000 -1.323593e-04
orbit66          0.000000 -4.935338e-04
orbit67          0.000000 -1.564265e-03
orbit68          0.000000 -7.908233e-04
orbit69          0.000000  3.701059e-04
orbit70          0.000000  1.181548e-03
orbit71          0.000000 -1.335615e-05
orbit72          0.000000  1.150786e-03
AP               0.000000  3.418224e-01
bet              0.000000  8.042380e-06
ecc              0.000000 -1.736736e-01
eccrad           0.000000 -1.021831e+00
close            0.000000  0.000000e+00
constraint       0.000000 -6.142325e-01
coreness         0.000000  5.550376e-02
knn              0.000000 -8.164690e-04
hubscore         0.000000  3.787216e+00
pagerank         0.000000 -2.077951e+00
trans            0.000000 -2.777035e-01
evcent           0.000000  2.332752e-01
first            0.000000  1.112183e-03
upto_second      0.000000  0.000000e+00
upto_third       0.000000 -4.045549e-05
upto_fourth      0.000000 -2.928738e-06
upto_fifth       0.000000  2.777338e-03
upto_sixth       0.000000 -2.567628e-02
second           0.000000  0.000000e+00
third            0.000000 -5.578013e-05
fourth           0.000000  4.431253e-05
fifth            0.000000  1.807474e-04
sixth            0.000000 -5.749333e-03
ratio1           0.000000  3.188942e-03
ratio2           0.000000 -1.224240e-03
ratio3           0.000000 -1.931971e-02
ratio4           0.000000  1.340836e+00
ratio5           0.000000 -1.079194e+00
ratio6           0.000000  2.570427e-02
selfinter        0.000000  6.787356e-02
walktrap_vertex  0.000000  8.501824e-01
bigcom1          0.000000 -2.019552e-01
bigcom2          0.000000 -9.371980e-01
bigcom3          0.000000 -3.719120e-01
bigcom4          0.000000 -3.011073e-01
bigcom6          0.000000 -1.072315e+00
bigcom8          0.000000 -2.515105e-01
bigcom9          0.000000  3.781679e-01
bigcom11         0.000000 -8.857772e-01
bigcom13         0.000000 -1.204050e+00
bigcom15         0.000000 -7.513939e-01
bigcom16         0.000000 -7.649005e-01
bigcom21         0.000000  1.138637e-02
bigcom22         0.000000 -9.155269e-01
bigcom24         0.000000 -9.330613e-01
bigcom26         0.000000 -8.649665e-02
bigcom28         0.000000 -1.711144e-01
bigcom30         0.000000 -2.248995e+00
bigcom31         0.000000 -1.065491e+00
bigcom32         0.000000 -5.163759e-01
bigcom33         0.000000 -1.035672e+00
bigcom34         0.000000 -3.224463e-01
bigcom36         0.000000 -1.193480e+00
bigcom37         0.000000 -2.299348e-01
bigcom38         0.000000 -4.685055e-01
bigcom39         0.000000  1.292959e+00
bigcom40         0.000000 -2.669922e-01
bigcom43         0.000000 -1.030311e+00
bigcom44         0.000000 -1.237386e+00
bigcom46         0.000000 -1.000432e+00
bigcom47         0.000000 -6.461572e-01
bigcom49         0.000000 -8.656492e-01
bigcom50         0.000000 -6.744692e-01
bigcom51         0.000000 -8.148829e-01
bigcom52         0.000000 -7.085439e-01
bigcom54         0.000000 -4.233352e-01
bigcom56         0.000000 -1.367762e+00
bigcom62         0.000000  3.824317e+00
bigcom66         0.000000  0.000000e+00
bigcom68         0.000000 -8.781668e-01
bigcom69         0.000000 -1.170050e+00
bigcom71         0.000000 -5.520050e-01
bigcom72         0.000000 -8.131956e-01
bigcom73         0.000000  1.195480e+00
bigcom74         0.000000 -1.038548e+00
bigcom75         0.000000 -6.867937e-01
bigcom76         0.000000 -1.311138e+00
bigcom77         0.000000 -1.029024e+00
bigcom79         0.000000 -9.485048e-01
bigcom80         0.000000 -7.429074e-01
bigcom82         0.000000 -1.026476e+00
bigcom83         0.000000 -9.369889e-02
bigcom84         0.000000  2.117582e+00
bigcom85         0.000000 -8.977856e-01
bigcom87         0.000000 -7.691485e-01
bigcom89         0.000000 -8.078050e-01
bigcom91         0.000000 -1.631823e+00
bigcom92         0.000000 -1.646702e+00
bigcom93         0.000000  0.000000e+00
bigcom96         0.000000 -6.825826e-01
bigcom97         0.000000 -9.608237e-01
bigcom98         0.000000 -8.086531e-01
[truncated: 116,922 more chars]
