# Supplementary material for: Distinctive Behaviors of Druggable Proteins in Cellular Networks
Source: PLoS Comput Biol. 2015 Dec 23;11(12):e1004597. doi: 10.1371/journal.pcbi.1004597 (PMC4689399; doi:10.1371/journal.pcbi.1004597)
Supplement: S1 File — (ZIP) [file pcbi.1004597.s004.zip › S1_File/direct.atc.20150613.random.ppi.optimised_Target_results_all_C.txt]

[[1]]
[1] "all_C"

[1] "Dataset: all_C Model GBM, run: 1 of 10 2015-06-17 22:56:41"
Iter   TrainDeviance   ValidDeviance   StepSize   Improve
     1        0.3463            -nan     0.0100    0.0000
     2        0.3459            -nan     0.0100   -0.0001
     3        0.3455            -nan     0.0100    0.0000
     4        0.3450            -nan     0.0100   -0.0000
     5        0.3447            -nan     0.0100   -0.0000
     6        0.3442            -nan     0.0100    0.0000
     7        0.3438            -nan     0.0100   -0.0000
     8        0.3433            -nan     0.0100    0.0000
     9        0.3427            -nan     0.0100   -0.0000
    10        0.3422            -nan     0.0100    0.0000
    20        0.3379            -nan     0.0100    0.0000
    40        0.3298            -nan     0.0100   -0.0000
    60        0.3229            -nan     0.0100    0.0000
    80        0.3164            -nan     0.0100   -0.0000
   100        0.3103            -nan     0.0100    0.0000
   120        0.3043            -nan     0.0100   -0.0000
   140        0.2989            -nan     0.0100   -0.0000
   160        0.2936            -nan     0.0100   -0.0000
   180        0.2883            -nan     0.0100   -0.0000
   200        0.2840            -nan     0.0100   -0.0000
   220        0.2790            -nan     0.0100    0.0000
   240        0.2749            -nan     0.0100   -0.0000
   260        0.2704            -nan     0.0100   -0.0000
   280        0.2665            -nan     0.0100   -0.0000
   300        0.2626            -nan     0.0100   -0.0000
   320        0.2587            -nan     0.0100   -0.0000
   340        0.2553            -nan     0.0100   -0.0000
   360        0.2518            -nan     0.0100   -0.0000
   380        0.2481            -nan     0.0100   -0.0000
   400        0.2446            -nan     0.0100   -0.0000
   411        0.2428            -nan     0.0100   -0.0000

[1] "GBM variable coefficients"
                            var     rel.inf
V2                           V2 3.820242402
V1                           V1 3.480794013
ratio5                   ratio5 3.393887049
comsize                 comsize 3.002132797
outer                     outer 2.786143411
inner                     inner 2.763765292
pagerank               pagerank 2.695000429
fourth                   fourth 2.542176485
ratio2                   ratio2 2.088761506
ioratio                 ioratio 2.030861696
cohesion               cohesion 1.986610034
orbit18                 orbit18 1.646870278
spin_vertex         spin_vertex 1.559191922
graph23                 graph23 1.543619361
ratio1                   ratio1 1.499570122
walktrap_vertex walktrap_vertex 1.494800999
adhesion               adhesion 1.442117835
ratio4                   ratio4 1.348746710
graph16                 graph16 1.253838560
knn                         knn 1.223959048
bet                         bet 1.093032246
graph20                 graph20 1.074621969
graph19                 graph19 1.067911621
orbit31                 orbit31 1.055438537
orbit19                 orbit19 1.027318123
trans                     trans 1.019591982
ratio6                   ratio6 0.972624550
graph4                   graph4 0.964384426
orbit36                 orbit36 0.934637794
orbit35                 orbit35 0.905110286
third                     third 0.887943722
graph13                 graph13 0.879080787
graph6                   graph6 0.872165049
orbit27                 orbit27 0.859135903
graph17                 graph17 0.831365556
orbit50                 orbit50 0.795979202
upto_sixth           upto_sixth 0.759451375
orbit45                 orbit45 0.748708769
constraint           constraint 0.747298700
graph15                 graph15 0.746271595
orbit17                 orbit17 0.727078612
graph25                 graph25 0.711133960
orbit51                 orbit51 0.688051313
graph10                 graph10 0.685040172
graph9                   graph9 0.657954736
graph12                 graph12 0.644316608
orbit37                 orbit37 0.629489369
orbit56                 orbit56 0.629289231
graph14                 graph14 0.623271102
orbit55                 orbit55 0.619783134
graph11                 graph11 0.611867505
orbit57                 orbit57 0.606023527
graph5                   graph5 0.604913596
graph3                   graph3 0.600298386
orbit20                 orbit20 0.584600412
hubscore               hubscore 0.580852868
graph21                 graph21 0.576213042
orbit39                 orbit39 0.554414919
graph1                   graph1 0.547774275
orbit65                 orbit65 0.546740432
orbit49                 orbit49 0.544523355
membership_s22   membership_s22 0.527830152
graph26                 graph26 0.526852698
orbit5                   orbit5 0.506353059
fifth                     fifth 0.486109010
graph7                   graph7 0.478569045
orbit62                 orbit62 0.477927413
graph18                 graph18 0.468597878
orbit64                 orbit64 0.468523007
orbit46                 orbit46 0.465576108
orbit40                 orbit40 0.459345492
orbit69                 orbit69 0.458240441
sixth                     sixth 0.451616849
ratio3                   ratio3 0.448299698
orbit15                 orbit15 0.441878903
orbit41                 orbit41 0.438140129
orbit21                 orbit21 0.437378551
orbit38                 orbit38 0.431448571
orbit24                 orbit24 0.413397068
orbit28                 orbit28 0.411028362
graph24                 graph24 0.392500952
orbit29                 orbit29 0.363019309
orbit60                 orbit60 0.360597654
orbit16                 orbit16 0.355073995
graph22                 graph22 0.353704014
orbit47                 orbit47 0.353606613
membership_s8     membership_s8 0.348694341
orbit9                   orbit9 0.347275379
orbit10                 orbit10 0.336634166
bigcom212             bigcom212 0.336233206
orbit25                 orbit25 0.333275520
orbit63                 orbit63 0.330406513
bigcom153             bigcom153 0.329839340
orbit6                   orbit6 0.325521962
upto_fourth         upto_fourth 0.324881119
orbit48                 orbit48 0.311960669
graph8                   graph8 0.304070022
orbit30                 orbit30 0.300081490
upto_fifth           upto_fifth 0.299813061
bigcom301             bigcom301 0.298483446
orbit33                 orbit33 0.294494186
membership_s21   membership_s21 0.287059066
orbit32                 orbit32 0.284842574
membership_s27   membership_s27 0.278712144
close                     close 0.278293689
upto_third           upto_third 0.268119492
orbit67                 orbit67 0.267015784
membership_s36   membership_s36 0.260601020
orbit53                 orbit53 0.243249452
orbit61                 orbit61 0.236679595
graph2                   graph2 0.235476266
orbit22                 orbit22 0.234268312
membership_s31   membership_s31 0.222638500
orbit13                 orbit13 0.216795336
graph0                   graph0 0.214473158
upto_second         upto_second 0.212579343
orbit11                 orbit11 0.204939503
evcent                   evcent 0.200684477
graph27                 graph27 0.197882459
orbit66                 orbit66 0.196818197
orbit1                   orbit1 0.188607210
orbit44                 orbit44 0.187640891
bigcom56               bigcom56 0.187001544
bigcom69               bigcom69 0.186691728
bigcom158             bigcom158 0.183185158
orbit58                 orbit58 0.180649210
bigcom9                 bigcom9 0.177665627
orbit26                 orbit26 0.174177350
orbit2                   orbit2 0.171580987
bigcom162             bigcom162 0.167520897
coreness               coreness 0.162858878
orbit43                 orbit43 0.156612881
orbit59                 orbit59 0.151844533
membership_s30   membership_s30 0.143666470
orbit4                   orbit4 0.138277345
bigcom40               bigcom40 0.135631530
bigcom1                 bigcom1 0.133505034
membership_s1     membership_s1 0.122285177
orbit42                 orbit42 0.118288925
orbit23                 orbit23 0.116426560
second                   second 0.113957777
bigcom26               bigcom26 0.100624804
orbit54                 orbit54 0.091980983
orbit52                 orbit52 0.088773499
orbit68                 orbit68 0.083955125
selfinter             selfinter 0.076954263
graph29                 graph29 0.073130844
bigcom22               bigcom22 0.067615482
pdi                         pdi 0.067086956
bigcom3                 bigcom3 0.067069945
orbit70                 orbit70 0.065329514
bigcom4                 bigcom4 0.062965973
ecc                         ecc 0.062436811
graph28                 graph28 0.058966807
orbit12                 orbit12 0.058725115
membership_s32   membership_s32 0.054313406
bigcom44               bigcom44 0.050323982
membership_s4     membership_s4 0.048864991
membership_s7     membership_s7 0.045998961
orbit7                   orbit7 0.044668696
bigcom93               bigcom93 0.040033608
bigcom8                 bigcom8 0.038110010
orbit71                 orbit71 0.037064407
bigcom28               bigcom28 0.036079041
bigcom13               bigcom13 0.025875064
membership_s18   membership_s18 0.025707905
membership_s5     membership_s5 0.023587570
AP                           AP 0.022583385
membership_s6     membership_s6 0.015583905
membership_s37   membership_s37 0.007109729
bigcom146             bigcom146 0.003203060
orbit0                   orbit0 0.000000000
orbit3                   orbit3 0.000000000
orbit8                   orbit8 0.000000000
orbit14                 orbit14 0.000000000
orbit34                 orbit34 0.000000000
orbit72                 orbit72 0.000000000
eccrad                   eccrad 0.000000000
first                     first 0.000000000
bigcom2                 bigcom2 0.000000000
bigcom6                 bigcom6 0.000000000
bigcom11               bigcom11 0.000000000
bigcom15               bigcom15 0.000000000
bigcom16               bigcom16 0.000000000
bigcom21               bigcom21 0.000000000
bigcom24               bigcom24 0.000000000
bigcom30               bigcom30 0.000000000
bigcom31               bigcom31 0.000000000
bigcom32               bigcom32 0.000000000
bigcom33               bigcom33 0.000000000
bigcom34               bigcom34 0.000000000
bigcom36               bigcom36 0.000000000
bigcom37               bigcom37 0.000000000
bigcom38               bigcom38 0.000000000
bigcom39               bigcom39 0.000000000
bigcom43               bigcom43 0.000000000
bigcom46               bigcom46 0.000000000
bigcom47               bigcom47 0.000000000
bigcom49               bigcom49 0.000000000
bigcom50               bigcom50 0.000000000
bigcom51               bigcom51 0.000000000
bigcom52               bigcom52 0.000000000
bigcom54               bigcom54 0.000000000
bigcom62               bigcom62 0.000000000
bigcom66               bigcom66 0.000000000
bigcom68               bigcom68 0.000000000
bigcom71               bigcom71 0.000000000
bigcom72               bigcom72 0.000000000
bigcom73               bigcom73 0.000000000
bigcom74               bigcom74 0.000000000
bigcom75               bigcom75 0.000000000
bigcom76               bigcom76 0.000000000
bigcom77               bigcom77 0.000000000
bigcom79               bigcom79 0.000000000
bigcom80               bigcom80 0.000000000
bigcom82               bigcom82 0.000000000
bigcom83               bigcom83 0.000000000
bigcom84               bigcom84 0.000000000
bigcom85               bigcom85 0.000000000
bigcom87               bigcom87 0.000000000
bigcom89               bigcom89 0.000000000
bigcom91               bigcom91 0.000000000
bigcom92               bigcom92 0.000000000
bigcom96               bigcom96 0.000000000
bigcom97               bigcom97 0.000000000
bigcom98               bigcom98 0.000000000
bigcom99               bigcom99 0.000000000
bigcom101             bigcom101 0.000000000
bigcom104             bigcom104 0.000000000
bigcom106             bigcom106 0.000000000
bigcom109             bigcom109 0.000000000
bigcom113             bigcom113 0.000000000
bigcom116             bigcom116 0.000000000
bigcom120             bigcom120 0.000000000
bigcom123             bigcom123 0.000000000
bigcom126             bigcom126 0.000000000
bigcom127             bigcom127 0.000000000
bigcom137             bigcom137 0.000000000
bigcom139             bigcom139 0.000000000
bigcom140             bigcom140 0.000000000
bigcom143             bigcom143 0.000000000
bigcom145             bigcom145 0.000000000
bigcom147             bigcom147 0.000000000
bigcom149             bigcom149 0.000000000
bigcom154             bigcom154 0.000000000
bigcom156             bigcom156 0.000000000
bigcom157             bigcom157 0.000000000
bigcom160             bigcom160 0.000000000
bigcom161             bigcom161 0.000000000
bigcom164             bigcom164 0.000000000
bigcom166             bigcom166 0.000000000
bigcom167             bigcom167 0.000000000
bigcom171             bigcom171 0.000000000
bigcom173             bigcom173 0.000000000
bigcom175             bigcom175 0.000000000
bigcom176             bigcom176 0.000000000
bigcom177             bigcom177 0.000000000
bigcom178             bigcom178 0.000000000
bigcom180             bigcom180 0.000000000
bigcom181             bigcom181 0.000000000
bigcom184             bigcom184 0.000000000
bigcom186             bigcom186 0.000000000
bigcom187             bigcom187 0.000000000
bigcom189             bigcom189 0.000000000
bigcom194             bigcom194 0.000000000
bigcom195             bigcom195 0.000000000
bigcom196             bigcom196 0.000000000
bigcom204             bigcom204 0.000000000
bigcom205             bigcom205 0.000000000
bigcom214             bigcom214 0.000000000
bigcom222             bigcom222 0.000000000
bigcom223             bigcom223 0.000000000
bigcom226             bigcom226 0.000000000
bigcom227             bigcom227 0.000000000
bigcom229             bigcom229 0.000000000
bigcom233             bigcom233 0.000000000
bigcom236             bigcom236 0.000000000
bigcom237             bigcom237 0.000000000
bigcom246             bigcom246 0.000000000
bigcom248             bigcom248 0.000000000
bigcom249             bigcom249 0.000000000
bigcom250             bigcom250 0.000000000
bigcom254             bigcom254 0.000000000
bigcom266             bigcom266 0.000000000
bigcom269             bigcom269 0.000000000
bigcom272             bigcom272 0.000000000
bigcom274             bigcom274 0.000000000
bigcom281             bigcom281 0.000000000
bigcom291             bigcom291 0.000000000
bigcom292             bigcom292 0.000000000
bigcom295             bigcom295 0.000000000
bigcom299             bigcom299 0.000000000
bigcom306             bigcom306 0.000000000
bigcom309             bigcom309 0.000000000
bigcom314             bigcom314 0.000000000
bigcom321             bigcom321 0.000000000
bigcom341             bigcom341 0.000000000
bigcom350             bigcom350 0.000000000
bigcom353             bigcom353 0.000000000
bigcom359             bigcom359 0.000000000
bigcom363             bigcom363 0.000000000
bigcom365             bigcom365 0.000000000
bigcom385             bigcom385 0.000000000
bigcom386             bigcom386 0.000000000
bigcom408             bigcom408 0.000000000
bigcom412             bigcom412 0.000000000
bigcom480             bigcom480 0.000000000
membership_s3     membership_s3 0.000000000
membership_s9     membership_s9 0.000000000
membership_s11   membership_s11 0.000000000
membership_s12   membership_s12 0.000000000
membership_s14   membership_s14 0.000000000
membership_s15   membership_s15 0.000000000
membership_s16   membership_s16 0.000000000
membership_s17   membership_s17 0.000000000
membership_s20   membership_s20 0.000000000
membership_s24   membership_s24 0.000000000
membership_s25   membership_s25 0.000000000
membership_s26   membership_s26 0.000000000
membership_s28   membership_s28 0.000000000
membership_s33   membership_s33 0.000000000
[1] "Dataset: all_C Model RF, run: 1 of 10 2015-06-17 23:03:53"
     |      Out-of-bag   |
Tree |      MSE  %Var(y) |
   1 |  0.08094   202.50 |
   2 |  0.07777   194.59 |
   3 |  0.07197   180.08 |
   4 |  0.06879   172.10 |
   5 |  0.06453   161.45 |
   6 |  0.06206   155.27 |
   7 |  0.06054   151.46 |
   8 |  0.05818   145.57 |
   9 |  0.05635   140.99 |
  10 |  0.05502   137.66 |
  11 |  0.05346   133.77 |
  12 |  0.05249   131.32 |
  13 |  0.05133   128.41 |
  14 |  0.05077   127.02 |
  15 |  0.05014   125.44 |
  16 |  0.04961   124.11 |
  17 |  0.04917   123.02 |
  18 |  0.04884   122.21 |
  19 |  0.04838   121.05 |
  20 |  0.04801   120.12 |
  21 |  0.04768   119.31 |
  22 |  0.04749   118.83 |
  23 |  0.04729   118.33 |
  24 |  0.04706   117.75 |
  25 |   0.0469   117.34 |
  26 |  0.04672   116.89 |
  27 |  0.04653   116.43 |
  28 |  0.04643   116.16 |
  29 |  0.04627   115.77 |
  30 |  0.04605   115.23 |
  31 |  0.04582   114.64 |
  32 |  0.04571   114.38 |
  33 |  0.04566   114.23 |
  34 |  0.04561   114.11 |
  35 |  0.04558   114.05 |
  36 |  0.04547   113.77 |
  37 |  0.04537   113.51 |
  38 |  0.04526   113.25 |
  39 |  0.04522   113.13 |
  40 |  0.04517   113.02 |
  41 |   0.0451   112.85 |
  42 |  0.04502   112.63 |
  43 |  0.04497   112.50 |
  44 |   0.0449   112.35 |
  45 |  0.04487   112.27 |
  46 |  0.04488   112.28 |
  47 |  0.04477   112.01 |
  48 |  0.04476   111.99 |
  49 |   0.0447   111.83 |
  50 |  0.04468   111.78 |
  51 |  0.04466   111.73 |
  52 |  0.04465   111.70 |
  53 |  0.04462   111.63 |
  54 |  0.04457   111.51 |
  55 |  0.04452   111.38 |
  56 |  0.04446   111.25 |
  57 |  0.04444   111.18 |
  58 |  0.04442   111.13 |
  59 |  0.04438   111.03 |
  60 |  0.04434   110.93 |
  61 |  0.04435   110.95 |
  62 |  0.04432   110.87 |
  63 |  0.04431   110.86 |
  64 |  0.04429   110.80 |
  65 |  0.04429   110.81 |
  66 |  0.04426   110.73 |
  67 |  0.04423   110.67 |
  68 |  0.04421   110.60 |
  69 |  0.04418   110.55 |
  70 |  0.04419   110.57 |
  71 |  0.04415   110.46 |
  72 |  0.04412   110.39 |
  73 |  0.04412   110.39 |
  74 |  0.04413   110.41 |
  75 |  0.04411   110.36 |
  76 |   0.0441   110.34 |
  77 |  0.04409   110.30 |
  78 |  0.04406   110.25 |
  79 |  0.04405   110.21 |
  80 |  0.04402   110.14 |
  81 |  0.04403   110.16 |
  82 |  0.04402   110.14 |
  83 |  0.04402   110.13 |
  84 |  0.04401   110.11 |
  85 |  0.04399   110.05 |
  86 |  0.04396   109.99 |
  87 |  0.04394   109.94 |
  88 |  0.04393   109.92 |
  89 |  0.04392   109.89 |
  90 |  0.04388   109.78 |
  91 |  0.04385   109.72 |
  92 |  0.04382   109.63 |
  93 |  0.04381   109.61 |
  94 |  0.04379   109.56 |
  95 |  0.04377   109.52 |
  96 |  0.04378   109.53 |
  97 |  0.04376   109.48 |
  98 |  0.04374   109.43 |
  99 |  0.04373   109.42 |
 100 |  0.04373   109.41 |
[1] "Random Forest variable coefficients"
                      %IncMSE IncNodePurity
graph5           8.539156e-03  2.192049e+00
graph6           6.014830e-03  2.658814e+00
graph7           4.936719e-03  1.467888e+00
graph8           1.000074e-03  3.706031e-01
graph9           1.124181e-02  2.722937e+00
graph10          1.551802e-02  3.890404e+00
graph11          1.431150e-02  3.620599e+00
graph12          1.115054e-02  3.283920e+00
graph13          1.176058e-02  3.224575e+00
graph14          1.021297e-02  2.800460e+00
graph15          1.866274e-02  2.312852e+00
graph16          1.210603e-02  3.190470e+00
graph17          1.420566e-02  3.460504e+00
graph18          4.887521e-03  1.450717e+00
graph19          1.841600e-02  3.685528e+00
graph20          1.120409e-02  2.443419e+00
graph21          1.171137e-02  2.048099e+00
graph22          4.428836e-03  1.750769e+00
graph23          1.726738e-02  4.037010e+00
graph24          7.428239e-03  1.311680e+00
graph25          9.759979e-03  1.830668e+00
graph26          8.676289e-03  1.701600e+00
graph27          2.304075e-03  7.677649e-01
graph28          1.459873e-03  6.789480e-01
graph29          6.681959e-04  3.828339e-01
orbit0           1.746333e-03  8.371622e-01
orbit1           1.140965e-02  2.557745e+00
orbit2           3.192982e-03  1.230013e+00
orbit3           1.167175e-03  8.173038e-01
orbit4           6.226711e-03  2.046516e+00
orbit5           1.063219e-02  1.923289e+00
orbit6           1.619233e-02  3.434635e+00
orbit7           3.928738e-03  1.083024e+00
orbit8           8.166833e-03  1.740777e+00
orbit9           8.735117e-03  2.120956e+00
orbit10          3.537108e-03  1.237523e+00
orbit11          3.159171e-03  1.019935e+00
orbit12          4.046171e-03  1.397411e+00
orbit13          1.766888e-03  7.316483e-01
orbit14          1.802546e-03  5.741629e-01
orbit15          1.217836e-02  2.871802e+00
orbit16          1.377891e-02  1.871458e+00
orbit17          1.014887e-02  2.269623e+00
orbit18          2.029344e-02  6.169832e+00
orbit19          1.616924e-02  3.009524e+00
orbit20          1.545985e-02  2.839351e+00
orbit21          6.614098e-03  1.621269e+00
orbit22          1.541276e-02  4.089725e+00
orbit23          4.777923e-03  1.048010e+00
orbit24          1.541385e-02  3.944412e+00
orbit25          7.030055e-03  1.794321e+00
orbit26          5.303719e-03  1.371612e+00
orbit27          1.269501e-02  3.209559e+00
orbit28          1.070810e-02  2.521680e+00
orbit29          6.485653e-03  1.647784e+00
orbit30          7.271158e-03  1.660470e+00
orbit31          1.175060e-02  4.215105e+00
orbit32          3.549009e-03  1.838371e+00
orbit33          3.136096e-03  7.994221e-01
orbit34          2.119825e-02  2.696625e+00
orbit35          1.392243e-02  3.573624e+00
orbit36          1.817783e-02  3.130956e+00
orbit37          1.213132e-02  2.054372e+00
orbit38          6.000410e-03  1.541265e+00
orbit39          1.342603e-02  3.531692e+00
orbit40          5.501584e-03  1.918510e+00
orbit41          6.234718e-03  1.437319e+00
orbit42          1.182029e-03  9.168557e-01
orbit43          5.974186e-03  1.580938e+00
orbit44          2.340445e-03  9.762537e-01
orbit45          2.528947e-02  4.648158e+00
orbit46          1.029922e-02  2.396544e+00
orbit47          1.035883e-02  1.943648e+00
orbit48          6.622730e-03  1.304505e+00
orbit49          1.048716e-02  3.103191e+00
orbit50          7.585368e-03  1.893868e+00
orbit51          1.521515e-02  2.845873e+00
orbit52          8.408419e-03  1.666491e+00
orbit53          6.865663e-03  1.368246e+00
orbit54          3.322023e-03  1.446840e+00
orbit55          4.246312e-03  1.167889e+00
orbit56          1.181964e-02  4.578276e+00
orbit57          1.764988e-03  1.038054e+00
orbit58          1.643573e-03  7.250251e-01
orbit59          1.216563e-02  1.775209e+00
orbit60          4.214872e-03  9.526117e-01
orbit61          1.342051e-03  5.338462e-01
orbit62          1.156071e-02  2.307974e+00
orbit63          6.316961e-03  9.870203e-01
orbit64          7.561034e-03  1.459088e+00
orbit65          8.745581e-03  1.905719e+00
orbit66          3.089829e-03  7.808386e-01
orbit67          1.186151e-03  5.064666e-01
orbit68          3.128672e-03  1.041928e+00
orbit69          3.712908e-03  8.994400e-01
orbit70          3.376257e-03  8.703235e-01
orbit71          1.868576e-03  3.575360e-01
orbit72          8.202013e-04  4.627799e-01
AP               1.400743e-04  1.827266e-01
bet              1.113723e-02  4.814838e+00
ecc              9.167240e-04  3.756892e-01
eccrad           8.246440e-04  3.393572e-01
close            1.252503e-02  2.199542e+00
constraint       8.741294e-03  2.610807e+00
coreness         3.554029e-03  1.271788e+00
knn              8.370930e-03  3.710443e+00
hubscore         7.273882e-03  2.312695e+00
pagerank         1.079796e-02  8.526982e+00
trans            3.575960e-03  1.904328e+00
evcent           1.189136e-02  2.227575e+00
first            1.738920e-03  7.850589e-01
upto_second      8.250238e-03  2.547376e+00
upto_third       6.787190e-03  2.596796e+00
upto_fourth      7.823769e-03  2.365327e+00
upto_fifth       1.035479e-02  2.427065e+00
upto_sixth       8.658275e-03  2.699490e+00
second           8.593346e-03  2.348622e+00
third            9.072054e-03  3.858946e+00
fourth           1.390161e-02  6.131460e+00
fifth            6.376490e-03  3.673905e+00
sixth            1.104027e-02  4.100487e+00
ratio1           9.298276e-03  4.609776e+00
ratio2           1.437461e-02  7.302507e+00
ratio3           1.095168e-02  4.420663e+00
ratio4           1.197877e-02  5.589773e+00
ratio5           6.380809e-03  8.406963e+00
ratio6           1.537276e-02  4.078740e+00
selfinter        5.334196e-05  4.636646e-01
walktrap_vertex  4.510424e-03  4.390788e+00
bigcom1          4.301488e-04  7.745821e-01
bigcom2         -3.058353e-05  1.593729e-01
bigcom3          1.104765e-04  6.682117e-01
bigcom4          2.116462e-04  4.292462e-01
bigcom6         -1.971466e-06  3.151747e-01
bigcom8          6.756451e-04  6.674960e-01
bigcom9          1.087212e-04  7.219756e-01
bigcom11        -2.234103e-05  2.168411e-01
bigcom13         4.078210e-06  4.082752e-01
bigcom15        -3.331266e-06  9.631089e-02
bigcom16         0.000000e+00  0.000000e+00
bigcom21        -9.873531e-07  1.786483e-01
bigcom22         1.370736e-04  8.660651e-01
bigcom24         0.000000e+00  0.000000e+00
bigcom26         6.226543e-05  6.429418e-01
bigcom28         3.388354e-04  8.906251e-01
bigcom30        -4.378897e-06  7.289583e-02
bigcom31         0.000000e+00  0.000000e+00
bigcom32         0.000000e+00  0.000000e+00
bigcom33         0.000000e+00  0.000000e+00
bigcom34         0.000000e+00  0.000000e+00
bigcom36         0.000000e+00  0.000000e+00
bigcom37        -1.903141e-06  2.620210e-01
bigcom38        -4.084636e-05  2.967525e-01
bigcom39         3.338771e-06  1.739431e-01
bigcom40         1.301677e-04  6.481221e-01
bigcom43         1.279197e-05  3.979996e-01
bigcom44         3.984646e-04  5.986773e-01
bigcom46         0.000000e+00  0.000000e+00
bigcom47         0.000000e+00  0.000000e+00
bigcom49         0.000000e+00  0.000000e+00
bigcom50         2.346536e-05  4.596755e-01
bigcom51         0.000000e+00  0.000000e+00
bigcom52         0.000000e+00  0.000000e+00
bigcom54         0.000000e+00  0.000000e+00
bigcom56        -6.061703e-06  4.899397e-01
bigcom62         0.000000e+00  0.000000e+00
bigcom66         0.000000e+00  2.220446e-18
bigcom68         0.000000e+00  0.000000e+00
bigcom69         1.629755e-05  6.138496e-01
bigcom71         0.000000e+00  8.888889e-03
bigcom72         0.000000e+00  1.942890e-18
bigcom73         0.000000e+00  0.000000e+00
bigcom74         0.000000e+00  0.000000e+00
bigcom75         0.000000e+00  0.000000e+00
bigcom76         6.787138e-06  3.549156e-01
bigcom77         0.000000e+00  0.000000e+00
bigcom79         0.000000e+00  0.000000e+00
bigcom80        -3.656946e-06  2.372015e-01
bigcom82         0.000000e+00  0.000000e+00
bigcom83         0.000000e+00  0.000000e+00
bigcom84         0.000000e+00  0.000000e+00
bigcom85         0.000000e+00  0.000000e+00
bigcom87         0.000000e+00  0.000000e+00
bigcom89         0.000000e+00  0.000000e+00
bigcom91         0.000000e+00  0.000000e+00
bigcom92        -2.259887e-06  1.297442e-02
bigcom93         6.501002e-05  8.027622e-01
bigcom96         0.000000e+00  0.000000e+00
bigcom97         0.000000e+00  0.000000e+00
bigcom98         0.000000e+00  2.775558e-19
bigcom99         0.000000e+00  0.000000e+00
bigcom101        3.241567e-05  4.883286e-01
bigcom104        0.000000e+00  0.000000e+00
bigcom106        0.000000e+00  0.000000e+00
bigcom109        0.000000e+00  2.220446e-18
bigcom113        0.000000e+00  0.000000e+00
bigcom116        0.000000e+00  8.326673e-19
bigcom120        0.000000e+00  0.000000e+00
bigcom123        0.000000e+00  0.000000e+00
bigcom126       -1.755724e-05  4.972726e-01
bigcom127        0.000000e+00  0.000000e+00
bigcom137        0.000000e+00  0.000000e+00
bigcom139        0.000000e+00  0.000000e+00
bigcom140        0.000000e+00  0.000000e+00
bigcom143        0.000000e+00  0.000000e+00
bigcom145        0.000000e+00  0.000000e+00
bigcom146        1.797924e-05  5.765774e-01
bigcom147        3.871298e-05  2.963567e-01
bigcom149        0.000000e+00  0.000000e+00
bigcom153        1.097289e-04  5.397484e-01
bigcom154        1.183914e-05  3.692708e-01
bigcom156        0.000000e+00  0.000000e+00
bigcom157        0.000000e+00  0.000000e+00
bigcom158        6.189372e-05  7.260182e-01
bigcom160        0.000000e+00  0.000000e+00
bigcom161        0.000000e+00  0.000000e+00
bigcom162        4.634174e-05  1.203527e+00
bigcom164        0.000000e+00  0.000000e+00
bigcom166       -7.412822e-06  3.966328e-01
bigcom167       -7.888533e-06  2.220637e-01
bigcom171        0.000000e+00  0.000000e+00
bigcom173        0.000000e+00  0.000000e+00
bigcom175       -9.619524e-06  5.635789e-01
bigcom176        0.000000e+00  0.000000e+00
bigcom177       -3.881841e-05  4.477418e-01
bigcom178        0.000000e+00  0.000000e+00
bigcom180       -1.135697e-05  4.787741e-01
bigcom181        0.000000e+00  0.000000e+00
bigcom184        0.000000e+00  0.000000e+00
bigcom186        0.000000e+00  0.000000e+00
bigcom187        0.000000e+00  0.000000e+00
bigcom189        0.000000e+00  0.000000e+00
bigcom194        0.000000e+00  0.000000e+00
bigcom195        0.000000e+00  2.775558e-19
bigcom196        0.000000e+00  1.387779e-19
bigcom204        0.000000e+00  1.110223e-18
bigcom205        0.000000e+00  0.000000e+00
bigcom212        1.087391e-05  8.977774e-01
bigcom214        0.000000e+00  0.000000e+00
bigcom222       -1.178854e-06  5.197134e-01
bigcom223        0.000000e+00  0.000000e+00
bigcom226        0.000000e+00  0.000000e+00
bigcom227        0.000000e+00  0.000000e+00
bigcom229        0.000000e+00  0.000000e+00
bigcom233        0.000000e+00  0.000000e+00
bigcom236        0.000000e+00  0.000000e+00
bigcom237        0.000000e+00  0.000000e+00
bigcom246        5.482832e-06  2.900339e-01
bigcom248        0.000000e+00  0.000000e+00
bigcom249        9.705002e-06  5.277312e-01
bigcom250        0.000000e+00  0.000000e+00
bigcom254        0.000000e+00  0.000000e+00
bigcom266        0.000000e+00  0.000000e+00
bigcom269        0.000000e+00  8.326673e-19
bigcom272        0.000000e+00  0.000000e+00
bigcom274        4.993032e-05  3.434317e-01
bigcom281        0.000000e+00  0.000000e+00
bigcom291        0.000000e+00  0.000000e+00
bigcom292       -8.912182e-06  5.718935e-01
bigcom295        0.000000e+00  8.326673e-19
bigcom299        0.000000e+00  2.220446e-18
bigcom301        1.003363e-05  7.824763e-01
bigcom306        0.000000e+00  2.220446e-18
bigcom309        0.000000e+00  0.000000e+00
bigcom314        0.000000e+00  0.000000e+00
bigcom321        7.862851e-06  5.174069e-01
bigcom341        0.000000e+00  0.000000e+00
bigcom350        0.000000e+00  0.000000e+00
bigcom353        0.000000e+00  0.000000e+00
bigcom359        0.000000e+00  4.440892e-18
bigcom363       -2.205818e-05  5.098305e-01
bigcom365        0.000000e+00  0.000000e+00
bigcom385       -4.135069e-06  3.595477e-01
bigcom386        0.000000e+00  0.000000e+00
bigcom408        0.000000e+00  0.000000e+00
bigcom412        0.000000e+00  0.000000e+00
bigcom480        0.000000e+00  0.000000e+00
spin_vertex      2.538544e-03  4.521230e+00
membership_s1    4.800357e-05  6.115393e-01
membership_s3    0.000000e+00  0.000000e+00
membership_s4    2.126905e-04  5.028800e-01
membership_s5    2.969149e-05  2.946660e-01
membership_s6    1.773545e-04  2.899325e-01
membership_s7    1.496158e-07  7.393533e-01
membership_s8   -2.497105e-05  3.572774e-01
membership_s9   -6.209607e-06  1.379862e-01
membership_s11   0.000000e+00  8.326673e-19
membership_s12  -9.654475e-06  3.283949e-01
membership_s14   0.000000e+00  0.000000e+00
membership_s15  -1.617111e-06  3.158847e-01
membership_s16   0.000000e+00  0.000000e+00
membership_s17   0.000000e+00  0.000000e+00
membership_s18  -1.970149e-07  1.674536e-01
membership_s20   0.000000e+00  0.000000e+00
membership_s21   1.769731e-05  9.122306e-01
membership_s22   4.861727e-05  7.553261e-01
membership_s24   5.113425e-06  5.626483e-02
membership_s25   0.000000e+00  0.000000e+00
membership_s26   0.000000e+00  1.110223e-18
membership_s27   3.486190e-04  9.421970e-01
membership_s28  -1.208593e-05  2.069570e-01
membership_s30   4.562314e-04  7.364090e-01
membership_s31   9.292188e-05  6.762858e-01
membership_s32   1.026987e-04  7.665169e-01
membership_s33  -2.825521e-05  2.042886e-01
membership_s36   8.976545e-04  8.264842e-01
membership_s37   1.740592e-05  2.049356e-01
V1               1.033962e-02  7.963929e+00
V2               5.553772e-03  9.762031e+00
pdi              3.765207e-04  6.058448e-01
adhesion         1.672619e-02  7.165815e+00
cohesion         1.508114e-02  7.053848e+00
inner            9.668315e-03  7.018920e+00
outer            4.980345e-03  7.990561e+00
ioratio          8.708376e-03  7.459686e+00
comsize          7.132212e-03  8.950211e+00
[1] "Dataset: all_C Model GLM, run: 1 of 10 2015-06-17 23:12:41"
[1] "glmnet variable coefficients"
                         [,1]          [,2]
(Intercept)     -3.134454e+00 -3.132244e+00
graph0          -5.633747e-41 -5.075784e-06
graph1          -4.427898e-44 -3.638708e-09
graph2          -1.235784e-41 -9.566495e-07
graph3          -2.405552e-45 -2.094020e-10
graph4          -4.083486e-47 -3.001916e-12
graph5          -4.730160e-43 -3.886435e-08
graph6          -1.294904e-44 -1.035636e-09
graph7          -4.865029e-43 -3.778224e-08
graph8          -2.565629e-42 -3.525131e-08
graph9          -5.245296e-47 -4.629665e-12
graph10         -1.518410e-48 -1.217393e-13
graph11         -7.430584e-50 -5.321774e-15
graph12         -1.032983e-46 -8.673437e-12
graph13         -5.666008e-46 -4.657556e-11
graph14         -9.673491e-48 -7.081760e-13
graph15         -2.476779e-44 -2.198750e-09
graph16         -4.048900e-46 -3.451206e-11
graph17         -5.800092e-46 -4.520874e-11
graph18         -1.085820e-44 -7.928488e-10
graph19         -2.578883e-45 -2.088168e-10
graph20         -3.625449e-44 -3.124701e-09
graph21         -1.404994e-44 -1.152828e-09
graph22         -6.219947e-44 -5.646997e-09
graph23         -1.478941e-44 -1.161385e-09
graph24         -2.171378e-44 -1.643627e-09
graph25         -6.791336e-44 -3.911239e-09
graph26         -8.787237e-44 -6.683267e-09
graph27         -9.337750e-45  1.605595e-08
graph28         -2.877610e-43 -1.019054e-08
graph29          1.024292e-42  3.189045e-07
orbit0          -5.633747e-41 -5.072359e-06
orbit1          -1.194503e-42 -1.097162e-07
orbit2          -3.810268e-44 -3.046301e-09
orbit3          -1.235784e-41 -9.553583e-07
orbit4          -2.189533e-44 -1.894076e-09
orbit5          -2.367753e-45 -2.060756e-10
orbit6          -1.263486e-45 -1.217376e-10
orbit7          -3.647627e-47 -2.570972e-12
orbit8          -4.730160e-43 -3.881976e-08
orbit9          -4.445156e-43 -3.900680e-08
orbit10         -4.709867e-44 -3.419075e-09
orbit11         -1.311962e-44 -1.072714e-09
orbit12         -1.425947e-42 -1.035270e-07
orbit13         -6.389182e-43 -5.062881e-08
orbit14         -2.565629e-42 -3.438319e-08
orbit15         -4.829333e-46 -4.116935e-11
orbit16         -5.778806e-47 -5.072995e-12
orbit17         -3.402595e-46 -3.077125e-11
orbit18         -1.272177e-46 -1.171877e-11
orbit19         -5.696919e-47 -5.294736e-12
orbit20         -4.331465e-47 -3.948195e-12
orbit21         -1.175718e-48 -8.800919e-14
orbit22         -1.501588e-48 -1.475072e-13
orbit23         -6.549465e-50 -4.431232e-15
orbit24         -1.816716e-45 -1.520091e-10
orbit25         -1.727311e-45 -1.560863e-10
orbit26         -9.456239e-47 -7.832097e-12
orbit27         -1.091285e-44 -9.002308e-10
orbit28         -2.155511e-45 -1.890158e-10
orbit29         -1.348237e-45 -9.209984e-11
orbit30         -1.134996e-45 -9.534733e-11
orbit31         -3.588328e-46 -3.362923e-11
orbit32         -9.207421e-47 -6.218242e-12
orbit33         -8.256791e-48 -5.976427e-13
orbit34         -2.476779e-44 -2.196253e-09
orbit35         -1.519676e-44 -1.347759e-09
orbit36         -3.994588e-45 -3.567076e-10
orbit37         -3.134597e-45 -2.811504e-10
orbit38         -3.243188e-46 -2.632777e-11
orbit39         -2.479941e-44 -2.149239e-09
orbit40         -4.924649e-45 -4.104392e-10
orbit41         -1.240488e-45 -4.977776e-11
orbit42         -6.661176e-46 -5.438901e-11
orbit43         -1.615068e-44 -7.598063e-10
orbit44         -1.574850e-44 -1.298265e-09
orbit45         -5.242570e-44 -4.072602e-09
orbit46         -1.275393e-44 -7.375121e-10
orbit47         -5.129237e-45 -4.314650e-10
orbit48         -4.866225e-45 -3.934611e-10
orbit49         -2.239428e-43 -2.188384e-08
orbit50         -2.190398e-44 -1.533201e-09
orbit51         -4.666597e-44 -3.677967e-09
orbit52         -1.036574e-43 -8.307995e-09
orbit53         -2.143382e-44 -1.788318e-09
orbit54         -2.094121e-43 -1.887957e-08
orbit55         -6.362612e-44 -5.780037e-09
orbit56         -4.647073e-43 -4.099527e-08
orbit57         -1.801971e-44 -1.228725e-09
orbit58         -3.042298e-44 -2.580884e-09
orbit59         -7.201374e-44 -4.171960e-09
orbit60         -4.296962e-44 -3.054783e-09
orbit61         -5.660052e-44 -4.752811e-09
orbit62         -9.226706e-43 -6.881948e-08
orbit63         -9.234283e-44 -3.373989e-09
orbit64         -1.787207e-43 -1.175414e-08
orbit65         -1.333658e-42 -1.106965e-07
orbit66         -1.259082e-43 -5.338308e-09
orbit67         -1.628057e-43 -1.349732e-08
orbit68          1.665244e-43  4.252388e-08
orbit69         -8.890607e-43 -5.228034e-08
orbit70         -2.079069e-43  5.881465e-08
orbit71         -4.776219e-43 -2.583364e-08
orbit72          1.024292e-42  3.201966e-07
AP              -1.868691e-39 -1.685025e-04
bet             -6.847366e-45 -6.233676e-10
ecc              3.110045e-39  3.255544e-04
eccrad           1.866027e-38  1.953253e-03
close           -2.929059e-38 -2.554145e-03
constraint       3.859756e-39  3.788806e-04
coreness        -1.949969e-40 -1.748934e-05
knn              1.640568e-42  1.713414e-07
hubscore        -4.643053e-38 -3.811861e-03
pagerank        -1.290976e-37 -1.424939e-02
trans           -1.522376e-38 -1.673031e-03
evcent          -4.644470e-38 -3.808207e-03
first           -5.633747e-41 -5.064864e-06
upto_second     -1.587288e-42 -1.473936e-07
upto_third      -3.090071e-43 -2.798691e-08
upto_fourth      2.265132e-43  3.044331e-08
upto_fifth       2.758059e-43  3.523802e-08
upto_sixth       1.911433e-42  2.148933e-07
second          -1.583541e-42 -1.472137e-07
third           -2.744998e-43 -2.433853e-08
fourth           8.207810e-43  8.140932e-08
fifth           -3.035183e-43 -4.112254e-08
sixth           -5.628938e-44 -1.311712e-08
ratio1           1.848136e-42  1.915368e-07
ratio2           3.786534e-42  3.214357e-07
ratio3          -5.686640e-41 -6.372450e-06
ratio4          -3.375108e-43 -5.729776e-08
ratio5          -4.567637e-41 -5.017966e-06
ratio6          -8.856560e-43 -1.050857e-07
selfinter       -6.477036e-39 -6.852564e-04
walktrap_vertex -6.829997e-39 -7.351065e-04
bigcom1          1.387013e-39  1.538647e-04
bigcom2          4.208754e-38  4.636875e-03
bigcom3          1.837079e-39  2.066441e-04
bigcom4         -5.454980e-39 -5.867782e-04
bigcom6          1.022301e-37  1.126242e-02
bigcom8          6.120037e-39  6.944172e-04
bigcom9          3.284013e-38  3.611777e-03
bigcom11         1.791355e-39  1.948728e-04
bigcom13         2.105780e-38  2.309559e-03
bigcom15        -1.487520e-38 -1.642707e-03
bigcom16        -4.216804e-38 -4.669453e-03
bigcom21        -1.698991e-38 -1.874036e-03
bigcom22         1.788251e-38  1.986072e-03
bigcom24        -4.215752e-38 -4.665201e-03
bigcom26         7.448373e-39  8.197213e-04
bigcom28         4.968523e-40  8.526786e-05
bigcom30        -3.390170e-38 -3.741241e-03
bigcom31        -4.214701e-38 -4.659418e-03
bigcom32        -4.218909e-38 -4.657418e-03
bigcom33        -4.214351e-38 -4.656305e-03
bigcom34        -4.215052e-38 -4.655799e-03
bigcom36        -4.218558e-38 -4.673860e-03
bigcom37         2.104657e-37  2.311042e-02
bigcom38         4.208754e-38  4.619026e-03
bigcom39        -9.570249e-39 -1.056350e-03
bigcom40         2.840498e-39  3.309268e-04
bigcom43         5.892956e-38  6.487088e-03
bigcom44         1.483717e-38  1.634482e-03
bigcom46        -4.219963e-38 -4.657385e-03
bigcom47        -4.218207e-38 -4.654065e-03
bigcom49        -4.217506e-38 -4.662447e-03
bigcom50         4.974332e-38  5.475654e-03
bigcom51        -4.215052e-38 -4.666545e-03
bigcom52        -4.215052e-38 -4.661818e-03
bigcom54        -4.214351e-38 -4.667331e-03
bigcom56         7.681440e-38  8.465991e-03
bigcom62        -4.214701e-38 -4.658354e-03
bigcom66        -4.214701e-38 -4.658227e-03
bigcom68        -4.215052e-38 -4.670988e-03
bigcom69         8.424511e-38  9.278818e-03
bigcom71        -4.218558e-38 -4.662612e-03
bigcom72        -4.214701e-38 -4.668883e-03
bigcom73        -4.220314e-38 -4.654069e-03
bigcom74        -4.218207e-38 -4.659880e-03
bigcom75        -4.214701e-38 -4.652385e-03
bigcom76         5.892956e-38  6.487758e-03
bigcom77        -4.216454e-38 -4.657439e-03
bigcom79        -4.214701e-38 -4.664127e-03
bigcom80         5.892956e-38  6.495676e-03
bigcom82        -4.216454e-38 -4.661169e-03
bigcom83        -4.214701e-38 -4.728263e-03
bigcom84        -4.216103e-38 -4.659165e-03
bigcom85        -4.215752e-38 -4.662915e-03
bigcom87        -4.216804e-38 -4.654399e-03
bigcom89        -4.214701e-38 -4.662351e-03
bigcom91        -4.217155e-38 -4.654916e-03
bigcom92        -1.155206e-38 -1.285011e-03
bigcom93         3.620613e-37  3.986794e-02
bigcom96        -4.214701e-38 -4.655970e-03
bigcom97        -4.217506e-38 -4.657984e-03
bigcom98        -4.214701e-38 -4.671162e-03
bigcom99        -4.214701e-38 -4.680080e-03
bigcom101        1.400817e-38  1.546461e-03
bigcom104       -4.217856e-38 -4.655800e-03
bigcom106       -4.215752e-38 -4.662035e-03
bigcom109       -4.215402e-38 -4.667694e-03
bigcom113       -4.216103e-38 -4.656594e-03
bigcom116       -4.228761e-38 -4.660856e-03
bigcom120       -4.215052e-38 -4.658823e-03
bigcom123       -4.215402e-38 -4.650689e-03
bigcom126        2.104657e-37  2.320283e-02
bigcom127       -4.215402e-38 -4.641664e-03
bigcom137       -4.216454e-38 -4.659287e-03
bigcom139       -4.213651e-38 -4.653100e-03
bigcom140       -4.215402e-38 -4.661155e-03
bigcom143       -4.215052e-38 -4.657123e-03
bigcom145       -4.214351e-38 -4.646923e-03
bigcom146        1.022301e-37  1.127695e-02
bigcom147        1.791355e-39  2.031562e-04
bigcom149       -4.214701e-38 -4.652233e-03
bigcom153        1.022896e-37  1.127949e-02
bigcom154        3.005553e-38  3.304962e-03
bigcom156       -4.215752e-38 -4.665699e-03
bigcom157       -4.218207e-38 -4.632818e-03
bigcom158        3.620613e-37  3.992212e-02
bigcom160       -4.214701e-38 -4.654726e-03
bigcom161       -4.214701e-38 -4.664183e-03
bigcom162        3.620613e-37  3.993764e-02
bigcom164       -4.214001e-38 -4.660662e-03
bigcom166        3.560904e-38  3.919367e-03
bigcom167        3.791108e-39  4.215223e-04
bigcom171       -4.216804e-38 -4.655858e-03
bigcom173       -4.215402e-38 -4.657704e-03
bigcom175        2.104657e-37  2.320453e-02
bigcom176       -4.214351e-38 -4.664611e-03
bigcom177        1.262836e-37  1.393132e-02
bigcom178       -4.215052e-38 -4.657394e-03
bigcom180        1.599571e-37  1.765088e-02
bigcom181       -4.218909e-38 -4.660670e-03
bigcom184       -4.214701e-38 -4.657265e-03
bigcom186       -4.214701e-38 -4.661904e-03
bigcom187       -4.214351e-38 -4.651439e-03
bigcom189       -4.217155e-38 -4.674977e-03
bigcom194       -4.215402e-38 -4.660990e-03
bigcom195       -4.215052e-38 -4.668925e-03
bigcom196       -4.214701e-38 -4.661248e-03
bigcom204       -4.216454e-38 -4.656401e-03
bigcom205       -4.214701e-38 -4.667899e-03
bigcom212        2.947178e-37  3.250842e-02
bigcom214       -4.215402e-38 -4.674049e-03
bigcom222        2.104657e-37  2.320626e-02
bigcom223       -4.215052e-38 -4.647923e-03
bigcom226       -4.214701e-38 -4.659381e-03
bigcom227       -4.214701e-38 -4.664772e-03
bigcom229       -4.214001e-38 -4.662189e-03
bigcom233       -4.214701e-38 -4.657422e-03
bigcom236       -4.214351e-38 -4.655358e-03
bigcom237       -4.214351e-38 -4.655403e-03
bigcom246        3.005553e-38  3.312297e-03
bigcom248       -4.218558e-38 -4.650747e-03
bigcom249        1.599571e-37  1.764998e-02
bigcom250       -4.218558e-38 -4.664635e-03
bigcom254       -4.215402e-38 -4.660889e-03
bigcom266       -4.214701e-38 -4.663922e-03
bigcom269       -4.215052e-38 -4.675211e-03
bigcom272       -4.214351e-38 -4.672440e-03
bigcom274        3.798063e-39  4.278735e-04
bigcom281       -4.215752e-38 -4.707303e-03
bigcom291       -4.214701e-38 -4.658071e-03
bigcom292        1.599571e-37  1.764117e-02
bigcom295       -4.215402e-38 -4.657678e-03
bigcom299       -4.214351e-38 -4.660383e-03
bigcom301        1.263466e-37  1.393484e-02
bigcom306       -4.214701e-38 -4.668757e-03
bigcom309       -4.215752e-38 -4.662922e-03
bigcom314       -4.214701e-38 -4.649634e-03
bigcom321        4.974332e-38  5.470243e-03
bigcom341       -4.214351e-38 -4.664683e-03
bigcom350       -4.214701e-38 -4.657758e-03
bigcom353       -4.214351e-38 -4.665810e-03
bigcom359       -4.214701e-38 -4.658641e-03
bigcom363        1.599571e-37  1.764327e-02
bigcom365       -4.215052e-38 -4.654340e-03
bigcom385        1.022301e-37  1.126509e-02
bigcom386       -4.214351e-38 -4.657337e-03
bigcom408       -4.216103e-38 -4.651399e-03
bigcom412       -4.215052e-38 -4.647149e-03
bigcom480       -4.215052e-38 -4.664561e-03
spin_vertex     -3.697117e-39 -4.670526e-04
membership_s1   -1.325281e-38 -1.468905e-03
membership_s3   -4.219963e-38 -4.672902e-03
membership_s4    1.199905e-39  1.454477e-04
membership_s5   -6.687046e-39 -7.295379e-04
membership_s6   -2.105367e-39 -2.426695e-04
membership_s7    1.005120e-39  1.059841e-04
membership_s8    1.600237e-37  1.758840e-02
membership_s9    2.102977e-38  2.302474e-03
membership_s11  -4.216804e-38 -4.671046e-03
membership_s12   3.005553e-38  3.305763e-03
membership_s14  -4.216103e-38 -4.664244e-03
membership_s15  -1.277590e-38 -1.412972e-03
membership_s16  -4.217506e-38 -4.657477e-03
membership_s17  -4.216103e-38 -4.668664e-03
membership_s18  -1.983110e-38 -2.194539e-03
membership_s20  -4.215402e-38 -4.670196e-03
membership_s21   2.356278e-38  2.583594e-03
membership_s22   1.112210e-37  1.223219e-02
membership_s24  -1.245584e-38 -1.407010e-03
membership_s25  -4.221719e-38 -4.651298e-03
membership_s26  -4.218909e-38 -4.665600e-03
membership_s27   1.528959e-38  1.685246e-03
membership_s28   2.102977e-38  2.280862e-03
membership_s30  -1.966583e-39 -2.048765e-04
membership_s31   6.789293e-39  7.352775e-04
membership_s32  -5.292445e-39 -5.827063e-04
membership_s33   1.022301e-37  1.125965e-02
membership_s36   7.310040e-39  8.010745e-04
membership_s37  -1.192556e-38 -1.323366e-03
V1              -3.852578e-39 -4.163780e-04
V2               2.272473e-38  2.485790e-03
pdi             -2.078862e-36 -1.787521e-01
adhesion         5.058775e-43  5.415216e-08
cohesion        -1.013340e-42 -1.084756e-07
inner           -2.702711e-43 -2.825082e-08
outer           -4.372671e-43 -4.601813e-08
ioratio         -1.455947e-38 -1.585286e-03
comsize         -3.284080e-42 -3.567436e-07
[1] "Dataset: all_C Model GBM, run: 2 of 10 2015-06-17 23:12:42"
Iter   TrainDeviance   ValidDeviance   StepSize   Improve
     1        0.3467            -nan     0.0100    0.0000
     2        0.3463            -nan     0.0100   -0.0000
     3        0.3459            -nan     0.0100   -0.0000
     4        0.3454            -nan     0.0100   -0.0000
     5        0.3447            -nan     0.0100   -0.0000
     6        0.3442            -nan     0.0100    0.0000
     7        0.3437            -nan     0.0100   -0.0000
     8        0.3432            -nan     0.0100   -0.0000
     9        0.3424            -nan     0.0100   -0.0001
    10        0.3419            -nan     0.0100   -0.0000
    20        0.3376            -nan     0.0100   -0.0000
    40        0.3297            -nan     0.0100   -0.0000
    60        0.3222            -nan     0.0100    0.0000
    80        0.3161            -nan     0.0100    0.0000
   100        0.3102            -nan     0.0100   -0.0000
   120        0.3049            -nan     0.0100   -0.0000
   140        0.2996            -nan     0.0100   -0.0000
   160        0.2945            -nan     0.0100    0.0000
   180        0.2894            -nan     0.0100   -0.0000
   200        0.2847            -nan     0.0100    0.0000
   220        0.2799            -nan     0.0100   -0.0000
   240        0.2755            -nan     0.0100   -0.0000
   260        0.2714            -nan     0.0100    0.0000
   280        0.2677            -nan     0.0100   -0.0000
   300        0.2636            -nan     0.0100   -0.0000
   320        0.2598            -nan     0.0100   -0.0000
   340        0.2560            -nan     0.0100   -0.0000
   360        0.2524            -nan     0.0100   -0.0000
   380        0.2488            -nan     0.0100   -0.0000
   400        0.2456            -nan     0.0100   -0.0000
   411        0.2437            -nan     0.0100   -0.0000

[1] "GBM variable coefficients"
                            var     rel.inf
comsize                 comsize 3.447192859
V2                           V2 3.176907936
V1                           V1 3.150535175
ratio5                   ratio5 3.025598421
ratio2                   ratio2 2.775307702
outer                     outer 2.765676145
pagerank               pagerank 2.669872945
fourth                   fourth 2.385573030
inner                     inner 2.270347092
orbit18                 orbit18 1.695930054
bet                         bet 1.529895927
knn                         knn 1.510388843
graph19                 graph19 1.420934546
ratio4                   ratio4 1.399414091
adhesion               adhesion 1.379137899
ioratio                 ioratio 1.370924234
cohesion               cohesion 1.370315508
ratio1                   ratio1 1.350292912
spin_vertex         spin_vertex 1.332539561
walktrap_vertex walktrap_vertex 1.318529492
orbit45                 orbit45 1.313770984
graph10                 graph10 1.284424016
trans                     trans 1.168565535
graph12                 graph12 1.129126733
graph17                 graph17 1.123250328
graph13                 graph13 1.111926037
orbit36                 orbit36 0.977582544
orbit19                 orbit19 0.944545444
orbit39                 orbit39 0.937623561
graph23                 graph23 0.913175389
graph21                 graph21 0.904292951
orbit50                 orbit50 0.900370660
graph11                 graph11 0.895846638
graph4                   graph4 0.891797626
orbit31                 orbit31 0.847228292
orbit35                 orbit35 0.834111975
sixth                     sixth 0.826704094
orbit37                 orbit37 0.819510277
upto_sixth           upto_sixth 0.757699781
graph16                 graph16 0.749887813
membership_s22   membership_s22 0.734255157
upto_fifth           upto_fifth 0.687978239
orbit20                 orbit20 0.681883000
graph1                   graph1 0.677469083
graph3                   graph3 0.675030759
third                     third 0.674155414
graph5                   graph5 0.673497393
graph20                 graph20 0.672058681
orbit16                 orbit16 0.661388767
graph18                 graph18 0.659435144
constraint           constraint 0.656246184
orbit25                 orbit25 0.655192898
graph6                   graph6 0.654377681
ratio6                   ratio6 0.644897434
orbit51                 orbit51 0.641615817
orbit24                 orbit24 0.630269983
graph9                   graph9 0.624806170
orbit17                 orbit17 0.624710335
orbit56                 orbit56 0.624049389
orbit55                 orbit55 0.621524216
orbit27                 orbit27 0.598861438
graph25                 graph25 0.593895318
orbit62                 orbit62 0.566777164
orbit64                 orbit64 0.550384674
orbit65                 orbit65 0.524526774
membership_s21   membership_s21 0.511518022
graph26                 graph26 0.505234190
orbit9                   orbit9 0.497146305
orbit10                 orbit10 0.489239089
orbit60                 orbit60 0.461051726
close                     close 0.460358014
orbit30                 orbit30 0.452808192
orbit46                 orbit46 0.448527170
orbit40                 orbit40 0.442900537
hubscore               hubscore 0.441049692
ratio3                   ratio3 0.429702705
orbit66                 orbit66 0.429437521
graph14                 graph14 0.421373884
orbit21                 orbit21 0.415460183
orbit32                 orbit32 0.411952730
orbit28                 orbit28 0.405242507
orbit48                 orbit48 0.380175028
orbit15                 orbit15 0.373795591
fifth                     fifth 0.372236286
bigcom80               bigcom80 0.369316093
orbit5                   orbit5 0.368525538
orbit49                 orbit49 0.363053813
orbit52                 orbit52 0.354345139
orbit29                 orbit29 0.351315538
orbit38                 orbit38 0.343396735
graph7                   graph7 0.338681351
orbit59                 orbit59 0.328939178
membership_s27   membership_s27 0.311316260
upto_third           upto_third 0.310050780
orbit61                 orbit61 0.301471458
graph15                 graph15 0.294774955
graph22                 graph22 0.292555581
upto_second         upto_second 0.288552756
orbit44                 orbit44 0.288421925
upto_fourth         upto_fourth 0.277332668
bigcom153             bigcom153 0.274929393
orbit41                 orbit41 0.274455292
orbit4                   orbit4 0.271223125
orbit53                 orbit53 0.270875190
orbit57                 orbit57 0.269103501
graph2                   graph2 0.267804749
orbit6                   orbit6 0.267364879
coreness               coreness 0.263371942
bigcom301             bigcom301 0.254543984
bigcom9                 bigcom9 0.253475264
graph24                 graph24 0.249033160
graph0                   graph0 0.248383660
orbit54                 orbit54 0.243597868
orbit1                   orbit1 0.235596548
orbit47                 orbit47 0.230733671
second                   second 0.228913601
membership_s31   membership_s31 0.223602764
orbit12                 orbit12 0.222618195
membership_s30   membership_s30 0.207942238
orbit22                 orbit22 0.199085062
orbit70                 orbit70 0.197222830
graph28                 graph28 0.196333622
orbit2                   orbit2 0.186679590
membership_s28   membership_s28 0.184763612
orbit69                 orbit69 0.183064524
orbit26                 orbit26 0.181640035
graph8                   graph8 0.172788816
bigcom162             bigcom162 0.172128878
graph27                 graph27 0.162272511
bigcom69               bigcom69 0.162248718
orbit11                 orbit11 0.148206353
membership_s36   membership_s36 0.146944597
graph29                 graph29 0.142854640
orbit42                 orbit42 0.141690781
orbit13                 orbit13 0.138388596
bigcom8                 bigcom8 0.135876577
orbit63                 orbit63 0.132908753
orbit58                 orbit58 0.129462056
AP                           AP 0.123167410
membership_s32   membership_s32 0.111625973
orbit23                 orbit23 0.111508752
orbit33                 orbit33 0.108647733
bigcom56               bigcom56 0.106926151
bigcom40               bigcom40 0.092206481
orbit7                   orbit7 0.084261988
evcent                   evcent 0.082746624
bigcom26               bigcom26 0.082654255
orbit68                 orbit68 0.080765348
bigcom39               bigcom39 0.068861915
bigcom274             bigcom274 0.066762003
membership_s1     membership_s1 0.066120266
orbit71                 orbit71 0.065217023
membership_s7     membership_s7 0.064688944
bigcom22               bigcom22 0.063032494
orbit43                 orbit43 0.055467458
bigcom158             bigcom158 0.051256953
bigcom13               bigcom13 0.047294956
bigcom44               bigcom44 0.045208927
membership_s4     membership_s4 0.038194441
selfinter             selfinter 0.037614058
bigcom4                 bigcom4 0.037027190
bigcom1                 bigcom1 0.036557996
bigcom3                 bigcom3 0.034644682
bigcom28               bigcom28 0.034559595
ecc                         ecc 0.028663401
orbit67                 orbit67 0.027312844
membership_s18   membership_s18 0.020695482
membership_s5     membership_s5 0.016299493
pdi                         pdi 0.012178193
membership_s6     membership_s6 0.008400094
orbit0                   orbit0 0.000000000
orbit3                   orbit3 0.000000000
orbit8                   orbit8 0.000000000
orbit14                 orbit14 0.000000000
orbit34                 orbit34 0.000000000
orbit72                 orbit72 0.000000000
eccrad                   eccrad 0.000000000
first                     first 0.000000000
bigcom2                 bigcom2 0.000000000
bigcom6                 bigcom6 0.000000000
bigcom11               bigcom11 0.000000000
bigcom15               bigcom15 0.000000000
bigcom16               bigcom16 0.000000000
bigcom21               bigcom21 0.000000000
bigcom24               bigcom24 0.000000000
bigcom30               bigcom30 0.000000000
bigcom31               bigcom31 0.000000000
bigcom32               bigcom32 0.000000000
bigcom33               bigcom33 0.000000000
bigcom34               bigcom34 0.000000000
bigcom36               bigcom36 0.000000000
bigcom37               bigcom37 0.000000000
bigcom38               bigcom38 0.000000000
bigcom43               bigcom43 0.000000000
bigcom46               bigcom46 0.000000000
bigcom47               bigcom47 0.000000000
bigcom49               bigcom49 0.000000000
bigcom50               bigcom50 0.000000000
bigcom51               bigcom51 0.000000000
bigcom52               bigcom52 0.000000000
bigcom54               bigcom54 0.000000000
bigcom62               bigcom62 0.000000000
bigcom66               bigcom66 0.000000000
bigcom68               bigcom68 0.000000000
bigcom71               bigcom71 0.000000000
bigcom72               bigcom72 0.000000000
bigcom73               bigcom73 0.000000000
bigcom74               bigcom74 0.000000000
bigcom75               bigcom75 0.000000000
bigcom76               bigcom76 0.000000000
bigcom77               bigcom77 0.000000000
bigcom79               bigcom79 0.000000000
bigcom82               bigcom82 0.000000000
bigcom83               bigcom83 0.000000000
bigcom84               bigcom84 0.000000000
bigcom85               bigcom85 0.000000000
bigcom87               bigcom87 0.000000000
bigcom89               bigcom89 0.000000000
bigcom91               bigcom91 0.000000000
bigcom92               bigcom92 0.000000000
bigcom93               bigcom93 0.000000000
bigcom96               bigcom96 0.000000000
bigcom97               bigcom97 0.000000000
bigcom98               bigcom98 0.000000000
bigcom99               bigcom99 0.000000000
bigcom101             bigcom101 0.000000000
bigcom104             bigcom104 0.000000000
bigcom106             bigcom106 0.000000000
bigcom109             bigcom109 0.000000000
bigcom113             bigcom113 0.000000000
bigcom116             bigcom116 0.000000000
bigcom120             bigcom120 0.000000000
bigcom123             bigcom123 0.000000000
bigcom126             bigcom126 0.000000000
bigcom127             bigcom127 0.000000000
bigcom137             bigcom137 0.000000000
bigcom139             bigcom139 0.000000000
bigcom140             bigcom140 0.000000000
bigcom143             bigcom143 0.000000000
bigcom145             bigcom145 0.000000000
bigcom146             bigcom146 0.000000000
bigcom147             bigcom147 0.000000000
bigcom149             bigcom149 0.000000000
bigcom154             bigcom154 0.000000000
bigcom156             bigcom156 0.000000000
bigcom157             bigcom157 0.000000000
bigcom160             bigcom160 0.000000000
bigcom161             bigcom161 0.000000000
bigcom164             bigcom164 0.000000000
bigcom166             bigcom166 0.000000000
bigcom167             bigcom167 0.000000000
bigcom171             bigcom171 0.000000000
bigcom173             bigcom173 0.000000000
bigcom175             bigcom175 0.000000000
bigcom176             bigcom176 0.000000000
bigcom177             bigcom177 0.000000000
bigcom178             bigcom178 0.000000000
bigcom180             bigcom180 0.000000000
bigcom181             bigcom181 0.000000000
bigcom184             bigcom184 0.000000000
bigcom186             bigcom186 0.000000000
bigcom187             bigcom187 0.000000000
bigcom189             bigcom189 0.000000000
bigcom194             bigcom194 0.000000000
bigcom195             bigcom195 0.000000000
bigcom196             bigcom196 0.000000000
bigcom204             bigcom204 0.000000000
bigcom205             bigcom205 0.000000000
bigcom212             bigcom212 0.000000000
bigcom214             bigcom214 0.000000000
bigcom222             bigcom222 0.000000000
bigcom223             bigcom223 0.000000000
bigcom226             bigcom226 0.000000000
bigcom227             bigcom227 0.000000000
bigcom229             bigcom229 0.000000000
bigcom233             bigcom233 0.000000000
bigcom236             bigcom236 0.000000000
bigcom237             bigcom237 0.000000000
bigcom246             bigcom246 0.000000000
bigcom248             bigcom248 0.000000000
bigcom249             bigcom249 0.000000000
bigcom250             bigcom250 0.000000000
bigcom254             bigcom254 0.000000000
bigcom266             bigcom266 0.000000000
bigcom269             bigcom269 0.000000000
bigcom272             bigcom272 0.000000000
bigcom281             bigcom281 0.000000000
bigcom291             bigcom291 0.000000000
bigcom292             bigcom292 0.000000000
bigcom295             bigcom295 0.000000000
bigcom299             bigcom299 0.000000000
bigcom306             bigcom306 0.000000000
bigcom309             bigcom309 0.000000000
bigcom314             bigcom314 0.000000000
bigcom321             bigcom321 0.000000000
bigcom341             bigcom341 0.000000000
bigcom350             bigcom350 0.000000000
bigcom353             bigcom353 0.000000000
bigcom359             bigcom359 0.000000000
bigcom363             bigcom363 0.000000000
bigcom365             bigcom365 0.000000000
bigcom385             bigcom385 0.000000000
bigcom386             bigcom386 0.000000000
bigcom408             bigcom408 0.000000000
bigcom412             bigcom412 0.000000000
bigcom480             bigcom480 0.000000000
membership_s3     membership_s3 0.000000000
membership_s8     membership_s8 0.000000000
membership_s9     membership_s9 0.000000000
membership_s11   membership_s11 0.000000000
membership_s12   membership_s12 0.000000000
membership_s14   membership_s14 0.000000000
membership_s15   membership_s15 0.000000000
membership_s16   membership_s16 0.000000000
membership_s17   membership_s17 0.000000000
membership_s20   membership_s20 0.000000000
membership_s24   membership_s24 0.000000000
membership_s25   membership_s25 0.000000000
membership_s26   membership_s26 0.000000000
membership_s33   membership_s33 0.000000000
membership_s37   membership_s37 0.000000000
[1] "Dataset: all_C Model RF, run: 2 of 10 2015-06-17 23:20:10"
     |      Out-of-bag   |
Tree |      MSE  %Var(y) |
   1 |  0.08232   205.54 |
   2 |   0.0777   194.00 |
   3 |  0.07323   182.85 |
   4 |  0.06974   174.12 |
   5 |  0.06626   165.44 |
   6 |  0.06329   158.01 |
   7 |  0.06132   153.11 |
   8 |  0.05912   147.61 |
   9 |  0.05631   140.60 |
  10 |  0.05474   136.67 |
  11 |  0.05362   133.89 |
  12 |  0.05256   131.22 |
  13 |  0.05172   129.13 |
  14 |  0.05077   126.76 |
  15 |  0.05004   124.95 |
  16 |  0.04953   123.68 |
  17 |  0.04886   121.99 |
  18 |  0.04852   121.13 |
  19 |  0.04806   120.00 |
  20 |  0.04781   119.36 |
  21 |  0.04764   118.94 |
  22 |  0.04749   118.58 |
  23 |   0.0473   118.09 |
  24 |   0.0471   117.59 |
  25 |   0.0469   117.09 |
  26 |   0.0467   116.59 |
  27 |  0.04641   115.88 |
  28 |  0.04625   115.48 |
  29 |   0.0462   115.36 |
  30 |  0.04606   115.01 |
  31 |  0.04588   114.55 |
  32 |  0.04583   114.42 |
  33 |  0.04573   114.17 |
  34 |  0.04565   113.98 |
  35 |  0.04556   113.76 |
  36 |  0.04555   113.72 |
  37 |  0.04549   113.57 |
  38 |  0.04542   113.40 |
  39 |  0.04532   113.16 |
  40 |  0.04517   112.79 |
  41 |  0.04514   112.70 |
  42 |  0.04508   112.55 |
  43 |  0.04502   112.40 |
  44 |  0.04506   112.50 |
  45 |  0.04497   112.28 |
  46 |  0.04488   112.05 |
  47 |  0.04474   111.69 |
  48 |  0.04469   111.58 |
  49 |  0.04465   111.48 |
  50 |  0.04463   111.42 |
  51 |  0.04461   111.39 |
  52 |  0.04456   111.25 |
  53 |  0.04451   111.12 |
  54 |  0.04449   111.09 |
  55 |  0.04446   111.01 |
  56 |  0.04434   110.70 |
  57 |  0.04431   110.62 |
  58 |  0.04429   110.59 |
  59 |  0.04423   110.44 |
  60 |  0.04425   110.48 |
  61 |  0.04419   110.33 |
  62 |  0.04417   110.28 |
  63 |   0.0441   110.12 |
  64 |  0.04407   110.04 |
  65 |  0.04407   110.02 |
  66 |  0.04404   109.95 |
  67 |  0.04401   109.88 |
  68 |    0.044   109.87 |
  69 |  0.04396   109.77 |
  70 |  0.04394   109.71 |
  71 |  0.04393   109.69 |
  72 |   0.0439   109.62 |
  73 |  0.04391   109.63 |
  74 |  0.04395   109.72 |
  75 |  0.04392   109.67 |
  76 |  0.04392   109.65 |
  77 |   0.0439   109.62 |
  78 |  0.04387   109.54 |
  79 |  0.04383   109.44 |
  80 |   0.0438   109.35 |
  81 |  0.04378   109.30 |
  82 |  0.04375   109.24 |
  83 |  0.04372   109.16 |
  84 |  0.04371   109.13 |
  85 |  0.04369   109.08 |
  86 |  0.04369   109.09 |
  87 |  0.04368   109.06 |
  88 |  0.04367   109.04 |
  89 |  0.04369   109.07 |
  90 |   0.0437   109.10 |
  91 |  0.04373   109.17 |
  92 |  0.04367   109.04 |
  93 |  0.04369   109.08 |
  94 |  0.04367   109.03 |
  95 |  0.04368   109.07 |
  96 |  0.04368   109.06 |
  97 |  0.04365   108.98 |
  98 |  0.04363   108.93 |
  99 |  0.04362   108.92 |
 100 |  0.04363   108.92 |
[1] "Random Forest variable coefficients"
                      %IncMSE IncNodePurity
graph5           9.535712e-03    2.37794447
graph6           5.459083e-03    2.58144459
graph7           3.496806e-03    1.22161642
graph8           9.058220e-04    0.49985395
graph9           7.537355e-03    2.49426413
graph10          1.890870e-02    4.06747454
graph11          9.347851e-03    3.36830301
graph12          1.353966e-02    2.95037171
graph13          1.019677e-02    2.79415455
graph14          9.309081e-03    2.82846098
graph15          2.043111e-02    2.68778137
graph16          1.536595e-02    3.15752754
graph17          1.136540e-02    3.10420467
graph18          6.456032e-03    1.50743928
graph19          1.382409e-02    3.74610094
graph20          1.145242e-02    2.72791875
graph21          9.510582e-03    2.28254942
graph22          9.273454e-03    1.47831446
graph23          1.631515e-02    3.46571690
graph24          8.616104e-03    1.55052161
graph25          7.787151e-03    2.25316590
graph26          1.427412e-02    1.68876011
graph27          5.753780e-03    1.09750571
graph28          2.083537e-03    0.89021828
graph29          9.050895e-04    0.51264243
orbit0           6.885482e-04    0.91309809
orbit1           8.091000e-03    2.66955501
orbit2           4.078600e-03    0.91078505
orbit3           3.003673e-03    0.93701043
orbit4           1.201402e-02    2.77564464
orbit5           1.392201e-02    1.99012412
orbit6           1.072299e-02    3.11716591
orbit7           3.417893e-03    1.06718307
orbit8           8.815300e-03    2.31264203
orbit9           9.323421e-03    2.67511280
orbit10          9.033448e-03    1.58950294
orbit11          4.311865e-03    1.11595718
orbit12          5.979713e-03    1.40550787
orbit13          3.615288e-03    0.90160423
orbit14          1.392028e-03    0.66135868
orbit15          9.859889e-03    3.23803932
orbit16          7.036491e-03    2.54115960
orbit17          1.960227e-02    2.87999058
orbit18          2.353146e-02    5.11171589
orbit19          1.240612e-02    3.38752413
orbit20          2.109137e-02    2.70271040
orbit21          6.890595e-03    1.93424736
orbit22          1.668058e-02    3.93198494
orbit23          2.588795e-03    1.23175793
orbit24          2.197424e-02    3.66489819
orbit25          6.305337e-03    1.59589187
orbit26          4.324989e-03    1.33762804
orbit27          1.555729e-02    4.05504631
orbit28          1.205134e-02    2.50229635
orbit29          1.000844e-02    1.56145045
orbit30          1.149417e-02    1.31852251
orbit31          1.106581e-02    3.03776033
orbit32          7.631955e-03    2.23138137
orbit33          5.515058e-03    1.18132026
orbit34          1.223606e-02    2.50286124
orbit35          1.027563e-02    3.65068076
orbit36          2.421230e-02    3.46658143
orbit37          1.548511e-02    2.63578539
orbit38          4.419265e-03    1.60611807
orbit39          1.687053e-02    3.77653757
orbit40          8.345386e-03    1.60828415
orbit41          1.135853e-02    1.34815714
orbit42          4.117666e-03    0.87613175
orbit43          1.141786e-02    1.29148763
orbit44          2.122649e-03    0.98452002
orbit45          1.963558e-02    4.11299439
orbit46          1.464439e-02    1.94446303
orbit47          1.034053e-02    1.49820754
orbit48          9.346526e-03    1.25649040
orbit49          7.589720e-03    2.61012464
orbit50          7.220941e-03    2.54979721
orbit51          1.209416e-02    2.22139922
orbit52          8.475335e-03    1.50894184
orbit53          1.178749e-02    1.78163620
orbit54          4.139883e-03    1.75442170
orbit55          7.337220e-03    1.32070517
orbit56          1.662377e-02    3.65779816
orbit57          5.926539e-03    1.08467034
orbit58          2.032087e-03    0.70369898
orbit59          1.382837e-02    1.66209496
orbit60          8.534677e-03    1.23913350
orbit61          2.882428e-03    0.70143810
orbit62          8.865261e-03    2.37855497
orbit63          5.643202e-03    1.16801746
orbit64          9.720676e-03    1.69275218
orbit65          1.010295e-02    1.90264564
orbit66          4.879267e-03    1.18144318
orbit67          1.904551e-03    0.66315309
orbit68          2.961191e-03    1.09024022
orbit69          3.908736e-03    0.72570969
orbit70          1.703723e-03    0.99173640
orbit71          1.632397e-03    0.42457185
orbit72          6.821039e-04    0.59565087
AP               1.447611e-04    0.26448505
bet              1.067228e-02    4.41917309
ecc              2.534494e-04    0.29864162
eccrad           4.285988e-04    0.34194685
close            8.893832e-03    2.19274286
constraint       8.065573e-03    2.45599766
coreness         5.185668e-03    1.45322909
knn              1.108731e-02    4.51892928
hubscore         8.878633e-03    2.18533405
pagerank         1.659508e-02    7.77379084
trans            5.997335e-03    2.72222414
evcent           9.012918e-03    2.52115527
first            7.818708e-04    0.83493125
upto_second      7.236270e-03    2.45160651
upto_third       8.035007e-03    2.56205952
upto_fourth      7.168729e-03    2.52161878
upto_fifth       9.100160e-03    2.54011006
upto_sixth       1.012256e-02    3.07387641
second           9.498993e-03    2.30677089
third            8.096879e-03    3.30536570
fourth           1.017868e-02    6.26514601
fifth            6.473710e-03    3.34166308
sixth            7.002675e-03    2.74488811
ratio1           1.158367e-02    4.36979906
ratio2           1.732825e-02    7.42488104
ratio3           9.100148e-03    3.92225888
ratio4           1.296887e-02    5.84302561
ratio5           6.455618e-03    8.65502885
ratio6           1.649897e-02    4.16352401
selfinter        9.153031e-05    0.38437660
walktrap_vertex  3.706681e-03    3.86077620
bigcom1          5.007576e-04    0.66777446
bigcom2         -2.758699e-05    0.16172476
bigcom3          5.035583e-05    0.56461585
bigcom4          7.915816e-04    0.67959653
bigcom6         -4.039639e-06    0.43827658
bigcom8          5.503008e-04    1.05590779
bigcom9          8.263437e-05    0.68332199
bigcom11        -1.470248e-05    0.19962619
bigcom13         1.738348e-05    0.43815325
bigcom15         0.000000e+00    0.00000000
bigcom16         0.000000e+00    0.00000000
bigcom21         1.898871e-05    0.31126628
bigcom22         1.214228e-04    0.86468943
bigcom24         0.000000e+00    0.00000000
bigcom26         5.299922e-05    0.52982009
bigcom28         3.551011e-04    0.56631013
bigcom30        -1.769634e-05    0.07571373
bigcom31         0.000000e+00    0.00000000
bigcom32         0.000000e+00    0.00000000
bigcom33         0.000000e+00    0.00000000
bigcom34         0.000000e+00    0.00000000
bigcom36         0.000000e+00    0.00000000
bigcom37         0.000000e+00    0.00000000
bigcom38        -3.124746e-05    0.25711506
bigcom39         1.619443e-06    0.34448843
bigcom40         2.345381e-04    0.64712997
bigcom43        -1.387888e-05    0.34371529
bigcom44         2.847224e-04    0.63145632
bigcom46         5.397912e-06    0.10724070
bigcom47         0.000000e+00    0.00000000
bigcom49         0.000000e+00    0.00000000
bigcom50         1.230546e-05    0.42766598
bigcom51         0.000000e+00    0.00000000
bigcom52         0.000000e+00    0.00000000
bigcom54         0.000000e+00    0.00000000
bigcom56         6.810639e-06    0.36791036
bigcom62         0.000000e+00    0.00000000
bigcom66         0.000000e+00    0.00000000
bigcom68         9.347424e-06    0.40468750
bigcom69         1.244943e-05    0.58228832
bigcom71         0.000000e+00    0.00000000
bigcom72         0.000000e+00    0.00000000
bigcom73         0.000000e+00    0.00000000
bigcom74         0.000000e+00    0.00000000
bigcom75         0.000000e+00    0.00000000
bigcom76        -1.511061e-05    0.30120502
bigcom77         0.000000e+00    0.00000000
bigcom79         0.000000e+00    0.00000000
bigcom80         3.442260e-05    0.59073916
bigcom82         0.000000e+00    0.00000000
bigcom83         0.000000e+00    0.00000000
bigcom84         0.000000e+00    0.00000000
bigcom85         0.000000e+00    0.00000000
bigcom87         0.000000e+00    0.00000000
bigcom89         0.000000e+00    0.00000000
bigcom91         0.000000e+00    0.00000000
bigcom92        -6.091937e-07    0.05024620
bigcom93         7.114950e-05    0.95769275
bigcom96         0.000000e+00    0.00000000
bigcom97         0.000000e+00    0.00000000
bigcom98         0.000000e+00    0.00000000
bigcom99         0.000000e+00    0.00000000
bigcom101        2.338953e-06    0.33998449
bigcom104        0.000000e+00    0.00000000
bigcom106        0.000000e+00    0.00000000
bigcom109        0.000000e+00    0.00000000
bigcom113        0.000000e+00    0.00000000
bigcom116        0.000000e+00    0.00000000
bigcom120        0.000000e+00    0.00000000
bigcom123        0.000000e+00    0.00000000
bigcom126        0.000000e+00    0.00000000
bigcom127        0.000000e+00    0.00000000
bigcom137       -3.396819e-05    0.36129957
bigcom139        0.000000e+00    0.00000000
bigcom140        0.000000e+00    0.00000000
bigcom143        0.000000e+00    0.00000000
bigcom145        0.000000e+00    0.00000000
bigcom146        3.321576e-05    0.56768499
bigcom147        3.700714e-05    0.32696917
bigcom149        0.000000e+00    0.00000000
bigcom153        1.407643e-04    0.67399585
bigcom154        0.000000e+00    0.00000000
bigcom156        0.000000e+00    0.00000000
bigcom157        0.000000e+00    0.00000000
bigcom158        3.173119e-05    1.05204363
bigcom160        0.000000e+00    0.00000000
bigcom161        0.000000e+00    0.00000000
bigcom162        4.988403e-05    1.12928490
bigcom164        0.000000e+00    0.00000000
bigcom166       -5.115653e-06    0.44521646
bigcom167        1.143201e-05    0.16747585
bigcom171        0.000000e+00    0.00000000
bigcom173        0.000000e+00    0.00000000
bigcom175        3.231488e-05    0.53421071
bigcom176        0.000000e+00    0.00000000
bigcom177       -2.288430e-05    0.34038866
bigcom178        0.000000e+00    0.00000000
bigcom180       -2.098335e-05    0.47524144
bigcom181        0.000000e+00    0.00000000
bigcom184        0.000000e+00    0.00000000
bigcom186        0.000000e+00    0.00000000
bigcom187        0.000000e+00    0.00000000
bigcom189       -8.902198e-06    0.21788349
bigcom194        0.000000e+00    0.00000000
bigcom195        0.000000e+00    0.00000000
bigcom196        0.000000e+00    0.00000000
bigcom204        0.000000e+00    0.00000000
bigcom205        0.000000e+00    0.00000000
bigcom212        1.037243e-04    1.35597093
bigcom214        0.000000e+00    0.00000000
bigcom222        0.000000e+00    0.00000000
bigcom223        0.000000e+00    0.00000000
bigcom226        0.000000e+00    0.00000000
bigcom227        0.000000e+00    0.00000000
bigcom229        0.000000e+00    0.00000000
bigcom233        0.000000e+00    0.00000000
bigcom236        0.000000e+00    0.00000000
bigcom237        0.000000e+00    0.00000000
bigcom246       -1.756303e-05    0.27822888
bigcom248        0.000000e+00    0.00000000
bigcom249        4.371390e-06    0.44736101
bigcom250        0.000000e+00    0.00000000
bigcom254        0.000000e+00    0.00000000
bigcom266        0.000000e+00    0.00000000
bigcom269        0.000000e+00    0.00000000
bigcom272        0.000000e+00    0.00000000
bigcom274       -9.695851e-07    0.33972925
bigcom281        0.000000e+00    0.00000000
bigcom291        0.000000e+00    0.00000000
bigcom292        0.000000e+00    0.00000000
bigcom295        0.000000e+00    0.00000000
bigcom299        0.000000e+00    0.00000000
bigcom301        2.375104e-05    0.54785268
bigcom306        0.000000e+00    0.00000000
bigcom309        0.000000e+00    0.00000000
bigcom314        0.000000e+00    0.00000000
bigcom321        2.945934e-05    0.45641803
bigcom341        0.000000e+00    0.00000000
bigcom350        0.000000e+00    0.00000000
bigcom353        0.000000e+00    0.00000000
bigcom359        0.000000e+00    0.00000000
bigcom363       -8.293095e-06    0.41281531
bigcom365        0.000000e+00    0.00000000
bigcom385       -1.322463e-05    0.40252668
bigcom386        0.000000e+00    0.00000000
bigcom408        0.000000e+00    0.00000000
bigcom412        0.000000e+00    0.00000000
bigcom480        0.000000e+00    0.00000000
spin_vertex      2.967658e-03    3.85143774
membership_s1    1.295940e-04    0.34027914
membership_s3    0.000000e+00    0.00000000
membership_s4    1.414935e-04    0.64686387
membership_s5    5.195940e-05    0.46991649
membership_s6    4.823643e-04    0.49720723
membership_s7    4.808571e-05    0.59872312
membership_s8    0.000000e+00    0.00000000
membership_s9   -1.160959e-05    0.12973106
membership_s11   0.000000e+00    0.00000000
membership_s12  -2.004568e-05    0.33031614
membership_s14   0.000000e+00    0.00000000
membership_s15   2.102043e-06    0.15726552
membership_s16   0.000000e+00    0.00000000
membership_s17   0.000000e+00    0.00000000
membership_s18   1.353182e-05    0.10814416
membership_s20   0.000000e+00    0.00000000
membership_s21   5.634106e-05    1.09309299
membership_s22   1.057826e-04    0.80679449
membership_s24   6.257893e-06    0.06792866
membership_s25   0.000000e+00    0.00000000
membership_s26   0.000000e+00    0.00000000
membership_s27   2.798956e-04    0.92540366
membership_s28   7.214353e-05    0.57917837
membership_s30   4.177468e-04    0.83744249
membership_s31   4.913065e-05    0.77641544
membership_s32   1.007735e-04    0.89336518
membership_s33  -2.899686e-05    0.21335247
membership_s36   5.276453e-04    0.65811816
membership_s37  -1.087394e-05    0.11737777
V1               1.077310e-02    8.54278436
V2               5.776811e-03    9.59739407
pdi              2.329356e-04    0.51108346
adhesion         1.686946e-02    6.66803078
cohesion         1.467468e-02    6.91470876
inner            6.832121e-03    6.34216573
outer            4.472948e-03    6.93015223
ioratio          6.341315e-03    6.62313154
comsize          5.926901e-03    8.59413368
[1] "Dataset: all_C Model GLM, run: 2 of 10 2015-06-17 23:28:06"
[1] "glmnet variable coefficients"
                         [,1]          [,2]
(Intercept)     -3.132198e+00 -3.128141e+00
graph0          -6.516860e-41 -4.631362e-06
graph1          -4.477688e-44 -2.880609e-09
graph2          -1.247057e-41 -7.779734e-07
graph3          -2.518237e-45 -1.711877e-10
graph4          -3.626357e-47 -2.032606e-12
graph5          -4.654876e-43 -3.018384e-08
graph6          -1.338283e-44 -8.514031e-10
graph7          -4.832270e-43 -3.018275e-08
graph8          -2.415755e-42 -4.984060e-08
graph9          -5.485320e-47 -3.772301e-12
graph10         -1.461098e-48 -9.084698e-14
graph11         -6.129579e-50 -3.243821e-15
graph12         -1.064682e-46 -7.017033e-12
graph13         -5.889151e-46 -3.860997e-11
graph14         -9.088126e-48 -5.206802e-13
graph15         -2.537928e-44 -1.754306e-09
graph16         -4.006082e-46 -2.645961e-11
graph17         -5.912662e-46 -3.677331e-11
graph18         -1.169967e-44 -7.150122e-10
graph19         -2.600839e-45 -1.681039e-10
graph20         -3.230311e-44 -2.116841e-09
graph21         -1.402324e-44 -9.157862e-10
graph22         -5.835759e-44 -4.041881e-09
graph23         -1.444972e-44 -9.058566e-10
graph24         -2.217966e-44 -1.381863e-09
graph25         -6.962432e-44 -3.619615e-09
graph26         -8.738351e-44 -5.388691e-09
graph27         -4.858297e-44  5.976995e-09
graph28         -2.983124e-43 -1.148854e-08
graph29          1.230746e-42  2.264393e-07
orbit0          -6.516860e-41 -4.629559e-06
orbit1          -9.774659e-43 -6.762888e-08
orbit2          -4.013718e-44 -2.546521e-09
orbit3          -1.247057e-41 -7.773163e-07
orbit4          -2.538172e-44 -1.769246e-09
orbit5          -2.450317e-45 -1.657558e-10
orbit6           1.619895e-46  1.954833e-11
orbit7          -3.703127e-47 -2.110064e-12
orbit8          -4.654876e-43 -3.016128e-08
orbit9          -3.599992e-43 -2.388298e-08
orbit10         -4.856546e-44 -2.918579e-09
orbit11         -1.394728e-44 -9.009433e-10
orbit12         -1.286072e-42 -7.280423e-08
orbit13         -6.583058e-43 -4.212904e-08
orbit14         -2.415755e-42 -4.939857e-08
orbit15         -5.825046e-46 -4.053910e-11
orbit16         -6.114055e-47 -4.181376e-12
orbit17         -3.234583e-46 -2.244769e-11
orbit18         -1.620992e-46 -1.184016e-11
orbit19         -1.030122e-47 -3.953062e-13
orbit20         -3.789335e-47 -2.596165e-12
orbit21         -1.214826e-48 -7.282825e-14
orbit22          6.809285e-49  5.990006e-14
orbit23         -6.581487e-50 -3.622086e-15
orbit24         -1.669954e-45 -1.091839e-10
orbit25         -1.739734e-45 -1.217263e-10
orbit26         -9.950623e-47 -6.493457e-12
orbit27         -1.463804e-44 -1.018490e-09
orbit28         -2.234517e-45 -1.524532e-10
orbit29         -1.497359e-45 -8.879250e-11
orbit30         -1.136248e-45 -7.495418e-11
orbit31          9.078503e-47  9.707234e-12
orbit32         -8.718222e-47 -4.799544e-12
orbit33         -8.513098e-48 -4.971448e-13
orbit34         -2.537928e-44 -1.753017e-09
orbit35         -1.061286e-44 -6.922673e-10
orbit36         -4.073835e-45 -2.846192e-10
orbit37         -2.586090e-45 -1.733909e-10
orbit38         -3.449478e-46 -2.214600e-11
orbit39         -1.336245e-44 -7.859315e-10
orbit40         -4.761148e-45 -3.101492e-10
orbit41         -1.401226e-45 -6.189416e-11
orbit42         -7.099750e-46 -4.580437e-11
orbit43         -1.941093e-44 -9.813928e-10
orbit44         -1.660580e-44 -1.083627e-09
orbit45         -6.133458e-44 -4.043021e-09
orbit46         -1.537506e-44 -8.540880e-10
orbit47         -5.334718e-45 -3.524033e-10
orbit48         -4.719568e-45 -3.037007e-10
orbit49         -1.528812e-43 -1.079266e-08
orbit50         -2.713065e-44 -1.676221e-09
orbit51         -4.894059e-44 -3.128701e-09
orbit52         -1.101552e-43 -7.120095e-09
orbit53         -2.082348e-44 -1.370875e-09
orbit54         -1.609482e-43 -1.060837e-08
orbit55         -6.445665e-44 -4.508046e-09
orbit56         -4.888873e-43 -3.421174e-08
orbit57         -1.726494e-44 -9.639654e-10
orbit58         -3.129435e-44 -2.082273e-09
orbit59         -8.317966e-44 -4.527315e-09
orbit60         -4.427507e-44 -2.640486e-09
orbit61         -5.569783e-44 -3.696184e-09
orbit62         -8.214313e-43 -4.729967e-08
orbit63         -1.113959e-43 -5.142565e-09
orbit64         -1.718977e-43 -9.476665e-09
orbit65         -1.365280e-42 -8.949478e-08
orbit66         -1.196027e-43 -4.663839e-09
orbit67         -1.628329e-43 -1.071499e-08
orbit68          1.305254e-43  2.504626e-08
orbit69         -9.777867e-43 -5.407909e-08
orbit70          1.133341e-43  5.901449e-08
orbit71         -5.318285e-43 -2.741466e-08
orbit72          1.230746e-42  2.271223e-07
AP              -4.402692e-39 -3.365323e-04
bet             -7.359622e-45 -5.185640e-10
ecc              2.004505e-39  1.572033e-04
eccrad           1.202703e-38  9.431930e-04
close           -2.076704e-38 -1.358759e-03
constraint       3.764325e-39  2.805426e-04
coreness        -2.626476e-40 -1.912999e-05
knn              4.869308e-42  3.825682e-07
hubscore        -4.754121e-38 -3.121328e-03
pagerank        -1.294654e-37 -1.056436e-02
trans           -1.407064e-38 -1.148291e-03
evcent          -4.749798e-38 -3.115102e-03
first           -6.516860e-41 -4.625544e-06
upto_second     -1.122557e-42 -7.757949e-08
upto_third      -2.413176e-43 -1.673764e-08
upto_fourth      3.864237e-43  3.400616e-08
upto_fifth       3.239501e-43  2.827031e-08
upto_sixth       1.915629e-42  1.576257e-07
second          -1.092484e-42 -7.536906e-08
third           -2.308627e-43 -1.605288e-08
fourth           7.939574e-43  6.023901e-08
fifth           -5.429228e-43 -4.781944e-08
sixth           -4.884244e-44 -6.672388e-09
ratio1           4.955118e-42  3.881054e-07
ratio2           8.507357e-42  6.452955e-07
ratio3          -6.142272e-41 -5.062284e-06
ratio4           1.464350e-41  1.191085e-06
ratio5          -4.620108e-41 -3.756508e-06
ratio6          -1.001755e-42 -8.482678e-08
selfinter       -8.470828e-39 -6.743330e-04
walktrap_vertex -4.069748e-39 -3.225867e-04
bigcom1          2.413460e-42  1.222179e-06
bigcom2          3.551781e-38  2.895714e-03
bigcom3         -2.247600e-39 -1.813743e-04
bigcom4         -3.347025e-39 -2.659378e-04
bigcom6          1.021390e-37  8.339451e-03
bigcom8          1.483885e-38  1.222180e-03
bigcom9          3.416410e-38  2.785333e-03
bigcom11         3.699751e-39  3.019168e-04
bigcom13         2.300648e-38  1.872380e-03
bigcom15        -4.234765e-38 -3.459316e-03
bigcom16        -4.226998e-38 -3.460278e-03
bigcom21        -1.708197e-38 -1.395008e-03
bigcom22         1.577519e-38  1.296331e-03
bigcom24        -4.224533e-38 -3.459318e-03
bigcom26        -5.716756e-40 -4.726952e-05
bigcom28        -4.194330e-39 -3.256923e-04
bigcom30        -3.325555e-38 -2.717963e-03
bigcom31        -4.223477e-38 -3.455864e-03
bigcom32        -4.228761e-38 -3.456182e-03
bigcom33        -4.223829e-38 -3.456797e-03
bigcom34        -4.224181e-38 -3.454654e-03
bigcom36        -4.226998e-38 -3.465659e-03
bigcom37        -4.223477e-38 -3.441880e-03
bigcom38         2.996429e-38  2.430550e-03
bigcom39         1.904988e-38  1.557625e-03
bigcom40         3.343430e-39  2.836731e-04
bigcom43         4.965213e-38  4.051018e-03
bigcom44         1.746900e-38  1.426394e-03
bigcom46         3.699751e-39  3.023981e-04
bigcom47        -4.227351e-38 -3.454987e-03
bigcom49        -4.226294e-38 -3.457620e-03
bigcom50         4.965213e-38  4.051984e-03
bigcom51        -4.224181e-38 -3.458751e-03
bigcom52        -4.224533e-38 -3.457613e-03
bigcom54        -4.223829e-38 -3.459512e-03
bigcom56         6.420729e-38  5.242627e-03
bigcom62        -4.224181e-38 -3.455261e-03
bigcom66        -4.224181e-38 -3.454954e-03
bigcom68         1.261925e-37  1.030311e-02
bigcom69         7.672331e-38  6.261064e-03
bigcom71        -4.227703e-38 -3.462569e-03
bigcom72        -4.224533e-38 -3.463821e-03
bigcom73        -4.228761e-38 -3.454503e-03
bigcom74        -4.227703e-38 -3.458138e-03
bigcom75        -4.223477e-38 -3.452610e-03
bigcom76         7.006524e-38  5.718810e-03
bigcom77        -4.225589e-38 -3.453710e-03
bigcom79        -4.224181e-38 -3.458747e-03
bigcom80         1.599327e-37  1.306625e-02
bigcom82        -4.225237e-38 -3.457836e-03
bigcom83        -4.223126e-38 -3.502045e-03
bigcom84        -4.224181e-38 -3.455152e-03
bigcom85        -4.224533e-38 -3.458756e-03
bigcom87        -4.226294e-38 -3.453531e-03
bigcom89        -4.223829e-38 -3.459241e-03
bigcom91        -4.225941e-38 -3.454312e-03
bigcom92        -1.068352e-38 -8.787981e-04
bigcom93         4.629840e-37  3.778058e-02
bigcom96        -4.223829e-38 -3.453248e-03
bigcom97        -4.226998e-38 -3.455248e-03
bigcom98        -4.223477e-38 -3.459200e-03
bigcom99        -4.222774e-38 -3.472683e-03
bigcom101        3.699751e-39  3.040887e-04
bigcom104       -4.226646e-38 -3.456445e-03
bigcom106       -4.224533e-38 -3.456011e-03
bigcom109       -4.223829e-38 -3.458608e-03
bigcom113       -4.225237e-38 -3.454557e-03
bigcom116       -4.239013e-38 -3.462240e-03
bigcom120       -4.223829e-38 -3.454426e-03
bigcom123       -4.224533e-38 -3.453565e-03
bigcom126       -4.223477e-38 -3.460036e-03
bigcom127       -4.224533e-38 -3.444680e-03
bigcom137        4.199634e-38  3.429555e-03
bigcom139       -4.224181e-38 -3.451433e-03
bigcom140       -4.224533e-38 -3.456923e-03
bigcom143       -4.223829e-38 -3.454250e-03
bigcom145       -4.224181e-38 -3.455321e-03
bigcom146        8.409794e-38  6.867505e-03
bigcom147        8.298161e-39  6.795370e-04
bigcom149       -4.223477e-38 -3.452531e-03
bigcom153        9.257505e-38  7.562799e-03
bigcom154       -4.226646e-38 -3.461627e-03
bigcom156       -4.224885e-38 -3.459114e-03
bigcom157       -4.227703e-38 -3.443297e-03
bigcom158        3.619704e-37  2.956011e-02
bigcom160       -4.224181e-38 -3.453871e-03
bigcom161       -4.223829e-38 -3.457918e-03
bigcom162        3.619704e-37  2.957279e-02
bigcom164       -4.223477e-38 -3.456504e-03
bigcom166        2.996429e-38  2.443120e-03
bigcom167        5.889638e-39  4.825168e-04
bigcom171       -4.225941e-38 -3.454612e-03
bigcom173       -4.224533e-38 -3.457227e-03
bigcom175        1.598660e-37  1.304103e-02
bigcom176       -4.223477e-38 -3.456469e-03
bigcom177        1.598660e-37  1.306326e-02
bigcom178       -4.224181e-38 -3.455274e-03
bigcom180        1.598660e-37  1.306301e-02
bigcom181       -4.226998e-38 -3.456134e-03
bigcom184       -4.224181e-38 -3.456159e-03
bigcom186       -4.223477e-38 -3.456522e-03
bigcom187       -4.223829e-38 -3.453989e-03
bigcom189        4.965213e-38  4.040432e-03
bigcom194       -4.224885e-38 -3.458401e-03
bigcom195       -4.224181e-38 -3.460435e-03
bigcom196       -4.223829e-38 -3.456498e-03
bigcom204       -4.225589e-38 -3.456265e-03
bigcom205       -4.224181e-38 -3.459884e-03
bigcom212        6.313377e-37  5.158153e-02
bigcom214       -4.224181e-38 -3.462134e-03
bigcom222       -4.223126e-38 -3.459614e-03
bigcom223       -4.223829e-38 -3.450171e-03
bigcom226       -4.224181e-38 -3.456372e-03
bigcom227       -4.223829e-38 -3.460657e-03
bigcom229       -4.223829e-38 -3.458532e-03
bigcom233       -4.223829e-38 -3.453429e-03
bigcom236       -4.223477e-38 -3.456674e-03
bigcom237       -4.223829e-38 -3.452612e-03
bigcom246        3.551781e-38  2.899106e-03
bigcom248       -4.228056e-38 -3.453141e-03
bigcom249        1.261925e-37  1.031234e-02
bigcom250       -4.227703e-38 -3.459400e-03
bigcom254       -4.223477e-38 -3.454950e-03
bigcom266       -4.223829e-38 -3.456932e-03
bigcom269       -4.225237e-38 -3.461751e-03
bigcom272       -4.223829e-38 -3.462068e-03
bigcom274        1.703251e-39  1.455370e-04
bigcom281       -4.224885e-38 -3.485541e-03
bigcom291       -4.224181e-38 -3.456782e-03
bigcom292       -4.223477e-38 -3.455405e-03
bigcom295       -4.224533e-38 -3.454384e-03
bigcom299       -4.223829e-38 -3.455163e-03
bigcom301        1.133021e-37  9.254907e-03
bigcom306       -4.223829e-38 -3.461873e-03
bigcom309       -4.224885e-38 -3.458628e-03
bigcom314       -4.224181e-38 -3.449964e-03
bigcom321        4.965213e-38  4.047863e-03
bigcom341       -4.223829e-38 -3.458975e-03
bigcom350       -4.223477e-38 -3.454816e-03
bigcom353       -4.223126e-38 -3.457796e-03
bigcom359       -4.223126e-38 -3.455378e-03
bigcom363        1.598660e-37  1.306222e-02
bigcom365       -4.223829e-38 -3.452334e-03
bigcom385        1.021390e-37  8.338927e-03
bigcom386       -4.223829e-38 -3.455931e-03
bigcom408       -4.225941e-38 -3.452941e-03
bigcom412       -4.224533e-38 -3.457050e-03
bigcom480       -4.224181e-38 -3.459289e-03
spin_vertex     -1.146011e-39 -1.251879e-04
membership_s1   -1.290834e-38 -1.057531e-03
membership_s3   -4.228408e-38 -3.461795e-03
membership_s4    3.613034e-40  3.791143e-05
membership_s5   -5.492526e-39 -4.457015e-04
membership_s6    6.988611e-40  4.322291e-05
membership_s7    7.747986e-40  6.070285e-05
membership_s8   -4.225589e-38 -3.453343e-03
membership_s9    2.093850e-38  1.704540e-03
membership_s11  -4.225237e-38 -3.459955e-03
membership_s12   2.996429e-38  2.443825e-03
membership_s14  -4.225237e-38 -3.456797e-03
membership_s15  -1.196131e-38 -9.787854e-04
membership_s16  -4.227351e-38 -3.455255e-03
membership_s17  -4.225237e-38 -3.459118e-03
membership_s18  -2.065807e-38 -1.689973e-03
membership_s20  -4.224533e-38 -3.459856e-03
membership_s21   4.409057e-38  3.592578e-03
membership_s22   1.322540e-37  1.078341e-02
membership_s24  -1.339973e-38 -1.108021e-03
membership_s25  -4.231584e-38 -3.454000e-03
membership_s26  -4.227703e-38 -3.457483e-03
membership_s27   1.215673e-38  9.927280e-04
membership_s28   6.420729e-38  5.229238e-03
membership_s30  -1.068664e-39 -7.979899e-05
membership_s31   7.812099e-39  6.322791e-04
membership_s32  -4.115859e-39 -3.346647e-04
membership_s33   1.021390e-37  8.339133e-03
membership_s36   4.555950e-39  3.700590e-04
membership_s37  -2.240714e-38 -1.832703e-03
V1              -9.060181e-39 -7.183867e-04
V2               9.276773e-39  7.520474e-04
pdi             -2.608664e-36 -1.814924e-01
adhesion         7.242918e-43  5.757319e-08
cohesion        -1.452930e-42 -1.154994e-07
inner           -4.243284e-43 -3.336692e-08
outer           -6.827563e-43 -5.370960e-08
ioratio         -1.320251e-38 -1.045557e-03
comsize         -4.200429e-42 -3.370481e-07
[1] "Dataset: all_C Model GBM, run: 3 of 10 2015-06-17 23:28:07"
Iter   TrainDeviance   ValidDeviance   StepSize   Improve
     1        0.3334            -nan     0.0100   -0.0000
     2        0.3327            -nan     0.0100    0.0000
     3        0.3321            -nan     0.0100   -0.0001
     4        0.3317            -nan     0.0100   -0.0000
     5        0.3314            -nan     0.0100   -0.0000
     6        0.3309            -nan     0.0100   -0.0000
     7        0.3304            -nan     0.0100    0.0000
     8        0.3299            -nan     0.0100   -0.0000
     9        0.3295            -nan     0.0100   -0.0000
    10        0.3291            -nan     0.0100   -0.0000
    20        0.3243            -nan     0.0100   -0.0000
    40        0.3157            -nan     0.0100   -0.0001
    60        0.3089            -nan     0.0100   -0.0000
    80        0.3025            -nan     0.0100   -0.0000
   100        0.2965            -nan     0.0100   -0.0000
   120        0.2911            -nan     0.0100   -0.0000
   140        0.2858            -nan     0.0100   -0.0000
   160        0.2808            -nan     0.0100   -0.0000
   180        0.2764            -nan     0.0100   -0.0000
   200        0.2715            -nan     0.0100   -0.0000
   220        0.2672            -nan     0.0100   -0.0000
   240        0.2629            -nan     0.0100   -0.0000
   260        0.2589            -nan     0.0100   -0.0000
   280        0.2547            -nan     0.0100   -0.0000
   300        0.2509            -nan     0.0100   -0.0000
   320        0.2471            -nan     0.0100   -0.0000
   340        0.2434            -nan     0.0100   -0.0000
   360        0.2398            -nan     0.0100   -0.0000
   380        0.2363            -nan     0.0100   -0.0000
   400        0.2331            -nan     0.0100   -0.0000
   411        0.2311            -nan     0.0100   -0.0000

[1] "GBM variable coefficients"
                            var     rel.inf
V2                           V2 3.443946338
ratio5                   ratio5 3.423409550
pagerank               pagerank 3.120067468
fourth                   fourth 2.823917050
comsize                 comsize 2.752528046
V1                           V1 2.716155913
inner                     inner 2.328265265
outer                     outer 2.237544300
ratio2                   ratio2 2.149325892
orbit18                 orbit18 2.065304330
ratio4                   ratio4 2.023096734
ioratio                 ioratio 1.838546050
adhesion               adhesion 1.832166126
bet                         bet 1.787653816
ratio1                   ratio1 1.641782649
knn                         knn 1.624301894
graph19                 graph19 1.582122669
walktrap_vertex walktrap_vertex 1.406690481
cohesion               cohesion 1.377361777
graph16                 graph16 1.358844657
spin_vertex         spin_vertex 1.327236354
orbit36                 orbit36 1.162807934
graph13                 graph13 1.136548044
graph4                   graph4 1.114406565
graph23                 graph23 1.070050236
third                     third 1.016293803
graph17                 graph17 1.010943203
graph10                 graph10 1.002599136
trans                     trans 0.903099771
orbit50                 orbit50 0.896602026
graph6                   graph6 0.867472848
orbit45                 orbit45 0.864759185
graph20                 graph20 0.853457257
graph14                 graph14 0.823204748
graph11                 graph11 0.822779966
graph12                 graph12 0.815308491
ratio6                   ratio6 0.808167484
graph1                   graph1 0.780286875
graph25                 graph25 0.769332817
graph21                 graph21 0.760140300
constraint           constraint 0.690437170
sixth                     sixth 0.675041706
orbit19                 orbit19 0.667469480
graph22                 graph22 0.665218986
orbit51                 orbit51 0.657443330
graph5                   graph5 0.649810534
orbit31                 orbit31 0.641668394
orbit37                 orbit37 0.616750309
orbit29                 orbit29 0.610312029
orbit64                 orbit64 0.588963333
ratio3                   ratio3 0.584524209
fifth                     fifth 0.575973559
orbit62                 orbit62 0.575470652
membership_s22   membership_s22 0.568641697
graph26                 graph26 0.564151154
orbit49                 orbit49 0.562336021
orbit20                 orbit20 0.544664060
orbit35                 orbit35 0.517134656
orbit24                 orbit24 0.514144479
graph15                 graph15 0.501785762
orbit16                 orbit16 0.501117815
close                     close 0.500284241
graph9                   graph9 0.493772541
upto_sixth           upto_sixth 0.493710065
orbit28                 orbit28 0.491971997
orbit56                 orbit56 0.491612587
graph3                   graph3 0.484008814
orbit32                 orbit32 0.480094908
upto_fifth           upto_fifth 0.473385065
orbit17                 orbit17 0.471341380
orbit4                   orbit4 0.469281589
orbit30                 orbit30 0.462215077
hubscore               hubscore 0.457094617
orbit48                 orbit48 0.456202888
orbit39                 orbit39 0.453682588
orbit66                 orbit66 0.444865347
graph7                   graph7 0.438155188
orbit10                 orbit10 0.422211954
orbit41                 orbit41 0.417783479
orbit46                 orbit46 0.413912411
orbit11                 orbit11 0.405259371
membership_s8     membership_s8 0.405153910
graph18                 graph18 0.396020653
orbit40                 orbit40 0.384669407
orbit25                 orbit25 0.374359116
bigcom80               bigcom80 0.370412692
orbit65                 orbit65 0.364907646
bigcom153             bigcom153 0.336532277
orbit59                 orbit59 0.331094940
orbit63                 orbit63 0.328052916
second                   second 0.326038568
orbit55                 orbit55 0.325571218
membership_s21   membership_s21 0.319563201
orbit38                 orbit38 0.311882696
orbit5                   orbit5 0.306249308
orbit9                   orbit9 0.286880567
orbit13                 orbit13 0.274949970
coreness               coreness 0.267974807
bigcom9                 bigcom9 0.266880736
upto_third           upto_third 0.265902269
graph27                 graph27 0.264386387
graph24                 graph24 0.262839810
orbit57                 orbit57 0.262783278
upto_fourth         upto_fourth 0.256473829
orbit6                   orbit6 0.254269588
orbit52                 orbit52 0.253057645
orbit12                 orbit12 0.252770187
graph28                 graph28 0.242578091
bigcom301             bigcom301 0.240380596
orbit26                 orbit26 0.237605971
membership_s31   membership_s31 0.237085165
orbit23                 orbit23 0.229278825
orbit22                 orbit22 0.228231916
orbit53                 orbit53 0.227894662
bigcom8                 bigcom8 0.218087898
orbit21                 orbit21 0.214815213
orbit15                 orbit15 0.210324806
membership_s28   membership_s28 0.204119027
graph2                   graph2 0.199288549
orbit61                 orbit61 0.193019457
orbit27                 orbit27 0.192523533
membership_s27   membership_s27 0.189911897
selfinter             selfinter 0.189060790
orbit60                 orbit60 0.187878061
graph0                   graph0 0.184862982
bigcom56               bigcom56 0.178473792
evcent                   evcent 0.170938108
membership_s30   membership_s30 0.170056185
orbit43                 orbit43 0.169990751
orbit58                 orbit58 0.167306121
orbit47                 orbit47 0.160362544
orbit33                 orbit33 0.148252889
graph29                 graph29 0.146117600
orbit69                 orbit69 0.133000891
graph8                   graph8 0.132635253
bigcom162             bigcom162 0.129702600
orbit54                 orbit54 0.129018011
orbit70                 orbit70 0.120899510
bigcom22               bigcom22 0.119669080
bigcom40               bigcom40 0.110470693
orbit67                 orbit67 0.110426337
orbit2                   orbit2 0.109899220
orbit1                   orbit1 0.107765820
upto_second         upto_second 0.107752638
orbit7                   orbit7 0.105998402
bigcom13               bigcom13 0.103559378
membership_s36   membership_s36 0.099540825
membership_s32   membership_s32 0.098872441
orbit71                 orbit71 0.098722215
orbit42                 orbit42 0.086967997
AP                           AP 0.086958729
orbit68                 orbit68 0.086226055
bigcom1                 bigcom1 0.078526296
bigcom4                 bigcom4 0.075267971
membership_s1     membership_s1 0.075139004
orbit44                 orbit44 0.072260350
bigcom39               bigcom39 0.067847275
bigcom28               bigcom28 0.052844662
membership_s5     membership_s5 0.052626896
bigcom26               bigcom26 0.049857980
pdi                         pdi 0.034799364
ecc                         ecc 0.030432891
membership_s4     membership_s4 0.026533438
bigcom3                 bigcom3 0.025033675
bigcom93               bigcom93 0.022059390
bigcom274             bigcom274 0.017619746
bigcom44               bigcom44 0.017388528
bigcom246             bigcom246 0.003119901
orbit0                   orbit0 0.000000000
orbit3                   orbit3 0.000000000
orbit8                   orbit8 0.000000000
orbit14                 orbit14 0.000000000
orbit34                 orbit34 0.000000000
orbit72                 orbit72 0.000000000
eccrad                   eccrad 0.000000000
first                     first 0.000000000
bigcom2                 bigcom2 0.000000000
bigcom6                 bigcom6 0.000000000
bigcom11               bigcom11 0.000000000
bigcom15               bigcom15 0.000000000
bigcom16               bigcom16 0.000000000
bigcom21               bigcom21 0.000000000
bigcom24               bigcom24 0.000000000
bigcom30               bigcom30 0.000000000
bigcom31               bigcom31 0.000000000
bigcom32               bigcom32 0.000000000
bigcom33               bigcom33 0.000000000
bigcom34               bigcom34 0.000000000
bigcom36               bigcom36 0.000000000
bigcom37               bigcom37 0.000000000
bigcom38               bigcom38 0.000000000
bigcom43               bigcom43 0.000000000
bigcom46               bigcom46 0.000000000
bigcom47               bigcom47 0.000000000
bigcom49               bigcom49 0.000000000
bigcom50               bigcom50 0.000000000
bigcom51               bigcom51 0.000000000
bigcom52               bigcom52 0.000000000
bigcom54               bigcom54 0.000000000
bigcom62               bigcom62 0.000000000
bigcom66               bigcom66 0.000000000
bigcom68               bigcom68 0.000000000
bigcom69               bigcom69 0.000000000
bigcom71               bigcom71 0.000000000
bigcom72               bigcom72 0.000000000
bigcom73               bigcom73 0.000000000
bigcom74               bigcom74 0.000000000
bigcom75               bigcom75 0.000000000
bigcom76               bigcom76 0.000000000
bigcom77               bigcom77 0.000000000
bigcom79               bigcom79 0.000000000
bigcom82               bigcom82 0.000000000
bigcom83               bigcom83 0.000000000
bigcom84               bigcom84 0.000000000
bigcom85               bigcom85 0.000000000
bigcom87               bigcom87 0.000000000
bigcom89               bigcom89 0.000000000
bigcom91               bigcom91 0.000000000
bigcom92               bigcom92 0.000000000
bigcom96               bigcom96 0.000000000
bigcom97               bigcom97 0.000000000
bigcom98               bigcom98 0.000000000
bigcom99               bigcom99 0.000000000
bigcom101             bigcom101 0.000000000
bigcom104             bigcom104 0.000000000
bigcom106             bigcom106 0.000000000
bigcom109             bigcom109 0.000000000
bigcom113             bigcom113 0.000000000
bigcom116             bigcom116 0.000000000
bigcom120             bigcom120 0.000000000
bigcom123             bigcom123 0.000000000
bigcom126             bigcom126 0.000000000
bigcom127             bigcom127 0.000000000
bigcom137             bigcom137 0.000000000
bigcom139             bigcom139 0.000000000
bigcom140             bigcom140 0.000000000
bigcom143             bigcom143 0.000000000
bigcom145             bigcom145 0.000000000
bigcom146             bigcom146 0.000000000
bigcom147             bigcom147 0.000000000
bigcom149             bigcom149 0.000000000
bigcom154             bigcom154 0.000000000
bigcom156             bigcom156 0.000000000
bigcom157             bigcom157 0.000000000
bigcom158             bigcom158 0.000000000
bigcom160             bigcom160 0.000000000
bigcom161             bigcom161 0.000000000
bigcom164             bigcom164 0.000000000
bigcom166             bigcom166 0.000000000
bigcom167             bigcom167 0.000000000
bigcom171             bigcom171 0.000000000
bigcom173             bigcom173 0.000000000
bigcom175             bigcom175 0.000000000
bigcom176             bigcom176 0.000000000
bigcom177             bigcom177 0.000000000
bigcom178             bigcom178 0.000000000
bigcom180             bigcom180 0.000000000
bigcom181             bigcom181 0.000000000
bigcom184             bigcom184 0.000000000
bigcom186             bigcom186 0.000000000
bigcom187             bigcom187 0.000000000
bigcom189             bigcom189 0.000000000
bigcom194             bigcom194 0.000000000
bigcom195             bigcom195 0.000000000
bigcom196             bigcom196 0.000000000
bigcom204             bigcom204 0.000000000
bigcom205             bigcom205 0.000000000
bigcom212             bigcom212 0.000000000
bigcom214             bigcom214 0.000000000
bigcom222             bigcom222 0.000000000
bigcom223             bigcom223 0.000000000
bigcom226             bigcom226 0.000000000
bigcom227             bigcom227 0.000000000
bigcom229             bigcom229 0.000000000
bigcom233             bigcom233 0.000000000
bigcom236             bigcom236 0.000000000
bigcom237             bigcom237 0.000000000
bigcom248             bigcom248 0.000000000
bigcom249             bigcom249 0.000000000
bigcom250             bigcom250 0.000000000
bigcom254             bigcom254 0.000000000
bigcom266             bigcom266 0.000000000
bigcom269             bigcom269 0.000000000
bigcom272             bigcom272 0.000000000
bigcom281             bigcom281 0.000000000
bigcom291             bigcom291 0.000000000
bigcom292             bigcom292 0.000000000
bigcom295             bigcom295 0.000000000
bigcom299             bigcom299 0.000000000
bigcom306             bigcom306 0.000000000
bigcom309             bigcom309 0.000000000
bigcom314             bigcom314 0.000000000
bigcom321             bigcom321 0.000000000
bigcom341             bigcom341 0.000000000
bigcom350             bigcom350 0.000000000
bigcom353             bigcom353 0.000000000
bigcom359             bigcom359 0.000000000
bigcom363             bigcom363 0.000000000
bigcom365             bigcom365 0.000000000
bigcom385             bigcom385 0.000000000
bigcom386             bigcom386 0.000000000
bigcom408             bigcom408 0.000000000
bigcom412             bigcom412 0.000000000
bigcom480             bigcom480 0.000000000
membership_s3     membership_s3 0.000000000
membership_s6     membership_s6 0.000000000
membership_s7     membership_s7 0.000000000
membership_s9     membership_s9 0.000000000
membership_s11   membership_s11 0.000000000
membership_s12   membership_s12 0.000000000
membership_s14   membership_s14 0.000000000
membership_s15   membership_s15 0.000000000
membership_s16   membership_s16 0.000000000
membership_s17   membership_s17 0.000000000
membership_s18   membership_s18 0.000000000
membership_s20   membership_s20 0.000000000
membership_s24   membership_s24 0.000000000
membership_s25   membership_s25 0.000000000
membership_s26   membership_s26 0.000000000
membership_s33   membership_s33 0.000000000
membership_s37   membership_s37 0.000000000
[1] "Dataset: all_C Model RF, run: 3 of 10 2015-06-17 23:34:25"
     |      Out-of-bag   |
Tree |      MSE  %Var(y) |
   1 |  0.07713   202.42 |
   2 |  0.07262   190.58 |
   3 |  0.06941   182.17 |
   4 |  0.06583   172.77 |
   5 |  0.06266   164.45 |
   6 |  0.06065   159.17 |
   7 |  0.05869   154.03 |
   8 |  0.05652   148.33 |
   9 |  0.05445   142.89 |
  10 |  0.05302   139.14 |
  11 |   0.0521   136.72 |
  12 |  0.05096   133.73 |
  13 |  0.05009   131.45 |
  14 |  0.04919   129.10 |
  15 |  0.04884   128.17 |
  16 |   0.0483   126.77 |
  17 |  0.04762   124.96 |
  18 |  0.04722   123.92 |
  19 |  0.04678   122.78 |
  20 |   0.0465   122.04 |
  21 |  0.04603   120.81 |
  22 |   0.0457   119.92 |
  23 |  0.04539   119.12 |
  24 |  0.04529   118.86 |
  25 |  0.04511   118.38 |
  26 |  0.04492   117.88 |
  27 |  0.04462   117.09 |
  28 |  0.04435   116.40 |
  29 |  0.04421   116.02 |
  30 |  0.04417   115.93 |
  31 |  0.04408   115.67 |
  32 |  0.04402   115.53 |
  33 |  0.04388   115.16 |
  34 |  0.04382   114.99 |
  35 |  0.04377   114.87 |
  36 |  0.04373   114.77 |
  37 |  0.04365   114.57 |
  38 |  0.04359   114.39 |
  39 |  0.04351   114.20 |
  40 |  0.04356   114.31 |
  41 |  0.04355   114.29 |
  42 |  0.04348   114.10 |
  43 |  0.04347   114.09 |
  44 |  0.04344   114.00 |
  45 |  0.04339   113.87 |
  46 |  0.04333   113.72 |
  47 |  0.04329   113.61 |
  48 |  0.04322   113.41 |
  49 |  0.04316   113.26 |
  50 |  0.04309   113.08 |
  51 |  0.04301   112.87 |
  52 |  0.04296   112.73 |
  53 |  0.04296   112.73 |
  54 |  0.04294   112.68 |
  55 |  0.04291   112.61 |
  56 |  0.04289   112.57 |
  57 |  0.04286   112.48 |
  58 |   0.0428   112.33 |
  59 |  0.04276   112.21 |
  60 |  0.04274   112.16 |
  61 |   0.0427   112.06 |
  62 |  0.04268   112.02 |
  63 |  0.04266   111.96 |
  64 |  0.04263   111.89 |
  65 |   0.0426   111.79 |
  66 |  0.04258   111.75 |
  67 |  0.04256   111.68 |
  68 |  0.04252   111.58 |
  69 |  0.04251   111.56 |
  70 |  0.04249   111.52 |
  71 |  0.04247   111.47 |
  72 |  0.04245   111.41 |
  73 |  0.04243   111.35 |
  74 |  0.04237   111.18 |
  75 |  0.04232   111.06 |
  76 |  0.04229   110.97 |
  77 |  0.04229   110.99 |
  78 |  0.04226   110.90 |
  79 |  0.04224   110.85 |
  80 |  0.04224   110.86 |
  81 |  0.04224   110.84 |
  82 |  0.04219   110.72 |
  83 |  0.04217   110.66 |
  84 |  0.04216   110.65 |
  85 |  0.04215   110.61 |
  86 |  0.04212   110.53 |
  87 |   0.0421   110.48 |
  88 |  0.04205   110.36 |
  89 |  0.04204   110.32 |
  90 |  0.04205   110.35 |
  91 |  0.04206   110.37 |
  92 |  0.04203   110.30 |
  93 |  0.04201   110.24 |
  94 |    0.042   110.23 |
  95 |    0.042   110.22 |
  96 |  0.04199   110.19 |
  97 |  0.04198   110.18 |
  98 |  0.04196   110.13 |
  99 |  0.04195   110.10 |
 100 |  0.04193   110.03 |
[1] "Random Forest variable coefficients"
                      %IncMSE IncNodePurity
graph5           8.498388e-03  1.899564e+00
graph6           8.197018e-03  2.127910e+00
graph7           5.210419e-03  1.169091e+00
graph8           1.010140e-03  4.604936e-01
graph9           5.632111e-03  2.001025e+00
graph10          1.706242e-02  3.248896e+00
graph11          1.061691e-02  3.169531e+00
graph12          1.188609e-02  3.020706e+00
graph13          1.256627e-02  2.842907e+00
graph14          1.060652e-02  2.638940e+00
graph15          1.594438e-02  2.171160e+00
graph16          1.352215e-02  3.015127e+00
graph17          1.683760e-02  2.609002e+00
graph18          6.225650e-03  1.450595e+00
graph19          9.351675e-03  3.242602e+00
graph20          1.423328e-02  2.892988e+00
graph21          1.180435e-02  2.591314e+00
graph22          5.395894e-03  1.552253e+00
graph23          1.288489e-02  3.676099e+00
graph24          5.756623e-03  1.477998e+00
graph25          9.108991e-03  2.310469e+00
graph26          8.712895e-03  1.300887e+00
graph27          4.212023e-03  1.101665e+00
graph28          2.624980e-03  7.614342e-01
graph29          1.108618e-03  4.396126e-01
orbit0           1.766894e-03  7.240884e-01
orbit1           9.844537e-03  2.164412e+00
orbit2           5.189395e-03  1.301688e+00
orbit3           3.240997e-03  8.099328e-01
orbit4           8.256953e-03  2.419607e+00
orbit5           9.731514e-03  1.608274e+00
orbit6           1.135757e-02  2.996361e+00
orbit7           5.036784e-03  1.329474e+00
orbit8           8.854841e-03  2.130751e+00
orbit9           7.914318e-03  2.656765e+00
orbit10          7.920054e-03  1.308876e+00
orbit11          4.347429e-03  7.247986e-01
orbit12          5.307450e-03  1.533533e+00
orbit13          3.739269e-03  7.758450e-01
orbit14          8.802305e-04  4.895180e-01
orbit15          9.095672e-03  2.485732e+00
orbit16          1.734249e-02  2.211406e+00
orbit17          1.446762e-02  2.397961e+00
orbit18          2.378361e-02  5.388770e+00
orbit19          8.716056e-03  2.828075e+00
orbit20          1.359667e-02  2.911649e+00
orbit21          6.635368e-03  1.778478e+00
orbit22          1.249212e-02  4.297134e+00
orbit23          3.606190e-03  1.249486e+00
orbit24          1.314062e-02  3.202216e+00
orbit25          6.779144e-03  1.619448e+00
orbit26          6.929185e-03  9.572831e-01
orbit27          1.728800e-02  3.420184e+00
orbit28          6.590522e-03  2.197387e+00
orbit29          8.137258e-03  1.563785e+00
orbit30          9.059798e-03  1.709276e+00
orbit31          1.083952e-02  3.044025e+00
orbit32          4.934973e-03  2.082432e+00
orbit33          2.529692e-03  8.767550e-01
orbit34          1.651215e-02  2.063777e+00
orbit35          1.505558e-02  3.167762e+00
orbit36          2.647021e-02  2.989454e+00
orbit37          1.256819e-02  2.069318e+00
orbit38          6.116174e-03  1.521891e+00
orbit39          1.248171e-02  3.243860e+00
orbit40          4.944943e-03  1.774981e+00
orbit41          8.622899e-03  1.402431e+00
orbit42          3.570830e-03  1.054113e+00
orbit43          6.656133e-03  1.574012e+00
orbit44          1.492425e-03  5.624063e-01
orbit45          2.277513e-02  4.357049e+00
orbit46          1.099607e-02  1.578755e+00
orbit47          8.792130e-03  1.407806e+00
orbit48          8.802987e-03  1.293396e+00
orbit49          1.285938e-02  2.517234e+00
orbit50          7.454568e-03  2.359371e+00
orbit51          1.355989e-02  2.256163e+00
orbit52          4.065110e-03  1.126289e+00
orbit53          5.840377e-03  1.228450e+00
orbit54          5.178930e-03  1.782580e+00
orbit55          4.253121e-03  9.992418e-01
orbit56          1.179049e-02  3.675618e+00
orbit57          2.749584e-03  1.107030e+00
orbit58          1.404214e-03  6.005740e-01
orbit59          9.808978e-03  1.438404e+00
orbit60          5.908056e-03  1.058321e+00
orbit61          1.932927e-03  7.127458e-01
orbit62          9.248497e-03  2.127788e+00
orbit63          5.545661e-03  1.058957e+00
orbit64          5.629933e-03  1.248283e+00
orbit65          4.625874e-03  1.395870e+00
orbit66          4.884499e-03  9.592876e-01
orbit67          2.045816e-03  5.571476e-01
orbit68          2.465793e-03  1.013720e+00
orbit69          3.870327e-03  9.554882e-01
orbit70          2.098206e-03  7.428292e-01
orbit71          1.339168e-03  3.548443e-01
orbit72          1.006741e-03  3.654651e-01
AP               1.610806e-04  3.951217e-01
bet              1.134121e-02  3.997949e+00
ecc              5.382794e-05  2.602944e-01
eccrad           1.195233e-04  3.384456e-01
close            9.123581e-03  2.108396e+00
constraint       1.050381e-02  2.635165e+00
coreness         3.164769e-03  1.190212e+00
knn              1.119477e-02  4.042846e+00
hubscore         4.262274e-03  2.001634e+00
pagerank         1.473992e-02  7.683512e+00
trans            3.752871e-03  2.238878e+00
evcent           6.301601e-03  2.070618e+00
first            1.621243e-03  8.128088e-01
upto_second      6.620678e-03  2.184924e+00
upto_third       8.739506e-03  2.314973e+00
upto_fourth      7.972264e-03  2.101061e+00
upto_fifth       9.572928e-03  2.300752e+00
upto_sixth       9.051499e-03  2.765477e+00
second           8.455944e-03  2.406736e+00
third            1.098565e-02  3.337139e+00
fourth           9.956769e-03  6.501538e+00
fifth            6.349836e-03  3.659917e+00
sixth            8.100417e-03  3.020041e+00
ratio1           1.212285e-02  4.324375e+00
ratio2           1.163146e-02  6.458949e+00
ratio3           1.174504e-02  3.944091e+00
ratio4           1.480473e-02  6.066964e+00
ratio5           7.153196e-03  8.625391e+00
ratio6           1.292054e-02  3.589897e+00
selfinter        1.411584e-04  3.422846e-01
walktrap_vertex  2.692799e-03  4.159360e+00
bigcom1          2.354620e-04  4.283607e-01
bigcom2         -4.411298e-05  2.246651e-01
bigcom3          4.039862e-05  4.386580e-01
bigcom4          1.217540e-04  5.643651e-01
bigcom6         -6.515741e-06  3.860168e-01
bigcom8          5.954741e-04  9.701561e-01
bigcom9          1.728516e-04  5.251512e-01
bigcom11        -2.599262e-05  2.271889e-01
bigcom13         3.087096e-05  4.769335e-01
bigcom15         5.475787e-06  1.316671e-01
bigcom16         0.000000e+00  1.387779e-19
bigcom21         4.418467e-06  1.379971e-01
bigcom22         7.461264e-05  8.813647e-01
bigcom24         0.000000e+00  0.000000e+00
bigcom26         3.968722e-06  7.707480e-01
bigcom28         1.206040e-04  4.218611e-01
bigcom30        -5.175128e-06  1.131220e-01
bigcom31         0.000000e+00  6.938894e-20
bigcom32         0.000000e+00  6.938894e-20
bigcom33         0.000000e+00  0.000000e+00
bigcom34         0.000000e+00  1.734723e-20
bigcom36         0.000000e+00  5.204170e-20
bigcom37        -8.393022e-06  3.471061e-01
bigcom38        -2.426703e-05  2.207193e-01
bigcom39        -2.563265e-06  3.840555e-01
bigcom40         2.569268e-04  6.757368e-01
bigcom43        -2.164995e-06  4.078128e-01
bigcom44         5.285219e-04  5.977400e-01
bigcom46        -1.206250e-05  5.048418e-02
bigcom47         0.000000e+00  8.673617e-20
bigcom49         0.000000e+00  3.469447e-20
bigcom50         0.000000e+00  1.040834e-19
bigcom51         0.000000e+00  1.110223e-18
bigcom52         0.000000e+00  1.110223e-18
bigcom54         0.000000e+00  0.000000e+00
bigcom56        -1.062451e-05  4.638921e-01
bigcom62         0.000000e+00  0.000000e+00
bigcom66         0.000000e+00  6.938894e-20
bigcom68        -9.548711e-06  5.371952e-01
bigcom69        -1.282093e-05  4.468124e-01
bigcom71         0.000000e+00  1.387779e-19
bigcom72         0.000000e+00  6.938894e-20
bigcom73         0.000000e+00  1.283695e-18
bigcom74         0.000000e+00  1.110223e-18
bigcom75         0.000000e+00  0.000000e+00
bigcom76        -2.990326e-05  4.739852e-01
bigcom77         0.000000e+00  0.000000e+00
bigcom79         0.000000e+00  0.000000e+00
bigcom80         1.878459e-05  6.214350e-01
bigcom82         0.000000e+00  6.938894e-20
bigcom83         0.000000e+00  0.000000e+00
bigcom84         0.000000e+00  1.040834e-19
bigcom85         0.000000e+00  1.110223e-18
bigcom87         0.000000e+00  6.938894e-20
bigcom89         0.000000e+00  3.469447e-20
bigcom91         0.000000e+00  0.000000e+00
bigcom92        -1.350309e-05  4.947033e-02
bigcom93         9.322917e-05  1.005982e+00
bigcom96         0.000000e+00  0.000000e+00
bigcom97         0.000000e+00  2.289835e-18
bigcom98         0.000000e+00  6.938894e-20
bigcom99         0.000000e+00  0.000000e+00
bigcom101        1.197645e-05  2.248632e-01
bigcom104        0.000000e+00  3.469447e-20
bigcom106        0.000000e+00  0.000000e+00
bigcom109        0.000000e+00  6.938894e-20
bigcom113        0.000000e+00  0.000000e+00
bigcom116        0.000000e+00  6.938894e-20
bigcom120        0.000000e+00  0.000000e+00
bigcom123        0.000000e+00  0.000000e+00
bigcom126       -2.628943e-05  4.440205e-01
bigcom127        0.000000e+00  2.220446e-18
bigcom137       -3.823909e-05  3.029875e-01
bigcom139        0.000000e+00  0.000000e+00
bigcom140        0.000000e+00  2.220446e-18
bigcom143        0.000000e+00  0.000000e+00
bigcom145        0.000000e+00  0.000000e+00
bigcom146        1.921924e-05  5.095033e-01
bigcom147        7.193764e-05  4.012522e-01
bigcom149        0.000000e+00  0.000000e+00
bigcom153        1.128749e-04  7.162757e-01
bigcom154       -1.363948e-06  2.114296e-01
bigcom156        0.000000e+00  3.469447e-20
bigcom157        0.000000e+00  1.110223e-18
bigcom158        7.345394e-05  1.274014e+00
bigcom160        0.000000e+00  0.000000e+00
bigcom161        0.000000e+00  1.110223e-18
bigcom162        5.488548e-05  1.088438e+00
bigcom164        0.000000e+00  0.000000e+00
bigcom166       -1.520082e-05  3.823358e-01
bigcom167       -1.004956e-05  1.563020e-01
bigcom171        0.000000e+00  6.938894e-20
bigcom173        0.000000e+00  6.938894e-20
bigcom175        1.070481e-05  4.535935e-01
bigcom176        0.000000e+00  0.000000e+00
bigcom177        7.113882e-06  4.533628e-01
bigcom178        0.000000e+00  6.938894e-20
bigcom180       -2.252599e-05  5.802311e-01
bigcom181        0.000000e+00  1.387779e-19
bigcom184        0.000000e+00  0.000000e+00
bigcom186        0.000000e+00  1.110223e-18
bigcom187        0.000000e+00  1.387779e-19
bigcom189       -3.792531e-05  2.074925e-01
bigcom194        0.000000e+00  1.561251e-19
bigcom195        0.000000e+00  6.938894e-20
bigcom196        0.000000e+00  0.000000e+00
bigcom204        0.000000e+00  1.040834e-19
bigcom205        0.000000e+00  0.000000e+00
bigcom212       -1.397128e-05  6.145970e-01
bigcom214        0.000000e+00  0.000000e+00
bigcom222       -2.608296e-05  5.227809e-01
bigcom223        0.000000e+00  0.000000e+00
bigcom226        0.000000e+00  0.000000e+00
bigcom227        0.000000e+00  0.000000e+00
bigcom229        0.000000e+00  0.000000e+00
bigcom233        0.000000e+00  0.000000e+00
bigcom236        0.000000e+00  6.938894e-20
bigcom237        0.000000e+00  1.179612e-18
bigcom246       -1.026141e-05  4.134708e-01
bigcom248        0.000000e+00  1.283695e-18
bigcom249       -7.837159e-06  6.540200e-01
bigcom250        0.000000e+00  6.938894e-20
bigcom254        0.000000e+00  6.938894e-20
bigcom266        0.000000e+00  0.000000e+00
bigcom269        0.000000e+00  3.469447e-20
bigcom272        0.000000e+00  0.000000e+00
bigcom274        5.195315e-05  4.486301e-01
bigcom281        0.000000e+00  6.938894e-20
bigcom291        0.000000e+00  6.938894e-20
bigcom292        1.012084e-05  5.940917e-01
bigcom295        0.000000e+00  0.000000e+00
bigcom299        0.000000e+00  0.000000e+00
bigcom301        4.528912e-05  6.583775e-01
bigcom306        0.000000e+00  6.938894e-20
bigcom309        0.000000e+00  0.000000e+00
bigcom314        0.000000e+00  0.000000e+00
bigcom321       -1.981810e-05  5.384650e-01
bigcom341        0.000000e+00  2.428613e-19
bigcom350        0.000000e+00  0.000000e+00
bigcom353        0.000000e+00  0.000000e+00
bigcom359        0.000000e+00  0.000000e+00
bigcom363       -1.465442e-05  2.655723e-01
bigcom365        0.000000e+00  3.469447e-20
bigcom385       -9.969464e-06  4.238729e-01
bigcom386        0.000000e+00  3.469447e-20
bigcom408        0.000000e+00  0.000000e+00
bigcom412        0.000000e+00  1.127570e-18
bigcom480        0.000000e+00  3.469447e-20
spin_vertex      2.313851e-03  4.558984e+00
membership_s1    1.845847e-04  4.933923e-01
membership_s3    0.000000e+00  1.196959e-18
membership_s4    1.598520e-04  7.242254e-01
membership_s5    1.385686e-05  2.943750e-01
membership_s6    1.228574e-04  2.079295e-01
membership_s7   -2.975533e-06  4.838748e-01
membership_s8   -4.477811e-05  3.069784e-01
membership_s9   -2.804664e-05  1.165906e-01
membership_s11   0.000000e+00  1.387779e-18
membership_s12   0.000000e+00  3.469447e-20
membership_s14   0.000000e+00  0.000000e+00
membership_s15   5.626184e-05  3.007401e-01
membership_s16   0.000000e+00  1.127570e-18
membership_s17   0.000000e+00  1.734723e-20
membership_s18   1.984174e-05  1.803792e-01
membership_s20   0.000000e+00  0.000000e+00
membership_s21   6.724141e-05  5.317780e-01
membership_s22  -4.550753e-05  7.956764e-01
membership_s24   2.230649e-06  5.367584e-02
membership_s25   0.000000e+00  3.469447e-20
membership_s26   0.000000e+00  6.938894e-20
membership_s27   3.251098e-04  9.460058e-01
membership_s28   1.549315e-05  5.292446e-01
membership_s30   4.799060e-04  7.934703e-01
membership_s31   2.244582e-04  5.720816e-01
membership_s32   4.562443e-05  6.295477e-01
membership_s33  -2.226802e-05  1.773255e-01
membership_s36   2.972827e-04  6.359799e-01
membership_s37  -5.480091e-06  6.196368e-02
V1               9.613233e-03  8.193931e+00
V2               5.144088e-03  9.102010e+00
pdi              2.245772e-04  6.937019e-01
adhesion         2.053865e-02  6.438298e+00
cohesion         1.890521e-02  6.297527e+00
inner            1.232231e-02  7.216885e+00
outer            4.680230e-03  6.893980e+00
ioratio          1.035066e-02  6.851699e+00
comsize          5.958176e-03  8.059197e+00
[1] "Dataset: all_C Model GLM, run: 3 of 10 2015-06-17 23:42:44"
[1] "glmnet variable coefficients"
                         [,1]          [,2]
(Intercept)     -3.186456e+00 -3.186368e+00
graph0          -7.993997e-41 -6.523919e-06
graph1          -4.729667e-43 -3.764645e-08
graph2          -1.377124e-41 -9.411025e-07
graph3          -6.981660e-45 -5.568621e-10
graph4          -5.585410e-47  8.857841e-12
graph5          -5.676966e-43 -4.189174e-08
graph6          -3.660928e-44 -2.691015e-09
graph7          -5.000260e-43 -3.284809e-08
graph8          -7.181713e-43  1.538572e-07
graph9          -1.153558e-46 -9.196183e-12
graph10         -2.175005e-47 -1.707208e-12
graph11          1.661504e-48  1.615876e-13
graph12         -3.213874e-46 -2.486605e-11
graph13         -8.494701e-46 -6.244296e-11
graph14         -8.576475e-47 -5.742627e-12
graph15         -3.028780e-44 -2.358308e-09
graph16         -1.177559e-45 -9.105445e-11
graph17         -1.561403e-45 -1.122818e-10
graph18         -1.995452e-44 -1.357332e-09
graph19         -3.064066e-45 -2.133850e-10
graph20         -4.548956e-44 -3.574856e-09
graph21         -1.543780e-44 -1.092587e-09
graph22         -7.545106e-44 -6.006336e-09
graph23         -1.412057e-44 -8.991391e-10
graph24         -2.231371e-44 -1.422748e-09
graph25         -5.537661e-44 -2.122562e-09
graph26         -6.948718e-44 -3.923332e-09
graph27          8.503314e-44  2.353733e-08
graph28         -1.032170e-43  9.705490e-09
graph29          3.803604e-42  5.544734e-07
orbit0          -7.993997e-41 -6.521053e-06
orbit1          -7.280564e-43 -5.446568e-08
orbit2          -7.005794e-43 -5.681348e-08
orbit3          -1.377124e-41 -9.400961e-07
orbit4          -2.106684e-44 -1.611560e-09
orbit5          -8.846483e-45 -7.113381e-10
orbit6           8.076170e-46  8.198671e-11
orbit7          -5.873758e-45 -4.773608e-10
orbit8          -5.676966e-43 -4.185564e-08
orbit9          -3.098169e-43 -2.277957e-08
orbit10         -5.564872e-44 -3.776569e-09
orbit11         -8.599627e-44 -6.691770e-09
orbit12         -1.528271e-42 -1.007346e-07
orbit13         -6.594551e-43 -4.315973e-08
orbit14         -7.181713e-43  1.545451e-07
orbit15         -4.661140e-46 -3.535821e-11
orbit16         -1.957542e-46 -1.585604e-11
orbit17         -3.784060e-46 -2.947714e-11
orbit18         -1.347512e-46 -1.090824e-11
orbit19          7.261140e-48  1.155898e-12
orbit20         -5.029391e-47 -4.001773e-12
orbit21         -5.671582e-47 -4.594064e-12
orbit22          1.830367e-48  1.754697e-13
orbit23         -5.502262e-47 -4.457462e-12
orbit24         -1.565025e-45 -1.151082e-10
orbit25         -1.940949e-45 -1.574975e-10
orbit26         -3.697308e-46 -2.828098e-11
orbit27         -1.220662e-44 -9.349624e-10
orbit28         -5.448896e-45 -4.362503e-10
orbit29         -1.634587e-45 -1.070794e-10
orbit30         -1.916907e-45 -1.406582e-10
orbit31          1.991539e-46  2.096605e-11
orbit32         -1.116266e-46 -7.395956e-12
orbit33         -5.357593e-46 -4.272994e-11
orbit34         -3.028780e-44 -2.356007e-09
orbit35         -7.231954e-45 -4.816397e-10
orbit36         -4.153825e-45 -3.247571e-10
orbit37         -2.641554e-45 -1.977256e-10
orbit38         -3.121974e-45 -2.478839e-10
orbit39         -1.302079e-44 -8.832341e-10
orbit40         -6.939581e-45 -5.569646e-10
orbit41         -9.448161e-46  9.495320e-12
orbit42         -4.403373e-45 -3.439529e-10
orbit43         -2.585240e-44 -1.601593e-09
orbit44         -4.506964e-44 -3.354320e-09
orbit45         -4.907104e-44 -3.464878e-09
orbit46         -1.636193e-44 -9.839885e-10
orbit47         -1.363070e-44 -1.034196e-09
orbit48         -4.543867e-45 -3.031319e-10
orbit49         -2.092701e-43 -1.773242e-08
orbit50         -3.415209e-44 -2.467694e-09
orbit51         -5.161201e-44 -3.645782e-09
orbit52         -1.071563e-43 -7.588081e-09
orbit53         -2.420071e-44 -1.708813e-09
orbit54         -2.300586e-43 -1.860412e-08
orbit55         -7.782185e-44 -6.136204e-09
orbit56         -4.019966e-43 -3.134393e-08
orbit57         -1.496322e-44 -7.608697e-10
orbit58         -5.386835e-44 -4.005185e-09
orbit59         -9.640649e-44 -6.053137e-09
orbit60         -4.001656e-44 -2.307583e-09
orbit61         -6.465534e-44 -4.517372e-09
orbit62         -9.984304e-43 -6.783914e-08
orbit63         -7.974171e-44 -1.480795e-09
orbit64         -1.220855e-43 -4.698491e-09
orbit65         -1.448871e-42 -1.088518e-07
orbit66         -6.532198e-44  1.369793e-09
orbit67         -1.362021e-43 -8.862521e-09
orbit68          2.664084e-43  4.717152e-08
orbit69         -5.778758e-43 -1.145315e-08
orbit70          4.528639e-43  1.155964e-07
orbit71         -2.450184e-43  1.155777e-09
orbit72          3.803604e-42  5.555290e-07
AP              -3.054653e-39 -2.602688e-04
bet             -4.064125e-44 -3.491908e-09
ecc             -2.341953e-40 -2.494783e-05
eccrad          -1.405172e-39 -1.496823e-04
close            1.167109e-38  1.456134e-03
constraint       3.428465e-39  3.006603e-04
coreness        -1.740174e-40 -1.381999e-05
knn              6.009379e-42  5.485065e-07
hubscore        -4.309108e-38 -3.086550e-03
pagerank        -1.228173e-37 -1.175984e-02
trans           -1.446243e-38 -1.394038e-03
evcent          -4.285090e-38 -3.060404e-03
first           -7.993997e-41 -6.514224e-06
upto_second     -4.916288e-43 -3.102676e-08
upto_third       4.460273e-44  7.176146e-09
upto_fourth      1.047220e-42  1.018408e-07
upto_fifth       2.708311e-42  2.578818e-07
upto_sixth       5.146443e-42  4.893028e-07
second          -4.543885e-43 -2.771228e-08
third            1.408492e-43  1.594363e-08
fourth           6.717202e-43  5.923233e-08
fifth           -1.137511e-42 -1.116462e-07
sixth           -3.235875e-42 -3.082703e-07
ratio1           6.117667e-42  5.572137e-07
ratio2           3.377183e-42  2.742082e-07
ratio3          -6.788468e-41 -6.528622e-06
ratio4          -5.414063e-41 -5.125929e-06
ratio5          -4.678232e-41 -4.423834e-06
ratio6          -4.635453e-42 -4.432040e-07
selfinter       -6.486992e-39 -6.010423e-04
walktrap_vertex -4.186103e-39 -3.950650e-04
bigcom1         -4.683971e-40 -4.613270e-05
bigcom2          5.179517e-38  4.976444e-03
bigcom3         -9.049029e-39 -8.693817e-04
bigcom4         -4.767307e-39 -4.515512e-04
bigcom6          1.042812e-37  1.002875e-02
bigcom8          2.663598e-39  2.681808e-04
bigcom9          3.489902e-38  3.348910e-03
bigcom11         5.844945e-39  5.610123e-04
bigcom13         2.515301e-38  2.412767e-03
bigcom15        -1.354041e-38 -1.302123e-03
bigcom16        -4.012260e-38 -3.869649e-03
bigcom21        -2.810272e-38 -2.705107e-03
bigcom22         1.937753e-38  1.875108e-03
bigcom24        -4.009932e-38 -3.868377e-03
bigcom26         4.353472e-39  4.170831e-04
bigcom28        -3.557347e-39 -3.208789e-04
bigcom30        -3.183034e-38 -3.065430e-03
bigcom31        -4.008935e-38 -3.867794e-03
bigcom32        -4.013924e-38 -3.863292e-03
bigcom33        -4.008935e-38 -3.866649e-03
bigcom34        -4.009267e-38 -3.860933e-03
bigcom36        -4.013258e-38 -3.875164e-03
bigcom37         2.125163e-37  2.039408e-02
bigcom38         3.210792e-38  3.074540e-03
bigcom39         2.515301e-38  2.422594e-03
bigcom40         6.867954e-39  6.732383e-04
bigcom43         5.179517e-38  4.975339e-03
bigcom44         1.628008e-38  1.566126e-03
bigcom46         3.845373e-39  3.705423e-04
bigcom47        -4.012925e-38 -3.863416e-03
bigcom49        -4.012592e-38 -3.867814e-03
bigcom50        -4.011594e-38 -3.869391e-03
bigcom51        -4.009600e-38 -3.867244e-03
bigcom52        -4.009932e-38 -3.865247e-03
bigcom54        -4.009600e-38 -3.868357e-03
bigcom56         7.226180e-38  6.949337e-03
bigcom62        -4.009932e-38 -3.861759e-03
bigcom66        -4.009600e-38 -3.861964e-03
bigcom68         1.283346e-37  1.234142e-02
bigcom69         2.308252e-38  2.213285e-03
bigcom71        -4.012592e-38 -3.873582e-03
bigcom72        -4.010264e-38 -3.874547e-03
bigcom73        -4.014923e-38 -3.863359e-03
bigcom74        -4.013258e-38 -3.868182e-03
bigcom75        -4.009600e-38 -3.859806e-03
bigcom76         6.098123e-38  5.860605e-03
bigcom77        -4.011594e-38 -3.864182e-03
bigcom79        -4.009600e-38 -3.866351e-03
bigcom80         1.620751e-37  1.560378e-02
bigcom82        -4.011262e-38 -3.865565e-03
bigcom83        -4.009600e-38 -3.921072e-03
bigcom84        -4.010597e-38 -3.865792e-03
bigcom85        -4.010264e-38 -3.866041e-03
bigcom87        -4.011927e-38 -3.862365e-03
bigcom89        -4.009600e-38 -3.870067e-03
bigcom91        -4.011927e-38 -3.864286e-03
bigcom92        -1.125198e-38 -1.092751e-03
bigcom93         3.641118e-37  3.498382e-02
bigcom96        -4.009267e-38 -3.861613e-03
bigcom97        -4.013258e-38 -3.866302e-03
bigcom98        -4.009932e-38 -3.868319e-03
bigcom99        -4.009600e-38 -3.880391e-03
bigcom101        8.034636e-39  7.748885e-04
bigcom104       -4.012260e-38 -3.866201e-03
bigcom106       -4.010597e-38 -3.860872e-03
bigcom109       -4.009932e-38 -3.870833e-03
bigcom113       -4.010597e-38 -3.858753e-03
bigcom116       -4.022935e-38 -3.872180e-03
bigcom120       -4.009932e-38 -3.858287e-03
bigcom123       -4.010264e-38 -3.864005e-03
bigcom126        2.125163e-37  2.044864e-02
bigcom127       -4.010597e-38 -3.851141e-03
bigcom137        5.179517e-38  4.982585e-03
bigcom139       -4.009932e-38 -3.860051e-03
bigcom140       -4.010264e-38 -3.865346e-03
bigcom143       -4.009932e-38 -3.858249e-03
bigcom145       -4.009932e-38 -3.866943e-03
bigcom146        1.042812e-37  1.002782e-02
bigcom147        8.034636e-39  7.767223e-04
bigcom149       -4.009600e-38 -3.862657e-03
bigcom153        1.043418e-37  1.004475e-02
bigcom154        3.210792e-38  3.080311e-03
bigcom156       -4.010597e-38 -3.867411e-03
bigcom157       -4.012925e-38 -3.849206e-03
bigcom158        4.651252e-37  4.475560e-02
bigcom160       -4.009600e-38 -3.862287e-03
bigcom161       -4.009600e-38 -3.864816e-03
bigcom162        3.641118e-37  3.504232e-02
bigcom164       -4.009600e-38 -3.866002e-03
bigcom166        3.210792e-38  3.086449e-03
bigcom167        5.844945e-39  5.655908e-04
bigcom171       -4.011262e-38 -3.863871e-03
bigcom173       -4.009932e-38 -3.868943e-03
bigcom175        1.620079e-37  1.556272e-02
bigcom176       -4.009600e-38 -3.865020e-03
bigcom177        1.620079e-37  1.559447e-02
bigcom178       -4.010264e-38 -3.865664e-03
bigcom180        1.620079e-37  1.559281e-02
bigcom181       -4.013591e-38 -3.869781e-03
bigcom184       -4.009267e-38 -3.869378e-03
bigcom186       -4.009600e-38 -3.863860e-03
bigcom187       -4.009600e-38 -3.862849e-03
bigcom189        5.179517e-38  4.968226e-03
bigcom194       -4.010264e-38 -3.866880e-03
bigcom195       -4.009267e-38 -3.865815e-03
bigcom196       -4.009267e-38 -3.863085e-03
bigcom204       -4.010929e-38 -3.865216e-03
bigcom205       -4.009932e-38 -3.867855e-03
bigcom212        1.620079e-37  1.559078e-02
bigcom214       -4.010264e-38 -3.872554e-03
bigcom222        1.620079e-37  1.558202e-02
bigcom223       -4.009267e-38 -3.860744e-03
bigcom226       -4.009932e-38 -3.865918e-03
bigcom227       -4.009600e-38 -3.873361e-03
bigcom229       -4.009600e-38 -3.868825e-03
bigcom233       -4.009267e-38 -3.857297e-03
bigcom236       -4.009600e-38 -3.866935e-03
bigcom237       -4.009267e-38 -3.860537e-03
bigcom246        4.413957e-38  4.241039e-03
bigcom248       -4.013924e-38 -3.862292e-03
bigcom249        2.125163e-37  2.045351e-02
bigcom250       -4.012925e-38 -3.872304e-03
bigcom254       -4.010264e-38 -3.867637e-03
bigcom266       -4.009267e-38 -3.865665e-03
bigcom269       -4.010264e-38 -3.866662e-03
bigcom272       -4.009267e-38 -3.869442e-03
bigcom274        2.016170e-39  1.995931e-04
bigcom281       -4.010597e-38 -3.900159e-03
bigcom291       -4.009600e-38 -3.869543e-03
bigcom292        2.125163e-37  2.045069e-02
bigcom295       -4.009932e-38 -3.861031e-03
bigcom299       -4.009600e-38 -3.863532e-03
bigcom301        1.154451e-37  1.110888e-02
bigcom306       -4.008935e-38 -3.871285e-03
bigcom309       -4.010597e-38 -3.867763e-03
bigcom314       -4.009600e-38 -3.855096e-03
bigcom321        6.098123e-38  5.858186e-03
bigcom341       -4.009600e-38 -3.871330e-03
bigcom350       -4.009600e-38 -3.862902e-03
bigcom353       -4.009600e-38 -3.867010e-03
bigcom359       -4.009600e-38 -3.864121e-03
bigcom363        1.620079e-37  1.559535e-02
bigcom365       -4.009932e-38 -3.858031e-03
bigcom385        1.042812e-37  1.002943e-02
bigcom386       -4.009600e-38 -3.868728e-03
bigcom408       -4.010597e-38 -3.859335e-03
bigcom412       -4.009932e-38 -3.870940e-03
bigcom480       -4.009932e-38 -3.868533e-03
spin_vertex     -3.523822e-40 -6.803102e-05
membership_s1   -1.362966e-38 -1.313466e-03
membership_s3   -4.014257e-38 -3.861367e-03
membership_s4    2.376959e-39  2.391242e-04
membership_s5   -8.312137e-39 -7.957874e-04
membership_s6    2.274232e-39  1.910877e-04
membership_s7   -5.104113e-39 -4.941995e-04
membership_s8    1.283984e-37  1.232532e-02
membership_s9    2.729459e-38  2.634485e-03
membership_s11  -4.011594e-38 -3.859838e-03
membership_s12  -4.012260e-38 -3.867880e-03
membership_s14  -4.011262e-38 -3.854310e-03
membership_s15  -9.411483e-39 -9.062642e-04
membership_s16  -4.012925e-38 -3.858459e-03
membership_s17  -4.011262e-38 -3.861255e-03
membership_s18  -1.896334e-38 -1.826995e-03
membership_s20  -4.010264e-38 -3.862346e-03
membership_s21   2.975948e-38  2.852747e-03
membership_s22   1.231564e-37  1.183055e-02
membership_s24  -1.205698e-38 -1.174624e-03
membership_s25  -4.016923e-38 -3.862521e-03
membership_s26  -4.013924e-38 -3.843412e-03
membership_s27   1.328902e-38  1.278796e-03
membership_s28   6.635146e-38  6.369681e-03
membership_s30  -8.413310e-40 -7.004718e-05
membership_s31   8.431330e-39  8.040982e-04
membership_s32  -5.245243e-39 -5.010831e-04
membership_s33   1.042812e-37  1.004878e-02
membership_s36   6.184745e-39  5.926966e-04
membership_s37  -2.004340e-38 -1.932961e-03
V1              -1.121389e-38 -1.032247e-03
V2               1.868822e-38  1.795543e-03
pdi             -1.346036e-35 -1.191228e+00
adhesion         8.072966e-43  7.499138e-08
cohesion        -1.618468e-42 -1.503525e-07
inner           -5.935581e-43 -5.505552e-08
outer           -8.239543e-43 -7.590093e-08
ioratio         -9.358368e-39 -8.398874e-04
comsize         -4.179528e-42 -3.915395e-07
[1] "Dataset: all_C Model GBM, run: 4 of 10 2015-06-17 23:42:45"
Iter   TrainDeviance   ValidDeviance   StepSize   Improve
     1        0.3453            -nan     0.0100   -0.0000
     2        0.3449            -nan     0.0100    0.0001
     3        0.3445            -nan     0.0100   -0.0000
     4        0.3440            -nan     0.0100   -0.0000
     5        0.3436            -nan     0.0100    0.0000
     6        0.3431            -nan     0.0100   -0.0000
     7        0.3428            -nan     0.0100   -0.0000
     8        0.3424            -nan     0.0100    0.0000
     9        0.3420            -nan     0.0100   -0.0000
    10        0.3416            -nan     0.0100   -0.0000
    20        0.3370            -nan     0.0100   -0.0000
    40        0.3295            -nan     0.0100   -0.0000
    60        0.3229            -nan     0.0100   -0.0000
    80        0.3162            -nan     0.0100   -0.0000
   100        0.3100            -nan     0.0100   -0.0000
   120        0.3039            -nan     0.0100    0.0000
   140        0.2986            -nan     0.0100   -0.0000
   160        0.2935            -nan     0.0100   -0.0000
   180        0.2890            -nan     0.0100   -0.0000
   200        0.2845            -nan     0.0100   -0.0000
   220        0.2795            -nan     0.0100    0.0000
   240        0.2754            -nan     0.0100   -0.0000
   260        0.2711            -nan     0.0100   -0.0000
   280        0.2670            -nan     0.0100   -0.0000
   300        0.2633            -nan     0.0100    0.0000
   320        0.2596            -nan     0.0100   -0.0000
   340        0.2558            -nan     0.0100    0.0000
   360        0.2520            -nan     0.0100    0.0000
   380        0.2485            -nan     0.0100   -0.0000
   400        0.2449            -nan     0.0100   -0.0000
   411        0.2433            -nan     0.0100   -0.0000

[1] "GBM variable coefficients"
                            var     rel.inf
comsize                 comsize 3.248967763
V1                           V1 3.225435933
ratio5                   ratio5 3.080292288
V2                           V2 2.969058883
pagerank               pagerank 2.808938537
fourth                   fourth 2.610418161
ratio2                   ratio2 2.376092348
outer                     outer 2.265013346
orbit18                 orbit18 2.022788206
inner                     inner 1.881858116
ioratio                 ioratio 1.880044278
bet                         bet 1.742686357
adhesion               adhesion 1.704881207
cohesion               cohesion 1.611430094
spin_vertex         spin_vertex 1.564841728
graph19                 graph19 1.552942269
graph12                 graph12 1.385079784
graph23                 graph23 1.299160765
walktrap_vertex walktrap_vertex 1.269976984
ratio4                   ratio4 1.231902226
graph10                 graph10 1.227105021
graph16                 graph16 1.225009566
ratio1                   ratio1 1.221936067
orbit36                 orbit36 1.170964242
orbit45                 orbit45 1.082736563
graph17                 graph17 1.073569149
trans                     trans 1.046514878
orbit19                 orbit19 0.946170742
graph4                   graph4 0.921536619
knn                         knn 0.915567394
graph6                   graph6 0.898687080
orbit31                 orbit31 0.887267964
orbit35                 orbit35 0.859074245
orbit20                 orbit20 0.855832878
graph20                 graph20 0.847412605
orbit17                 orbit17 0.821135958
ratio6                   ratio6 0.816895528
graph21                 graph21 0.811565280
orbit50                 orbit50 0.809173322
graph1                   graph1 0.801506524
orbit51                 orbit51 0.755661078
graph5                   graph5 0.751588753
third                     third 0.746809298
graph11                 graph11 0.733999302
orbit30                 orbit30 0.731204638
graph3                   graph3 0.730014602
membership_s22   membership_s22 0.724516113
graph9                   graph9 0.701139334
graph13                 graph13 0.691900343
orbit62                 orbit62 0.675419520
sixth                     sixth 0.665725221
orbit39                 orbit39 0.664594758
orbit56                 orbit56 0.623885051
orbit24                 orbit24 0.607462021
constraint           constraint 0.599141489
graph14                 graph14 0.568593955
orbit21                 orbit21 0.567269813
orbit27                 orbit27 0.561225306
orbit40                 orbit40 0.540048130
orbit29                 orbit29 0.518910237
upto_sixth           upto_sixth 0.508567246
graph7                   graph7 0.502083520
orbit64                 orbit64 0.481472569
bigcom80               bigcom80 0.475158703
orbit37                 orbit37 0.474803320
graph25                 graph25 0.473697021
graph15                 graph15 0.435403649
fifth                     fifth 0.426288759
orbit32                 orbit32 0.418060598
graph2                   graph2 0.417479145
membership_s21   membership_s21 0.411983548
orbit38                 orbit38 0.408120915
orbit52                 orbit52 0.405496795
orbit5                   orbit5 0.395228705
orbit49                 orbit49 0.388826384
upto_fifth           upto_fifth 0.388299664
upto_fourth         upto_fourth 0.387022825
membership_s8     membership_s8 0.385960079
orbit2                   orbit2 0.371889552
ratio3                   ratio3 0.370881125
orbit41                 orbit41 0.369176136
orbit4                   orbit4 0.368364623
orbit28                 orbit28 0.366101452
orbit48                 orbit48 0.364146319
bigcom153             bigcom153 0.358729513
orbit65                 orbit65 0.355734316
orbit9                   orbit9 0.351481604
hubscore               hubscore 0.348263363
bigcom9                 bigcom9 0.342660125
orbit25                 orbit25 0.342259684
orbit16                 orbit16 0.341185105
graph26                 graph26 0.339638123
orbit11                 orbit11 0.339236474
upto_third           upto_third 0.334842356
orbit10                 orbit10 0.324853872
membership_s27   membership_s27 0.321690567
orbit55                 orbit55 0.320283639
graph22                 graph22 0.314716556
orbit57                 orbit57 0.314130559
orbit46                 orbit46 0.311208393
orbit53                 orbit53 0.301879641
orbit47                 orbit47 0.295168472
orbit66                 orbit66 0.283933331
orbit33                 orbit33 0.273529117
orbit15                 orbit15 0.271839379
graph18                 graph18 0.270406507
graph0                   graph0 0.265768336
graph28                 graph28 0.262114262
membership_s28   membership_s28 0.260334923
graph24                 graph24 0.257079502
close                     close 0.255422486
membership_s31   membership_s31 0.239283112
bigcom212             bigcom212 0.236756214
upto_second         upto_second 0.234993270
orbit63                 orbit63 0.232926874
orbit68                 orbit68 0.229216928
orbit23                 orbit23 0.224557950
orbit42                 orbit42 0.223754077
orbit69                 orbit69 0.221746651
bigcom162             bigcom162 0.214945112
orbit59                 orbit59 0.212688156
second                   second 0.208940787
orbit43                 orbit43 0.206738974
orbit54                 orbit54 0.202867344
orbit1                   orbit1 0.197467066
orbit6                   orbit6 0.192496286
bigcom69               bigcom69 0.188431379
orbit12                 orbit12 0.184105904
evcent                   evcent 0.179177488
orbit44                 orbit44 0.173880265
orbit60                 orbit60 0.169446642
orbit70                 orbit70 0.167933427
orbit58                 orbit58 0.160304470
orbit67                 orbit67 0.160016011
orbit26                 orbit26 0.151106135
coreness               coreness 0.149250615
orbit22                 orbit22 0.142183415
orbit13                 orbit13 0.137229844
membership_s36   membership_s36 0.129863853
membership_s1     membership_s1 0.128905641
bigcom40               bigcom40 0.125487603
bigcom1                 bigcom1 0.121556508
membership_s4     membership_s4 0.119921045
ecc                         ecc 0.113288986
membership_s30   membership_s30 0.108237110
bigcom56               bigcom56 0.103855385
orbit7                   orbit7 0.101806049
graph8                   graph8 0.096364627
bigcom26               bigcom26 0.094910995
bigcom8                 bigcom8 0.086018333
graph29                 graph29 0.085543509
bigcom22               bigcom22 0.085280275
graph27                 graph27 0.081545759
bigcom13               bigcom13 0.076870441
bigcom28               bigcom28 0.073497351
bigcom3                 bigcom3 0.063017841
orbit61                 orbit61 0.053616969
pdi                         pdi 0.048619030
bigcom4                 bigcom4 0.047508788
membership_s32   membership_s32 0.041919836
bigcom39               bigcom39 0.037255040
bigcom44               bigcom44 0.036311125
AP                           AP 0.035061536
bigcom274             bigcom274 0.034723729
membership_s6     membership_s6 0.029172612
membership_s5     membership_s5 0.020133508
membership_s7     membership_s7 0.019157154
selfinter             selfinter 0.018771489
bigcom93               bigcom93 0.014223542
membership_s37   membership_s37 0.013111150
membership_s15   membership_s15 0.010723000
membership_s18   membership_s18 0.009405100
bigcom21               bigcom21 0.008387978
orbit0                   orbit0 0.000000000
orbit3                   orbit3 0.000000000
orbit8                   orbit8 0.000000000
orbit14                 orbit14 0.000000000
orbit34                 orbit34 0.000000000
orbit71                 orbit71 0.000000000
orbit72                 orbit72 0.000000000
eccrad                   eccrad 0.000000000
first                     first 0.000000000
bigcom2                 bigcom2 0.000000000
bigcom6                 bigcom6 0.000000000
bigcom11               bigcom11 0.000000000
bigcom15               bigcom15 0.000000000
bigcom16               bigcom16 0.000000000
bigcom24               bigcom24 0.000000000
bigcom30               bigcom30 0.000000000
bigcom31               bigcom31 0.000000000
bigcom32               bigcom32 0.000000000
bigcom33               bigcom33 0.000000000
bigcom34               bigcom34 0.000000000
bigcom36               bigcom36 0.000000000
bigcom37               bigcom37 0.000000000
bigcom38               bigcom38 0.000000000
bigcom43               bigcom43 0.000000000
bigcom46               bigcom46 0.000000000
bigcom47               bigcom47 0.000000000
bigcom49               bigcom49 0.000000000
bigcom50               bigcom50 0.000000000
bigcom51               bigcom51 0.000000000
bigcom52               bigcom52 0.000000000
bigcom54               bigcom54 0.000000000
bigcom62               bigcom62 0.000000000
bigcom66               bigcom66 0.000000000
bigcom68               bigcom68 0.000000000
bigcom71               bigcom71 0.000000000
bigcom72               bigcom72 0.000000000
bigcom73               bigcom73 0.000000000
bigcom74               bigcom74 0.000000000
bigcom75               bigcom75 0.000000000
bigcom76               bigcom76 0.000000000
bigcom77               bigcom77 0.000000000
bigcom79               bigcom79 0.000000000
bigcom82               bigcom82 0.000000000
bigcom83               bigcom83 0.000000000
bigcom84               bigcom84 0.000000000
bigcom85               bigcom85 0.000000000
bigcom87               bigcom87 0.000000000
bigcom89               bigcom89 0.000000000
bigcom91               bigcom91 0.000000000
bigcom92               bigcom92 0.000000000
bigcom96               bigcom96 0.000000000
bigcom97               bigcom97 0.000000000
bigcom98               bigcom98 0.000000000
bigcom99               bigcom99 0.000000000
bigcom101             bigcom101 0.000000000
bigcom104             bigcom104 0.000000000
bigcom106             bigcom106 0.000000000
bigcom109             bigcom109 0.000000000
bigcom113             bigcom113 0.000000000
bigcom116             bigcom116 0.000000000
bigcom120             bigcom120 0.000000000
bigcom123             bigcom123 0.000000000
bigcom126             bigcom126 0.000000000
bigcom127             bigcom127 0.000000000
bigcom137             bigcom137 0.000000000
bigcom139             bigcom139 0.000000000
bigcom140             bigcom140 0.000000000
bigcom143             bigcom143 0.000000000
bigcom145             bigcom145 0.000000000
bigcom146             bigcom146 0.000000000
bigcom147             bigcom147 0.000000000
bigcom149             bigcom149 0.000000000
bigcom154             bigcom154 0.000000000
bigcom156             bigcom156 0.000000000
bigcom157             bigcom157 0.000000000
bigcom158             bigcom158 0.000000000
bigcom160             bigcom160 0.000000000
bigcom161             bigcom161 0.000000000
bigcom164             bigcom164 0.000000000
bigcom166             bigcom166 0.000000000
bigcom167             bigcom167 0.000000000
bigcom171             bigcom171 0.000000000
bigcom173             bigcom173 0.000000000
bigcom175             bigcom175 0.000000000
bigcom176             bigcom176 0.000000000
bigcom177             bigcom177 0.000000000
bigcom178             bigcom178 0.000000000
bigcom180             bigcom180 0.000000000
bigcom181             bigcom181 0.000000000
bigcom184             bigcom184 0.000000000
bigcom186             bigcom186 0.000000000
bigcom187             bigcom187 0.000000000
bigcom189             bigcom189 0.000000000
bigcom194             bigcom194 0.000000000
bigcom195             bigcom195 0.000000000
bigcom196             bigcom196 0.000000000
bigcom204             bigcom204 0.000000000
bigcom205             bigcom205 0.000000000
bigcom214             bigcom214 0.000000000
bigcom222             bigcom222 0.000000000
bigcom223             bigcom223 0.000000000
bigcom226             bigcom226 0.000000000
bigcom227             bigcom227 0.000000000
bigcom229             bigcom229 0.000000000
bigcom233             bigcom233 0.000000000
bigcom236             bigcom236 0.000000000
bigcom237             bigcom237 0.000000000
bigcom246             bigcom246 0.000000000
bigcom248             bigcom248 0.000000000
bigcom249             bigcom249 0.000000000
bigcom250             bigcom250 0.000000000
bigcom254             bigcom254 0.000000000
bigcom266             bigcom266 0.000000000
bigcom269             bigcom269 0.000000000
bigcom272             bigcom272 0.000000000
bigcom281             bigcom281 0.000000000
bigcom291             bigcom291 0.000000000
bigcom292             bigcom292 0.000000000
bigcom295             bigcom295 0.000000000
bigcom299             bigcom299 0.000000000
bigcom301             bigcom301 0.000000000
bigcom306             bigcom306 0.000000000
bigcom309             bigcom309 0.000000000
bigcom314             bigcom314 0.000000000
bigcom321             bigcom321 0.000000000
bigcom341             bigcom341 0.000000000
bigcom350             bigcom350 0.000000000
bigcom353             bigcom353 0.000000000
bigcom359             bigcom359 0.000000000
bigcom363             bigcom363 0.000000000
bigcom365             bigcom365 0.000000000
bigcom385             bigcom385 0.000000000
bigcom386             bigcom386 0.000000000
bigcom408             bigcom408 0.000000000
bigcom412             bigcom412 0.000000000
bigcom480             bigcom480 0.000000000
membership_s3     membership_s3 0.000000000
membership_s9     membership_s9 0.000000000
membership_s11   membership_s11 0.000000000
membership_s12   membership_s12 0.000000000
membership_s14   membership_s14 0.000000000
membership_s16   membership_s16 0.000000000
membership_s17   membership_s17 0.000000000
membership_s20   membership_s20 0.000000000
membership_s24   membership_s24 0.000000000
membership_s25   membership_s25 0.000000000
membership_s26   membership_s26 0.000000000
membership_s33   membership_s33 0.000000000
[1] "Dataset: all_C Model RF, run: 4 of 10 2015-06-17 23:49:12"
     |      Out-of-bag   |
Tree |      MSE  %Var(y) |
   1 |  0.07763   194.85 |
   2 |   0.0744   186.74 |
   3 |  0.07131   178.99 |
   4 |  0.06743   169.25 |
   5 |  0.06406   160.78 |
   6 |  0.06102   153.15 |
   7 |  0.06027   151.28 |
   8 |  0.05774   144.93 |
   9 |  0.05629   141.29 |
  10 |  0.05484   137.63 |
  11 |  0.05346   134.18 |
  12 |  0.05236   131.43 |
  13 |  0.05132   128.81 |
  14 |  0.05058   126.95 |
  15 |  0.04975   124.86 |
  16 |  0.04924   123.60 |
  17 |  0.04872   122.29 |
  18 |   0.0484   121.48 |
  19 |  0.04806   120.63 |
  20 |  0.04778   119.92 |
  21 |  0.04748   119.16 |
  22 |   0.0473   118.72 |
  23 |  0.04712   118.27 |
  24 |  0.04696   117.86 |
  25 |  0.04679   117.43 |
  26 |   0.0467   117.23 |
  27 |  0.04662   117.00 |
  28 |  0.04648   116.66 |
  29 |   0.0463   116.20 |
  30 |  0.04613   115.79 |
  31 |  0.04588   115.15 |
  32 |  0.04587   115.13 |
  33 |  0.04572   114.75 |
  34 |  0.04564   114.55 |
  35 |  0.04556   114.35 |
  36 |  0.04552   114.25 |
  37 |  0.04543   114.03 |
  38 |  0.04529   113.68 |
  39 |  0.04523   113.52 |
  40 |   0.0451   113.20 |
  41 |  0.04501   112.98 |
  42 |  0.04497   112.87 |
  43 |  0.04487   112.63 |
  44 |  0.04484   112.54 |
  45 |  0.04482   112.49 |
  46 |  0.04472   112.25 |
  47 |  0.04466   112.10 |
  48 |  0.04458   111.90 |
  49 |  0.04451   111.71 |
  50 |  0.04446   111.60 |
  51 |  0.04443   111.52 |
  52 |  0.04439   111.41 |
  53 |  0.04434   111.28 |
  54 |  0.04433   111.27 |
  55 |  0.04432   111.25 |
  56 |  0.04426   111.10 |
  57 |  0.04429   111.17 |
  58 |  0.04426   111.08 |
  59 |  0.04423   111.03 |
  60 |  0.04424   111.03 |
  61 |  0.04418   110.90 |
  62 |  0.04418   110.89 |
  63 |  0.04411   110.71 |
  64 |  0.04408   110.64 |
  65 |  0.04403   110.52 |
  66 |  0.04399   110.41 |
  67 |  0.04401   110.45 |
  68 |  0.04396   110.34 |
  69 |  0.04394   110.29 |
  70 |   0.0439   110.19 |
  71 |  0.04387   110.11 |
  72 |  0.04387   110.12 |
  73 |  0.04385   110.07 |
  74 |  0.04385   110.07 |
  75 |  0.04385   110.06 |
  76 |  0.04382   109.99 |
  77 |  0.04383   110.00 |
  78 |   0.0438   109.94 |
  79 |  0.04377   109.85 |
  80 |  0.04378   109.90 |
  81 |  0.04377   109.87 |
  82 |  0.04376   109.83 |
  83 |  0.04372   109.74 |
  84 |  0.04371   109.72 |
  85 |  0.04371   109.72 |
  86 |   0.0437   109.68 |
  87 |  0.04371   109.70 |
  88 |  0.04369   109.67 |
  89 |  0.04368   109.63 |
  90 |  0.04366   109.59 |
  91 |  0.04366   109.58 |
  92 |  0.04366   109.58 |
  93 |  0.04364   109.53 |
  94 |  0.04364   109.53 |
  95 |  0.04362   109.48 |
  96 |  0.04361   109.45 |
  97 |  0.04359   109.42 |
  98 |  0.04359   109.41 |
  99 |  0.04359   109.41 |
 100 |  0.04359   109.41 |
[1] "Random Forest variable coefficients"
                      %IncMSE IncNodePurity
graph5           1.219063e-02  2.098258e+00
graph6           1.100353e-02  2.782248e+00
graph7           4.283665e-03  1.132328e+00
graph8           1.805224e-03  7.792113e-01
graph9           8.085364e-03  2.107370e+00
graph10          2.141022e-02  4.097803e+00
graph11          1.880817e-02  3.635214e+00
graph12          1.232179e-02  2.976536e+00
graph13          1.069319e-02  3.011250e+00
graph14          8.899111e-03  2.934453e+00
graph15          9.556157e-03  2.665847e+00
graph16          1.020701e-02  3.207151e+00
graph17          1.347485e-02  3.024409e+00
graph18          5.727377e-03  1.292580e+00
graph19          1.251502e-02  3.705108e+00
graph20          1.008317e-02  2.622442e+00
graph21          1.022892e-02  2.554729e+00
graph22          3.797432e-03  1.553361e+00
graph23          1.571000e-02  3.588394e+00
graph24          8.453513e-03  1.152081e+00
graph25          8.984288e-03  2.342855e+00
graph26          7.233119e-03  1.358344e+00
graph27          2.385107e-03  7.652853e-01
graph28          3.560391e-03  7.279951e-01
graph29          8.415870e-04  4.335226e-01
orbit0           1.657276e-03  9.787926e-01
orbit1           9.691740e-03  2.328236e+00
orbit2           5.647042e-03  1.162436e+00
orbit3           2.744196e-03  7.609189e-01
orbit4           1.231833e-02  2.578825e+00
orbit5           1.103692e-02  2.445846e+00
orbit6           1.344663e-02  3.026955e+00
orbit7           4.310391e-03  1.246192e+00
orbit8           8.913701e-03  2.012402e+00
orbit9           1.013347e-02  2.552626e+00
orbit10          7.237151e-03  1.433601e+00
orbit11          4.635608e-03  1.096795e+00
orbit12          5.583683e-03  1.189332e+00
orbit13          4.281133e-03  9.272317e-01
orbit14          1.670240e-03  6.534244e-01
orbit15          1.016873e-02  2.576671e+00
orbit16          1.306314e-02  2.362307e+00
orbit17          1.263908e-02  2.797316e+00
orbit18          2.367721e-02  5.887718e+00
orbit19          8.167416e-03  2.841596e+00
orbit20          1.407705e-02  3.052234e+00
orbit21          6.329968e-03  1.840892e+00
orbit22          8.607105e-03  3.814363e+00
orbit23          4.426518e-03  1.328264e+00
orbit24          2.313060e-02  3.761206e+00
orbit25          6.192556e-03  1.611638e+00
orbit26          5.489214e-03  1.534211e+00
orbit27          1.669669e-02  3.807882e+00
orbit28          1.415693e-02  2.356932e+00
orbit29          8.067394e-03  1.470544e+00
orbit30          8.893241e-03  1.532523e+00
orbit31          9.631462e-03  3.726220e+00
orbit32          5.742693e-03  1.869482e+00
orbit33          3.773904e-03  1.243758e+00
orbit34          1.517903e-02  2.313620e+00
orbit35          1.408356e-02  3.900710e+00
orbit36          2.428833e-02  2.765844e+00
orbit37          1.203357e-02  2.676615e+00
orbit38          4.621996e-03  1.709173e+00
orbit39          1.672857e-02  4.119402e+00
orbit40          1.052150e-02  1.556403e+00
orbit41          4.761142e-03  1.384659e+00
orbit42          1.554967e-03  6.072745e-01
orbit43          7.358775e-03  1.508962e+00
orbit44          4.350341e-03  8.865107e-01
orbit45          2.720882e-02  4.672233e+00
orbit46          9.724220e-03  2.020295e+00
orbit47          1.115953e-02  1.277683e+00
orbit48          5.871965e-03  1.251348e+00
orbit49          1.155517e-02  2.777259e+00
orbit50          8.825691e-03  2.315638e+00
orbit51          1.555362e-02  3.130301e+00
orbit52          8.571908e-03  1.562186e+00
orbit53          8.619825e-03  1.587871e+00
orbit54          3.089273e-03  1.578370e+00
orbit55          6.581877e-03  1.531643e+00
orbit56          1.584539e-02  4.159937e+00
orbit57          2.835461e-03  1.055415e+00
orbit58          2.826162e-03  9.236818e-01
orbit59          9.350808e-03  1.361414e+00
orbit60          5.911427e-03  1.035262e+00
orbit61          1.661515e-03  6.125143e-01
orbit62          1.151535e-02  2.565638e+00
orbit63          6.564681e-03  1.070473e+00
orbit64          5.319582e-03  9.134994e-01
orbit65          7.437528e-03  1.902746e+00
orbit66          4.087752e-03  1.072540e+00
orbit67          1.829261e-03  5.273787e-01
orbit68          2.408952e-03  7.098241e-01
orbit69          3.063996e-03  9.527853e-01
orbit70          3.017448e-03  9.658311e-01
orbit71          1.247537e-03  4.075321e-01
orbit72          4.559481e-04  3.584022e-01
AP               8.652147e-05  2.264721e-01
bet              1.453631e-02  4.829719e+00
ecc              2.976379e-04  3.941781e-01
eccrad           3.597930e-04  3.755520e-01
close            7.014837e-03  2.150447e+00
constraint       9.182562e-03  2.783995e+00
coreness         4.491928e-03  9.770242e-01
knn              1.032556e-02  4.292337e+00
hubscore         5.094016e-03  2.103652e+00
pagerank         1.797205e-02  8.746697e+00
trans            4.243905e-03  2.493459e+00
evcent           7.704004e-03  2.563685e+00
first            1.515318e-03  7.144108e-01
upto_second      7.004260e-03  2.413094e+00
upto_third       1.093744e-02  2.664797e+00
upto_fourth      1.033213e-02  1.944186e+00
upto_fifth       1.086825e-02  2.508177e+00
upto_sixth       9.985888e-03  3.142962e+00
second           1.114795e-02  2.490249e+00
third            1.072364e-02  3.640786e+00
fourth           1.285356e-02  6.501324e+00
fifth            6.630957e-03  3.202400e+00
sixth            5.708140e-03  3.328104e+00
ratio1           1.168945e-02  4.913448e+00
ratio2           1.470158e-02  6.769822e+00
ratio3           8.200520e-03  3.773881e+00
ratio4           9.178680e-03  5.425463e+00
ratio5           7.777243e-03  8.351889e+00
ratio6           9.117430e-03  4.531239e+00
selfinter        6.695450e-05  4.623404e-01
walktrap_vertex  2.981849e-03  3.800144e+00
bigcom1          4.177304e-04  6.732639e-01
bigcom2         -6.045652e-05  2.825953e-01
bigcom3          8.682903e-05  6.781453e-01
bigcom4          5.046523e-04  4.981202e-01
bigcom6          0.000000e+00  0.000000e+00
bigcom8          5.410511e-04  9.622276e-01
bigcom9          9.854318e-05  6.412043e-01
bigcom11        -1.262289e-05  2.223218e-01
bigcom13        -3.199046e-05  3.974143e-01
bigcom15        -3.234430e-05  1.705372e-01
bigcom16         0.000000e+00  0.000000e+00
bigcom21         2.743395e-05  1.600941e-01
bigcom22        -1.184464e-05  9.080664e-01
bigcom24         0.000000e+00  0.000000e+00
bigcom26         1.304933e-04  7.603686e-01
bigcom28         2.501849e-04  5.251834e-01
bigcom30        -5.045293e-06  7.062229e-02
bigcom31         0.000000e+00  0.000000e+00
bigcom32         0.000000e+00  0.000000e+00
bigcom33         0.000000e+00  0.000000e+00
bigcom34         0.000000e+00  0.000000e+00
bigcom36         0.000000e+00  0.000000e+00
bigcom37        -3.126032e-06  3.093952e-01
bigcom38        -4.607226e-05  2.143850e-01
bigcom39         1.603052e-05  3.307832e-01
bigcom40         5.221076e-05  5.496479e-01
bigcom43         1.179744e-05  4.633494e-01
bigcom44         2.988445e-04  5.922932e-01
bigcom46        -2.414038e-05  7.305050e-02
bigcom47         0.000000e+00  0.000000e+00
bigcom49         0.000000e+00  2.775558e-19
bigcom50         3.496036e-05  4.500690e-01
bigcom51         0.000000e+00  0.000000e+00
bigcom52         0.000000e+00  0.000000e+00
bigcom54         0.000000e+00  0.000000e+00
bigcom56         2.498021e-06  4.353155e-01
bigcom62         0.000000e+00  0.000000e+00
bigcom66         0.000000e+00  0.000000e+00
bigcom68        -7.615842e-06  4.279268e-01
bigcom69         2.232274e-05  5.512872e-01
bigcom71         0.000000e+00  0.000000e+00
bigcom72         0.000000e+00  0.000000e+00
bigcom73         0.000000e+00  0.000000e+00
bigcom74         0.000000e+00  3.469447e-20
bigcom75         0.000000e+00  0.000000e+00
bigcom76         1.502982e-06  3.316121e-01
bigcom77         0.000000e+00  0.000000e+00
bigcom79         0.000000e+00  0.000000e+00
bigcom80        -1.232766e-05  6.675319e-01
bigcom82         0.000000e+00  0.000000e+00
bigcom83         0.000000e+00  2.775558e-19
bigcom84         0.000000e+00  0.000000e+00
bigcom85         0.000000e+00  1.040834e-19
bigcom87         0.000000e+00  0.000000e+00
bigcom89         0.000000e+00  6.938894e-20
bigcom91         0.000000e+00  0.000000e+00
bigcom92         5.809716e-06  8.437325e-02
bigcom93         7.217891e-05  6.233074e-01
bigcom96         0.000000e+00  0.000000e+00
bigcom97         0.000000e+00  1.110223e-18
bigcom98         0.000000e+00  0.000000e+00
bigcom99         0.000000e+00  0.000000e+00
bigcom101        6.337344e-06  3.477477e-01
bigcom104        0.000000e+00  0.000000e+00
bigcom106        0.000000e+00  0.000000e+00
bigcom109        0.000000e+00  0.000000e+00
bigcom113        0.000000e+00  0.000000e+00
bigcom116        0.000000e+00  2.775558e-19
bigcom120        0.000000e+00  8.326673e-19
bigcom123        0.000000e+00  0.000000e+00
bigcom126       -1.101850e-05  3.784299e-01
bigcom127        0.000000e+00  0.000000e+00
bigcom137       -3.756636e-05  4.574514e-01
bigcom139        0.000000e+00  1.110223e-18
bigcom140        0.000000e+00  0.000000e+00
bigcom143        0.000000e+00  0.000000e+00
bigcom145        0.000000e+00  0.000000e+00
bigcom146       -2.161629e-06  4.361808e-01
bigcom147        9.090995e-07  2.960817e-01
bigcom149        0.000000e+00  0.000000e+00
bigcom153        8.410131e-05  6.641292e-01
bigcom154        2.640297e-05  3.459732e-01
bigcom156        0.000000e+00  0.000000e+00
bigcom157        0.000000e+00  0.000000e+00
bigcom158       -1.206926e-05  6.070878e-01
bigcom160        0.000000e+00  0.000000e+00
bigcom161        0.000000e+00  0.000000e+00
bigcom162        7.310756e-05  1.110452e+00
bigcom164        0.000000e+00  0.000000e+00
bigcom166       -2.646150e-05  4.101340e-01
bigcom167        4.431139e-06  1.549914e-01
bigcom171        0.000000e+00  0.000000e+00
bigcom173        0.000000e+00  0.000000e+00
bigcom175        1.457157e-05  5.345200e-01
bigcom176        0.000000e+00  0.000000e+00
bigcom177        0.000000e+00  0.000000e+00
bigcom178        0.000000e+00  0.000000e+00
bigcom180       -3.704082e-05  6.297878e-01
bigcom181        0.000000e+00  0.000000e+00
bigcom184        0.000000e+00  2.775558e-19
bigcom186        0.000000e+00  0.000000e+00
bigcom187        0.000000e+00  0.000000e+00
bigcom189       -2.597363e-05  1.738151e-01
bigcom194        0.000000e+00  0.000000e+00
bigcom195        0.000000e+00  0.000000e+00
bigcom196        0.000000e+00  2.775558e-19
bigcom204        0.000000e+00  2.775558e-19
bigcom205        0.000000e+00  0.000000e+00
bigcom212       -6.675137e-06  9.455846e-01
bigcom214        0.000000e+00  0.000000e+00
bigcom222       -9.826494e-06  5.436404e-01
bigcom223        0.000000e+00  0.000000e+00
bigcom226        0.000000e+00  0.000000e+00
bigcom227        0.000000e+00  0.000000e+00
bigcom229        0.000000e+00  5.204170e-20
bigcom233        0.000000e+00  0.000000e+00
bigcom236        0.000000e+00  0.000000e+00
bigcom237        0.000000e+00  0.000000e+00
bigcom246       -2.890278e-05  3.293504e-01
bigcom248        0.000000e+00  0.000000e+00
bigcom249       -6.785170e-06  6.853966e-01
bigcom250        0.000000e+00  3.816392e-19
bigcom254        0.000000e+00  0.000000e+00
bigcom266        0.000000e+00  0.000000e+00
bigcom269        0.000000e+00  0.000000e+00
bigcom272        0.000000e+00  0.000000e+00
bigcom274        4.875447e-05  3.384116e-01
bigcom281        0.000000e+00  0.000000e+00
bigcom291        0.000000e+00  0.000000e+00
bigcom292       -6.648188e-09  4.269534e-01
bigcom295        0.000000e+00  0.000000e+00
bigcom299        0.000000e+00  1.387779e-19
bigcom301       -3.782881e-06  2.427168e-01
bigcom306        0.000000e+00  0.000000e+00
bigcom309        0.000000e+00  0.000000e+00
bigcom314        0.000000e+00  0.000000e+00
bigcom321       -2.780243e-06  4.100164e-01
bigcom341        0.000000e+00  0.000000e+00
bigcom350        0.000000e+00  0.000000e+00
bigcom353        0.000000e+00  0.000000e+00
bigcom359        0.000000e+00  0.000000e+00
bigcom363       -1.920183e-05  4.229315e-01
bigcom365        0.000000e+00  0.000000e+00
bigcom385       -4.395884e-06  5.169800e-01
bigcom386        0.000000e+00  0.000000e+00
bigcom408        0.000000e+00  0.000000e+00
bigcom412        0.000000e+00  2.775558e-19
bigcom480        0.000000e+00  0.000000e+00
spin_vertex      3.690005e-03  4.279390e+00
membership_s1    1.099908e-04  3.683122e-01
membership_s3    0.000000e+00  0.000000e+00
membership_s4    1.523536e-04  4.555736e-01
membership_s5    5.395831e-05  2.626331e-01
membership_s6    1.285052e-04  4.483467e-01
membership_s7    4.086084e-05  4.630024e-01
membership_s8   -4.221087e-05  3.732309e-01
membership_s9   -1.132787e-05  1.018335e-01
membership_s11   0.000000e+00  5.551115e-19
membership_s12  -1.552548e-05  3.472942e-01
membership_s14   0.000000e+00  0.000000e+00
membership_s15   2.478937e-06  2.143769e-01
membership_s16   0.000000e+00  0.000000e+00
membership_s17   0.000000e+00  0.000000e+00
membership_s18   1.340819e-05  1.142474e-01
membership_s20   0.000000e+00  0.000000e+00
membership_s21   4.897719e-05  1.102835e+00
membership_s22   4.796260e-05  8.206517e-01
membership_s24   3.912618e-07  5.199295e-02
membership_s25   0.000000e+00  3.469447e-20
membership_s26   0.000000e+00  8.571429e-03
membership_s27   3.276118e-04  1.250627e+00
membership_s28   4.108863e-05  5.026112e-01
membership_s30   4.877423e-04  7.638072e-01
membership_s31  -3.171164e-06  6.121453e-01
membership_s32   9.218268e-05  6.944365e-01
membership_s33  -2.540479e-05  1.642394e-01
membership_s36   3.530598e-04  8.625219e-01
membership_s37  -1.333644e-05  3.261035e-01
V1               1.179376e-02  8.553317e+00
V2               6.004757e-03  9.268094e+00
pdi              2.779468e-04  5.802337e-01
adhesion         1.450807e-02  6.913651e+00
cohesion         1.407357e-02  6.839717e+00
inner            7.564923e-03  6.960775e+00
outer            4.208284e-03  7.380573e+00
ioratio          8.160716e-03  6.794998e+00
comsize          5.474535e-03  9.491575e+00
[1] "Dataset: all_C Model GLM, run: 4 of 10 2015-06-17 23:56:47"
[1] "glmnet variable coefficients"
                         [,1]          [,2]
(Intercept)     -3.137926e+00 -3.134131e+00
graph0          -7.916577e-41 -6.988982e-06
graph1          -5.095943e-44 -3.867275e-09
graph2          -2.397674e-41 -2.002951e-06
graph3          -3.176925e-45 -2.666225e-10
graph4          -3.840169e-47 -2.269585e-12
graph5          -8.468525e-43 -7.253429e-08
graph6          -1.813666e-44 -1.410244e-09
graph7          -8.819634e-43 -7.230690e-08
graph8          -1.037275e-41 -7.354994e-07
graph9          -7.141488e-47 -6.125564e-12
graph10         -1.644020e-48 -1.180862e-13
graph11         -6.541838e-50 -3.529956e-15
graph12         -1.311555e-46 -1.038518e-11
graph13         -9.027360e-46 -7.517132e-11
graph14         -1.001983e-47 -6.140734e-13
graph15         -3.924217e-44 -3.492620e-09
graph16         -5.397805e-46 -4.440877e-11
graph17         -7.586941e-46 -5.538599e-11
graph18         -1.801700e-44 -1.375877e-09
graph19         -4.123863e-45 -3.387554e-10
graph20         -6.055542e-44 -5.225150e-09
graph21         -2.491815e-44 -2.137834e-09
graph22         -7.854699e-44 -6.740926e-09
graph23         -2.207701e-44 -1.704251e-09
graph24         -3.917118e-44 -3.162226e-09
graph25         -2.163551e-43 -1.816511e-08
graph26         -1.591430e-43 -1.270088e-08
graph27         -7.140781e-43 -5.124638e-08
graph28         -9.239782e-43 -6.559326e-08
graph29         -4.232531e-42 -1.062687e-07
orbit0          -7.916577e-41 -6.982529e-06
orbit1          -1.441760e-42 -1.263868e-07
orbit2          -4.341532e-44 -3.169131e-09
orbit3          -2.397674e-41 -2.000481e-06
orbit4          -3.483606e-44 -3.042089e-09
orbit5          -3.039174e-45 -2.527689e-10
orbit6          -4.226537e-46 -2.805394e-11
orbit7          -3.707916e-47 -2.170665e-12
orbit8          -8.468525e-43 -7.245083e-08
orbit9          -5.178051e-43 -4.246537e-08
orbit10         -9.117549e-44 -7.231106e-09
orbit11         -1.629153e-44 -1.244079e-09
orbit12         -3.426884e-42 -2.895538e-07
orbit13         -1.047956e-42 -8.452401e-08
orbit14         -1.037275e-41 -7.337651e-07
orbit15         -7.946561e-46 -6.917263e-11
orbit16         -7.556929e-47 -6.377609e-12
orbit17         -4.769900e-46 -4.217973e-11
orbit18         -2.275248e-46 -2.138612e-11
orbit19         -3.510355e-47 -2.633762e-12
orbit20         -4.932908e-47 -4.159571e-12
orbit21         -1.248048e-48 -8.096566e-14
orbit22         -5.812262e-50  7.922702e-15
orbit23         -6.543677e-50 -3.577861e-15
orbit24         -2.442658e-45 -1.980201e-10
orbit25         -2.612155e-45 -2.317693e-10
orbit26         -1.170325e-46 -9.014075e-12
orbit27         -1.917123e-44 -1.653685e-09
orbit28         -2.948429e-45 -2.512403e-10
orbit29         -3.133747e-45 -2.545513e-10
orbit30         -1.631122e-45 -1.349157e-10
orbit31         -8.313374e-47 -2.679290e-12
orbit32         -1.273370e-46 -7.998139e-12
orbit33         -8.592152e-48 -5.248502e-13
orbit34         -3.924217e-44 -3.488086e-09
orbit35         -1.505145e-44 -1.196009e-09
orbit36         -6.502733e-45 -5.882331e-10
orbit37         -4.404416e-45 -3.823539e-10
orbit38         -3.904038e-46 -2.943379e-11
orbit39         -1.934292e-44 -1.326447e-09
orbit40         -8.192363e-45 -6.867009e-10
orbit41         -2.390577e-45 -1.264905e-10
orbit42         -7.758726e-46 -5.733842e-11
orbit43         -4.479968e-44 -3.306663e-09
orbit44         -2.038716e-44 -1.588837e-09
orbit45         -8.015992e-44 -6.328644e-09
orbit46         -4.275868e-44 -3.614663e-09
orbit47         -7.124364e-45 -5.819899e-10
orbit48         -7.803906e-45 -6.378619e-10
orbit49         -2.936032e-43 -2.772621e-08
orbit50         -4.795024e-44 -3.795203e-09
orbit51         -1.042362e-43 -9.135951e-09
orbit52         -2.113158e-43 -1.817485e-08
orbit53         -3.355055e-44 -2.836465e-09
orbit54         -3.666475e-43 -3.343834e-08
orbit55         -7.327406e-44 -6.094310e-09
orbit56         -5.399549e-43 -4.464614e-08
orbit57         -3.435232e-44 -2.542539e-09
orbit58         -3.892018e-44 -3.104681e-09
orbit59         -2.203838e-43 -1.810471e-08
orbit60         -8.499485e-44 -6.707536e-09
orbit61         -7.774680e-44 -6.327779e-09
orbit62         -2.483320e-42 -2.198967e-07
orbit63         -4.148893e-43 -3.477955e-08
orbit64         -4.483816e-43 -3.685803e-08
orbit65         -2.931997e-42 -2.633007e-07
orbit66         -3.830614e-43 -2.792114e-08
orbit67         -2.410069e-43 -1.942825e-08
orbit68         -9.825310e-43 -6.809068e-08
orbit69         -2.051939e-42 -1.554399e-07
orbit70         -3.506399e-42 -2.469452e-07
orbit71         -1.151213e-42 -8.149229e-08
orbit72         -4.232531e-42 -1.034949e-07
AP              -9.224054e-39 -9.589689e-04
bet             -7.710752e-45 -6.579480e-10
ecc              1.633778e-39  1.632964e-04
eccrad           9.802667e-39  9.797412e-04
close           -1.423126e-38 -7.211353e-04
constraint       2.416167e-39  2.086133e-04
coreness        -2.432170e-40 -2.111945e-05
knn              3.585028e-42  3.706909e-07
hubscore        -7.512062e-38 -6.271482e-03
pagerank        -1.271921e-37 -1.393307e-02
trans           -1.671046e-38 -1.843842e-03
evcent          -7.510358e-38 -6.262608e-03
first           -7.916577e-41 -6.968483e-06
upto_second     -1.475312e-42 -1.249431e-07
upto_third      -1.139448e-43 -5.195419e-09
upto_fourth      5.312972e-43  6.391821e-08
upto_fifth       6.937312e-43  7.977672e-08
upto_sixth       2.302986e-42  2.557190e-07
second          -1.443078e-42 -1.219318e-07
third            2.542961e-44  9.383536e-09
fourth           6.333492e-43  5.793536e-08
fifth           -7.064056e-43 -8.566008e-08
sixth           -6.844504e-43 -8.032998e-08
ratio1           3.672927e-42  3.765829e-07
ratio2           9.357504e-42  9.165103e-07
ratio3          -6.441362e-41 -7.203600e-06
ratio4          -1.294590e-41 -1.415093e-06
ratio5          -4.632828e-41 -5.065509e-06
ratio6          -1.633922e-42 -1.851735e-07
selfinter       -6.489176e-39 -6.710200e-04
walktrap_vertex -2.293039e-39 -2.342816e-04
bigcom1          1.376272e-39  1.511775e-04
bigcom2          3.574915e-38  3.927340e-03
bigcom3         -5.811829e-40 -6.223717e-05
bigcom4         -4.152606e-39 -4.421983e-04
bigcom6         -4.200703e-38 -4.653023e-03
bigcom8          1.144483e-38  1.282202e-03
bigcom9          3.739259e-38  4.106402e-03
bigcom11         3.931306e-39  4.271077e-04
bigcom13         1.747754e-38  1.910885e-03
bigcom15        -1.045172e-38 -1.160456e-03
bigcom16        -4.203500e-38 -4.650896e-03
bigcom21        -1.806571e-38 -1.995070e-03
bigcom22         2.120820e-38  2.354585e-03
bigcom24        -4.201751e-38 -4.650703e-03
bigcom26         9.624617e-39  1.055027e-03
bigcom28        -1.535189e-39 -1.177821e-04
bigcom30        -3.352663e-38 -3.700616e-03
bigcom31        -4.200354e-38 -4.643922e-03
bigcom32        -4.205250e-38 -4.639945e-03
bigcom33        -4.200703e-38 -4.646728e-03
bigcom34        -4.201052e-38 -4.643949e-03
bigcom36        -4.204200e-38 -4.661405e-03
bigcom37         2.106057e-37  2.312842e-02
bigcom38         2.538215e-38  2.765591e-03
bigcom39         1.747754e-38  1.925533e-03
bigcom40         3.620778e-39  4.236242e-04
bigcom43         4.222765e-38  4.637825e-03
bigcom44         1.596274e-38  1.761606e-03
bigcom46         1.931562e-39  2.102201e-04
bigcom47        -4.204550e-38 -4.639253e-03
bigcom49        -4.204200e-38 -4.648525e-03
bigcom50         4.988342e-38  5.485536e-03
bigcom51        -4.201052e-38 -4.651006e-03
bigcom52        -4.201052e-38 -4.649068e-03
bigcom54        -4.200703e-38 -4.651990e-03
bigcom56         7.034916e-38  7.742311e-03
bigcom62        -4.200703e-38 -4.641353e-03
bigcom66        -4.200703e-38 -4.641046e-03
bigcom68         1.264237e-37  1.391571e-02
bigcom69         7.695461e-38  8.465488e-03
bigcom71        -4.204900e-38 -4.653553e-03
bigcom72        -4.201052e-38 -4.659294e-03
bigcom73        -4.205950e-38 -4.638272e-03
bigcom74        -4.204200e-38 -4.647461e-03
bigcom75        -4.200703e-38 -4.636201e-03
bigcom76         4.988342e-38  5.482089e-03
bigcom77        -4.202101e-38 -4.640254e-03
bigcom79        -4.201052e-38 -4.650419e-03
bigcom80         1.826140e-37  2.012963e-02
bigcom82        -4.202101e-38 -4.644731e-03
bigcom83        -4.200004e-38 -4.728382e-03
bigcom84        -4.202101e-38 -4.645998e-03
bigcom85        -4.201751e-38 -4.649020e-03
bigcom87        -4.203150e-38 -4.638999e-03
bigcom89        -4.200703e-38 -4.650487e-03
bigcom91        -4.202800e-38 -4.640426e-03
bigcom92        -1.316785e-38 -1.466325e-03
bigcom93         3.622014e-37  3.983627e-02
bigcom96        -4.200354e-38 -4.640079e-03
bigcom97        -4.204200e-38 -4.645485e-03
bigcom98        -4.201052e-38 -4.653066e-03
bigcom99        -4.200354e-38 -4.672340e-03
bigcom101        1.931562e-39  2.118389e-04
bigcom104       -4.203850e-38 -4.645184e-03
bigcom106       -4.201751e-38 -4.643468e-03
bigcom109       -4.201402e-38 -4.653473e-03
bigcom113       -4.202101e-38 -4.639948e-03
bigcom116       -4.216132e-38 -4.648918e-03
bigcom120       -4.200703e-38 -4.638248e-03
bigcom123       -4.200703e-38 -4.636772e-03
bigcom126        1.600972e-37  1.763453e-02
bigcom127       -4.201751e-38 -4.626236e-03
bigcom137        8.432915e-38  9.292627e-03
bigcom139       -4.201052e-38 -4.635210e-03
bigcom140       -4.200703e-38 -4.646312e-03
bigcom143       -4.200703e-38 -4.638451e-03
bigcom145       -4.201402e-38 -4.641028e-03
bigcom146        1.264237e-37  1.392777e-02
bigcom147        3.931306e-39  4.340053e-04
bigcom149       -4.200703e-38 -4.641082e-03
bigcom153        1.135333e-37  1.251198e-02
bigcom154        4.222765e-38  4.637158e-03
bigcom156       -4.201052e-38 -4.647259e-03
bigcom157       -4.204900e-38 -4.621162e-03
bigcom158        2.106057e-37  2.319066e-02
bigcom160       -4.200354e-38 -4.636152e-03
bigcom161       -4.200703e-38 -4.649147e-03
bigcom162        3.622014e-37  3.992179e-02
bigcom164       -4.200703e-38 -4.649845e-03
bigcom166        3.574915e-38  3.929975e-03
bigcom167        9.817154e-41  1.073360e-05
bigcom171       -4.202800e-38 -4.641225e-03
bigcom173       -4.201052e-38 -4.648228e-03
bigcom175        2.106057e-37  2.316990e-02
bigcom176       -4.200354e-38 -4.645961e-03
bigcom177       -4.200703e-38 -4.639412e-03
bigcom178       -4.200703e-38 -4.644419e-03
bigcom180        2.947843e-37  3.249451e-02
bigcom181       -4.203850e-38 -4.643532e-03
bigcom184       -4.201052e-38 -4.645859e-03
bigcom186       -4.200354e-38 -4.646646e-03
bigcom187       -4.200703e-38 -4.641156e-03
bigcom189        4.222765e-38  4.622314e-03
bigcom194       -4.201751e-38 -4.647469e-03
bigcom195       -4.200354e-38 -4.650068e-03
bigcom196       -4.200703e-38 -4.646600e-03
bigcom204       -4.201751e-38 -4.645822e-03
bigcom205       -4.201052e-38 -4.651943e-03
bigcom212        2.948579e-37  3.249740e-02
bigcom214       -4.200703e-38 -4.658718e-03
bigcom222        2.106057e-37  2.320195e-02
bigcom223       -4.200703e-38 -4.634249e-03
bigcom226       -4.201052e-38 -4.648997e-03
bigcom227       -4.201052e-38 -4.652388e-03
bigcom229       -4.200354e-38 -4.648753e-03
bigcom233       -4.200354e-38 -4.637581e-03
bigcom236       -4.200354e-38 -4.646130e-03
bigcom237       -4.200703e-38 -4.641279e-03
bigcom246        3.574915e-38  3.932413e-03
bigcom248       -4.205250e-38 -4.636494e-03
bigcom249        1.264237e-37  1.393738e-02
bigcom250       -4.204200e-38 -4.651527e-03
bigcom254       -4.201402e-38 -4.648273e-03
bigcom266       -4.200703e-38 -4.648365e-03
bigcom269       -4.201751e-38 -4.654011e-03
bigcom272       -4.200703e-38 -4.654321e-03
bigcom274        9.973525e-40  1.166923e-04
bigcom281       -4.201402e-38 -4.693026e-03
bigcom291       -4.200703e-38 -4.642324e-03
bigcom292        1.600972e-37  1.764018e-02
bigcom295       -4.201052e-38 -4.640712e-03
bigcom299       -4.200354e-38 -4.645033e-03
bigcom301        4.222765e-38  4.642530e-03
bigcom306       -4.200354e-38 -4.652762e-03
bigcom309       -4.201751e-38 -4.648649e-03
bigcom314       -4.201052e-38 -4.631316e-03
bigcom321        4.222765e-38  4.635246e-03
bigcom341       -4.200354e-38 -4.653989e-03
bigcom350       -4.200703e-38 -4.643105e-03
bigcom353       -4.200703e-38 -4.648049e-03
bigcom359       -4.200703e-38 -4.644181e-03
bigcom363        1.600972e-37  1.764606e-02
bigcom365       -4.201052e-38 -4.636148e-03
bigcom385        1.600972e-37  1.763314e-02
bigcom386       -4.200703e-38 -4.644050e-03
bigcom408       -4.202800e-38 -4.636713e-03
bigcom412       -4.201052e-38 -4.641119e-03
bigcom480       -4.200354e-38 -4.648701e-03
spin_vertex     -1.896954e-39 -2.772461e-04
membership_s1   -1.676703e-38 -1.858818e-03
membership_s3   -4.205600e-38 -4.651737e-03
membership_s4    2.550702e-39  3.017962e-04
membership_s5   -3.463604e-39 -3.720106e-04
membership_s6    1.202393e-39  1.092625e-04
membership_s7   -2.956292e-39 -3.339337e-04
membership_s8    1.264868e-37  1.388789e-02
membership_s9    1.119132e-38  1.220477e-03
membership_s11  -4.202451e-38 -4.648448e-03
membership_s12   3.019565e-38  3.315971e-03
membership_s14  -4.202451e-38 -4.643316e-03
membership_s15  -1.209599e-38 -1.339873e-03
membership_s16  -4.204200e-38 -4.639733e-03
membership_s17  -4.201751e-38 -4.648527e-03
membership_s18  -2.155085e-38 -2.383850e-03
membership_s20  -4.201052e-38 -4.647390e-03
membership_s21   3.621941e-38  3.974385e-03
membership_s22   1.324852e-37  1.456025e-02
membership_s24  -1.473487e-38 -1.651576e-03
membership_s25  -4.208404e-38 -4.637312e-03
membership_s26  -4.203500e-38 -4.636601e-03
membership_s27   1.296515e-38  1.426382e-03
membership_s28   8.438531e-38  9.266316e-03
membership_s30  -1.697794e-39 -1.697344e-04
membership_s31   4.535999e-39  4.830654e-04
membership_s32  -4.342770e-39 -4.775492e-04
membership_s33   1.023702e-37  1.127571e-02
membership_s36   5.135867e-39  5.598779e-04
membership_s37  -8.000416e-39 -8.935699e-04
V1              -6.256634e-39 -6.535084e-04
V2               8.321795e-39  9.070343e-04
pdi             -2.743020e-36 -2.332582e-01
adhesion         5.877918e-43  6.229850e-08
cohesion        -1.176936e-42 -1.247416e-07
inner           -3.460760e-43 -3.594969e-08
outer           -4.979900e-43 -5.156547e-08
ioratio         -7.492787e-39 -7.807304e-04
comsize         -3.760787e-42 -4.056554e-07
[1] "Dataset: all_C Model GBM, run: 5 of 10 2015-06-17 23:56:47"
Iter   TrainDeviance   ValidDeviance   StepSize   Improve
     1        0.3451            -nan     0.0100   -0.0000
     2        0.3444            -nan     0.0100    0.0001
     3        0.3441            -nan     0.0100   -0.0000
     4        0.3436            -nan     0.0100   -0.0000
     5        0.3431            -nan     0.0100   -0.0000
     6        0.3426            -nan     0.0100    0.0000
     7        0.3422            -nan     0.0100   -0.0000
     8        0.3417            -nan     0.0100   -0.0000
     9        0.3414            -nan     0.0100   -0.0000
    10        0.3409            -nan     0.0100    0.0000
    20        0.3366            -nan     0.0100   -0.0000
    40        0.3280            -nan     0.0100   -0.0000
    60        0.3208            -nan     0.0100   -0.0000
    80        0.3143            -nan     0.0100   -0.0000
   100        0.3073            -nan     0.0100   -0.0000
   120        0.3013            -nan     0.0100   -0.0000
   140        0.2959            -nan     0.0100   -0.0000
   160        0.2908            -nan     0.0100   -0.0000
   180        0.2861            -nan     0.0100   -0.0000
   200        0.2814            -nan     0.0100   -0.0000
   220        0.2770            -nan     0.0100   -0.0000
   240        0.2725            -nan     0.0100   -0.0000
   260        0.2685            -nan     0.0100   -0.0000
   280        0.2643            -nan     0.0100   -0.0000
   300        0.2606            -nan     0.0100   -0.0000
   320        0.2569            -nan     0.0100   -0.0000
   340        0.2531            -nan     0.0100   -0.0000
   360        0.2495            -nan     0.0100    0.0000
   380        0.2459            -nan     0.0100   -0.0000
   400        0.2423            -nan     0.0100   -0.0000
   411        0.2405            -nan     0.0100   -0.0000

[1] "GBM variable coefficients"
                            var     rel.inf
V2                           V2 3.922416856
comsize                 comsize 3.455497563
V1                           V1 3.249965574
ratio5                   ratio5 2.824407205
pagerank               pagerank 2.787590843
outer                     outer 2.687404377
ratio2                   ratio2 2.435981464
inner                     inner 2.106750677
ioratio                 ioratio 2.019435917
fourth                   fourth 1.810516844
orbit18                 orbit18 1.796058104
ratio4                   ratio4 1.780058133
adhesion               adhesion 1.632730522
graph19                 graph19 1.627820075
walktrap_vertex walktrap_vertex 1.613740172
bet                         bet 1.483361052
cohesion               cohesion 1.473504591
trans                     trans 1.396260726
knn                         knn 1.335363469
graph10                 graph10 1.319405975
spin_vertex         spin_vertex 1.293643537
orbit19                 orbit19 1.198567752
orbit45                 orbit45 1.066592082
ratio1                   ratio1 1.001963850
graph17                 graph17 0.972557871
graph1                   graph1 0.931512515
orbit50                 orbit50 0.930646987
orbit31                 orbit31 0.914329830
graph13                 graph13 0.912086062
orbit35                 orbit35 0.908337320
orbit51                 orbit51 0.896916748
graph6                   graph6 0.888817455
graph23                 graph23 0.880417391
graph4                   graph4 0.864780472
graph20                 graph20 0.829840397
third                     third 0.825646153
graph14                 graph14 0.806798876
graph11                 graph11 0.778229581
graph15                 graph15 0.723872932
orbit36                 orbit36 0.721919144
orbit24                 orbit24 0.715713366
ratio6                   ratio6 0.714402216
orbit37                 orbit37 0.696402121
constraint           constraint 0.693609862
graph12                 graph12 0.685830241
orbit46                 orbit46 0.677964027
graph16                 graph16 0.666164805
sixth                     sixth 0.663092350
orbit27                 orbit27 0.660375869
graph21                 graph21 0.611321729
orbit28                 orbit28 0.584300518
orbit62                 orbit62 0.582303336
orbit39                 orbit39 0.576294891
ratio3                   ratio3 0.573046818
upto_sixth           upto_sixth 0.565012576
orbit64                 orbit64 0.563253986
graph25                 graph25 0.552936111
upto_fifth           upto_fifth 0.552668888
fifth                     fifth 0.549399954
orbit49                 orbit49 0.541839248
orbit16                 orbit16 0.534952120
graph3                   graph3 0.534924441
graph26                 graph26 0.527239762
graph5                   graph5 0.522435541
orbit48                 orbit48 0.509685609
orbit20                 orbit20 0.507083853
orbit41                 orbit41 0.492388045
orbit55                 orbit55 0.486447974
orbit56                 orbit56 0.474944397
membership_s21   membership_s21 0.471319460
orbit21                 orbit21 0.460399686
graph9                   graph9 0.449553877
orbit17                 orbit17 0.448185267
orbit30                 orbit30 0.443137391
membership_s22   membership_s22 0.439253225
orbit15                 orbit15 0.422703544
orbit59                 orbit59 0.414053778
upto_second         upto_second 0.395587810
graph2                   graph2 0.394979157
orbit5                   orbit5 0.393874239
orbit38                 orbit38 0.389554729
orbit53                 orbit53 0.387405725
graph27                 graph27 0.381387657
orbit10                 orbit10 0.378304799
orbit9                   orbit9 0.372636196
close                     close 0.359019625
membership_s27   membership_s27 0.354403477
orbit52                 orbit52 0.350866953
orbit66                 orbit66 0.350161332
orbit32                 orbit32 0.348381227
bigcom153             bigcom153 0.341114834
bigcom301             bigcom301 0.337184007
orbit47                 orbit47 0.336905503
orbit65                 orbit65 0.328010204
graph18                 graph18 0.324915818
orbit33                 orbit33 0.320986588
orbit25                 orbit25 0.312977318
orbit63                 orbit63 0.310389338
coreness               coreness 0.305897278
upto_fourth         upto_fourth 0.305333465
orbit61                 orbit61 0.305028876
hubscore               hubscore 0.305014433
orbit23                 orbit23 0.300823892
graph0                   graph0 0.299728737
graph22                 graph22 0.297055077
membership_s8     membership_s8 0.285426171
graph7                   graph7 0.283314125
graph24                 graph24 0.265900994
orbit40                 orbit40 0.262429008
orbit60                 orbit60 0.252497196
orbit69                 orbit69 0.252259793
orbit7                   orbit7 0.251452710
membership_s31   membership_s31 0.238990906
orbit22                 orbit22 0.238637807
second                   second 0.233151654
upto_third           upto_third 0.227937841
orbit2                   orbit2 0.227495403
orbit57                 orbit57 0.226722400
orbit1                   orbit1 0.223630869
orbit54                 orbit54 0.215493535
orbit6                   orbit6 0.206954627
orbit29                 orbit29 0.204467508
orbit26                 orbit26 0.200136199
bigcom69               bigcom69 0.197024597
orbit44                 orbit44 0.196327148
bigcom22               bigcom22 0.190447118
membership_s30   membership_s30 0.188862551
orbit42                 orbit42 0.179615249
orbit11                 orbit11 0.179074599
orbit68                 orbit68 0.173326969
bigcom8                 bigcom8 0.172383933
orbit13                 orbit13 0.158439457
graph29                 graph29 0.157398867
orbit4                   orbit4 0.151083187
membership_s36   membership_s36 0.144153475
bigcom56               bigcom56 0.142614757
orbit12                 orbit12 0.139441382
graph28                 graph28 0.116797955
AP                           AP 0.112947694
orbit70                 orbit70 0.111717045
bigcom4                 bigcom4 0.110785429
bigcom40               bigcom40 0.109235058
orbit67                 orbit67 0.108104391
bigcom1                 bigcom1 0.100685545
bigcom9                 bigcom9 0.097360194
bigcom3                 bigcom3 0.093814824
graph8                   graph8 0.092788332
selfinter             selfinter 0.089847326
orbit58                 orbit58 0.085326080
bigcom158             bigcom158 0.083679294
membership_s4     membership_s4 0.081453694
evcent                   evcent 0.081290282
membership_s1     membership_s1 0.079178401
membership_s32   membership_s32 0.074175105
orbit43                 orbit43 0.072431375
membership_s5     membership_s5 0.064804991
bigcom28               bigcom28 0.044352276
bigcom39               bigcom39 0.043426650
ecc                         ecc 0.043025304
bigcom13               bigcom13 0.040778621
bigcom26               bigcom26 0.038495471
membership_s6     membership_s6 0.034521735
bigcom44               bigcom44 0.032836661
membership_s7     membership_s7 0.021249210
orbit71                 orbit71 0.005801777
pdi                         pdi 0.003680980
orbit0                   orbit0 0.000000000
orbit3                   orbit3 0.000000000
orbit8                   orbit8 0.000000000
orbit14                 orbit14 0.000000000
orbit34                 orbit34 0.000000000
orbit72                 orbit72 0.000000000
eccrad                   eccrad 0.000000000
first                     first 0.000000000
bigcom2                 bigcom2 0.000000000
bigcom6                 bigcom6 0.000000000
bigcom11               bigcom11 0.000000000
bigcom15               bigcom15 0.000000000
bigcom16               bigcom16 0.000000000
bigcom21               bigcom21 0.000000000
bigcom24               bigcom24 0.000000000
bigcom30               bigcom30 0.000000000
bigcom31               bigcom31 0.000000000
bigcom32               bigcom32 0.000000000
bigcom33               bigcom33 0.000000000
bigcom34               bigcom34 0.000000000
bigcom36               bigcom36 0.000000000
bigcom37               bigcom37 0.000000000
bigcom38               bigcom38 0.000000000
bigcom43               bigcom43 0.000000000
bigcom46               bigcom46 0.000000000
bigcom47               bigcom47 0.000000000
bigcom49               bigcom49 0.000000000
bigcom50               bigcom50 0.000000000
bigcom51               bigcom51 0.000000000
bigcom52               bigcom52 0.000000000
bigcom54               bigcom54 0.000000000
bigcom62               bigcom62 0.000000000
bigcom66               bigcom66 0.000000000
bigcom68               bigcom68 0.000000000
bigcom71               bigcom71 0.000000000
bigcom72               bigcom72 0.000000000
bigcom73               bigcom73 0.000000000
bigcom74               bigcom74 0.000000000
bigcom75               bigcom75 0.000000000
bigcom76               bigcom76 0.000000000
bigcom77               bigcom77 0.000000000
bigcom79               bigcom79 0.000000000
bigcom80               bigcom80 0.000000000
bigcom82               bigcom82 0.000000000
bigcom83               bigcom83 0.000000000
bigcom84               bigcom84 0.000000000
bigcom85               bigcom85 0.000000000
bigcom87               bigcom87 0.000000000
bigcom89               bigcom89 0.000000000
bigcom91               bigcom91 0.000000000
bigcom92               bigcom92 0.000000000
bigcom93               bigcom93 0.000000000
bigcom96               bigcom96 0.000000000
bigcom97               bigcom97 0.000000000
bigcom98               bigcom98 0.000000000
bigcom99               bigcom99 0.000000000
bigcom101             bigcom101 0.000000000
bigcom104             bigcom104 0.000000000
bigcom106             bigcom106 0.000000000
bigcom109             bigcom109 0.000000000
bigcom113             bigcom113 0.000000000
bigcom116             bigcom116 0.000000000
bigcom120             bigcom120 0.000000000
bigcom123             bigcom123 0.000000000
bigcom126             bigcom126 0.000000000
bigcom127             bigcom127 0.000000000
bigcom137             bigcom137 0.000000000
bigcom139             bigcom139 0.000000000
bigcom140             bigcom140 0.000000000
bigcom143             bigcom143 0.000000000
bigcom145             bigcom145 0.000000000
bigcom146             bigcom146 0.000000000
bigcom147             bigcom147 0.000000000
bigcom149             bigcom149 0.000000000
bigcom154             bigcom154 0.000000000
bigcom156             bigcom156 0.000000000
bigcom157             bigcom157 0.000000000
bigcom160             bigcom160 0.000000000
bigcom161             bigcom161 0.000000000
bigcom162             bigcom162 0.000000000
bigcom164             bigcom164 0.000000000
bigcom166             bigcom166 0.000000000
bigcom167             bigcom167 0.000000000
bigcom171             bigcom171 0.000000000
bigcom173             bigcom173 0.000000000
bigcom175             bigcom175 0.000000000
bigcom176             bigcom176 0.000000000
bigcom177             bigcom177 0.000000000
bigcom178             bigcom178 0.000000000
bigcom180             bigcom180 0.000000000
bigcom181             bigcom181 0.000000000
bigcom184             bigcom184 0.000000000
bigcom186             bigcom186 0.000000000
bigcom187             bigcom187 0.000000000
bigcom189             bigcom189 0.000000000
bigcom194             bigcom194 0.000000000
bigcom195             bigcom195 0.000000000
bigcom196             bigcom196 0.000000000
bigcom204             bigcom204 0.000000000
bigcom205             bigcom205 0.000000000
bigcom212             bigcom212 0.000000000
bigcom214             bigcom214 0.000000000
bigcom222             bigcom222 0.000000000
bigcom223             bigcom223 0.000000000
bigcom226             bigcom226 0.000000000
bigcom227             bigcom227 0.000000000
bigcom229             bigcom229 0.000000000
bigcom233             bigcom233 0.000000000
bigcom236             bigcom236 0.000000000
bigcom237             bigcom237 0.000000000
bigcom246             bigcom246 0.000000000
bigcom248             bigcom248 0.000000000
bigcom249             bigcom249 0.000000000
bigcom250             bigcom250 0.000000000
bigcom254             bigcom254 0.000000000
bigcom266             bigcom266 0.000000000
bigcom269             bigcom269 0.000000000
bigcom272             bigcom272 0.000000000
bigcom274             bigcom274 0.000000000
bigcom281             bigcom281 0.000000000
bigcom291             bigcom291 0.000000000
bigcom292             bigcom292 0.000000000
bigcom295             bigcom295 0.000000000
bigcom299             bigcom299 0.000000000
bigcom306             bigcom306 0.000000000
bigcom309             bigcom309 0.000000000
bigcom314             bigcom314 0.000000000
bigcom321             bigcom321 0.000000000
bigcom341             bigcom341 0.000000000
bigcom350             bigcom350 0.000000000
bigcom353             bigcom353 0.000000000
bigcom359             bigcom359 0.000000000
bigcom363             bigcom363 0.000000000
bigcom365             bigcom365 0.000000000
bigcom385             bigcom385 0.000000000
bigcom386             bigcom386 0.000000000
bigcom408             bigcom408 0.000000000
bigcom412             bigcom412 0.000000000
bigcom480             bigcom480 0.000000000
membership_s3     membership_s3 0.000000000
membership_s9     membership_s9 0.000000000
membership_s11   membership_s11 0.000000000
membership_s12   membership_s12 0.000000000
membership_s14   membership_s14 0.000000000
membership_s15   membership_s15 0.000000000
membership_s16   membership_s16 0.000000000
membership_s17   membership_s17 0.000000000
membership_s18   membership_s18 0.000000000
membership_s20   membership_s20 0.000000000
membership_s24   membership_s24 0.000000000
membership_s25   membership_s25 0.000000000
membership_s26   membership_s26 0.000000000
membership_s28   membership_s28 0.000000000
membership_s33   membership_s33 0.000000000
membership_s37   membership_s37 0.000000000
[1] "Dataset: all_C Model RF, run: 5 of 10 2015-06-18 00:03:18"
     |      Out-of-bag   |
Tree |      MSE  %Var(y) |
   1 |  0.07946   199.64 |
   2 |  0.07769   195.21 |
   3 |  0.07152   179.69 |
   4 |  0.06857   172.28 |
   5 |  0.06428   161.52 |
   6 |  0.06306   158.44 |
   7 |  0.06075   152.64 |
   8 |  0.05903   148.33 |
   9 |  0.05714   143.56 |
  10 |  0.05543   139.26 |
  11 |  0.05392   135.48 |
  12 |  0.05308   133.37 |
  13 |  0.05197   130.59 |
  14 |  0.05089   127.88 |
  15 |  0.05046   126.80 |
  16 |  0.04975   125.01 |
  17 |  0.04934   123.96 |
  18 |  0.04891   122.89 |
  19 |  0.04863   122.18 |
  20 |  0.04843   121.68 |
  21 |  0.04814   120.95 |
  22 |  0.04783   120.18 |
  23 |  0.04767   119.77 |
  24 |  0.04746   119.24 |
  25 |  0.04718   118.54 |
  26 |  0.04697   118.00 |
  27 |  0.04679   117.57 |
  28 |  0.04664   117.20 |
  29 |  0.04642   116.63 |
  30 |  0.04637   116.51 |
  31 |  0.04637   116.51 |
  32 |   0.0462   116.09 |
  33 |   0.0461   115.83 |
  34 |  0.04596   115.48 |
  35 |  0.04583   115.14 |
  36 |  0.04571   114.84 |
  37 |   0.0456   114.58 |
  38 |  0.04553   114.41 |
  39 |  0.04545   114.20 |
  40 |  0.04539   114.05 |
  41 |  0.04532   113.88 |
  42 |  0.04525   113.69 |
  43 |  0.04522   113.61 |
  44 |  0.04516   113.47 |
  45 |  0.04514   113.41 |
  46 |  0.04508   113.27 |
  47 |  0.04501   113.10 |
  48 |  0.04499   113.04 |
  49 |  0.04492   112.87 |
  50 |  0.04484   112.67 |
  51 |  0.04485   112.69 |
  52 |  0.04478   112.51 |
  53 |  0.04476   112.46 |
  54 |  0.04472   112.36 |
  55 |   0.0447   112.32 |
  56 |  0.04468   112.26 |
  57 |  0.04466   112.22 |
  58 |  0.04462   112.10 |
  59 |   0.0446   112.06 |
  60 |  0.04456   111.97 |
  61 |  0.04453   111.88 |
  62 |  0.04451   111.84 |
  63 |  0.04449   111.78 |
  64 |  0.04448   111.75 |
  65 |  0.04446   111.70 |
  66 |  0.04443   111.62 |
  67 |  0.04439   111.52 |
  68 |  0.04434   111.40 |
  69 |  0.04431   111.34 |
  70 |   0.0443   111.31 |
  71 |  0.04427   111.22 |
  72 |  0.04424   111.16 |
  73 |  0.04423   111.13 |
  74 |  0.04423   111.12 |
  75 |  0.04419   111.03 |
  76 |  0.04415   110.94 |
  77 |  0.04414   110.90 |
  78 |  0.04414   110.91 |
  79 |  0.04411   110.83 |
  80 |   0.0441   110.80 |
  81 |  0.04406   110.71 |
  82 |  0.04404   110.66 |
  83 |  0.04408   110.76 |
  84 |  0.04405   110.68 |
  85 |  0.04402   110.62 |
  86 |  0.04402   110.60 |
  87 |    0.044   110.54 |
  88 |  0.04399   110.53 |
  89 |  0.04396   110.46 |
  90 |  0.04393   110.38 |
  91 |  0.04391   110.34 |
  92 |   0.0439   110.29 |
  93 |   0.0439   110.31 |
  94 |  0.04389   110.29 |
  95 |  0.04389   110.27 |
  96 |  0.04386   110.19 |
  97 |  0.04384   110.15 |
  98 |  0.04382   110.09 |
  99 |   0.0438   110.05 |
 100 |  0.04379   110.03 |
[1] "Random Forest variable coefficients"
                      %IncMSE IncNodePurity
graph5           1.072228e-02  1.702818e+00
graph6           1.458783e-02  2.790366e+00
graph7           7.269354e-03  1.540667e+00
graph8           7.450204e-04  4.574185e-01
graph9           1.431316e-02  2.542343e+00
graph10          1.568575e-02  3.718048e+00
graph11          1.184310e-02  3.686227e+00
graph12          1.342975e-02  2.960555e+00
graph13          1.001555e-02  2.555604e+00
graph14          1.465815e-02  2.730548e+00
graph15          1.740415e-02  2.488388e+00
graph16          1.712102e-02  3.782640e+00
graph17          1.239589e-02  3.324692e+00
graph18          8.792853e-03  1.594194e+00
graph19          1.545100e-02  3.797400e+00
graph20          1.598344e-02  2.746351e+00
graph21          8.816321e-03  2.621292e+00
graph22          7.845735e-03  1.646548e+00
graph23          1.598076e-02  3.646751e+00
graph24          6.259688e-03  1.447600e+00
graph25          1.090784e-02  1.875424e+00
graph26          9.303868e-03  1.594439e+00
graph27          3.269970e-03  8.704488e-01
graph28          5.012901e-03  9.917260e-01
graph29          8.347202e-04  5.057067e-01
orbit0           1.192571e-03  6.644418e-01
orbit1           1.098355e-02  2.487414e+00
orbit2           3.630303e-03  1.344061e+00
orbit3           1.777906e-03  6.944731e-01
orbit4           9.486899e-03  2.667396e+00
orbit5           1.235902e-02  2.378833e+00
orbit6           1.100889e-02  3.195008e+00
orbit7           6.126191e-03  1.286800e+00
orbit8           9.539967e-03  1.936124e+00
orbit9           8.741989e-03  2.369985e+00
orbit10          8.213745e-03  1.086343e+00
orbit11          3.397146e-03  1.024874e+00
orbit12          3.854232e-03  1.105039e+00
orbit13          2.750623e-03  8.001316e-01
orbit14          1.220641e-03  4.870122e-01
orbit15          7.743259e-03  2.630339e+00
orbit16          1.036528e-02  2.302883e+00
orbit17          1.505092e-02  2.429939e+00
orbit18          1.921448e-02  5.615408e+00
orbit19          1.027718e-02  2.953648e+00
orbit20          1.875171e-02  3.522644e+00
orbit21          1.226450e-02  1.605670e+00
orbit22          1.270801e-02  4.206365e+00
orbit23          6.039800e-03  1.068298e+00
orbit24          1.470839e-02  3.607121e+00
orbit25          6.119145e-03  1.512789e+00
orbit26          4.691031e-03  1.363983e+00
orbit27          2.050296e-02  3.659826e+00
orbit28          1.173418e-02  2.621994e+00
orbit29          7.650522e-03  1.470148e+00
orbit30          6.424559e-03  1.371458e+00
orbit31          1.283527e-02  3.671281e+00
orbit32          6.147641e-03  1.751956e+00
orbit33          3.213721e-03  7.981970e-01
orbit34          1.867317e-02  2.692231e+00
orbit35          1.353894e-02  3.252150e+00
orbit36          1.512376e-02  3.084300e+00
orbit37          1.499821e-02  2.785471e+00
orbit38          8.280244e-03  2.001538e+00
orbit39          1.723814e-02  3.658532e+00
orbit40          8.391089e-03  1.557454e+00
orbit41          7.787543e-03  1.154291e+00
orbit42          2.220464e-03  8.507819e-01
orbit43          1.025625e-02  1.910878e+00
orbit44          2.554487e-03  7.273551e-01
orbit45          2.939124e-02  5.319782e+00
orbit46          6.927553e-03  1.743420e+00
orbit47          8.844111e-03  1.626574e+00
orbit48          9.016738e-03  1.420876e+00
orbit49          1.053742e-02  2.777369e+00
orbit50          1.092546e-02  2.489479e+00
orbit51          1.989365e-02  2.846631e+00
orbit52          5.729054e-03  1.402379e+00
orbit53          1.222362e-02  1.409649e+00
orbit54          6.831825e-03  1.795803e+00
orbit55          6.172571e-03  1.488363e+00
orbit56          1.059976e-02  3.693163e+00
orbit57          3.572463e-03  8.444052e-01
orbit58          2.014755e-03  7.847068e-01
orbit59          1.448517e-02  1.607572e+00
orbit60          8.523864e-03  1.238951e+00
orbit61          3.324646e-03  8.157361e-01
orbit62          1.121323e-02  2.581652e+00
orbit63          5.654821e-03  1.297741e+00
orbit64          5.329485e-03  1.307493e+00
orbit65          8.931014e-03  1.708243e+00
orbit66          3.170397e-03  8.540502e-01
orbit67          1.015537e-03  6.589560e-01
orbit68          4.461469e-03  8.092159e-01
orbit69          2.983078e-03  7.434639e-01
orbit70          3.396782e-03  9.441639e-01
orbit71          1.134669e-03  5.496807e-01
orbit72          7.539207e-04  4.275364e-01
AP               2.448984e-04  3.654632e-01
bet              1.243210e-02  5.140602e+00
ecc              5.927402e-04  3.887060e-01
eccrad           2.878119e-04  1.540884e-01
close            7.385727e-03  2.376419e+00
constraint       1.249983e-02  2.741986e+00
coreness         3.879002e-03  1.438794e+00
knn              1.260886e-02  4.332524e+00
hubscore         9.096314e-03  2.499823e+00
pagerank         1.485766e-02  8.113182e+00
trans            5.037386e-03  2.291504e+00
evcent           5.462704e-03  2.257565e+00
first            2.224355e-03  7.974711e-01
upto_second      1.015960e-02  2.687831e+00
upto_third       9.096543e-03  2.582375e+00
upto_fourth      7.882324e-03  2.249162e+00
upto_fifth       8.152472e-03  2.708026e+00
upto_sixth       8.872151e-03  2.942411e+00
second           6.132094e-03  2.385025e+00
third            1.001044e-02  3.653958e+00
fourth           1.280725e-02  5.916119e+00
fifth            8.499084e-03  3.543487e+00
sixth            8.490144e-03  3.494403e+00
ratio1           1.128722e-02  4.777299e+00
ratio2           1.497123e-02  7.078903e+00
ratio3           1.171675e-02  4.037471e+00
ratio4           1.390475e-02  5.785694e+00
ratio5           6.039368e-03  7.818283e+00
ratio6           1.292878e-02  4.084226e+00
selfinter        2.813889e-05  4.845420e-01
walktrap_vertex  3.738045e-03  3.878912e+00
bigcom1          4.551921e-04  4.090236e-01
bigcom2         -4.436603e-05  2.582731e-01
bigcom3          4.035068e-05  5.825128e-01
bigcom4          2.174354e-04  4.835251e-01
bigcom6         -1.597464e-05  3.965065e-01
bigcom8          7.171413e-04  9.900422e-01
bigcom9         -1.832592e-06  4.252467e-01
bigcom11        -1.190468e-05  2.076008e-01
bigcom13         2.892035e-05  6.267941e-01
bigcom15        -4.793659e-06  1.001386e-01
bigcom16         0.000000e+00  8.326673e-19
bigcom21        -7.777636e-06  3.595462e-01
bigcom22         1.361171e-04  9.786930e-01
bigcom24         0.000000e+00  2.775558e-19
bigcom26         8.684278e-05  5.734279e-01
bigcom28         2.484297e-04  5.835426e-01
bigcom30        -1.215308e-05  4.397754e-02
bigcom31         0.000000e+00  0.000000e+00
bigcom32         0.000000e+00  1.665335e-18
bigcom33         0.000000e+00  0.000000e+00
bigcom34         0.000000e+00  0.000000e+00
bigcom36         0.000000e+00  1.387779e-18
bigcom37        -9.789149e-07  2.776675e-01
bigcom38         0.000000e+00  8.326673e-19
bigcom39        -1.976145e-05  4.207599e-01
bigcom40         1.432022e-04  7.581376e-01
bigcom43         2.849758e-05  5.754888e-01
bigcom44         2.222648e-04  6.280806e-01
bigcom46        -2.099076e-05  1.182585e-01
bigcom47         0.000000e+00  6.245005e-19
bigcom49         0.000000e+00  5.551115e-19
bigcom50         1.189074e-05  4.591761e-01
bigcom51         0.000000e+00  1.110223e-18
bigcom52         0.000000e+00  2.775558e-19
bigcom54         0.000000e+00  0.000000e+00
bigcom56         1.496981e-05  3.416723e-01
bigcom62         0.000000e+00  5.551115e-19
bigcom66         0.000000e+00  5.551115e-19
bigcom68        -9.517187e-06  4.112291e-01
bigcom69         4.789062e-06  5.653696e-01
bigcom71         0.000000e+00  5.551115e-19
bigcom72         0.000000e+00  0.000000e+00
bigcom73         0.000000e+00  0.000000e+00
bigcom74         0.000000e+00  8.326673e-19
bigcom75         0.000000e+00  0.000000e+00
bigcom76         9.305003e-06  3.472994e-01
bigcom77         0.000000e+00  0.000000e+00
bigcom79         0.000000e+00  0.000000e+00
bigcom80         4.415748e-06  2.350622e-01
bigcom82         0.000000e+00  5.551115e-19
bigcom83         0.000000e+00  5.724587e-19
bigcom84         0.000000e+00  5.551115e-19
bigcom85         0.000000e+00  8.326673e-19
bigcom87         0.000000e+00  2.775558e-19
bigcom89         0.000000e+00  0.000000e+00
bigcom91         0.000000e+00  0.000000e+00
bigcom92        -8.533548e-06  5.860139e-02
bigcom93         1.850064e-05  3.588472e-01
bigcom96         0.000000e+00  0.000000e+00
bigcom97         0.000000e+00  5.551115e-19
bigcom98         0.000000e+00  1.110223e-18
bigcom99         0.000000e+00  5.551115e-19
bigcom101        0.000000e+00  1.144917e-18
bigcom104        0.000000e+00  1.734723e-20
bigcom106        0.000000e+00  0.000000e+00
bigcom109        0.000000e+00  2.775558e-19
bigcom113        0.000000e+00  2.775558e-19
bigcom116        0.000000e+00  1.127570e-18
bigcom120        0.000000e+00  0.000000e+00
bigcom123        0.000000e+00  5.551115e-19
bigcom126       -2.975688e-05  4.300213e-01
bigcom127        0.000000e+00  2.775558e-19
bigcom137       -3.561958e-05  3.243370e-01
bigcom139        0.000000e+00  1.110223e-18
bigcom140        0.000000e+00  0.000000e+00
bigcom143        0.000000e+00  0.000000e+00
bigcom145        0.000000e+00  0.000000e+00
bigcom146        1.407101e-05  5.039852e-01
bigcom147        0.000000e+00  1.110223e-18
bigcom149        0.000000e+00  0.000000e+00
bigcom153        1.126686e-04  5.982433e-01
bigcom154        1.562047e-05  2.542823e-01
bigcom156        0.000000e+00  0.000000e+00
bigcom157        0.000000e+00  5.551115e-19
bigcom158        4.647655e-05  1.008164e+00
bigcom160        0.000000e+00  5.551115e-19
bigcom161        0.000000e+00  1.714286e-02
bigcom162       -1.122712e-05  6.578263e-01
bigcom164        0.000000e+00  1.110223e-18
bigcom166        0.000000e+00  0.000000e+00
bigcom167        0.000000e+00  2.775558e-19
bigcom171        0.000000e+00  0.000000e+00
bigcom173        0.000000e+00  1.110223e-18
bigcom175        0.000000e+00  0.000000e+00
bigcom176        0.000000e+00  5.551115e-19
bigcom177       -2.529235e-05  4.018253e-01
bigcom178        0.000000e+00  0.000000e+00
bigcom180       -2.665668e-07  5.920332e-01
bigcom181        0.000000e+00  0.000000e+00
bigcom184        0.000000e+00  5.551115e-19
bigcom186        0.000000e+00  1.110223e-18
bigcom187        0.000000e+00  0.000000e+00
bigcom189       -7.655277e-06  1.053427e-01
bigcom194        0.000000e+00  1.110223e-18
bigcom195        0.000000e+00  8.326673e-19
bigcom196        0.000000e+00  0.000000e+00
bigcom204        0.000000e+00  2.775558e-19
bigcom205        0.000000e+00  0.000000e+00
bigcom212       -1.784529e-05  4.043392e-01
bigcom214        0.000000e+00  5.551115e-19
bigcom222       -1.332121e-05  4.967826e-01
bigcom223        0.000000e+00  1.110223e-18
bigcom226        0.000000e+00  2.775558e-19
bigcom227        0.000000e+00  0.000000e+00
bigcom229        0.000000e+00  2.775558e-19
bigcom233        0.000000e+00  5.551115e-19
bigcom236        0.000000e+00  0.000000e+00
bigcom237        0.000000e+00  1.665335e-18
bigcom246       -8.282188e-06  2.923851e-01
bigcom248        0.000000e+00  5.551115e-19
bigcom249        2.406340e-05  5.565745e-01
bigcom250        0.000000e+00  2.220446e-18
bigcom254        0.000000e+00  0.000000e+00
bigcom266        0.000000e+00  2.775558e-19
bigcom269        0.000000e+00  0.000000e+00
bigcom272        0.000000e+00  5.551115e-19
bigcom274        9.084786e-06  1.327135e-01
bigcom281        0.000000e+00  1.665335e-18
bigcom291        0.000000e+00  0.000000e+00
bigcom292       -8.846616e-07  5.692707e-01
bigcom295        0.000000e+00  5.551115e-19
bigcom299        0.000000e+00  5.551115e-19
bigcom301        3.553170e-05  6.606521e-01
bigcom306        0.000000e+00  0.000000e+00
bigcom309        0.000000e+00  2.775558e-19
bigcom314        0.000000e+00  0.000000e+00
bigcom321       -1.679747e-05  4.462356e-01
bigcom341        0.000000e+00  2.775558e-19
bigcom350        0.000000e+00  0.000000e+00
bigcom353        0.000000e+00  0.000000e+00
bigcom359        0.000000e+00  0.000000e+00
bigcom363        0.000000e+00  0.000000e+00
bigcom365        0.000000e+00  8.326673e-19
bigcom385       -1.807107e-05  3.783160e-01
bigcom386        0.000000e+00  1.110223e-18
bigcom408        0.000000e+00  0.000000e+00
bigcom412        0.000000e+00  2.775558e-19
bigcom480        0.000000e+00  2.775558e-19
spin_vertex      3.263401e-03  4.452076e+00
membership_s1    1.458384e-04  3.050194e-01
membership_s3    0.000000e+00  5.551115e-19
membership_s4    1.013627e-04  5.757893e-01
membership_s5    7.863360e-05  3.909322e-01
membership_s6    1.512501e-04  3.623632e-01
membership_s7    4.154031e-05  7.583928e-01
membership_s8   -2.609940e-05  3.353769e-01
membership_s9   -8.809604e-06  6.816038e-02
membership_s11   0.000000e+00  0.000000e+00
membership_s12  -9.180184e-06  2.535990e-01
membership_s14   0.000000e+00  0.000000e+00
membership_s15   1.297337e-05  1.304520e-01
membership_s16   0.000000e+00  3.330669e-18
membership_s17   0.000000e+00  5.551115e-19
membership_s18   2.267060e-06  3.682037e-02
membership_s20   0.000000e+00  0.000000e+00
membership_s21   4.015683e-05  9.933252e-01
membership_s22   1.001048e-05  7.660443e-01
membership_s24   0.000000e+00  1.428571e-02
membership_s25   0.000000e+00  1.665335e-18
membership_s26   0.000000e+00  0.000000e+00
membership_s27   4.914127e-04  1.172827e+00
membership_s28   1.307382e-05  3.436968e-01
membership_s30   5.154569e-04  9.241185e-01
membership_s31   1.553027e-05  5.765158e-01
membership_s32   1.568151e-04  6.984266e-01
membership_s33  -4.494970e-05  2.334110e-01
membership_s36   4.731954e-04  7.471588e-01
membership_s37   8.944905e-08  6.499023e-02
V1               1.176667e-02  7.712566e+00
V2               6.708848e-03  9.432665e+00
pdi              3.054084e-04  6.422067e-01
adhesion         1.090751e-02  6.844882e+00
cohesion         1.179340e-02  7.182791e+00
inner            7.972242e-03  7.152677e+00
outer            5.098091e-03  8.517234e+00
ioratio          8.244791e-03  7.462791e+00
comsize          6.161734e-03  9.064571e+00
[1] "Dataset: all_C Model GLM, run: 5 of 10 2015-06-18 00:10:48"
[1] "glmnet variable coefficients"
                         [,1]          [,2]
(Intercept)     -3.139067e+00 -3.139071e+00
graph0          -5.556063e-41 -4.963064e-06
graph1          -4.502993e-44 -3.661367e-09
graph2          -1.387908e-41 -1.114902e-06
graph3          -2.466953e-45 -2.134189e-10
graph4          -3.864735e-47 -2.713472e-12
graph5          -4.849708e-43 -3.973842e-08
graph6          -1.406511e-44 -1.138053e-09
graph7          -5.390923e-43 -4.332480e-08
graph8          -3.911503e-42 -1.737390e-07
graph9          -5.371852e-47 -4.717152e-12
graph10         -1.481086e-48 -1.155779e-13
graph11         -6.721803e-50 -4.469149e-15
graph12         -1.082782e-46 -9.068079e-12
graph13         -6.069818e-46 -5.058388e-11
graph14         -9.587972e-48 -6.858219e-13
graph15         -2.552488e-44 -2.265544e-09
graph16         -3.993352e-46 -3.335839e-11
graph17         -6.393176e-46 -5.075310e-11
graph18         -1.293048e-44 -1.011285e-09
graph19         -2.710604e-45 -2.218502e-10
graph20         -3.436554e-44 -2.838088e-09
graph21         -1.462715e-44 -1.213234e-09
graph22         -6.455202e-44 -5.859093e-09
graph23         -1.597315e-44 -1.283844e-09
graph24         -2.433519e-44 -1.933485e-09
graph25         -7.737466e-44 -4.931373e-09
graph26         -9.561349e-44 -7.483422e-09
graph27         -1.221182e-43  3.825093e-09
graph28         -3.779450e-43 -1.902707e-08
graph29         -2.585500e-43  1.951157e-07
orbit0          -5.556063e-41 -4.959311e-06
orbit1          -1.080601e-42 -9.722577e-08
orbit2          -3.968188e-44 -3.156052e-09
orbit3          -1.387908e-41 -1.113510e-06
orbit4          -2.201834e-44 -1.911935e-09
orbit5          -2.442991e-45 -2.109847e-10
orbit6          -5.653096e-46 -4.574598e-11
orbit7          -3.682547e-47 -2.557399e-12
orbit8          -4.849708e-43 -3.969027e-08
orbit9          -4.333249e-43 -3.802926e-08
orbit10         -5.687633e-44 -4.437568e-09
orbit11         -1.396158e-44 -1.136883e-09
orbit12         -1.741807e-42 -1.365396e-07
orbit13         -6.903061e-43 -5.586021e-08
orbit14         -3.911503e-42 -1.727886e-07
orbit15         -5.019201e-46 -4.347953e-11
orbit16         -6.082814e-47 -5.328281e-12
orbit17         -3.202158e-46 -2.835627e-11
orbit18         -1.365546e-46 -1.271373e-11
orbit19         -3.553251e-47 -2.970648e-12
orbit20         -3.750716e-47 -3.269690e-12
orbit21         -1.209948e-48 -8.974335e-14
orbit22         -3.627921e-49 -2.350568e-14
orbit23         -6.539457e-50 -4.337598e-15
orbit24         -1.810397e-45 -1.527857e-10
orbit25         -1.869592e-45 -1.700136e-10
orbit26         -9.980682e-47 -8.224608e-12
orbit27         -1.118635e-44 -9.375690e-10
orbit28         -2.264587e-45 -1.984476e-10
orbit29         -1.750396e-45 -1.350407e-10
orbit30         -1.145063e-45 -9.541529e-11
orbit31         -1.723601e-46 -1.345764e-11
orbit32         -9.784907e-47 -6.670534e-12
orbit33         -8.468493e-48 -6.064106e-13
orbit34         -2.552488e-44 -2.262899e-09
orbit35         -1.180300e-44 -9.850951e-10
orbit36         -4.184384e-45 -3.773351e-10
orbit37         -2.534594e-45 -2.125142e-10
orbit38         -3.426188e-46 -2.766956e-11
orbit39         -2.475365e-44 -2.175664e-09
orbit40         -5.862049e-45 -5.077653e-10
orbit41         -1.703840e-45 -9.641579e-11
orbit42         -7.104912e-46 -5.773142e-11
orbit43         -2.642327e-44 -1.865009e-09
orbit44         -1.660649e-44 -1.364423e-09
orbit45         -5.425863e-44 -4.345371e-09
orbit46         -1.854002e-44 -1.353083e-09
orbit47         -5.384422e-45 -4.509468e-10
orbit48         -4.988751e-45 -4.061115e-10
orbit49         -1.628942e-43 -1.501400e-08
orbit50         -2.802112e-44 -2.092704e-09
orbit51         -5.222881e-44 -4.260342e-09
orbit52         -1.187927e-43 -9.842507e-09
orbit53         -2.134077e-44 -1.777155e-09
orbit54         -2.345930e-43 -2.150207e-08
orbit55         -6.614141e-44 -5.974370e-09
orbit56         -5.616120e-43 -5.219473e-08
orbit57         -2.169330e-44 -1.609635e-09
orbit58         -3.131304e-44 -2.634505e-09
orbit59         -1.108316e-43 -8.315763e-09
orbit60         -4.983849e-44 -3.790335e-09
orbit61         -5.611727e-44 -4.694489e-09
orbit62         -8.987462e-43 -6.505590e-08
orbit63         -1.265252e-43 -7.062062e-09
orbit64         -1.878790e-43 -1.273098e-08
orbit65         -1.649881e-42 -1.441397e-07
orbit66         -1.573098e-43 -8.447641e-09
orbit67         -1.679410e-43 -1.396984e-08
orbit68         -1.396661e-44  2.339818e-08
orbit69         -1.006817e-42 -6.561012e-08
orbit70         -5.320466e-43  2.793086e-08
orbit71         -5.870813e-43 -3.636649e-08
orbit72         -2.585500e-43  1.965852e-07
AP              -4.209712e-39 -4.253063e-04
bet             -6.986831e-45 -6.311540e-10
ecc              1.536481e-39  1.545332e-04
eccrad           9.218883e-39  9.271651e-04
close           -1.637016e-38 -1.210352e-03
constraint       6.837345e-40  3.854554e-05
coreness        -1.153125e-40 -9.083640e-06
knn             -5.067523e-43 -6.046880e-08
hubscore        -4.765015e-38 -3.938139e-03
pagerank        -1.286664e-37 -1.413594e-02
trans           -1.844820e-38 -2.030752e-03
evcent          -4.766204e-38 -3.934637e-03
first           -5.556063e-41 -4.951312e-06
upto_second     -1.319395e-42 -1.188636e-07
upto_third      -1.554732e-43 -1.194524e-08
upto_fourth      3.478199e-43  4.214042e-08
upto_fifth       4.648898e-43  5.340548e-08
upto_sixth       2.004660e-42  2.216733e-07
second          -1.306340e-42 -1.177428e-07
third           -6.396516e-44 -2.414964e-09
fourth           5.862070e-43  5.625082e-08
fifth           -4.600429e-43 -5.625989e-08
sixth           -3.162371e-43 -3.814954e-08
ratio1          -3.700850e-43 -4.779987e-08
ratio2           9.864619e-42  1.003212e-06
ratio3          -1.002236e-40 -1.114582e-05
ratio4          -1.234522e-41 -1.346414e-06
ratio5          -4.390272e-41 -4.798513e-06
ratio6          -1.226208e-42 -1.386779e-07
selfinter       -6.024866e-39 -6.353497e-04
walktrap_vertex -2.501828e-39 -2.643833e-04
bigcom1          3.093594e-40  3.318254e-05
bigcom2          4.227372e-38  4.644809e-03
bigcom3          2.028232e-39  2.255980e-04
bigcom4         -2.129711e-39 -2.245801e-04
bigcom6          1.601433e-37  1.761120e-02
bigcom8          1.962549e-38  2.174584e-03
bigcom9          1.321336e-38  1.442799e-03
bigcom11         1.123735e-38  1.234215e-03
bigcom13         1.582257e-38  1.728189e-03
bigcom15        -1.136581e-38 -1.248788e-03
bigcom16        -4.198567e-38 -4.635323e-03
bigcom21        -1.742620e-38 -1.920705e-03
bigcom22         2.520670e-38  2.785185e-03
bigcom24        -4.196815e-38 -4.633402e-03
bigcom26        -2.923739e-40 -3.767320e-05
bigcom28        -3.606520e-39 -3.683244e-04
bigcom30        -3.386500e-38 -3.732544e-03
bigcom31        -4.196115e-38 -4.629634e-03
bigcom32        -4.201021e-38 -4.625257e-03
bigcom33        -4.195765e-38 -4.626189e-03
bigcom34        -4.196115e-38 -4.625680e-03
bigcom36        -4.199969e-38 -4.642087e-03
bigcom37         1.601433e-37  1.754900e-02
bigcom38        -4.198917e-38 -4.650884e-03
bigcom39         2.124434e-38  2.340260e-03
bigcom40         4.548180e-39  5.175949e-04
bigcom43         8.437525e-38  9.276662e-03
bigcom44         7.853272e-39  8.626895e-04
bigcom46         6.167188e-39  6.797284e-04
bigcom47        -4.200320e-38 -4.624297e-03
bigcom49        -4.199268e-38 -4.631074e-03
bigcom50         4.992950e-38  5.483573e-03
bigcom51        -4.196115e-38 -4.632164e-03
bigcom52        -4.196815e-38 -4.633753e-03
bigcom54        -4.196115e-38 -4.634164e-03
bigcom56         7.700090e-38  8.462755e-03
bigcom62        -4.196465e-38 -4.627106e-03
bigcom66        -4.196465e-38 -4.626068e-03
bigcom68         1.024163e-37  1.125555e-02
bigcom69         8.443161e-38  9.277245e-03
bigcom71        -4.200320e-38 -4.634371e-03
bigcom72        -4.196815e-38 -4.641770e-03
bigcom73        -4.201372e-38 -4.622934e-03
bigcom74        -4.198567e-38 -4.631351e-03
bigcom75        -4.195765e-38 -4.620353e-03
bigcom76         5.911573e-38  6.491973e-03
bigcom77        -4.197166e-38 -4.627303e-03
bigcom79        -4.196115e-38 -4.635552e-03
bigcom80         7.034257e-38  7.742060e-03
bigcom82        -4.196815e-38 -4.631033e-03
bigcom83        -4.195765e-38 -4.683573e-03
bigcom84        -4.197516e-38 -4.631371e-03
bigcom85        -4.196815e-38 -4.628594e-03
bigcom87        -4.197866e-38 -4.623438e-03
bigcom89        -4.195765e-38 -4.629246e-03
bigcom91        -4.197866e-38 -4.624861e-03
bigcom92        -1.136581e-38 -1.262542e-03
bigcom93         2.106519e-37  2.312364e-02
bigcom96        -4.195065e-38 -4.624398e-03
bigcom97        -4.199618e-38 -4.633121e-03
bigcom98        -4.196115e-38 -4.637273e-03
bigcom99        -4.195765e-38 -4.655651e-03
bigcom101       -4.202074e-38 -4.614132e-03
bigcom104       -4.197516e-38 -4.624230e-03
bigcom106       -4.196815e-38 -4.628043e-03
bigcom109       -4.196465e-38 -4.638640e-03
bigcom113       -4.197166e-38 -4.615639e-03
bigcom116       -4.210868e-38 -4.632335e-03
bigcom120       -4.196115e-38 -4.623924e-03
bigcom123       -4.196465e-38 -4.620047e-03
bigcom126        1.601433e-37  1.761508e-02
bigcom127       -4.197166e-38 -4.610402e-03
bigcom137        4.227372e-38  4.647016e-03
bigcom139       -4.196465e-38 -4.619836e-03
bigcom140       -4.196815e-38 -4.630461e-03
bigcom143       -4.196465e-38 -4.623663e-03
bigcom145       -4.196815e-38 -4.620171e-03
bigcom146        1.024163e-37  1.127058e-02
bigcom147       -4.200671e-38 -4.621311e-03
bigcom149       -4.195765e-38 -4.623466e-03
bigcom153        1.135796e-37  1.249960e-02
bigcom154        3.579522e-38  3.929161e-03
bigcom156       -4.196815e-38 -4.630474e-03
bigcom157       -4.200320e-38 -4.605383e-03
bigcom158        3.622478e-37  3.984670e-02
bigcom160       -4.195765e-38 -4.623690e-03
bigcom161       -4.196465e-38 -4.633301e-03
bigcom162        2.948304e-37  3.244848e-02
bigcom164       -4.196115e-38 -4.632372e-03
bigcom166       -4.197866e-38 -4.630352e-03
bigcom167       -4.202074e-38 -4.624491e-03
bigcom171       -4.197516e-38 -4.630712e-03
bigcom173       -4.196815e-38 -4.627889e-03
bigcom175       -4.195765e-38 -4.638592e-03
bigcom176       -4.196115e-38 -4.628051e-03
bigcom177        1.601433e-37  1.762568e-02
bigcom178       -4.196465e-38 -4.632967e-03
bigcom180        2.106519e-37  2.318672e-02
bigcom181       -4.200671e-38 -4.629974e-03
bigcom184       -4.196465e-38 -4.627845e-03
bigcom186       -4.195765e-38 -4.630156e-03
bigcom187       -4.195415e-38 -4.625927e-03
bigcom189        4.992950e-38  5.467708e-03
bigcom194       -4.197166e-38 -4.630729e-03
bigcom195       -4.196115e-38 -4.638015e-03
bigcom196       -4.195415e-38 -4.630983e-03
bigcom204       -4.196815e-38 -4.625509e-03
bigcom205       -4.195415e-38 -4.641306e-03
bigcom212        1.601433e-37  1.762309e-02
bigcom214       -4.196815e-38 -4.642539e-03
bigcom222        1.601433e-37  1.761177e-02
bigcom223       -4.196115e-38 -4.611325e-03
bigcom226       -4.196115e-38 -4.627695e-03
bigcom227       -4.196115e-38 -4.634191e-03
bigcom229       -4.195415e-38 -4.626779e-03
bigcom233       -4.196115e-38 -4.621887e-03
bigcom236       -4.196115e-38 -4.626681e-03
bigcom237       -4.196115e-38 -4.626366e-03
bigcom246        3.024172e-38  3.322808e-03
bigcom248       -4.200320e-38 -4.617789e-03
bigcom249        1.264698e-37  1.392284e-02
bigcom250       -4.199969e-38 -4.634821e-03
bigcom254       -4.196465e-38 -4.629938e-03
bigcom266       -4.195415e-38 -4.631052e-03
bigcom269       -4.197166e-38 -4.638133e-03
bigcom272       -4.196115e-38 -4.638729e-03
bigcom274       -1.957040e-38 -2.139773e-03
bigcom281       -4.196465e-38 -4.669148e-03
bigcom291       -4.196115e-38 -4.630336e-03
bigcom292        1.601433e-37  1.762050e-02
bigcom295       -4.196465e-38 -4.623869e-03
bigcom299       -4.196115e-38 -4.629188e-03
bigcom301        1.602101e-37  1.762675e-02
bigcom306       -4.195765e-38 -4.635181e-03
bigcom309       -4.196465e-38 -4.632849e-03
bigcom314       -4.196115e-38 -4.616611e-03
bigcom321        4.992950e-38  5.481209e-03
bigcom341       -4.195765e-38 -4.635369e-03
bigcom350       -4.195065e-38 -4.624974e-03
bigcom353       -4.195765e-38 -4.628274e-03
bigcom359       -4.196115e-38 -4.629746e-03
bigcom363       -4.195415e-38 -4.602327e-03
bigcom365       -4.196465e-38 -4.621108e-03
bigcom385        1.024163e-37  1.125826e-02
bigcom386       -4.196115e-38 -4.623447e-03
bigcom408       -4.197166e-38 -4.624011e-03
bigcom412       -4.196465e-38 -4.625265e-03
bigcom480       -4.196115e-38 -4.631956e-03
spin_vertex     -2.552301e-39 -3.257520e-04
membership_s1   -1.562463e-38 -1.726632e-03
membership_s3   -4.201021e-38 -4.637134e-03
membership_s4    8.152511e-40  1.027482e-04
membership_s5   -4.401094e-39 -4.802837e-04
membership_s6   -4.412498e-39 -4.915378e-04
membership_s7   -1.567780e-39 -1.767457e-04
membership_s8    1.135796e-37  1.245424e-02
membership_s9    1.419437e-38  1.551530e-03
membership_s11  -4.198567e-38 -4.633798e-03
membership_s12   3.579522e-38  3.929651e-03
membership_s14  -4.197516e-38 -4.629788e-03
membership_s15  -2.402131e-38 -2.646708e-03
membership_s16  -4.199268e-38 -4.624049e-03
membership_s17  -4.197516e-38 -4.632127e-03
membership_s18  -3.120367e-38 -3.434430e-03
membership_s20  -4.196465e-38 -4.632214e-03
membership_s21   3.720503e-38  4.079456e-03
membership_s22   9.296903e-38  1.021425e-02
membership_s24  -4.206642e-38 -4.625937e-03
membership_s25  -4.204181e-38 -4.622594e-03
membership_s26  -4.200320e-38 -4.623912e-03
membership_s27   1.719748e-38  1.888006e-03
membership_s28   1.419437e-38  1.556731e-03
membership_s30   2.219822e-39  2.550377e-04
membership_s31   5.550297e-39  5.983647e-04
membership_s32  -1.200889e-39 -1.322941e-04
membership_s33   1.024163e-37  1.126433e-02
membership_s36   6.011739e-39  6.563460e-04
membership_s37  -2.106853e-38 -2.326739e-03
V1              -1.873822e-39 -2.041639e-04
V2               1.193496e-38  1.299762e-03
pdi             -2.388373e-36 -2.109393e-01
adhesion         2.716954e-43  2.913190e-08
cohesion        -5.472338e-43 -5.868624e-08
inner           -1.259520e-43 -1.294801e-08
outer           -1.087375e-43 -1.082079e-08
ioratio          1.036055e-39  1.191404e-04
comsize         -2.362825e-42 -2.581855e-07
[1] "Dataset: all_C Model GBM, run: 6 of 10 2015-06-18 00:10:49"
Iter   TrainDeviance   ValidDeviance   StepSize   Improve
     1        0.3388            -nan     0.0100   -0.0001
     2        0.3383            -nan     0.0100    0.0000
     3        0.3378            -nan     0.0100   -0.0001
     4        0.3373            -nan     0.0100    0.0000
     5        0.3369            -nan     0.0100   -0.0000
     6        0.3362            -nan     0.0100   -0.0000
     7        0.3358            -nan     0.0100   -0.0000
     8        0.3354            -nan     0.0100   -0.0000
     9        0.3349            -nan     0.0100   -0.0000
    10        0.3346            -nan     0.0100   -0.0000
    20        0.3302            -nan     0.0100   -0.0000
    40        0.3221            -nan     0.0100    0.0000
    60        0.3150            -nan     0.0100   -0.0000
    80        0.3085            -nan     0.0100   -0.0000
   100        0.3024            -nan     0.0100   -0.0000
   120        0.2962            -nan     0.0100   -0.0000
   140        0.2909            -nan     0.0100   -0.0000
   160        0.2863            -nan     0.0100   -0.0000
   180        0.2811            -nan     0.0100   -0.0000
   200        0.2761            -nan     0.0100   -0.0000
   220        0.2718            -nan     0.0100   -0.0000
   240        0.2674            -nan     0.0100   -0.0000
   260        0.2630            -nan     0.0100   -0.0000
   280        0.2589            -nan     0.0100   -0.0000
   300        0.2553            -nan     0.0100   -0.0000
   320        0.2518            -nan     0.0100   -0.0000
   340        0.2484            -nan     0.0100   -0.0000
   360        0.2452            -nan     0.0100   -0.0000
   380        0.2416            -nan     0.0100   -0.0000
   400        0.2381            -nan     0.0100    0.0000
   411        0.2361            -nan     0.0100   -0.0000

[1] "GBM variable coefficients"
                            var     rel.inf
V2                           V2 4.077318706
ratio5                   ratio5 3.512196334
V1                           V1 3.354198309
comsize                 comsize 3.328806731
outer                     outer 2.858444872
ratio2                   ratio2 2.629135179
pagerank               pagerank 2.563471827
inner                     inner 2.374713294
ioratio                 ioratio 2.036029809
orbit18                 orbit18 2.028315835
fourth                   fourth 1.971236414
walktrap_vertex walktrap_vertex 1.803221066
spin_vertex         spin_vertex 1.705235117
bet                         bet 1.678583958
knn                         knn 1.620673575
adhesion               adhesion 1.519317946
cohesion               cohesion 1.510958614
graph10                 graph10 1.449127281
graph16                 graph16 1.373490838
ratio4                   ratio4 1.330053751
ratio1                   ratio1 1.248627341
graph4                   graph4 1.222645632
graph23                 graph23 1.205053751
graph17                 graph17 1.171798103
trans                     trans 1.106341214
graph19                 graph19 1.034467448
orbit45                 orbit45 0.975021457
orbit36                 orbit36 0.915907595
graph12                 graph12 0.898819079
graph14                 graph14 0.897540974
graph20                 graph20 0.873083063
orbit39                 orbit39 0.845643676
graph1                   graph1 0.799198422
graph11                 graph11 0.799029020
graph5                   graph5 0.796498054
orbit51                 orbit51 0.778201962
orbit16                 orbit16 0.772630079
orbit50                 orbit50 0.733624428
sixth                     sixth 0.696954917
graph6                   graph6 0.677560783
membership_s22   membership_s22 0.667056381
third                     third 0.663200116
orbit19                 orbit19 0.658001365
orbit30                 orbit30 0.655691556
orbit20                 orbit20 0.627539068
graph3                   graph3 0.626367711
graph25                 graph25 0.613655008
graph13                 graph13 0.610230583
orbit35                 orbit35 0.602030815
ratio6                   ratio6 0.601647807
orbit17                 orbit17 0.575148885
graph9                   graph9 0.570243489
orbit31                 orbit31 0.568318094
orbit28                 orbit28 0.555428308
orbit56                 orbit56 0.553338206
graph15                 graph15 0.532158124
upto_third           upto_third 0.522841247
orbit5                   orbit5 0.522153544
orbit27                 orbit27 0.516365137
upto_sixth           upto_sixth 0.511216907
hubscore               hubscore 0.508480011
graph21                 graph21 0.504996241
ratio3                   ratio3 0.503458232
upto_fifth           upto_fifth 0.490466551
orbit62                 orbit62 0.478266169
graph0                   graph0 0.473026945
orbit46                 orbit46 0.463930075
orbit29                 orbit29 0.455992955
graph26                 graph26 0.453827149
orbit4                   orbit4 0.453640839
orbit26                 orbit26 0.445422253
orbit15                 orbit15 0.440412875
constraint           constraint 0.439117290
orbit24                 orbit24 0.429284188
fifth                     fifth 0.419645924
orbit64                 orbit64 0.412647613
membership_s8     membership_s8 0.411213882
orbit41                 orbit41 0.405121486
upto_fourth         upto_fourth 0.392961675
graph28                 graph28 0.392665517
orbit9                   orbit9 0.389812219
orbit69                 orbit69 0.383473471
orbit40                 orbit40 0.378001444
orbit32                 orbit32 0.375710599
graph29                 graph29 0.375323916
bigcom153             bigcom153 0.364852046
orbit11                 orbit11 0.349523304
close                     close 0.342785892
orbit66                 orbit66 0.337636052
orbit38                 orbit38 0.314697296
membership_s31   membership_s31 0.311264187
membership_s21   membership_s21 0.310143752
orbit37                 orbit37 0.306671338
bigcom80               bigcom80 0.296708661
graph18                 graph18 0.293857763
orbit25                 orbit25 0.290057429
orbit48                 orbit48 0.283589467
graph2                   graph2 0.279109551
orbit43                 orbit43 0.272677424
graph22                 graph22 0.259437018
orbit63                 orbit63 0.256508584
orbit49                 orbit49 0.256377355
orbit21                 orbit21 0.255948345
membership_s36   membership_s36 0.254389622
orbit1                   orbit1 0.251930267
orbit57                 orbit57 0.248776304
orbit65                 orbit65 0.244474839
upto_second         upto_second 0.238952328
orbit55                 orbit55 0.235318230
orbit54                 orbit54 0.228935944
bigcom212             bigcom212 0.222009442
graph27                 graph27 0.221161031
orbit2                   orbit2 0.221081198
orbit6                   orbit6 0.219933917
orbit10                 orbit10 0.217174214
orbit12                 orbit12 0.216437093
orbit52                 orbit52 0.216368015
bigcom69               bigcom69 0.212355299
orbit53                 orbit53 0.210039660
bigcom8                 bigcom8 0.206288800
orbit47                 orbit47 0.203697880
graph24                 graph24 0.201554777
membership_s28   membership_s28 0.194935364
orbit60                 orbit60 0.194070506
orbit59                 orbit59 0.187075124
bigcom9                 bigcom9 0.185149570
orbit7                   orbit7 0.171860227
membership_s27   membership_s27 0.169733808
membership_s30   membership_s30 0.165563325
bigcom162             bigcom162 0.164822821
graph7                   graph7 0.158095142
bigcom1                 bigcom1 0.153732355
bigcom4                 bigcom4 0.135126827
bigcom28               bigcom28 0.127690295
graph8                   graph8 0.125522363
coreness               coreness 0.120145474
orbit70                 orbit70 0.118747925
orbit42                 orbit42 0.117401643
orbit22                 orbit22 0.116948061
orbit61                 orbit61 0.114747706
orbit68                 orbit68 0.113215248
orbit23                 orbit23 0.112848254
bigcom22               bigcom22 0.111076776
orbit13                 orbit13 0.110337300
orbit71                 orbit71 0.106497605
bigcom40               bigcom40 0.106427889
membership_s4     membership_s4 0.102180173
orbit44                 orbit44 0.096034012
evcent                   evcent 0.084876152
selfinter             selfinter 0.073410080
membership_s1     membership_s1 0.069476106
orbit67                 orbit67 0.067827329
ecc                         ecc 0.060830238
membership_s7     membership_s7 0.059585153
second                   second 0.058043826
AP                           AP 0.054520052
orbit33                 orbit33 0.054289750
bigcom274             bigcom274 0.049608388
orbit58                 orbit58 0.047812500
bigcom93               bigcom93 0.043866163
bigcom44               bigcom44 0.041863368
bigcom39               bigcom39 0.035984904
membership_s6     membership_s6 0.032808858
membership_s5     membership_s5 0.031499372
membership_s37   membership_s37 0.023925596
bigcom26               bigcom26 0.022888311
membership_s32   membership_s32 0.018857971
bigcom3                 bigcom3 0.013509445
membership_s18   membership_s18 0.009361604
bigcom146             bigcom146 0.003402720
bigcom43               bigcom43 0.003216801
bigcom126             bigcom126 0.003116869
orbit0                   orbit0 0.000000000
orbit3                   orbit3 0.000000000
orbit8                   orbit8 0.000000000
orbit14                 orbit14 0.000000000
orbit34                 orbit34 0.000000000
orbit72                 orbit72 0.000000000
eccrad                   eccrad 0.000000000
first                     first 0.000000000
bigcom2                 bigcom2 0.000000000
bigcom6                 bigcom6 0.000000000
bigcom11               bigcom11 0.000000000
bigcom13               bigcom13 0.000000000
bigcom15               bigcom15 0.000000000
bigcom16               bigcom16 0.000000000
bigcom21               bigcom21 0.000000000
bigcom24               bigcom24 0.000000000
bigcom30               bigcom30 0.000000000
bigcom31               bigcom31 0.000000000
bigcom32               bigcom32 0.000000000
bigcom33               bigcom33 0.000000000
bigcom34               bigcom34 0.000000000
bigcom36               bigcom36 0.000000000
bigcom37               bigcom37 0.000000000
bigcom38               bigcom38 0.000000000
bigcom46               bigcom46 0.000000000
bigcom47               bigcom47 0.000000000
bigcom49               bigcom49 0.000000000
bigcom50               bigcom50 0.000000000
bigcom51               bigcom51 0.000000000
bigcom52               bigcom52 0.000000000
bigcom54               bigcom54 0.000000000
bigcom56               bigcom56 0.000000000
bigcom62               bigcom62 0.000000000
bigcom66               bigcom66 0.000000000
bigcom68               bigcom68 0.000000000
bigcom71               bigcom71 0.000000000
bigcom72               bigcom72 0.000000000
bigcom73               bigcom73 0.000000000
bigcom74               bigcom74 0.000000000
bigcom75               bigcom75 0.000000000
bigcom76               bigcom76 0.000000000
bigcom77               bigcom77 0.000000000
bigcom79               bigcom79 0.000000000
bigcom82               bigcom82 0.000000000
bigcom83               bigcom83 0.000000000
bigcom84               bigcom84 0.000000000
bigcom85               bigcom85 0.000000000
bigcom87               bigcom87 0.000000000
bigcom89               bigcom89 0.000000000
bigcom91               bigcom91 0.000000000
bigcom92               bigcom92 0.000000000
bigcom96               bigcom96 0.000000000
bigcom97               bigcom97 0.000000000
bigcom98               bigcom98 0.000000000
bigcom99               bigcom99 0.000000000
bigcom101             bigcom101 0.000000000
bigcom104             bigcom104 0.000000000
bigcom106             bigcom106 0.000000000
bigcom109             bigcom109 0.000000000
bigcom113             bigcom113 0.000000000
bigcom116             bigcom116 0.000000000
bigcom120             bigcom120 0.000000000
bigcom123             bigcom123 0.000000000
bigcom127             bigcom127 0.000000000
bigcom137             bigcom137 0.000000000
bigcom139             bigcom139 0.000000000
bigcom140             bigcom140 0.000000000
bigcom143             bigcom143 0.000000000
bigcom145             bigcom145 0.000000000
bigcom147             bigcom147 0.000000000
bigcom149             bigcom149 0.000000000
bigcom154             bigcom154 0.000000000
bigcom156             bigcom156 0.000000000
bigcom157             bigcom157 0.000000000
bigcom158             bigcom158 0.000000000
bigcom160             bigcom160 0.000000000
bigcom161             bigcom161 0.000000000
bigcom164             bigcom164 0.000000000
bigcom166             bigcom166 0.000000000
bigcom167             bigcom167 0.000000000
bigcom171             bigcom171 0.000000000
bigcom173             bigcom173 0.000000000
bigcom175             bigcom175 0.000000000
bigcom176             bigcom176 0.000000000
bigcom177             bigcom177 0.000000000
bigcom178             bigcom178 0.000000000
bigcom180             bigcom180 0.000000000
bigcom181             bigcom181 0.000000000
bigcom184             bigcom184 0.000000000
bigcom186             bigcom186 0.000000000
bigcom187             bigcom187 0.000000000
bigcom189             bigcom189 0.000000000
bigcom194             bigcom194 0.000000000
bigcom195             bigcom195 0.000000000
bigcom196             bigcom196 0.000000000
bigcom204             bigcom204 0.000000000
bigcom205             bigcom205 0.000000000
bigcom214             bigcom214 0.000000000
bigcom222             bigcom222 0.000000000
bigcom223             bigcom223 0.000000000
bigcom226             bigcom226 0.000000000
bigcom227             bigcom227 0.000000000
bigcom229             bigcom229 0.000000000
bigcom233             bigcom233 0.000000000
bigcom236             bigcom236 0.000000000
bigcom237             bigcom237 0.000000000
bigcom246             bigcom246 0.000000000
bigcom248             bigcom248 0.000000000
bigcom249             bigcom249 0.000000000
bigcom250             bigcom250 0.000000000
bigcom254             bigcom254 0.000000000
bigcom266             bigcom266 0.000000000
bigcom269             bigcom269 0.000000000
bigcom272             bigcom272 0.000000000
bigcom281             bigcom281 0.000000000
bigcom291             bigcom291 0.000000000
bigcom292             bigcom292 0.000000000
bigcom295             bigcom295 0.000000000
bigcom299             bigcom299 0.000000000
bigcom301             bigcom301 0.000000000
bigcom306             bigcom306 0.000000000
bigcom309             bigcom309 0.000000000
bigcom314             bigcom314 0.000000000
bigcom321             bigcom321 0.000000000
bigcom341             bigcom341 0.000000000
bigcom350             bigcom350 0.000000000
bigcom353             bigcom353 0.000000000
bigcom359             bigcom359 0.000000000
bigcom363             bigcom363 0.000000000
bigcom365             bigcom365 0.000000000
bigcom385             bigcom385 0.000000000
bigcom386             bigcom386 0.000000000
bigcom408             bigcom408 0.000000000
bigcom412             bigcom412 0.000000000
bigcom480             bigcom480 0.000000000
membership_s3     membership_s3 0.000000000
membership_s9     membership_s9 0.000000000
membership_s11   membership_s11 0.000000000
membership_s12   membership_s12 0.000000000
membership_s14   membership_s14 0.000000000
membership_s15   membership_s15 0.000000000
membership_s16   membership_s16 0.000000000
membership_s17   membership_s17 0.000000000
membership_s20   membership_s20 0.000000000
membership_s24   membership_s24 0.000000000
membership_s25   membership_s25 0.000000000
membership_s26   membership_s26 0.000000000
membership_s33   membership_s33 0.000000000
pdi                         pdi 0.000000000
[1] "Dataset: all_C Model RF, run: 6 of 10 2015-06-18 00:17:17"
     |      Out-of-bag   |
Tree |      MSE  %Var(y) |
   1 |  0.07973   204.91 |
   2 |  0.07653   196.69 |
   3 |  0.07325   188.27 |
   4 |  0.06955   178.74 |
   5 |  0.06543   168.16 |
   6 |  0.06305   162.04 |
   7 |  0.06044   155.34 |
   8 |  0.05773   148.39 |
   9 |   0.0562   144.44 |
  10 |  0.05405   138.92 |
  11 |  0.05281   135.74 |
  12 |  0.05233   134.48 |
  13 |  0.05167   132.80 |
  14 |  0.05124   131.71 |
  15 |  0.05042   129.58 |
  16 |  0.04991   128.28 |
  17 |  0.04941   126.99 |
  18 |   0.0488   125.43 |
  19 |  0.04846   124.56 |
  20 |  0.04807   123.53 |
  21 |  0.04756   122.23 |
  22 |  0.04726   121.46 |
  23 |  0.04703   120.87 |
  24 |  0.04673   120.09 |
  25 |  0.04645   119.39 |
  26 |  0.04619   118.71 |
  27 |  0.04602   118.28 |
  28 |   0.0459   117.98 |
  29 |  0.04571   117.47 |
  30 |  0.04561   117.22 |
  31 |   0.0455   116.95 |
  32 |  0.04538   116.64 |
  33 |  0.04532   116.48 |
  34 |  0.04525   116.31 |
  35 |  0.04518   116.13 |
  36 |  0.04502   115.71 |
  37 |  0.04494   115.50 |
  38 |  0.04481   115.17 |
  39 |  0.04468   114.85 |
  40 |  0.04461   114.66 |
  41 |   0.0445   114.38 |
  42 |  0.04443   114.19 |
  43 |  0.04438   114.07 |
  44 |  0.04434   113.96 |
  45 |  0.04433   113.93 |
  46 |  0.04432   113.90 |
  47 |  0.04428   113.80 |
  48 |   0.0443   113.85 |
  49 |  0.04421   113.63 |
  50 |  0.04418   113.54 |
  51 |  0.04412   113.40 |
  52 |  0.04415   113.47 |
  53 |  0.04412   113.39 |
  54 |  0.04405   113.20 |
  55 |  0.04399   113.07 |
  56 |  0.04396   112.99 |
  57 |  0.04388   112.79 |
  58 |  0.04386   112.73 |
  59 |  0.04383   112.64 |
  60 |  0.04379   112.55 |
  61 |  0.04381   112.60 |
  62 |  0.04372   112.36 |
  63 |  0.04364   112.17 |
  64 |  0.04362   112.12 |
  65 |  0.04361   112.08 |
  66 |  0.04359   112.03 |
  67 |  0.04354   111.91 |
  68 |  0.04351   111.82 |
  69 |  0.04348   111.76 |
  70 |  0.04347   111.73 |
  71 |  0.04342   111.60 |
  72 |  0.04341   111.57 |
  73 |  0.04338   111.50 |
  74 |  0.04339   111.51 |
  75 |  0.04335   111.43 |
  76 |  0.04333   111.37 |
  77 |  0.04329   111.25 |
  78 |  0.04323   111.12 |
  79 |  0.04321   111.07 |
  80 |  0.04319   111.01 |
  81 |   0.0432   111.02 |
  82 |  0.04319   111.00 |
  83 |  0.04319   110.99 |
  84 |  0.04316   110.93 |
  85 |  0.04315   110.91 |
  86 |  0.04314   110.87 |
  87 |  0.04314   110.87 |
  88 |  0.04314   110.89 |
  89 |   0.0431   110.78 |
  90 |  0.04307   110.71 |
  91 |  0.04306   110.68 |
  92 |  0.04304   110.61 |
  93 |  0.04301   110.54 |
  94 |    0.043   110.52 |
  95 |  0.04301   110.55 |
  96 |    0.043   110.53 |
  97 |  0.04299   110.49 |
  98 |    0.043   110.50 |
  99 |  0.04299   110.49 |
 100 |  0.04298   110.47 |
[1] "Random Forest variable coefficients"
                      %IncMSE IncNodePurity
graph5           6.722269e-03  1.758455e+00
graph6           9.081588e-03  2.483779e+00
graph7           5.454692e-03  1.090406e+00
graph8           2.500867e-03  4.731719e-01
graph9           8.261685e-03  2.496436e+00
graph10          1.443937e-02  3.292183e+00
graph11          1.666322e-02  3.802122e+00
graph12          1.391026e-02  2.757743e+00
graph13          1.309424e-02  2.671943e+00
graph14          1.329800e-02  2.689269e+00
graph15          1.619181e-02  2.163781e+00
graph16          8.204292e-03  3.331614e+00
graph17          1.142588e-02  3.372895e+00
graph18          3.510081e-03  1.465358e+00
graph19          1.089529e-02  3.579362e+00
graph20          1.003095e-02  2.406658e+00
graph21          1.276720e-02  2.355940e+00
graph22          2.804142e-03  1.145607e+00
graph23          1.515353e-02  3.907302e+00
graph24          1.073373e-02  1.289885e+00
graph25          8.413060e-03  1.649949e+00
graph26          6.884932e-03  1.243790e+00
graph27          3.555566e-03  6.498572e-01
graph28          1.586732e-03  6.554483e-01
graph29          1.019321e-03  5.303163e-01
orbit0           2.336093e-03  6.786980e-01
orbit1           1.039414e-02  2.162369e+00
orbit2           1.811093e-03  1.108699e+00
orbit3           1.847042e-03  6.610477e-01
orbit4           8.259098e-03  2.443869e+00
orbit5           9.418363e-03  2.009664e+00
orbit6           9.567853e-03  3.219625e+00
orbit7           3.805470e-03  1.052673e+00
orbit8           8.138130e-03  1.771201e+00
orbit9           7.226051e-03  2.619691e+00
orbit10          4.236671e-03  9.876599e-01
orbit11          2.808105e-03  1.022480e+00
orbit12          6.206464e-03  1.368242e+00
orbit13          1.087945e-03  5.929535e-01
orbit14          8.324207e-04  4.908307e-01
orbit15          8.959123e-03  2.631440e+00
orbit16          8.865671e-03  2.476280e+00
orbit17          1.349749e-02  2.143382e+00
orbit18          2.390515e-02  6.095920e+00
orbit19          1.140125e-02  2.819311e+00
orbit20          1.677713e-02  3.087201e+00
orbit21          7.337112e-03  1.591599e+00
orbit22          1.697852e-02  3.319516e+00
orbit23          3.588822e-03  1.219510e+00
orbit24          2.013074e-02  3.786145e+00
orbit25          8.921987e-03  1.749494e+00
orbit26          3.774666e-03  1.091206e+00
orbit27          1.536704e-02  3.432850e+00
orbit28          9.776098e-03  2.478420e+00
orbit29          5.367051e-03  1.312524e+00
orbit30          3.730417e-03  1.382758e+00
orbit31          1.301076e-02  3.522386e+00
orbit32          4.717859e-03  1.610169e+00
orbit33          2.150345e-03  9.113382e-01
orbit34          1.042019e-02  2.350777e+00
orbit35          1.528685e-02  3.959785e+00
orbit36          1.565203e-02  2.919485e+00
orbit37          1.248675e-02  2.450166e+00
orbit38          8.100828e-03  1.711527e+00
orbit39          1.771236e-02  3.832626e+00
orbit40          9.127127e-03  1.469672e+00
orbit41          1.042593e-02  1.429131e+00
orbit42          1.747668e-03  6.626417e-01
orbit43          4.423634e-03  1.261570e+00
orbit44          2.253600e-03  8.638903e-01
orbit45          2.002606e-02  4.225507e+00
orbit46          1.176236e-02  1.937866e+00
orbit47          7.967058e-03  1.378589e+00
orbit48          3.347382e-03  1.088424e+00
orbit49          9.297861e-03  2.678690e+00
orbit50          7.850191e-03  2.430307e+00
orbit51          1.719211e-02  2.541082e+00
orbit52          5.204817e-03  1.165194e+00
orbit53          8.529582e-03  1.295775e+00
orbit54          4.724313e-03  1.563417e+00
orbit55          3.205058e-03  1.130259e+00
orbit56          1.260065e-02  4.013611e+00
orbit57          3.963684e-03  9.674251e-01
orbit58          1.018263e-03  6.973696e-01
orbit59          9.097117e-03  1.391137e+00
orbit60          6.455610e-03  1.049044e+00
orbit61          3.961981e-03  7.559799e-01
orbit62          7.816568e-03  1.798031e+00
orbit63          5.182585e-03  1.052851e+00
orbit64          3.908470e-03  1.149203e+00
orbit65          6.474149e-03  1.440555e+00
orbit66          3.345950e-03  8.617072e-01
orbit67          3.014723e-03  7.374345e-01
orbit68          4.275365e-03  1.014599e+00
orbit69          3.020799e-03  1.088660e+00
orbit70          2.959190e-03  8.982353e-01
orbit71          9.935849e-04  4.886489e-01
orbit72          1.362052e-03  4.677543e-01
AP               1.889854e-05  2.863217e-01
bet              1.091900e-02  4.115480e+00
ecc              3.171541e-04  5.635452e-01
eccrad           3.306381e-04  2.995438e-01
close            5.513163e-03  2.027418e+00
constraint       1.143470e-02  2.498101e+00
coreness         6.208274e-03  1.369382e+00
knn              1.311065e-02  4.776810e+00
hubscore         7.536947e-03  2.410664e+00
pagerank         1.154812e-02  8.380986e+00
trans            3.667845e-03  2.131953e+00
evcent           5.382246e-03  2.207760e+00
first            1.874369e-03  8.498045e-01
upto_second      6.559372e-03  2.420455e+00
upto_third       9.768771e-03  2.410517e+00
upto_fourth      3.707290e-03  1.837740e+00
upto_fifth       7.394290e-03  2.596342e+00
upto_sixth       7.533126e-03  2.701840e+00
second           9.448227e-03  2.015751e+00
third            9.091940e-03  3.144146e+00
fourth           1.237677e-02  6.037312e+00
fifth            5.328513e-03  3.545756e+00
sixth            7.772773e-03  3.046319e+00
ratio1           9.440094e-03  4.178534e+00
ratio2           1.466503e-02  7.317177e+00
ratio3           1.131275e-02  3.587580e+00
ratio4           1.122185e-02  5.744264e+00
ratio5           7.457000e-03  8.435948e+00
ratio6           1.279089e-02  4.130718e+00
selfinter        4.352258e-05  6.239281e-01
walktrap_vertex  4.073893e-03  3.483667e+00
bigcom1          4.219789e-04  6.703593e-01
bigcom2         -2.928344e-05  2.459948e-01
bigcom3          8.474301e-05  3.956029e-01
bigcom4          5.094387e-04  3.191644e-01
bigcom6         -5.929900e-06  3.484118e-01
bigcom8          6.379401e-04  1.074065e+00
bigcom9          7.908343e-05  7.295872e-01
bigcom11        -3.305660e-05  2.194217e-01
bigcom13        -4.228822e-06  1.165211e-01
bigcom15        -6.039752e-06  1.309416e-01
bigcom16         0.000000e+00  1.734723e-19
bigcom21         5.481712e-05  2.817787e-01
bigcom22         2.279875e-04  9.689309e-01
bigcom24         0.000000e+00  2.567391e-18
bigcom26         1.880385e-05  3.902343e-01
bigcom28         4.801064e-04  7.089403e-01
bigcom30        -2.573197e-06  5.547162e-02
bigcom31         0.000000e+00  0.000000e+00
bigcom32         0.000000e+00  7.285839e-19
bigcom33         0.000000e+00  4.857226e-19
bigcom34         0.000000e+00  1.595946e-18
bigcom36         0.000000e+00  9.194034e-19
bigcom37        -1.122639e-06  2.488244e-01
bigcom38        -2.831805e-05  2.328732e-01
bigcom39        -2.019490e-06  3.884646e-01
bigcom40         4.586012e-05  5.507754e-01
bigcom43         1.823189e-06  3.523334e-01
bigcom44         3.580353e-04  6.037373e-01
bigcom46        -2.266804e-05  1.073013e-01
bigcom47         0.000000e+00  4.857226e-19
bigcom49         0.000000e+00  2.428613e-19
bigcom50         5.518333e-05  4.995549e-01
bigcom51         0.000000e+00  1.422473e-18
bigcom52         0.000000e+00  4.510281e-19
bigcom54         0.000000e+00  6.938894e-20
bigcom56        -6.453359e-06  1.345037e-01
bigcom62         0.000000e+00  2.428613e-19
bigcom66         0.000000e+00  8.326673e-19
bigcom68        -1.555664e-05  4.683324e-01
bigcom69        -2.866661e-05  5.807019e-01
bigcom71         0.000000e+00  5.377643e-19
bigcom72         0.000000e+00  9.887924e-19
bigcom73         0.000000e+00  4.857226e-19
bigcom74         0.000000e+00  1.491862e-18
bigcom75         0.000000e+00  4.163336e-19
bigcom76        -9.173208e-06  3.703135e-01
bigcom77         0.000000e+00  9.367507e-19
bigcom79         0.000000e+00  5.551115e-19
bigcom80        -1.616862e-05  4.989947e-01
bigcom82         0.000000e+00  2.567391e-18
bigcom83         0.000000e+00  9.020562e-19
bigcom84         0.000000e+00  2.775558e-19
bigcom85         0.000000e+00  2.775558e-19
bigcom87         0.000000e+00  4.857226e-19
bigcom89         0.000000e+00  0.000000e+00
bigcom91         0.000000e+00  1.422473e-18
bigcom92        -6.695876e-06  3.015795e-02
bigcom93         6.779345e-05  8.395512e-01
bigcom96         0.000000e+00  6.938894e-20
bigcom97         0.000000e+00  2.844947e-18
bigcom98         0.000000e+00  6.938894e-19
bigcom99         0.000000e+00  2.081668e-19
bigcom101       -1.686654e-06  4.080245e-01
bigcom104        0.000000e+00  7.979728e-19
bigcom106        0.000000e+00  1.214306e-19
bigcom109        0.000000e+00  2.949030e-19
bigcom113        0.000000e+00  1.075529e-18
bigcom116        0.000000e+00  2.792905e-18
bigcom120        0.000000e+00  0.000000e+00
bigcom123        0.000000e+00  5.551115e-19
bigcom126       -2.732783e-05  5.197921e-01
bigcom127        0.000000e+00  3.122502e-19
bigcom137       -2.043644e-05  3.030062e-01
bigcom139        0.000000e+00  5.048045e-18
bigcom140        0.000000e+00  2.775558e-19
bigcom143        0.000000e+00  6.245005e-19
bigcom145        0.000000e+00  5.551115e-19
bigcom146        1.958949e-05  5.350105e-01
bigcom147        2.951177e-05  3.516437e-01
bigcom149        0.000000e+00  5.551115e-19
bigcom153        9.610506e-05  7.105361e-01
bigcom154        2.380987e-05  4.211722e-01
bigcom156        0.000000e+00  1.734723e-19
bigcom157        0.000000e+00  1.023487e-18
bigcom158       -2.216986e-05  4.285074e-01
bigcom160        0.000000e+00  3.122502e-19
bigcom161        0.000000e+00  5.898060e-19
bigcom162        5.169228e-05  1.133807e+00
bigcom164        0.000000e+00  1.040834e-19
bigcom166       -1.654956e-06  3.876522e-01
bigcom167       -7.254718e-06  1.730458e-01
bigcom171        0.000000e+00  8.326673e-19
bigcom173        0.000000e+00  4.857226e-19
bigcom175        1.871946e-05  6.070018e-01
bigcom176        0.000000e+00  3.469447e-19
bigcom177       -1.582341e-05  3.881495e-01
bigcom178        0.000000e+00  4.510281e-19
bigcom180       -3.331791e-05  4.838047e-01
bigcom181        0.000000e+00  1.075529e-18
bigcom184        0.000000e+00  2.081668e-19
bigcom186        0.000000e+00  3.469447e-20
bigcom187        0.000000e+00  5.551115e-19
bigcom189        2.723431e-06  2.028745e-01
bigcom194        0.000000e+00  3.191891e-18
bigcom195        0.000000e+00  1.908196e-18
bigcom196        0.000000e+00  6.245005e-19
bigcom204        0.000000e+00  3.469447e-19
bigcom205        0.000000e+00  8.326673e-19
bigcom212       -6.121699e-07  1.008526e+00
bigcom214        0.000000e+00  2.775558e-19
bigcom222       -1.059183e-05  4.623851e-01
bigcom223        0.000000e+00  0.000000e+00
bigcom226        0.000000e+00  1.387779e-19
bigcom227        0.000000e+00  5.551115e-19
bigcom229        0.000000e+00  0.000000e+00
bigcom233        0.000000e+00  3.469447e-20
bigcom236        0.000000e+00  2.775558e-19
bigcom237        0.000000e+00  2.636780e-18
bigcom246        2.244897e-06  3.547494e-01
bigcom248        0.000000e+00  1.717376e-18
bigcom249        1.823737e-05  6.199873e-01
bigcom250        0.000000e+00  9.714451e-19
bigcom254        0.000000e+00  2.775558e-19
bigcom266        0.000000e+00  0.000000e+00
bigcom269        0.000000e+00  8.571429e-03
bigcom272        0.000000e+00  1.561251e-19
bigcom274        3.487592e-05  3.119146e-01
bigcom281        0.000000e+00  1.040834e-18
bigcom291        0.000000e+00  3.295975e-18
bigcom292       -1.872897e-06  4.818296e-01
bigcom295        0.000000e+00  5.551115e-19
bigcom299        0.000000e+00  2.775558e-19
bigcom301       -1.479210e-06  3.021336e-01
bigcom306        0.000000e+00  4.753142e-18
bigcom309        0.000000e+00  0.000000e+00
bigcom314        0.000000e+00  0.000000e+00
bigcom321        1.375184e-05  4.820731e-01
bigcom341        0.000000e+00  2.775558e-19
bigcom350        0.000000e+00  4.510281e-19
bigcom353        0.000000e+00  5.898060e-19
bigcom359        0.000000e+00  1.110223e-18
bigcom363       -2.004416e-05  4.893092e-01
bigcom365        0.000000e+00  3.469447e-20
bigcom385       -2.203308e-05  3.980376e-01
bigcom386        0.000000e+00  1.040834e-18
bigcom408        0.000000e+00  0.000000e+00
bigcom412        0.000000e+00  5.030698e-19
bigcom480        0.000000e+00  6.071532e-19
spin_vertex      3.499678e-03  4.519619e+00
membership_s1    3.010026e-05  3.681527e-01
membership_s3    0.000000e+00  9.540979e-19
membership_s4    2.902592e-04  6.963636e-01
membership_s5   -2.154575e-05  3.804984e-01
membership_s6    1.408189e-04  2.424565e-01
membership_s7    1.834102e-05  6.006725e-01
membership_s8   -3.459954e-05  4.368100e-01
membership_s9    7.070136e-08  3.409091e-04
membership_s11   0.000000e+00  1.006140e-18
membership_s12  -2.653192e-05  3.757813e-01
membership_s14   0.000000e+00  1.214306e-18
membership_s15   2.341782e-05  2.879241e-01
membership_s16   0.000000e+00  1.908196e-19
membership_s17   0.000000e+00  5.551115e-19
membership_s18  -2.970141e-06  1.579400e-01
membership_s20   0.000000e+00  6.938894e-20
membership_s21   9.491639e-05  9.460400e-01
membership_s22   1.696318e-05  7.414073e-01
membership_s24  -2.183832e-06  6.450836e-02
membership_s25   0.000000e+00  1.561251e-18
membership_s26   0.000000e+00  8.847090e-19
membership_s27   1.467361e-04  1.034062e+00
membership_s28   4.722409e-06  5.753860e-01
membership_s30   2.582928e-04  6.643815e-01
membership_s31   2.734732e-05  9.460076e-01
membership_s32   1.297529e-04  6.394347e-01
membership_s33  -3.796097e-05  2.619792e-01
membership_s36   5.443219e-04  8.149803e-01
membership_s37   9.775271e-06  1.761640e-01
V1               8.931915e-03  7.747229e+00
V2               5.973013e-03  9.379970e+00
pdi              1.853800e-04  4.840855e-01
adhesion         1.545846e-02  7.072027e+00
cohesion         1.597372e-02  6.595593e+00
inner            8.446666e-03  7.190951e+00
outer            5.356275e-03  7.187629e+00
ioratio          9.433186e-03  6.897731e+00
comsize          8.037994e-03  8.471763e+00
[1] "Dataset: all_C Model GLM, run: 6 of 10 2015-06-18 00:25:44"
[1] "glmnet variable coefficients"
                         [,1]          [,2]
(Intercept)     -3.163749e+00 -3.159377e+00
graph0          -7.519853e-41 -6.946289e-06
graph1          -5.010601e-44 -4.101603e-09
graph2          -1.374868e-41 -1.055214e-06
graph3          -2.795575e-45 -2.432297e-10
graph4          -4.040226e-47 -2.799117e-12
graph5          -5.228944e-43 -4.256736e-08
graph6          -1.566447e-44 -1.275864e-09
graph7          -5.349208e-43 -4.132462e-08
graph8          -1.361255e-42  1.261786e-07
graph9          -6.012726e-47 -5.287254e-12
graph10         -1.667732e-48 -1.319970e-13
graph11         -7.053403e-50 -4.642468e-15
graph12         -1.219219e-46 -1.030609e-11
graph13         -6.494206e-46 -5.357062e-11
graph14         -1.270550e-47 -9.976252e-13
graph15         -2.691055e-44 -2.353698e-09
graph16         -4.292017e-46 -3.558764e-11
graph17         -7.784993e-46 -6.434215e-11
graph18         -1.372629e-44 -1.059678e-09
graph19         -2.725281e-45 -2.165521e-10
graph20         -3.738715e-44 -3.111247e-09
graph21         -1.463935e-44 -1.175047e-09
graph22         -6.712794e-44 -6.021278e-09
graph23         -1.391851e-44 -1.018301e-09
graph24         -2.306054e-44 -1.727033e-09
graph25         -7.247637e-44 -4.054986e-09
graph26         -8.073265e-44 -5.603172e-09
graph27         -6.469994e-44  1.155410e-08
graph28         -2.053566e-43  1.405869e-09
graph29          3.115797e-42  5.770505e-07
orbit0          -7.519853e-41 -6.942315e-06
orbit1          -1.357602e-42 -1.235909e-07
orbit2          -4.310766e-44 -3.436627e-09
orbit3          -1.374868e-41 -1.053748e-06
orbit4          -3.138024e-44 -2.833626e-09
orbit5          -2.671755e-45 -2.305593e-10
orbit6          -1.104115e-45 -1.034171e-10
orbit7          -3.664478e-47 -2.435161e-12
orbit8          -5.228944e-43 -4.251681e-08
orbit9          -6.212917e-43 -5.654701e-08
orbit10         -7.502336e-44 -6.219836e-09
orbit11         -1.408415e-44 -1.120564e-09
orbit12         -1.537925e-42 -1.061625e-07
orbit13         -7.123592e-43 -5.669563e-08
orbit14         -1.361255e-42  1.271853e-07
orbit15         -7.055167e-46 -6.317619e-11
orbit16         -6.663655e-47 -5.833678e-12
orbit17         -3.463402e-46 -3.046568e-11
orbit18         -1.615812e-46 -1.495495e-11
orbit19         -5.998379e-47 -5.511985e-12
orbit20         -5.512747e-47 -5.105075e-12
orbit21         -1.214641e-48 -8.715331e-14
orbit22         -1.134446e-48 -1.080863e-13
orbit23         -6.400736e-50 -3.993621e-15
orbit24         -2.848556e-45 -2.558973e-10
orbit25         -2.049838e-45 -1.847805e-10
orbit26         -1.100707e-46 -9.135141e-12
orbit27         -1.856173e-44 -1.680403e-09
orbit28         -2.504190e-45 -2.193719e-10
orbit29         -1.853547e-45 -1.387436e-10
orbit30         -1.144488e-45 -9.296558e-11
orbit31         -3.560685e-46 -3.296335e-11
orbit32         -3.151841e-46 -2.999428e-11
orbit33         -8.336301e-48 -5.695899e-13
orbit34         -2.691055e-44 -2.350728e-09
orbit35         -1.854607e-44 -1.657302e-09
orbit36         -4.342277e-45 -3.853265e-10
orbit37         -2.970076e-45 -2.518652e-10
orbit38         -3.503359e-46 -2.773111e-11
orbit39         -3.666765e-44 -3.354088e-09
orbit40         -6.262527e-45 -5.304541e-10
orbit41         -4.166777e-45 -3.597382e-10
orbit42         -7.086509e-46 -5.611712e-11
orbit43         -3.224296e-44 -2.359174e-09
orbit44         -1.627727e-44 -1.296304e-09
orbit45         -1.044654e-43 -9.468715e-09
orbit46         -1.925557e-44 -1.328595e-09
orbit47         -5.310053e-45 -4.314113e-10
orbit48         -4.814246e-45 -3.752624e-10
orbit49         -1.510203e-43 -1.318347e-08
orbit50         -3.464729e-44 -2.796990e-09
orbit51         -5.462408e-44 -4.323432e-09
orbit52         -1.207499e-43 -9.569934e-09
orbit53         -2.097872e-44 -1.691932e-09
orbit54         -2.149874e-43 -1.855839e-08
orbit55         -7.132427e-44 -6.451787e-09
orbit56         -7.971992e-43 -7.547296e-08
orbit57         -1.513818e-44 -8.173806e-10
orbit58         -3.039836e-44 -2.480570e-09
orbit59         -1.091771e-43 -7.502698e-09
orbit60         -4.570598e-44 -3.184307e-09
orbit61         -5.411454e-44 -4.382859e-09
orbit62         -1.047173e-42 -7.618403e-08
orbit63         -1.185781e-43 -5.597828e-09
orbit64         -1.646062e-43 -9.443580e-09
orbit65         -1.749733e-42 -1.482322e-07
orbit66         -7.795660e-44  1.127135e-09
orbit67         -1.518753e-43 -1.193035e-08
orbit68          8.898111e-44  3.709929e-08
orbit69         -9.362146e-43 -5.529481e-08
orbit70          5.026648e-43  1.510470e-07
orbit71         -4.180943e-43 -1.633608e-08
orbit72          3.115797e-42  5.786499e-07
AP              -4.286783e-39 -4.249677e-04
bet             -8.188023e-45 -7.491075e-10
ecc              1.632316e-39  1.617611e-04
eccrad           9.793894e-39  9.705313e-04
close           -2.758707e-38 -2.287930e-03
constraint       4.344057e-39  4.219937e-04
coreness        -2.818166e-40 -2.617270e-05
knn              4.068281e-42  4.259413e-07
hubscore        -6.225676e-38 -5.323835e-03
pagerank        -1.263533e-37 -1.385288e-02
trans           -1.999028e-38 -2.192683e-03
evcent          -6.247531e-38 -5.342067e-03
first           -7.519853e-41 -6.933112e-06
upto_second     -1.883397e-42 -1.754401e-07
upto_third      -3.176786e-43 -2.817384e-08
upto_fourth      5.874363e-43  6.972211e-08
upto_fifth       1.581962e-42  1.763465e-07
upto_sixth       2.879679e-42  3.160528e-07
second          -1.868960e-42 -1.741674e-07
third           -2.474348e-43 -2.074801e-08
fourth           1.112982e-42  1.116568e-07
fifth           -6.244254e-43 -7.627074e-08
sixth           -1.928033e-42 -2.161034e-07
ratio1           4.210428e-42  4.383402e-07
ratio2           5.815324e-42  5.243862e-07
ratio3          -6.051297e-41 -6.729287e-06
ratio4          -1.687553e-41 -1.821088e-06
ratio5          -4.604986e-41 -5.008165e-06
ratio6          -2.277524e-42 -2.543629e-07
selfinter       -6.005685e-39 -6.236594e-04
walktrap_vertex -4.556996e-39 -4.792207e-04
bigcom1          9.941392e-40  1.096128e-04
bigcom2          4.325576e-38  4.741651e-03
bigcom3         -1.054940e-38 -1.155706e-03
bigcom4         -5.027761e-39 -5.338067e-04
bigcom6          1.611247e-37  1.769259e-02
bigcom8          1.572553e-38  1.748886e-03
bigcom9          3.133364e-38  3.428049e-03
bigcom11         2.960561e-39  3.194028e-04
bigcom13        -7.310774e-39 -8.189837e-04
bigcom15        -1.511159e-38 -1.663773e-03
bigcom16        -4.100693e-38 -4.523522e-03
bigcom21        -1.549228e-38 -1.702843e-03
bigcom22         1.650434e-38  1.822881e-03
bigcom24        -4.098643e-38 -4.517544e-03
bigcom26        -1.362311e-39 -1.500579e-04
bigcom28         5.871256e-41  4.242056e-05
bigcom30        -3.240967e-38 -3.562087e-03
bigcom31        -4.097961e-38 -4.512349e-03
bigcom32        -4.102403e-38 -4.512806e-03
bigcom33        -4.097961e-38 -4.512402e-03
bigcom34        -4.098302e-38 -4.509515e-03
bigcom36        -4.101035e-38 -4.528412e-03
bigcom37         2.116332e-37  2.314026e-02
bigcom38         2.641051e-38  2.872445e-03
bigcom39         2.644358e-38  2.904982e-03
bigcom40         2.641739e-39  3.112914e-04
bigcom43         4.325576e-38  4.740054e-03
bigcom44         1.355389e-38  1.483396e-03
bigcom46         2.960561e-39  3.217293e-04
bigcom47        -4.101719e-38 -4.510482e-03
bigcom49        -4.101035e-38 -4.514790e-03
bigcom50         7.132435e-38  7.823038e-03
bigcom51        -4.098302e-38 -4.517100e-03
bigcom52        -4.098302e-38 -4.516325e-03
bigcom54        -4.097278e-38 -4.526490e-03
bigcom56         1.848132e-38  2.022378e-03
bigcom62        -4.097961e-38 -4.510442e-03
bigcom66        -4.097961e-38 -4.515277e-03
bigcom68         1.274513e-37  1.398436e-02
bigcom69         8.541388e-38  9.366979e-03
bigcom71        -4.102061e-38 -4.519676e-03
bigcom72        -4.098643e-38 -4.527483e-03
bigcom73        -4.103088e-38 -4.509683e-03
bigcom74        -4.101035e-38 -4.512598e-03
bigcom75        -4.097961e-38 -4.508633e-03
bigcom76         5.091145e-38  5.581077e-03
bigcom77        -4.100010e-38 -4.507382e-03
bigcom79        -4.098302e-38 -4.519586e-03
bigcom80         1.428230e-37  1.568452e-02
bigcom82        -4.099327e-38 -4.513335e-03
bigcom83        -4.097961e-38 -4.584367e-03
bigcom84        -4.098302e-38 -4.513798e-03
bigcom85        -4.098985e-38 -4.518635e-03
bigcom87        -4.100693e-38 -4.511664e-03
bigcom89        -4.097961e-38 -4.518105e-03
bigcom91        -4.100010e-38 -4.508110e-03
bigcom92        -1.213789e-38 -1.348567e-03
bigcom93         3.632291e-37  3.982687e-02
bigcom96        -4.097961e-38 -4.508951e-03
bigcom97        -4.101035e-38 -4.509881e-03
bigcom98        -4.097961e-38 -4.522446e-03
bigcom99        -4.097961e-38 -4.539901e-03
bigcom101        2.960561e-39  3.256393e-04
bigcom104       -4.101035e-38 -4.509667e-03
bigcom106       -4.098643e-38 -4.516245e-03
bigcom109       -4.098302e-38 -4.518382e-03
bigcom113       -4.098643e-38 -4.507090e-03
bigcom116       -4.112005e-38 -4.515998e-03
bigcom120       -4.098302e-38 -4.513989e-03
bigcom123       -4.098643e-38 -4.505637e-03
bigcom126        1.611247e-37  1.768382e-02
bigcom127       -4.098643e-38 -4.496087e-03
bigcom137        5.091145e-38  5.588602e-03
bigcom139       -4.097961e-38 -4.504571e-03
bigcom140       -4.097961e-38 -4.514868e-03
bigcom143       -4.097961e-38 -4.512147e-03
bigcom145       -4.098643e-38 -4.503794e-03
bigcom146        8.535694e-38  9.372809e-03
bigcom147        4.960225e-39  5.540019e-04
bigcom149       -4.097278e-38 -4.501530e-03
bigcom153        1.145616e-37  1.257819e-02
bigcom154        4.325576e-38  4.736937e-03
bigcom156       -4.098302e-38 -4.522861e-03
bigcom157       -4.101035e-38 -4.488062e-03
bigcom158        2.116332e-37  2.322594e-02
bigcom160       -4.098302e-38 -4.510244e-03
bigcom161       -4.097961e-38 -4.516349e-03
bigcom162        3.632291e-37  3.989595e-02
bigcom164       -4.097961e-38 -4.519986e-03
bigcom166        7.132435e-38  7.826773e-03
bigcom167        2.960561e-39  3.270674e-04
bigcom171       -4.100010e-38 -4.509459e-03
bigcom173       -4.098643e-38 -4.512262e-03
bigcom175        1.611247e-37  1.766208e-02
bigcom176       -4.097961e-38 -4.518647e-03
bigcom177        1.274513e-37  1.400136e-02
bigcom178       -4.098643e-38 -4.511370e-03
bigcom180        1.611247e-37  1.770451e-02
bigcom181       -4.101035e-38 -4.514847e-03
bigcom184       -4.097961e-38 -4.506560e-03
bigcom186       -4.097961e-38 -4.514931e-03
bigcom187       -4.097961e-38 -4.509678e-03
bigcom189        6.009760e-38  6.575489e-03
bigcom194       -4.098302e-38 -4.513303e-03
bigcom195       -4.097961e-38 -4.521757e-03
bigcom196       -4.097619e-38 -4.514827e-03
bigcom204       -4.099327e-38 -4.509934e-03
bigcom205       -4.097619e-38 -4.513215e-03
bigcom212        2.958856e-37  3.250023e-02
bigcom214       -4.098643e-38 -4.524640e-03
bigcom222        1.611247e-37  1.768708e-02
bigcom223       -4.097961e-38 -4.500387e-03
bigcom226       -4.098302e-38 -4.515007e-03
bigcom227       -4.098302e-38 -4.517281e-03
bigcom229       -4.097961e-38 -4.516277e-03
bigcom233       -4.097961e-38 -4.511654e-03
bigcom236       -4.097961e-38 -4.513587e-03
bigcom237       -4.097961e-38 -4.507142e-03
bigcom246        4.325576e-38  4.748106e-03
bigcom248       -4.102061e-38 -4.504740e-03
bigcom249        1.274513e-37  1.400314e-02
bigcom250       -4.101719e-38 -4.521183e-03
bigcom254       -4.098302e-38 -4.514318e-03
bigcom266       -4.097619e-38 -4.520069e-03
bigcom269       -4.098643e-38 -4.523660e-03
bigcom272       -4.097961e-38 -4.527775e-03
bigcom274        1.129513e-39  1.340417e-04
bigcom281       -4.098643e-38 -4.557408e-03
bigcom291       -4.097961e-38 -4.512543e-03
bigcom292        2.116332e-37  2.324452e-02
bigcom295       -4.098643e-38 -4.512328e-03
bigcom299       -4.097619e-38 -4.513966e-03
bigcom301        5.091145e-38  5.585730e-03
bigcom306       -4.097961e-38 -4.524418e-03
bigcom309       -4.098302e-38 -4.518374e-03
bigcom314       -4.098302e-38 -4.504778e-03
bigcom321        5.091145e-38  5.574679e-03
bigcom341       -4.097619e-38 -4.515340e-03
bigcom350       -4.097961e-38 -4.509613e-03
bigcom353       -4.097961e-38 -4.519293e-03
bigcom359       -4.097619e-38 -4.508471e-03
bigcom363        2.116332e-37  2.324518e-02
bigcom365       -4.097961e-38 -4.508256e-03
bigcom385        1.033979e-37  1.134505e-02
bigcom386       -4.097961e-38 -4.508814e-03
bigcom408       -4.100010e-38 -4.508904e-03
bigcom412       -4.098302e-38 -4.507924e-03
bigcom480       -4.098302e-38 -4.519891e-03
spin_vertex      3.597707e-39  3.271827e-04
membership_s1   -1.198373e-38 -1.323592e-03
membership_s3   -4.103430e-38 -4.521142e-03
membership_s4    3.128924e-39  3.608619e-04
membership_s5   -8.247842e-39 -8.972741e-04
membership_s6   -1.788245e-39 -2.178897e-04
membership_s7    3.198200e-39  3.458362e-04
membership_s8    1.611919e-37  1.764590e-02
membership_s9   -4.102061e-38 -4.521029e-03
membership_s11  -4.100010e-38 -4.518421e-03
membership_s12   3.122393e-38  3.419919e-03
membership_s14  -4.099327e-38 -4.510345e-03
membership_s15  -1.194089e-38 -1.315182e-03
membership_s16  -4.101035e-38 -4.510668e-03
membership_s17  -4.099327e-38 -4.518554e-03
membership_s18  -2.007929e-38 -2.211844e-03
membership_s20  -4.097961e-38 -4.525563e-03
membership_s21   3.250614e-38  3.553963e-03
membership_s22   1.171780e-37  1.283412e-02
membership_s24  -1.294298e-38 -1.448303e-03
membership_s25  -4.104800e-38 -4.506576e-03
membership_s26  -4.101719e-38 -4.505608e-03
membership_s27   7.014138e-39  7.697106e-04
membership_s28   6.546746e-38  7.158796e-03
membership_s30  -4.629302e-39 -4.936924e-04
membership_s31   9.266025e-39  1.004311e-03
membership_s32  -4.172331e-39 -4.580171e-04
membership_s33   1.274513e-37  1.399419e-02
membership_s36   8.638323e-39  9.424889e-04
membership_s37  -1.135009e-38 -1.255247e-03
V1              -6.521320e-39 -6.893884e-04
V2               2.160610e-38  2.351455e-03
pdi             -3.122378e-36 -2.870042e-01
adhesion         8.081392e-43  8.606710e-08
cohesion        -1.621337e-42 -1.726862e-07
inner           -5.047834e-43 -5.312980e-08
outer           -7.354967e-43 -7.725353e-08
ioratio         -1.199202e-38 -1.268049e-03
comsize         -4.830201e-42 -5.207785e-07
[1] "Dataset: all_C Model GBM, run: 7 of 10 2015-06-18 00:25:45"
Iter   TrainDeviance   ValidDeviance   StepSize   Improve
     1        0.3466            -nan     0.0100    0.0000
     2        0.3461            -nan     0.0100    0.0000
     3        0.3456            -nan     0.0100   -0.0000
     4        0.3453            -nan     0.0100   -0.0000
     5        0.3448            -nan     0.0100   -0.0000
     6        0.3444            -nan     0.0100   -0.0000
     7        0.3437            -nan     0.0100   -0.0000
     8        0.3433            -nan     0.0100   -0.0000
     9        0.3429            -nan     0.0100   -0.0000
    10        0.3425            -nan     0.0100   -0.0000
    20        0.3382            -nan     0.0100   -0.0000
    40        0.3307            -nan     0.0100    0.0000
    60        0.3234            -nan     0.0100    0.0000
    80        0.3164            -nan     0.0100   -0.0000
   100        0.3108            -nan     0.0100   -0.0000
   120        0.3049            -nan     0.0100   -0.0000
   140        0.2993            -nan     0.0100   -0.0000
   160        0.2943            -nan     0.0100   -0.0000
   180        0.2899            -nan     0.0100   -0.0000
   200        0.2852            -nan     0.0100   -0.0000
   220        0.2807            -nan     0.0100   -0.0000
   240        0.2759            -nan     0.0100   -0.0000
   260        0.2720            -nan     0.0100   -0.0000
   280        0.2678            -nan     0.0100    0.0000
   300        0.2638            -nan     0.0100   -0.0000
   320        0.2601            -nan     0.0100    0.0000
   340        0.2562            -nan     0.0100    0.0000
   360        0.2530            -nan     0.0100   -0.0000
   380        0.2494            -nan     0.0100   -0.0000
   400        0.2458            -nan     0.0100   -0.0000
   411        0.2442            -nan     0.0100   -0.0000

[1] "GBM variable coefficients"
                            var     rel.inf
ratio5                   ratio5 3.998212137
V2                           V2 3.606085201
comsize                 comsize 3.228078761
pagerank               pagerank 2.743577463
ratio2                   ratio2 2.658136661
fourth                   fourth 2.538066950
outer                     outer 2.505932375
inner                     inner 2.446140035
V1                           V1 2.394142076
ioratio                 ioratio 2.001728247
orbit18                 orbit18 1.842566771
knn                         knn 1.746547291
adhesion               adhesion 1.746515392
walktrap_vertex walktrap_vertex 1.733282509
ratio4                   ratio4 1.583071842
ratio1                   ratio1 1.529646326
cohesion               cohesion 1.455237249
bet                         bet 1.399382308
spin_vertex         spin_vertex 1.346355586
graph10                 graph10 1.178307377
trans                     trans 1.148811317
graph11                 graph11 1.124963143
orbit36                 orbit36 1.123203983
graph19                 graph19 1.122160147
graph23                 graph23 1.111846923
graph1                   graph1 1.077350362
graph12                 graph12 1.036701278
orbit31                 orbit31 1.000020130
ratio6                   ratio6 0.942483929
graph13                 graph13 0.925878095
orbit19                 orbit19 0.915562299
orbit37                 orbit37 0.907553161
graph20                 graph20 0.893871992
graph9                   graph9 0.892413969
graph16                 graph16 0.891948562
graph6                   graph6 0.846126351
graph15                 graph15 0.839120274
graph21                 graph21 0.815583571
orbit50                 orbit50 0.806327264
graph14                 graph14 0.786865987
graph17                 graph17 0.775057431
orbit45                 orbit45 0.768922066
orbit35                 orbit35 0.736082145
graph4                   graph4 0.735576763
orbit51                 orbit51 0.705278237
upto_sixth           upto_sixth 0.702373375
graph5                   graph5 0.696291776
sixth                     sixth 0.687632094
close                     close 0.662030044
graph3                   graph3 0.637215938
third                     third 0.634315150
orbit39                 orbit39 0.631408683
orbit27                 orbit27 0.610114298
orbit20                 orbit20 0.608911909
orbit17                 orbit17 0.605899417
orbit53                 orbit53 0.584753017
graph18                 graph18 0.577658755
membership_s22   membership_s22 0.573999523
upto_fifth           upto_fifth 0.564392543
ratio3                   ratio3 0.536923869
constraint           constraint 0.518168160
orbit4                   orbit4 0.517427861
orbit21                 orbit21 0.507225734
fifth                     fifth 0.498602668
orbit46                 orbit46 0.497176024
orbit28                 orbit28 0.494276376
orbit5                   orbit5 0.484871629
orbit24                 orbit24 0.468823098
graph26                 graph26 0.466333409
orbit65                 orbit65 0.451560440
orbit41                 orbit41 0.435178748
bigcom80               bigcom80 0.430072872
orbit29                 orbit29 0.423333537
graph22                 graph22 0.421648035
orbit49                 orbit49 0.420461205
graph7                   graph7 0.415655348
graph0                   graph0 0.403973206
orbit10                 orbit10 0.399000152
orbit38                 orbit38 0.397787853
membership_s21   membership_s21 0.388052011
orbit15                 orbit15 0.377275773
orbit16                 orbit16 0.365689942
orbit62                 orbit62 0.362002349
orbit30                 orbit30 0.359262041
orbit52                 orbit52 0.354402999
orbit40                 orbit40 0.348953011
orbit64                 orbit64 0.329333553
membership_s8     membership_s8 0.323029247
graph25                 graph25 0.322924548
orbit63                 orbit63 0.322334464
orbit2                   orbit2 0.317332257
orbit56                 orbit56 0.305831898
bigcom69               bigcom69 0.297241011
graph24                 graph24 0.293370004
hubscore               hubscore 0.292383487
orbit32                 orbit32 0.289931255
orbit59                 orbit59 0.289361476
graph8                   graph8 0.284208938
bigcom212             bigcom212 0.278181263
bigcom301             bigcom301 0.266321121
upto_third           upto_third 0.264907870
orbit22                 orbit22 0.260983585
bigcom9                 bigcom9 0.256415515
coreness               coreness 0.248448534
orbit66                 orbit66 0.241041733
orbit57                 orbit57 0.232147008
orbit60                 orbit60 0.221002088
upto_second         upto_second 0.206237704
orbit11                 orbit11 0.205005284
upto_fourth         upto_fourth 0.204599857
orbit9                   orbit9 0.201344281
bigcom56               bigcom56 0.199151441
membership_s28   membership_s28 0.196129774
membership_s30   membership_s30 0.193930907
orbit69                 orbit69 0.191454158
orbit1                   orbit1 0.191418383
graph27                 graph27 0.180526295
orbit61                 orbit61 0.175566557
orbit47                 orbit47 0.172378999
orbit6                   orbit6 0.166886220
orbit55                 orbit55 0.160969677
membership_s36   membership_s36 0.159717126
orbit70                 orbit70 0.159091867
orbit44                 orbit44 0.156480715
bigcom158             bigcom158 0.153890095
orbit54                 orbit54 0.152341933
membership_s27   membership_s27 0.149760045
selfinter             selfinter 0.146773867
bigcom40               bigcom40 0.145444437
orbit13                 orbit13 0.142435417
orbit42                 orbit42 0.140667427
bigcom1                 bigcom1 0.138157239
graph2                   graph2 0.137088980
bigcom4                 bigcom4 0.135879582
orbit25                 orbit25 0.127374601
orbit12                 orbit12 0.127222663
bigcom8                 bigcom8 0.126830347
second                   second 0.118915224
membership_s31   membership_s31 0.117505508
graph28                 graph28 0.112245313
graph29                 graph29 0.110277715
orbit43                 orbit43 0.110240067
evcent                   evcent 0.089107729
orbit26                 orbit26 0.083403466
bigcom26               bigcom26 0.082499502
orbit67                 orbit67 0.080735071
orbit58                 orbit58 0.077682640
orbit7                   orbit7 0.077675523
orbit48                 orbit48 0.077222433
membership_s32   membership_s32 0.077044324
bigcom22               bigcom22 0.065462757
membership_s1     membership_s1 0.062275296
bigcom39               bigcom39 0.062085458
bigcom3                 bigcom3 0.059873548
orbit23                 orbit23 0.059600794
bigcom28               bigcom28 0.055204722
bigcom13               bigcom13 0.052684861
ecc                         ecc 0.049432524
orbit71                 orbit71 0.046145505
bigcom44               bigcom44 0.042902825
membership_s5     membership_s5 0.027249926
membership_s18   membership_s18 0.024915493
membership_s4     membership_s4 0.024753437
bigcom274             bigcom274 0.024311154
membership_s7     membership_s7 0.023170322
orbit33                 orbit33 0.021316217
bigcom189             bigcom189 0.020743350
orbit68                 orbit68 0.017074886
bigcom21               bigcom21 0.012701811
AP                           AP 0.008594321
pdi                         pdi 0.008319085
bigcom146             bigcom146 0.003283654
orbit0                   orbit0 0.000000000
orbit3                   orbit3 0.000000000
orbit8                   orbit8 0.000000000
orbit14                 orbit14 0.000000000
orbit34                 orbit34 0.000000000
orbit72                 orbit72 0.000000000
eccrad                   eccrad 0.000000000
first                     first 0.000000000
bigcom2                 bigcom2 0.000000000
bigcom6                 bigcom6 0.000000000
bigcom11               bigcom11 0.000000000
bigcom15               bigcom15 0.000000000
bigcom16               bigcom16 0.000000000
bigcom24               bigcom24 0.000000000
bigcom30               bigcom30 0.000000000
bigcom31               bigcom31 0.000000000
bigcom32               bigcom32 0.000000000
bigcom33               bigcom33 0.000000000
bigcom34               bigcom34 0.000000000
bigcom36               bigcom36 0.000000000
bigcom37               bigcom37 0.000000000
bigcom38               bigcom38 0.000000000
bigcom43               bigcom43 0.000000000
bigcom46               bigcom46 0.000000000
bigcom47               bigcom47 0.000000000
bigcom49               bigcom49 0.000000000
bigcom50               bigcom50 0.000000000
bigcom51               bigcom51 0.000000000
bigcom52               bigcom52 0.000000000
bigcom54               bigcom54 0.000000000
bigcom62               bigcom62 0.000000000
bigcom66               bigcom66 0.000000000
bigcom68               bigcom68 0.000000000
bigcom71               bigcom71 0.000000000
bigcom72               bigcom72 0.000000000
bigcom73               bigcom73 0.000000000
bigcom74               bigcom74 0.000000000
bigcom75               bigcom75 0.000000000
bigcom76               bigcom76 0.000000000
bigcom77               bigcom77 0.000000000
bigcom79               bigcom79 0.000000000
bigcom82               bigcom82 0.000000000
bigcom83               bigcom83 0.000000000
bigcom84               bigcom84 0.000000000
bigcom85               bigcom85 0.000000000
bigcom87               bigcom87 0.000000000
bigcom89               bigcom89 0.000000000
bigcom91               bigcom91 0.000000000
bigcom92               bigcom92 0.000000000
bigcom93               bigcom93 0.000000000
bigcom96               bigcom96 0.000000000
bigcom97               bigcom97 0.000000000
bigcom98               bigcom98 0.000000000
bigcom99               bigcom99 0.000000000
bigcom101             bigcom101 0.000000000
bigcom104             bigcom104 0.000000000
bigcom106             bigcom106 0.000000000
bigcom109             bigcom109 0.000000000
bigcom113             bigcom113 0.000000000
bigcom116             bigcom116 0.000000000
bigcom120             bigcom120 0.000000000
bigcom123             bigcom123 0.000000000
bigcom126             bigcom126 0.000000000
bigcom127             bigcom127 0.000000000
bigcom137             bigcom137 0.000000000
bigcom139             bigcom139 0.000000000
bigcom140             bigcom140 0.000000000
bigcom143             bigcom143 0.000000000
bigcom145             bigcom145 0.000000000
bigcom147             bigcom147 0.000000000
bigcom149             bigcom149 0.000000000
bigcom153             bigcom153 0.000000000
bigcom154             bigcom154 0.000000000
bigcom156             bigcom156 0.000000000
bigcom157             bigcom157 0.000000000
bigcom160             bigcom160 0.000000000
bigcom161             bigcom161 0.000000000
bigcom162             bigcom162 0.000000000
bigcom164             bigcom164 0.000000000
bigcom166             bigcom166 0.000000000
bigcom167             bigcom167 0.000000000
bigcom171             bigcom171 0.000000000
bigcom173             bigcom173 0.000000000
bigcom175             bigcom175 0.000000000
bigcom176             bigcom176 0.000000000
bigcom177             bigcom177 0.000000000
bigcom178             bigcom178 0.000000000
bigcom180             bigcom180 0.000000000
bigcom181             bigcom181 0.000000000
bigcom184             bigcom184 0.000000000
bigcom186             bigcom186 0.000000000
bigcom187             bigcom187 0.000000000
bigcom194             bigcom194 0.000000000
bigcom195             bigcom195 0.000000000
bigcom196             bigcom196 0.000000000
bigcom204             bigcom204 0.000000000
bigcom205             bigcom205 0.000000000
bigcom214             bigcom214 0.000000000
bigcom222             bigcom222 0.000000000
bigcom223             bigcom223 0.000000000
bigcom226             bigcom226 0.000000000
bigcom227             bigcom227 0.000000000
bigcom229             bigcom229 0.000000000
bigcom233             bigcom233 0.000000000
bigcom236             bigcom236 0.000000000
bigcom237             bigcom237 0.000000000
bigcom246             bigcom246 0.000000000
bigcom248             bigcom248 0.000000000
bigcom249             bigcom249 0.000000000
bigcom250             bigcom250 0.000000000
bigcom254             bigcom254 0.000000000
bigcom266             bigcom266 0.000000000
bigcom269             bigcom269 0.000000000
bigcom272             bigcom272 0.000000000
bigcom281             bigcom281 0.000000000
bigcom291             bigcom291 0.000000000
bigcom292             bigcom292 0.000000000
bigcom295             bigcom295 0.000000000
bigcom299             bigcom299 0.000000000
bigcom306             bigcom306 0.000000000
bigcom309             bigcom309 0.000000000
bigcom314             bigcom314 0.000000000
bigcom321             bigcom321 0.000000000
bigcom341             bigcom341 0.000000000
bigcom350             bigcom350 0.000000000
bigcom353             bigcom353 0.000000000
bigcom359             bigcom359 0.000000000
bigcom363             bigcom363 0.000000000
bigcom365             bigcom365 0.000000000
bigcom385             bigcom385 0.000000000
bigcom386             bigcom386 0.000000000
bigcom408             bigcom408 0.000000000
bigcom412             bigcom412 0.000000000
bigcom480             bigcom480 0.000000000
membership_s3     membership_s3 0.000000000
membership_s6     membership_s6 0.000000000
membership_s9     membership_s9 0.000000000
membership_s11   membership_s11 0.000000000
membership_s12   membership_s12 0.000000000
membership_s14   membership_s14 0.000000000
membership_s15   membership_s15 0.000000000
membership_s16   membership_s16 0.000000000
membership_s17   membership_s17 0.000000000
membership_s20   membership_s20 0.000000000
membership_s24   membership_s24 0.000000000
membership_s25   membership_s25 0.000000000
membership_s26   membership_s26 0.000000000
membership_s33   membership_s33 0.000000000
membership_s37   membership_s37 0.000000000
[1] "Dataset: all_C Model RF, run: 7 of 10 2015-06-18 00:32:33"
     |      Out-of-bag   |
Tree |      MSE  %Var(y) |
   1 |  0.07455   186.18 |
   2 |  0.07676   191.69 |
   3 |   0.0721   180.05 |
   4 |    0.068   169.81 |
   5 |  0.06549   163.56 |
   6 |  0.06343   158.42 |
   7 |  0.06111   152.62 |
   8 |  0.05879   146.81 |
   9 |  0.05695   142.23 |
  10 |  0.05479   136.84 |
  11 |  0.05336   133.27 |
  12 |  0.05282   131.91 |
  13 |  0.05187   129.54 |
  14 |  0.05149   128.60 |
  15 |  0.05076   126.78 |
  16 |  0.05013   125.20 |
  17 |  0.04955   123.74 |
  18 |  0.04891   122.15 |
  19 |  0.04863   121.44 |
  20 |  0.04834   120.73 |
  21 |   0.0481   120.12 |
  22 |  0.04782   119.42 |
  23 |  0.04761   118.90 |
  24 |  0.04738   118.34 |
  25 |  0.04712   117.69 |
  26 |  0.04695   117.24 |
  27 |  0.04689   117.10 |
  28 |  0.04674   116.74 |
  29 |  0.04662   116.43 |
  30 |  0.04654   116.24 |
  31 |  0.04637   115.81 |
  32 |  0.04631   115.67 |
  33 |  0.04617   115.30 |
  34 |  0.04614   115.24 |
  35 |  0.04607   115.05 |
  36 |  0.04594   114.74 |
  37 |  0.04583   114.45 |
  38 |   0.0458   114.39 |
  39 |  0.04571   114.14 |
  40 |  0.04568   114.08 |
  41 |  0.04559   113.86 |
  42 |  0.04547   113.56 |
  43 |  0.04546   113.52 |
  44 |  0.04545   113.51 |
  45 |  0.04537   113.29 |
  46 |   0.0453   113.14 |
  47 |  0.04527   113.06 |
  48 |  0.04521   112.92 |
  49 |   0.0452   112.89 |
  50 |  0.04517   112.81 |
  51 |  0.04516   112.79 |
  52 |  0.04515   112.76 |
  53 |  0.04513   112.70 |
  54 |  0.04508   112.59 |
  55 |  0.04507   112.55 |
  56 |  0.04503   112.47 |
  57 |    0.045   112.39 |
  58 |  0.04501   112.40 |
  59 |  0.04502   112.44 |
  60 |  0.04498   112.33 |
  61 |  0.04498   112.33 |
  62 |  0.04495   112.26 |
  63 |  0.04491   112.16 |
  64 |  0.04488   112.09 |
  65 |  0.04488   112.09 |
  66 |  0.04486   112.04 |
  67 |  0.04488   112.07 |
  68 |  0.04487   112.07 |
  69 |  0.04489   112.10 |
  70 |  0.04485   112.02 |
  71 |   0.0448   111.89 |
  72 |  0.04481   111.90 |
  73 |  0.04478   111.83 |
  74 |  0.04475   111.76 |
  75 |   0.0447   111.64 |
  76 |  0.04468   111.58 |
  77 |  0.04462   111.43 |
  78 |  0.04463   111.45 |
  79 |  0.04462   111.42 |
  80 |  0.04457   111.31 |
  81 |  0.04455   111.26 |
  82 |  0.04452   111.19 |
  83 |  0.04451   111.15 |
  84 |  0.04451   111.16 |
  85 |  0.04448   111.07 |
  86 |  0.04447   111.07 |
  87 |  0.04444   110.99 |
  88 |   0.0444   110.88 |
  89 |  0.04439   110.85 |
  90 |  0.04435   110.77 |
  91 |  0.04432   110.68 |
  92 |   0.0443   110.64 |
  93 |  0.04431   110.65 |
  94 |  0.04426   110.53 |
  95 |   0.0442   110.40 |
  96 |   0.0442   110.38 |
  97 |  0.04416   110.29 |
  98 |  0.04414   110.23 |
  99 |  0.04414   110.23 |
 100 |  0.04413   110.20 |
[1] "Random Forest variable coefficients"
                      %IncMSE IncNodePurity
graph5           9.160564e-03  1.901098e+00
graph6           9.552413e-03  2.424001e+00
graph7           5.159474e-03  1.101452e+00
graph8           1.188599e-03  6.190922e-01
graph9           8.217744e-03  2.659600e+00
graph10          1.250143e-02  3.472469e+00
graph11          1.213151e-02  4.201765e+00
graph12          8.077291e-03  2.909529e+00
graph13          1.079707e-02  2.964434e+00
graph14          1.002806e-02  2.940830e+00
graph15          2.165180e-02  2.510194e+00
graph16          1.353800e-02  3.283030e+00
graph17          1.312520e-02  3.388779e+00
graph18          3.897867e-03  1.342139e+00
graph19          1.017298e-02  3.188751e+00
graph20          1.178333e-02  2.823782e+00
graph21          1.206943e-02  2.560794e+00
graph22          3.750316e-03  1.490650e+00
graph23          1.205992e-02  3.443770e+00
graph24          1.038122e-02  1.725746e+00
graph25          7.529804e-03  1.959201e+00
graph26          1.065464e-02  1.641403e+00
graph27          3.822962e-03  7.506941e-01
graph28          1.741448e-03  8.431301e-01
graph29          3.550982e-04  4.349492e-01
orbit0           1.327601e-03  7.643406e-01
orbit1           7.967092e-03  2.608824e+00
orbit2           6.464021e-03  1.228577e+00
orbit3           1.707528e-03  8.244421e-01
orbit4           8.748455e-03  2.396238e+00
orbit5           7.380668e-03  2.269844e+00
orbit6           7.264018e-03  2.926874e+00
orbit7           5.787005e-03  1.046048e+00
orbit8           9.831880e-03  1.993796e+00
orbit9           7.904493e-03  2.453586e+00
orbit10          6.703990e-03  1.711367e+00
orbit11          2.881881e-03  1.049807e+00
orbit12          5.071224e-03  1.123905e+00
orbit13          3.874097e-03  8.773696e-01
orbit14          1.043059e-03  5.009613e-01
orbit15          1.072177e-02  2.430579e+00
orbit16          1.017746e-02  2.396723e+00
orbit17          1.557285e-02  2.283279e+00
orbit18          2.541165e-02  5.529000e+00
orbit19          9.673258e-03  3.008555e+00
orbit20          1.338749e-02  2.897401e+00
orbit21          7.422578e-03  1.779710e+00
orbit22          1.058981e-02  4.001039e+00
orbit23          6.442683e-03  1.185891e+00
orbit24          1.415358e-02  3.757707e+00
orbit25          1.034581e-02  1.682490e+00
orbit26          4.174804e-03  1.424596e+00
orbit27          1.350220e-02  3.751524e+00
orbit28          9.938517e-03  1.968140e+00
orbit29          7.255845e-03  1.768357e+00
orbit30          1.007820e-02  1.975854e+00
orbit31          8.902700e-03  3.689300e+00
orbit32          6.584062e-03  1.993452e+00
orbit33          3.647129e-03  9.457386e-01
orbit34          1.790586e-02  2.427293e+00
orbit35          1.019323e-02  3.387922e+00
orbit36          2.663371e-02  3.143826e+00
orbit37          1.810719e-02  3.032288e+00
orbit38          7.761726e-03  1.892852e+00
orbit39          1.239473e-02  2.888338e+00
orbit40          7.088693e-03  1.561773e+00
orbit41          6.732658e-03  1.499320e+00
orbit42          4.025871e-03  9.492771e-01
orbit43          6.729835e-03  1.369832e+00
orbit44          2.221900e-03  8.248656e-01
orbit45          1.554712e-02  4.213956e+00
orbit46          8.110778e-03  2.393520e+00
orbit47          8.794425e-03  1.575786e+00
orbit48          7.215474e-03  1.460001e+00
orbit49          1.245845e-02  3.144007e+00
orbit50          7.149947e-03  2.352421e+00
orbit51          2.046779e-02  3.199858e+00
orbit52          4.579398e-03  1.348414e+00
orbit53          7.342767e-03  1.031033e+00
orbit54          2.813495e-03  1.608824e+00
orbit55          3.715482e-03  1.030451e+00
orbit56          1.356906e-02  4.165763e+00
orbit57          2.894699e-03  1.096753e+00
orbit58          2.274373e-03  7.137150e-01
orbit59          7.385396e-03  1.472130e+00
orbit60          8.234612e-03  1.290039e+00
orbit61          1.875893e-03  9.783972e-01
orbit62          1.210928e-02  2.573807e+00
orbit63          1.491079e-03  1.007244e+00
orbit64          5.372731e-03  1.206825e+00
orbit65          7.621255e-03  1.889765e+00
orbit66          3.156472e-03  9.712798e-01
orbit67          1.156348e-03  3.791806e-01
orbit68          4.900108e-03  1.078534e+00
orbit69          2.909258e-03  9.440266e-01
orbit70          3.075027e-03  1.106741e+00
orbit71          1.094589e-03  3.283829e-01
orbit72          1.163972e-03  4.931466e-01
AP               7.942990e-05  3.604946e-01
bet              6.597742e-03  4.060804e+00
ecc              1.298091e-03  3.211788e-01
eccrad           5.979653e-04  3.945315e-01
close            8.092954e-03  2.213442e+00
constraint       7.012564e-03  2.321087e+00
coreness         4.675894e-03  1.217585e+00
knn              9.128173e-03  4.304116e+00
hubscore         7.239732e-03  2.289642e+00
pagerank         1.436992e-02  8.370019e+00
trans            2.688920e-03  2.248905e+00
evcent           8.004103e-03  2.479874e+00
first            1.299995e-03  6.188602e-01
upto_second      8.300870e-03  2.464136e+00
upto_third       1.003125e-02  2.135986e+00
upto_fourth      7.371880e-03  2.482685e+00
upto_fifth       1.405181e-02  2.668550e+00
upto_sixth       8.066670e-03  2.976373e+00
second           9.671924e-03  2.167131e+00
third            1.175853e-02  3.812097e+00
fourth           1.312208e-02  6.203940e+00
fifth            5.871079e-03  3.023767e+00
sixth            1.018834e-02  3.338585e+00
ratio1           8.617745e-03  4.390770e+00
ratio2           1.018858e-02  6.326596e+00
ratio3           8.625852e-03  3.745821e+00
ratio4           1.295792e-02  5.871739e+00
ratio5           7.771998e-03  8.957767e+00
ratio6           1.841161e-02  4.129252e+00
selfinter        7.583641e-05  2.629930e-01
walktrap_vertex  4.621593e-03  4.149185e+00
bigcom1          6.528985e-04  7.473041e-01
bigcom2          0.000000e+00  5.551115e-18
bigcom3          1.459164e-04  8.165472e-01
bigcom4          3.433955e-04  4.523421e-01
bigcom6         -8.624478e-06  4.405350e-01
bigcom8          4.364514e-04  8.284133e-01
bigcom9          1.315554e-04  6.981289e-01
bigcom11        -2.974362e-05  2.299761e-01
bigcom13         6.024703e-06  3.303403e-01
bigcom15         2.448129e-05  1.406554e-01
bigcom16         0.000000e+00  8.673617e-20
bigcom21         2.199607e-06  3.113202e-01
bigcom22         7.430661e-05  8.874601e-01
bigcom24         0.000000e+00  0.000000e+00
bigcom26         6.720443e-05  7.281771e-01
bigcom28         3.541760e-04  6.762499e-01
bigcom30        -2.507220e-05  8.025685e-02
bigcom31         0.000000e+00  2.289835e-18
bigcom32         0.000000e+00  3.330669e-18
bigcom33         0.000000e+00  1.387779e-18
bigcom34         0.000000e+00  0.000000e+00
bigcom36         0.000000e+00  1.040834e-19
bigcom37         2.819594e-06  2.802835e-01
bigcom38        -2.295426e-05  1.847557e-01
bigcom39         8.116024e-07  3.166745e-01
bigcom40         3.366510e-05  6.928141e-01
bigcom43         1.054787e-05  5.221799e-01
bigcom44         3.954850e-04  4.589959e-01
bigcom46        -1.742122e-05  7.661557e-02
bigcom47         0.000000e+00  0.000000e+00
bigcom49         0.000000e+00  1.040834e-19
bigcom50         1.902670e-05  4.195183e-01
bigcom51         0.000000e+00  0.000000e+00
bigcom52         0.000000e+00  0.000000e+00
bigcom54         0.000000e+00  0.000000e+00
bigcom56         1.465507e-06  5.505115e-01
bigcom62         0.000000e+00  0.000000e+00
bigcom66         0.000000e+00  6.938894e-20
bigcom68         2.365525e-06  4.450878e-01
bigcom69         5.995485e-06  5.162772e-01
bigcom71         0.000000e+00  0.000000e+00
bigcom72         0.000000e+00  6.591949e-19
bigcom73         0.000000e+00  1.196959e-18
bigcom74         0.000000e+00  1.110223e-18
bigcom75         0.000000e+00  0.000000e+00
bigcom76        -1.945519e-06  3.754469e-01
bigcom77         0.000000e+00  1.110223e-18
bigcom79         0.000000e+00  6.938894e-20
bigcom80        -1.391584e-05  6.747818e-01
bigcom82         0.000000e+00  6.938894e-20
bigcom83         0.000000e+00  3.469447e-20
bigcom84         0.000000e+00  1.179612e-18
bigcom85         0.000000e+00  8.673617e-20
bigcom87         0.000000e+00  6.938894e-20
bigcom89         0.000000e+00  6.938894e-20
bigcom91         0.000000e+00  0.000000e+00
bigcom92         0.000000e+00  1.821460e-18
bigcom93         8.140164e-05  9.646745e-01
bigcom96         0.000000e+00  0.000000e+00
bigcom97         0.000000e+00  2.220446e-18
bigcom98         0.000000e+00  6.938894e-20
bigcom99         0.000000e+00  0.000000e+00
bigcom101       -7.372835e-06  3.194860e-01
bigcom104        0.000000e+00  0.000000e+00
bigcom106        0.000000e+00  0.000000e+00
bigcom109        0.000000e+00  0.000000e+00
bigcom113        0.000000e+00  1.387779e-18
bigcom116        0.000000e+00  3.122502e-19
bigcom120        0.000000e+00  0.000000e+00
bigcom123        0.000000e+00  2.220446e-18
bigcom126       -2.906569e-05  3.867692e-01
bigcom127        0.000000e+00  1.110223e-18
bigcom137       -1.363057e-05  3.292798e-01
bigcom139        0.000000e+00  0.000000e+00
bigcom140        0.000000e+00  2.220446e-18
bigcom143        0.000000e+00  1.110223e-18
bigcom145        0.000000e+00  2.220446e-18
bigcom146       -2.202287e-06  4.578239e-01
bigcom147        3.134684e-05  3.602540e-01
bigcom149        0.000000e+00  3.469447e-20
bigcom153        2.272527e-05  3.036397e-01
bigcom154        2.121312e-05  2.310834e-01
bigcom156        0.000000e+00  6.938894e-20
bigcom157        0.000000e+00  2.255141e-18
bigcom158        3.869819e-05  1.015395e+00
bigcom160        0.000000e+00  6.938894e-20
bigcom161        0.000000e+00  1.214306e-18
bigcom162       -1.132828e-05  6.125792e-01
bigcom164        0.000000e+00  0.000000e+00
bigcom166       -1.157180e-05  3.725891e-01
bigcom167        2.409364e-05  1.469232e-01
bigcom171        0.000000e+00  1.700029e-18
bigcom173        0.000000e+00  1.387779e-19
bigcom175        1.878301e-05  5.002485e-01
bigcom176        0.000000e+00  2.255141e-18
bigcom177       -4.351368e-05  5.501628e-01
bigcom178        0.000000e+00  0.000000e+00
bigcom180        5.980561e-07  5.253216e-01
bigcom181        0.000000e+00  0.000000e+00
bigcom184        0.000000e+00  0.000000e+00
bigcom186        0.000000e+00  2.220446e-18
bigcom187        0.000000e+00  0.000000e+00
bigcom189       -5.040608e-06  1.447804e-01
bigcom194        0.000000e+00  1.734723e-19
bigcom195        0.000000e+00  0.000000e+00
bigcom196        0.000000e+00  3.469447e-20
bigcom204        0.000000e+00  6.938894e-20
bigcom205        0.000000e+00  1.144917e-18
bigcom212        1.567493e-05  9.258242e-01
bigcom214        0.000000e+00  3.400058e-18
bigcom222       -1.596709e-05  5.094047e-01
bigcom223        0.000000e+00  0.000000e+00
bigcom226        0.000000e+00  0.000000e+00
bigcom227        0.000000e+00  0.000000e+00
bigcom229        0.000000e+00  3.469447e-20
bigcom233        0.000000e+00  6.938894e-20
bigcom236        0.000000e+00  0.000000e+00
bigcom237        0.000000e+00  2.775558e-18
bigcom246        0.000000e+00  2.307182e-18
bigcom248        0.000000e+00  1.734723e-20
bigcom249       -5.287943e-06  5.396366e-01
bigcom250        0.000000e+00  4.354156e-18
bigcom254        0.000000e+00  2.255141e-18
bigcom266        0.000000e+00  0.000000e+00
bigcom269        0.000000e+00  2.220446e-18
bigcom272        0.000000e+00  3.330669e-18
bigcom274        5.004488e-05  4.747023e-01
bigcom281        0.000000e+00  1.387779e-19
bigcom291        0.000000e+00  1.110223e-18
bigcom292       -2.957863e-05  5.177340e-01
bigcom295        0.000000e+00  0.000000e+00
bigcom299        0.000000e+00  3.469447e-20
bigcom301       -9.213117e-06  5.924732e-01
bigcom306        0.000000e+00  6.938894e-20
bigcom309        0.000000e+00  6.938894e-20
bigcom314        0.000000e+00  6.938894e-20
bigcom321       -3.320773e-06  4.678045e-01
bigcom341        0.000000e+00  1.179612e-18
bigcom350        0.000000e+00  5.204170e-20
bigcom353        0.000000e+00  1.144917e-18
bigcom359        0.000000e+00  0.000000e+00
bigcom363       -1.922952e-05  6.039712e-01
bigcom365        0.000000e+00  6.071532e-19
bigcom385        0.000000e+00  1.214306e-19
bigcom386        0.000000e+00  0.000000e+00
bigcom408        0.000000e+00  2.220446e-18
bigcom412        0.000000e+00  0.000000e+00
bigcom480        0.000000e+00  2.775558e-18
spin_vertex      2.940070e-03  3.333368e+00
membership_s1    8.724529e-05  3.574704e-01
membership_s3    0.000000e+00  1.040834e-19
membership_s4    2.307923e-04  3.323944e-01
membership_s5    7.545507e-05  2.821940e-01
membership_s6    1.920875e-04  3.168443e-01
membership_s7   -1.984090e-05  6.072451e-01
membership_s8   -4.195695e-05  3.029113e-01
membership_s9   -5.287304e-06  2.393788e-01
membership_s11   0.000000e+00  6.938894e-20
membership_s12  -1.482331e-05  3.824438e-01
membership_s14   0.000000e+00  1.353084e-18
membership_s15   1.416167e-05  3.150589e-01
membership_s16   0.000000e+00  1.179612e-18
membership_s17   0.000000e+00  1.734723e-19
membership_s18   1.148941e-05  1.729436e-01
membership_s20   0.000000e+00  1.734723e-20
membership_s21   7.427860e-05  1.057358e+00
membership_s22   8.244198e-05  8.809376e-01
membership_s24   0.000000e+00  1.040834e-19
membership_s25   0.000000e+00  0.000000e+00
membership_s26   0.000000e+00  8.673617e-19
membership_s27   2.889408e-04  1.105485e+00
membership_s28   5.743683e-05  4.929970e-01
membership_s30   4.910924e-04  9.191388e-01
membership_s31   4.246455e-05  5.847216e-01
membership_s32   7.670316e-05  6.695433e-01
membership_s33  -4.242853e-05  1.807229e-01
membership_s36   7.012571e-04  7.608899e-01
membership_s37  -1.090801e-05  1.764640e-01
V1               1.094739e-02  7.798951e+00
V2               6.606834e-03  9.259963e+00
pdi              2.808872e-04  6.706025e-01
adhesion         1.722260e-02  7.239624e+00
cohesion         2.020167e-02  7.163270e+00
inner            1.438866e-02  6.774866e+00
outer            5.192959e-03  7.318722e+00
ioratio          7.557303e-03  6.845005e+00
comsize          7.860422e-03  8.299053e+00
[1] "Dataset: all_C Model GLM, run: 7 of 10 2015-06-18 00:39:30"
[1] "glmnet variable coefficients"
                         [,1]          [,2]
(Intercept)     -3.132452e+00 -3.126402e+00
graph0          -6.598222e-41 -5.397886e-06
graph1          -4.359967e-44 -3.159464e-09
graph2          -1.420982e-41 -1.023913e-06
graph3          -2.539381e-45 -1.973733e-10
graph4          -3.549048e-47 -2.179479e-12
graph5          -5.568759e-43 -4.250255e-08
graph6          -1.335742e-44 -9.553143e-10
graph7          -5.614730e-43 -4.062164e-08
graph8          -2.467997e-42 -2.300246e-08
graph9          -5.589509e-47 -4.406852e-12
graph10         -1.431741e-48 -9.979030e-14
graph11         -6.037825e-50 -3.466530e-15
graph12         -1.050216e-46 -7.813242e-12
graph13         -6.249835e-46 -4.680878e-11
graph14         -8.693265e-48 -5.401253e-13
graph15         -2.779865e-44 -2.224143e-09
graph16         -3.999782e-46 -2.997082e-11
graph17         -5.966118e-46 -4.164574e-11
graph18         -1.223926e-44 -8.430541e-10
graph19         -2.761800e-45 -2.026868e-10
graph20         -3.934976e-44 -3.062325e-09
graph21         -1.538684e-44 -1.151309e-09
graph22         -6.692675e-44 -5.393692e-09
graph23         -1.465685e-44 -1.016439e-09
graph24         -2.455851e-44 -1.742647e-09
graph25         -8.526476e-44 -5.225591e-09
graph26         -9.460495e-44 -6.528589e-09
graph27         -1.111772e-43  3.635385e-09
graph28         -3.181237e-43 -1.178931e-08
graph29          2.623434e-42  4.366447e-07
orbit0          -6.598222e-41 -5.395092e-06
orbit1          -9.476972e-43 -7.454728e-08
orbit2          -3.911862e-44 -2.790359e-09
orbit3          -1.420982e-41 -1.022870e-06
orbit4          -2.574286e-44 -2.055637e-09
orbit5          -2.459327e-45 -1.900946e-10
orbit6           2.357385e-46  3.004492e-11
orbit7          -3.652399e-47 -2.294387e-12
orbit8          -5.568759e-43 -4.246700e-08
orbit9          -3.683003e-43 -2.785569e-08
orbit10         -5.378056e-44 -3.688132e-09
orbit11         -1.329265e-44 -9.607290e-10
orbit12         -1.974409e-42 -1.446603e-07
orbit13         -6.900150e-43 -4.956747e-08
orbit14         -2.467997e-42 -2.229064e-08
orbit15         -5.741713e-46 -4.551824e-11
orbit16         -6.176566e-47 -4.843323e-12
orbit17         -3.387133e-46 -2.698803e-11
orbit18         -1.868181e-46 -1.603196e-11
orbit19         -7.485358e-48 -1.452632e-13
orbit20         -3.797112e-47 -2.959216e-12
orbit21         -1.181705e-48 -7.858718e-14
orbit22          7.879853e-49  7.956452e-14
orbit23         -6.558265e-50 -3.966313e-15
orbit24         -1.775447e-45 -1.333264e-10
orbit25         -1.817982e-45 -1.465753e-10
orbit26         -9.590706e-47 -7.020326e-12
orbit27         -1.509634e-44 -1.207814e-09
orbit28         -2.339366e-45 -1.839544e-10
orbit29         -1.798958e-45 -1.251108e-10
orbit30         -1.120668e-45 -8.308234e-11
orbit31          8.104278e-47  1.058729e-11
orbit32         -7.250227e-47 -3.738943e-12
orbit33         -8.291163e-48 -5.337348e-13
orbit34         -2.779865e-44 -2.222129e-09
orbit35         -7.963686e-45 -5.287260e-10
orbit36         -4.517711e-45 -3.657040e-10
orbit37         -2.682478e-45 -2.047008e-10
orbit38         -3.337533e-46 -2.408965e-11
orbit39         -1.387478e-44 -9.166586e-10
orbit40         -5.732865e-45 -4.425305e-10
orbit41         -1.420310e-45 -6.139685e-11
orbit42         -6.669950e-46 -4.794217e-11
orbit43         -2.451452e-44 -1.504514e-09
orbit44         -1.567624e-44 -1.139703e-09
orbit45         -6.127022e-44 -4.556812e-09
orbit46         -2.119881e-44 -1.467855e-09
orbit47         -5.322370e-45 -3.982313e-10
orbit48         -4.976733e-45 -3.610772e-10
orbit49         -2.119434e-43 -1.806298e-08
orbit50         -2.901400e-44 -2.050635e-09
orbit51         -5.867247e-44 -4.406893e-09
orbit52         -1.303268e-43 -9.887026e-09
orbit53         -2.146235e-44 -1.594369e-09
orbit54         -2.582185e-43 -2.133792e-08
orbit55         -6.554982e-44 -5.221645e-09
orbit56         -4.606441e-43 -3.635687e-08
orbit57         -1.845398e-44 -1.136579e-09
orbit58         -2.972865e-44 -2.204630e-09
orbit59         -1.241138e-43 -8.757325e-09
orbit60         -5.000646e-44 -3.404096e-09
orbit61         -5.356348e-44 -3.936279e-09
orbit62         -1.376654e-42 -1.046756e-07
orbit63         -1.211187e-43 -5.970707e-09
orbit64         -2.055912e-43 -1.321044e-08
orbit65         -1.960301e-42 -1.580034e-07
orbit66         -1.531441e-43 -7.432288e-09
orbit67         -1.607796e-43 -1.161428e-08
orbit68         -3.164312e-44  1.751876e-08
orbit69         -8.562686e-43 -4.489266e-08
orbit70         -7.245575e-43  4.377680e-10
orbit71         -4.619403e-43 -2.078023e-08
orbit72          2.623434e-42  4.377647e-07
AP              -4.392122e-39 -3.919666e-04
bet             -6.977339e-45 -5.609076e-10
ecc              1.639830e-39  1.505773e-04
eccrad           9.838982e-39  9.034331e-04
close           -1.231486e-38 -7.441643e-04
constraint       3.209970e-39  2.714256e-04
coreness        -2.023176e-40 -1.627624e-05
knn              4.680386e-42  4.238375e-07
hubscore        -5.023577e-38 -3.770810e-03
pagerank        -1.295495e-37 -1.245046e-02
trans           -1.307672e-38 -1.256565e-03
evcent          -5.040342e-38 -3.783455e-03
first           -6.598222e-41 -5.388935e-06
upto_second     -8.559747e-43 -6.354935e-08
upto_third      -1.910987e-43 -1.452861e-08
upto_fourth      6.095768e-43  6.157826e-08
upto_fifth       1.019332e-42  9.894956e-08
upto_sixth       2.373738e-42  2.273077e-07
second          -8.168308e-43 -6.013218e-08
third           -1.876963e-43 -1.449147e-08
fourth           8.332342e-43  7.401970e-08
fifth           -7.637774e-43 -7.790855e-08
sixth           -1.153896e-42 -1.126390e-07
ratio1           4.757755e-42  4.291993e-07
ratio2           9.430967e-42  8.401476e-07
ratio3          -6.228010e-41 -6.047182e-06
ratio4          -2.721635e-43  1.904119e-08
ratio5          -1.160539e-39 -1.104349e-04
ratio6          -2.276107e-42 -2.211342e-07
selfinter       -4.399728e-39 -3.989415e-04
walktrap_vertex -6.927826e-39 -6.537050e-04
bigcom1          4.791434e-39  4.598005e-04
bigcom2         -4.224917e-38 -4.078874e-03
bigcom3         -3.099055e-39 -2.947261e-04
bigcom4         -5.221035e-39 -4.916651e-04
bigcom6          1.021494e-37  9.832109e-03
bigcom8          1.308187e-38  1.273008e-03
bigcom9          3.417471e-38  3.284090e-03
bigcom11        -1.231144e-40 -1.335961e-05
bigcom13         2.097689e-38  2.013421e-03
bigcom15        -1.419467e-38 -1.368926e-03
bigcom16        -4.224917e-38 -4.081320e-03
bigcom21        -1.799521e-38 -1.730021e-03
bigcom22         6.942916e-39  6.811119e-04
bigcom24        -4.223859e-38 -4.077647e-03
bigcom26         1.219066e-38  1.172729e-03
bigcom28        -3.678872e-39 -3.298084e-04
bigcom30        -3.420771e-38 -3.293577e-03
bigcom31        -4.222802e-38 -4.074660e-03
bigcom32        -4.227741e-38 -4.072889e-03
bigcom33        -4.222802e-38 -4.073990e-03
bigcom34        -4.222802e-38 -4.073573e-03
bigcom36        -4.224917e-38 -4.080289e-03
bigcom37         1.598765e-37  1.534304e-02
bigcom38         2.094886e-38  1.998759e-03
bigcom39         2.097689e-38  2.022970e-03
bigcom40         1.056445e-39  1.160681e-04
bigcom43         4.200672e-38  4.036668e-03
bigcom44         1.411828e-38  1.356385e-03
bigcom46         5.899972e-39  5.689055e-04
bigcom47        -4.224917e-38 -4.069426e-03
bigcom49        -4.225976e-38 -4.077341e-03
bigcom50         5.884878e-38  5.661800e-03
bigcom51        -4.222802e-38 -4.076581e-03
bigcom52        -4.223155e-38 -4.076551e-03
bigcom54        -4.222802e-38 -4.080437e-03
bigcom56         7.673381e-38  7.388891e-03
bigcom62        -4.222802e-38 -4.073561e-03
bigcom66        -4.223155e-38 -4.071715e-03
bigcom68         1.262029e-37  1.214725e-02
bigcom69         1.022091e-37  9.837619e-03
bigcom71        -4.227035e-38 -4.083401e-03
bigcom72        -4.223155e-38 -4.087486e-03
bigcom73        -4.228448e-38 -4.071691e-03
bigcom74        -4.226329e-38 -4.077295e-03
bigcom75        -4.222450e-38 -4.067357e-03
bigcom76         7.007564e-38  6.741025e-03
bigcom77        -4.224917e-38 -4.073231e-03
bigcom79        -4.223155e-38 -4.074879e-03
bigcom80         1.823934e-37  1.757212e-02
bigcom82        -4.223859e-38 -4.070910e-03
bigcom83        -4.222802e-38 -4.132357e-03
bigcom84        -4.224212e-38 -4.071513e-03
bigcom85        -4.224212e-38 -4.074687e-03
bigcom87        -4.225270e-38 -4.070613e-03
bigcom89        -4.222450e-38 -4.078060e-03
bigcom91        -4.224565e-38 -4.068751e-03
bigcom92        -4.232338e-38 -4.085400e-03
bigcom93         4.629946e-37  4.453952e-02
bigcom96        -4.222802e-38 -4.072288e-03
bigcom97        -4.226329e-38 -4.074672e-03
bigcom98        -4.223155e-38 -4.078357e-03
bigcom99        -4.222802e-38 -4.094290e-03
bigcom101        3.710080e-39  3.593692e-04
bigcom104       -4.224917e-38 -4.075665e-03
bigcom106       -4.223507e-38 -4.072859e-03
bigcom109       -4.223155e-38 -4.078218e-03
bigcom113       -4.224212e-38 -4.070052e-03
bigcom116       -4.237299e-38 -4.079614e-03
bigcom120       -4.222802e-38 -4.071782e-03
bigcom123       -4.222802e-38 -4.070725e-03
bigcom126        1.598765e-37  1.539537e-02
bigcom127       -4.222802e-38 -4.056293e-03
bigcom137        4.966252e-38  4.781082e-03
bigcom139       -4.223155e-38 -4.068496e-03
bigcom140       -4.223507e-38 -4.076012e-03
bigcom143       -4.222802e-38 -4.069088e-03
bigcom145       -4.222802e-38 -4.071690e-03
bigcom146        8.410834e-38  8.096726e-03
bigcom147        1.097019e-38  1.059855e-03
bigcom149       -4.222802e-38 -4.072426e-03
bigcom153        2.997466e-38  2.886210e-03
bigcom154        2.516114e-38  2.410813e-03
bigcom156       -4.223859e-38 -4.077120e-03
bigcom157       -4.225976e-38 -4.056376e-03
bigcom158        3.619810e-37  3.485437e-02
bigcom160       -4.223155e-38 -4.070593e-03
bigcom161       -4.222802e-38 -4.078238e-03
bigcom162        2.945636e-37  2.837720e-02
bigcom164       -4.222802e-38 -4.077254e-03
bigcom166        3.552819e-38  3.418363e-03
bigcom167        5.899972e-39  5.709686e-04
bigcom171       -4.224565e-38 -4.072141e-03
bigcom173       -4.223155e-38 -4.077475e-03
bigcom175        1.598765e-37  1.536638e-02
bigcom176       -4.222802e-38 -4.076181e-03
bigcom177        1.598765e-37  1.540126e-02
bigcom178       -4.223507e-38 -4.074682e-03
bigcom180        1.598765e-37  1.540006e-02
bigcom181       -4.227388e-38 -4.075245e-03
bigcom184       -4.222450e-38 -4.074684e-03
bigcom186       -4.222450e-38 -4.073013e-03
bigcom187       -4.222802e-38 -4.068264e-03
bigcom189        3.552819e-38  3.402478e-03
bigcom194       -4.223507e-38 -4.078039e-03
bigcom195       -4.223155e-38 -4.077802e-03
bigcom196       -4.222802e-38 -4.071093e-03
bigcom204       -4.224565e-38 -4.074050e-03
bigcom205       -4.223155e-38 -4.077067e-03
bigcom212        2.946374e-37  2.838149e-02
bigcom214       -4.223507e-38 -4.082717e-03
bigcom222        1.598765e-37  1.539276e-02
bigcom223       -4.223155e-38 -4.068295e-03
bigcom226       -4.221745e-38 -4.076997e-03
bigcom227       -4.222802e-38 -4.078534e-03
bigcom229       -4.222802e-38 -4.077486e-03
bigcom233       -4.222450e-38 -4.069165e-03
bigcom236       -4.222450e-38 -4.074510e-03
bigcom237       -4.222802e-38 -4.072101e-03
bigcom246       -4.225270e-38 -4.075706e-03
bigcom248       -4.226329e-38 -4.072459e-03
bigcom249        1.598765e-37  1.540462e-02
bigcom250       -4.226682e-38 -4.083836e-03
bigcom254       -4.223507e-38 -4.076616e-03
bigcom266       -4.222802e-38 -4.076044e-03
bigcom269       -4.224212e-38 -4.082648e-03
bigcom272       -4.222802e-38 -4.080988e-03
bigcom274        2.693076e-39  2.678577e-04
bigcom281       -4.223507e-38 -4.117535e-03
bigcom291       -4.223155e-38 -4.075592e-03
bigcom292        2.103850e-37  2.026520e-02
bigcom295       -4.222802e-38 -4.070107e-03
bigcom299       -4.222802e-38 -4.073401e-03
bigcom301        1.415742e-37  1.363367e-02
bigcom306       -4.222450e-38 -4.080226e-03
bigcom309       -4.223155e-38 -4.077244e-03
bigcom314       -4.223155e-38 -4.065740e-03
bigcom321        5.884878e-38  5.657731e-03
bigcom341       -4.222802e-38 -4.077722e-03
bigcom350       -4.222802e-38 -4.073736e-03
bigcom353       -4.222450e-38 -4.080560e-03
bigcom359       -4.222802e-38 -4.073624e-03
bigcom363        2.103850e-37  2.026995e-02
bigcom365       -4.222802e-38 -4.067738e-03
bigcom385       -4.222802e-38 -4.079766e-03
bigcom386       -4.222097e-38 -4.073394e-03
bigcom408       -4.224212e-38 -4.069274e-03
bigcom412       -4.223155e-38 -4.078607e-03
bigcom480       -4.223155e-38 -4.077935e-03
spin_vertex     -9.391149e-41 -5.370657e-05
membership_s1   -1.461922e-38 -1.411566e-03
membership_s3   -4.227388e-38 -4.079735e-03
membership_s4    1.852651e-39  1.908974e-04
membership_s5   -1.882069e-39 -1.753681e-04
membership_s6    3.716996e-40  1.166179e-05
membership_s7   -4.847552e-39 -4.704486e-04
membership_s8    1.133126e-37  1.088049e-02
membership_s9    2.516114e-38  2.419627e-03
membership_s11  -4.224565e-38 -4.077866e-03
membership_s12   3.552819e-38  3.415849e-03
membership_s14  -4.224565e-38 -4.070547e-03
membership_s15  -1.354814e-38 -1.307511e-03
membership_s16  -4.225270e-38 -4.070399e-03
membership_s17  -4.224565e-38 -4.077731e-03
membership_s18  -2.088263e-38 -2.014354e-03
membership_s20  -4.223155e-38 -4.077173e-03
membership_s21   3.331191e-38  3.197080e-03
membership_s22   1.210220e-37  1.162999e-02
membership_s24  -1.419467e-38 -1.385378e-03
membership_s25  -4.228801e-38 -4.067715e-03
membership_s26  -4.227035e-38 -4.072162e-03
membership_s27   8.161717e-39  7.856417e-04
membership_s28   7.673381e-38  7.364483e-03
membership_s30  -5.237410e-40 -3.893196e-05
membership_s31   1.873901e-39  1.731653e-04
membership_s32  -1.236092e-38 -1.187147e-03
membership_s33   1.021494e-37  9.837612e-03
membership_s36   1.125382e-38  1.078783e-03
membership_s37  -1.138199e-38 -1.101313e-03
V1              -7.416258e-39 -6.743050e-04
V2               1.456327e-38  1.396866e-03
pdi             -2.244485e-36 -1.738930e-01
adhesion         9.993018e-43  9.349206e-08
cohesion        -2.001965e-42 -1.873029e-07
inner           -7.103256e-43 -6.618681e-08
outer           -9.400483e-43 -8.699883e-08
ioratio         -1.034569e-38 -9.402227e-04
comsize         -5.349891e-42 -5.047954e-07
[1] "Dataset: all_C Model GBM, run: 8 of 10 2015-06-18 00:39:31"
Iter   TrainDeviance   ValidDeviance   StepSize   Improve
     1        0.3410            -nan     0.0100    0.0000
     2        0.3406            -nan     0.0100    0.0000
     3        0.3403            -nan     0.0100   -0.0000
     4        0.3399            -nan     0.0100    0.0000
     5        0.3393            -nan     0.0100    0.0001
     6        0.3388            -nan     0.0100   -0.0000
     7        0.3383            -nan     0.0100   -0.0000
     8        0.3378            -nan     0.0100    0.0000
     9        0.3374            -nan     0.0100    0.0000
    10        0.3371            -nan     0.0100   -0.0000
    20        0.3326            -nan     0.0100   -0.0000
    40        0.3251            -nan     0.0100   -0.0000
    60        0.3183            -nan     0.0100   -0.0000
    80        0.3114            -nan     0.0100   -0.0000
   100        0.3050            -nan     0.0100   -0.0000
   120        0.2992            -nan     0.0100   -0.0000
   140        0.2941            -nan     0.0100   -0.0000
   160        0.2884            -nan     0.0100   -0.0000
   180        0.2830            -nan     0.0100   -0.0000
   200        0.2785            -nan     0.0100   -0.0000
   220        0.2744            -nan     0.0100   -0.0000
   240        0.2701            -nan     0.0100   -0.0000
   260        0.2658            -nan     0.0100   -0.0000
   280        0.2616            -nan     0.0100   -0.0000
   300        0.2576            -nan     0.0100   -0.0000
   320        0.2537            -nan     0.0100    0.0000
   340        0.2499            -nan     0.0100   -0.0000
   360        0.2463            -nan     0.0100    0.0000
   380        0.2427            -nan     0.0100   -0.0000
   400        0.2393            -nan     0.0100   -0.0000
   411        0.2374            -nan     0.0100   -0.0000

[1] "GBM variable coefficients"
                            var     rel.inf
V1                           V1 3.370023806
V2                           V2 3.360104274
ratio5                   ratio5 3.251936929
comsize                 comsize 2.938040357
pagerank               pagerank 2.900627804
outer                     outer 2.756211491
ratio2                   ratio2 2.333214425
ioratio                 ioratio 2.163640627
bet                         bet 2.122030220
walktrap_vertex walktrap_vertex 1.969128999
fourth                   fourth 1.963996341
spin_vertex         spin_vertex 1.720763173
cohesion               cohesion 1.693224732
adhesion               adhesion 1.625981682
ratio1                   ratio1 1.524841413
inner                     inner 1.474067765
orbit18                 orbit18 1.452420716
ratio4                   ratio4 1.406550489
graph19                 graph19 1.333681215
graph13                 graph13 1.318436771
knn                         knn 1.283112930
graph10                 graph10 1.282522852
orbit36                 orbit36 1.159211143
trans                     trans 1.150899886
graph23                 graph23 1.136395797
graph4                   graph4 1.103508924
graph12                 graph12 0.953281527
third                     third 0.953038448
graph17                 graph17 0.920934321
graph14                 graph14 0.864700305
graph1                   graph1 0.843909237
graph11                 graph11 0.836335107
orbit45                 orbit45 0.820309149
graph16                 graph16 0.802414268
orbit31                 orbit31 0.801190521
constraint           constraint 0.789517675
orbit24                 orbit24 0.770323099
orbit27                 orbit27 0.757809820
hubscore               hubscore 0.739457659
graph6                   graph6 0.732784112
orbit30                 orbit30 0.727844543
orbit35                 orbit35 0.713561205
graph15                 graph15 0.712271811
orbit56                 orbit56 0.710305093
membership_s22   membership_s22 0.695869698
orbit21                 orbit21 0.676378319
graph5                   graph5 0.676253991
graph3                   graph3 0.669841639
graph9                   graph9 0.660309652
upto_sixth           upto_sixth 0.656813249
ratio3                   ratio3 0.656229697
graph22                 graph22 0.647052098
sixth                     sixth 0.623052862
graph21                 graph21 0.611336919
orbit15                 orbit15 0.575911633
orbit37                 orbit37 0.571956067
graph20                 graph20 0.560564063
orbit62                 orbit62 0.549111739
orbit20                 orbit20 0.528290769
orbit39                 orbit39 0.521351508
orbit29                 orbit29 0.511474050
orbit16                 orbit16 0.508689572
orbit49                 orbit49 0.507596567
orbit51                 orbit51 0.500125823
fifth                     fifth 0.489314894
graph7                   graph7 0.459935269
bigcom80               bigcom80 0.457434082
orbit26                 orbit26 0.457420945
membership_s21   membership_s21 0.452089039
orbit19                 orbit19 0.446902521
graph25                 graph25 0.441107264
orbit55                 orbit55 0.436940951
ratio6                   ratio6 0.428771030
graph27                 graph27 0.424783404
orbit65                 orbit65 0.423203156
graph26                 graph26 0.422387601
orbit41                 orbit41 0.420004788
orbit38                 orbit38 0.389238235
orbit17                 orbit17 0.388292143
orbit46                 orbit46 0.381892837
orbit50                 orbit50 0.381865185
graph24                 graph24 0.375405272
orbit32                 orbit32 0.374580099
orbit25                 orbit25 0.373097665
orbit64                 orbit64 0.358622421
orbit4                   orbit4 0.358496742
orbit60                 orbit60 0.355904717
orbit66                 orbit66 0.353778538
bigcom153             bigcom153 0.350640314
orbit22                 orbit22 0.348306079
orbit5                   orbit5 0.346213086
close                     close 0.345941798
orbit53                 orbit53 0.345155705
membership_s8     membership_s8 0.333844507
orbit10                 orbit10 0.330590479
orbit40                 orbit40 0.327511949
graph2                   graph2 0.319677637
orbit11                 orbit11 0.316621981
bigcom301             bigcom301 0.315726732
upto_fifth           upto_fifth 0.309631787
graph28                 graph28 0.303771964
orbit47                 orbit47 0.302865869
coreness               coreness 0.295983373
bigcom22               bigcom22 0.286834185
orbit52                 orbit52 0.277563403
upto_third           upto_third 0.268386967
upto_fourth         upto_fourth 0.259797504
orbit1                   orbit1 0.259507115
graph8                   graph8 0.246026536
graph18                 graph18 0.242383693
second                   second 0.236949336
orbit23                 orbit23 0.236875809
orbit63                 orbit63 0.236070664
membership_s36   membership_s36 0.230400976
orbit42                 orbit42 0.219733782
orbit57                 orbit57 0.216626150
membership_s30   membership_s30 0.212250162
orbit9                   orbit9 0.212103462
orbit61                 orbit61 0.202716948
bigcom69               bigcom69 0.199503047
orbit48                 orbit48 0.195821517
orbit28                 orbit28 0.192315430
evcent                   evcent 0.191586722
bigcom56               bigcom56 0.191278054
upto_second         upto_second 0.187303730
graph29                 graph29 0.179776999
membership_s27   membership_s27 0.179756314
orbit69                 orbit69 0.169546671
orbit44                 orbit44 0.168075097
orbit70                 orbit70 0.160432891
orbit33                 orbit33 0.157045560
bigcom8                 bigcom8 0.152422699
membership_s28   membership_s28 0.151997496
orbit43                 orbit43 0.148433755
bigcom26               bigcom26 0.146025235
membership_s31   membership_s31 0.144463939
bigcom162             bigcom162 0.141220488
orbit13                 orbit13 0.138347317
orbit6                   orbit6 0.133289991
bigcom9                 bigcom9 0.128703946
bigcom4                 bigcom4 0.127640742
orbit2                   orbit2 0.124512511
orbit54                 orbit54 0.124485930
orbit58                 orbit58 0.123634209
orbit12                 orbit12 0.103613681
bigcom40               bigcom40 0.101872417
bigcom3                 bigcom3 0.101277736
orbit7                   orbit7 0.100261291
ecc                         ecc 0.096704660
graph0                   graph0 0.094138430
bigcom212             bigcom212 0.089841561
orbit67                 orbit67 0.077314764
bigcom1                 bigcom1 0.076021047
orbit59                 orbit59 0.073617127
selfinter             selfinter 0.063322575
membership_s7     membership_s7 0.059125489
bigcom28               bigcom28 0.059065241
orbit68                 orbit68 0.047977610
orbit71                 orbit71 0.034451345
membership_s1     membership_s1 0.026768038
membership_s6     membership_s6 0.026082412
bigcom44               bigcom44 0.019376713
AP                           AP 0.016956643
membership_s4     membership_s4 0.013160234
pdi                         pdi 0.009397048
membership_s32   membership_s32 0.006579427
membership_s37   membership_s37 0.004502896
orbit0                   orbit0 0.000000000
orbit3                   orbit3 0.000000000
orbit8                   orbit8 0.000000000
orbit14                 orbit14 0.000000000
orbit34                 orbit34 0.000000000
orbit72                 orbit72 0.000000000
eccrad                   eccrad 0.000000000
first                     first 0.000000000
bigcom2                 bigcom2 0.000000000
bigcom6                 bigcom6 0.000000000
bigcom11               bigcom11 0.000000000
bigcom13               bigcom13 0.000000000
bigcom15               bigcom15 0.000000000
bigcom16               bigcom16 0.000000000
bigcom21               bigcom21 0.000000000
bigcom24               bigcom24 0.000000000
bigcom30               bigcom30 0.000000000
bigcom31               bigcom31 0.000000000
bigcom32               bigcom32 0.000000000
bigcom33               bigcom33 0.000000000
bigcom34               bigcom34 0.000000000
bigcom36               bigcom36 0.000000000
bigcom37               bigcom37 0.000000000
bigcom38               bigcom38 0.000000000
bigcom39               bigcom39 0.000000000
bigcom43               bigcom43 0.000000000
bigcom46               bigcom46 0.000000000
bigcom47               bigcom47 0.000000000
bigcom49               bigcom49 0.000000000
bigcom50               bigcom50 0.000000000
bigcom51               bigcom51 0.000000000
bigcom52               bigcom52 0.000000000
bigcom54               bigcom54 0.000000000
bigcom62               bigcom62 0.000000000
bigcom66               bigcom66 0.000000000
bigcom68               bigcom68 0.000000000
bigcom71               bigcom71 0.000000000
bigcom72               bigcom72 0.000000000
bigcom73               bigcom73 0.000000000
bigcom74               bigcom74 0.000000000
bigcom75               bigcom75 0.000000000
bigcom76               bigcom76 0.000000000
bigcom77               bigcom77 0.000000000
bigcom79               bigcom79 0.000000000
bigcom82               bigcom82 0.000000000
bigcom83               bigcom83 0.000000000
bigcom84               bigcom84 0.000000000
bigcom85               bigcom85 0.000000000
bigcom87               bigcom87 0.000000000
bigcom89               bigcom89 0.000000000
bigcom91               bigcom91 0.000000000
bigcom92               bigcom92 0.000000000
bigcom93               bigcom93 0.000000000
bigcom96               bigcom96 0.000000000
bigcom97               bigcom97 0.000000000
bigcom98               bigcom98 0.000000000
bigcom99               bigcom99 0.000000000
bigcom101             bigcom101 0.000000000
bigcom104             bigcom104 0.000000000
bigcom106             bigcom106 0.000000000
bigcom109             bigcom109 0.000000000
bigcom113             bigcom113 0.000000000
bigcom116             bigcom116 0.000000000
bigcom120             bigcom120 0.000000000
bigcom123             bigcom123 0.000000000
bigcom126             bigcom126 0.000000000
bigcom127             bigcom127 0.000000000
bigcom137             bigcom137 0.000000000
bigcom139             bigcom139 0.000000000
bigcom140             bigcom140 0.000000000
bigcom143             bigcom143 0.000000000
bigcom145             bigcom145 0.000000000
bigcom146             bigcom146 0.000000000
bigcom147             bigcom147 0.000000000
bigcom149             bigcom149 0.000000000
bigcom154             bigcom154 0.000000000
bigcom156             bigcom156 0.000000000
bigcom157             bigcom157 0.000000000
bigcom158             bigcom158 0.000000000
bigcom160             bigcom160 0.000000000
bigcom161             bigcom161 0.000000000
bigcom164             bigcom164 0.000000000
bigcom166             bigcom166 0.000000000
bigcom167             bigcom167 0.000000000
bigcom171             bigcom171 0.000000000
bigcom173             bigcom173 0.000000000
bigcom175             bigcom175 0.000000000
bigcom176             bigcom176 0.000000000
bigcom177             bigcom177 0.000000000
bigcom178             bigcom178 0.000000000
bigcom180             bigcom180 0.000000000
bigcom181             bigcom181 0.000000000
bigcom184             bigcom184 0.000000000
bigcom186             bigcom186 0.000000000
bigcom187             bigcom187 0.000000000
bigcom189             bigcom189 0.000000000
bigcom194             bigcom194 0.000000000
bigcom195             bigcom195 0.000000000
bigcom196             bigcom196 0.000000000
bigcom204             bigcom204 0.000000000
bigcom205             bigcom205 0.000000000
bigcom214             bigcom214 0.000000000
bigcom222             bigcom222 0.000000000
bigcom223             bigcom223 0.000000000
bigcom226             bigcom226 0.000000000
bigcom227             bigcom227 0.000000000
bigcom229             bigcom229 0.000000000
bigcom233             bigcom233 0.000000000
bigcom236             bigcom236 0.000000000
bigcom237             bigcom237 0.000000000
bigcom246             bigcom246 0.000000000
bigcom248             bigcom248 0.000000000
bigcom249             bigcom249 0.000000000
bigcom250             bigcom250 0.000000000
bigcom254             bigcom254 0.000000000
bigcom266             bigcom266 0.000000000
bigcom269             bigcom269 0.000000000
bigcom272             bigcom272 0.000000000
bigcom274             bigcom274 0.000000000
bigcom281             bigcom281 0.000000000
bigcom291             bigcom291 0.000000000
bigcom292             bigcom292 0.000000000
bigcom295             bigcom295 0.000000000
bigcom299             bigcom299 0.000000000
bigcom306             bigcom306 0.000000000
bigcom309             bigcom309 0.000000000
bigcom314             bigcom314 0.000000000
bigcom321             bigcom321 0.000000000
bigcom341             bigcom341 0.000000000
bigcom350             bigcom350 0.000000000
bigcom353             bigcom353 0.000000000
bigcom359             bigcom359 0.000000000
bigcom363             bigcom363 0.000000000
bigcom365             bigcom365 0.000000000
bigcom385             bigcom385 0.000000000
bigcom386             bigcom386 0.000000000
bigcom408             bigcom408 0.000000000
bigcom412             bigcom412 0.000000000
bigcom480             bigcom480 0.000000000
membership_s3     membership_s3 0.000000000
membership_s5     membership_s5 0.000000000
membership_s9     membership_s9 0.000000000
membership_s11   membership_s11 0.000000000
membership_s12   membership_s12 0.000000000
membership_s14   membership_s14 0.000000000
membership_s15   membership_s15 0.000000000
membership_s16   membership_s16 0.000000000
membership_s17   membership_s17 0.000000000
membership_s18   membership_s18 0.000000000
membership_s20   membership_s20 0.000000000
membership_s24   membership_s24 0.000000000
membership_s25   membership_s25 0.000000000
membership_s26   membership_s26 0.000000000
membership_s33   membership_s33 0.000000000
[1] "Dataset: all_C Model RF, run: 8 of 10 2015-06-18 00:45:46"
     |      Out-of-bag   |
Tree |      MSE  %Var(y) |
   1 |  0.07477   190.56 |
   2 |  0.07002   178.46 |
   3 |  0.06971   177.66 |
   4 |  0.06627   168.91 |
   5 |  0.06476   165.04 |
   6 |  0.06251   159.32 |
   7 |  0.06046   154.09 |
   8 |  0.05788   147.52 |
   9 |  0.05514   140.53 |
  10 |  0.05351   136.37 |
  11 |  0.05188   132.21 |
  12 |  0.05117   130.41 |
  13 |  0.05044   128.55 |
  14 |  0.04972   126.72 |
  15 |  0.04927   125.56 |
  16 |  0.04853   123.68 |
  17 |  0.04804   122.43 |
  18 |  0.04766   121.46 |
  19 |  0.04755   121.20 |
  20 |   0.0473   120.55 |
  21 |   0.0471   120.04 |
  22 |  0.04676   119.17 |
  23 |  0.04652   118.55 |
  24 |  0.04635   118.12 |
  25 |  0.04618   117.70 |
  26 |  0.04602   117.29 |
  27 |  0.04591   116.99 |
  28 |  0.04579   116.71 |
  29 |  0.04572   116.52 |
  30 |  0.04555   116.08 |
  31 |  0.04538   115.65 |
  32 |  0.04525   115.32 |
  33 |   0.0452   115.19 |
  34 |  0.04508   114.88 |
  35 |  0.04495   114.56 |
  36 |  0.04489   114.42 |
  37 |  0.04476   114.08 |
  38 |  0.04467   113.84 |
  39 |  0.04454   113.53 |
  40 |  0.04452   113.46 |
  41 |  0.04448   113.37 |
  42 |  0.04448   113.36 |
  43 |  0.04441   113.18 |
  44 |  0.04435   113.03 |
  45 |   0.0443   112.89 |
  46 |  0.04422   112.71 |
  47 |  0.04414   112.49 |
  48 |  0.04406   112.28 |
  49 |  0.04402   112.18 |
  50 |  0.04397   112.06 |
  51 |  0.04394   111.97 |
  52 |  0.04389   111.85 |
  53 |  0.04387   111.81 |
  54 |  0.04379   111.61 |
  55 |  0.04373   111.46 |
  56 |   0.0437   111.37 |
  57 |  0.04368   111.33 |
  58 |  0.04362   111.16 |
  59 |  0.04357   111.03 |
  60 |  0.04351   110.90 |
  61 |  0.04345   110.74 |
  62 |  0.04342   110.67 |
  63 |  0.04337   110.54 |
  64 |  0.04335   110.48 |
  65 |  0.04336   110.49 |
  66 |  0.04335   110.47 |
  67 |  0.04332   110.41 |
  68 |   0.0433   110.34 |
  69 |  0.04329   110.32 |
  70 |  0.04329   110.32 |
  71 |  0.04328   110.31 |
  72 |  0.04325   110.23 |
  73 |  0.04319   110.06 |
  74 |  0.04318   110.04 |
  75 |  0.04317   110.01 |
  76 |  0.04317   110.02 |
  77 |  0.04315   109.96 |
  78 |  0.04312   109.90 |
  79 |  0.04307   109.78 |
  80 |  0.04307   109.77 |
  81 |  0.04307   109.75 |
  82 |  0.04305   109.71 |
  83 |  0.04304   109.69 |
  84 |  0.04303   109.67 |
  85 |  0.04302   109.64 |
  86 |  0.04302   109.63 |
  87 |  0.04299   109.56 |
  88 |  0.04301   109.61 |
  89 |  0.04299   109.56 |
  90 |  0.04299   109.57 |
  91 |  0.04298   109.53 |
  92 |  0.04298   109.53 |
  93 |  0.04297   109.51 |
  94 |  0.04294   109.43 |
  95 |  0.04293   109.42 |
  96 |  0.04291   109.35 |
  97 |   0.0429   109.32 |
  98 |  0.04287   109.26 |
  99 |  0.04287   109.25 |
 100 |  0.04285   109.21 |
[1] "Random Forest variable coefficients"
                      %IncMSE IncNodePurity
graph5           1.213346e-02  2.010782e+00
graph6           8.282613e-03  2.682746e+00
graph7           2.977926e-03  9.537643e-01
graph8           1.109498e-03  5.756204e-01
graph9           5.798086e-03  2.259131e+00
graph10          2.069462e-02  4.203756e+00
graph11          1.465000e-02  3.810988e+00
graph12          1.594420e-02  3.271648e+00
graph13          9.734976e-03  3.131125e+00
graph14          1.029589e-02  2.865848e+00
graph15          1.729082e-02  2.401231e+00
graph16          9.883371e-03  2.954153e+00
graph17          1.507214e-02  2.781332e+00
graph18          5.429853e-03  1.558082e+00
graph19          1.409370e-02  3.295475e+00
graph20          1.037499e-02  2.859170e+00
graph21          1.299124e-02  2.349257e+00
graph22          4.437089e-03  1.212828e+00
graph23          1.533773e-02  3.736284e+00
graph24          6.148985e-03  1.277547e+00
graph25          8.999183e-03  1.782614e+00
graph26          1.124513e-02  1.581244e+00
graph27          6.554795e-03  8.594574e-01
graph28          3.521264e-03  8.211088e-01
graph29          6.716580e-04  4.504727e-01
orbit0           4.840539e-04  5.589013e-01
orbit1           1.168406e-02  2.829631e+00
orbit2           5.625766e-03  1.143858e+00
orbit3           2.375489e-03  5.501157e-01
orbit4           1.028341e-02  2.504315e+00
orbit5           1.261118e-02  2.167562e+00
orbit6           1.179368e-02  3.229401e+00
orbit7           3.422819e-03  1.111160e+00
orbit8           9.729459e-03  1.370580e+00
orbit9           8.173971e-03  2.358522e+00
orbit10          7.066448e-03  1.470655e+00
orbit11          2.355560e-03  9.879529e-01
orbit12          4.743081e-03  1.515605e+00
orbit13          1.970690e-03  6.783166e-01
orbit14          9.172417e-04  4.580861e-01
orbit15          1.167507e-02  2.554911e+00
orbit16          1.484049e-02  1.715292e+00
orbit17          1.393483e-02  2.723029e+00
orbit18          1.855343e-02  5.263312e+00
orbit19          1.228899e-02  3.039927e+00
orbit20          1.505504e-02  2.914395e+00
orbit21          7.345577e-03  1.736320e+00
orbit22          1.512504e-02  4.016705e+00
orbit23          4.757133e-03  1.324373e+00
orbit24          1.645596e-02  3.559892e+00
orbit25          6.001064e-03  1.540771e+00
orbit26          8.628851e-03  1.129922e+00
orbit27          1.694183e-02  3.738599e+00
orbit28          1.451551e-02  2.131231e+00
orbit29          1.040205e-02  1.431358e+00
orbit30          8.562872e-03  1.687131e+00
orbit31          9.964458e-03  3.304144e+00
orbit32          5.611244e-03  1.596641e+00
orbit33          2.649087e-03  8.363012e-01
orbit34          1.654139e-02  2.061721e+00
orbit35          1.861090e-02  3.757095e+00
orbit36          1.850363e-02  3.110357e+00
orbit37          8.999490e-03  2.695305e+00
orbit38          9.158509e-03  1.797743e+00
orbit39          1.423058e-02  3.351199e+00
orbit40          8.652622e-03  1.580620e+00
orbit41          6.748752e-03  1.534494e+00
orbit42          4.796436e-03  6.408730e-01
orbit43          6.648863e-03  1.313737e+00
orbit44          2.675383e-03  8.678394e-01
orbit45          2.829686e-02  4.984183e+00
orbit46          1.113622e-02  2.257274e+00
orbit47          9.485979e-03  1.632602e+00
orbit48          1.155751e-02  1.505396e+00
orbit49          1.228742e-02  2.643918e+00
orbit50          8.694153e-03  2.078617e+00
orbit51          1.614516e-02  2.780713e+00
orbit52          8.776123e-03  1.259886e+00
orbit53          7.287064e-03  1.469921e+00
orbit54          3.739147e-03  1.611607e+00
orbit55          6.406882e-03  1.241927e+00
orbit56          1.455152e-02  4.395636e+00
orbit57          2.752349e-03  9.160123e-01
orbit58          1.306130e-03  5.897837e-01
orbit59          1.074541e-02  1.211114e+00
orbit60          7.296116e-03  8.889814e-01
orbit61          2.551188e-03  5.622906e-01
orbit62          1.344457e-02  2.543996e+00
orbit63          7.027495e-03  1.218141e+00
orbit64          6.014753e-03  1.132131e+00
orbit65          7.843258e-03  1.388721e+00
orbit66          5.162128e-03  9.766753e-01
orbit67          2.785253e-03  4.830553e-01
orbit68          3.813633e-03  8.358857e-01
orbit69          5.657833e-03  8.814114e-01
orbit70          1.931987e-03  8.563225e-01
orbit71          3.624847e-04  2.976484e-01
orbit72          1.677056e-04  4.945889e-01
AP               5.221422e-05  3.288371e-01
bet              1.246555e-02  4.751372e+00
ecc              9.005891e-04  4.383526e-01
eccrad           1.552875e-03  4.480921e-01
close            1.321871e-02  2.344687e+00
constraint       1.361746e-02  2.878402e+00
coreness         4.516554e-03  1.274162e+00
knn              1.070754e-02  4.308910e+00
hubscore         8.138074e-03  2.219557e+00
pagerank         1.236758e-02  8.679528e+00
trans            5.055152e-03  2.254249e+00
evcent           1.033741e-02  2.540828e+00
first            8.078173e-04  5.936854e-01
upto_second      1.198049e-02  2.616403e+00
upto_third       1.008404e-02  2.026144e+00
upto_fourth      8.380140e-03  2.378008e+00
upto_fifth       1.015853e-02  2.522868e+00
upto_sixth       1.061982e-02  2.441275e+00
second           1.233164e-02  2.660416e+00
third            1.021911e-02  3.762183e+00
fourth           7.219613e-03  5.591060e+00
fifth            9.566977e-03  3.384102e+00
sixth            8.980465e-03  3.701979e+00
ratio1           1.123093e-02  4.612166e+00
ratio2           1.568969e-02  6.644290e+00
ratio3           8.844543e-03  4.120509e+00
ratio4           1.367275e-02  5.760437e+00
ratio5           7.086706e-03  8.266613e+00
ratio6           1.154045e-02  3.973174e+00
selfinter        1.471411e-04  4.747576e-01
walktrap_vertex  3.472983e-03  3.442644e+00
bigcom1          5.614018e-04  6.669970e-01
bigcom2         -3.974935e-05  1.771960e-01
bigcom3          7.154520e-05  6.722012e-01
bigcom4          1.787781e-04  5.947486e-01
bigcom6         -1.892759e-05  5.961221e-01
bigcom8          5.987817e-04  7.659822e-01
bigcom9          1.093548e-04  5.470809e-01
bigcom11        -5.093741e-06  2.139520e-01
bigcom13         4.066794e-06  2.243178e-01
bigcom15         1.423793e-05  1.350295e-01
bigcom16         0.000000e+00  0.000000e+00
bigcom21         3.673606e-05  3.850063e-01
bigcom22        -1.802561e-05  8.997954e-01
bigcom24         0.000000e+00  0.000000e+00
bigcom26         3.053376e-05  6.366458e-01
bigcom28         3.664466e-04  5.954468e-01
bigcom30         0.000000e+00  1.555556e-02
bigcom31         0.000000e+00  0.000000e+00
bigcom32         0.000000e+00  0.000000e+00
bigcom33         0.000000e+00  0.000000e+00
bigcom34         0.000000e+00  0.000000e+00
bigcom36         0.000000e+00  6.938894e-20
bigcom37         1.574916e-07  2.947285e-01
bigcom38        -2.722265e-05  2.636444e-01
bigcom39         1.775471e-05  2.742148e-01
bigcom40         2.047071e-05  6.386874e-01
bigcom43         1.489956e-05  4.378107e-01
bigcom44         2.757504e-04  5.247826e-01
bigcom46        -2.214429e-05  8.910977e-02
bigcom47         0.000000e+00  0.000000e+00
bigcom49         0.000000e+00  0.000000e+00
bigcom50         2.830562e-05  4.043944e-01
bigcom51         0.000000e+00  0.000000e+00
bigcom52         0.000000e+00  0.000000e+00
bigcom54         0.000000e+00  0.000000e+00
bigcom56        -2.034769e-05  4.145778e-01
bigcom62         0.000000e+00  0.000000e+00
bigcom66         0.000000e+00  0.000000e+00
bigcom68        -9.071870e-06  3.711225e-01
bigcom69         4.510255e-05  6.011531e-01
bigcom71         0.000000e+00  0.000000e+00
bigcom72         0.000000e+00  0.000000e+00
bigcom73         0.000000e+00  6.938894e-20
bigcom74         0.000000e+00  0.000000e+00
bigcom75         0.000000e+00  1.387779e-19
bigcom76         8.870512e-07  3.192243e-01
bigcom77         0.000000e+00  0.000000e+00
bigcom79         0.000000e+00  0.000000e+00
bigcom80         1.397731e-05  5.390773e-01
bigcom82         0.000000e+00  0.000000e+00
bigcom83         0.000000e+00  0.000000e+00
bigcom84         0.000000e+00  6.938894e-20
bigcom85         0.000000e+00  0.000000e+00
bigcom87         0.000000e+00  0.000000e+00
bigcom89         0.000000e+00  0.000000e+00
bigcom91         0.000000e+00  0.000000e+00
bigcom92        -3.840599e-06  6.785247e-02
bigcom93         7.579345e-05  1.075606e+00
bigcom96         0.000000e+00  0.000000e+00
bigcom97         0.000000e+00  0.000000e+00
bigcom98         0.000000e+00  0.000000e+00
bigcom99         0.000000e+00  0.000000e+00
bigcom101        8.458196e-06  3.718743e-01
bigcom104        0.000000e+00  0.000000e+00
bigcom106        0.000000e+00  0.000000e+00
bigcom109        0.000000e+00  0.000000e+00
bigcom113        0.000000e+00  0.000000e+00
bigcom116        0.000000e+00  8.333333e-03
bigcom120        0.000000e+00  6.938894e-20
bigcom123        0.000000e+00  0.000000e+00
bigcom126       -9.940688e-07  4.757656e-01
bigcom127        0.000000e+00  0.000000e+00
bigcom137       -7.896419e-06  2.683501e-01
bigcom139        0.000000e+00  0.000000e+00
bigcom140        0.000000e+00  0.000000e+00
bigcom143        0.000000e+00  0.000000e+00
bigcom145        0.000000e+00  0.000000e+00
bigcom146        0.000000e+00  0.000000e+00
bigcom147        3.894142e-05  3.177692e-01
bigcom149        0.000000e+00  0.000000e+00
bigcom153        7.893195e-05  6.704566e-01
bigcom154        1.220121e-05  3.593561e-01
bigcom156        0.000000e+00  0.000000e+00
bigcom157        0.000000e+00  0.000000e+00
bigcom158        1.004376e-04  1.443357e+00
bigcom160        0.000000e+00  0.000000e+00
bigcom161        0.000000e+00  0.000000e+00
bigcom162        6.578600e-05  1.161348e+00
bigcom164        0.000000e+00  0.000000e+00
bigcom166       -2.924937e-06  4.156809e-01
bigcom167       -8.750846e-06  1.435366e-01
bigcom171        0.000000e+00  0.000000e+00
bigcom173        0.000000e+00  0.000000e+00
bigcom175        6.291105e-06  5.883296e-01
bigcom176        0.000000e+00  0.000000e+00
bigcom177       -3.213409e-05  3.778661e-01
bigcom178        0.000000e+00  0.000000e+00
bigcom180        0.000000e+00  0.000000e+00
bigcom181        0.000000e+00  0.000000e+00
bigcom184        0.000000e+00  6.938894e-20
bigcom186        0.000000e+00  0.000000e+00
bigcom187        0.000000e+00  0.000000e+00
bigcom189       -1.467223e-05  1.763315e-01
bigcom194        0.000000e+00  0.000000e+00
bigcom195        0.000000e+00  0.000000e+00
bigcom196        0.000000e+00  0.000000e+00
bigcom204        0.000000e+00  1.387779e-19
bigcom205        0.000000e+00  0.000000e+00
bigcom212       -9.447992e-06  1.229297e+00
bigcom214        0.000000e+00  0.000000e+00
bigcom222       -1.597967e-05  4.671991e-01
bigcom223        0.000000e+00  0.000000e+00
bigcom226        0.000000e+00  1.040834e-19
bigcom227        0.000000e+00  0.000000e+00
bigcom229        0.000000e+00  6.938894e-20
bigcom233        0.000000e+00  0.000000e+00
bigcom236        0.000000e+00  0.000000e+00
bigcom237        0.000000e+00  0.000000e+00
bigcom246       -7.978794e-06  3.066730e-01
bigcom248        0.000000e+00  0.000000e+00
bigcom249        9.141104e-06  6.415608e-01
bigcom250        0.000000e+00  0.000000e+00
bigcom254        0.000000e+00  6.938894e-20
bigcom266        0.000000e+00  1.040834e-19
bigcom269        0.000000e+00  0.000000e+00
bigcom272        0.000000e+00  0.000000e+00
bigcom274        4.244196e-05  2.436389e-01
bigcom281        0.000000e+00  0.000000e+00
bigcom291        0.000000e+00  0.000000e+00
bigcom292       -3.696357e-07  5.027064e-01
bigcom295        0.000000e+00  0.000000e+00
bigcom299        0.000000e+00  0.000000e+00
bigcom301        3.387077e-05  7.124723e-01
bigcom306        0.000000e+00  0.000000e+00
bigcom309        0.000000e+00  0.000000e+00
bigcom314        0.000000e+00  0.000000e+00
bigcom321        2.917537e-05  5.292973e-01
bigcom341        0.000000e+00  0.000000e+00
bigcom350        0.000000e+00  0.000000e+00
bigcom353        0.000000e+00  0.000000e+00
bigcom359        0.000000e+00  0.000000e+00
bigcom363       -4.767697e-05  4.615251e-01
bigcom365        0.000000e+00  0.000000e+00
bigcom385       -1.059769e-05  4.110795e-01
bigcom386        0.000000e+00  0.000000e+00
bigcom408        0.000000e+00  0.000000e+00
bigcom412        0.000000e+00  0.000000e+00
bigcom480        0.000000e+00  1.387779e-19
spin_vertex      3.011799e-03  4.642164e+00
membership_s1    8.166122e-05  4.320901e-01
membership_s3    0.000000e+00  0.000000e+00
membership_s4    9.234346e-05  4.489276e-01
membership_s5    3.785145e-05  3.648821e-01
membership_s6    8.854197e-05  3.032356e-01
membership_s7    9.316201e-05  5.673354e-01
membership_s8   -3.433435e-05  2.177718e-01
membership_s9    5.978468e-06  1.820854e-01
membership_s11   0.000000e+00  2.775558e-19
membership_s12  -4.775411e-05  2.928374e-01
membership_s14   0.000000e+00  0.000000e+00
membership_s15   3.394326e-06  1.877173e-01
membership_s16   0.000000e+00  0.000000e+00
membership_s17   0.000000e+00  0.000000e+00
membership_s18   7.005774e-06  2.485611e-02
membership_s20   0.000000e+00  0.000000e+00
membership_s21   8.388414e-05  1.059809e+00
membership_s22   8.249886e-06  7.433679e-01
membership_s24  -4.222973e-07  2.217177e-02
membership_s25   0.000000e+00  1.734723e-19
membership_s26   0.000000e+00  0.000000e+00
membership_s27   1.856264e-04  9.198855e-01
membership_s28   3.590554e-06  4.468059e-01
membership_s30   6.471845e-04  8.235375e-01
membership_s31   1.144218e-04  7.938055e-01
membership_s32   9.641088e-05  6.373517e-01
membership_s33   0.000000e+00  0.000000e+00
membership_s36   5.142423e-04  6.756653e-01
membership_s37  -1.764222e-07  2.270195e-01
V1               1.188084e-02  7.777977e+00
V2               5.238180e-03  9.293031e+00
pdi              2.917242e-04  7.483529e-01
adhesion         1.392032e-02  6.819260e+00
cohesion         1.330268e-02  6.852439e+00
inner            5.154924e-03  6.547111e+00
outer            4.148156e-03  7.163791e+00
ioratio          7.283017e-03  6.157434e+00
comsize          6.819656e-03  8.769817e+00
[1] "Dataset: all_C Model GLM, run: 8 of 10 2015-06-18 00:52:56"
[1] "glmnet variable coefficients"
                         [,1]          [,2]
(Intercept)     -3.154576e+00 -3.149308e+00
graph0          -7.835258e-41 -5.440050e-06
graph1          -4.731129e-44 -2.873982e-09
graph2          -2.430583e-41 -1.618511e-06
graph3          -2.822981e-45 -1.834595e-10
graph4          -3.597268e-47 -1.822760e-12
graph5          -6.990572e-43 -4.559972e-08
graph6          -1.709417e-44 -1.061299e-09
graph7          -9.157560e-43 -6.027877e-08
graph8          -1.593040e-41 -1.055712e-06
graph9          -6.161429e-47 -4.051768e-12
graph10         -1.557502e-48 -9.135863e-14
graph11         -6.042217e-50 -2.848192e-15
graph12         -1.205040e-46 -7.524387e-12
graph13         -7.970687e-46 -5.128595e-11
graph14         -1.013286e-47 -5.492612e-13
graph15         -3.086905e-44 -2.056389e-09
graph16         -4.611040e-46 -2.914648e-11
graph17         -7.568269e-46 -4.572586e-11
graph18         -1.652923e-44 -1.002273e-09
graph19         -3.805256e-45 -2.444568e-10
graph20         -4.580750e-44 -2.960497e-09
graph21         -1.973942e-44 -1.266838e-09
graph22         -8.419847e-44 -5.723123e-09
graph23         -2.638187e-44 -1.727089e-09
graph24         -3.818832e-44 -2.449382e-09
graph25         -1.640994e-43 -1.012578e-08
graph26         -1.996331e-43 -1.341534e-08
graph27         -7.378111e-43 -4.418981e-08
graph28         -1.626187e-42 -1.105902e-07
graph29         -1.680778e-41 -1.146770e-06
orbit0          -7.835258e-41 -5.437147e-06
orbit1          -1.208401e-42 -8.137062e-08
orbit2          -4.112232e-44 -2.438520e-09
orbit3          -2.430583e-41 -1.617373e-06
orbit4          -2.985109e-44 -2.008191e-09
orbit5          -2.718072e-45 -1.753622e-10
orbit6           1.139690e-47  9.292756e-12
orbit7          -3.619759e-47 -1.861234e-12
orbit8          -6.990572e-43 -4.556264e-08
orbit9          -4.221297e-43 -2.671327e-08
orbit10         -9.302849e-44 -6.021286e-09
orbit11         -1.470755e-44 -8.857990e-10
orbit12         -3.395345e-42 -2.276116e-07
orbit13         -1.110455e-42 -7.240262e-08
orbit14         -1.593040e-41 -1.054875e-06
orbit15         -6.752175e-46 -4.528065e-11
orbit16         -6.691617e-47 -4.363940e-12
orbit17         -3.836238e-46 -2.551195e-11
orbit18         -1.822005e-46 -1.287217e-11
orbit19         -1.817913e-47 -8.739737e-13
orbit20         -5.056964e-47 -3.424879e-12
orbit21         -1.196151e-48 -6.534414e-14
orbit22          5.822213e-49  5.266814e-14
orbit23         -6.435864e-50 -3.179744e-15
orbit24         -1.976327e-45 -1.235698e-10
orbit25         -2.466809e-45 -1.706153e-10
orbit26         -1.074355e-46 -6.551411e-12
orbit27         -1.686604e-44 -1.132200e-09
orbit28         -2.558070e-45 -1.673711e-10
orbit29         -3.025627e-45 -1.958221e-10
orbit30         -1.367498e-45 -8.583253e-11
orbit31          2.620479e-47  5.136127e-12
orbit32         -1.658756e-46 -1.023192e-11
orbit33         -8.299504e-48 -4.365981e-13
orbit34         -3.086905e-44 -2.054356e-09
orbit35         -1.089730e-44 -6.478064e-10
orbit36         -5.086840e-45 -3.438676e-10
orbit37         -3.642203e-45 -2.414659e-10
orbit38         -3.508967e-46 -2.090217e-11
orbit39         -1.629210e-44 -9.109080e-10
orbit40         -8.698454e-45 -5.919444e-10
orbit41         -2.757940e-45 -1.470543e-10
orbit42         -7.152330e-46 -4.230556e-11
orbit43         -4.448725e-44 -2.728788e-09
orbit44         -1.735670e-44 -1.038263e-09
orbit45         -5.948785e-44 -3.525959e-09
orbit46         -3.658753e-44 -2.368122e-09
orbit47         -6.061764e-45 -3.786439e-10
orbit48         -7.847984e-45 -5.128287e-10
orbit49         -2.077041e-43 -1.446464e-08
orbit50         -3.798771e-44 -2.302746e-09
orbit51         -7.140082e-44 -4.540770e-09
orbit52         -2.017384e-43 -1.361262e-08
orbit53         -2.722169e-44 -1.727928e-09
orbit54         -3.629267e-43 -2.575166e-08
orbit55         -8.052944e-44 -5.358322e-09
orbit56         -3.936173e-43 -2.422539e-08
orbit57         -4.967563e-44 -3.336155e-09
orbit58         -3.643422e-44 -2.280258e-09
orbit59         -2.103375e-43 -1.374010e-08
orbit60         -8.783148e-44 -5.636989e-09
orbit61         -7.101175e-44 -4.483869e-09
orbit62         -1.429145e-42 -8.750126e-08
orbit63         -2.648075e-43 -1.525692e-08
orbit64         -4.281609e-43 -2.771953e-08
orbit65         -2.677024e-42 -1.852843e-07
orbit66         -5.646101e-43 -3.775973e-08
orbit67         -2.946385e-43 -1.971255e-08
orbit68         -9.749893e-43 -5.648759e-08
orbit69         -2.284040e-42 -1.442089e-07
orbit70         -5.339292e-42 -3.545550e-07
orbit71         -2.150261e-42 -1.471914e-07
orbit72         -1.680778e-41 -1.145374e-06
AP              -4.936941e-39 -3.712584e-04
bet             -7.484013e-45 -5.027678e-10
ecc              1.391142e-39  1.063813e-04
eccrad           8.346853e-39  6.382701e-04
close           -9.084946e-39 -3.183738e-04
constraint       2.044163e-39  1.364302e-04
coreness        -2.579438e-40 -1.807853e-05
knn              5.394892e-42  4.216272e-07
hubscore        -6.486657e-38 -4.199681e-03
pagerank        -1.745249e-37 -1.417457e-02
trans           -1.817317e-38 -1.483839e-03
evcent          -6.483583e-38 -4.193840e-03
first           -7.835258e-41 -5.430838e-06
upto_second     -1.174232e-42 -7.660427e-08
upto_third      -6.844694e-44 -1.991708e-09
upto_fourth      5.578990e-43  4.797058e-08
upto_fifth       6.563496e-43  5.470135e-08
upto_sixth       2.417069e-42  1.975424e-07
second          -1.132723e-42 -7.355845e-08
third            5.807485e-44  7.814807e-09
fourth           5.435987e-43  3.842622e-08
fifth           -7.507759e-43 -6.488236e-08
sixth           -4.958819e-43 -4.229536e-08
ratio1           5.474952e-42  4.261443e-07
ratio2          -5.998294e-42 -5.475397e-07
ratio3          -6.014589e-41 -4.952651e-06
ratio4          -1.189921e-41 -9.610473e-07
ratio5          -4.572143e-41 -3.709014e-06
ratio6          -1.562473e-42 -1.295195e-07
selfinter       -7.338355e-39 -5.753885e-04
walktrap_vertex -9.253219e-41  2.045039e-06
bigcom1          1.741211e-39  1.406387e-04
bigcom2          4.289328e-38  3.494478e-03
bigcom3          1.839637e-39  1.502580e-04
bigcom4         -1.243760e-39 -9.438639e-05
bigcom6          1.270890e-37  1.036877e-02
bigcom8          8.495730e-39  7.064453e-04
bigcom9          2.464582e-38  2.004576e-03
bigcom11         7.644629e-40  5.858570e-05
bigcom13        -1.164868e-38 -9.593701e-04
bigcom15        -1.406786e-38 -1.150520e-03
bigcom16        -4.137277e-38 -3.386971e-03
bigcom21        -1.710286e-38 -1.397238e-03
bigcom22         2.713224e-38  2.224520e-03
bigcom24        -4.135211e-38 -3.384637e-03
bigcom26        -9.678078e-41 -1.059308e-05
bigcom28        -3.857045e-39 -2.873540e-04
bigcom30        -4.171659e-38 -3.408650e-03
bigcom31        -4.133835e-38 -3.383805e-03
bigcom32        -4.137966e-38 -3.380596e-03
bigcom33        -4.134179e-38 -3.383622e-03
bigcom34        -4.134523e-38 -3.381366e-03
bigcom36        -4.137966e-38 -3.391414e-03
bigcom37         1.607624e-37  1.308333e-02
bigcom38         3.086139e-38  2.502686e-03
bigcom39        -7.673714e-39 -6.286300e-04
bigcom40         2.965060e-39  2.569076e-04
bigcom43         4.289328e-38  3.493483e-03
bigcom44         5.191941e-39  4.248395e-04
bigcom46         6.787295e-39  5.524594e-04
bigcom47        -4.138310e-38 -3.381757e-03
bigcom49        -4.136244e-38 -3.384817e-03
bigcom50         4.289328e-38  3.495037e-03
bigcom51        -4.134179e-38 -3.385383e-03
bigcom52        -4.134867e-38 -3.383998e-03
bigcom54        -4.134179e-38 -3.385114e-03
bigcom56         7.762053e-38  6.331924e-03
bigcom62        -4.134523e-38 -3.381785e-03
bigcom66        -4.134523e-38 -3.381783e-03
bigcom68         1.030355e-37  8.402823e-03
bigcom69         7.762053e-38  6.328984e-03
bigcom71        -4.138310e-38 -3.389343e-03
bigcom72        -4.134867e-38 -3.390514e-03
bigcom73        -4.139344e-38 -3.381526e-03
bigcom74        -4.136588e-38 -3.382828e-03
bigcom75        -4.134179e-38 -3.378935e-03
bigcom76         7.096195e-38  5.786458e-03
bigcom77        -4.135900e-38 -3.380628e-03
bigcom79        -4.134523e-38 -3.384903e-03
bigcom80         1.608293e-37  1.313031e-02
bigcom82        -4.135211e-38 -3.382761e-03
bigcom83        -4.134179e-38 -3.423384e-03
bigcom84        -4.135555e-38 -3.383626e-03
bigcom85        -4.135555e-38 -3.384207e-03
bigcom87        -4.136588e-38 -3.380891e-03
bigcom89        -4.133835e-38 -3.385434e-03
bigcom91        -4.135900e-38 -3.380730e-03
bigcom92        -9.784985e-39 -8.056191e-04
bigcom93         4.638802e-37  3.783087e-02
bigcom96        -4.134179e-38 -3.379404e-03
bigcom97        -4.137621e-38 -3.383344e-03
bigcom98        -4.134523e-38 -3.386282e-03
bigcom99        -4.134179e-38 -3.398843e-03
bigcom101        4.597488e-39  3.741646e-04
bigcom104       -4.136932e-38 -3.383627e-03
bigcom106       -4.135211e-38 -3.382535e-03
bigcom109       -4.134867e-38 -3.386523e-03
bigcom113       -4.135211e-38 -3.377387e-03
bigcom116       -4.149367e-38 -3.389078e-03
bigcom120       -4.134179e-38 -3.380076e-03
bigcom123       -4.134523e-38 -3.380537e-03
bigcom126        2.954494e-37  2.411951e-02
bigcom127       -4.135211e-38 -3.372477e-03
bigcom137        5.054900e-38  4.123570e-03
bigcom139       -4.134523e-38 -3.378858e-03
bigcom140       -4.134523e-38 -3.383705e-03
bigcom143       -4.134179e-38 -3.378924e-03
bigcom145       -4.134867e-38 -3.381382e-03
bigcom146       -4.134867e-38 -3.384539e-03
bigcom147        1.185734e-38  9.700358e-04
bigcom149       -4.134179e-38 -3.380235e-03
bigcom153        1.141990e-37  9.321671e-03
bigcom154        2.604795e-38  2.117545e-03
bigcom156       -4.134867e-38 -3.384450e-03
bigcom157       -4.137621e-38 -3.369545e-03
bigcom158        6.322338e-37  5.160222e-02
bigcom160       -4.134523e-38 -3.380975e-03
bigcom161       -4.134523e-38 -3.384291e-03
bigcom162        3.628667e-37  2.962460e-02
bigcom164       -4.133835e-38 -3.382882e-03
bigcom166        3.086139e-38  2.512988e-03
bigcom167        7.644629e-40  6.164900e-05
bigcom171       -4.136244e-38 -3.382136e-03
bigcom173       -4.134179e-38 -3.382672e-03
bigcom175        1.607624e-37  1.310460e-02
bigcom176       -4.134179e-38 -3.383580e-03
bigcom177        1.270890e-37  1.037521e-02
bigcom178       -4.134523e-38 -3.381601e-03
bigcom180       -4.133835e-38 -3.379195e-03
bigcom181       -4.138655e-38 -3.383001e-03
bigcom184       -4.134523e-38 -3.383883e-03
bigcom186       -4.134179e-38 -3.382587e-03
bigcom187       -4.134179e-38 -3.380265e-03
bigcom189        3.641484e-38  2.954807e-03
bigcom194       -4.135211e-38 -3.385232e-03
bigcom195       -4.134523e-38 -3.385730e-03
bigcom196       -4.134179e-38 -3.382577e-03
bigcom204       -4.135555e-38 -3.382985e-03
bigcom205       -4.134523e-38 -3.385375e-03
bigcom212        3.628667e-37  2.962474e-02
bigcom214       -4.134867e-38 -3.388667e-03
bigcom222        2.112709e-37  1.723995e-02
bigcom223       -4.134523e-38 -3.375879e-03
bigcom226       -4.134523e-38 -3.383395e-03
bigcom227       -4.134523e-38 -3.386957e-03
bigcom229       -4.134179e-38 -3.384806e-03
bigcom233       -4.133835e-38 -3.378968e-03
bigcom236       -4.134179e-38 -3.383478e-03
bigcom237       -4.133835e-38 -3.379341e-03
bigcom246        4.289328e-38  3.495703e-03
bigcom248       -4.138310e-38 -3.376671e-03
bigcom249        1.270890e-37  1.037630e-02
bigcom250       -4.138310e-38 -3.387592e-03
bigcom254       -4.134867e-38 -3.383305e-03
bigcom266       -4.134179e-38 -3.383897e-03
bigcom269       -4.135555e-38 -3.387858e-03
bigcom272       -4.134179e-38 -3.386916e-03
bigcom274       -1.733512e-38 -1.408769e-03
bigcom281       -4.135211e-38 -3.409443e-03
bigcom291       -4.134523e-38 -3.382767e-03
bigcom292        1.607624e-37  1.312153e-02
bigcom295       -4.134523e-38 -3.380585e-03
bigcom299       -4.133492e-38 -3.379560e-03
bigcom301        1.424604e-37  1.162707e-02
bigcom306       -4.134179e-38 -3.386957e-03
bigcom309       -4.135211e-38 -3.384676e-03
bigcom314       -4.134179e-38 -3.375712e-03
bigcom321        5.973517e-38  4.866211e-03
bigcom341       -4.134179e-38 -3.385258e-03
bigcom350       -4.134179e-38 -3.380789e-03
bigcom353       -4.134179e-38 -3.383904e-03
bigcom359       -4.133835e-38 -3.382785e-03
bigcom363        1.607624e-37  1.312467e-02
bigcom365       -4.134179e-38 -3.378593e-03
bigcom385        1.607624e-37  1.311945e-02
bigcom386       -4.133835e-38 -3.382201e-03
bigcom408       -4.136244e-38 -3.379980e-03
bigcom412       -4.134867e-38 -3.383202e-03
bigcom480       -4.134179e-38 -3.384668e-03
spin_vertex     -5.721202e-39 -5.009436e-04
membership_s1   -1.179205e-38 -9.675463e-04
membership_s3   -4.139000e-38 -3.385898e-03
membership_s4   -9.141253e-40 -6.259938e-05
membership_s5   -5.610768e-39 -4.527701e-04
membership_s6    1.380174e-39  9.573172e-05
membership_s7    1.304464e-40  5.719856e-06
membership_s8    1.141990e-37  9.298392e-03
membership_s9    1.185734e-38  9.625845e-04
membership_s11  -4.136588e-38 -3.384250e-03
membership_s12   4.289328e-38  3.497429e-03
membership_s14  -4.134523e-38 -3.379148e-03
membership_s15  -1.809265e-38 -1.479915e-03
membership_s16  -4.137966e-38 -3.380694e-03
membership_s17  -4.135555e-38 -3.383640e-03
membership_s18  -3.057918e-38 -2.498308e-03
membership_s20  -4.134523e-38 -3.383341e-03
membership_s21   4.148627e-38  3.375323e-03
membership_s22   1.219092e-37  9.932743e-03
membership_s24  -1.164868e-38 -9.662436e-04
membership_s25  -4.141759e-38 -3.381091e-03
membership_s26  -4.137966e-38 -3.378985e-03
membership_s27   1.077416e-38  8.771704e-04
membership_s28   5.978492e-38  4.864886e-03
membership_s30  -4.164452e-40 -2.403364e-05
membership_s31   3.038659e-39  2.402120e-04
membership_s32  -4.728966e-39 -3.851434e-04
membership_s33  -4.133835e-38 -3.381683e-03
membership_s36   6.920452e-39  5.619366e-04
membership_s37  -1.257436e-38 -1.031916e-03
V1              -9.133066e-39 -7.170310e-04
V2               1.479011e-38  1.204701e-03
pdi             -2.297422e-36 -1.483001e-01
adhesion         8.051138e-43  6.389661e-08
cohesion        -1.614746e-42 -1.281598e-07
inner           -4.728373e-43 -3.705055e-08
outer           -7.902508e-43 -6.212743e-08
ioratio         -1.603025e-38 -1.274138e-03
comsize         -4.720568e-42 -3.786483e-07
[1] "Dataset: all_C Model GBM, run: 9 of 10 2015-06-18 00:52:57"
Iter   TrainDeviance   ValidDeviance   StepSize   Improve
     1        0.3444            -nan     0.0100   -0.0000
     2        0.3439            -nan     0.0100    0.0000
     3        0.3434            -nan     0.0100   -0.0000
     4        0.3431            -nan     0.0100   -0.0000
     5        0.3426            -nan     0.0100    0.0000
     6        0.3422            -nan     0.0100   -0.0000
     7        0.3419            -nan     0.0100   -0.0000
     8        0.3415            -nan     0.0100    0.0000
     9        0.3410            -nan     0.0100    0.0001
    10        0.3406            -nan     0.0100   -0.0000
    20        0.3364            -nan     0.0100   -0.0000
    40        0.3281            -nan     0.0100   -0.0000
    60        0.3209            -nan     0.0100    0.0000
    80        0.3145            -nan     0.0100   -0.0000
   100        0.3084            -nan     0.0100   -0.0000
   120        0.3029            -nan     0.0100   -0.0000
   140        0.2977            -nan     0.0100   -0.0000
   160        0.2924            -nan     0.0100   -0.0000
   180        0.2872            -nan     0.0100   -0.0000
   200        0.2827            -nan     0.0100   -0.0000
   220        0.2780            -nan     0.0100   -0.0000
   240        0.2734            -nan     0.0100    0.0000
   260        0.2691            -nan     0.0100   -0.0000
   280        0.2646            -nan     0.0100   -0.0000
   300        0.2608            -nan     0.0100   -0.0000
   320        0.2569            -nan     0.0100   -0.0000
   340        0.2533            -nan     0.0100   -0.0000
   360        0.2498            -nan     0.0100   -0.0000
   380        0.2464            -nan     0.0100   -0.0000
   400        0.2429            -nan     0.0100   -0.0000
   411        0.2411            -nan     0.0100   -0.0000

[1] "GBM variable coefficients"
                            var     rel.inf
V2                           V2 3.704854898
comsize                 comsize 3.265853807
pagerank               pagerank 2.999946073
ratio5                   ratio5 2.836225446
V1                           V1 2.823881038
outer                     outer 2.446323310
fourth                   fourth 2.338300198
ioratio                 ioratio 2.225966599
ratio2                   ratio2 2.196785452
inner                     inner 2.017062575
bet                         bet 1.714035067
orbit18                 orbit18 1.578806550
graph10                 graph10 1.488630558
ratio4                   ratio4 1.422665331
spin_vertex         spin_vertex 1.342366780
cohesion               cohesion 1.212087559
walktrap_vertex walktrap_vertex 1.200315637
graph4                   graph4 1.178373730
adhesion               adhesion 1.177652790
knn                         knn 1.174856100
trans                     trans 1.116633305
graph12                 graph12 1.111054783
graph19                 graph19 1.068200169
ratio1                   ratio1 1.067020616
orbit36                 orbit36 1.059149402
graph16                 graph16 1.026550077
orbit45                 orbit45 1.022201552
graph17                 graph17 1.014342087
graph13                 graph13 0.976145523
graph23                 graph23 0.956390806
constraint           constraint 0.902985671
graph14                 graph14 0.891112859
graph6                   graph6 0.887527065
orbit31                 orbit31 0.881514282
orbit20                 orbit20 0.868469074
orbit19                 orbit19 0.834338930
graph21                 graph21 0.821940584
orbit39                 orbit39 0.814132005
upto_sixth           upto_sixth 0.782711135
graph11                 graph11 0.777249388
orbit50                 orbit50 0.769402931
ratio6                   ratio6 0.754919428
orbit17                 orbit17 0.723375700
graph9                   graph9 0.722801369
graph5                   graph5 0.722783635
close                     close 0.720840389
sixth                     sixth 0.704456949
graph20                 graph20 0.674719419
orbit5                   orbit5 0.673003002
graph1                   graph1 0.669028612
orbit24                 orbit24 0.656018779
third                     third 0.636707144
orbit35                 orbit35 0.618540804
graph15                 graph15 0.616354132
orbit62                 orbit62 0.611059310
orbit64                 orbit64 0.600450559
orbit27                 orbit27 0.593162756
graph18                 graph18 0.566710740
graph26                 graph26 0.556092548
orbit37                 orbit37 0.555019030
graph3                   graph3 0.551548832
orbit51                 orbit51 0.543072980
orbit29                 orbit29 0.518290620
orbit30                 orbit30 0.503019862
orbit28                 orbit28 0.496900261
orbit4                   orbit4 0.493697057
orbit46                 orbit46 0.487867656
orbit40                 orbit40 0.484940486
orbit38                 orbit38 0.477515181
orbit16                 orbit16 0.475859307
orbit15                 orbit15 0.456094837
ratio3                   ratio3 0.443515908
orbit10                 orbit10 0.440594804
orbit47                 orbit47 0.435867510
upto_third           upto_third 0.421878112
membership_s22   membership_s22 0.416805153
orbit49                 orbit49 0.415856917
hubscore               hubscore 0.401433276
orbit63                 orbit63 0.395906356
orbit56                 orbit56 0.395875111
orbit21                 orbit21 0.394850844
orbit25                 orbit25 0.391279912
graph25                 graph25 0.388747586
bigcom153             bigcom153 0.376988052
orbit32                 orbit32 0.375382655
orbit55                 orbit55 0.375182904
upto_fifth           upto_fifth 0.360329953
bigcom80               bigcom80 0.357863480
upto_second         upto_second 0.352534208
fifth                     fifth 0.348853459
membership_s8     membership_s8 0.346700734
orbit54                 orbit54 0.340565378
orbit2                   orbit2 0.338473669
orbit48                 orbit48 0.337139042
upto_fourth         upto_fourth 0.333466857
graph0                   graph0 0.330801106
orbit12                 orbit12 0.326204981
orbit41                 orbit41 0.326140301
orbit65                 orbit65 0.321855219
membership_s31   membership_s31 0.318089630
orbit9                   orbit9 0.314358198
orbit13                 orbit13 0.313700264
orbit11                 orbit11 0.313682839
graph7                   graph7 0.312263700
bigcom212             bigcom212 0.306008563
bigcom8                 bigcom8 0.304275282
orbit26                 orbit26 0.301463954
orbit1                   orbit1 0.272121187
orbit7                   orbit7 0.270587236
orbit59                 orbit59 0.269761379
orbit52                 orbit52 0.267722107
membership_s27   membership_s27 0.262966787
orbit69                 orbit69 0.262792671
bigcom301             bigcom301 0.259939338
graph29                 graph29 0.248233802
orbit6                   orbit6 0.241333304
bigcom56               bigcom56 0.237864001
membership_s21   membership_s21 0.236066022
graph24                 graph24 0.235772822
graph28                 graph28 0.234436731
orbit66                 orbit66 0.229428681
orbit42                 orbit42 0.226826745
orbit22                 orbit22 0.226006182
graph22                 graph22 0.225978061
membership_s30   membership_s30 0.221923175
second                   second 0.220266842
orbit43                 orbit43 0.218815090
bigcom9                 bigcom9 0.215372301
graph8                   graph8 0.208343020
bigcom162             bigcom162 0.193051966
orbit60                 orbit60 0.192031908
membership_s28   membership_s28 0.191916175
orbit58                 orbit58 0.178847594
orbit44                 orbit44 0.167625398
orbit57                 orbit57 0.165245965
bigcom26               bigcom26 0.161786113
bigcom69               bigcom69 0.150306907
bigcom22               bigcom22 0.147691779
orbit70                 orbit70 0.147623240
graph2                   graph2 0.136996624
coreness               coreness 0.118351006
orbit61                 orbit61 0.115073145
bigcom158             bigcom158 0.111113545
orbit23                 orbit23 0.111095330
orbit33                 orbit33 0.106492917
bigcom93               bigcom93 0.105861215
membership_s36   membership_s36 0.104670748
bigcom4                 bigcom4 0.103270309
evcent                   evcent 0.096568327
ecc                         ecc 0.083600449
bigcom39               bigcom39 0.082046962
bigcom13               bigcom13 0.079469329
orbit53                 orbit53 0.077572505
orbit67                 orbit67 0.073854390
bigcom40               bigcom40 0.070930251
bigcom274             bigcom274 0.063458435
bigcom1                 bigcom1 0.060154414
graph27                 graph27 0.057099100
bigcom3                 bigcom3 0.050179105
membership_s7     membership_s7 0.049424699
orbit68                 orbit68 0.047811945
selfinter             selfinter 0.039478520
bigcom44               bigcom44 0.039261960
membership_s32   membership_s32 0.033079923
membership_s1     membership_s1 0.031220337
membership_s5     membership_s5 0.020428390
AP                           AP 0.020227951
orbit71                 orbit71 0.018327190
membership_s4     membership_s4 0.015136876
bigcom21               bigcom21 0.014292782
pdi                         pdi 0.013429803
membership_s6     membership_s6 0.013334458
membership_s18   membership_s18 0.009899473
bigcom11               bigcom11 0.004254011
orbit0                   orbit0 0.000000000
orbit3                   orbit3 0.000000000
orbit8                   orbit8 0.000000000
orbit14                 orbit14 0.000000000
orbit34                 orbit34 0.000000000
orbit72                 orbit72 0.000000000
eccrad                   eccrad 0.000000000
first                     first 0.000000000
bigcom2                 bigcom2 0.000000000
bigcom6                 bigcom6 0.000000000
bigcom15               bigcom15 0.000000000
bigcom16               bigcom16 0.000000000
bigcom24               bigcom24 0.000000000
bigcom28               bigcom28 0.000000000
bigcom30               bigcom30 0.000000000
bigcom31               bigcom31 0.000000000
bigcom32               bigcom32 0.000000000
bigcom33               bigcom33 0.000000000
bigcom34               bigcom34 0.000000000
bigcom36               bigcom36 0.000000000
bigcom37               bigcom37 0.000000000
bigcom38               bigcom38 0.000000000
bigcom43               bigcom43 0.000000000
bigcom46               bigcom46 0.000000000
bigcom47               bigcom47 0.000000000
bigcom49               bigcom49 0.000000000
bigcom50               bigcom50 0.000000000
bigcom51               bigcom51 0.000000000
bigcom52               bigcom52 0.000000000
bigcom54               bigcom54 0.000000000
bigcom62               bigcom62 0.000000000
bigcom66               bigcom66 0.000000000
bigcom68               bigcom68 0.000000000
bigcom71               bigcom71 0.000000000
bigcom72               bigcom72 0.000000000
bigcom73               bigcom73 0.000000000
bigcom74               bigcom74 0.000000000
bigcom75               bigcom75 0.000000000
bigcom76               bigcom76 0.000000000
bigcom77               bigcom77 0.000000000
bigcom79               bigcom79 0.000000000
bigcom82               bigcom82 0.000000000
bigcom83               bigcom83 0.000000000
bigcom84               bigcom84 0.000000000
bigcom85               bigcom85 0.000000000
bigcom87               bigcom87 0.000000000
bigcom89               bigcom89 0.000000000
bigcom91               bigcom91 0.000000000
bigcom92               bigcom92 0.000000000
bigcom96               bigcom96 0.000000000
bigcom97               bigcom97 0.000000000
bigcom98               bigcom98 0.000000000
bigcom99               bigcom99 0.000000000
bigcom101             bigcom101 0.000000000
bigcom104             bigcom104 0.000000000
bigcom106             bigcom106 0.000000000
bigcom109             bigcom109 0.000000000
bigcom113             bigcom113 0.000000000
bigcom116             bigcom116 0.000000000
bigcom120             bigcom120 0.000000000
bigcom123             bigcom123 0.000000000
bigcom126             bigcom126 0.000000000
bigcom127             bigcom127 0.000000000
bigcom137             bigcom137 0.000000000
bigcom139             bigcom139 0.000000000
bigcom140             bigcom140 0.000000000
bigcom143             bigcom143 0.000000000
bigcom145             bigcom145 0.000000000
bigcom146             bigcom146 0.000000000
bigcom147             bigcom147 0.000000000
bigcom149             bigcom149 0.000000000
bigcom154             bigcom154 0.000000000
bigcom156             bigcom156 0.000000000
bigcom157             bigcom157 0.000000000
bigcom160             bigcom160 0.000000000
bigcom161             bigcom161 0.000000000
bigcom164             bigcom164 0.000000000
bigcom166             bigcom166 0.000000000
bigcom167             bigcom167 0.000000000
bigcom171             bigcom171 0.000000000
bigcom173             bigcom173 0.000000000
bigcom175             bigcom175 0.000000000
bigcom176             bigcom176 0.000000000
bigcom177             bigcom177 0.000000000
bigcom178             bigcom178 0.000000000
bigcom180             bigcom180 0.000000000
bigcom181             bigcom181 0.000000000
bigcom184             bigcom184 0.000000000
bigcom186             bigcom186 0.000000000
bigcom187             bigcom187 0.000000000
bigcom189             bigcom189 0.000000000
bigcom194             bigcom194 0.000000000
bigcom195             bigcom195 0.000000000
bigcom196             bigcom196 0.000000000
bigcom204             bigcom204 0.000000000
bigcom205             bigcom205 0.000000000
bigcom214             bigcom214 0.000000000
bigcom222             bigcom222 0.000000000
bigcom223             bigcom223 0.000000000
bigcom226             bigcom226 0.000000000
bigcom227             bigcom227 0.000000000
bigcom229             bigcom229 0.000000000
bigcom233             bigcom233 0.000000000
bigcom236             bigcom236 0.000000000
bigcom237             bigcom237 0.000000000
bigcom246             bigcom246 0.000000000
bigcom248             bigcom248 0.000000000
bigcom249             bigcom249 0.000000000
bigcom250             bigcom250 0.000000000
bigcom254             bigcom254 0.000000000
bigcom266             bigcom266 0.000000000
bigcom269             bigcom269 0.000000000
bigcom272             bigcom272 0.000000000
bigcom281             bigcom281 0.000000000
bigcom291             bigcom291 0.000000000
bigcom292             bigcom292 0.000000000
bigcom295             bigcom295 0.000000000
bigcom299             bigcom299 0.000000000
bigcom306             bigcom306 0.000000000
bigcom309             bigcom309 0.000000000
bigcom314             bigcom314 0.000000000
bigcom321             bigcom321 0.000000000
bigcom341             bigcom341 0.000000000
bigcom350             bigcom350 0.000000000
bigcom353             bigcom353 0.000000000
bigcom359             bigcom359 0.000000000
bigcom363             bigcom363 0.000000000
bigcom365             bigcom365 0.000000000
bigcom385             bigcom385 0.000000000
bigcom386             bigcom386 0.000000000
bigcom408             bigcom408 0.000000000
bigcom412             bigcom412 0.000000000
bigcom480             bigcom480 0.000000000
membership_s3     membership_s3 0.000000000
membership_s9     membership_s9 0.000000000
membership_s11   membership_s11 0.000000000
membership_s12   membership_s12 0.000000000
membership_s14   membership_s14 0.000000000
membership_s15   membership_s15 0.000000000
membership_s16   membership_s16 0.000000000
membership_s17   membership_s17 0.000000000
membership_s20   membership_s20 0.000000000
membership_s24   membership_s24 0.000000000
membership_s25   membership_s25 0.000000000
membership_s26   membership_s26 0.000000000
membership_s33   membership_s33 0.000000000
membership_s37   membership_s37 0.000000000
[1] "Dataset: all_C Model RF, run: 9 of 10 2015-06-18 00:59:30"
     |      Out-of-bag   |
Tree |      MSE  %Var(y) |
   1 |  0.08422   211.99 |
   2 |  0.07442   187.33 |
   3 |  0.07116   179.12 |
   4 |  0.06751   169.95 |
   5 |  0.06506   163.78 |
   6 |  0.06246   157.23 |
   7 |   0.0619   155.81 |
   8 |   0.0594   149.53 |
   9 |  0.05759   144.97 |
  10 |  0.05564   140.05 |
  11 |  0.05368   135.12 |
  12 |  0.05267   132.58 |
  13 |   0.0517   130.15 |
  14 |  0.05088   128.07 |
  15 |  0.05055   127.24 |
  16 |  0.05014   126.20 |
  17 |  0.04966   125.00 |
  18 |  0.04919   123.83 |
  19 |  0.04884   122.93 |
  20 |   0.0485   122.07 |
  21 |  0.04822   121.37 |
  22 |  0.04793   120.65 |
  23 |  0.04766   119.97 |
  24 |  0.04741   119.34 |
  25 |  0.04726   118.96 |
  26 |  0.04706   118.47 |
  27 |  0.04695   118.18 |
  28 |  0.04692   118.11 |
  29 |  0.04673   117.64 |
  30 |  0.04655   117.19 |
  31 |  0.04645   116.92 |
  32 |  0.04624   116.39 |
  33 |  0.04619   116.27 |
  34 |  0.04603   115.86 |
  35 |  0.04592   115.60 |
  36 |  0.04591   115.58 |
  37 |  0.04591   115.57 |
  38 |  0.04582   115.34 |
  39 |  0.04574   115.13 |
  40 |  0.04565   114.92 |
  41 |  0.04556   114.69 |
  42 |  0.04547   114.45 |
  43 |  0.04543   114.37 |
  44 |  0.04532   114.09 |
  45 |  0.04526   113.94 |
  46 |  0.04521   113.80 |
  47 |  0.04515   113.66 |
  48 |  0.04512   113.57 |
  49 |  0.04501   113.30 |
  50 |  0.04494   113.13 |
  51 |  0.04488   112.98 |
  52 |  0.04484   112.86 |
  53 |  0.04485   112.91 |
  54 |  0.04482   112.82 |
  55 |  0.04474   112.62 |
  56 |  0.04467   112.43 |
  57 |  0.04462   112.31 |
  58 |  0.04456   112.16 |
  59 |  0.04454   112.12 |
  60 |  0.04447   111.95 |
  61 |  0.04442   111.81 |
  62 |  0.04442   111.81 |
  63 |  0.04439   111.74 |
  64 |  0.04436   111.66 |
  65 |  0.04435   111.63 |
  66 |  0.04431   111.53 |
  67 |   0.0443   111.51 |
  68 |  0.04424   111.36 |
  69 |   0.0442   111.26 |
  70 |  0.04418   111.21 |
  71 |  0.04416   111.15 |
  72 |  0.04414   111.10 |
  73 |  0.04408   110.96 |
  74 |  0.04405   110.88 |
  75 |  0.04405   110.88 |
  76 |  0.04402   110.82 |
  77 |  0.04398   110.70 |
  78 |  0.04397   110.68 |
  79 |  0.04395   110.63 |
  80 |  0.04395   110.63 |
  81 |  0.04394   110.60 |
  82 |  0.04393   110.59 |
  83 |  0.04391   110.54 |
  84 |  0.04389   110.47 |
  85 |  0.04386   110.42 |
  86 |  0.04387   110.42 |
  87 |  0.04387   110.43 |
  88 |  0.04383   110.33 |
  89 |  0.04383   110.32 |
  90 |  0.04381   110.28 |
  91 |  0.04378   110.20 |
  92 |  0.04378   110.19 |
  93 |  0.04375   110.14 |
  94 |  0.04371   110.04 |
  95 |  0.04368   109.94 |
  96 |  0.04366   109.89 |
  97 |  0.04365   109.88 |
  98 |  0.04361   109.79 |
  99 |   0.0436   109.75 |
 100 |  0.04358   109.71 |
[1] "Random Forest variable coefficients"
                      %IncMSE IncNodePurity
graph5           1.082464e-02  1.715558e+00
graph6           8.722258e-03  2.742732e+00
graph7           9.000865e-03  1.259522e+00
graph8           1.653247e-03  6.428623e-01
graph9           9.609194e-03  2.861863e+00
graph10          2.314339e-02  3.649565e+00
graph11          1.421570e-02  3.540295e+00
graph12          1.157261e-02  3.153341e+00
graph13          1.409098e-02  2.776685e+00
graph14          9.120299e-03  2.936674e+00
graph15          2.120675e-02  2.732996e+00
graph16          1.493616e-02  3.514016e+00
graph17          1.587412e-02  2.919784e+00
graph18          7.183783e-03  1.362564e+00
graph19          1.559673e-02  3.694421e+00
graph20          1.441215e-02  2.610998e+00
graph21          1.522015e-02  2.298347e+00
graph22          4.551726e-03  1.465712e+00
graph23          1.591265e-02  3.605647e+00
graph24          1.088284e-02  1.083428e+00
graph25          1.377405e-02  2.138557e+00
graph26          7.264314e-03  1.328013e+00
graph27          1.742935e-03  7.390054e-01
graph28          1.773219e-03  6.639313e-01
graph29          1.149493e-03  5.256374e-01
orbit0           2.443574e-03  9.209386e-01
orbit1           1.320401e-02  2.912556e+00
orbit2           1.759385e-03  1.431234e+00
orbit3           1.908860e-03  8.664664e-01
orbit4           1.140549e-02  2.781602e+00
orbit5           9.381210e-03  1.911597e+00
orbit6           1.209804e-02  2.910202e+00
orbit7           3.501801e-03  1.232365e+00
orbit8           8.569013e-03  1.968311e+00
orbit9           1.225988e-02  2.868847e+00
orbit10          5.947248e-03  1.152082e+00
orbit11          2.058664e-03  1.088931e+00
orbit12          4.883107e-03  1.115028e+00
orbit13          2.524649e-03  7.138171e-01
orbit14          8.680276e-04  6.712281e-01
orbit15          1.027186e-02  2.415153e+00
orbit16          1.746623e-02  2.529429e+00
orbit17          1.373767e-02  2.385698e+00
orbit18          3.032958e-02  5.500459e+00
orbit19          8.262932e-03  3.107595e+00
orbit20          1.514214e-02  2.939416e+00
orbit21          9.329574e-03  1.727930e+00
orbit22          1.128973e-02  3.932368e+00
orbit23          2.862360e-03  1.097458e+00
orbit24          1.461472e-02  3.683028e+00
orbit25          5.564213e-03  1.536586e+00
orbit26          4.450717e-03  1.198531e+00
orbit27          1.604327e-02  3.550982e+00
orbit28          1.110629e-02  2.578095e+00
orbit29          1.128902e-02  1.345235e+00
orbit30          9.143022e-03  1.658578e+00
orbit31          1.244410e-02  3.765380e+00
orbit32          6.202959e-03  1.799762e+00
orbit33          5.536041e-03  9.177067e-01
orbit34          1.527528e-02  2.340821e+00
orbit35          1.937442e-02  3.590596e+00
orbit36          1.685455e-02  3.006146e+00
orbit37          1.585310e-02  2.300786e+00
orbit38          4.978541e-03  2.076264e+00
orbit39          1.596420e-02  3.425796e+00
orbit40          1.296210e-02  1.807113e+00
orbit41          5.690185e-03  1.577372e+00
orbit42          2.070751e-03  6.341547e-01
[truncated: 140,732 more chars]
