# Supplementary material for: Distinctive Behaviors of Druggable Proteins in Cellular Networks
Source: PLoS Comput Biol. 2015 Dec 23;11(12):e1004597. doi: 10.1371/journal.pcbi.1004597 (PMC4689399; doi:10.1371/journal.pcbi.1004597)
Supplement: S1 File — (ZIP) [file pcbi.1004597.s004.zip › S1_File/direct.atc.20150613.random.ppi.optimised_Target_results_all_CT.txt]

[[1]]
[1] "all_CT"

[1] "Dataset: all_CT Model GBM, run: 1 of 10 2015-06-17 22:56:35"
Iter   TrainDeviance   ValidDeviance   StepSize   Improve
     1        0.0249            -nan     0.0100    0.0002
     2        0.0230            -nan     0.0100    0.0000
     3        0.0215            -nan     0.0100   -0.0000
     4        0.0210            -nan     0.0100   -0.0000
     5        0.0199            -nan     0.0100   -0.0000
     6        0.0193            -nan     0.0100    0.0001
     7        0.0189            -nan     0.0100   -0.0000
     8        0.0186            -nan     0.0100   -0.0000
     9        0.0182            -nan     0.0100    0.0000
    10        0.0179            -nan     0.0100    0.0000
    20        0.0150            -nan     0.0100   -0.0000
    40        0.0120            -nan     0.0100    0.0000
    60        0.0103            -nan     0.0100   -0.0000
    80        0.0089            -nan     0.0100   -0.0000
   100        0.0080            -nan     0.0100   -0.0000
   120        0.0073            -nan     0.0100   -0.0000
   140        0.0067            -nan     0.0100   -0.0000
   160        0.0061            -nan     0.0100   -0.0000
   180        0.0057            -nan     0.0100   -0.0000
   200        0.0053            -nan     0.0100   -0.0000
   220        0.0049            -nan     0.0100   -0.0000
   240        0.0046            -nan     0.0100   -0.0000
   260        0.0043            -nan     0.0100   -0.0000
   280        0.0040            -nan     0.0100   -0.0000
   300        0.0038            -nan     0.0100   -0.0000
   320        0.0036            -nan     0.0100   -0.0000
   340        0.0034            -nan     0.0100   -0.0000
   357        0.0032            -nan     0.0100   -0.0000

[1] "GBM variable coefficients"
                            var      rel.inf
ratio5                   ratio5 4.9389914865
V2                           V2 4.8910919231
orbit69                 orbit69 4.8106821038
ratio4                   ratio4 4.2615502876
graph17                 graph17 3.8191358156
comsize                 comsize 3.6978511857
bigcom181             bigcom181 3.1045768828
pagerank               pagerank 2.7580736509
outer                     outer 2.3299473652
graph25                 graph25 2.1799891627
spin_vertex         spin_vertex 2.1774513874
fifth                     fifth 2.1579560170
bet                         bet 1.9853446857
ratio2                   ratio2 1.9412700578
graph13                 graph13 1.8037958571
graph1                   graph1 1.6940037920
adhesion               adhesion 1.6251099460
fourth                   fourth 1.6080318189
V1                           V1 1.5747083085
orbit18                 orbit18 1.4265122559
ratio6                   ratio6 1.3880613264
graph3                   graph3 1.3596834379
membership_s9     membership_s9 1.2820637151
walktrap_vertex walktrap_vertex 1.2770582865
graph0                   graph0 1.2726422693
constraint           constraint 1.2549746643
orbit20                 orbit20 1.2329355905
trans                     trans 1.2170271025
knn                         knn 1.1830221542
membership_s30   membership_s30 1.1705682696
graph16                 graph16 1.1222530055
ratio1                   ratio1 1.0856309232
orbit50                 orbit50 1.0498103004
close                     close 0.9510555779
bigcom40               bigcom40 0.9439757401
inner                     inner 0.9177952571
ratio3                   ratio3 0.8839970576
cohesion               cohesion 0.8784607177
ioratio                 ioratio 0.8273525126
graph6                   graph6 0.7701031084
upto_fifth           upto_fifth 0.7248238606
orbit39                 orbit39 0.7080800032
graph9                   graph9 0.6924859743
membership_s36   membership_s36 0.6827893149
graph15                 graph15 0.6772769112
third                     third 0.6574993882
bigcom92               bigcom92 0.6256904950
graph12                 graph12 0.5934371044
graph23                 graph23 0.5464526199
graph11                 graph11 0.5349469607
graph4                   graph4 0.5229105002
graph19                 graph19 0.5114894120
bigcom4                 bigcom4 0.5088470950
graph14                 graph14 0.5054502195
orbit36                 orbit36 0.4953961883
orbit22                 orbit22 0.4809078614
orbit62                 orbit62 0.4753248092
hubscore               hubscore 0.4497129473
graph5                   graph5 0.4445029909
bigcom8                 bigcom8 0.4422708315
bigcom1                 bigcom1 0.4359165804
pdi                         pdi 0.4045954675
orbit19                 orbit19 0.3829597411
graph10                 graph10 0.3743847710
orbit27                 orbit27 0.3724576801
graph21                 graph21 0.3684116217
orbit63                 orbit63 0.3656339575
orbit35                 orbit35 0.3633234195
orbit17                 orbit17 0.3626450662
graph2                   graph2 0.3625766681
orbit24                 orbit24 0.3559155894
orbit9                   orbit9 0.3556595935
sixth                     sixth 0.3528468777
membership_s1     membership_s1 0.3059252165
orbit31                 orbit31 0.2965298069
orbit5                   orbit5 0.2764606216
graph22                 graph22 0.2635551536
upto_sixth           upto_sixth 0.2605139733
orbit45                 orbit45 0.2462494513
orbit40                 orbit40 0.2389322917
orbit16                 orbit16 0.2187427218
membership_s18   membership_s18 0.2115695809
graph20                 graph20 0.2055420283
orbit28                 orbit28 0.2041159140
orbit25                 orbit25 0.1911635424
membership_s31   membership_s31 0.1859757698
orbit56                 orbit56 0.1738197816
orbit4                   orbit4 0.1725063866
coreness               coreness 0.1568773079
upto_third           upto_third 0.1562483599
graph7                   graph7 0.1548998283
graph26                 graph26 0.1540913371
ecc                         ecc 0.1539865870
orbit54                 orbit54 0.1419866626
membership_s32   membership_s32 0.1261705306
upto_fourth         upto_fourth 0.1240727886
orbit37                 orbit37 0.1205697474
orbit52                 orbit52 0.1164287085
orbit21                 orbit21 0.1163768007
orbit57                 orbit57 0.1158488172
orbit29                 orbit29 0.0997630588
orbit41                 orbit41 0.0939302880
orbit71                 orbit71 0.0929555710
orbit64                 orbit64 0.0849014184
membership_s6     membership_s6 0.0814778838
membership_s37   membership_s37 0.0789937834
membership_s21   membership_s21 0.0771390235
orbit55                 orbit55 0.0765629594
orbit46                 orbit46 0.0763686584
orbit47                 orbit47 0.0751030770
orbit59                 orbit59 0.0724748468
graph18                 graph18 0.0627251950
orbit61                 orbit61 0.0620426906
membership_s27   membership_s27 0.0611693936
orbit65                 orbit65 0.0608450960
graph29                 graph29 0.0592601920
selfinter             selfinter 0.0576547747
membership_s7     membership_s7 0.0550310182
orbit11                 orbit11 0.0524174010
orbit23                 orbit23 0.0508479813
graph24                 graph24 0.0433744465
bigcom3                 bigcom3 0.0403353541
upto_second         upto_second 0.0401334478
AP                           AP 0.0386973107
orbit51                 orbit51 0.0334682259
orbit13                 orbit13 0.0324585857
orbit49                 orbit49 0.0298446182
orbit12                 orbit12 0.0292225290
orbit6                   orbit6 0.0277962636
graph28                 graph28 0.0277406924
graph27                 graph27 0.0259323409
orbit70                 orbit70 0.0242617341
orbit15                 orbit15 0.0224277273
orbit38                 orbit38 0.0201331937
orbit30                 orbit30 0.0197964757
orbit2                   orbit2 0.0184124352
orbit68                 orbit68 0.0066291939
orbit67                 orbit67 0.0051817762
orbit7                   orbit7 0.0009015535
orbit58                 orbit58 0.0002605395
graph8                   graph8 0.0000000000
orbit0                   orbit0 0.0000000000
orbit1                   orbit1 0.0000000000
orbit3                   orbit3 0.0000000000
orbit8                   orbit8 0.0000000000
orbit10                 orbit10 0.0000000000
orbit14                 orbit14 0.0000000000
orbit26                 orbit26 0.0000000000
orbit32                 orbit32 0.0000000000
orbit33                 orbit33 0.0000000000
orbit34                 orbit34 0.0000000000
orbit42                 orbit42 0.0000000000
orbit43                 orbit43 0.0000000000
orbit44                 orbit44 0.0000000000
orbit48                 orbit48 0.0000000000
orbit53                 orbit53 0.0000000000
orbit60                 orbit60 0.0000000000
orbit66                 orbit66 0.0000000000
orbit72                 orbit72 0.0000000000
eccrad                   eccrad 0.0000000000
evcent                   evcent 0.0000000000
first                     first 0.0000000000
second                   second 0.0000000000
bigcom2                 bigcom2 0.0000000000
bigcom6                 bigcom6 0.0000000000
bigcom9                 bigcom9 0.0000000000
bigcom11               bigcom11 0.0000000000
bigcom13               bigcom13 0.0000000000
bigcom15               bigcom15 0.0000000000
bigcom16               bigcom16 0.0000000000
bigcom21               bigcom21 0.0000000000
bigcom22               bigcom22 0.0000000000
bigcom24               bigcom24 0.0000000000
bigcom26               bigcom26 0.0000000000
bigcom28               bigcom28 0.0000000000
bigcom30               bigcom30 0.0000000000
bigcom31               bigcom31 0.0000000000
bigcom32               bigcom32 0.0000000000
bigcom33               bigcom33 0.0000000000
bigcom34               bigcom34 0.0000000000
bigcom36               bigcom36 0.0000000000
bigcom37               bigcom37 0.0000000000
bigcom38               bigcom38 0.0000000000
bigcom39               bigcom39 0.0000000000
bigcom43               bigcom43 0.0000000000
bigcom44               bigcom44 0.0000000000
bigcom46               bigcom46 0.0000000000
bigcom47               bigcom47 0.0000000000
bigcom49               bigcom49 0.0000000000
bigcom50               bigcom50 0.0000000000
bigcom51               bigcom51 0.0000000000
bigcom52               bigcom52 0.0000000000
bigcom54               bigcom54 0.0000000000
bigcom56               bigcom56 0.0000000000
bigcom62               bigcom62 0.0000000000
bigcom66               bigcom66 0.0000000000
bigcom68               bigcom68 0.0000000000
bigcom69               bigcom69 0.0000000000
bigcom71               bigcom71 0.0000000000
bigcom72               bigcom72 0.0000000000
bigcom73               bigcom73 0.0000000000
bigcom74               bigcom74 0.0000000000
bigcom75               bigcom75 0.0000000000
bigcom76               bigcom76 0.0000000000
bigcom77               bigcom77 0.0000000000
bigcom79               bigcom79 0.0000000000
bigcom80               bigcom80 0.0000000000
bigcom82               bigcom82 0.0000000000
bigcom83               bigcom83 0.0000000000
bigcom84               bigcom84 0.0000000000
bigcom85               bigcom85 0.0000000000
bigcom87               bigcom87 0.0000000000
bigcom89               bigcom89 0.0000000000
bigcom91               bigcom91 0.0000000000
bigcom93               bigcom93 0.0000000000
bigcom96               bigcom96 0.0000000000
bigcom97               bigcom97 0.0000000000
bigcom98               bigcom98 0.0000000000
bigcom99               bigcom99 0.0000000000
bigcom101             bigcom101 0.0000000000
bigcom104             bigcom104 0.0000000000
bigcom106             bigcom106 0.0000000000
bigcom109             bigcom109 0.0000000000
bigcom113             bigcom113 0.0000000000
bigcom116             bigcom116 0.0000000000
bigcom120             bigcom120 0.0000000000
bigcom123             bigcom123 0.0000000000
bigcom126             bigcom126 0.0000000000
bigcom127             bigcom127 0.0000000000
bigcom137             bigcom137 0.0000000000
bigcom139             bigcom139 0.0000000000
bigcom140             bigcom140 0.0000000000
bigcom143             bigcom143 0.0000000000
bigcom145             bigcom145 0.0000000000
bigcom146             bigcom146 0.0000000000
bigcom147             bigcom147 0.0000000000
bigcom149             bigcom149 0.0000000000
bigcom153             bigcom153 0.0000000000
bigcom154             bigcom154 0.0000000000
bigcom156             bigcom156 0.0000000000
bigcom157             bigcom157 0.0000000000
bigcom158             bigcom158 0.0000000000
bigcom160             bigcom160 0.0000000000
bigcom161             bigcom161 0.0000000000
bigcom162             bigcom162 0.0000000000
bigcom164             bigcom164 0.0000000000
bigcom166             bigcom166 0.0000000000
bigcom167             bigcom167 0.0000000000
bigcom171             bigcom171 0.0000000000
bigcom173             bigcom173 0.0000000000
bigcom175             bigcom175 0.0000000000
bigcom176             bigcom176 0.0000000000
bigcom177             bigcom177 0.0000000000
bigcom178             bigcom178 0.0000000000
bigcom180             bigcom180 0.0000000000
bigcom184             bigcom184 0.0000000000
bigcom186             bigcom186 0.0000000000
bigcom187             bigcom187 0.0000000000
bigcom189             bigcom189 0.0000000000
bigcom194             bigcom194 0.0000000000
bigcom195             bigcom195 0.0000000000
bigcom196             bigcom196 0.0000000000
bigcom204             bigcom204 0.0000000000
bigcom205             bigcom205 0.0000000000
bigcom212             bigcom212 0.0000000000
bigcom214             bigcom214 0.0000000000
bigcom222             bigcom222 0.0000000000
bigcom223             bigcom223 0.0000000000
bigcom226             bigcom226 0.0000000000
bigcom227             bigcom227 0.0000000000
bigcom229             bigcom229 0.0000000000
bigcom233             bigcom233 0.0000000000
bigcom236             bigcom236 0.0000000000
bigcom237             bigcom237 0.0000000000
bigcom246             bigcom246 0.0000000000
bigcom248             bigcom248 0.0000000000
bigcom249             bigcom249 0.0000000000
bigcom250             bigcom250 0.0000000000
bigcom254             bigcom254 0.0000000000
bigcom266             bigcom266 0.0000000000
bigcom269             bigcom269 0.0000000000
bigcom272             bigcom272 0.0000000000
bigcom274             bigcom274 0.0000000000
bigcom281             bigcom281 0.0000000000
bigcom291             bigcom291 0.0000000000
bigcom292             bigcom292 0.0000000000
bigcom295             bigcom295 0.0000000000
bigcom299             bigcom299 0.0000000000
bigcom301             bigcom301 0.0000000000
bigcom306             bigcom306 0.0000000000
bigcom309             bigcom309 0.0000000000
bigcom314             bigcom314 0.0000000000
bigcom321             bigcom321 0.0000000000
bigcom341             bigcom341 0.0000000000
bigcom350             bigcom350 0.0000000000
bigcom353             bigcom353 0.0000000000
bigcom359             bigcom359 0.0000000000
bigcom363             bigcom363 0.0000000000
bigcom365             bigcom365 0.0000000000
bigcom385             bigcom385 0.0000000000
bigcom386             bigcom386 0.0000000000
bigcom408             bigcom408 0.0000000000
bigcom412             bigcom412 0.0000000000
bigcom480             bigcom480 0.0000000000
membership_s3     membership_s3 0.0000000000
membership_s4     membership_s4 0.0000000000
membership_s5     membership_s5 0.0000000000
membership_s8     membership_s8 0.0000000000
membership_s11   membership_s11 0.0000000000
membership_s12   membership_s12 0.0000000000
membership_s14   membership_s14 0.0000000000
membership_s15   membership_s15 0.0000000000
membership_s16   membership_s16 0.0000000000
membership_s17   membership_s17 0.0000000000
membership_s20   membership_s20 0.0000000000
membership_s22   membership_s22 0.0000000000
membership_s24   membership_s24 0.0000000000
membership_s25   membership_s25 0.0000000000
membership_s26   membership_s26 0.0000000000
membership_s28   membership_s28 0.0000000000
membership_s33   membership_s33 0.0000000000
[1] "Dataset: all_CT Model RF, run: 1 of 10 2015-06-17 23:03:18"
     |      Out-of-bag   |
Tree |      MSE  %Var(y) |
   1 | 0.002885   151.24 |
   2 | 0.002696   141.38 |
   3 | 0.002678   140.38 |
   4 | 0.003068   160.84 |
   5 | 0.003154   165.35 |
   6 | 0.003029   158.82 |
   7 | 0.002973   155.90 |
   8 | 0.002793   146.46 |
   9 | 0.002831   148.45 |
  10 | 0.002698   141.44 |
  11 | 0.002725   142.90 |
  12 | 0.002694   141.24 |
  13 | 0.002547   133.53 |
  14 |  0.00249   130.54 |
  15 | 0.002416   126.69 |
  16 | 0.002452   128.56 |
  17 | 0.002434   127.63 |
  18 | 0.002373   124.41 |
  19 | 0.002352   123.33 |
  20 | 0.002319   121.60 |
  21 | 0.002305   120.84 |
  22 | 0.002308   121.02 |
  23 | 0.002294   120.30 |
  24 |  0.00228   119.52 |
  25 | 0.002255   118.22 |
  26 | 0.002256   118.26 |
  27 | 0.002255   118.24 |
  28 | 0.002251   118.04 |
  29 | 0.002237   117.31 |
  30 | 0.002231   116.98 |
  31 | 0.002223   116.56 |
  32 | 0.002214   116.07 |
  33 | 0.002204   115.58 |
  34 | 0.002203   115.53 |
  35 | 0.002192   114.94 |
  36 | 0.002183   114.46 |
  37 | 0.002181   114.33 |
  38 | 0.002176   114.11 |
  39 | 0.002175   114.03 |
  40 | 0.002165   113.49 |
  41 | 0.002165   113.53 |
  42 | 0.002169   113.72 |
  43 | 0.002164   113.45 |
  44 | 0.002168   113.66 |
  45 | 0.002158   113.15 |
  46 | 0.002148   112.63 |
  47 | 0.002149   112.66 |
  48 | 0.002142   112.31 |
  49 | 0.002142   112.32 |
  50 | 0.002141   112.24 |
  51 | 0.002138   112.08 |
  52 | 0.002133   111.83 |
  53 |  0.00213   111.68 |
  54 | 0.002126   111.45 |
  55 | 0.002124   111.37 |
  56 | 0.002123   111.33 |
  57 | 0.002124   111.36 |
  58 | 0.002128   111.55 |
  59 | 0.002122   111.28 |
  60 | 0.002121   111.18 |
  61 | 0.002118   111.06 |
  62 | 0.002114   110.82 |
  63 | 0.002111   110.67 |
  64 | 0.002109   110.57 |
  65 | 0.002107   110.47 |
  66 | 0.002113   110.79 |
  67 | 0.002107   110.47 |
  68 | 0.002106   110.41 |
  69 | 0.002106   110.40 |
  70 | 0.002102   110.18 |
  71 | 0.002102   110.20 |
  72 | 0.002101   110.18 |
  73 | 0.002099   110.03 |
  74 | 0.002099   110.06 |
  75 |  0.00209   109.59 |
  76 |  0.00209   109.59 |
  77 | 0.002092   109.71 |
  78 | 0.002093   109.72 |
  79 | 0.002092   109.68 |
  80 | 0.002092   109.67 |
  81 | 0.002093   109.75 |
  82 | 0.002092   109.67 |
  83 | 0.002097   109.96 |
  84 | 0.002092   109.66 |
  85 | 0.002092   109.70 |
  86 | 0.002092   109.67 |
  87 | 0.002089   109.53 |
  88 | 0.002089   109.54 |
  89 | 0.002087   109.43 |
  90 | 0.002085   109.30 |
  91 | 0.002082   109.18 |
  92 | 0.002085   109.33 |
  93 | 0.002084   109.29 |
  94 | 0.002083   109.24 |
  95 | 0.002084   109.26 |
  96 | 0.002083   109.23 |
  97 | 0.002085   109.33 |
  98 | 0.002084   109.28 |
  99 | 0.002082   109.18 |
 100 | 0.002081   109.11 |
[1] "Random Forest variable coefficients"
                      %IncMSE IncNodePurity
graph5           2.060316e-03  9.011863e-02
graph6           4.267923e-04  1.095861e-01
graph7           6.390040e-04  8.010504e-02
graph8           2.551210e-04  6.208835e-02
graph9           1.412207e-04  8.957539e-02
graph10          5.081383e-04  1.612121e-01
graph11          1.208218e-02  2.077285e-01
graph12          6.802526e-03  1.384670e-01
graph13          2.714914e-03  1.129747e-01
graph14          4.675620e-03  1.291796e-01
graph15          2.125324e-04  1.356570e-01
graph16          1.380798e-03  1.971480e-01
graph17          1.056634e-03  2.552412e-01
graph18          1.473605e-03  7.814952e-02
graph19          2.078214e-03  1.122358e-01
graph20          1.332344e-03  1.011254e-01
graph21          4.714022e-04  4.968588e-02
graph22          1.266275e-03  3.635230e-02
graph23          7.751835e-04  1.764845e-01
graph24          6.169409e-04  2.633703e-02
graph25          1.514615e-03  1.301183e-01
graph26          4.788096e-04  7.611261e-02
graph27          1.031728e-03  3.501977e-02
graph28          1.664798e-04  5.566503e-02
graph29          9.839198e-06  8.025021e-02
orbit0           2.562793e-08  6.204669e-02
orbit1           8.747428e-04  9.599416e-02
orbit2           3.869359e-05  6.783269e-02
orbit3           5.679919e-04  1.987777e-02
orbit4           1.767496e-03  1.378881e-01
orbit5           1.506149e-03  1.047969e-01
orbit6           9.783549e-03  1.040839e-01
orbit7           7.489591e-05  4.742328e-02
orbit8           1.773844e-03  4.504093e-02
orbit9           1.169400e-03  1.730027e-01
orbit10          6.752701e-06  1.907295e-02
orbit11          6.572780e-05  5.173469e-02
orbit12          1.903349e-04  1.564435e-03
orbit13          1.510669e-04  3.986001e-02
orbit14          5.754796e-04  5.723638e-02
orbit15          1.907883e-04  9.307409e-02
orbit16          1.211770e-03  3.023617e-02
orbit17          8.393553e-04  7.997539e-02
orbit18          6.893432e-04  1.796199e-01
orbit19          1.123769e-03  1.522515e-01
orbit20          9.934849e-04  1.447073e-01
orbit21          1.725093e-03  5.944385e-02
orbit22          7.851962e-03  3.142485e-01
orbit23          5.651353e-05  5.319945e-02
orbit24          7.474276e-03  2.958532e-01
orbit25          2.703921e-05  9.803922e-03
orbit26          8.383845e-04  4.394449e-02
orbit27          2.036296e-03  1.858244e-01
orbit28          1.698432e-05  3.666193e-02
orbit29          9.092976e-06  9.166667e-03
orbit30          3.435033e-04  2.152623e-02
orbit31          3.552558e-03  1.684495e-01
orbit32          1.741322e-05  6.457121e-02
orbit33          0.000000e+00  1.040286e-16
orbit34          7.087947e-04  1.019656e-01
orbit35          9.857525e-04  2.686977e-01
orbit36          1.553926e-04  1.092723e-01
orbit37          6.428203e-04  3.775781e-02
orbit38          3.921915e-05  3.684280e-02
orbit39          4.579585e-03  2.746840e-01
orbit40          6.408695e-03  1.415499e-01
orbit41          4.636972e-04  5.780620e-04
orbit42          1.146415e-03  5.319895e-02
orbit43          0.000000e+00  4.332313e-17
orbit44          7.239616e-05  1.346481e-02
orbit45          7.395588e-03  2.285331e-01
orbit46          5.658883e-05  1.407192e-02
orbit47         -4.553734e-06  8.571429e-03
orbit48          2.244669e-06  9.767442e-03
orbit49          1.963005e-04  9.558552e-02
orbit50          6.095806e-05  3.917060e-01
orbit51          4.898037e-05  3.782859e-02
orbit52          7.410215e-04  1.054241e-02
orbit53          4.514673e-06  1.750000e-02
orbit54          6.473138e-04  1.301635e-01
orbit55          4.216418e-04  8.807486e-02
orbit56          1.921934e-03  4.550980e-02
orbit57          2.309079e-05  4.780509e-03
orbit58          2.278943e-06  9.000000e-03
orbit59          3.607899e-03  1.197115e-01
orbit60          8.387522e-05  1.980198e-02
orbit61          7.000735e-04  5.171865e-02
orbit62          1.502332e-03  8.264421e-02
orbit63          4.864183e-04  6.702486e-02
orbit64          8.817000e-04  7.537455e-02
orbit65          3.744649e-04  4.941839e-02
orbit66          3.242030e-05  1.064412e-03
orbit67          1.129749e-04  9.388579e-03
orbit68          9.056677e-04  2.055433e-02
orbit69          2.912252e-03  1.380055e-01
orbit70          6.386861e-05  9.479167e-04
orbit71          1.113776e-04  9.424051e-03
orbit72          3.832848e-05  4.270944e-02
AP               9.056036e-06  5.173506e-02
bet              1.393331e-03  2.909283e-01
ecc              2.714558e-04  4.070857e-02
eccrad           3.970837e-04  4.392774e-02
close            2.646592e-03  1.652304e-01
constraint       4.692721e-04  1.240315e-01
coreness         2.141985e-04  7.432911e-02
knn              1.413992e-04  2.452192e-01
hubscore         7.367837e-04  2.020388e-01
pagerank         2.717141e-04  3.972902e-01
trans            3.547016e-05  4.756849e-02
evcent           1.349307e-03  1.477238e-01
first            1.248023e-03  3.793596e-02
upto_second      1.867897e-03  1.127802e-01
upto_third       2.695338e-03  1.157796e-01
upto_fourth      4.489402e-03  1.929166e-01
upto_fifth       1.830789e-03  1.132219e-01
upto_sixth       7.595353e-04  1.280419e-01
second           1.493358e-03  8.366659e-02
third            3.276012e-03  9.984391e-02
fourth           7.576796e-04  2.797580e-01
fifth            1.333205e-03  4.872484e-01
sixth            5.807957e-03  3.492225e-01
ratio1           2.068928e-03  3.039567e-01
ratio2           2.950957e-03  3.788381e-01
ratio3           1.731492e-03  4.130937e-01
ratio4           4.668493e-03  4.394388e-01
ratio5           1.034084e-03  1.009127e+00
ratio6           3.692874e-03  3.716949e-01
selfinter        0.000000e+00  0.000000e+00
walktrap_vertex  2.245417e-04  1.960722e-01
bigcom1          1.771850e-06  3.645163e-02
bigcom2          0.000000e+00  0.000000e+00
bigcom3         -1.575297e-05  3.477513e-03
bigcom4          5.643341e-07  1.289855e-02
bigcom6          0.000000e+00  0.000000e+00
bigcom8          9.598121e-05  2.481882e-02
bigcom9          0.000000e+00  2.168404e-21
bigcom11         0.000000e+00  0.000000e+00
bigcom13         0.000000e+00  0.000000e+00
bigcom15         0.000000e+00  1.474515e-19
bigcom16         0.000000e+00  0.000000e+00
bigcom21         0.000000e+00  0.000000e+00
bigcom22         0.000000e+00  0.000000e+00
bigcom24         0.000000e+00  0.000000e+00
bigcom26         0.000000e+00  0.000000e+00
bigcom28         0.000000e+00  0.000000e+00
bigcom30         0.000000e+00  0.000000e+00
bigcom31         0.000000e+00  0.000000e+00
bigcom32         0.000000e+00  0.000000e+00
bigcom33         0.000000e+00  0.000000e+00
bigcom34         0.000000e+00  0.000000e+00
bigcom36         0.000000e+00  0.000000e+00
bigcom37         0.000000e+00  0.000000e+00
bigcom38         0.000000e+00  0.000000e+00
bigcom39         0.000000e+00  0.000000e+00
bigcom40         9.375172e-04  1.467684e-01
bigcom43         0.000000e+00  1.734723e-20
bigcom44         0.000000e+00  3.388132e-23
bigcom46         0.000000e+00  0.000000e+00
bigcom47         0.000000e+00  0.000000e+00
bigcom49         0.000000e+00  0.000000e+00
bigcom50         0.000000e+00  0.000000e+00
bigcom51         0.000000e+00  0.000000e+00
bigcom52         0.000000e+00  0.000000e+00
bigcom54         0.000000e+00  0.000000e+00
bigcom56         0.000000e+00  2.032879e-22
bigcom62         0.000000e+00  0.000000e+00
bigcom66         0.000000e+00  0.000000e+00
bigcom68         0.000000e+00  0.000000e+00
bigcom69         0.000000e+00  0.000000e+00
bigcom71         0.000000e+00  2.032879e-22
bigcom72         0.000000e+00  0.000000e+00
bigcom73         0.000000e+00  0.000000e+00
bigcom74         0.000000e+00  8.673617e-21
bigcom75         0.000000e+00  0.000000e+00
bigcom76         0.000000e+00  0.000000e+00
bigcom77         0.000000e+00  0.000000e+00
bigcom79         0.000000e+00  0.000000e+00
bigcom80         0.000000e+00  0.000000e+00
bigcom82         0.000000e+00  0.000000e+00
bigcom83         0.000000e+00  0.000000e+00
bigcom84         0.000000e+00  0.000000e+00
bigcom85         0.000000e+00  0.000000e+00
bigcom87         0.000000e+00  0.000000e+00
bigcom89         0.000000e+00  0.000000e+00
bigcom91         0.000000e+00  0.000000e+00
bigcom92         1.037979e-04  2.508511e-01
bigcom93         0.000000e+00  0.000000e+00
bigcom96         0.000000e+00  0.000000e+00
bigcom97         0.000000e+00  0.000000e+00
bigcom98         0.000000e+00  0.000000e+00
bigcom99         0.000000e+00  0.000000e+00
bigcom101        0.000000e+00  0.000000e+00
bigcom104        0.000000e+00  0.000000e+00
bigcom106        0.000000e+00  0.000000e+00
bigcom109        0.000000e+00  0.000000e+00
bigcom113        0.000000e+00  0.000000e+00
bigcom116        0.000000e+00  0.000000e+00
bigcom120        0.000000e+00  0.000000e+00
bigcom123        0.000000e+00  0.000000e+00
bigcom126        0.000000e+00  0.000000e+00
bigcom127        0.000000e+00  0.000000e+00
bigcom137        0.000000e+00  0.000000e+00
bigcom139        0.000000e+00  0.000000e+00
bigcom140        0.000000e+00  8.673617e-21
bigcom143        0.000000e+00  0.000000e+00
bigcom145        0.000000e+00  0.000000e+00
bigcom146        0.000000e+00  0.000000e+00
bigcom147        0.000000e+00  0.000000e+00
bigcom149        0.000000e+00  0.000000e+00
bigcom153        0.000000e+00  0.000000e+00
bigcom154        0.000000e+00  0.000000e+00
bigcom156        0.000000e+00  0.000000e+00
bigcom157        0.000000e+00  0.000000e+00
bigcom158        0.000000e+00  0.000000e+00
bigcom160        0.000000e+00  8.673617e-21
bigcom161        0.000000e+00  0.000000e+00
bigcom162        0.000000e+00  0.000000e+00
bigcom164        0.000000e+00  0.000000e+00
bigcom166        0.000000e+00  0.000000e+00
bigcom167        0.000000e+00  0.000000e+00
bigcom171        0.000000e+00  0.000000e+00
bigcom173        0.000000e+00  0.000000e+00
bigcom175        0.000000e+00  0.000000e+00
bigcom176        0.000000e+00  0.000000e+00
bigcom177        0.000000e+00  0.000000e+00
bigcom178        0.000000e+00  0.000000e+00
bigcom180        0.000000e+00  0.000000e+00
bigcom181        1.273136e-04  2.591148e-01
bigcom184        0.000000e+00  0.000000e+00
bigcom186        0.000000e+00  0.000000e+00
bigcom187        0.000000e+00  0.000000e+00
bigcom189        0.000000e+00  0.000000e+00
bigcom194        0.000000e+00  0.000000e+00
bigcom195        0.000000e+00  0.000000e+00
bigcom196        0.000000e+00  0.000000e+00
bigcom204        0.000000e+00  0.000000e+00
bigcom205        0.000000e+00  0.000000e+00
bigcom212        0.000000e+00  0.000000e+00
bigcom214        0.000000e+00  0.000000e+00
bigcom222        0.000000e+00  0.000000e+00
bigcom223        0.000000e+00  0.000000e+00
bigcom226        0.000000e+00  0.000000e+00
bigcom227        0.000000e+00  0.000000e+00
bigcom229        0.000000e+00  0.000000e+00
bigcom233        0.000000e+00  0.000000e+00
bigcom236        0.000000e+00  0.000000e+00
bigcom237        0.000000e+00  3.469447e-20
bigcom246        0.000000e+00  0.000000e+00
bigcom248        0.000000e+00  0.000000e+00
bigcom249        0.000000e+00  8.673617e-21
bigcom250        0.000000e+00  0.000000e+00
bigcom254        0.000000e+00  0.000000e+00
bigcom266        0.000000e+00  0.000000e+00
bigcom269        0.000000e+00  0.000000e+00
bigcom272        0.000000e+00  0.000000e+00
bigcom274        0.000000e+00  0.000000e+00
bigcom281        0.000000e+00  0.000000e+00
bigcom291        0.000000e+00  0.000000e+00
bigcom292        0.000000e+00  0.000000e+00
bigcom295        0.000000e+00  0.000000e+00
bigcom299        0.000000e+00  0.000000e+00
bigcom301        0.000000e+00  3.469447e-20
bigcom306        0.000000e+00  0.000000e+00
bigcom309        0.000000e+00  0.000000e+00
bigcom314        0.000000e+00  0.000000e+00
bigcom321        0.000000e+00  0.000000e+00
bigcom341        0.000000e+00  0.000000e+00
bigcom350        0.000000e+00  0.000000e+00
bigcom353        0.000000e+00  0.000000e+00
bigcom359        0.000000e+00  0.000000e+00
bigcom363        0.000000e+00  0.000000e+00
bigcom365        0.000000e+00  0.000000e+00
bigcom385        0.000000e+00  0.000000e+00
bigcom386        0.000000e+00  0.000000e+00
bigcom408        0.000000e+00  3.388132e-23
bigcom412        0.000000e+00  0.000000e+00
bigcom480        0.000000e+00  0.000000e+00
spin_vertex      1.686108e-04  1.740549e-01
membership_s1    3.076509e-07  2.680545e-02
membership_s3    0.000000e+00  1.355253e-22
membership_s4    2.253267e-06  8.333333e-03
membership_s5    0.000000e+00  0.000000e+00
membership_s6    2.227444e-05  2.176866e-02
membership_s7    8.115174e-05  8.857026e-02
membership_s8    0.000000e+00  0.000000e+00
membership_s9   -2.168091e-05  6.597053e-02
membership_s11   0.000000e+00  0.000000e+00
membership_s12   0.000000e+00  0.000000e+00
membership_s14   0.000000e+00  0.000000e+00
membership_s15   0.000000e+00  0.000000e+00
membership_s16   0.000000e+00  0.000000e+00
membership_s17   0.000000e+00  0.000000e+00
membership_s18   1.141078e-04  1.147256e-01
membership_s20   0.000000e+00  0.000000e+00
membership_s21   4.667225e-06  1.175184e-02
membership_s22   0.000000e+00  0.000000e+00
membership_s24   0.000000e+00  0.000000e+00
membership_s25   0.000000e+00  0.000000e+00
membership_s26   0.000000e+00  6.776264e-23
membership_s27   9.929190e-06  2.287032e-02
membership_s28   0.000000e+00  0.000000e+00
membership_s30   1.239777e-04  1.335340e-01
membership_s31   2.829320e-05  8.901401e-02
membership_s32  -9.556747e-06  5.229545e-02
membership_s33   0.000000e+00  0.000000e+00
membership_s36   1.368317e-04  3.464337e-02
membership_s37  -1.513288e-05  6.969037e-02
V1               2.220951e-03  2.399409e-01
V2               5.899013e-04  5.382030e-01
pdi              4.857485e-05  1.518252e-01
adhesion         1.390538e-03  5.332308e-01
cohesion         2.257739e-03  3.339562e-01
inner            1.573555e-03  4.604434e-01
outer            4.395101e-04  3.107226e-01
ioratio          5.164211e-03  3.824583e-01
comsize          3.925637e-04  3.153620e-01
[1] "Dataset: all_CT Model GLM, run: 1 of 10 2015-06-17 23:05:40"
[1] "glmnet variable coefficients"
                         [,1]          [,2]
(Intercept)     -6.258250e+00 -6.255528e+00
graph0           6.189707e-43  1.186935e-07
graph1          -2.125882e-45 -3.925157e-10
graph2           9.795654e-43  1.827886e-07
graph3          -3.654278e-47 -6.692670e-12
graph4          -3.207514e-48 -5.920739e-13
graph5           1.967015e-45  3.837188e-10
graph6          -9.169442e-47 -1.645394e-11
graph7           1.291920e-44  2.413774e-09
graph8          -2.837779e-43 -5.283567e-08
graph9          -7.911400e-49 -1.451076e-13
graph10         -6.392258e-50 -1.177673e-14
graph11         -7.284945e-51 -1.344746e-15
graph12         -1.788950e-48 -3.290471e-13
graph13          1.248914e-47  2.344011e-12
graph14         -4.653243e-49 -8.563090e-14
graph15          2.393819e-46  4.519125e-11
graph16         -8.424236e-48 -1.549438e-12
graph17         -4.142871e-48 -7.447795e-13
graph18          5.585482e-46  1.044227e-10
graph19          1.618994e-47  3.064393e-12
graph20         -7.224536e-46 -1.332547e-10
graph21          3.989725e-46  7.453184e-11
graph22          2.549570e-47  5.853375e-12
graph23         -4.550087e-46 -8.452831e-11
graph24          4.778109e-46  8.910211e-11
graph25          7.600788e-45  1.415685e-09
graph26         -2.168615e-45 -4.041986e-10
graph27          2.255293e-44  4.195488e-09
graph28         -4.974571e-44 -9.268281e-09
graph29         -1.115020e-42 -2.076590e-07
orbit0           6.189707e-43  1.186940e-07
orbit1          -1.059970e-43 -1.949852e-08
orbit2          -1.492988e-45 -2.761560e-10
orbit3           9.795654e-43  1.827893e-07
orbit4          -1.056610e-45 -1.934551e-10
orbit5          -2.431266e-47 -4.453517e-12
orbit6          -4.248465e-46 -7.841139e-11
orbit7          -1.688377e-48 -3.116886e-13
orbit8           1.967015e-45  3.837598e-10
orbit9          -4.690559e-44 -8.624759e-09
orbit10          4.897907e-45  9.145986e-10
orbit11         -4.962219e-46 -9.200213e-11
orbit12          1.974757e-43  3.684134e-08
orbit13         -7.588495e-45 -1.409408e-09
orbit14         -2.837779e-43 -5.283522e-08
orbit15         -3.381592e-47 -6.211420e-12
orbit16         -9.880960e-49 -1.822785e-13
orbit17          3.918028e-48  7.393171e-13
orbit18          3.683792e-48  6.967416e-13
orbit19         -1.397414e-47 -2.576364e-12
orbit20          6.783603e-49  1.282624e-13
orbit21         -5.206600e-50 -9.625507e-15
orbit22         -7.020823e-49 -1.296936e-13
orbit23         -3.007293e-51 -5.545247e-16
orbit24         -2.944670e-46 -5.435069e-11
orbit25          2.609130e-46  4.865358e-11
orbit26         -3.185837e-48 -5.910350e-13
orbit27         -7.275168e-46 -1.334861e-10
orbit28          3.839712e-47  7.215438e-12
orbit29          1.925924e-46  3.592747e-11
orbit30         -2.231065e-47 -4.141176e-12
orbit31         -1.188655e-46 -2.192127e-11
orbit32          6.350478e-48  1.194900e-12
orbit33         -3.807849e-49 -7.037273e-14
orbit34          2.393819e-46  4.519232e-11
orbit35         -2.971731e-45 -5.486359e-10
orbit36         -8.340081e-47 -1.543775e-11
orbit37          1.364737e-46  2.556395e-11
orbit38         -1.377228e-47 -2.552118e-12
orbit39         -5.644631e-45 -1.042222e-09
orbit40          1.120820e-45  2.090359e-10
orbit41         -1.481521e-46 -2.756852e-11
orbit42         -3.109109e-47 -5.769821e-12
orbit43          5.084552e-45  9.483805e-10
orbit44         -7.361748e-46 -1.368314e-10
orbit45         -6.733750e-45 -1.238956e-09
orbit46          1.684358e-45  3.143904e-10
orbit47         -9.648341e-47 -1.787833e-11
orbit48          1.127478e-46  2.098517e-11
orbit49          1.618788e-44  3.023530e-09
orbit50         -3.217553e-45 -5.985475e-10
orbit51          3.146490e-45  5.876822e-10
orbit52          1.444517e-44  2.693897e-09
orbit53         -1.505566e-46 -2.793727e-11
orbit54          3.202632e-44  5.974428e-09
orbit55         -3.114406e-45 -5.795063e-10
orbit56         -5.589808e-44 -1.031104e-08
orbit57          1.564731e-46  2.904586e-11
orbit58         -1.572417e-45 -2.924960e-10
orbit59          1.796124e-44  3.349739e-09
orbit60          1.286104e-45  2.392132e-10
orbit61         -2.753392e-45 -5.129017e-10
orbit62          2.267549e-43  4.227428e-08
orbit63         -1.424142e-46 -2.701294e-11
orbit64          2.596724e-44  4.834384e-09
orbit65          1.975965e-43  3.685261e-08
orbit66          6.333032e-45  1.177260e-09
orbit67         -1.150950e-44 -2.144787e-09
orbit68          5.746664e-44  1.069607e-08
orbit69         -6.394101e-44 -1.192437e-08
orbit70          6.070948e-44  1.129538e-08
orbit71         -9.594405e-44 -1.787408e-08
orbit72         -1.115020e-42 -2.076621e-07
AP               1.753624e-39  3.265154e-04
bet             -6.917269e-47 -1.265642e-11
ecc              7.826173e-40  1.448399e-04
eccrad           4.695704e-39  8.690370e-04
close           -1.897618e-38 -3.515087e-03
constraint       4.353820e-40  8.026566e-05
coreness        -1.739198e-41 -3.197217e-06
knn             -1.722637e-42 -3.192024e-07
hubscore        -1.089542e-39 -1.959143e-04
pagerank        -5.926745e-39 -1.109118e-03
trans            7.023950e-40  1.309899e-04
evcent          -1.300659e-39 -2.351280e-04
first            6.189707e-43  1.186977e-07
upto_second     -3.149672e-43 -5.814405e-08
upto_third      -1.785315e-43 -3.306566e-08
upto_fourth     -4.706526e-43 -8.732331e-08
upto_fifth      -1.283483e-42 -2.383168e-07
upto_sixth      -5.252637e-43 -9.688402e-08
second          -3.265622e-43 -6.028839e-08
third           -2.451978e-43 -4.543994e-08
fourth           4.554701e-44  8.325446e-09
fifth            5.032935e-43  9.334564e-08
sixth            1.955006e-42  3.631336e-07
ratio1          -1.664599e-42 -3.084356e-07
ratio2           1.598052e-42  2.949475e-07
ratio3           2.976666e-42  5.462608e-07
ratio4           5.474203e-42  1.009794e-06
ratio5          -1.543691e-42 -2.920312e-07
ratio6           1.423047e-42  2.640561e-07
selfinter        9.238191e-40  1.721053e-04
walktrap_vertex -1.814141e-40 -3.312477e-05
bigcom1         -3.952525e-40 -7.323814e-05
bigcom2         -1.932163e-39 -3.594949e-04
bigcom3          1.239894e-39  2.308754e-04
bigcom4         -4.271998e-40 -7.916279e-05
bigcom6         -1.931359e-39 -3.595826e-04
bigcom8          1.543176e-39  2.875858e-04
bigcom9         -1.938935e-39 -3.609873e-04
bigcom11        -1.933932e-39 -3.600296e-04
bigcom13        -1.935382e-39 -3.604674e-04
bigcom15        -1.936188e-39 -3.608111e-04
bigcom16        -1.932002e-39 -3.598467e-04
bigcom21        -1.943152e-39 -3.615841e-04
bigcom22        -1.963350e-39 -3.652405e-04
bigcom24        -1.931520e-39 -3.595680e-04
bigcom26        -1.946734e-39 -3.624796e-04
bigcom28         5.961797e-40  1.109935e-04
bigcom30        -1.949347e-39 -3.627321e-04
bigcom31        -1.931038e-39 -3.594637e-04
bigcom32        -1.932966e-39 -3.601723e-04
bigcom33        -1.930878e-39 -3.593572e-04
bigcom34        -1.931199e-39 -3.594308e-04
bigcom36        -1.932806e-39 -3.598047e-04
bigcom37        -1.930878e-39 -3.596615e-04
bigcom38        -1.932163e-39 -3.600824e-04
bigcom39        -1.935221e-39 -3.602330e-04
bigcom40         6.654694e-40  1.241693e-04
bigcom43        -1.931841e-39 -3.594824e-04
bigcom44        -1.959211e-39 -3.645122e-04
bigcom46        -1.933449e-39 -3.599545e-04
bigcom47        -1.932645e-39 -3.597876e-04
bigcom49        -1.932323e-39 -3.597126e-04
bigcom50        -1.932002e-39 -3.599327e-04
bigcom51        -1.931199e-39 -3.595869e-04
bigcom52        -1.931199e-39 -3.598539e-04
bigcom54        -1.930878e-39 -3.599447e-04
bigcom56        -1.932966e-39 -3.597646e-04
bigcom62        -1.931038e-39 -3.597953e-04
bigcom66        -1.931038e-39 -3.596181e-04
bigcom68        -1.931199e-39 -3.597249e-04
bigcom69        -1.932806e-39 -3.602849e-04
bigcom71        -1.932806e-39 -3.594922e-04
bigcom72        -1.931038e-39 -3.594889e-04
bigcom73        -1.933610e-39 -3.599294e-04
bigcom74        -1.932645e-39 -3.598702e-04
bigcom75        -1.931038e-39 -3.595765e-04
bigcom76        -1.931841e-39 -3.595925e-04
bigcom77        -1.931841e-39 -3.598921e-04
bigcom79        -1.931038e-39 -3.597459e-04
bigcom80        -1.931841e-39 -3.602235e-04
bigcom82        -1.931841e-39 -3.596842e-04
bigcom83        -1.931038e-39 -3.594553e-04
bigcom84        -1.931681e-39 -3.594643e-04
bigcom85        -1.931520e-39 -3.596859e-04
bigcom87        -1.932002e-39 -3.596964e-04
bigcom89        -1.931038e-39 -3.594959e-04
bigcom91        -1.932163e-39 -3.595817e-04
bigcom92         2.875773e-38  5.352330e-03
bigcom93        -1.931038e-39 -3.593267e-04
bigcom96        -1.931038e-39 -3.599512e-04
bigcom97        -1.932323e-39 -3.598655e-04
bigcom98        -1.931038e-39 -3.599979e-04
bigcom99        -1.931038e-39 -3.601785e-04
bigcom101       -1.933127e-39 -3.597821e-04
bigcom104       -1.932484e-39 -3.594400e-04
bigcom106       -1.931520e-39 -3.600915e-04
bigcom109       -1.931359e-39 -3.594317e-04
bigcom113       -1.931681e-39 -3.599251e-04
bigcom116       -1.937480e-39 -3.605271e-04
bigcom120       -1.931199e-39 -3.602026e-04
bigcom123       -1.931359e-39 -3.592431e-04
bigcom126       -1.930878e-39 -3.598917e-04
bigcom127       -1.931359e-39 -3.596122e-04
bigcom137       -1.931841e-39 -3.598594e-04
bigcom139       -1.930557e-39 -3.596392e-04
bigcom140       -1.931359e-39 -3.598341e-04
bigcom143       -1.931199e-39 -3.601342e-04
bigcom145       -1.930878e-39 -3.590272e-04
bigcom146       -1.931359e-39 -3.590875e-04
bigcom147       -1.933932e-39 -3.596737e-04
bigcom149       -1.931038e-39 -3.590796e-04
bigcom153       -1.932484e-39 -3.601372e-04
bigcom154       -1.932484e-39 -3.595312e-04
bigcom156       -1.931520e-39 -3.598328e-04
bigcom157       -1.932645e-39 -3.596274e-04
bigcom158       -1.931038e-39 -3.601667e-04
bigcom160       -1.931038e-39 -3.595210e-04
bigcom161       -1.931038e-39 -3.595942e-04
bigcom162       -1.931038e-39 -3.595238e-04
bigcom164       -1.930717e-39 -3.595951e-04
bigcom166       -1.932323e-39 -3.597751e-04
bigcom167       -1.933771e-39 -3.599119e-04
bigcom171       -1.932002e-39 -3.598005e-04
bigcom173       -1.931359e-39 -3.593272e-04
bigcom175       -1.930878e-39 -3.592527e-04
bigcom176       -1.930878e-39 -3.595609e-04
bigcom177       -1.931199e-39 -3.594188e-04
bigcom178       -1.931199e-39 -3.597015e-04
bigcom180       -1.931038e-39 -3.591276e-04
bigcom181        1.170705e-37  2.178952e-02
bigcom184       -1.931038e-39 -3.589296e-04
bigcom186       -1.931038e-39 -3.598314e-04
bigcom187       -1.930878e-39 -3.593499e-04
bigcom189       -1.932163e-39 -3.600318e-04
bigcom194       -1.931359e-39 -3.594061e-04
bigcom195       -1.931199e-39 -3.598319e-04
bigcom196       -1.931038e-39 -3.597306e-04
bigcom204       -1.931841e-39 -3.593484e-04
bigcom205       -1.931038e-39 -3.596366e-04
bigcom212       -1.931199e-39 -3.595170e-04
bigcom214       -1.931359e-39 -3.597758e-04
bigcom222       -1.930878e-39 -3.594148e-04
bigcom223       -1.931199e-39 -3.591893e-04
bigcom226       -1.931038e-39 -3.594739e-04
bigcom227       -1.931038e-39 -3.592312e-04
bigcom229       -1.930717e-39 -3.596299e-04
bigcom233       -1.931038e-39 -3.600287e-04
bigcom236       -1.930878e-39 -3.593090e-04
bigcom237       -1.930878e-39 -3.593017e-04
bigcom246       -1.932484e-39 -3.594883e-04
bigcom248       -1.932806e-39 -3.595338e-04
bigcom249       -1.931038e-39 -3.593576e-04
bigcom250       -1.932806e-39 -3.595901e-04
bigcom254       -1.931359e-39 -3.594240e-04
bigcom266       -1.931038e-39 -3.597490e-04
bigcom269       -1.931199e-39 -3.598839e-04
bigcom272       -1.930878e-39 -3.599242e-04
bigcom274       -1.937318e-39 -3.611328e-04
bigcom281       -1.931520e-39 -3.596381e-04
bigcom291       -1.931038e-39 -3.594098e-04
bigcom292       -1.931038e-39 -3.596251e-04
bigcom295       -1.931359e-39 -3.597088e-04
bigcom299       -1.930878e-39 -3.598346e-04
bigcom301       -1.932163e-39 -3.594896e-04
bigcom306       -1.931038e-39 -3.597119e-04
bigcom309       -1.931520e-39 -3.599213e-04
bigcom314       -1.931038e-39 -3.597202e-04
bigcom321       -1.932002e-39 -3.598193e-04
bigcom341       -1.930878e-39 -3.592996e-04
bigcom350       -1.931038e-39 -3.598474e-04
bigcom353       -1.930878e-39 -3.596014e-04
bigcom359       -1.931038e-39 -3.597064e-04
bigcom363       -1.931038e-39 -3.597498e-04
bigcom365       -1.931199e-39 -3.598386e-04
bigcom385       -1.931359e-39 -3.599177e-04
bigcom386       -1.930878e-39 -3.592982e-04
bigcom408       -1.931681e-39 -3.596169e-04
bigcom412       -1.931199e-39 -3.590401e-04
bigcom480       -1.931199e-39 -3.596400e-04
spin_vertex      2.317901e-40  4.196125e-05
membership_s1   -3.296176e-40 -6.168737e-05
membership_s3   -1.933449e-39 -3.611815e-04
membership_s4   -8.922314e-40 -1.659965e-04
membership_s5   -2.107049e-39 -3.920473e-04
membership_s6   -9.147903e-40 -1.691587e-04
membership_s7    1.102963e-39  2.053329e-04
membership_s8   -1.931841e-39 -3.604786e-04
membership_s9    6.128254e-38  1.140477e-02
membership_s11  -1.932002e-39 -3.606933e-04
membership_s12  -1.932484e-39 -3.600028e-04
membership_s14  -1.931681e-39 -3.610227e-04
membership_s15  -1.958055e-39 -3.646046e-04
membership_s16  -1.932323e-39 -3.602032e-04
membership_s17  -1.931681e-39 -3.607582e-04
membership_s18   9.363122e-39  1.742684e-03
membership_s20  -1.931359e-39 -3.604537e-04
membership_s21   4.069006e-39  7.571395e-04
membership_s22  -1.935543e-39 -3.607118e-04
membership_s24  -1.935704e-39 -3.607803e-04
membership_s25  -1.934254e-39 -3.600602e-04
membership_s26  -1.932966e-39 -3.618748e-04
membership_s27  -7.255995e-40 -1.350414e-04
membership_s28  -1.932806e-39 -3.607737e-04
membership_s30   2.187003e-39  4.070387e-04
membership_s31   1.494910e-39  2.775432e-04
membership_s32  -4.714279e-40 -8.783115e-05
membership_s33  -1.931359e-39 -3.616670e-04
membership_s36  -1.550212e-39 -2.885308e-04
membership_s37   8.239229e-39  1.533225e-03
V1               2.692127e-39  4.986522e-04
V2               2.796132e-39  5.191545e-04
pdi              3.757635e-38  7.078438e-03
adhesion        -8.179352e-44 -1.512967e-08
cohesion         1.624690e-43  3.005108e-08
inner            2.970866e-44  5.468441e-09
outer            8.039183e-44  1.485477e-08
ioratio          2.689154e-39  4.980999e-04
comsize          5.467852e-43  1.013434e-07
[1] "Dataset: all_CT Model GBM, run: 2 of 10 2015-06-17 23:05:41"
Iter   TrainDeviance   ValidDeviance   StepSize   Improve
     1        0.0259            -nan     0.0100   -0.0001
     2        0.0243            -nan     0.0100    0.0003
     3        0.0229            -nan     0.0100   -0.0000
     4        0.0218            -nan     0.0100   -0.0000
     5        0.0208            -nan     0.0100   -0.0000
     6        0.0203            -nan     0.0100   -0.0000
     7        0.0194            -nan     0.0100   -0.0000
     8        0.0190            -nan     0.0100   -0.0000
     9        0.0186            -nan     0.0100   -0.0000
    10        0.0179            -nan     0.0100    0.0000
    20        0.0150            -nan     0.0100   -0.0000
    40        0.0120            -nan     0.0100    0.0000
    60        0.0103            -nan     0.0100   -0.0000
    80        0.0092            -nan     0.0100   -0.0000
   100        0.0082            -nan     0.0100   -0.0000
   120        0.0075            -nan     0.0100   -0.0000
   140        0.0069            -nan     0.0100   -0.0000
   160        0.0063            -nan     0.0100   -0.0000
   180        0.0058            -nan     0.0100   -0.0000
   200        0.0054            -nan     0.0100   -0.0000
   220        0.0050            -nan     0.0100   -0.0000
   240        0.0047            -nan     0.0100   -0.0000
   260        0.0044            -nan     0.0100   -0.0000
   280        0.0041            -nan     0.0100   -0.0000
   300        0.0038            -nan     0.0100   -0.0000
   320        0.0036            -nan     0.0100   -0.0000
   340        0.0034            -nan     0.0100   -0.0000
   357        0.0032            -nan     0.0100   -0.0000

[1] "GBM variable coefficients"
                            var     rel.inf
ratio5                   ratio5 4.697837000
ratio4                   ratio4 4.342249249
V2                           V2 4.103798303
orbit69                 orbit69 3.783500356
bigcom181             bigcom181 3.481128800
comsize                 comsize 3.297359612
pagerank               pagerank 2.808467589
fourth                   fourth 2.780248750
graph25                 graph25 2.777524134
outer                     outer 2.623812219
spin_vertex         spin_vertex 2.602431488
graph17                 graph17 2.535584276
ratio2                   ratio2 2.516342658
fifth                     fifth 2.212362182
bet                         bet 1.750127041
adhesion               adhesion 1.658663772
V1                           V1 1.608489339
cohesion               cohesion 1.607300677
knn                         knn 1.602343471
graph13                 graph13 1.531699556
bigcom40               bigcom40 1.502038703
orbit18                 orbit18 1.486813798
walktrap_vertex walktrap_vertex 1.470007282
membership_s9     membership_s9 1.322271954
ratio1                   ratio1 1.234554551
ratio6                   ratio6 1.198290927
graph1                   graph1 1.179250032
trans                     trans 1.157180631
graph0                   graph0 1.147096556
constraint           constraint 1.027856961
inner                     inner 1.010826889
ratio3                   ratio3 1.009394145
orbit39                 orbit39 1.005439663
orbit50                 orbit50 0.998198705
graph15                 graph15 0.951063223
graph4                   graph4 0.935053500
graph3                   graph3 0.902654545
graph10                 graph10 0.893955905
graph5                   graph5 0.799518818
graph9                   graph9 0.764788803
orbit20                 orbit20 0.714038538
upto_third           upto_third 0.686500567
orbit31                 orbit31 0.681081269
bigcom92               bigcom92 0.662361991
graph16                 graph16 0.631481457
close                     close 0.607217634
graph23                 graph23 0.585954785
membership_s36   membership_s36 0.581422658
membership_s30   membership_s30 0.554416637
ioratio                 ioratio 0.546539179
orbit24                 orbit24 0.521361595
upto_fifth           upto_fifth 0.502808096
bigcom1                 bigcom1 0.497140457
graph11                 graph11 0.492835196
orbit36                 orbit36 0.484242176
upto_sixth           upto_sixth 0.481173739
orbit17                 orbit17 0.480699606
graph6                   graph6 0.477279533
orbit22                 orbit22 0.459327038
orbit62                 orbit62 0.444520750
orbit19                 orbit19 0.444486734
orbit45                 orbit45 0.431227968
graph21                 graph21 0.422808219
third                     third 0.412519855
orbit35                 orbit35 0.410847716
bigcom8                 bigcom8 0.404388231
graph12                 graph12 0.401718243
coreness               coreness 0.392833506
orbit41                 orbit41 0.369528851
graph14                 graph14 0.369126385
sixth                     sixth 0.364538667
orbit63                 orbit63 0.362890839
orbit49                 orbit49 0.340775076
orbit27                 orbit27 0.333631304
ecc                         ecc 0.320799186
graph2                   graph2 0.278770756
membership_s1     membership_s1 0.271713594
membership_s18   membership_s18 0.258758476
orbit52                 orbit52 0.257893626
orbit64                 orbit64 0.250118560
graph22                 graph22 0.208342127
orbit21                 orbit21 0.205400741
graph20                 graph20 0.204391693
orbit28                 orbit28 0.194348521
pdi                         pdi 0.176403781
membership_s37   membership_s37 0.171721452
membership_s32   membership_s32 0.166042851
orbit54                 orbit54 0.158596693
bigcom4                 bigcom4 0.154713233
orbit5                   orbit5 0.151756671
orbit71                 orbit71 0.145146706
graph7                   graph7 0.130897215
graph27                 graph27 0.127579914
upto_fourth         upto_fourth 0.127554372
orbit60                 orbit60 0.122511149
graph26                 graph26 0.120829493
orbit30                 orbit30 0.119255540
orbit40                 orbit40 0.117560605
orbit37                 orbit37 0.113010148
orbit9                   orbit9 0.109800632
graph19                 graph19 0.109135052
orbit11                 orbit11 0.108963346
hubscore               hubscore 0.101084174
orbit38                 orbit38 0.098666968
orbit51                 orbit51 0.098168969
orbit25                 orbit25 0.096649239
orbit56                 orbit56 0.096639070
membership_s21   membership_s21 0.089964630
graph8                   graph8 0.088102383
upto_second         upto_second 0.086878476
selfinter             selfinter 0.083078219
orbit6                   orbit6 0.081505492
membership_s6     membership_s6 0.069848344
orbit44                 orbit44 0.065742650
membership_s31   membership_s31 0.064975558
orbit42                 orbit42 0.064937856
graph18                 graph18 0.063869794
orbit57                 orbit57 0.061800121
orbit23                 orbit23 0.056887277
orbit7                   orbit7 0.056305893
membership_s7     membership_s7 0.055726772
orbit13                 orbit13 0.055275695
orbit61                 orbit61 0.051413274
graph24                 graph24 0.049991141
orbit10                 orbit10 0.049445664
orbit4                   orbit4 0.049084557
orbit47                 orbit47 0.041553861
evcent                   evcent 0.040184540
bigcom3                 bigcom3 0.039605422
orbit46                 orbit46 0.037090022
orbit66                 orbit66 0.036133016
orbit32                 orbit32 0.034447808
orbit29                 orbit29 0.033112727
graph29                 graph29 0.032528649
membership_s4     membership_s4 0.032374187
orbit65                 orbit65 0.023573707
orbit48                 orbit48 0.023384197
orbit55                 orbit55 0.022963250
orbit15                 orbit15 0.020887165
orbit59                 orbit59 0.018910126
orbit68                 orbit68 0.017956861
orbit16                 orbit16 0.017862684
orbit2                   orbit2 0.017314991
membership_s27   membership_s27 0.012940930
AP                           AP 0.005412499
orbit1                   orbit1 0.002303405
bigcom71               bigcom71 0.000151055
graph28                 graph28 0.000000000
orbit0                   orbit0 0.000000000
orbit3                   orbit3 0.000000000
orbit8                   orbit8 0.000000000
orbit12                 orbit12 0.000000000
orbit14                 orbit14 0.000000000
orbit26                 orbit26 0.000000000
orbit33                 orbit33 0.000000000
orbit34                 orbit34 0.000000000
orbit43                 orbit43 0.000000000
orbit53                 orbit53 0.000000000
orbit58                 orbit58 0.000000000
orbit67                 orbit67 0.000000000
orbit70                 orbit70 0.000000000
orbit72                 orbit72 0.000000000
eccrad                   eccrad 0.000000000
first                     first 0.000000000
second                   second 0.000000000
bigcom2                 bigcom2 0.000000000
bigcom6                 bigcom6 0.000000000
bigcom9                 bigcom9 0.000000000
bigcom11               bigcom11 0.000000000
bigcom13               bigcom13 0.000000000
bigcom15               bigcom15 0.000000000
bigcom16               bigcom16 0.000000000
bigcom21               bigcom21 0.000000000
bigcom22               bigcom22 0.000000000
bigcom24               bigcom24 0.000000000
bigcom26               bigcom26 0.000000000
bigcom28               bigcom28 0.000000000
bigcom30               bigcom30 0.000000000
bigcom31               bigcom31 0.000000000
bigcom32               bigcom32 0.000000000
bigcom33               bigcom33 0.000000000
bigcom34               bigcom34 0.000000000
bigcom36               bigcom36 0.000000000
bigcom37               bigcom37 0.000000000
bigcom38               bigcom38 0.000000000
bigcom39               bigcom39 0.000000000
bigcom43               bigcom43 0.000000000
bigcom44               bigcom44 0.000000000
bigcom46               bigcom46 0.000000000
bigcom47               bigcom47 0.000000000
bigcom49               bigcom49 0.000000000
bigcom50               bigcom50 0.000000000
bigcom51               bigcom51 0.000000000
bigcom52               bigcom52 0.000000000
bigcom54               bigcom54 0.000000000
bigcom56               bigcom56 0.000000000
bigcom62               bigcom62 0.000000000
bigcom66               bigcom66 0.000000000
bigcom68               bigcom68 0.000000000
bigcom69               bigcom69 0.000000000
bigcom72               bigcom72 0.000000000
bigcom73               bigcom73 0.000000000
bigcom74               bigcom74 0.000000000
bigcom75               bigcom75 0.000000000
bigcom76               bigcom76 0.000000000
bigcom77               bigcom77 0.000000000
bigcom79               bigcom79 0.000000000
bigcom80               bigcom80 0.000000000
bigcom82               bigcom82 0.000000000
bigcom83               bigcom83 0.000000000
bigcom84               bigcom84 0.000000000
bigcom85               bigcom85 0.000000000
bigcom87               bigcom87 0.000000000
bigcom89               bigcom89 0.000000000
bigcom91               bigcom91 0.000000000
bigcom93               bigcom93 0.000000000
bigcom96               bigcom96 0.000000000
bigcom97               bigcom97 0.000000000
bigcom98               bigcom98 0.000000000
bigcom99               bigcom99 0.000000000
bigcom101             bigcom101 0.000000000
bigcom104             bigcom104 0.000000000
bigcom106             bigcom106 0.000000000
bigcom109             bigcom109 0.000000000
bigcom113             bigcom113 0.000000000
bigcom116             bigcom116 0.000000000
bigcom120             bigcom120 0.000000000
bigcom123             bigcom123 0.000000000
bigcom126             bigcom126 0.000000000
bigcom127             bigcom127 0.000000000
bigcom137             bigcom137 0.000000000
bigcom139             bigcom139 0.000000000
bigcom140             bigcom140 0.000000000
bigcom143             bigcom143 0.000000000
bigcom145             bigcom145 0.000000000
bigcom146             bigcom146 0.000000000
bigcom147             bigcom147 0.000000000
bigcom149             bigcom149 0.000000000
bigcom153             bigcom153 0.000000000
bigcom154             bigcom154 0.000000000
bigcom156             bigcom156 0.000000000
bigcom157             bigcom157 0.000000000
bigcom158             bigcom158 0.000000000
bigcom160             bigcom160 0.000000000
bigcom161             bigcom161 0.000000000
bigcom162             bigcom162 0.000000000
bigcom164             bigcom164 0.000000000
bigcom166             bigcom166 0.000000000
bigcom167             bigcom167 0.000000000
bigcom171             bigcom171 0.000000000
bigcom173             bigcom173 0.000000000
bigcom175             bigcom175 0.000000000
bigcom176             bigcom176 0.000000000
bigcom177             bigcom177 0.000000000
bigcom178             bigcom178 0.000000000
bigcom180             bigcom180 0.000000000
bigcom184             bigcom184 0.000000000
bigcom186             bigcom186 0.000000000
bigcom187             bigcom187 0.000000000
bigcom189             bigcom189 0.000000000
bigcom194             bigcom194 0.000000000
bigcom195             bigcom195 0.000000000
bigcom196             bigcom196 0.000000000
bigcom204             bigcom204 0.000000000
bigcom205             bigcom205 0.000000000
bigcom212             bigcom212 0.000000000
bigcom214             bigcom214 0.000000000
bigcom222             bigcom222 0.000000000
bigcom223             bigcom223 0.000000000
bigcom226             bigcom226 0.000000000
bigcom227             bigcom227 0.000000000
bigcom229             bigcom229 0.000000000
bigcom233             bigcom233 0.000000000
bigcom236             bigcom236 0.000000000
bigcom237             bigcom237 0.000000000
bigcom246             bigcom246 0.000000000
bigcom248             bigcom248 0.000000000
bigcom249             bigcom249 0.000000000
bigcom250             bigcom250 0.000000000
bigcom254             bigcom254 0.000000000
bigcom266             bigcom266 0.000000000
bigcom269             bigcom269 0.000000000
bigcom272             bigcom272 0.000000000
bigcom274             bigcom274 0.000000000
bigcom281             bigcom281 0.000000000
bigcom291             bigcom291 0.000000000
bigcom292             bigcom292 0.000000000
bigcom295             bigcom295 0.000000000
bigcom299             bigcom299 0.000000000
bigcom301             bigcom301 0.000000000
bigcom306             bigcom306 0.000000000
bigcom309             bigcom309 0.000000000
bigcom314             bigcom314 0.000000000
bigcom321             bigcom321 0.000000000
bigcom341             bigcom341 0.000000000
bigcom350             bigcom350 0.000000000
bigcom353             bigcom353 0.000000000
bigcom359             bigcom359 0.000000000
bigcom363             bigcom363 0.000000000
bigcom365             bigcom365 0.000000000
bigcom385             bigcom385 0.000000000
bigcom386             bigcom386 0.000000000
bigcom408             bigcom408 0.000000000
bigcom412             bigcom412 0.000000000
bigcom480             bigcom480 0.000000000
membership_s3     membership_s3 0.000000000
membership_s5     membership_s5 0.000000000
membership_s8     membership_s8 0.000000000
membership_s11   membership_s11 0.000000000
membership_s12   membership_s12 0.000000000
membership_s14   membership_s14 0.000000000
membership_s15   membership_s15 0.000000000
membership_s16   membership_s16 0.000000000
membership_s17   membership_s17 0.000000000
membership_s20   membership_s20 0.000000000
membership_s22   membership_s22 0.000000000
membership_s24   membership_s24 0.000000000
membership_s25   membership_s25 0.000000000
membership_s26   membership_s26 0.000000000
membership_s28   membership_s28 0.000000000
membership_s33   membership_s33 0.000000000
[1] "Dataset: all_CT Model RF, run: 2 of 10 2015-06-17 23:12:06"
     |      Out-of-bag   |
Tree |      MSE  %Var(y) |
   1 | 0.004607   241.05 |
   2 | 0.004193   219.36 |
   3 | 0.003464   181.21 |
   4 | 0.002936   153.62 |
   5 | 0.002926   153.10 |
   6 | 0.003049   159.49 |
   7 | 0.003039   159.02 |
   8 | 0.002987   156.28 |
   9 | 0.002804   146.71 |
  10 | 0.002524   132.07 |
  11 | 0.002445   127.94 |
  12 | 0.002443   127.83 |
  13 | 0.002438   127.56 |
  14 | 0.002444   127.88 |
  15 | 0.002415   126.33 |
  16 | 0.002402   125.65 |
  17 | 0.002371   124.07 |
  18 | 0.002333   122.04 |
  19 | 0.002328   121.78 |
  20 | 0.002312   120.94 |
  21 | 0.002347   122.79 |
  22 | 0.002328   121.80 |
  23 | 0.002311   120.91 |
  24 | 0.002313   121.02 |
  25 | 0.002298   120.24 |
  26 | 0.002303   120.47 |
  27 | 0.002292   119.92 |
  28 | 0.002283   119.46 |
  29 | 0.002273   118.90 |
  30 | 0.002266   118.56 |
  31 | 0.002256   118.04 |
  32 | 0.002253   117.85 |
  33 | 0.002237   117.03 |
  34 | 0.002238   117.08 |
  35 |  0.00223   116.67 |
  36 | 0.002226   116.46 |
  37 | 0.002213   115.78 |
  38 | 0.002209   115.56 |
  39 | 0.002209   115.58 |
  40 |   0.0022   115.11 |
  41 | 0.002198   114.99 |
  42 | 0.002205   115.35 |
  43 | 0.002199   115.07 |
  44 | 0.002198   114.97 |
  45 |   0.0022   115.12 |
  46 | 0.002195   114.81 |
  47 | 0.002189   114.54 |
  48 | 0.002179   113.98 |
  49 |  0.00218   114.03 |
  50 |  0.00218   114.04 |
  51 | 0.002184   114.27 |
  52 |  0.00218   114.07 |
  53 | 0.002183   114.21 |
  54 | 0.002183   114.22 |
  55 | 0.002182   114.18 |
  56 | 0.002178   113.95 |
  57 | 0.002176   113.85 |
  58 | 0.002168   113.44 |
  59 | 0.002166   113.31 |
  60 | 0.002164   113.23 |
  61 | 0.002166   113.31 |
  62 |  0.00216   113.02 |
  63 |  0.00216   113.03 |
  64 |  0.00216   112.99 |
  65 | 0.002157   112.84 |
  66 | 0.002155   112.76 |
  67 | 0.002151   112.55 |
  68 |  0.00215   112.50 |
  69 | 0.002154   112.68 |
  70 | 0.002146   112.29 |
  71 | 0.002144   112.17 |
  72 | 0.002139   111.90 |
  73 |  0.00214   111.98 |
  74 |  0.00214   111.96 |
  75 |  0.00214   111.97 |
  76 | 0.002137   111.80 |
  77 | 0.002133   111.61 |
  78 | 0.002131   111.49 |
  79 | 0.002127   111.30 |
  80 | 0.002131   111.48 |
  81 |  0.00213   111.42 |
  82 | 0.002125   111.19 |
  83 | 0.002124   111.10 |
  84 | 0.002117   110.77 |
  85 | 0.002115   110.68 |
  86 | 0.002112   110.48 |
  87 | 0.002111   110.45 |
  88 | 0.002108   110.30 |
  89 | 0.002109   110.33 |
  90 | 0.002108   110.30 |
  91 | 0.002106   110.19 |
  92 | 0.002106   110.18 |
  93 | 0.002105   110.15 |
  94 | 0.002105   110.12 |
  95 | 0.002104   110.10 |
  96 | 0.002102   109.99 |
  97 | 0.002098   109.79 |
  98 | 0.002097   109.72 |
  99 | 0.002099   109.81 |
 100 | 0.002097   109.70 |
[1] "Random Forest variable coefficients"
                      %IncMSE IncNodePurity
graph5           6.841691e-04  8.663330e-02
graph6           1.811302e-03  5.534073e-02
graph7           2.189848e-04  2.672496e-02
graph8           0.000000e+00  1.151965e-21
graph9           4.865714e-04  1.983362e-01
graph10          1.706813e-03  2.110595e-01
graph11          7.141362e-03  3.786251e-01
graph12          4.546422e-03  1.658034e-01
graph13          1.062465e-03  1.342431e-01
graph14          2.627381e-03  1.178357e-01
graph15          3.040842e-04  1.644507e-01
graph16          1.015748e-03  1.954482e-01
graph17          1.799156e-03  1.536269e-01
graph18          4.313145e-05  5.333543e-02
graph19          8.716312e-04  1.330506e-01
graph20          3.548214e-04  7.479061e-02
graph21          1.186883e-03  3.188702e-02
graph22          1.171353e-03  2.608407e-02
graph23          6.743508e-04  1.115518e-01
graph24          2.311873e-04  3.708382e-02
graph25          1.491396e-03  1.790744e-01
graph26          2.754164e-04  4.868558e-02
graph27          1.790080e-03  7.252129e-02
graph28          1.650096e-04  4.236511e-02
graph29         -2.260909e-06  9.090909e-03
orbit0           1.710766e-04  2.327069e-02
orbit1           2.019475e-04  1.238762e-01
orbit2           2.506184e-05  2.111481e-02
orbit3           3.560959e-05  2.845772e-02
orbit4           5.229694e-04  6.931594e-02
orbit5           4.792637e-04  1.101941e-01
orbit6           5.236998e-03  1.583414e-01
orbit7           1.567047e-05  2.673319e-02
orbit8           1.121930e-03  5.721050e-02
orbit9           4.386316e-03  2.201575e-01
orbit10          1.139731e-04  1.990123e-02
orbit11          1.556925e-03  1.866878e-02
orbit12          7.051032e-04  5.865097e-02
orbit13          7.127836e-04  5.709987e-02
orbit14          3.128288e-04  2.410790e-02
orbit15          1.152724e-03  1.652592e-01
orbit16          6.991646e-04  1.491817e-01
orbit17          2.590823e-03  1.127808e-01
orbit18          4.218020e-04  1.403518e-01
orbit19          7.210621e-03  2.124020e-01
orbit20          6.211969e-04  1.333764e-01
orbit21          1.038678e-03  6.698778e-02
orbit22          8.418617e-03  2.220734e-01
orbit23          1.649880e-04  2.961120e-02
orbit24          2.464683e-03  1.977238e-01
orbit25          1.001664e-03  3.108325e-02
orbit26          4.919519e-04  2.030109e-02
orbit27          1.145702e-03  2.147913e-01
orbit28          1.010790e-06  3.846734e-02
orbit29          2.463161e-04  2.880888e-02
orbit30          4.554759e-04  3.875074e-02
orbit31          2.698292e-03  1.099738e-01
orbit32          8.053115e-05  1.557611e-02
orbit33          2.128916e-04  7.077784e-02
orbit34          4.442992e-04  1.409075e-01
orbit35          3.672171e-03  2.484090e-01
orbit36          7.224981e-04  3.300103e-02
orbit37          2.256827e-06  2.000000e-02
orbit38          1.627555e-04  8.118321e-02
orbit39          1.483001e-03  2.062604e-01
orbit40          2.474419e-03  8.419015e-02
orbit41          8.123254e-05  3.164457e-02
orbit42          8.047189e-04  1.216472e-03
orbit43         -9.723281e-09  3.690476e-02
orbit44         -4.467277e-06  2.000000e-02
orbit45          9.399455e-03  1.830920e-01
orbit46          2.555959e-06  1.879953e-02
orbit47          2.430819e-04  5.971627e-02
orbit48          3.349117e-04  6.541881e-02
orbit49          7.112278e-04  9.188795e-02
orbit50          1.226087e-03  2.148107e-01
orbit51          1.397136e-04  4.050765e-02
orbit52          1.108044e-03  1.082024e-01
orbit53          4.526794e-05  6.255952e-02
orbit54          8.788426e-04  5.489626e-02
orbit55          1.039579e-03  1.104630e-01
orbit56          7.558538e-04  1.576769e-01
orbit57          1.980091e-04  4.452984e-02
orbit58          0.000000e+00  1.524659e-21
orbit59          2.933749e-03  8.929385e-02
orbit60          6.623260e-05  1.505985e-02
orbit61          6.570482e-04  2.048535e-02
orbit62          3.373528e-03  4.230944e-02
orbit63          1.606439e-04  5.214098e-02
orbit64          1.968757e-03  7.289085e-02
orbit65          1.336110e-04  5.691105e-02
orbit66          1.415726e-04  3.908948e-02
orbit67          2.109007e-04  2.112258e-02
orbit68          4.150914e-04  1.883739e-02
orbit69          2.933556e-03  1.403602e-01
orbit70          8.758964e-05  2.517204e-02
orbit71          5.814984e-04  8.026024e-02
orbit72         -7.282171e-06  4.783838e-02
AP              -4.538268e-06  3.419560e-02
bet              9.919614e-04  1.793700e-01
ecc              5.363038e-05  3.017047e-02
eccrad           6.484381e-04  3.151223e-02
close            2.940825e-03  9.689670e-02
constraint       1.472677e-04  4.227544e-02
coreness         7.068953e-05  6.246971e-02
knn              1.905528e-03  1.897095e-01
hubscore         2.612374e-03  2.048380e-01
pagerank         1.418917e-04  3.473728e-01
trans            9.195879e-05  3.737592e-02
evcent           1.033551e-03  1.936030e-01
first            3.984517e-06  1.815934e-02
upto_second      1.180377e-03  1.434243e-01
upto_third       2.459125e-03  1.319922e-01
upto_fourth      8.658403e-03  2.494860e-01
upto_fifth       2.907201e-03  2.254912e-01
upto_sixth       3.752367e-04  6.055397e-02
second           4.863682e-03  2.502426e-01
third            4.752439e-03  2.333844e-01
fourth           5.711076e-04  3.560450e-01
fifth            2.778234e-03  2.334871e-01
sixth            9.536570e-03  2.300765e-01
ratio1           1.389761e-03  2.846890e-01
ratio2           7.687303e-03  5.137478e-01
ratio3           4.184944e-03  1.971066e-01
ratio4           9.523851e-03  4.062028e-01
ratio5           1.443134e-03  7.680284e-01
ratio6           1.848685e-03  2.513797e-01
selfinter        0.000000e+00  6.776264e-23
walktrap_vertex  3.232625e-04  3.834352e-01
bigcom1          5.124224e-05  5.387815e-02
bigcom2          0.000000e+00  0.000000e+00
bigcom3          2.714596e-05  2.419838e-02
bigcom4          2.534469e-07  3.083333e-03
bigcom6          0.000000e+00  0.000000e+00
bigcom8          9.223753e-05  5.993251e-02
bigcom9          0.000000e+00  0.000000e+00
bigcom11         0.000000e+00  0.000000e+00
bigcom13         0.000000e+00  0.000000e+00
bigcom15         0.000000e+00  0.000000e+00
bigcom16         0.000000e+00  0.000000e+00
bigcom21         0.000000e+00  0.000000e+00
bigcom22         0.000000e+00  0.000000e+00
bigcom24         0.000000e+00  0.000000e+00
bigcom26         0.000000e+00  0.000000e+00
bigcom28        -2.258356e-06  1.555556e-02
bigcom30         0.000000e+00  0.000000e+00
bigcom31         0.000000e+00  0.000000e+00
bigcom32         0.000000e+00  0.000000e+00
bigcom33         0.000000e+00  0.000000e+00
bigcom34         0.000000e+00  0.000000e+00
bigcom36         0.000000e+00  0.000000e+00
bigcom37         0.000000e+00  0.000000e+00
bigcom38         0.000000e+00  0.000000e+00
bigcom39         0.000000e+00  0.000000e+00
bigcom40         5.877820e-04  1.164900e-01
bigcom43         0.000000e+00  0.000000e+00
bigcom44         0.000000e+00  0.000000e+00
bigcom46         0.000000e+00  0.000000e+00
bigcom47         0.000000e+00  0.000000e+00
bigcom49         0.000000e+00  0.000000e+00
bigcom50         0.000000e+00  0.000000e+00
bigcom51         0.000000e+00  0.000000e+00
bigcom52         0.000000e+00  0.000000e+00
bigcom54         0.000000e+00  0.000000e+00
bigcom56         0.000000e+00  0.000000e+00
bigcom62         0.000000e+00  0.000000e+00
bigcom66         0.000000e+00  0.000000e+00
bigcom68         0.000000e+00  0.000000e+00
bigcom69         0.000000e+00  0.000000e+00
bigcom71         0.000000e+00  0.000000e+00
bigcom72         0.000000e+00  0.000000e+00
bigcom73         0.000000e+00  0.000000e+00
bigcom74         0.000000e+00  0.000000e+00
bigcom75         0.000000e+00  0.000000e+00
bigcom76         0.000000e+00  0.000000e+00
bigcom77         0.000000e+00  0.000000e+00
bigcom79         0.000000e+00  0.000000e+00
bigcom80         0.000000e+00  0.000000e+00
bigcom82         0.000000e+00  0.000000e+00
bigcom83         0.000000e+00  0.000000e+00
bigcom84         0.000000e+00  0.000000e+00
bigcom85         0.000000e+00  0.000000e+00
bigcom87         0.000000e+00  0.000000e+00
bigcom89         0.000000e+00  0.000000e+00
bigcom91         0.000000e+00  2.710505e-22
bigcom92         1.478874e-04  1.768458e-01
bigcom93         0.000000e+00  0.000000e+00
bigcom96         0.000000e+00  0.000000e+00
bigcom97         0.000000e+00  0.000000e+00
bigcom98         0.000000e+00  0.000000e+00
bigcom99         0.000000e+00  0.000000e+00
bigcom101        0.000000e+00  0.000000e+00
bigcom104        0.000000e+00  0.000000e+00
bigcom106        0.000000e+00  0.000000e+00
bigcom109        0.000000e+00  0.000000e+00
bigcom113        0.000000e+00  0.000000e+00
bigcom116        0.000000e+00  0.000000e+00
bigcom120        0.000000e+00  0.000000e+00
bigcom123        0.000000e+00  0.000000e+00
bigcom126        0.000000e+00  0.000000e+00
bigcom127        0.000000e+00  0.000000e+00
bigcom137        0.000000e+00  0.000000e+00
bigcom139        0.000000e+00  0.000000e+00
bigcom140        0.000000e+00  0.000000e+00
bigcom143        0.000000e+00  0.000000e+00
bigcom145        0.000000e+00  0.000000e+00
bigcom146        0.000000e+00  0.000000e+00
bigcom147        0.000000e+00  0.000000e+00
bigcom149        0.000000e+00  0.000000e+00
bigcom153        0.000000e+00  0.000000e+00
bigcom154        0.000000e+00  0.000000e+00
bigcom156        0.000000e+00  0.000000e+00
bigcom157        0.000000e+00  0.000000e+00
bigcom158        0.000000e+00  0.000000e+00
bigcom160        0.000000e+00  0.000000e+00
bigcom161        0.000000e+00  0.000000e+00
bigcom162        0.000000e+00  0.000000e+00
bigcom164        0.000000e+00  0.000000e+00
bigcom166        0.000000e+00  0.000000e+00
bigcom167        0.000000e+00  0.000000e+00
bigcom171        0.000000e+00  0.000000e+00
bigcom173        0.000000e+00  0.000000e+00
bigcom175        0.000000e+00  0.000000e+00
bigcom176        0.000000e+00  0.000000e+00
bigcom177        0.000000e+00  0.000000e+00
bigcom178        0.000000e+00  0.000000e+00
bigcom180        0.000000e+00  0.000000e+00
bigcom181        5.089685e-05  2.832849e-01
bigcom184        0.000000e+00  0.000000e+00
bigcom186        0.000000e+00  0.000000e+00
bigcom187        0.000000e+00  0.000000e+00
bigcom189        0.000000e+00  0.000000e+00
bigcom194        0.000000e+00  0.000000e+00
bigcom195        0.000000e+00  0.000000e+00
bigcom196        0.000000e+00  0.000000e+00
bigcom204        0.000000e+00  0.000000e+00
bigcom205        0.000000e+00  0.000000e+00
bigcom212        0.000000e+00  0.000000e+00
bigcom214        0.000000e+00  0.000000e+00
bigcom222        0.000000e+00  0.000000e+00
bigcom223        0.000000e+00  0.000000e+00
bigcom226        0.000000e+00  0.000000e+00
bigcom227        0.000000e+00  0.000000e+00
bigcom229        0.000000e+00  0.000000e+00
bigcom233        0.000000e+00  0.000000e+00
bigcom236        0.000000e+00  0.000000e+00
bigcom237        0.000000e+00  0.000000e+00
bigcom246        0.000000e+00  0.000000e+00
bigcom248        0.000000e+00  0.000000e+00
bigcom249        0.000000e+00  0.000000e+00
bigcom250        0.000000e+00  0.000000e+00
bigcom254        0.000000e+00  0.000000e+00
bigcom266        0.000000e+00  0.000000e+00
bigcom269        0.000000e+00  0.000000e+00
bigcom272        0.000000e+00  0.000000e+00
bigcom274        0.000000e+00  0.000000e+00
bigcom281        0.000000e+00  0.000000e+00
bigcom291        0.000000e+00  0.000000e+00
bigcom292        0.000000e+00  0.000000e+00
bigcom295        0.000000e+00  0.000000e+00
bigcom299        0.000000e+00  0.000000e+00
bigcom301        0.000000e+00  0.000000e+00
bigcom306        0.000000e+00  0.000000e+00
bigcom309        0.000000e+00  0.000000e+00
bigcom314        0.000000e+00  0.000000e+00
bigcom321        0.000000e+00  0.000000e+00
bigcom341        0.000000e+00  0.000000e+00
bigcom350        0.000000e+00  0.000000e+00
bigcom353        0.000000e+00  0.000000e+00
bigcom359        0.000000e+00  0.000000e+00
bigcom363        0.000000e+00  0.000000e+00
bigcom365        0.000000e+00  0.000000e+00
bigcom385        0.000000e+00  0.000000e+00
bigcom386        0.000000e+00  0.000000e+00
bigcom408        0.000000e+00  0.000000e+00
bigcom412        0.000000e+00  0.000000e+00
bigcom480        0.000000e+00  0.000000e+00
spin_vertex      3.878869e-04  2.589858e-01
membership_s1    5.159895e-05  1.931915e-04
membership_s3    0.000000e+00  0.000000e+00
membership_s4    4.690766e-06  2.620341e-02
membership_s5    0.000000e+00  0.000000e+00
membership_s6    4.494452e-05  9.821011e-02
membership_s7    3.803650e-05  1.086312e-01
membership_s8    0.000000e+00  0.000000e+00
membership_s9   -4.634638e-06  5.880288e-02
membership_s11   0.000000e+00  0.000000e+00
membership_s12   0.000000e+00  0.000000e+00
membership_s14   0.000000e+00  0.000000e+00
membership_s15   0.000000e+00  4.607859e-21
membership_s16   0.000000e+00  0.000000e+00
membership_s17   0.000000e+00  2.710505e-22
membership_s18   1.589939e-04  9.489519e-02
membership_s20   0.000000e+00  0.000000e+00
membership_s21  -2.702198e-06  3.948296e-02
membership_s22   0.000000e+00  0.000000e+00
membership_s24   0.000000e+00  0.000000e+00
membership_s25   0.000000e+00  0.000000e+00
membership_s26   0.000000e+00  0.000000e+00
membership_s27   4.744907e-06  1.441173e-02
membership_s28   0.000000e+00  2.168404e-21
membership_s30   1.792114e-04  2.938272e-01
membership_s31   4.208864e-05  8.793804e-02
membership_s32   0.000000e+00  2.726400e-02
membership_s33   0.000000e+00  0.000000e+00
membership_s36   4.231820e-05  4.567342e-02
membership_s37   3.818335e-06  6.981492e-02
V1               9.151847e-04  2.368764e-01
V2               6.083591e-04  5.404879e-01
pdi              9.107784e-05  9.260178e-02
adhesion         5.059849e-03  6.106271e-01
cohesion         5.170208e-03  3.457945e-01
inner            6.626874e-04  3.039718e-01
outer            2.012113e-04  2.182308e-01
ioratio          1.320185e-03  2.782414e-01
comsize          1.196603e-04  3.994294e-01
[1] "Dataset: all_CT Model GLM, run: 2 of 10 2015-06-17 23:14:02"
[1] "glmnet variable coefficients"
                         [,1]          [,2]
(Intercept)     -6.256084e+00 -6.253710e+00
graph0           6.471217e-43  1.118488e-07
graph1          -2.151455e-45 -3.590801e-10
graph2           8.705155e-43  1.469025e-07
graph3          -3.880363e-47 -6.429709e-12
graph4          -3.213722e-48 -5.362304e-13
graph5          -1.651962e-46 -1.219032e-11
graph6          -1.203937e-46 -1.967931e-11
graph7           9.669973e-45  1.636815e-09
graph8          -2.901902e-43 -4.879706e-08
graph9          -8.345162e-49 -1.384760e-13
graph10         -6.493032e-50 -1.081305e-14
graph11         -7.261941e-51 -1.211848e-15
graph12         -1.979186e-48 -3.292576e-13
graph13          1.004840e-47  1.708731e-12
graph14         -4.667418e-49 -7.762833e-14
graph15          1.926686e-46  3.301287e-11
graph16         -9.237309e-48 -1.537268e-12
graph17         -5.508026e-48 -9.014637e-13
graph18          4.630709e-46  7.834746e-11
graph19          5.530578e-48  9.829745e-13
graph20         -8.766802e-46 -1.464448e-10
graph21          3.031034e-46  5.127161e-11
graph22         -1.057696e-46 -1.671705e-11
graph23         -4.631801e-46 -7.772860e-11
graph24          3.104742e-46  5.249231e-11
graph25          6.181700e-45  1.041493e-09
graph26         -2.318435e-45 -3.900013e-10
graph27          1.777708e-44  2.992679e-09
graph28         -4.835008e-44 -8.138578e-09
graph29         -1.087519e-42 -1.830479e-07
orbit0           6.471217e-43  1.118504e-07
orbit1          -1.019363e-43 -1.696574e-08
orbit2          -1.546428e-45 -2.584252e-10
orbit3           8.705155e-43  1.469034e-07
orbit4          -9.638457e-46 -1.595592e-10
orbit5          -2.867527e-47 -4.753576e-12
orbit6          -4.218879e-46 -7.045150e-11
orbit7          -1.711825e-48 -2.854169e-13
orbit8          -1.651962e-46 -1.214523e-11
orbit9          -4.492716e-44 -7.473335e-09
orbit10          4.626636e-45  7.811026e-10
orbit11         -5.336713e-46 -8.940082e-11
orbit12          1.941146e-43  3.273986e-08
orbit13         -1.054449e-44 -1.768226e-09
orbit14         -2.901902e-43 -4.879645e-08
orbit15         -3.130429e-47 -5.199514e-12
orbit16         -1.080711e-48 -1.802132e-13
orbit17          3.021028e-48  5.171712e-13
orbit18          3.846144e-48  6.560874e-13
orbit19         -1.375107e-47 -2.293895e-12
orbit20          6.391759e-49  1.093408e-13
orbit21         -5.377562e-50 -8.980626e-15
orbit22         -6.994255e-49 -1.168939e-13
orbit23         -3.021835e-51 -5.031770e-16
orbit24         -2.826862e-46 -4.719103e-11
orbit25          2.567366e-46  4.327855e-11
orbit26         -3.430405e-48 -5.749636e-13
orbit27         -6.595983e-46 -1.094016e-10
orbit28          3.372222e-47  5.740763e-12
orbit29          1.806053e-46  3.046160e-11
orbit30         -2.561630e-47 -4.295430e-12
orbit31         -1.178498e-46 -1.966608e-11
orbit32          7.097752e-48  1.205703e-12
orbit33         -3.924293e-49 -6.551089e-14
orbit34          1.926686e-46  3.301415e-11
orbit35         -2.896227e-45 -4.836693e-10
orbit36         -9.178583e-47 -1.537159e-11
orbit37          1.262292e-46  2.137609e-11
orbit38         -1.470466e-47 -2.462287e-12
orbit39         -5.538607e-45 -9.251439e-10
orbit40          1.142070e-45  1.925370e-10
orbit41         -1.484047e-46 -2.494685e-11
orbit42         -3.305117e-47 -5.542030e-12
orbit43          4.904805e-45  8.270625e-10
orbit44         -7.740850e-46 -1.300025e-10
orbit45         -6.274808e-45 -1.043991e-09
orbit46          1.663037e-45  2.806401e-10
orbit47         -1.117092e-46 -1.870116e-11
orbit48          7.487129e-47  1.262348e-11
orbit49          1.612670e-44  2.722328e-09
orbit50         -3.306015e-45 -5.558558e-10
orbit51          2.896587e-45  4.892178e-10
orbit52          1.438242e-44  2.424866e-09
orbit53         -2.424194e-46 -4.062440e-11
orbit54          3.310351e-44  5.581814e-09
orbit55         -3.128798e-45 -5.260611e-10
orbit56         -5.337925e-44 -8.905865e-09
orbit57          9.129705e-47  1.544299e-11
orbit58         -1.595900e-45 -2.682286e-10
orbit59          1.819217e-44  3.067160e-09
orbit60          9.258076e-46  1.559750e-10
orbit61         -2.679620e-45 -4.509246e-10
orbit62          2.237542e-43  3.771077e-08
orbit63         -1.627380e-45 -2.730108e-10
orbit64          2.185260e-44  3.679297e-09
orbit65          2.033545e-43  3.428454e-08
orbit66          5.749059e-45  9.678729e-10
orbit67         -1.088315e-44 -1.832318e-09
orbit68          5.138570e-44  8.650997e-09
orbit69         -6.393919e-44 -1.076748e-08
orbit70          6.108491e-44  1.029152e-08
orbit71         -9.171271e-44 -1.543928e-08
orbit72         -1.087519e-42 -1.830503e-07
AP               1.791757e-39  3.016001e-04
bet             -7.173818e-47 -1.185735e-11
ecc              7.716599e-40  1.291732e-04
eccrad           4.629959e-39  7.750367e-04
close           -1.877720e-38 -3.145832e-03
constraint       4.310154e-40  7.189029e-05
coreness        -1.575062e-41 -2.617947e-06
knn             -1.739124e-42 -2.914659e-07
hubscore        -9.377990e-40 -1.521886e-04
pagerank        -5.933256e-39 -1.003360e-03
trans            6.849688e-40  1.154945e-04
evcent          -1.145405e-39 -1.870574e-04
first            6.471217e-43  1.118535e-07
upto_second     -3.091366e-43 -5.162825e-08
upto_third      -1.763285e-43 -2.953715e-08
upto_fourth     -4.671951e-43 -7.838622e-08
upto_fifth      -1.334529e-42 -2.240748e-07
upto_sixth      -4.348491e-43 -7.254151e-08
second          -3.207105e-43 -5.356459e-08
third           -2.422832e-43 -4.060750e-08
fourth           4.197016e-44  6.940129e-09
fifth            4.948089e-43  8.299002e-08
sixth            2.086836e-42  3.505088e-07
ratio1          -1.680737e-42 -2.816704e-07
ratio2           1.939328e-42  3.241152e-07
ratio3           2.914836e-42  4.840542e-07
ratio4           8.388978e-42  1.402326e-06
ratio5          -1.559170e-42 -2.662182e-07
ratio6           1.482723e-42  2.487995e-07
selfinter        9.885418e-40  1.664583e-04
walktrap_vertex -1.744886e-40 -2.882830e-05
bigcom1         -3.463314e-40 -5.800932e-05
bigcom2         -1.936511e-39 -3.257647e-04
bigcom3          1.177314e-39  1.981947e-04
bigcom4         -4.309356e-40 -7.222647e-05
bigcom6         -1.935543e-39 -3.257709e-04
bigcom8          1.648929e-39  2.777689e-04
bigcom9         -1.942989e-39 -3.269893e-04
bigcom11        -1.937965e-39 -3.261162e-04
bigcom13        -1.939421e-39 -3.265722e-04
bigcom15        -1.940231e-39 -3.268250e-04
bigcom16        -1.936672e-39 -3.260320e-04
bigcom21        -1.947387e-39 -3.276031e-04
bigcom22        -1.968841e-39 -3.311470e-04
bigcom24        -1.935543e-39 -3.257715e-04
bigcom26        -1.950166e-39 -3.282442e-04
bigcom28         6.307707e-40  1.061553e-04
bigcom30        -1.952132e-39 -3.283816e-04
bigcom31        -1.935059e-39 -3.256169e-04
bigcom32        -1.937480e-39 -3.262850e-04
bigcom33        -1.935221e-39 -3.256309e-04
bigcom34        -1.935382e-39 -3.256443e-04
bigcom36        -1.936672e-39 -3.259156e-04
bigcom37        -1.935059e-39 -3.257389e-04
bigcom38        -1.936672e-39 -3.262101e-04
bigcom39        -1.939745e-39 -3.264050e-04
bigcom40         6.428242e-40  1.084123e-04
bigcom43        -1.936188e-39 -3.256383e-04
bigcom44        -1.965011e-39 -3.305219e-04
bigcom46        -1.937965e-39 -3.261053e-04
bigcom47        -1.936834e-39 -3.259674e-04
bigcom49        -1.936350e-39 -3.258248e-04
bigcom50        -1.936188e-39 -3.260540e-04
bigcom51        -1.935382e-39 -3.257694e-04
bigcom52        -1.935543e-39 -3.260727e-04
bigcom54        -1.935221e-39 -3.260224e-04
bigcom56        -1.937480e-39 -3.260272e-04
bigcom62        -1.935382e-39 -3.260094e-04
bigcom66        -1.935382e-39 -3.258868e-04
bigcom68        -1.935382e-39 -3.258269e-04
bigcom69        -1.937157e-39 -3.264144e-04
bigcom71        -1.936995e-39 -3.258742e-04
bigcom72        -1.935543e-39 -3.258338e-04
bigcom73        -1.937480e-39 -3.261117e-04
bigcom74        -1.936995e-39 -3.260612e-04
bigcom75        -1.935059e-39 -3.257239e-04
bigcom76        -1.935866e-39 -3.257195e-04
bigcom77        -1.936027e-39 -3.259717e-04
bigcom79        -1.935382e-39 -3.259952e-04
bigcom80        -1.936027e-39 -3.263186e-04
bigcom82        -1.935866e-39 -3.258478e-04
bigcom83        -1.934898e-39 -3.259256e-04
bigcom84        -1.935382e-39 -3.255135e-04
bigcom85        -1.935543e-39 -3.258764e-04
bigcom87        -1.936350e-39 -3.258883e-04
bigcom89        -1.935221e-39 -3.256934e-04
bigcom91        -1.936188e-39 -3.257165e-04
bigcom92         2.971040e-38  4.999048e-03
bigcom93        -1.935059e-39 -3.254398e-04
bigcom96        -1.935221e-39 -3.260704e-04
bigcom97        -1.936672e-39 -3.260377e-04
bigcom98        -1.935059e-39 -3.258867e-04
bigcom99        -1.934737e-39 -3.259903e-04
bigcom101       -1.937965e-39 -3.261239e-04
bigcom104       -1.936511e-39 -3.256167e-04
bigcom106       -1.935543e-39 -3.261483e-04
bigcom109       -1.935221e-39 -3.256312e-04
bigcom113       -1.935866e-39 -3.260531e-04
bigcom116       -1.942177e-39 -3.267469e-04
bigcom120       -1.935221e-39 -3.262163e-04
bigcom123       -1.935543e-39 -3.254926e-04
bigcom126       -1.935059e-39 -3.261638e-04
bigcom127       -1.935543e-39 -3.257404e-04
bigcom137       -1.936350e-39 -3.261301e-04
bigcom139       -1.935382e-39 -3.257387e-04
bigcom140       -1.935543e-39 -3.259770e-04
bigcom143       -1.935221e-39 -3.262064e-04
bigcom145       -1.935382e-39 -3.254022e-04
bigcom146       -1.935704e-39 -3.253339e-04
bigcom147       -1.937642e-39 -3.258382e-04
bigcom149       -1.935059e-39 -3.253138e-04
bigcom153       -1.936834e-39 -3.262578e-04
bigcom154       -1.936511e-39 -3.256968e-04
bigcom156       -1.935704e-39 -3.259770e-04
bigcom157       -1.936995e-39 -3.258808e-04
bigcom158       -1.935221e-39 -3.262498e-04
bigcom160       -1.935382e-39 -3.257170e-04
bigcom161       -1.935221e-39 -3.257793e-04
bigcom162       -1.935221e-39 -3.257167e-04
bigcom164       -1.935059e-39 -3.257890e-04
bigcom166       -1.936672e-39 -3.260044e-04
bigcom167       -1.937803e-39 -3.260849e-04
bigcom171       -1.936188e-39 -3.259494e-04
bigcom173       -1.935543e-39 -3.255620e-04
bigcom175       -1.935221e-39 -3.255524e-04
bigcom176       -1.935059e-39 -3.258517e-04
bigcom177       -1.935221e-39 -3.255759e-04
bigcom178       -1.935382e-39 -3.258678e-04
bigcom180       -1.935221e-39 -3.253957e-04
bigcom181        1.425319e-37  2.398302e-02
bigcom184       -1.935382e-39 -3.251946e-04
bigcom186       -1.935059e-39 -3.259545e-04
bigcom187       -1.935221e-39 -3.257120e-04
bigcom189       -1.936188e-39 -3.260992e-04
bigcom194       -1.935704e-39 -3.257130e-04
bigcom195       -1.935382e-39 -3.259735e-04
bigcom196       -1.935221e-39 -3.258835e-04
bigcom204       -1.936027e-39 -3.255871e-04
bigcom205       -1.935382e-39 -3.259362e-04
bigcom212       -1.934898e-39 -3.256508e-04
bigcom214       -1.935382e-39 -3.259501e-04
bigcom222       -1.934898e-39 -3.256082e-04
bigcom223       -1.935221e-39 -3.253751e-04
bigcom226       -1.935382e-39 -3.256904e-04
bigcom227       -1.935221e-39 -3.254796e-04
bigcom229       -1.935221e-39 -3.257188e-04
bigcom233       -1.935221e-39 -3.261246e-04
bigcom236       -1.935059e-39 -3.255665e-04
bigcom237       -1.935221e-39 -3.256843e-04
bigcom246       -1.936511e-39 -3.256575e-04
bigcom248       -1.937157e-39 -3.258314e-04
bigcom249       -1.935382e-39 -3.256467e-04
bigcom250       -1.936995e-39 -3.257976e-04
bigcom254       -1.935059e-39 -3.254001e-04
bigcom266       -1.935221e-39 -3.259001e-04
bigcom269       -1.935866e-39 -3.259998e-04
bigcom272       -1.935221e-39 -3.261248e-04
bigcom274       -1.941852e-39 -3.271280e-04
bigcom281       -1.935704e-39 -3.258167e-04
bigcom291       -1.935382e-39 -3.256635e-04
bigcom292       -1.935059e-39 -3.257112e-04
bigcom295       -1.935543e-39 -3.258691e-04
bigcom299       -1.935221e-39 -3.259191e-04
bigcom301       -1.936511e-39 -3.257547e-04
bigcom306       -1.935221e-39 -3.258723e-04
bigcom309       -1.935704e-39 -3.260497e-04
bigcom314       -1.935382e-39 -3.260032e-04
bigcom321       -1.936188e-39 -3.258718e-04
bigcom341       -1.935221e-39 -3.256247e-04
bigcom350       -1.935059e-39 -3.259813e-04
bigcom353       -1.934898e-39 -3.256668e-04
bigcom359       -1.934898e-39 -3.258359e-04
bigcom363       -1.935221e-39 -3.258992e-04
bigcom365       -1.935221e-39 -3.260258e-04
bigcom385       -1.935543e-39 -3.260438e-04
bigcom386       -1.935221e-39 -3.254148e-04
bigcom408       -1.936188e-39 -3.258799e-04
bigcom412       -1.935543e-39 -3.254849e-04
bigcom480       -1.935382e-39 -3.258083e-04
spin_vertex      2.309847e-40  3.790845e-05
membership_s1   -3.581733e-40 -6.053166e-05
membership_s3   -1.937318e-39 -3.269748e-04
membership_s4   -8.780246e-40 -1.476881e-04
membership_s5   -2.111070e-39 -3.551139e-04
membership_s6   -9.044960e-40 -1.512970e-04
membership_s7    1.089634e-39  1.833541e-04
membership_s8   -1.936027e-39 -3.263515e-04
membership_s9    6.127853e-38  1.030977e-02
membership_s11  -1.935866e-39 -3.268531e-04
membership_s12  -1.936672e-39 -3.260678e-04
membership_s14  -1.935866e-39 -3.268663e-04
membership_s15  -1.961527e-39 -3.301672e-04
membership_s16  -1.936834e-39 -3.264267e-04
membership_s17  -1.935866e-39 -3.267336e-04
membership_s18   8.996551e-39  1.513816e-03
membership_s20  -1.935543e-39 -3.264882e-04
membership_s21   4.245740e-39  7.142619e-04
membership_s22  -1.939097e-39 -3.267015e-04
membership_s24  -1.940069e-39 -3.267776e-04
membership_s25  -1.938774e-39 -3.262683e-04
membership_s26  -1.936995e-39 -3.276409e-04
membership_s27  -7.388035e-40 -1.243115e-04
membership_s28  -1.937480e-39 -3.267289e-04
membership_s30   2.213584e-39  3.724631e-04
membership_s31   1.566618e-39  2.630444e-04
membership_s32  -4.876271e-40 -8.210978e-05
membership_s33  -1.935543e-39 -3.275046e-04
membership_s36  -1.565684e-39 -2.634557e-04
membership_s37   8.134998e-39  1.368574e-03
V1               2.707494e-39  4.536015e-04
V2               2.818295e-39  4.731778e-04
pdi              3.978475e-38  6.781200e-03
adhesion        -8.122004e-44 -1.358947e-08
cohesion         1.613017e-43  2.698725e-08
inner            2.854527e-44  4.753431e-09
outer            8.053670e-44  1.346290e-08
ioratio          2.730359e-39  4.574521e-04
comsize          5.440375e-43  9.119394e-08
[1] "Dataset: all_CT Model GBM, run: 3 of 10 2015-06-17 23:14:03"
Iter   TrainDeviance   ValidDeviance   StepSize   Improve
     1        0.0229            -nan     0.0100   -0.0000
     2        0.0217            -nan     0.0100   -0.0000
     3        0.0192            -nan     0.0100   -0.0000
     4        0.0186            -nan     0.0100   -0.0000
     5        0.0178            -nan     0.0100   -0.0000
     6        0.0174            -nan     0.0100   -0.0000
     7        0.0168            -nan     0.0100   -0.0000
     8        0.0162            -nan     0.0100   -0.0000
     9        0.0160            -nan     0.0100   -0.0000
    10        0.0158            -nan     0.0100   -0.0000
    20        0.0137            -nan     0.0100   -0.0000
    40        0.0115            -nan     0.0100   -0.0000
    60        0.0092            -nan     0.0100   -0.0000
    80        0.0081            -nan     0.0100   -0.0000
   100        0.0073            -nan     0.0100   -0.0000
   120        0.0065            -nan     0.0100   -0.0000
   140        0.0060            -nan     0.0100   -0.0000
   160        0.0055            -nan     0.0100   -0.0000
   180        0.0050            -nan     0.0100   -0.0000
   200        0.0046            -nan     0.0100   -0.0000
   220        0.0043            -nan     0.0100   -0.0000
   240        0.0040            -nan     0.0100   -0.0000
   260        0.0037            -nan     0.0100   -0.0000
   280        0.0035            -nan     0.0100   -0.0000
   300        0.0033            -nan     0.0100   -0.0000
   320        0.0031            -nan     0.0100   -0.0000
   340        0.0030            -nan     0.0100   -0.0000
   357        0.0028            -nan     0.0100   -0.0000

[1] "GBM variable coefficients"
                            var      rel.inf
orbit69                 orbit69 6.6419799398
ratio5                   ratio5 4.9063448003
V2                           V2 4.6049214567
graph17                 graph17 4.3630204116
comsize                 comsize 4.2355544066
ratio4                   ratio4 3.8463034883
pagerank               pagerank 3.1491551140
fourth                   fourth 2.8099648873
outer                     outer 2.6716900018
orbit18                 orbit18 2.4289920113
spin_vertex         spin_vertex 2.4188845819
ratio2                   ratio2 2.2247197711
fifth                     fifth 1.8307980975
graph3                   graph3 1.8187698347
graph25                 graph25 1.8144351136
graph13                 graph13 1.7854492954
V1                           V1 1.7632658558
bet                         bet 1.5833748820
membership_s9     membership_s9 1.5795039582
bigcom40               bigcom40 1.5451593256
adhesion               adhesion 1.3877841259
ratio6                   ratio6 1.3803575068
bigcom181             bigcom181 1.3650977380
graph1                   graph1 1.2287840291
orbit20                 orbit20 1.1700270940
graph10                 graph10 1.1294874048
membership_s30   membership_s30 1.1173946277
trans                     trans 1.0998983981
ratio3                   ratio3 1.0406852511
knn                         knn 0.9529586557
bigcom1                 bigcom1 0.9329858524
cohesion               cohesion 0.9252680989
inner                     inner 0.8677939794
graph15                 graph15 0.8665016628
ioratio                 ioratio 0.8580982698
graph16                 graph16 0.8349430256
upto_fifth           upto_fifth 0.8221191842
orbit62                 orbit62 0.8201517364
graph12                 graph12 0.8002829771
orbit17                 orbit17 0.7868026101
graph6                   graph6 0.7157887345
membership_s36   membership_s36 0.7012139308
upto_sixth           upto_sixth 0.6959799788
graph23                 graph23 0.6682791821
bigcom92               bigcom92 0.6477915261
graph9                   graph9 0.6201886363
graph4                   graph4 0.6192139063
walktrap_vertex walktrap_vertex 0.6116353455
constraint           constraint 0.6060430316
bigcom8                 bigcom8 0.5978180676
orbit35                 orbit35 0.5806232172
orbit19                 orbit19 0.5755733173
orbit22                 orbit22 0.5575695965
graph11                 graph11 0.5335064670
orbit36                 orbit36 0.5277606650
orbit39                 orbit39 0.5048244469
orbit45                 orbit45 0.4183384845
third                     third 0.3870414404
ratio1                   ratio1 0.3855276848
sixth                     sixth 0.3663574536
orbit5                   orbit5 0.3565089658
graph0                   graph0 0.3561654883
graph20                 graph20 0.3528677018
ecc                         ecc 0.3454688426
close                     close 0.3397488838
orbit16                 orbit16 0.3360059488
orbit52                 orbit52 0.3315544863
orbit24                 orbit24 0.3130498863
membership_s1     membership_s1 0.3117024755
bigcom4                 bigcom4 0.3040306367
graph21                 graph21 0.3024798064
orbit40                 orbit40 0.2901304510
orbit31                 orbit31 0.2625852229
orbit27                 orbit27 0.2586353030
graph14                 graph14 0.2532583571
membership_s18   membership_s18 0.2524245529
graph2                   graph2 0.2419821919
upto_third           upto_third 0.2349129001
orbit11                 orbit11 0.2282135289
graph5                   graph5 0.2260266323
orbit37                 orbit37 0.2089109092
evcent                   evcent 0.1980576189
coreness               coreness 0.1950349824
pdi                         pdi 0.1884675611
orbit59                 orbit59 0.1782713635
orbit56                 orbit56 0.1653036224
membership_s37   membership_s37 0.1579808314
orbit30                 orbit30 0.1513616954
orbit28                 orbit28 0.1476340864
graph22                 graph22 0.1437338236
orbit12                 orbit12 0.1416396504
orbit38                 orbit38 0.1384398556
graph19                 graph19 0.1378810255
membership_s6     membership_s6 0.1373202594
graph28                 graph28 0.1118088187
hubscore               hubscore 0.1087956876
orbit65                 orbit65 0.1078093995
orbit2                   orbit2 0.1010047300
orbit50                 orbit50 0.0968672442
upto_fourth         upto_fourth 0.0965092772
graph18                 graph18 0.0881337766
membership_s21   membership_s21 0.0875373550
orbit68                 orbit68 0.0767758715
orbit54                 orbit54 0.0736119507
bigcom3                 bigcom3 0.0707227219
upto_second         upto_second 0.0692602837
orbit9                   orbit9 0.0676146332
orbit23                 orbit23 0.0666104907
graph26                 graph26 0.0663540159
orbit46                 orbit46 0.0662954954
graph8                   graph8 0.0651937131
orbit49                 orbit49 0.0613204458
orbit21                 orbit21 0.0575149278
orbit51                 orbit51 0.0570166660
AP                           AP 0.0480107434
graph7                   graph7 0.0458200892
orbit15                 orbit15 0.0450174865
orbit6                   orbit6 0.0417168754
membership_s4     membership_s4 0.0398218964
membership_s32   membership_s32 0.0368485462
orbit41                 orbit41 0.0367621145
selfinter             selfinter 0.0307333624
membership_s27   membership_s27 0.0296191437
orbit29                 orbit29 0.0284231240
orbit13                 orbit13 0.0219244015
graph24                 graph24 0.0152675352
membership_s5     membership_s5 0.0152039072
orbit7                   orbit7 0.0106309585
orbit66                 orbit66 0.0092297745
orbit55                 orbit55 0.0078563815
orbit4                   orbit4 0.0072309536
membership_s7     membership_s7 0.0070621379
orbit64                 orbit64 0.0064403906
bigcom34               bigcom34 0.0008884588
orbit32                 orbit32 0.0001600925
graph27                 graph27 0.0000000000
graph29                 graph29 0.0000000000
orbit0                   orbit0 0.0000000000
orbit1                   orbit1 0.0000000000
orbit3                   orbit3 0.0000000000
orbit8                   orbit8 0.0000000000
orbit10                 orbit10 0.0000000000
orbit14                 orbit14 0.0000000000
orbit25                 orbit25 0.0000000000
orbit26                 orbit26 0.0000000000
orbit33                 orbit33 0.0000000000
orbit34                 orbit34 0.0000000000
orbit42                 orbit42 0.0000000000
orbit43                 orbit43 0.0000000000
orbit44                 orbit44 0.0000000000
orbit47                 orbit47 0.0000000000
orbit48                 orbit48 0.0000000000
orbit53                 orbit53 0.0000000000
orbit57                 orbit57 0.0000000000
orbit58                 orbit58 0.0000000000
orbit60                 orbit60 0.0000000000
orbit61                 orbit61 0.0000000000
orbit63                 orbit63 0.0000000000
orbit67                 orbit67 0.0000000000
orbit70                 orbit70 0.0000000000
orbit71                 orbit71 0.0000000000
orbit72                 orbit72 0.0000000000
eccrad                   eccrad 0.0000000000
first                     first 0.0000000000
second                   second 0.0000000000
bigcom2                 bigcom2 0.0000000000
bigcom6                 bigcom6 0.0000000000
bigcom9                 bigcom9 0.0000000000
bigcom11               bigcom11 0.0000000000
bigcom13               bigcom13 0.0000000000
bigcom15               bigcom15 0.0000000000
bigcom16               bigcom16 0.0000000000
bigcom21               bigcom21 0.0000000000
bigcom22               bigcom22 0.0000000000
bigcom24               bigcom24 0.0000000000
bigcom26               bigcom26 0.0000000000
bigcom28               bigcom28 0.0000000000
bigcom30               bigcom30 0.0000000000
bigcom31               bigcom31 0.0000000000
bigcom32               bigcom32 0.0000000000
bigcom33               bigcom33 0.0000000000
bigcom36               bigcom36 0.0000000000
bigcom37               bigcom37 0.0000000000
bigcom38               bigcom38 0.0000000000
bigcom39               bigcom39 0.0000000000
bigcom43               bigcom43 0.0000000000
bigcom44               bigcom44 0.0000000000
bigcom46               bigcom46 0.0000000000
bigcom47               bigcom47 0.0000000000
bigcom49               bigcom49 0.0000000000
bigcom50               bigcom50 0.0000000000
bigcom51               bigcom51 0.0000000000
bigcom52               bigcom52 0.0000000000
bigcom54               bigcom54 0.0000000000
bigcom56               bigcom56 0.0000000000
bigcom62               bigcom62 0.0000000000
bigcom66               bigcom66 0.0000000000
bigcom68               bigcom68 0.0000000000
bigcom69               bigcom69 0.0000000000
bigcom71               bigcom71 0.0000000000
bigcom72               bigcom72 0.0000000000
bigcom73               bigcom73 0.0000000000
bigcom74               bigcom74 0.0000000000
bigcom75               bigcom75 0.0000000000
bigcom76               bigcom76 0.0000000000
bigcom77               bigcom77 0.0000000000
bigcom79               bigcom79 0.0000000000
bigcom80               bigcom80 0.0000000000
bigcom82               bigcom82 0.0000000000
bigcom83               bigcom83 0.0000000000
bigcom84               bigcom84 0.0000000000
bigcom85               bigcom85 0.0000000000
bigcom87               bigcom87 0.0000000000
bigcom89               bigcom89 0.0000000000
bigcom91               bigcom91 0.0000000000
bigcom93               bigcom93 0.0000000000
bigcom96               bigcom96 0.0000000000
bigcom97               bigcom97 0.0000000000
bigcom98               bigcom98 0.0000000000
bigcom99               bigcom99 0.0000000000
bigcom101             bigcom101 0.0000000000
bigcom104             bigcom104 0.0000000000
bigcom106             bigcom106 0.0000000000
bigcom109             bigcom109 0.0000000000
bigcom113             bigcom113 0.0000000000
bigcom116             bigcom116 0.0000000000
bigcom120             bigcom120 0.0000000000
bigcom123             bigcom123 0.0000000000
bigcom126             bigcom126 0.0000000000
bigcom127             bigcom127 0.0000000000
bigcom137             bigcom137 0.0000000000
bigcom139             bigcom139 0.0000000000
bigcom140             bigcom140 0.0000000000
bigcom143             bigcom143 0.0000000000
bigcom145             bigcom145 0.0000000000
bigcom146             bigcom146 0.0000000000
bigcom147             bigcom147 0.0000000000
bigcom149             bigcom149 0.0000000000
bigcom153             bigcom153 0.0000000000
bigcom154             bigcom154 0.0000000000
bigcom156             bigcom156 0.0000000000
bigcom157             bigcom157 0.0000000000
bigcom158             bigcom158 0.0000000000
bigcom160             bigcom160 0.0000000000
bigcom161             bigcom161 0.0000000000
bigcom162             bigcom162 0.0000000000
bigcom164             bigcom164 0.0000000000
bigcom166             bigcom166 0.0000000000
bigcom167             bigcom167 0.0000000000
bigcom171             bigcom171 0.0000000000
bigcom173             bigcom173 0.0000000000
bigcom175             bigcom175 0.0000000000
bigcom176             bigcom176 0.0000000000
bigcom177             bigcom177 0.0000000000
bigcom178             bigcom178 0.0000000000
bigcom180             bigcom180 0.0000000000
bigcom184             bigcom184 0.0000000000
bigcom186             bigcom186 0.0000000000
bigcom187             bigcom187 0.0000000000
bigcom189             bigcom189 0.0000000000
bigcom194             bigcom194 0.0000000000
bigcom195             bigcom195 0.0000000000
bigcom196             bigcom196 0.0000000000
bigcom204             bigcom204 0.0000000000
bigcom205             bigcom205 0.0000000000
bigcom212             bigcom212 0.0000000000
bigcom214             bigcom214 0.0000000000
bigcom222             bigcom222 0.0000000000
bigcom223             bigcom223 0.0000000000
bigcom226             bigcom226 0.0000000000
bigcom227             bigcom227 0.0000000000
bigcom229             bigcom229 0.0000000000
bigcom233             bigcom233 0.0000000000
bigcom236             bigcom236 0.0000000000
bigcom237             bigcom237 0.0000000000
bigcom246             bigcom246 0.0000000000
bigcom248             bigcom248 0.0000000000
bigcom249             bigcom249 0.0000000000
bigcom250             bigcom250 0.0000000000
bigcom254             bigcom254 0.0000000000
bigcom266             bigcom266 0.0000000000
bigcom269             bigcom269 0.0000000000
bigcom272             bigcom272 0.0000000000
bigcom274             bigcom274 0.0000000000
bigcom281             bigcom281 0.0000000000
bigcom291             bigcom291 0.0000000000
bigcom292             bigcom292 0.0000000000
bigcom295             bigcom295 0.0000000000
bigcom299             bigcom299 0.0000000000
bigcom301             bigcom301 0.0000000000
bigcom306             bigcom306 0.0000000000
bigcom309             bigcom309 0.0000000000
bigcom314             bigcom314 0.0000000000
bigcom321             bigcom321 0.0000000000
bigcom341             bigcom341 0.0000000000
bigcom350             bigcom350 0.0000000000
bigcom353             bigcom353 0.0000000000
bigcom359             bigcom359 0.0000000000
bigcom363             bigcom363 0.0000000000
bigcom365             bigcom365 0.0000000000
bigcom385             bigcom385 0.0000000000
bigcom386             bigcom386 0.0000000000
bigcom408             bigcom408 0.0000000000
bigcom412             bigcom412 0.0000000000
bigcom480             bigcom480 0.0000000000
membership_s3     membership_s3 0.0000000000
membership_s8     membership_s8 0.0000000000
membership_s11   membership_s11 0.0000000000
membership_s12   membership_s12 0.0000000000
membership_s14   membership_s14 0.0000000000
membership_s15   membership_s15 0.0000000000
membership_s16   membership_s16 0.0000000000
membership_s17   membership_s17 0.0000000000
membership_s20   membership_s20 0.0000000000
membership_s22   membership_s22 0.0000000000
membership_s24   membership_s24 0.0000000000
membership_s25   membership_s25 0.0000000000
membership_s26   membership_s26 0.0000000000
membership_s28   membership_s28 0.0000000000
membership_s31   membership_s31 0.0000000000
membership_s33   membership_s33 0.0000000000
[1] "Dataset: all_CT Model RF, run: 3 of 10 2015-06-17 23:19:50"
     |      Out-of-bag   |
Tree |      MSE  %Var(y) |
   1 | 0.005098   293.55 |
   2 |  0.00412   237.24 |
   3 | 0.003705   213.37 |
   4 | 0.002981   171.66 |
   5 | 0.002667   153.61 |
   6 | 0.002584   148.83 |
   7 | 0.002589   149.09 |
   8 | 0.002532   145.83 |
   9 | 0.002473   142.44 |
  10 | 0.002377   136.89 |
  11 | 0.002253   129.73 |
  12 | 0.002195   126.42 |
  13 | 0.002163   124.56 |
  14 | 0.002146   123.59 |
  15 | 0.002122   122.21 |
  16 | 0.002105   121.20 |
  17 | 0.002117   121.93 |
  18 | 0.002088   120.26 |
  19 | 0.002123   122.23 |
  20 | 0.002108   121.37 |
  21 |   0.0021   120.90 |
  22 | 0.002102   121.02 |
  23 | 0.002088   120.24 |
  24 | 0.002066   118.99 |
  25 | 0.002068   119.07 |
  26 | 0.002061   118.69 |
  27 | 0.002057   118.45 |
  28 | 0.002049   118.00 |
  29 | 0.002056   118.38 |
  30 | 0.002054   118.29 |
  31 | 0.002047   117.85 |
  32 | 0.002044   117.73 |
  33 | 0.002044   117.68 |
  34 | 0.002039   117.40 |
  35 | 0.002031   116.98 |
  36 |  0.00203   116.92 |
  37 | 0.002021   116.41 |
  38 |  0.00201   115.74 |
  39 |    0.002   115.15 |
  40 | 0.001993   114.76 |
  41 | 0.001991   114.68 |
  42 | 0.001984   114.26 |
  43 | 0.001986   114.35 |
  44 | 0.001983   114.18 |
  45 | 0.001983   114.17 |
  46 | 0.001985   114.28 |
  47 | 0.001983   114.20 |
  48 | 0.001986   114.35 |
  49 | 0.001979   113.96 |
  50 | 0.001977   113.82 |
  51 | 0.001976   113.76 |
  52 | 0.001972   113.55 |
  53 | 0.001974   113.69 |
  54 |  0.00197   113.44 |
  55 | 0.001965   113.18 |
  56 | 0.001968   113.33 |
  57 | 0.001967   113.28 |
  58 | 0.001968   113.33 |
  59 | 0.001965   113.13 |
  60 | 0.001965   113.17 |
  61 |  0.00196   112.87 |
  62 | 0.001954   112.53 |
  63 |  0.00195   112.29 |
  64 | 0.001948   112.18 |
  65 | 0.001945   112.02 |
  66 | 0.001946   112.06 |
  67 | 0.001945   112.01 |
  68 | 0.001943   111.88 |
  69 | 0.001942   111.82 |
  70 | 0.001939   111.68 |
  71 | 0.001936   111.51 |
  72 | 0.001936   111.50 |
  73 | 0.001932   111.24 |
  74 |  0.00193   111.12 |
  75 | 0.001931   111.17 |
  76 | 0.001929   111.11 |
  77 | 0.001932   111.26 |
  78 | 0.001931   111.20 |
  79 | 0.001931   111.17 |
  80 | 0.001931   111.18 |
  81 |  0.00193   111.13 |
  82 | 0.001932   111.26 |
  83 | 0.001932   111.26 |
  84 | 0.001934   111.36 |
  85 | 0.001932   111.26 |
  86 | 0.001934   111.40 |
  87 |  0.00193   111.17 |
  88 | 0.001929   111.06 |
  89 | 0.001929   111.09 |
  90 | 0.001927   110.99 |
  91 | 0.001926   110.89 |
  92 | 0.001928   111.01 |
  93 | 0.001928   111.01 |
  94 | 0.001928   111.03 |
  95 | 0.001929   111.09 |
  96 | 0.001927   110.96 |
  97 | 0.001926   110.89 |
  98 | 0.001925   110.86 |
  99 | 0.001923   110.75 |
 100 | 0.001922   110.68 |
[1] "Random Forest variable coefficients"
                      %IncMSE IncNodePurity
graph5           1.885173e-03  1.032176e-01
graph6           1.903670e-03  9.137315e-02
graph7           7.891514e-05  1.974772e-02
graph8           0.000000e+00  8.750000e-03
graph9           8.220003e-04  1.525247e-01
graph10          1.211472e-03  6.794868e-02
graph11          7.459823e-03  2.227951e-01
graph12          6.547087e-03  1.625364e-01
graph13          1.686935e-03  1.117739e-01
graph14          1.832766e-03  7.342804e-02
graph15          1.451187e-04  6.585781e-02
graph16          9.661104e-04  1.033395e-01
graph17          3.592495e-03  2.163799e-01
graph18          2.254132e-05  2.717087e-02
graph19          2.334455e-04  7.096816e-02
graph20          1.460060e-04  4.701397e-02
graph21          1.351107e-04  2.154395e-02
graph22          6.716490e-06  1.333662e-02
graph23          2.151662e-03  1.581545e-01
graph24          4.996839e-05  7.632590e-02
graph25          4.307059e-04  1.233483e-01
graph26          1.351950e-04  3.436853e-03
graph27          3.598901e-04  3.378338e-02
graph28          5.841484e-05  3.642530e-02
graph29          2.718981e-05  2.987121e-02
orbit0           1.790712e-05  3.478992e-02
orbit1           1.073048e-03  7.796609e-02
orbit2           2.783186e-04  6.068857e-02
orbit3           5.428734e-05  2.135174e-02
orbit4           8.580468e-04  1.714416e-01
orbit5           8.756972e-04  7.105505e-02
orbit6           1.523141e-03  2.575980e-01
orbit7           6.923393e-04  7.016829e-02
orbit8           1.438309e-04  4.049415e-02
orbit9           2.536251e-03  1.497526e-01
orbit10          0.000000e+00  1.833333e-02
orbit11          1.124353e-05  3.066667e-02
orbit12          1.830526e-04  6.869166e-02
orbit13          1.066969e-04  1.177128e-02
orbit14          3.195001e-04  6.173086e-02
orbit15          7.294064e-04  1.622017e-01
orbit16          2.041937e-03  1.495678e-01
orbit17          2.025930e-03  1.206257e-01
orbit18          5.760583e-04  2.473237e-01
orbit19          1.223228e-03  1.301811e-01
orbit20          1.204379e-03  1.327012e-01
orbit21          1.501413e-03  7.929716e-02
orbit22          3.335908e-03  1.590236e-01
orbit23          3.673967e-04  7.615384e-02
orbit24          6.839702e-03  3.118417e-01
orbit25          1.139176e-03  7.006973e-02
orbit26          6.687472e-05  1.213679e-03
orbit27          1.258368e-03  1.723438e-01
orbit28          4.231862e-04  4.532320e-02
orbit29          2.621736e-05  4.943357e-03
orbit30          1.362979e-04  1.235411e-02
orbit31          2.109760e-03  1.463551e-01
orbit32          9.567250e-05  1.059631e-02
orbit33          0.000000e+00  1.172361e-18
orbit34          1.743975e-04  1.384489e-01
orbit35          1.690763e-03  1.320378e-01
orbit36          1.340040e-04  4.233666e-02
orbit37          5.763365e-05  1.785282e-02
orbit38          2.510269e-05  5.508100e-03
orbit39          3.888250e-03  2.292004e-01
orbit40          4.403630e-03  9.378124e-02
orbit41          1.416847e-05  1.765049e-02
orbit42          0.000000e+00  5.486741e-19
orbit43          1.636782e-04  3.046533e-02
orbit44          0.000000e+00  3.446154e-02
orbit45          3.074278e-03  1.790350e-01
orbit46          1.419989e-04  3.913383e-02
orbit47          3.271158e-05  3.742220e-02
orbit48          1.222098e-05  3.245614e-03
orbit49          3.767289e-04  5.238519e-02
orbit50          5.009410e-05  4.333233e-02
orbit51          7.256154e-05  9.466616e-02
orbit52          3.560322e-04  9.158428e-02
orbit53          3.826303e-05  4.616484e-02
orbit54          6.329860e-04  9.648700e-02
orbit55          5.188676e-05  2.871273e-02
orbit56          3.361154e-04  5.158558e-02
orbit57          4.115922e-05  9.782609e-03
orbit58          0.000000e+00  3.377290e-19
orbit59          2.717818e-03  1.277459e-01
orbit60          0.000000e+00  7.858433e-19
orbit61          0.000000e+00  1.666667e-02
orbit62          3.230029e-03  1.183428e-01
orbit63          8.996851e-05  6.639236e-02
orbit64          9.106218e-05  4.124733e-02
orbit65          1.410497e-04  2.154485e-02
orbit66          4.397835e-05  1.862729e-04
orbit67          2.001699e-04  3.487735e-02
orbit68          1.068277e-03  2.187126e-02
orbit69          6.757586e-05  1.146730e-01
orbit70          2.478594e-05  1.043084e-03
orbit71          1.731783e-04  3.995085e-02
orbit72          0.000000e+00  9.523810e-03
AP               4.701616e-06  4.356780e-02
bet              4.503656e-04  2.584173e-01
ecc              1.053996e-04  2.360880e-02
eccrad           3.740535e-04  5.961784e-02
close            1.176158e-03  3.135371e-01
constraint       6.394586e-04  8.202349e-02
coreness         2.850480e-04  3.581001e-02
knn              5.265031e-04  1.262451e-01
hubscore         2.378922e-04  1.220334e-01
pagerank         2.182177e-04  2.695576e-01
trans            3.432016e-05  1.282581e-02
evcent           1.718983e-03  2.499443e-01
first           -2.770814e-07  3.096178e-02
upto_second      6.085689e-04  2.009204e-01
upto_third       9.400592e-04  2.105454e-01
upto_fourth      2.955548e-03  5.483034e-02
upto_fifth       4.889408e-04  1.476710e-01
upto_sixth       1.117709e-03  1.700158e-01
second           2.695630e-03  1.888238e-01
third            1.996399e-03  1.575896e-01
fourth           1.484439e-03  3.962616e-01
fifth            4.770770e-04  3.693027e-01
sixth            5.234001e-03  2.372082e-01
ratio1           8.026297e-04  1.832856e-01
ratio2           5.005332e-03  3.713873e-01
ratio3           1.442508e-03  2.152362e-01
ratio4           6.066682e-03  7.533891e-01
ratio5           6.452987e-04  7.833538e-01
ratio6           4.297882e-03  2.700299e-01
selfinter        0.000000e+00  3.333333e-03
walktrap_vertex  1.291451e-04  9.580650e-02
bigcom1          6.972697e-06  5.625690e-02
bigcom2          0.000000e+00  1.626303e-21
bigcom3         -1.363259e-05  3.771622e-03
bigcom4          7.616791e-06  7.427922e-03
bigcom6          0.000000e+00  2.168404e-21
bigcom8          7.695379e-05  5.248869e-02
bigcom9          0.000000e+00  1.463673e-20
bigcom11         0.000000e+00  8.131516e-21
bigcom13         0.000000e+00  6.505213e-21
bigcom15         0.000000e+00  5.963112e-21
bigcom16         0.000000e+00  3.252607e-21
bigcom21         0.000000e+00  1.029992e-20
bigcom22         0.000000e+00  1.301043e-20
bigcom24         0.000000e+00  1.626303e-21
bigcom26         0.000000e+00  1.084202e-20
bigcom28         0.000000e+00  1.029992e-20
bigcom30         0.000000e+00  1.301043e-20
bigcom31         0.000000e+00  1.084202e-21
bigcom32         0.000000e+00  3.794708e-21
bigcom33         0.000000e+00  2.168404e-21
bigcom34         0.000000e+00  3.632077e-20
bigcom36         0.000000e+00  5.963112e-21
bigcom37         0.000000e+00  2.710505e-21
bigcom38         0.000000e+00  6.505213e-21
bigcom39         0.000000e+00  9.757820e-21
bigcom40         6.243943e-04  1.609758e-01
bigcom43         0.000000e+00  4.336809e-21
bigcom44         0.000000e+00  7.589415e-21
bigcom46         0.000000e+00  3.957338e-20
bigcom47         0.000000e+00  2.710505e-21
bigcom49         0.000000e+00  4.336809e-21
bigcom50         0.000000e+00  1.626303e-21
bigcom51         0.000000e+00  2.168404e-21
bigcom52         0.000000e+00  1.626303e-21
bigcom54         0.000000e+00  4.336809e-21
bigcom56         0.000000e+00  4.336809e-21
bigcom62         0.000000e+00  3.252607e-21
bigcom66         0.000000e+00  3.252607e-21
bigcom68         0.000000e+00  3.686287e-20
bigcom69         0.000000e+00  4.878910e-21
bigcom71         0.000000e+00  7.047314e-21
bigcom72         0.000000e+00  3.252607e-21
bigcom73         0.000000e+00  4.336809e-21
bigcom74         0.000000e+00  3.794708e-21
bigcom75         0.000000e+00  1.084202e-21
bigcom76         0.000000e+00  5.421011e-21
bigcom77         0.000000e+00  2.710505e-21
bigcom79         0.000000e+00  1.626303e-21
bigcom80         0.000000e+00  2.710505e-21
bigcom82         0.000000e+00  5.421011e-21
bigcom83         0.000000e+00  5.421011e-22
bigcom84         0.000000e+00  2.168404e-21
bigcom85         0.000000e+00  1.626303e-21
bigcom87         0.000000e+00  2.710505e-21
bigcom89         0.000000e+00  2.710505e-21
bigcom91         0.000000e+00  3.252607e-21
bigcom92         1.045803e-04  1.106017e-01
bigcom93         0.000000e+00  5.421011e-22
bigcom96         0.000000e+00  2.168404e-21
bigcom97         0.000000e+00  2.710505e-21
bigcom98         0.000000e+00  2.710505e-21
bigcom99         0.000000e+00  2.710505e-21
bigcom101        0.000000e+00  7.589415e-21
bigcom104        0.000000e+00  2.168404e-21
bigcom106        0.000000e+00  3.794708e-21
bigcom109        0.000000e+00  1.626303e-21
bigcom113        0.000000e+00  3.252607e-21
bigcom116        0.000000e+00  4.878910e-21
bigcom120        0.000000e+00  2.168404e-21
bigcom123        0.000000e+00  2.710505e-21
bigcom126        0.000000e+00  5.421011e-22
bigcom127        0.000000e+00  2.168404e-21
bigcom137        0.000000e+00  4.336809e-21
bigcom139        0.000000e+00  2.168404e-21
bigcom140        0.000000e+00  2.168404e-21
bigcom143        0.000000e+00  3.632077e-20
bigcom145        0.000000e+00  1.626303e-21
bigcom146        0.000000e+00  2.168404e-21
bigcom147        0.000000e+00  3.794708e-21
bigcom149        0.000000e+00  0.000000e+00
bigcom153        0.000000e+00  3.794708e-21
bigcom154        0.000000e+00  2.168404e-21
bigcom156        0.000000e+00  2.168404e-21
bigcom157        0.000000e+00  3.794708e-21
bigcom158        0.000000e+00  2.168404e-21
bigcom160        0.000000e+00  2.168404e-21
bigcom161        0.000000e+00  1.626303e-21
bigcom162        0.000000e+00  3.794708e-21
bigcom164        0.000000e+00  1.626303e-21
bigcom166        0.000000e+00  3.252607e-21
bigcom167        0.000000e+00  3.252607e-21
bigcom171        0.000000e+00  3.252607e-21
bigcom173        0.000000e+00  1.084202e-21
bigcom175        0.000000e+00  2.710505e-21
bigcom176        0.000000e+00  1.084202e-21
bigcom177        0.000000e+00  1.897354e-20
bigcom178        0.000000e+00  3.252607e-21
bigcom180        0.000000e+00  3.794708e-21
bigcom181        2.205079e-06  9.641738e-02
bigcom184        0.000000e+00  2.710505e-21
bigcom186        0.000000e+00  1.084202e-21
bigcom187        0.000000e+00  0.000000e+00
bigcom189        0.000000e+00  4.336809e-21
bigcom194        0.000000e+00  3.252607e-21
bigcom195        0.000000e+00  1.084202e-21
bigcom196        0.000000e+00  1.626303e-21
bigcom204        0.000000e+00  2.168404e-21
bigcom205        0.000000e+00  3.252607e-21
bigcom212        0.000000e+00  1.626303e-21
bigcom214        0.000000e+00  3.794708e-21
bigcom222        0.000000e+00  1.626303e-21
bigcom223        0.000000e+00  5.421011e-22
bigcom226        0.000000e+00  1.084202e-21
bigcom227        0.000000e+00  3.252607e-21
bigcom229        0.000000e+00  2.168404e-21
bigcom233        0.000000e+00  3.523657e-20
bigcom236        0.000000e+00  2.710505e-21
bigcom237        0.000000e+00  1.084202e-21
bigcom246        0.000000e+00  1.951564e-20
bigcom248        0.000000e+00  5.421011e-21
bigcom249        0.000000e+00  0.000000e+00
bigcom250        0.000000e+00  2.710505e-21
bigcom254        0.000000e+00  1.626303e-21
bigcom266        0.000000e+00  1.626303e-21
bigcom269        0.000000e+00  1.084202e-21
bigcom272        0.000000e+00  0.000000e+00
bigcom274        0.000000e+00  4.092863e-20
bigcom281        0.000000e+00  4.336809e-21
bigcom291        0.000000e+00  1.626303e-21
bigcom292        0.000000e+00  5.421011e-22
bigcom295        0.000000e+00  1.084202e-21
bigcom299        0.000000e+00  2.168404e-21
bigcom301        0.000000e+00  8.673617e-21
bigcom306        0.000000e+00  1.626303e-21
bigcom309        0.000000e+00  5.421011e-22
bigcom314        0.000000e+00  1.084202e-21
bigcom321        0.000000e+00  3.794708e-21
bigcom341        0.000000e+00  1.626303e-21
bigcom350        0.000000e+00  5.421011e-22
bigcom353        0.000000e+00  1.084202e-21
bigcom359        0.000000e+00  5.421011e-22
bigcom363        0.000000e+00  2.168404e-21
bigcom365        0.000000e+00  1.084202e-21
bigcom385        0.000000e+00  2.710505e-21
bigcom386        0.000000e+00  1.084202e-21
bigcom408        0.000000e+00  5.421011e-22
bigcom412        0.000000e+00  5.421011e-22
bigcom480        0.000000e+00  3.252607e-21
spin_vertex      4.202681e-04  2.264982e-01
membership_s1    2.923825e-05  1.132094e-03
membership_s3    0.000000e+00  3.523657e-21
membership_s4    0.000000e+00  1.416239e-20
membership_s5    0.000000e+00  1.626303e-20
membership_s6    4.910291e-06  3.682897e-02
membership_s7    3.827098e-05  1.193238e-01
membership_s8    0.000000e+00  4.878910e-21
membership_s9   -3.211561e-07  8.112064e-02
membership_s11   0.000000e+00  6.505213e-21
membership_s12   0.000000e+00  3.794708e-21
membership_s14   0.000000e+00  1.626303e-21
membership_s15   0.000000e+00  1.572093e-20
membership_s16   0.000000e+00  3.252607e-21
membership_s17   0.000000e+00  4.336809e-21
membership_s18   1.860682e-04  9.414054e-02
membership_s20   0.000000e+00  3.903128e-20
membership_s21   4.266111e-06  4.465889e-02
membership_s22   0.000000e+00  9.757820e-21
membership_s24   0.000000e+00  1.084202e-20
membership_s25   0.000000e+00  6.505213e-21
membership_s26   0.000000e+00  5.963112e-21
membership_s27   6.957388e-06  3.424169e-02
membership_s28   0.000000e+00  8.131516e-21
membership_s30   9.560981e-05  1.095156e-01
membership_s31   4.137816e-05  9.883435e-02
membership_s32  -5.561986e-06  3.548596e-02
membership_s33   0.000000e+00  2.168404e-21
membership_s36   3.911189e-04  1.103272e-01
membership_s37   1.043413e-05  1.084381e-01
V1               9.353129e-04  3.897579e-01
V2               1.068188e-03  5.880163e-01
pdi              1.759728e-05  7.761786e-02
adhesion         5.239849e-03  4.015167e-01
cohesion         3.472385e-03  5.585422e-01
inner            5.879223e-04  2.965054e-01
outer            3.331414e-04  2.266485e-01
ioratio          7.255585e-04  3.255323e-01
comsize          1.887240e-04  2.932272e-01
[1] "Dataset: all_CT Model GLM, run: 3 of 10 2015-06-17 23:22:30"
[1] "glmnet variable coefficients"
                         [,1]          [,2]
(Intercept)     -6.352380e+00 -6.348126e+00
graph0           1.367218e-42  4.691827e-07
graph1          -1.399065e-44 -5.022856e-09
graph2           1.652277e-42  5.753624e-07
graph3           1.334224e-46  4.510363e-11
graph4          -2.803568e-46 -9.795336e-11
graph5           2.343795e-44  8.008396e-09
graph6           1.771215e-45  6.087275e-10
graph7           3.923684e-44  1.348045e-08
graph8          -3.633378e-44 -1.923704e-08
graph9           1.911372e-48  6.398246e-13
graph10         -2.518374e-49 -9.120449e-14
graph11         -5.419323e-49 -1.889524e-13
graph12          7.296544e-48  2.449964e-12
graph13          5.844487e-47  2.022671e-11
graph14          1.075565e-49  3.195586e-14
graph15          1.357804e-45  4.674686e-10
graph16          2.038179e-47  6.773715e-12
graph17          8.421884e-47  2.895316e-11
graph18          2.558433e-45  8.916503e-10
graph19          1.601456e-46  5.451710e-11
graph20          5.980758e-46  1.943043e-10
graph21          1.148604e-45  3.962155e-10
graph22          2.494489e-45  8.520378e-10
graph23          7.350633e-47  1.328501e-11
graph24          1.659070e-45  5.667571e-10
graph25          1.210360e-44  4.193638e-09
graph26          1.057083e-45  2.932631e-10
graph27          4.146196e-44  1.421869e-08
graph28         -2.967019e-44 -1.108702e-08
graph29         -9.446983e-43 -3.399028e-07
orbit0           1.367218e-42  4.691253e-07
orbit1          -4.430517e-44 -1.538171e-08
orbit2          -1.360125e-44 -5.047843e-09
orbit3           1.652277e-42  5.753415e-07
orbit4          -1.576079e-46 -5.649181e-11
orbit5           2.196634e-46  7.453886e-11
orbit6          -2.999812e-46 -1.043265e-10
orbit7          -2.743917e-46 -9.911189e-11
orbit8           2.343795e-44  8.007729e-09
orbit9          -1.228631e-44 -4.215387e-09
orbit10          8.230104e-45  2.876615e-09
orbit11         -1.687905e-45 -6.389936e-10
orbit12          2.938670e-43  1.028678e-07
orbit13          1.551074e-44  4.930141e-09
orbit14         -3.633378e-44 -1.925213e-08
orbit15         -1.166874e-47 -4.115386e-12
orbit16          2.177263e-48  7.032873e-13
orbit17          1.913682e-47  6.615769e-12
orbit18          6.558213e-48  2.303633e-12
orbit19         -8.502349e-48 -2.948503e-12
orbit20          2.990537e-48  1.044092e-12
orbit21         -1.883526e-48 -6.876951e-13
orbit22         -5.374701e-49 -1.873000e-13
orbit23         -2.739203e-48 -9.879916e-13
orbit24         -1.363112e-46 -4.774653e-11
orbit25          3.291367e-46  1.158424e-10
orbit26         -4.466049e-48 -1.774125e-12
orbit27         -3.074038e-46 -1.087838e-10
orbit28          3.431532e-46  1.194457e-10
orbit29          2.860149e-46  1.000141e-10
orbit30          1.630426e-47  4.566578e-12
orbit31         -7.832426e-47 -2.717089e-11
orbit32          1.410888e-47  4.943313e-12
orbit33         -2.393644e-47 -8.692153e-12
orbit34          1.357804e-45  4.674228e-10
orbit35         -1.578553e-45 -5.505843e-10
orbit36          1.484848e-47  3.572481e-12
orbit37          2.669326e-46  9.336334e-11
orbit38         -9.475428e-47 -3.483354e-11
orbit39         -2.962735e-45 -1.032739e-09
orbit40          1.410343e-45  4.968863e-10
orbit41         -1.057653e-46 -4.009452e-11
orbit42         -1.885115e-46 -6.883733e-11
orbit43          7.290015e-45  2.560032e-09
orbit44         -1.839976e-45 -6.786034e-10
orbit45         -1.725493e-45 -5.989770e-10
orbit46          2.777226e-45  9.683800e-10
orbit47          1.592090e-46  4.866218e-11
orbit48          2.954763e-46  1.007017e-10
orbit49          2.425871e-44  8.543498e-09
orbit50         -3.065947e-45 -1.104425e-09
orbit51          5.963052e-45  2.079374e-09
orbit52          2.028005e-44  7.111212e-09
orbit53          5.961751e-46  1.935958e-10
orbit54          4.272336e-44  1.504759e-08
orbit55         -3.333517e-45 -1.215345e-09
orbit56         -1.715090e-44 -5.977918e-09
orbit57          9.767391e-46  3.255756e-10
orbit58         -2.631924e-45 -9.643313e-10
orbit59          2.540729e-44  8.913937e-09
orbit60          3.417696e-45  1.164053e-09
orbit61         -2.574215e-45 -9.604612e-10
orbit62          2.990924e-43  1.052052e-07
orbit63          6.567677e-45  2.150316e-09
orbit64          3.529021e-44  1.228279e-08
orbit65          2.780239e-43  9.766306e-08
orbit66          1.639434e-44  5.569194e-09
orbit67         -8.913658e-45 -3.279231e-09
orbit68          8.599559e-44  2.979806e-08
orbit69         -3.787586e-44 -1.472563e-08
orbit70          1.672183e-43  5.699124e-08
orbit71         -7.560156e-44 -2.748995e-08
orbit72         -9.446983e-43 -3.399368e-07
AP               1.002456e-39  3.541032e-04
bet              5.517512e-46  1.873461e-10
ecc              8.210924e-40  2.880022e-04
eccrad           4.926554e-39  1.728004e-03
close           -1.894403e-38 -6.656692e-03
constraint       7.974348e-40  2.799827e-04
coreness        -3.540378e-41 -1.246499e-05
knn             -1.492948e-42 -5.236040e-07
hubscore         1.484957e-39  5.195436e-04
pagerank        -5.401934e-39 -1.928981e-03
trans            1.806037e-40  6.493080e-05
evcent           1.273122e-39  4.448241e-04
first            1.367218e-42  4.689883e-07
upto_second     -2.113706e-43 -7.375271e-08
upto_third      -1.874425e-43 -6.586347e-08
upto_fourth     -4.849783e-43 -1.706809e-07
upto_fifth      -1.230309e-42 -4.333014e-07
upto_sixth      -4.252778e-43 -1.479085e-07
second          -2.189122e-43 -7.637638e-08
third           -2.738111e-43 -9.628283e-08
fourth           4.690286e-44  1.628183e-08
fifth            5.312828e-43  1.869157e-07
sixth            1.934863e-42  6.818855e-07
ratio1          -1.445566e-42 -5.069087e-07
ratio2           1.753336e-42  6.129552e-07
ratio3           3.633952e-42  1.260419e-06
ratio4           4.390390e-42  1.524790e-06
ratio5          -1.372388e-42 -5.000846e-07
ratio6           1.417903e-42  4.988214e-07
selfinter        2.123211e-40  7.505552e-05
walktrap_vertex -2.334264e-40 -8.056453e-05
bigcom1         -1.543377e-40 -5.351063e-05
bigcom2         -1.758737e-39 -6.208113e-04
bigcom3          1.407781e-39  4.983553e-04
bigcom4         -2.080993e-40 -7.267353e-05
bigcom6         -1.758153e-39 -6.217723e-04
bigcom8          1.842915e-39  6.527189e-04
bigcom9         -1.765029e-39 -6.239458e-04
bigcom11        -1.760342e-39 -6.226697e-04
bigcom13        -1.761658e-39 -6.234377e-04
bigcom15        -1.762683e-39 -6.247077e-04
bigcom16        -1.759028e-39 -6.224724e-04
bigcom21        -1.769299e-39 -6.253818e-04
bigcom22        -1.787488e-39 -6.317138e-04
bigcom24        -1.758008e-39 -6.217610e-04
bigcom26        -1.770480e-39 -6.263845e-04
bigcom28         8.881050e-40  3.134410e-04
bigcom30        -1.774479e-39 -6.270414e-04
bigcom31        -1.757571e-39 -6.207885e-04
bigcom32        -1.759758e-39 -6.232793e-04
bigcom33        -1.757571e-39 -6.226526e-04
bigcom34        -1.757716e-39 -6.221191e-04
bigcom36        -1.759466e-39 -6.221887e-04
bigcom37        -1.757716e-39 -6.227432e-04
bigcom38        -1.759174e-39 -6.230935e-04
bigcom39        -1.761658e-39 -6.227639e-04
bigcom40        -1.171621e-40 -4.068923e-05
bigcom43        -1.758737e-39 -6.210954e-04
bigcom44        -1.783730e-39 -6.303475e-04
bigcom46        -1.760488e-39 -6.226509e-04
bigcom47        -1.759320e-39 -6.219096e-04
bigcom49        -1.759174e-39 -6.217671e-04
bigcom50        -1.758737e-39 -6.228420e-04
bigcom51        -1.757862e-39 -6.216844e-04
bigcom52        -1.758008e-39 -6.229565e-04
bigcom54        -1.757862e-39 -6.228981e-04
bigcom56        -1.759758e-39 -6.221039e-04
bigcom62        -1.758008e-39 -6.228523e-04
bigcom66        -1.757862e-39 -6.225293e-04
bigcom68        -1.758008e-39 -6.220023e-04
bigcom69        -1.759466e-39 -6.236562e-04
bigcom71        -1.759174e-39 -6.217181e-04
bigcom72        -1.758153e-39 -6.221813e-04
bigcom73        -1.760196e-39 -6.223579e-04
bigcom74        -1.759466e-39 -6.225503e-04
bigcom75        -1.757862e-39 -6.218435e-04
bigcom76        -1.758591e-39 -6.217332e-04
bigcom77        -1.758737e-39 -6.224213e-04
bigcom79        -1.757862e-39 -6.227774e-04
bigcom80        -1.758591e-39 -6.236727e-04
bigcom82        -1.758591e-39 -6.220209e-04
bigcom83        -1.757862e-39 -6.215663e-04
bigcom84        -1.758299e-39 -6.212895e-04
bigcom85        -1.758153e-39 -6.222150e-04
bigcom87        -1.758882e-39 -6.220523e-04
bigcom89        -1.757862e-39 -6.217136e-04
bigcom91        -1.758882e-39 -6.215842e-04
bigcom92         2.718170e-38  9.612747e-03
bigcom93        -1.757862e-39 -6.211760e-04
bigcom96        -1.757716e-39 -6.229211e-04
bigcom97        -1.759466e-39 -6.227090e-04
bigcom98        -1.758008e-39 -6.229633e-04
bigcom99        -1.757862e-39 -6.240172e-04
bigcom101       -1.760196e-39 -6.220440e-04
bigcom104       -1.759028e-39 -6.210109e-04
bigcom106       -1.758299e-39 -6.234783e-04
bigcom109       -1.758008e-39 -6.212151e-04
bigcom113       -1.758299e-39 -6.234527e-04
bigcom116       -1.763708e-39 -6.231643e-04
bigcom120       -1.758008e-39 -6.238385e-04
bigcom123       -1.758153e-39 -6.208757e-04
bigcom126       -1.757716e-39 -6.228699e-04
bigcom127       -1.758299e-39 -6.218916e-04
bigcom137       -1.758737e-39 -6.230296e-04
bigcom139       -1.758008e-39 -6.216518e-04
bigcom140       -1.758153e-39 -6.226144e-04
bigcom143       -1.758008e-39 -6.236756e-04
bigcom145       -1.758008e-39 -6.199855e-04
bigcom146       -1.758153e-39 -6.203872e-04
bigcom147       -1.760196e-39 -6.214007e-04
bigcom149       -1.757862e-39 -6.202984e-04
bigcom153       -1.759174e-39 -6.231935e-04
bigcom154       -1.759174e-39 -6.212818e-04
bigcom156       -1.758299e-39 -6.224639e-04
bigcom157       -1.759320e-39 -6.216699e-04
bigcom158       -1.757716e-39 -6.241082e-04
bigcom160       -1.757862e-39 -6.217810e-04
bigcom161       -1.757862e-39 -6.218878e-04
bigcom162       -1.757862e-39 -6.218085e-04
bigcom164       -1.757862e-39 -6.223122e-04
bigcom166       -1.759174e-39 -6.225226e-04
bigcom167       -1.760342e-39 -6.223861e-04
bigcom171       -1.758591e-39 -6.220566e-04
bigcom173       -1.758008e-39 -6.208578e-04
bigcom175       -1.757862e-39 -6.210916e-04
bigcom176       -1.757862e-39 -6.222185e-04
bigcom177       -1.757862e-39 -6.211127e-04
bigcom178       -1.758153e-39 -6.224249e-04
bigcom180       -1.757862e-39 -6.204547e-04
bigcom181        5.774189e-38  2.042060e-02
bigcom184       -1.757716e-39 -6.202665e-04
bigcom186       -1.757862e-39 -6.227175e-04
bigcom187       -1.757862e-39 -6.216587e-04
bigcom189       -1.758737e-39 -6.232163e-04
bigcom194       -1.758153e-39 -6.214613e-04
bigcom195       -1.757716e-39 -6.218543e-04
bigcom196       -1.757716e-39 -6.223976e-04
bigcom204       -1.758445e-39 -6.210135e-04
bigcom205       -1.758008e-39 -6.226190e-04
bigcom212       -1.757862e-39 -6.219488e-04
bigcom214       -1.758153e-39 -6.224889e-04
bigcom222       -1.757862e-39 -6.216843e-04
bigcom223       -1.757716e-39 -6.209967e-04
bigcom226       -1.758008e-39 -6.215753e-04
bigcom227       -1.757862e-39 -6.206079e-04
bigcom229       -1.757862e-39 -6.218220e-04
bigcom233       -1.757716e-39 -6.228625e-04
bigcom236       -1.757862e-39 -6.214141e-04
bigcom237       -1.757716e-39 -6.215142e-04
bigcom246       -1.758882e-39 -6.208860e-04
bigcom248       -1.759758e-39 -6.217589e-04
bigcom249       -1.757716e-39 -6.215850e-04
bigcom250       -1.759320e-39 -6.212551e-04
bigcom254       -1.758153e-39 -6.212789e-04
bigcom266       -1.757716e-39 -6.219651e-04
bigcom269       -1.758153e-39 -6.226041e-04
bigcom272       -1.757716e-39 -6.231089e-04
bigcom274       -1.764148e-39 -6.252142e-04
bigcom281       -1.758299e-39 -6.219491e-04
bigcom291       -1.757862e-39 -6.208728e-04
bigcom292       -1.757716e-39 -6.222918e-04
bigcom295       -1.758008e-39 -6.222051e-04
bigcom299       -1.757862e-39 -6.225330e-04
bigcom301       -1.759028e-39 -6.214996e-04
bigcom306       -1.757571e-39 -6.218084e-04
bigcom309       -1.758299e-39 -6.229355e-04
bigcom314       -1.757862e-39 -6.227486e-04
bigcom321       -1.758591e-39 -6.220450e-04
bigcom341       -1.757862e-39 -6.212949e-04
bigcom350       -1.757862e-39 -6.227584e-04
bigcom353       -1.757862e-39 -6.218341e-04
bigcom359       -1.757862e-39 -6.222601e-04
bigcom363       -1.757862e-39 -6.224309e-04
bigcom365       -1.758008e-39 -6.225675e-04
bigcom385       -1.758153e-39 -6.229647e-04
bigcom386       -1.757862e-39 -6.205892e-04
bigcom408       -1.758299e-39 -6.218024e-04
bigcom412       -1.758008e-39 -6.203807e-04
bigcom480       -1.758008e-39 -6.221664e-04
spin_vertex      5.129785e-41  1.487876e-05
membership_s1   -1.831524e-40 -6.566013e-05
membership_s3   -1.759904e-39 -6.265348e-04
membership_s4   -1.380499e-39 -4.881919e-04
membership_s5   -1.915143e-39 -6.769986e-04
membership_s6   -7.323138e-40 -2.555188e-04
membership_s7    1.383973e-39  4.895875e-04
membership_s8   -1.758882e-39 -6.244039e-04
membership_s9    6.566452e-38  2.321596e-02
membership_s11  -1.758737e-39 -6.259886e-04
membership_s12  -1.759028e-39 -6.229026e-04
membership_s14  -1.758591e-39 -6.261166e-04
membership_s15  -1.781334e-39 -6.304321e-04
membership_s16  -1.759320e-39 -6.238719e-04
membership_s17  -1.758591e-39 -6.253308e-04
membership_s18   8.945908e-39  3.163741e-03
membership_s20  -1.758153e-39 -6.247528e-04
membership_s21   4.617193e-39  1.632477e-03
membership_s22  -1.761658e-39 -6.242462e-04
membership_s24  -1.762390e-39 -6.245116e-04
membership_s25  -1.761073e-39 -6.227293e-04
membership_s26  -1.759758e-39 -6.293557e-04
membership_s27  -5.767646e-40 -2.039082e-04
membership_s28  -1.759904e-39 -6.250411e-04
membership_s30   2.388521e-39  8.444012e-04
membership_s31  -4.128605e-41 -1.611476e-05
membership_s32  -3.109950e-40 -1.101901e-04
membership_s33  -1.758153e-39 -6.286855e-04
membership_s36  -1.348718e-39 -4.769327e-04
membership_s37   8.413571e-39  2.974914e-03
V1               2.393855e-39  8.391171e-04
V2               2.476686e-39  8.721982e-04
pdi              4.207232e-37  1.471705e-01
adhesion        -7.544908e-44 -2.639626e-08
cohesion         1.497921e-43  5.240084e-08
inner            2.213164e-44  7.636274e-09
outer            6.500263e-44  2.265559e-08
ioratio          2.490214e-39  8.734882e-04
comsize          5.315847e-43  1.867034e-07
[1] "Dataset: all_CT Model GBM, run: 4 of 10 2015-06-17 23:22:31"
Iter   TrainDeviance   ValidDeviance   StepSize   Improve
     1        0.0218            -nan     0.0100   -0.0001
     2        0.0197            -nan     0.0100   -0.0000
     3        0.0188            -nan     0.0100   -0.0000
     4        0.0177            -nan     0.0100   -0.0000
     5        0.0173            -nan     0.0100   -0.0000
     6        0.0170            -nan     0.0100    0.0000
     7        0.0165            -nan     0.0100   -0.0000
     8        0.0160            -nan     0.0100   -0.0000
     9        0.0155            -nan     0.0100   -0.0000
    10        0.0151            -nan     0.0100    0.0000
    20        0.0128            -nan     0.0100   -0.0000
    40        0.0105            -nan     0.0100   -0.0000
    60        0.0091            -nan     0.0100   -0.0000
    80        0.0080            -nan     0.0100   -0.0000
   100        0.0071            -nan     0.0100   -0.0000
   120        0.0064            -nan     0.0100    0.0000
   140        0.0059            -nan     0.0100   -0.0000
   160        0.0054            -nan     0.0100   -0.0000
   180        0.0050            -nan     0.0100   -0.0000
   200        0.0046            -nan     0.0100   -0.0000
   220        0.0044            -nan     0.0100   -0.0000
   240        0.0041            -nan     0.0100   -0.0000
   260        0.0038            -nan     0.0100   -0.0000
   280        0.0036            -nan     0.0100   -0.0000
   300        0.0034            -nan     0.0100   -0.0000
   320        0.0031            -nan     0.0100   -0.0000
   340        0.0030            -nan     0.0100   -0.0000
   357        0.0028            -nan     0.0100   -0.0000

[1] "GBM variable coefficients"
                            var     rel.inf
ratio4                   ratio4 5.565688941
graph17                 graph17 5.133774529
V2                           V2 4.736659808
ratio5                   ratio5 4.136555380
graph25                 graph25 3.659162048
bigcom181             bigcom181 3.629037762
comsize                 comsize 3.396102628
orbit69                 orbit69 3.242803934
spin_vertex         spin_vertex 2.975647782
outer                     outer 2.656900750
pagerank               pagerank 2.550699158
walktrap_vertex walktrap_vertex 2.504201006
ratio2                   ratio2 2.356211603
orbit18                 orbit18 2.296202454
fourth                   fourth 2.104401467
graph13                 graph13 2.026723802
V1                           V1 1.898183246
fifth                     fifth 1.788403587
bet                         bet 1.582879338
knn                         knn 1.570542628
graph1                   graph1 1.472840975
ratio3                   ratio3 1.274053518
cohesion               cohesion 1.262636597
orbit20                 orbit20 1.190004683
membership_s9     membership_s9 1.163942047
graph9                   graph9 1.118857780
inner                     inner 1.101059877
ratio1                   ratio1 1.090152341
trans                     trans 1.065063143
graph6                   graph6 0.959011696
ratio6                   ratio6 0.930130673
membership_s30   membership_s30 0.926728473
adhesion               adhesion 0.895859764
graph15                 graph15 0.846196172
graph16                 graph16 0.836318069
orbit62                 orbit62 0.832127419
graph3                   graph3 0.764947537
membership_s36   membership_s36 0.760034456
graph5                   graph5 0.694024869
bigcom92               bigcom92 0.676732051
graph10                 graph10 0.664798433
bigcom1                 bigcom1 0.642960849
graph23                 graph23 0.637678995
graph0                   graph0 0.636570775
third                     third 0.591217868
graph2                   graph2 0.547900583
orbit39                 orbit39 0.535081092
bigcom8                 bigcom8 0.516489507
orbit19                 orbit19 0.504114573
upto_sixth           upto_sixth 0.462138027
close                     close 0.459999540
graph21                 graph21 0.457777294
orbit27                 orbit27 0.456865054
bigcom40               bigcom40 0.439921909
ioratio                 ioratio 0.428228707
upto_fourth         upto_fourth 0.419505562
sixth                     sixth 0.417813098
pdi                         pdi 0.417156106
orbit24                 orbit24 0.407700615
graph12                 graph12 0.402264927
constraint           constraint 0.396000533
orbit63                 orbit63 0.394797492
orbit45                 orbit45 0.390281029
membership_s1     membership_s1 0.364516405
ecc                         ecc 0.352971259
graph8                   graph8 0.352676216
upto_fifth           upto_fifth 0.346830049
graph4                   graph4 0.333790289
hubscore               hubscore 0.306290482
bigcom4                 bigcom4 0.294032301
graph14                 graph14 0.287327610
orbit17                 orbit17 0.277230157
orbit52                 orbit52 0.257543327
orbit5                   orbit5 0.247912714
orbit22                 orbit22 0.246082499
graph20                 graph20 0.240296458
graph11                 graph11 0.238616820
orbit41                 orbit41 0.232687774
orbit40                 orbit40 0.211850869
graph22                 graph22 0.195325906
orbit31                 orbit31 0.194212443
orbit36                 orbit36 0.182248286
graph28                 graph28 0.170991236
membership_s37   membership_s37 0.168834594
orbit50                 orbit50 0.144435599
orbit12                 orbit12 0.138523534
orbit57                 orbit57 0.134417667
membership_s6     membership_s6 0.133578266
coreness               coreness 0.121828061
orbit37                 orbit37 0.121672466
orbit65                 orbit65 0.121228595
membership_s32   membership_s32 0.119954501
graph19                 graph19 0.118332092
graph26                 graph26 0.115655504
orbit16                 orbit16 0.115540845
orbit46                 orbit46 0.109612738
orbit49                 orbit49 0.107480445
orbit21                 orbit21 0.101090672
orbit55                 orbit55 0.099913414
orbit30                 orbit30 0.095331665
orbit44                 orbit44 0.093065575
orbit25                 orbit25 0.092276845
orbit54                 orbit54 0.085525026
evcent                   evcent 0.085346559
graph24                 graph24 0.084641136
orbit13                 orbit13 0.084401891
membership_s21   membership_s21 0.082302904
graph18                 graph18 0.080827243
orbit59                 orbit59 0.079879357
orbit61                 orbit61 0.072762840
orbit35                 orbit35 0.071730348
orbit56                 orbit56 0.070315463
upto_second         upto_second 0.069104416
membership_s7     membership_s7 0.067566503
graph7                   graph7 0.066100806
bigcom3                 bigcom3 0.057286063
graph29                 graph29 0.056986059
orbit9                   orbit9 0.054865941
orbit29                 orbit29 0.054212394
orbit28                 orbit28 0.051399170
orbit4                   orbit4 0.045949585
orbit11                 orbit11 0.034237835
orbit2                   orbit2 0.034153788
orbit38                 orbit38 0.023465342
orbit1                   orbit1 0.021245233
orbit71                 orbit71 0.018455636
orbit60                 orbit60 0.015960939
orbit68                 orbit68 0.015899845
orbit32                 orbit32 0.011153531
orbit64                 orbit64 0.009015545
orbit23                 orbit23 0.007779601
orbit6                   orbit6 0.002456265
graph27                 graph27 0.000000000
orbit0                   orbit0 0.000000000
orbit3                   orbit3 0.000000000
orbit7                   orbit7 0.000000000
orbit8                   orbit8 0.000000000
orbit10                 orbit10 0.000000000
orbit14                 orbit14 0.000000000
orbit15                 orbit15 0.000000000
orbit26                 orbit26 0.000000000
orbit33                 orbit33 0.000000000
orbit34                 orbit34 0.000000000
orbit42                 orbit42 0.000000000
orbit43                 orbit43 0.000000000
orbit47                 orbit47 0.000000000
orbit48                 orbit48 0.000000000
orbit51                 orbit51 0.000000000
orbit53                 orbit53 0.000000000
orbit58                 orbit58 0.000000000
orbit66                 orbit66 0.000000000
orbit67                 orbit67 0.000000000
orbit70                 orbit70 0.000000000
orbit72                 orbit72 0.000000000
AP                           AP 0.000000000
eccrad                   eccrad 0.000000000
first                     first 0.000000000
upto_third           upto_third 0.000000000
second                   second 0.000000000
selfinter             selfinter 0.000000000
bigcom2                 bigcom2 0.000000000
bigcom6                 bigcom6 0.000000000
bigcom9                 bigcom9 0.000000000
bigcom11               bigcom11 0.000000000
bigcom13               bigcom13 0.000000000
bigcom15               bigcom15 0.000000000
bigcom16               bigcom16 0.000000000
bigcom21               bigcom21 0.000000000
bigcom22               bigcom22 0.000000000
bigcom24               bigcom24 0.000000000
bigcom26               bigcom26 0.000000000
bigcom28               bigcom28 0.000000000
bigcom30               bigcom30 0.000000000
bigcom31               bigcom31 0.000000000
bigcom32               bigcom32 0.000000000
bigcom33               bigcom33 0.000000000
bigcom34               bigcom34 0.000000000
bigcom36               bigcom36 0.000000000
bigcom37               bigcom37 0.000000000
bigcom38               bigcom38 0.000000000
bigcom39               bigcom39 0.000000000
bigcom43               bigcom43 0.000000000
bigcom44               bigcom44 0.000000000
bigcom46               bigcom46 0.000000000
bigcom47               bigcom47 0.000000000
bigcom49               bigcom49 0.000000000
bigcom50               bigcom50 0.000000000
bigcom51               bigcom51 0.000000000
bigcom52               bigcom52 0.000000000
bigcom54               bigcom54 0.000000000
bigcom56               bigcom56 0.000000000
bigcom62               bigcom62 0.000000000
bigcom66               bigcom66 0.000000000
bigcom68               bigcom68 0.000000000
bigcom69               bigcom69 0.000000000
bigcom71               bigcom71 0.000000000
bigcom72               bigcom72 0.000000000
bigcom73               bigcom73 0.000000000
bigcom74               bigcom74 0.000000000
bigcom75               bigcom75 0.000000000
bigcom76               bigcom76 0.000000000
bigcom77               bigcom77 0.000000000
bigcom79               bigcom79 0.000000000
bigcom80               bigcom80 0.000000000
bigcom82               bigcom82 0.000000000
bigcom83               bigcom83 0.000000000
bigcom84               bigcom84 0.000000000
bigcom85               bigcom85 0.000000000
bigcom87               bigcom87 0.000000000
bigcom89               bigcom89 0.000000000
bigcom91               bigcom91 0.000000000
bigcom93               bigcom93 0.000000000
bigcom96               bigcom96 0.000000000
bigcom97               bigcom97 0.000000000
bigcom98               bigcom98 0.000000000
bigcom99               bigcom99 0.000000000
bigcom101             bigcom101 0.000000000
bigcom104             bigcom104 0.000000000
bigcom106             bigcom106 0.000000000
bigcom109             bigcom109 0.000000000
bigcom113             bigcom113 0.000000000
bigcom116             bigcom116 0.000000000
bigcom120             bigcom120 0.000000000
bigcom123             bigcom123 0.000000000
bigcom126             bigcom126 0.000000000
bigcom127             bigcom127 0.000000000
bigcom137             bigcom137 0.000000000
bigcom139             bigcom139 0.000000000
bigcom140             bigcom140 0.000000000
bigcom143             bigcom143 0.000000000
bigcom145             bigcom145 0.000000000
bigcom146             bigcom146 0.000000000
bigcom147             bigcom147 0.000000000
bigcom149             bigcom149 0.000000000
bigcom153             bigcom153 0.000000000
bigcom154             bigcom154 0.000000000
bigcom156             bigcom156 0.000000000
bigcom157             bigcom157 0.000000000
bigcom158             bigcom158 0.000000000
bigcom160             bigcom160 0.000000000
bigcom161             bigcom161 0.000000000
bigcom162             bigcom162 0.000000000
bigcom164             bigcom164 0.000000000
bigcom166             bigcom166 0.000000000
bigcom167             bigcom167 0.000000000
bigcom171             bigcom171 0.000000000
bigcom173             bigcom173 0.000000000
bigcom175             bigcom175 0.000000000
bigcom176             bigcom176 0.000000000
bigcom177             bigcom177 0.000000000
bigcom178             bigcom178 0.000000000
bigcom180             bigcom180 0.000000000
bigcom184             bigcom184 0.000000000
bigcom186             bigcom186 0.000000000
bigcom187             bigcom187 0.000000000
bigcom189             bigcom189 0.000000000
bigcom194             bigcom194 0.000000000
bigcom195             bigcom195 0.000000000
bigcom196             bigcom196 0.000000000
bigcom204             bigcom204 0.000000000
bigcom205             bigcom205 0.000000000
bigcom212             bigcom212 0.000000000
bigcom214             bigcom214 0.000000000
bigcom222             bigcom222 0.000000000
bigcom223             bigcom223 0.000000000
bigcom226             bigcom226 0.000000000
bigcom227             bigcom227 0.000000000
bigcom229             bigcom229 0.000000000
bigcom233             bigcom233 0.000000000
bigcom236             bigcom236 0.000000000
bigcom237             bigcom237 0.000000000
bigcom246             bigcom246 0.000000000
bigcom248             bigcom248 0.000000000
bigcom249             bigcom249 0.000000000
bigcom250             bigcom250 0.000000000
bigcom254             bigcom254 0.000000000
bigcom266             bigcom266 0.000000000
bigcom269             bigcom269 0.000000000
bigcom272             bigcom272 0.000000000
bigcom274             bigcom274 0.000000000
bigcom281             bigcom281 0.000000000
bigcom291             bigcom291 0.000000000
bigcom292             bigcom292 0.000000000
bigcom295             bigcom295 0.000000000
bigcom299             bigcom299 0.000000000
bigcom301             bigcom301 0.000000000
bigcom306             bigcom306 0.000000000
bigcom309             bigcom309 0.000000000
bigcom314             bigcom314 0.000000000
bigcom321             bigcom321 0.000000000
bigcom341             bigcom341 0.000000000
bigcom350             bigcom350 0.000000000
bigcom353             bigcom353 0.000000000
bigcom359             bigcom359 0.000000000
bigcom363             bigcom363 0.000000000
bigcom365             bigcom365 0.000000000
bigcom385             bigcom385 0.000000000
bigcom386             bigcom386 0.000000000
bigcom408             bigcom408 0.000000000
bigcom412             bigcom412 0.000000000
bigcom480             bigcom480 0.000000000
membership_s3     membership_s3 0.000000000
membership_s4     membership_s4 0.000000000
membership_s5     membership_s5 0.000000000
membership_s8     membership_s8 0.000000000
membership_s11   membership_s11 0.000000000
membership_s12   membership_s12 0.000000000
membership_s14   membership_s14 0.000000000
membership_s15   membership_s15 0.000000000
membership_s16   membership_s16 0.000000000
membership_s17   membership_s17 0.000000000
membership_s18   membership_s18 0.000000000
membership_s20   membership_s20 0.000000000
membership_s22   membership_s22 0.000000000
membership_s24   membership_s24 0.000000000
membership_s25   membership_s25 0.000000000
membership_s26   membership_s26 0.000000000
membership_s27   membership_s27 0.000000000
membership_s28   membership_s28 0.000000000
membership_s31   membership_s31 0.000000000
membership_s33   membership_s33 0.000000000
[1] "Dataset: all_CT Model RF, run: 4 of 10 2015-06-17 23:28:19"
     |      Out-of-bag   |
Tree |      MSE  %Var(y) |
   1 | 0.003559   204.17 |
   2 | 0.003104   178.12 |
   3 |  0.00299   171.56 |
   4 | 0.003185   182.74 |
   5 | 0.002676   153.52 |
   6 | 0.002525   144.86 |
   7 | 0.002404   137.91 |
   8 | 0.002386   136.92 |
   9 | 0.002352   134.96 |
  10 | 0.002338   134.16 |
  11 | 0.002272   130.36 |
  12 | 0.002144   123.03 |
  13 | 0.002174   124.76 |
  14 | 0.002142   122.88 |
  15 | 0.002147   123.16 |
  16 | 0.002084   119.55 |
  17 | 0.002078   119.23 |
  18 | 0.002075   119.08 |
  19 | 0.002075   119.05 |
  20 | 0.002057   118.01 |
  21 | 0.002065   118.49 |
  22 | 0.002048   117.48 |
  23 |  0.00203   116.47 |
  24 | 0.002031   116.53 |
  25 | 0.002022   116.04 |
  26 | 0.002005   115.03 |
  27 | 0.002021   115.94 |
  28 | 0.002007   115.16 |
  29 | 0.001989   114.12 |
  30 |  0.00198   113.59 |
  31 | 0.001978   113.49 |
  32 | 0.001957   112.28 |
  33 | 0.001957   112.30 |
  34 | 0.001947   111.69 |
  35 | 0.001945   111.62 |
  36 | 0.001947   111.70 |
  37 | 0.001946   111.66 |
  38 | 0.001945   111.58 |
  39 | 0.001927   110.57 |
  40 | 0.001929   110.70 |
  41 | 0.001921   110.23 |
  42 | 0.001916   109.91 |
  43 | 0.001916   109.94 |
  44 | 0.001916   109.95 |
  45 | 0.001924   110.41 |
  46 | 0.001924   110.40 |
  47 | 0.001917   110.01 |
  48 | 0.001914   109.85 |
  49 |  0.00191   109.60 |
  50 | 0.001907   109.43 |
  51 | 0.001904   109.24 |
  52 | 0.001903   109.21 |
  53 | 0.001905   109.30 |
  54 | 0.001908   109.47 |
  55 | 0.001905   109.32 |
  56 | 0.001909   109.51 |
  57 | 0.001908   109.46 |
  58 | 0.001907   109.40 |
  59 | 0.001904   109.24 |
  60 | 0.001907   109.43 |
  61 | 0.001904   109.25 |
  62 | 0.001904   109.26 |
  63 | 0.001901   109.08 |
  64 | 0.001899   108.93 |
  65 | 0.001899   108.94 |
  66 | 0.001902   109.11 |
  67 | 0.001902   109.10 |
  68 |   0.0019   109.01 |
  69 |   0.0019   109.03 |
  70 | 0.001901   109.09 |
  71 | 0.001902   109.12 |
  72 | 0.001905   109.33 |
  73 | 0.001904   109.22 |
  74 | 0.001904   109.26 |
  75 | 0.001906   109.37 |
  76 | 0.001907   109.42 |
  77 | 0.001906   109.38 |
  78 | 0.001907   109.44 |
  79 | 0.001907   109.44 |
  80 | 0.001906   109.36 |
  81 | 0.001903   109.21 |
  82 | 0.001905   109.28 |
  83 | 0.001906   109.33 |
  84 | 0.001902   109.15 |
  85 |   0.0019   109.01 |
  86 | 0.001899   108.95 |
  87 | 0.001901   109.07 |
  88 | 0.001896   108.76 |
  89 | 0.001898   108.91 |
  90 | 0.001899   108.97 |
  91 | 0.001898   108.91 |
  92 |   0.0019   109.02 |
  93 | 0.001902   109.11 |
  94 | 0.001901   109.08 |
  95 |   0.0019   109.02 |
  96 |   0.0019   109.03 |
  97 |   0.0019   109.03 |
  98 | 0.001898   108.92 |
  99 | 0.001901   109.08 |
 100 | 0.001899   108.97 |
[1] "Random Forest variable coefficients"
                      %IncMSE IncNodePurity
graph5           1.469224e-04  2.171791e-02
graph6           4.455343e-05  6.775149e-02
graph7           2.784807e-04  6.469362e-02
graph8           2.539596e-04  5.489024e-02
graph9           1.304912e-03  1.535595e-01
graph10          4.321863e-04  9.213051e-02
graph11          8.262063e-03  1.974242e-01
graph12          6.569664e-03  1.816642e-01
graph13          2.581833e-03  1.621710e-01
graph14          6.592075e-04  1.357476e-01
graph15          2.360332e-04  4.576331e-02
graph16          5.013140e-04  1.582568e-01
graph17          1.844350e-03  2.264046e-01
graph18          2.253295e-05  3.631994e-02
graph19          1.302767e-04  8.424892e-02
graph20          4.438784e-05  6.666695e-02
graph21          0.000000e+00  1.333333e-02
graph22          9.887898e-04  7.005189e-02
graph23          7.985624e-04  1.331945e-01
graph24          1.167868e-03  3.071878e-02
graph25          1.010439e-03  9.802891e-02
graph26          1.162995e-03  3.819208e-02
graph27          1.866144e-03  4.937563e-02
graph28          1.129195e-04  1.121046e-02
graph29          0.000000e+00  1.070650e-20
orbit0          -1.433993e-06  8.865302e-02
orbit1           4.949638e-04  4.421561e-02
orbit2           2.154921e-04  2.751520e-02
orbit3           4.218882e-05  4.824966e-02
orbit4           3.765737e-04  9.409808e-02
orbit5           1.343618e-03  2.056715e-01
orbit6           6.325545e-03  1.098912e-01
orbit7           3.307376e-05  6.543134e-02
orbit8           1.003703e-04  3.901629e-02
orbit9           2.332690e-03  2.030459e-02
orbit10          0.000000e+00  9.127627e-20
orbit11          2.240105e-06  2.647619e-02
orbit12          7.437167e-04  5.431230e-02
orbit13          7.182774e-04  1.239002e-01
orbit14          1.218088e-04  4.577873e-02
orbit15          4.237569e-04  1.677723e-01
orbit16          2.175083e-03  1.460906e-01
orbit17          8.320537e-04  2.033584e-02
orbit18          6.804143e-04  2.642999e-01
orbit19          2.341987e-03  2.009597e-01
orbit20          5.534527e-04  1.282103e-01
orbit21          1.344519e-04  5.402373e-02
orbit22          7.292254e-03  1.920135e-01
orbit23          2.848423e-04  1.068832e-01
orbit24          3.373070e-03  1.853196e-01
orbit25          2.208157e-04  8.447660e-02
orbit26          2.258967e-05  6.125817e-02
orbit27          1.330315e-03  1.941181e-01
orbit28          0.000000e+00  1.880474e-02
orbit29          1.017014e-04  2.753186e-02
orbit30          2.267750e-04  5.161767e-03
orbit31          2.669824e-03  1.544055e-01
orbit32          1.355313e-05  6.895217e-02
orbit33          4.539620e-06  2.709524e-02
orbit34          1.685054e-04  3.020027e-02
orbit35          3.762565e-04  1.695737e-01
orbit36          9.595679e-04  1.343357e-02
orbit37          3.395970e-05  4.957552e-02
orbit38          3.865623e-05  2.931998e-02
orbit39          2.434364e-03  3.252483e-01
orbit40          2.863999e-03  8.910205e-02
orbit41          5.700707e-05  5.362867e-02
orbit42          1.291386e-03  9.216814e-03
orbit43          0.000000e+00  1.025156e-16
orbit44          4.482295e-06  2.857143e-02
orbit45          7.713343e-05  1.036717e-01
orbit46          1.774146e-04  3.427767e-02
orbit47          2.674795e-04  5.171357e-02
orbit48         -7.509199e-07  4.363547e-02
orbit49          4.903488e-04  6.494914e-02
orbit50          6.319602e-04  3.092005e-01
orbit51          2.664130e-04  4.048824e-02
orbit52          7.232126e-04  1.463045e-01
orbit53          9.380798e-05  7.844213e-02
orbit54          2.076408e-03  1.449016e-01
orbit55          3.614766e-04  1.053015e-01
orbit56          3.888555e-04  7.576408e-02
orbit57          3.198071e-04  6.430645e-02
orbit58          1.008725e-06  1.000000e-02
orbit59          9.982957e-04  6.783168e-02
orbit60          3.618571e-04  1.993808e-02
orbit61          2.259453e-04  1.021059e-02
orbit62          2.679967e-04  1.044270e-01
orbit63          2.092435e-04  3.399660e-02
orbit64          1.960656e-03  9.833596e-02
orbit65          8.088682e-05  2.611405e-02
orbit66         -2.255809e-06  2.000000e-02
orbit67          1.275082e-04  4.921735e-02
orbit68          1.504610e-03  5.330921e-02
orbit69          3.081700e-03  2.732543e-01
orbit70          2.363603e-05  3.907812e-02
orbit71          4.466270e-04  4.807983e-02
orbit72          1.385783e-04  1.157234e-02
AP              -1.598293e-07  4.209560e-02
bet              5.793102e-04  2.241976e-01
ecc              8.595849e-05  3.780968e-02
eccrad           3.825260e-05  3.483511e-02
close            2.320990e-03  1.955276e-01
constraint       5.846347e-04  1.681078e-01
coreness         2.830653e-05  2.092645e-02
knn              1.177772e-03  3.031184e-01
hubscore         3.476472e-04  1.509028e-01
pagerank         2.196852e-04  2.253487e-01
trans            1.502563e-04  4.952358e-02
evcent           3.166662e-04  1.552906e-01
first            1.865370e-03  1.154862e-01
upto_second      2.553322e-04  9.073465e-02
upto_third       2.628364e-03  1.502868e-01
upto_fourth      1.629716e-03  1.710630e-01
upto_fifth       5.264850e-03  2.126348e-01
upto_sixth       9.379497e-04  6.902714e-02
second           1.020905e-03  5.591996e-02
third            4.368370e-03  2.457596e-01
fourth           1.072069e-03  1.940607e-01
fifth            4.064240e-03  3.409973e-01
sixth            4.412706e-03  2.566088e-01
ratio1           7.503046e-04  2.464427e-01
ratio2           1.963176e-03  5.909969e-01
ratio3           9.561229e-04  1.662410e-01
ratio4           6.686297e-03  5.856930e-01
ratio5           2.502778e-04  6.357670e-01
ratio6           2.711768e-03  2.742382e-01
selfinter        0.000000e+00  8.333333e-03
walktrap_vertex  2.388549e-04  2.243583e-01
bigcom1          1.324741e-05  3.798899e-02
bigcom2          0.000000e+00  0.000000e+00
bigcom3          4.784263e-05  2.898349e-03
bigcom4          1.581563e-05  1.837912e-02
bigcom6          0.000000e+00  0.000000e+00
bigcom8          3.976760e-05  1.092938e-02
bigcom9          0.000000e+00  0.000000e+00
bigcom11         0.000000e+00  2.168404e-21
bigcom13         0.000000e+00  2.168404e-21
bigcom15         0.000000e+00  0.000000e+00
bigcom16         0.000000e+00  1.734723e-20
bigcom21         0.000000e+00  0.000000e+00
bigcom22         0.000000e+00  1.355253e-22
bigcom24         0.000000e+00  0.000000e+00
bigcom26         0.000000e+00  0.000000e+00
bigcom28         4.536176e-06  6.712189e-05
bigcom30         0.000000e+00  1.355253e-22
bigcom31         0.000000e+00  0.000000e+00
bigcom32         0.000000e+00  0.000000e+00
bigcom33         0.000000e+00  0.000000e+00
bigcom34         0.000000e+00  0.000000e+00
bigcom36         0.000000e+00  0.000000e+00
bigcom37         0.000000e+00  0.000000e+00
bigcom38         0.000000e+00  1.016440e-22
bigcom39         0.000000e+00  0.000000e+00
bigcom40         5.242199e-04  1.497834e-01
bigcom43         0.000000e+00  0.000000e+00
bigcom44         0.000000e+00  0.000000e+00
bigcom46         0.000000e+00  0.000000e+00
bigcom47         0.000000e+00  0.000000e+00
bigcom49         0.000000e+00  0.000000e+00
bigcom50         0.000000e+00  0.000000e+00
bigcom51         0.000000e+00  0.000000e+00
bigcom52         0.000000e+00  0.000000e+00
bigcom54         0.000000e+00  1.084202e-21
bigcom56         0.000000e+00  0.000000e+00
bigcom62         0.000000e+00  0.000000e+00
bigcom66         0.000000e+00  0.000000e+00
bigcom68         0.000000e+00  2.168404e-21
bigcom69         0.000000e+00  0.000000e+00
bigcom71         0.000000e+00  2.168404e-21
bigcom72         0.000000e+00  0.000000e+00
bigcom73         0.000000e+00  1.355253e-22
bigcom74         0.000000e+00  0.000000e+00
bigcom75         0.000000e+00  0.000000e+00
bigcom76         0.000000e+00  0.000000e+00
bigcom77         0.000000e+00  0.000000e+00
bigcom79         0.000000e+00  1.355253e-22
bigcom80         0.000000e+00  1.084202e-21
bigcom82         0.000000e+00  0.000000e+00
bigcom83         0.000000e+00  0.000000e+00
bigcom84         0.000000e+00  0.000000e+00
bigcom85         0.000000e+00  1.734723e-20
bigcom87         0.000000e+00  2.168404e-21
bigcom89         0.000000e+00  0.000000e+00
bigcom91         0.000000e+00  0.000000e+00
bigcom92         1.656619e-04  1.542189e-01
bigcom93         0.000000e+00  0.000000e+00
bigcom96         0.000000e+00  0.000000e+00
bigcom97         0.000000e+00  2.168404e-21
bigcom98         0.000000e+00  0.000000e+00
bigcom99         0.000000e+00  4.065758e-22
bigcom101        0.000000e+00  0.000000e+00
bigcom104        0.000000e+00  0.000000e+00
bigcom106        0.000000e+00  3.252607e-21
bigcom109        0.000000e+00  0.000000e+00
bigcom113        0.000000e+00  0.000000e+00
bigcom116        0.000000e+00  2.710505e-22
bigcom120        0.000000e+00  0.000000e+00
bigcom123        0.000000e+00  0.000000e+00
bigcom126        0.000000e+00  0.000000e+00
bigcom127        0.000000e+00  0.000000e+00
bigcom137        0.000000e+00  1.951564e-20
bigcom139        0.000000e+00  0.000000e+00
bigcom140        0.000000e+00  0.000000e+00
bigcom143        0.000000e+00  0.000000e+00
bigcom145        0.000000e+00  0.000000e+00
bigcom146        0.000000e+00  0.000000e+00
bigcom147        0.000000e+00  0.000000e+00
bigcom149        0.000000e+00  0.000000e+00
bigcom153        0.000000e+00  0.000000e+00
bigcom154        0.000000e+00  0.000000e+00
bigcom156        0.000000e+00  0.000000e+00
bigcom157        0.000000e+00  0.000000e+00
bigcom158        0.000000e+00  0.000000e+00
bigcom160        0.000000e+00  0.000000e+00
bigcom161        0.000000e+00  0.000000e+00
bigcom162        0.000000e+00  1.355253e-22
bigcom164        0.000000e+00  0.000000e+00
bigcom166        0.000000e+00  0.000000e+00
bigcom167        0.000000e+00  0.000000e+00
bigcom171        0.000000e+00  0.000000e+00
bigcom173        0.000000e+00  0.000000e+00
bigcom175        0.000000e+00  0.000000e+00
bigcom176        0.000000e+00  0.000000e+00
bigcom177        0.000000e+00  0.000000e+00
bigcom178        0.000000e+00  0.000000e+00
bigcom180        0.000000e+00  0.000000e+00
bigcom181        8.998366e-05  4.165210e-01
bigcom184        0.000000e+00  0.000000e+00
bigcom186        0.000000e+00  0.000000e+00
bigcom187        0.000000e+00  0.000000e+00
bigcom189        0.000000e+00  0.000000e+00
bigcom194        0.000000e+00  0.000000e+00
bigcom195        0.000000e+00  0.000000e+00
bigcom196        0.000000e+00  0.000000e+00
bigcom204        0.000000e+00  0.000000e+00
bigcom205        0.000000e+00  0.000000e+00
bigcom212        0.000000e+00  0.000000e+00
bigcom214        0.000000e+00  0.000000e+00
bigcom222        0.000000e+00  0.000000e+00
bigcom223        0.000000e+00  0.000000e+00
bigcom226        0.000000e+00  0.000000e+00
bigcom227        0.000000e+00  0.000000e+00
bigcom229        0.000000e+00  0.000000e+00
bigcom233        0.000000e+00  0.000000e+00
bigcom236        0.000000e+00  0.000000e+00
bigcom237        0.000000e+00  0.000000e+00
bigcom246        0.000000e+00  2.168404e-21
bigcom248        0.000000e+00  0.000000e+00
bigcom249        0.000000e+00  0.000000e+00
bigcom250        0.000000e+00  0.000000e+00
bigcom254        0.000000e+00  0.000000e+00
bigcom266        0.000000e+00  0.000000e+00
bigcom269        0.000000e+00  0.000000e+00
bigcom272        0.000000e+00  0.000000e+00
bigcom274        0.000000e+00  0.000000e+00
bigcom281        0.000000e+00  0.000000e+00
bigcom291        0.000000e+00  0.000000e+00
bigcom292        0.000000e+00  0.000000e+00
bigcom295        0.000000e+00  0.000000e+00
bigcom299        0.000000e+00  0.000000e+00
bigcom301        0.000000e+00  0.000000e+00
bigcom306        0.000000e+00  0.000000e+00
bigcom309        0.000000e+00  0.000000e+00
bigcom314        0.000000e+00  0.000000e+00
bigcom321        0.000000e+00  0.000000e+00
bigcom341        0.000000e+00  1.355253e-22
bigcom350        0.000000e+00  0.000000e+00
bigcom353        0.000000e+00  0.000000e+00
bigcom359        0.000000e+00  0.000000e+00
bigcom363        0.000000e+00  2.168404e-21
bigcom365        0.000000e+00  0.000000e+00
bigcom385        0.000000e+00  0.000000e+00
bigcom386        0.000000e+00  0.000000e+00
bigcom408        0.000000e+00  0.000000e+00
bigcom412        0.000000e+00  0.000000e+00
bigcom480        0.000000e+00  0.000000e+00
spin_vertex      3.145632e-05  1.248830e-01
membership_s1    1.479774e-05  4.425583e-03
membership_s3    0.000000e+00  1.355253e-22
membership_s4    1.147136e-06  2.293293e-02
membership_s5    0.000000e+00  6.776264e-22
membership_s6    1.976472e-05  5.053987e-02
membership_s7    2.537659e-05  9.906502e-02
membership_s8    0.000000e+00  0.000000e+00
membership_s9    8.464033e-06  4.769153e-02
membership_s11   0.000000e+00  0.000000e+00
membership_s12   0.000000e+00  2.168404e-21
membership_s14   0.000000e+00  4.065758e-22
membership_s15   0.000000e+00  2.846031e-21
membership_s16   0.000000e+00  0.000000e+00
membership_s17   0.000000e+00  0.000000e+00
membership_s18   0.000000e+00  0.000000e+00
membership_s20   0.000000e+00  0.000000e+00
membership_s21   8.843699e-06  1.041932e-01
membership_s22   0.000000e+00  8.673617e-21
membership_s24   0.000000e+00  2.168404e-21
membership_s25   0.000000e+00  1.355253e-22
membership_s26   0.000000e+00  0.000000e+00
membership_s27   0.000000e+00  7.182839e-21
membership_s28   0.000000e+00  6.776264e-23
membership_s30   1.074895e-04  2.736200e-01
membership_s31   1.055220e-04  1.595392e-01
membership_s32   2.318567e-06  7.111544e-02
membership_s33   0.000000e+00  0.000000e+00
membership_s36   3.540380e-04  5.848686e-02
membership_s37   1.899886e-05  8.203629e-02
V1               1.079072e-03  3.201767e-01
V2               8.212608e-04  4.354950e-01
pdi              1.784990e-05  1.025103e-01
adhesion         6.843565e-04  2.395033e-01
cohesion         1.765089e-03  2.398867e-01
inner            3.027912e-05  6.612796e-02
outer            6.142388e-04  1.975741e-01
ioratio          1.070025e-03  2.536785e-01
comsize          8.244017e-05  2.977040e-01
[1] "Dataset: all_CT Model GLM, run: 4 of 10 2015-06-17 23:30:22"
[1] "glmnet variable coefficients"
                         [,1]          [,2]
(Intercept)     -6.348723e+00 -6.346325e+00
graph0           2.122532e-42  3.549669e-07
graph1          -1.457614e-45 -2.470948e-10
graph2           1.232180e-42  2.059241e-07
graph3          -1.166798e-48 -3.269188e-13
graph4          -2.622100e-48 -4.420840e-13
graph5           1.232183e-44  2.031372e-09
graph6           1.049028e-46  1.662263e-11
graph7           2.072437e-44  3.428616e-09
graph8          -1.231875e-43 -2.176522e-08
graph9           8.254640e-51 -1.481321e-15
graph10         -4.326700e-50 -7.340766e-15
graph11         -6.008981e-51 -1.011392e-15
graph12         -5.919017e-49 -1.067577e-13
graph13          2.098699e-47  3.481904e-12
graph14         -3.096113e-49 -5.254415e-14
graph15          6.099423e-46  1.009004e-10
graph16         -2.774081e-48 -4.908419e-13
graph17          4.191556e-48  6.540906e-13
graph18          7.056387e-46  1.174733e-10
graph19          4.914439e-47  8.009798e-12
graph20          9.514001e-47  1.320107e-11
graph21          5.768589e-46  9.566258e-11
graph22          7.392685e-46  1.202545e-10
graph23         -2.129301e-46 -3.753410e-11
graph24          7.424743e-46  1.220745e-10
graph25          9.096429e-45  1.516208e-09
graph26         -5.350097e-46 -1.026091e-10
graph27          2.931693e-44  4.860288e-09
graph28         -3.436878e-44 -5.878498e-09
graph29         -9.403521e-43 -1.591512e-07
orbit0           2.122532e-42  3.549618e-07
orbit1          -4.052179e-44 -6.755989e-09
orbit2          -1.246790e-45 -2.121439e-10
orbit3           1.232180e-42  2.059223e-07
orbit4          -1.484541e-47 -2.526765e-12
orbit5          -1.083482e-48 -3.298834e-13
orbit6          -3.035884e-46 -5.070246e-11
orbit7          -1.545478e-48 -2.623024e-13
orbit8           1.232183e-44  2.031317e-09
orbit9          -1.618867e-44 -2.695095e-09
orbit10          6.306468e-45  1.055307e-09
orbit11         -4.323409e-46 -7.373857e-11
orbit12          2.578872e-43  4.319945e-08
orbit13         -2.563268e-46 -1.176164e-10
orbit14         -1.231875e-43 -2.176683e-08
orbit15         -5.667427e-48 -9.480565e-13
orbit16         -4.181736e-49 -7.388764e-14
orbit17          8.601017e-48  1.426633e-12
orbit18          8.222937e-48  1.380598e-12
orbit19         -8.984673e-48 -1.499212e-12
orbit20          1.428824e-48  2.384485e-13
orbit21         -4.748025e-50 -8.064644e-15
orbit22         -5.387849e-49 -9.005670e-14
orbit23         -2.751328e-51 -4.669325e-16
orbit24         -1.586065e-46 -2.657658e-11
orbit25          2.978101e-46  5.000043e-11
orbit26         -2.628965e-48 -4.499376e-13
orbit27         -1.025443e-46 -1.719759e-11
orbit28          6.460454e-47  1.073331e-11
orbit29          2.366010e-46  3.961252e-11
orbit30         -1.378912e-47 -2.420036e-12
orbit31         -8.012112e-47 -1.336818e-11
orbit32          1.124011e-47  1.882888e-12
orbit33         -3.532875e-49 -5.999044e-14
orbit34          6.099423e-46  1.008950e-10
orbit35         -1.832066e-45 -3.065655e-10
orbit36         -2.356938e-47 -4.238613e-12
orbit37          2.102529e-46  3.519978e-11
orbit38         -1.226506e-47 -2.085991e-12
orbit39         -3.255659e-45 -5.445024e-10
orbit40          1.320950e-45  2.218782e-10
orbit41         -1.096894e-46 -1.878162e-11
orbit42         -2.884052e-47 -4.903267e-12
orbit43          6.021473e-45  1.009861e-09
orbit44         -6.611815e-46 -1.126196e-10
orbit45         -2.889555e-45 -4.835383e-10
orbit46          2.390733e-45  3.998043e-10
orbit47         -6.044113e-47 -1.059433e-11
orbit48          1.517171e-46  2.496109e-11
orbit49          2.232148e-44  3.748816e-09
orbit50         -2.929855e-45 -4.961286e-10
orbit51          4.471833e-45  7.474358e-10
orbit52          1.752833e-44  2.938202e-09
orbit53          2.825575e-47  2.689954e-12
orbit54          4.041132e-44  6.787107e-09
orbit55         -2.621159e-45 -4.455338e-10
orbit56         -2.472655e-44 -4.140380e-09
orbit57          5.510555e-46  8.945123e-11
orbit58         -1.356771e-45 -2.308932e-10
orbit59          2.259425e-44  3.788307e-09
orbit60          1.880155e-45  3.094506e-10
orbit61         -2.179178e-45 -3.722094e-10
orbit62          2.727324e-43  4.577785e-08
orbit63          3.373777e-45  5.398963e-10
orbit64          2.711320e-44  4.529183e-09
orbit65          2.515235e-43  4.219277e-08
orbit66          1.171330e-44  1.932418e-09
orbit67         -8.883610e-45 -1.513374e-09
orbit68          7.184078e-44  1.198146e-08
orbit69         -4.518228e-44 -7.787991e-09
orbit70          1.301326e-43  2.152298e-08
orbit71         -7.610465e-44 -1.292431e-08
orbit72         -9.403521e-43 -1.591577e-07
AP               1.963840e-39  3.302376e-04
bet              3.177803e-48  2.332715e-13
ecc              6.693286e-40  1.120907e-04
eccrad           4.015972e-39  6.725427e-04
close           -1.688421e-38 -2.831048e-03
constraint       5.236984e-40  8.767480e-05
coreness        -2.230843e-42 -3.633692e-07
knn             -1.543980e-42 -2.587511e-07
hubscore         1.139284e-39  1.907874e-04
pagerank        -5.270016e-39 -8.918137e-04
trans            1.183453e-39  1.992450e-04
evcent           9.495683e-40  1.589126e-04
first            2.122532e-42  3.549405e-07
upto_second     -1.978475e-43 -3.307426e-08
upto_third      -1.585613e-43 -2.658197e-08
upto_fourth     -4.627379e-43 -7.765754e-08
upto_fifth      -1.236411e-42 -2.075744e-07
upto_sixth      -5.880374e-43 -9.825200e-08
second          -2.070021e-43 -3.460424e-08
third           -2.291896e-43 -3.843557e-08
fourth           1.348450e-45  1.657927e-10
fifth            4.987852e-43  8.369220e-08
sixth            1.849948e-42  3.106606e-07
ratio1          -1.501549e-42 -2.516277e-07
ratio2           1.495706e-42  2.501377e-07
ratio3           4.326046e-42  7.218139e-07
ratio4           4.285509e-42  7.147140e-07
ratio5          -1.381901e-42 -2.358374e-07
ratio6           1.329552e-42  2.230831e-07
selfinter        1.156757e-39  1.945441e-04
walktrap_vertex -6.647395e-40 -1.113923e-04
bigcom1         -1.818476e-40 -3.036622e-05
bigcom2         -1.765470e-39 -2.968591e-04
bigcom3          1.461392e-39  2.458816e-04
bigcom4         -6.295124e-40 -1.056790e-04
bigcom6         -1.764295e-39 -2.967375e-04
bigcom8          1.823868e-39  3.069660e-04
bigcom9         -1.771071e-39 -2.979090e-04
bigcom11        -1.766793e-39 -2.971810e-04
bigcom13        -1.768561e-39 -2.975856e-04
bigcom15        -1.768266e-39 -2.977102e-04
bigcom16        -1.765470e-39 -2.969927e-04
bigcom21        -1.775965e-39 -2.986407e-04
bigcom22        -1.794748e-39 -3.017850e-04
bigcom24        -1.764736e-39 -2.967772e-04
bigcom26        -1.778049e-39 -2.991459e-04
bigcom28         7.943710e-40  1.334635e-04
bigcom30        -1.780586e-39 -2.993988e-04
bigcom31        -1.764148e-39 -2.966962e-04
bigcom32        -1.766205e-39 -2.972621e-04
bigcom33        -1.764295e-39 -2.967014e-04
bigcom34        -1.764442e-39 -2.967132e-04
bigcom36        -1.765764e-39 -2.969422e-04
bigcom37        -1.764148e-39 -2.969077e-04
bigcom38        -1.765764e-39 -2.972264e-04
bigcom39        -1.768561e-39 -2.974256e-04
bigcom40        -1.319139e-40 -2.205033e-05
bigcom43        -1.765323e-39 -2.967286e-04
bigcom44        -1.789599e-39 -3.008882e-04
bigcom46        -1.766941e-39 -2.971927e-04
bigcom47        -1.765911e-39 -2.970370e-04
bigcom49        -1.765764e-39 -2.969591e-04
bigcom50        -1.765176e-39 -2.970390e-04
bigcom51        -1.764442e-39 -2.967744e-04
bigcom52        -1.764442e-39 -2.970541e-04
bigcom54        -1.764295e-39 -2.968635e-04
bigcom56        -1.766205e-39 -2.969889e-04
bigcom62        -1.764295e-39 -2.970153e-04
bigcom66        -1.764295e-39 -2.968859e-04
bigcom68        -1.764442e-39 -2.968185e-04
bigcom69        -1.766058e-39 -2.973526e-04
bigcom71        -1.766058e-39 -2.968341e-04
bigcom72        -1.764442e-39 -2.968387e-04
bigcom73        -1.766499e-39 -2.971105e-04
bigcom74        -1.765764e-39 -2.970313e-04
bigcom75        -1.764295e-39 -2.968108e-04
bigcom76        -1.765176e-39 -2.967785e-04
bigcom77        -1.764882e-39 -2.969976e-04
bigcom79        -1.764442e-39 -2.969773e-04
bigcom80        -1.764882e-39 -2.971932e-04
bigcom82        -1.764882e-39 -2.968397e-04
bigcom83        -1.764002e-39 -2.964940e-04
bigcom84        -1.764882e-39 -2.967459e-04
bigcom85        -1.764736e-39 -2.969235e-04
bigcom87        -1.765323e-39 -2.969514e-04
bigcom89        -1.764295e-39 -2.967384e-04
bigcom91        -1.765176e-39 -2.968352e-04
bigcom92         2.717554e-38  4.570697e-03
bigcom93        -1.764295e-39 -2.966360e-04
bigcom96        -1.764148e-39 -2.971388e-04
bigcom97        -1.765764e-39 -2.971216e-04
bigcom98        -1.764442e-39 -2.970273e-04
bigcom99        -1.764148e-39 -2.972444e-04
bigcom101       -1.766941e-39 -2.971399e-04
bigcom104       -1.765617e-39 -2.967830e-04
bigcom106       -1.764736e-39 -2.971393e-04
bigcom109       -1.764589e-39 -2.966677e-04
bigcom113       -1.764882e-39 -2.970540e-04
bigcom116       -1.770776e-39 -2.977574e-04
bigcom120       -1.764295e-39 -2.972315e-04
bigcom123       -1.764295e-39 -2.964268e-04
bigcom126       -1.764295e-39 -2.971588e-04
bigcom127       -1.764736e-39 -2.968187e-04
bigcom137       -1.764736e-39 -2.970733e-04
bigcom139       -1.764442e-39 -2.968041e-04
bigcom140       -1.764295e-39 -2.970892e-04
bigcom143       -1.764295e-39 -2.971649e-04
bigcom145       -1.764589e-39 -2.965153e-04
bigcom146       -1.764442e-39 -2.963024e-04
bigcom147       -1.766793e-39 -2.969817e-04
bigcom149       -1.764295e-39 -2.964840e-04
bigcom153       -1.765470e-39 -2.971828e-04
bigcom154       -1.765323e-39 -2.967839e-04
bigcom156       -1.764442e-39 -2.969040e-04
bigcom157       -1.766058e-39 -2.969619e-04
bigcom158       -1.764148e-39 -2.971936e-04
bigcom160       -1.764148e-39 -2.965356e-04
bigcom161       -1.764295e-39 -2.967808e-04
bigcom162       -1.764295e-39 -2.967771e-04
bigcom164       -1.764295e-39 -2.969224e-04
bigcom166       -1.765470e-39 -2.970073e-04
bigcom167       -1.767088e-39 -2.971931e-04
bigcom171       -1.765176e-39 -2.970264e-04
bigcom173       -1.764442e-39 -2.967271e-04
bigcom175       -1.764148e-39 -2.965831e-04
bigcom176       -1.764148e-39 -2.969086e-04
bigcom177       -1.764295e-39 -2.966827e-04
bigcom178       -1.764295e-39 -2.968964e-04
bigcom180       -1.764002e-39 -2.964523e-04
bigcom181        1.427027e-37  2.400189e-02
bigcom184       -1.764442e-39 -2.963500e-04
bigcom186       -1.764148e-39 -2.969351e-04
bigcom187       -1.764295e-39 -2.967847e-04
bigcom189       -1.765323e-39 -2.972380e-04
bigcom194       -1.764736e-39 -2.967816e-04
bigcom195       -1.764148e-39 -2.969697e-04
bigcom196       -1.764295e-39 -2.968951e-04
bigcom204       -1.764736e-39 -2.965982e-04
bigcom205       -1.764442e-39 -2.968759e-04
bigcom212       -1.764442e-39 -2.967759e-04
bigcom214       -1.764295e-39 -2.968180e-04
bigcom222       -1.764148e-39 -2.966737e-04
bigcom223       -1.764295e-39 -2.965178e-04
bigcom226       -1.764442e-39 -2.967586e-04
bigcom227       -1.764442e-39 -2.965625e-04
bigcom229       -1.764148e-39 -2.967039e-04
bigcom233       -1.764148e-39 -2.970944e-04
bigcom236       -1.764148e-39 -2.966115e-04
bigcom237       -1.764295e-39 -2.967338e-04
bigcom246       -1.765470e-39 -2.968036e-04
bigcom248       -1.766205e-39 -2.969400e-04
bigcom249       -1.764442e-39 -2.967182e-04
bigcom250       -1.765764e-39 -2.968450e-04
bigcom254       -1.764589e-39 -2.967131e-04
bigcom266       -1.764295e-39 -2.969042e-04
bigcom269       -1.764736e-39 -2.969219e-04
bigcom272       -1.764295e-39 -2.970910e-04
bigcom274       -1.770480e-39 -2.974875e-04
bigcom281       -1.764589e-39 -2.967950e-04
bigcom291       -1.764295e-39 -2.966623e-04
bigcom292       -1.764295e-39 -2.968347e-04
bigcom295       -1.764442e-39 -2.968917e-04
bigcom299       -1.764148e-39 -2.969526e-04
bigcom301       -1.765323e-39 -2.967587e-04
bigcom306       -1.764148e-39 -2.967986e-04
bigcom309       -1.764736e-39 -2.970671e-04
bigcom314       -1.764442e-39 -2.970255e-04
bigcom321       -1.765323e-39 -2.969456e-04
bigcom341       -1.764148e-39 -2.967601e-04
bigcom350       -1.764295e-39 -2.970159e-04
bigcom353       -1.764295e-39 -2.967973e-04
bigcom359       -1.764295e-39 -2.969133e-04
bigcom363       -1.764295e-39 -2.969017e-04
bigcom365       -1.764442e-39 -2.969909e-04
bigcom385       -1.764295e-39 -2.969747e-04
bigcom386       -1.764295e-39 -2.965435e-04
bigcom408       -1.765176e-39 -2.969246e-04
bigcom412       -1.764442e-39 -2.967332e-04
bigcom480       -1.764148e-39 -2.966415e-04
spin_vertex      8.559069e-40  1.433077e-04
membership_s1   -1.453653e-40 -2.463779e-05
membership_s3   -1.766352e-39 -2.979140e-04
membership_s4   -7.220918e-40 -1.214463e-04
membership_s5   -1.921562e-39 -3.231417e-04
membership_s6   -7.125659e-40 -1.191087e-04
membership_s7    1.325500e-39  2.229835e-04
membership_s8   -1.765323e-39 -2.974243e-04
membership_s9    5.148097e-38  8.657801e-03
membership_s11  -1.765029e-39 -2.977103e-04
membership_s12  -1.765617e-39 -2.972061e-04
membership_s14  -1.765029e-39 -2.978108e-04
membership_s15  -1.788543e-39 -3.009390e-04
membership_s16  -1.765764e-39 -2.973740e-04
membership_s17  -1.764736e-39 -2.974523e-04
membership_s18  -1.778049e-39 -2.990530e-04
membership_s20  -1.764442e-39 -2.974121e-04
membership_s21   4.273411e-39  7.186795e-04
membership_s22  -1.767824e-39 -2.975785e-04
membership_s24  -1.769004e-39 -2.977782e-04
membership_s25  -1.767529e-39 -2.972763e-04
membership_s26  -1.765470e-39 -2.986518e-04
membership_s27  -1.892925e-39 -3.183425e-04
membership_s28  -1.765911e-39 -2.975804e-04
membership_s30   2.393304e-39  4.024911e-04
membership_s31   1.752123e-39  2.942539e-04
membership_s32  -3.246919e-40 -5.465078e-05
membership_s33  -1.764589e-39 -2.982787e-04
membership_s36  -1.360788e-39 -2.288553e-04
membership_s37   9.657346e-39  1.624149e-03
V1               2.409930e-39  4.037707e-04
V2               2.484923e-39  4.171701e-04
pdi              6.706103e-38  1.118145e-02
adhesion        -8.406281e-44 -1.407571e-08
cohesion         1.669881e-43  2.795997e-08
inner            3.935431e-44  6.577912e-09
outer            7.473451e-44  1.249663e-08
ioratio          1.854246e-39  3.102647e-04
comsize          5.704728e-43  9.566576e-08
[1] "Dataset: all_CT Model GBM, run: 5 of 10 2015-06-17 23:30:23"
Iter   TrainDeviance   ValidDeviance   StepSize   Improve
     1        0.0204            -nan     0.0100   -0.0000
     2        0.0187            -nan     0.0100   -0.0000
     3        0.0175            -nan     0.0100   -0.0000
     4        0.0162            -nan     0.0100   -0.0000
     5        0.0151            -nan     0.0100   -0.0000
     6        0.0147            -nan     0.0100   -0.0000
     7        0.0142            -nan     0.0100   -0.0000
     8        0.0140            -nan     0.0100   -0.0000
     9        0.0137            -nan     0.0100   -0.0000
    10        0.0135            -nan     0.0100   -0.0000
    20        0.0115            -nan     0.0100   -0.0000
    40        0.0093            -nan     0.0100   -0.0000
    60        0.0080            -nan     0.0100   -0.0000
    80        0.0071            -nan     0.0100   -0.0000
   100        0.0063            -nan     0.0100   -0.0000
   120        0.0057            -nan     0.0100   -0.0000
   140        0.0051            -nan     0.0100    0.0000
   160        0.0047            -nan     0.0100   -0.0000
   180        0.0043            -nan     0.0100   -0.0000
   200        0.0040            -nan     0.0100   -0.0000
   220        0.0037            -nan     0.0100   -0.0000
   240        0.0034            -nan     0.0100   -0.0000
   260        0.0032            -nan     0.0100   -0.0000
   280        0.0030            -nan     0.0100   -0.0000
   300        0.0028            -nan     0.0100   -0.0000
   320        0.0026            -nan     0.0100   -0.0000
   340        0.0025            -nan     0.0100   -0.0000
   357        0.0023            -nan     0.0100   -0.0000

[1] "GBM variable coefficients"
                            var      rel.inf
V2                           V2 5.521669e+00
ratio4                   ratio4 5.433777e+00
ratio5                   ratio5 4.514016e+00
comsize                 comsize 4.445500e+00
outer                     outer 4.103884e+00
bigcom181             bigcom181 3.674069e+00
pagerank               pagerank 3.373212e+00
spin_vertex         spin_vertex 3.346221e+00
graph17                 graph17 3.236145e+00
fifth                     fifth 2.440352e+00
knn                         knn 1.870611e+00
walktrap_vertex walktrap_vertex 1.765873e+00
adhesion               adhesion 1.689947e+00
graph0                   graph0 1.688430e+00
ratio2                   ratio2 1.676216e+00
V1                           V1 1.595912e+00
fourth                   fourth 1.563196e+00
orbit18                 orbit18 1.513252e+00
trans                     trans 1.493648e+00
inner                     inner 1.458881e+00
graph1                   graph1 1.453175e+00
orbit50                 orbit50 1.439399e+00
membership_s9     membership_s9 1.382816e+00
bigcom40               bigcom40 1.361272e+00
membership_s36   membership_s36 1.345727e+00
constraint           constraint 1.336441e+00
ratio6                   ratio6 1.290273e+00
graph13                 graph13 1.284751e+00
orbit39                 orbit39 1.235075e+00
cohesion               cohesion 1.117777e+00
ratio1                   ratio1 1.113943e+00
graph12                 graph12 1.073942e+00
ioratio                 ioratio 1.025031e+00
graph3                   graph3 9.342768e-01
membership_s30   membership_s30 9.119097e-01
graph14                 graph14 8.276153e-01
bet                         bet 7.874167e-01
graph16                 graph16 7.684640e-01
orbit69                 orbit69 7.535568e-01
graph6                   graph6 7.474194e-01
graph5                   graph5 7.419588e-01
graph11                 graph11 7.296641e-01
graph10                 graph10 7.016880e-01
sixth                     sixth 6.804538e-01
bigcom1                 bigcom1 6.727949e-01
orbit17                 orbit17 6.719466e-01
ratio3                   ratio3 6.400436e-01
graph15                 graph15 6.289557e-01
orbit22                 orbit22 5.933781e-01
bigcom4                 bigcom4 5.426357e-01
graph4                   graph4 5.346491e-01
orbit31                 orbit31 5.337969e-01
orbit24                 orbit24 5.234801e-01
orbit19                 orbit19 5.188902e-01
graph9                   graph9 4.937453e-01
graph23                 graph23 4.825076e-01
close                     close 4.440884e-01
orbit62                 orbit62 4.252295e-01
upto_fifth           upto_fifth 4.157559e-01
third                     third 4.034561e-01
graph19                 graph19 3.979970e-01
ecc                         ecc 3.941192e-01
orbit36                 orbit36 3.859939e-01
orbit65                 orbit65 3.589122e-01
membership_s18   membership_s18 3.469754e-01
orbit35                 orbit35 3.298709e-01
membership_s1     membership_s1 3.126408e-01
bigcom8                 bigcom8 3.085434e-01
selfinter             selfinter 2.935629e-01
graph21                 graph21 2.930710e-01
orbit45                 orbit45 2.731495e-01
graph2                   graph2 2.726291e-01
graph25                 graph25 2.670317e-01
orbit27                 orbit27 2.639574e-01
orbit9                   orbit9 2.582222e-01
upto_sixth           upto_sixth 2.481487e-01
orbit63                 orbit63 2.228734e-01
coreness               coreness 2.174686e-01
orbit16                 orbit16 2.141945e-01
membership_s7     membership_s7 1.843410e-01
orbit15                 orbit15 1.774164e-01
orbit59                 orbit59 1.541443e-01
orbit2                   orbit2 1.506075e-01
graph22                 graph22 1.466795e-01
orbit55                 orbit55 1.391873e-01
orbit29                 orbit29 1.371363e-01
membership_s21   membership_s21 1.361026e-01
graph20                 graph20 1.323623e-01
graph7                   graph7 1.274553e-01
orbit64                 orbit64 1.265049e-01
evcent                   evcent 1.209512e-01
orbit56                 orbit56 1.187413e-01
orbit51                 orbit51 1.160854e-01
second                   second 1.130951e-01
orbit37                 orbit37 1.069656e-01
orbit1                   orbit1 1.062035e-01
orbit5                   orbit5 1.047422e-01
orbit40                 orbit40 9.356604e-02
hubscore               hubscore 9.308005e-02
membership_s6     membership_s6 8.778965e-02
orbit30                 orbit30 8.710538e-02
orbit53                 orbit53 8.583434e-02
upto_fourth         upto_fourth 8.318245e-02
orbit21                 orbit21 7.550326e-02
orbit46                 orbit46 7.300078e-02
orbit13                 orbit13 7.111794e-02
orbit32                 orbit32 7.109222e-02
orbit52                 orbit52 6.944497e-02
orbit47                 orbit47 6.753388e-02
upto_third           upto_third 6.329379e-02
bigcom3                 bigcom3 6.300438e-02
graph24                 graph24 6.274330e-02
orbit28                 orbit28 5.873289e-02
graph26                 graph26 5.847251e-02
orbit20                 orbit20 5.834427e-02
graph18                 graph18 5.818186e-02
membership_s32   membership_s32 5.638006e-02
orbit49                 orbit49 5.041458e-02
graph29                 graph29 5.020327e-02
orbit61                 orbit61 5.002063e-02
orbit54                 orbit54 3.455310e-02
graph27                 graph27 3.006930e-02
membership_s27   membership_s27 2.879042e-02
membership_s4     membership_s4 2.810129e-02
orbit38                 orbit38 2.614244e-02
AP                           AP 2.377651e-02
orbit57                 orbit57 2.319242e-02
orbit4                   orbit4 2.288624e-02
orbit26                 orbit26 2.252856e-02
orbit23                 orbit23 2.023125e-02
graph28                 graph28 2.002428e-02
graph8                   graph8 2.000938e-02
orbit42                 orbit42 1.830589e-02
orbit71                 orbit71 1.725989e-02
orbit44                 orbit44 1.509303e-02
upto_second         upto_second 1.294929e-02
orbit67                 orbit67 1.143762e-02
orbit25                 orbit25 2.049212e-03
orbit58                 orbit58 1.830546e-03
bigcom71               bigcom71 3.790130e-04
bigcom274             bigcom274 5.528585e-05
orbit0                   orbit0 0.000000e+00
orbit3                   orbit3 0.000000e+00
orbit6                   orbit6 0.000000e+00
orbit7                   orbit7 0.000000e+00
orbit8                   orbit8 0.000000e+00
orbit10                 orbit10 0.000000e+00
orbit11                 orbit11 0.000000e+00
orbit12                 orbit12 0.000000e+00
orbit14                 orbit14 0.000000e+00
orbit33                 orbit33 0.000000e+00
orbit34                 orbit34 0.000000e+00
orbit41                 orbit41 0.000000e+00
orbit43                 orbit43 0.000000e+00
orbit48                 orbit48 0.000000e+00
orbit60                 orbit60 0.000000e+00
orbit66                 orbit66 0.000000e+00
orbit68                 orbit68 0.000000e+00
orbit70                 orbit70 0.000000e+00
orbit72                 orbit72 0.000000e+00
eccrad                   eccrad 0.000000e+00
first                     first 0.000000e+00
bigcom2                 bigcom2 0.000000e+00
bigcom6                 bigcom6 0.000000e+00
bigcom9                 bigcom9 0.000000e+00
bigcom11               bigcom11 0.000000e+00
bigcom13               bigcom13 0.000000e+00
bigcom15               bigcom15 0.000000e+00
bigcom16               bigcom16 0.000000e+00
bigcom21               bigcom21 0.000000e+00
bigcom22               bigcom22 0.000000e+00
bigcom24               bigcom24 0.000000e+00
bigcom26               bigcom26 0.000000e+00
bigcom28               bigcom28 0.000000e+00
bigcom30               bigcom30 0.000000e+00
bigcom31               bigcom31 0.000000e+00
bigcom32               bigcom32 0.000000e+00
bigcom33               bigcom33 0.000000e+00
bigcom34               bigcom34 0.000000e+00
bigcom36               bigcom36 0.000000e+00
bigcom37               bigcom37 0.000000e+00
bigcom38               bigcom38 0.000000e+00
bigcom39               bigcom39 0.000000e+00
bigcom43               bigcom43 0.000000e+00
bigcom44               bigcom44 0.000000e+00
bigcom46               bigcom46 0.000000e+00
bigcom47               bigcom47 0.000000e+00
bigcom49               bigcom49 0.000000e+00
bigcom50               bigcom50 0.000000e+00
bigcom51               bigcom51 0.000000e+00
bigcom52               bigcom52 0.000000e+00
bigcom54               bigcom54 0.000000e+00
bigcom56               bigcom56 0.000000e+00
bigcom62               bigcom62 0.000000e+00
bigcom66               bigcom66 0.000000e+00
bigcom68               bigcom68 0.000000e+00
bigcom69               bigcom69 0.000000e+00
bigcom72               bigcom72 0.000000e+00
bigcom73               bigcom73 0.000000e+00
bigcom74               bigcom74 0.000000e+00
bigcom75               bigcom75 0.000000e+00
bigcom76               bigcom76 0.000000e+00
bigcom77               bigcom77 0.000000e+00
bigcom79               bigcom79 0.000000e+00
bigcom80               bigcom80 0.000000e+00
bigcom82               bigcom82 0.000000e+00
bigcom83               bigcom83 0.000000e+00
bigcom84               bigcom84 0.000000e+00
bigcom85               bigcom85 0.000000e+00
bigcom87               bigcom87 0.000000e+00
bigcom89               bigcom89 0.000000e+00
bigcom91               bigcom91 0.000000e+00
bigcom92               bigcom92 0.000000e+00
bigcom93               bigcom93 0.000000e+00
bigcom96               bigcom96 0.000000e+00
bigcom97               bigcom97 0.000000e+00
bigcom98               bigcom98 0.000000e+00
bigcom99               bigcom99 0.000000e+00
bigcom101             bigcom101 0.000000e+00
bigcom104             bigcom104 0.000000e+00
bigcom106             bigcom106 0.000000e+00
bigcom109             bigcom109 0.000000e+00
bigcom113             bigcom113 0.000000e+00
bigcom116             bigcom116 0.000000e+00
bigcom120             bigcom120 0.000000e+00
bigcom123             bigcom123 0.000000e+00
bigcom126             bigcom126 0.000000e+00
bigcom127             bigcom127 0.000000e+00
bigcom137             bigcom137 0.000000e+00
bigcom139             bigcom139 0.000000e+00
bigcom140             bigcom140 0.000000e+00
bigcom143             bigcom143 0.000000e+00
bigcom145             bigcom145 0.000000e+00
bigcom146             bigcom146 0.000000e+00
bigcom147             bigcom147 0.000000e+00
bigcom149             bigcom149 0.000000e+00
bigcom153             bigcom153 0.000000e+00
bigcom154             bigcom154 0.000000e+00
bigcom156             bigcom156 0.000000e+00
bigcom157             bigcom157 0.000000e+00
bigcom158             bigcom158 0.000000e+00
bigcom160             bigcom160 0.000000e+00
bigcom161             bigcom161 0.000000e+00
bigcom162             bigcom162 0.000000e+00
bigcom164             bigcom164 0.000000e+00
bigcom166             bigcom166 0.000000e+00
bigcom167             bigcom167 0.000000e+00
bigcom171             bigcom171 0.000000e+00
bigcom173             bigcom173 0.000000e+00
bigcom175             bigcom175 0.000000e+00
bigcom176             bigcom176 0.000000e+00
bigcom177             bigcom177 0.000000e+00
bigcom178             bigcom178 0.000000e+00
bigcom180             bigcom180 0.000000e+00
bigcom184             bigcom184 0.000000e+00
bigcom186             bigcom186 0.000000e+00
bigcom187             bigcom187 0.000000e+00
bigcom189             bigcom189 0.000000e+00
bigcom194             bigcom194 0.000000e+00
bigcom195             bigcom195 0.000000e+00
bigcom196             bigcom196 0.000000e+00
bigcom204             bigcom204 0.000000e+00
bigcom205             bigcom205 0.000000e+00
bigcom212             bigcom212 0.000000e+00
bigcom214             bigcom214 0.000000e+00
bigcom222             bigcom222 0.000000e+00
bigcom223             bigcom223 0.000000e+00
bigcom226             bigcom226 0.000000e+00
bigcom227             bigcom227 0.000000e+00
bigcom229             bigcom229 0.000000e+00
bigcom233             bigcom233 0.000000e+00
bigcom236             bigcom236 0.000000e+00
bigcom237             bigcom237 0.000000e+00
bigcom246             bigcom246 0.000000e+00
bigcom248             bigcom248 0.000000e+00
bigcom249             bigcom249 0.000000e+00
bigcom250             bigcom250 0.000000e+00
bigcom254             bigcom254 0.000000e+00
bigcom266             bigcom266 0.000000e+00
bigcom269             bigcom269 0.000000e+00
bigcom272             bigcom272 0.000000e+00
bigcom281             bigcom281 0.000000e+00
bigcom291             bigcom291 0.000000e+00
bigcom292             bigcom292 0.000000e+00
bigcom295             bigcom295 0.000000e+00
bigcom299             bigcom299 0.000000e+00
bigcom301             bigcom301 0.000000e+00
bigcom306             bigcom306 0.000000e+00
bigcom309             bigcom309 0.000000e+00
bigcom314             bigcom314 0.000000e+00
bigcom321             bigcom321 0.000000e+00
bigcom341             bigcom341 0.000000e+00
bigcom350             bigcom350 0.000000e+00
bigcom353             bigcom353 0.000000e+00
bigcom359             bigcom359 0.000000e+00
bigcom363             bigcom363 0.000000e+00
bigcom365             bigcom365 0.000000e+00
bigcom385             bigcom385 0.000000e+00
bigcom386             bigcom386 0.000000e+00
bigcom408             bigcom408 0.000000e+00
bigcom412             bigcom412 0.000000e+00
bigcom480             bigcom480 0.000000e+00
membership_s3     membership_s3 0.000000e+00
membership_s5     membership_s5 0.000000e+00
membership_s8     membership_s8 0.000000e+00
membership_s11   membership_s11 0.000000e+00
membership_s12   membership_s12 0.000000e+00
membership_s14   membership_s14 0.000000e+00
membership_s15   membership_s15 0.000000e+00
membership_s16   membership_s16 0.000000e+00
membership_s17   membership_s17 0.000000e+00
membership_s20   membership_s20 0.000000e+00
membership_s22   membership_s22 0.000000e+00
membership_s24   membership_s24 0.000000e+00
membership_s25   membership_s25 0.000000e+00
membership_s26   membership_s26 0.000000e+00
membership_s28   membership_s28 0.000000e+00
membership_s31   membership_s31 0.000000e+00
membership_s33   membership_s33 0.000000e+00
membership_s37   membership_s37 0.000000e+00
pdi                         pdi 0.000000e+00
[1] "Dataset: all_CT Model RF, run: 5 of 10 2015-06-17 23:35:59"
     |      Out-of-bag   |
Tree |      MSE  %Var(y) |
   1 | 0.004961   313.65 |
   2 | 0.003139   198.47 |
   3 | 0.002711   171.42 |
   4 | 0.002646   167.27 |
   5 |  0.00232   146.69 |
   6 | 0.002279   144.11 |
   7 | 0.002196   138.86 |
   8 | 0.002068   130.74 |
   9 | 0.002196   138.85 |
  10 | 0.002199   139.00 |
  11 | 0.002113   133.57 |
  12 |  0.00202   127.72 |
  13 |  0.00197   124.54 |
  14 | 0.002024   127.98 |
  15 | 0.002018   127.59 |
  16 | 0.001989   125.75 |
  17 |  0.00196   123.90 |
  18 | 0.001929   121.95 |
  19 | 0.001949   123.23 |
  20 | 0.001931   122.11 |
  21 | 0.001922   121.54 |
  22 |  0.00191   120.73 |
  23 | 0.001894   119.74 |
  24 |  0.00188   118.86 |
  25 | 0.001877   118.65 |
  26 | 0.001862   117.72 |
  27 | 0.001865   117.94 |
  28 | 0.001841   116.39 |
  29 | 0.001827   115.48 |
  30 | 0.001822   115.21 |
  31 | 0.001825   115.36 |
  32 | 0.001827   115.52 |
  33 | 0.001818   114.94 |
  34 | 0.001809   114.40 |
  35 | 0.001794   113.44 |
  36 | 0.001793   113.37 |
  37 | 0.001779   112.47 |
  38 | 0.001768   111.80 |
  39 | 0.001757   111.06 |
  40 | 0.001753   110.83 |
  41 | 0.001748   110.54 |
  42 | 0.001742   110.15 |
  43 | 0.001738   109.91 |
  44 | 0.001731   109.46 |
  45 | 0.001728   109.22 |
  46 | 0.001726   109.14 |
  47 |  0.00172   108.73 |
  48 | 0.001721   108.80 |
  49 | 0.001718   108.58 |
  50 | 0.001721   108.78 |
  51 | 0.001719   108.70 |
  52 | 0.001722   108.86 |
  53 | 0.001719   108.67 |
  54 | 0.001716   108.50 |
  55 | 0.001714   108.39 |
  56 | 0.001712   108.25 |
  57 | 0.001711   108.19 |
  58 | 0.001709   108.07 |
  59 |  0.00171   108.12 |
  60 | 0.001712   108.23 |
  61 | 0.001707   107.89 |
  62 | 0.001707   107.90 |
  63 | 0.001707   107.92 |
  64 | 0.001707   107.93 |
  65 | 0.001708   107.97 |
  66 | 0.001711   108.15 |
  67 | 0.001708   107.97 |
  68 | 0.001706   107.87 |
  69 | 0.001705   107.79 |
  70 | 0.001707   107.91 |
  71 | 0.001707   107.92 |
  72 |  0.00171   108.09 |
  73 | 0.001706   107.82 |
  74 | 0.001702   107.59 |
  75 | 0.001702   107.62 |
  76 | 0.001703   107.69 |
  77 | 0.001705   107.81 |
  78 | 0.001701   107.52 |
  79 | 0.001701   107.57 |
  80 | 0.001699   107.42 |
  81 | 0.001698   107.35 |
  82 | 0.001695   107.18 |
  83 | 0.001697   107.31 |
  84 | 0.001696   107.20 |
  85 | 0.001695   107.17 |
  86 | 0.001694   107.11 |
  87 | 0.001692   107.00 |
  88 | 0.001692   106.96 |
  89 | 0.001691   106.90 |
  90 | 0.001691   106.93 |
  91 | 0.001693   107.04 |
  92 | 0.001693   107.02 |
  93 | 0.001692   106.95 |
  94 |  0.00169   106.86 |
  95 | 0.001691   106.89 |
  96 | 0.001691   106.90 |
  97 |  0.00169   106.84 |
  98 | 0.001688   106.75 |
  99 | 0.001688   106.75 |
 100 | 0.001688   106.70 |
[1] "Random Forest variable coefficients"
                      %IncMSE IncNodePurity
graph5           9.778164e-04  8.975726e-02
graph6           3.832124e-04  1.367206e-01
graph7           2.493766e-05  1.878788e-02
graph8           0.000000e+00  8.453389e-21
graph9           6.886667e-04  8.318054e-02
graph10          3.177577e-03  2.053340e-01
graph11          1.075804e-02  2.076260e-01
graph12          2.299094e-03  1.407524e-01
graph13          1.948066e-03  1.701050e-01
graph14          9.106089e-03  1.569311e-01
graph15          1.459475e-04  7.198158e-02
graph16          1.131238e-03  1.627517e-01
graph17          5.099636e-04  1.489483e-01
graph18          8.813456e-04  4.197236e-02
graph19          1.278510e-03  1.660463e-01
graph20          3.209323e-04  9.955844e-02
graph21          8.019759e-04  2.291838e-02
graph22          2.975972e-03  9.352871e-02
graph23          1.774694e-04  7.939061e-02
graph24          7.466063e-05  1.029714e-02
graph25          3.956373e-04  8.386773e-02
graph26          0.000000e+00  1.456897e-20
graph27          6.823849e-04  1.148848e-03
graph28          3.379083e-05  2.835185e-02
graph29          2.231147e-06  9.375000e-03
orbit0           4.571429e-06  7.061363e-04
orbit1           1.866305e-03  1.014509e-01
orbit2           2.147101e-04  7.293095e-02
orbit3           6.801019e-06  3.852688e-02
orbit4           1.536745e-03  9.814334e-02
orbit5           2.030814e-04  8.781498e-02
orbit6           3.220331e-03  1.426036e-01
orbit7           1.871061e-05  5.249807e-02
orbit8           3.348128e-04  6.346903e-02
orbit9           4.580096e-03  1.094218e-01
orbit10          0.000000e+00  1.285714e-02
orbit11          0.000000e+00  8.333333e-03
orbit12          7.757518e-05  2.898739e-02
orbit13          0.000000e+00  2.303930e-21
orbit14          6.052455e-05  3.794400e-02
orbit15          2.377461e-03  1.324554e-01
orbit16          7.465836e-04  1.901269e-01
orbit17          1.976008e-04  5.424633e-02
orbit18          8.861530e-04  1.254475e-01
orbit19          7.807482e-04  1.084388e-01
orbit20          6.655071e-04  1.215198e-01
orbit21          3.533517e-03  8.732130e-02
orbit22          7.813064e-03  2.938994e-01
orbit23          5.157099e-05  2.177190e-02
orbit24          4.417573e-03  1.372693e-01
orbit25          3.300439e-04  7.356917e-02
orbit26          3.814832e-04  2.200624e-02
orbit27          1.172527e-03  1.216832e-01
orbit28          1.345337e-03  8.283023e-02
orbit29          9.122336e-06  1.905069e-02
orbit30          3.833937e-05  6.025671e-02
orbit31          2.346271e-03  9.261145e-02
orbit32          0.000000e+00  2.661100e-17
orbit33          9.013311e-06  4.486842e-02
orbit34          2.387556e-04  9.527469e-02
orbit35          5.515867e-04  9.284224e-02
orbit36          2.066229e-04  6.399932e-02
orbit37          3.693485e-04  1.360754e-01
orbit38          3.964285e-04  1.837684e-02
orbit39          4.081514e-03  2.443769e-01
orbit40          2.412157e-03  9.165614e-02
orbit41          9.787910e-05  3.496100e-02
orbit42          2.258866e-06  9.375000e-03
orbit43          4.638908e-05  4.036851e-02
orbit44         -2.281022e-06  2.571429e-02
orbit45          4.320230e-03  1.487469e-01
orbit46          1.128413e-05  1.714286e-02
orbit47          5.957729e-04  5.687446e-02
orbit48          4.513654e-06  1.600000e-02
orbit49          1.125498e-03  6.604887e-02
orbit50          6.772210e-05  2.935897e-01
orbit51          9.834113e-05  4.697196e-02
orbit52          2.147281e-03  6.469270e-02
orbit53          0.000000e+00  2.642857e-02
orbit54          1.350894e-03  4.740629e-02
orbit55          4.573519e-06  2.333333e-02
orbit56          2.959202e-04  7.624614e-02
orbit57          0.000000e+00  1.253609e-20
orbit58          0.000000e+00  4.259813e-18
orbit59          7.298486e-04  1.830852e-02
orbit60          4.860204e-04  4.249145e-02
orbit61          4.076087e-05  2.836364e-02
orbit62          1.496119e-03  8.377434e-02
orbit63          1.587464e-05  4.499884e-02
orbit64          1.827288e-03  3.823238e-02
orbit65          4.597701e-06  9.285714e-03
orbit66          8.610643e-05  3.741387e-02
orbit67          0.000000e+00  4.212125e-19
orbit68          7.496677e-05  1.792958e-02
orbit69          2.302491e-03  1.082608e-01
orbit70          6.764373e-06  2.337662e-02
orbit71          0.000000e+00  2.283601e-20
orbit72          0.000000e+00  1.219727e-21
AP               6.783914e-06  4.007843e-02
bet              6.202966e-05  1.681094e-01
ecc              2.147099e-04  4.982786e-03
eccrad           8.423208e-05  4.850501e-03
close            5.020170e-03  8.497185e-02
constraint       5.999863e-04  1.744300e-01
coreness         4.494057e-05  3.286542e-02
knn              3.722284e-04  1.879570e-01
hubscore         8.246635e-04  1.004982e-01
pagerank         1.687571e-04  1.326716e-01
trans            3.794459e-05  8.516575e-02
evcent           1.018414e-03  2.561116e-01
first            5.344961e-04  9.562897e-02
upto_second      6.292035e-04  1.399853e-01
upto_third       1.079877e-03  2.495436e-01
upto_fourth      3.656508e-03  1.439406e-01
upto_fifth       2.552389e-03  1.265750e-01
upto_sixth       4.084944e-04  7.902210e-02
second           1.729380e-03  7.605544e-02
third            2.914643e-03  1.594732e-01
fourth           1.124557e-03  1.957471e-01
fifth            7.392574e-04  3.180486e-01
sixth            8.012698e-03  3.757267e-01
ratio1           8.546096e-04  1.830691e-01
ratio2           2.808953e-03  2.429533e-01
ratio3           2.860524e-04  1.535873e-01
ratio4           7.597966e-03  3.447118e-01
ratio5           8.976542e-04  5.971593e-01
ratio6           2.290934e-03  1.766183e-01
selfinter        9.615385e-06  1.283896e-04
walktrap_vertex  2.162610e-04  2.299414e-01
bigcom1          2.896410e-05  3.134626e-02
bigcom2          0.000000e+00  6.776264e-22
bigcom3         -2.101233e-05  2.627647e-03
bigcom4          6.641124e-06  1.620525e-02
bigcom6          0.000000e+00  2.168404e-21
bigcom8          8.554642e-05  2.604501e-02
bigcom9          0.000000e+00  0.000000e+00
bigcom11         0.000000e+00  2.710505e-22
bigcom13         0.000000e+00  0.000000e+00
bigcom15         0.000000e+00  0.000000e+00
bigcom16         0.000000e+00  0.000000e+00
bigcom21         0.000000e+00  2.710505e-22
bigcom22         0.000000e+00  1.355253e-22
bigcom24         0.000000e+00  0.000000e+00
bigcom26         0.000000e+00  1.084202e-21
bigcom28         0.000000e+00  6.098637e-22
bigcom30         0.000000e+00  2.710505e-22
bigcom31         0.000000e+00  0.000000e+00
bigcom32         0.000000e+00  5.082198e-23
bigcom33         0.000000e+00  0.000000e+00
bigcom34         0.000000e+00  8.673617e-21
bigcom36         0.000000e+00  1.287490e-21
bigcom37         0.000000e+00  0.000000e+00
bigcom38         0.000000e+00  4.573978e-22
bigcom39         0.000000e+00  3.388132e-23
bigcom40         8.885404e-04  2.344717e-01
bigcom43         0.000000e+00  2.032879e-22
bigcom44         0.000000e+00  0.000000e+00
bigcom46         0.000000e+00  2.507218e-21
bigcom47         0.000000e+00  0.000000e+00
bigcom49         0.000000e+00  0.000000e+00
bigcom50         0.000000e+00  4.336809e-21
bigcom51         0.000000e+00  0.000000e+00
bigcom52         0.000000e+00  0.000000e+00
bigcom54         0.000000e+00  0.000000e+00
bigcom56         0.000000e+00  0.000000e+00
bigcom62         0.000000e+00  0.000000e+00
bigcom66         0.000000e+00  0.000000e+00
bigcom68         0.000000e+00  6.776264e-23
bigcom69         0.000000e+00  5.082198e-23
bigcom71         0.000000e+00  0.000000e+00
bigcom72         0.000000e+00  0.000000e+00
bigcom73         0.000000e+00  2.710505e-22
bigcom74         0.000000e+00  0.000000e+00
bigcom75         0.000000e+00  0.000000e+00
bigcom76         0.000000e+00  0.000000e+00
bigcom77         0.000000e+00  0.000000e+00
bigcom79         0.000000e+00  0.000000e+00
bigcom80         0.000000e+00  0.000000e+00
bigcom82         0.000000e+00  8.673617e-21
bigcom83         0.000000e+00  0.000000e+00
bigcom84         0.000000e+00  8.673617e-21
bigcom85         0.000000e+00  0.000000e+00
bigcom87         0.000000e+00  0.000000e+00
bigcom89         0.000000e+00  0.000000e+00
bigcom91         0.000000e+00  0.000000e+00
bigcom92         0.000000e+00  1.355253e-22
bigcom93         0.000000e+00  0.000000e+00
bigcom96         0.000000e+00  0.000000e+00
bigcom97         0.000000e+00  4.472334e-21
bigcom98         0.000000e+00  0.000000e+00
bigcom99         0.000000e+00  2.710505e-22
bigcom101        0.000000e+00  6.776264e-23
bigcom104        0.000000e+00  4.336809e-21
bigcom106        0.000000e+00  8.673617e-21
bigcom109        0.000000e+00  0.000000e+00
bigcom113        0.000000e+00  0.000000e+00
bigcom116        0.000000e+00  5.759824e-22
bigcom120        0.000000e+00  8.673617e-21
bigcom123        0.000000e+00  0.000000e+00
bigcom126        0.000000e+00  0.000000e+00
bigcom127        0.000000e+00  0.000000e+00
bigcom137        0.000000e+00  3.388132e-22
bigcom139        0.000000e+00  0.000000e+00
bigcom140        0.000000e+00  0.000000e+00
bigcom143        0.000000e+00  0.000000e+00
bigcom145        0.000000e+00  0.000000e+00
bigcom146        0.000000e+00  8.673617e-21
bigcom147        0.000000e+00  1.016440e-22
bigcom149        0.000000e+00  0.000000e+00
bigcom153        0.000000e+00  0.000000e+00
bigcom154        0.000000e+00  5.421011e-22
bigcom156        0.000000e+00  0.000000e+00
bigcom157        0.000000e+00  0.000000e+00
bigcom158        0.000000e+00  2.710505e-22
bigcom160        0.000000e+00  0.000000e+00
bigcom161        0.000000e+00  8.673617e-21
bigcom162        0.000000e+00  0.000000e+00
bigcom164        0.000000e+00  0.000000e+00
bigcom166        0.000000e+00  0.000000e+00
bigcom167        0.000000e+00  0.000000e+00
bigcom171        0.000000e+00  1.355253e-22
bigcom173        0.000000e+00  0.000000e+00
bigcom175        0.000000e+00  0.000000e+00
bigcom176        0.000000e+00  0.000000e+00
bigcom177        0.000000e+00  0.000000e+00
bigcom178        0.000000e+00  0.000000e+00
bigcom180        0.000000e+00  0.000000e+00
bigcom181        1.110305e-04  2.594466e-01
bigcom184        0.000000e+00  0.000000e+00
bigcom186        0.000000e+00  0.000000e+00
bigcom187        0.000000e+00  0.000000e+00
bigcom189        0.000000e+00  0.000000e+00
bigcom194        0.000000e+00  0.000000e+00
bigcom195        0.000000e+00  0.000000e+00
bigcom196        0.000000e+00  6.776264e-23
bigcom204        0.000000e+00  0.000000e+00
bigcom205        0.000000e+00  6.776264e-23
bigcom212        0.000000e+00  8.673617e-21
bigcom214        0.000000e+00  1.734723e-20
bigcom222        0.000000e+00  0.000000e+00
bigcom223        0.000000e+00  0.000000e+00
bigcom226        0.000000e+00  0.000000e+00
bigcom227        0.000000e+00  4.336809e-21
bigcom229        0.000000e+00  0.000000e+00
bigcom233        0.000000e+00  0.000000e+00
bigcom236        0.000000e+00  0.000000e+00
bigcom237        0.000000e+00  1.355253e-22
bigcom246        0.000000e+00  4.336809e-20
bigcom248        0.000000e+00  0.000000e+00
bigcom249        0.000000e+00  4.336809e-21
bigcom250        0.000000e+00  0.000000e+00
bigcom254        0.000000e+00  0.000000e+00
bigcom266        0.000000e+00  0.000000e+00
bigcom269        0.000000e+00  0.000000e+00
bigcom272        0.000000e+00  0.000000e+00
bigcom274        0.000000e+00  5.082198e-23
bigcom281        0.000000e+00  0.000000e+00
bigcom291        0.000000e+00  0.000000e+00
bigcom292        0.000000e+00  0.000000e+00
bigcom295        0.000000e+00  0.000000e+00
bigcom299        0.000000e+00  0.000000e+00
bigcom301        0.000000e+00  0.000000e+00
bigcom306        0.000000e+00  2.168404e-21
bigcom309        0.000000e+00  0.000000e+00
bigcom314        0.000000e+00  0.000000e+00
bigcom321        0.000000e+00  0.000000e+00
bigcom341        0.000000e+00  0.000000e+00
bigcom350        0.000000e+00  0.000000e+00
bigcom353        0.000000e+00  0.000000e+00
bigcom359        0.000000e+00  0.000000e+00
bigcom363        0.000000e+00  0.000000e+00
bigcom365        0.000000e+00  0.000000e+00
bigcom385        0.000000e+00  8.673617e-21
bigcom386        0.000000e+00  4.336809e-21
bigcom408        0.000000e+00  2.710505e-22
bigcom412        0.000000e+00  2.710505e-22
bigcom480        0.000000e+00  0.000000e+00
spin_vertex      1.254671e-04  2.626329e-01
membership_s1   -2.037801e-06  3.041765e-02
membership_s3    0.000000e+00  0.000000e+00
membership_s4    2.024338e-05  1.899349e-02
membership_s5    0.000000e+00  1.016440e-21
membership_s6    3.383363e-05  4.134496e-02
membership_s7    5.402446e-05  1.051951e-01
membership_s8    0.000000e+00  2.710505e-22
membership_s9   -2.548815e-06  5.975268e-02
membership_s11   0.000000e+00  2.710505e-22
membership_s12   0.000000e+00  0.000000e+00
membership_s14   0.000000e+00  2.032879e-22
membership_s15   0.000000e+00  4.404571e-21
membership_s16   0.000000e+00  0.000000e+00
membership_s17   0.000000e+00  0.000000e+00
membership_s18   1.463003e-04  1.308317e-01
membership_s20   0.000000e+00  0.000000e+00
membership_s21   2.265985e-05  5.640299e-02
membership_s22   0.000000e+00  0.000000e+00
membership_s24   0.000000e+00  4.065758e-22
membership_s25   0.000000e+00  4.336809e-21
membership_s26   0.000000e+00  2.032879e-22
membership_s27   2.020903e-05  5.483805e-02
membership_s28   0.000000e+00  2.032879e-22
membership_s30   1.990207e-05  3.808640e-02
membership_s31  -2.330395e-06  7.722334e-02
membership_s32   4.853380e-06  3.621773e-02
membership_s33   0.000000e+00  1.355253e-22
membership_s36   3.151156e-04  1.981378e-02
membership_s37   0.000000e+00  4.743385e-22
V1               1.533377e-03  1.257890e-01
V2               8.256775e-04  3.320610e-01
pdi             -2.887052e-07  5.628228e-02
adhesion         1.436000e-03  3.830701e-01
cohesion         9.127784e-04  4.991201e-01
inner            9.430386e-04  2.970310e-01
outer            5.983797e-04  3.045078e-01
ioratio          1.328314e-03  2.843692e-01
comsize          2.893796e-04  2.211703e-01
[1] "Dataset: all_CT Model GLM, run: 5 of 10 2015-06-17 23:37:29"
[1] "glmnet variable coefficients"
                         [,1]          [,2]
(Intercept)     -6.446054e+00 -6.442097e+00
graph0          -9.901715e-43 -1.780774e-07
graph1          -2.130096e-45 -3.964766e-10
graph2          -1.412391e-43 -2.336441e-08
graph3          -6.519246e-47 -1.196821e-11
graph4          -2.295082e-48 -4.264973e-13
graph5          -3.302518e-44 -6.184543e-09
graph6          -3.283849e-46 -5.943952e-11
graph7          -1.984206e-44 -3.651331e-09
graph8          -6.120003e-43 -1.145649e-07
graph9          -1.480641e-48 -2.726644e-13
graph10         -5.296757e-50 -9.749149e-15
graph11         -4.889973e-51 -9.106053e-16
graph12         -2.153177e-48 -3.889056e-13
graph13         -8.315642e-48 -1.453377e-12
graph14         -2.760309e-49 -4.990951e-14
graph15         -3.412397e-46 -6.053981e-11
graph16         -1.432011e-47 -2.648402e-12
graph17         -1.137326e-47 -2.018188e-12
graph18          2.086804e-47  7.266025e-12
graph19         -6.002635e-47 -1.083524e-11
graph20         -2.632807e-45 -4.941795e-10
graph21         -3.172773e-46 -5.728664e-11
graph22         -1.985588e-45 -3.684127e-10
graph23         -7.306267e-46 -1.355506e-10
graph24         -8.583752e-46 -1.576914e-10
graph25         -5.077625e-45 -9.389324e-10
graph26         -7.361522e-45 -1.378994e-09
graph27         -4.007359e-44 -7.502960e-09
graph28         -8.035469e-44 -1.513816e-08
graph29         -1.081347e-42 -2.043725e-07
orbit0          -9.901715e-43 -1.780628e-07
orbit1          -1.132684e-43 -2.128832e-08
orbit2          -1.444668e-45 -2.674464e-10
orbit3          -1.412391e-43 -2.335803e-08
orbit4          -2.098467e-45 -3.941080e-10
orbit5          -4.021735e-47 -7.239862e-12
orbit6          -2.477789e-46 -4.673063e-11
orbit7          -1.422270e-48 -2.618303e-13
orbit8          -3.302518e-44 -6.184317e-09
orbit9          -5.916205e-44 -1.113988e-08
orbit10          1.680211e-45  3.370607e-10
orbit11         -5.122201e-46 -9.498224e-11
orbit12         -8.106074e-44 -1.494275e-08
orbit13         -2.300776e-44 -4.229685e-09
orbit14         -6.120003e-43 -1.145599e-07
orbit15         -5.996559e-47 -1.128984e-11
orbit16         -1.474603e-48 -2.710729e-13
orbit17         -6.340816e-49 -6.226950e-14
orbit18         -6.805518e-48 -1.271483e-12
orbit19         -9.568672e-48 -1.802544e-12
orbit20          1.122036e-48  2.215303e-13
orbit21         -4.478715e-50 -8.264416e-15
orbit22         -3.976676e-49 -7.513877e-14
orbit23         -2.500288e-51 -4.589522e-16
orbit24         -3.707467e-46 -7.005246e-11
orbit25          2.332953e-46  4.487247e-11
orbit26         -3.080799e-48 -5.685542e-13
orbit27         -1.422661e-45 -2.677768e-10
orbit28          6.715118e-48  1.680046e-12
orbit29          1.485749e-47  3.358688e-12
orbit30         -3.095864e-47 -5.680731e-12
orbit31         -7.116331e-47 -1.340692e-11
orbit32          1.120221e-47  2.176690e-12
orbit33         -3.262336e-49 -6.016173e-14
orbit34         -3.412397e-46 -6.052856e-11
orbit35         -2.759278e-45 -5.209868e-10
orbit36         -1.943667e-46 -3.637440e-11
orbit37          1.460293e-47  3.416662e-12
orbit38         -1.353058e-47 -2.513726e-12
orbit39         -5.355442e-45 -1.011900e-09
orbit40          7.576367e-46  1.459875e-10
orbit41         -1.525315e-46 -2.841873e-11
orbit42         -2.835275e-47 -5.271467e-12
orbit43          2.148232e-45  4.195612e-10
orbit44         -7.046543e-46 -1.312432e-10
orbit45         -9.519769e-45 -1.793462e-09
orbit46         -9.855389e-46 -1.816136e-10
orbit47         -1.564822e-46 -2.883328e-11
orbit48         -7.745956e-48 -3.233425e-13
orbit49         -6.160883e-46 -8.596360e-11
orbit50         -3.769584e-45 -7.115773e-10
orbit51         -1.325893e-45 -2.398472e-10
orbit52          7.309465e-45  1.425493e-09
orbit53         -7.548979e-46 -1.396745e-10
orbit54         -8.248091e-46 -1.110443e-10
orbit55         -2.611725e-45 -4.883409e-10
orbit56         -7.951713e-44 -1.503003e-08
orbit57         -7.566868e-46 -1.377509e-10
orbit58         -1.449136e-45 -2.706364e-10
orbit59         -2.192936e-46 -4.549897e-12
orbit60         -1.764721e-45 -3.229576e-10
orbit61         -2.665790e-45 -4.975696e-10
orbit62         -4.560029e-44 -8.380332e-09
orbit63         -1.816611e-44 -3.411295e-09
orbit64         -4.780517e-47  5.763333e-11
orbit65         -1.430820e-43 -2.692856e-08
orbit66         -1.905534e-44 -3.559049e-09
orbit67         -1.064158e-44 -1.994169e-09
orbit68         -5.887970e-44 -1.102412e-08
orbit69         -9.834675e-44 -1.840854e-08
orbit70         -3.712337e-43 -7.006426e-08
orbit71         -9.146747e-44 -1.721406e-08
orbit72         -1.081347e-42 -2.043650e-07
AP               1.171493e-39  2.239021e-04
bet             -7.317357e-47 -1.294308e-11
ecc              5.672976e-40  1.075677e-04
eccrad           3.403786e-39  6.454045e-04
close           -1.669499e-38 -3.169048e-03
constraint       1.956845e-40  3.652304e-05
coreness        -1.694234e-41 -3.175990e-06
knn             -1.462364e-42 -2.780697e-07
hubscore        -3.357434e-39 -6.258123e-04
pagerank        -4.897559e-39 -9.392833e-04
trans            6.359251e-40  1.215249e-04
evcent          -3.516220e-39 -6.560220e-04
first           -9.901715e-43 -1.780172e-07
upto_second     -2.478217e-43 -4.676409e-08
upto_third      -1.484797e-43 -2.817719e-08
upto_fourth     -4.565161e-43 -8.686735e-08
upto_fifth      -1.302619e-42 -2.480458e-07
upto_sixth      -5.352873e-43 -1.014224e-07
second          -2.555562e-43 -4.823250e-08
third           -2.057588e-43 -3.908473e-08
fourth          -1.381553e-44 -2.792090e-09
fifth            4.794715e-43  9.120252e-08
sixth            1.964882e-42  3.742603e-07
ratio1          -1.408579e-42 -2.678518e-07
ratio2           5.034896e-43  9.368469e-08
ratio3           8.326463e-42  1.575815e-06
ratio4           4.581789e-42  8.666403e-07
ratio5          -1.076227e-42 -2.091547e-07
ratio6           1.438781e-42  2.738234e-07
selfinter        9.009187e-40  1.722243e-04
walktrap_vertex  4.594041e-40  8.821187e-05
bigcom1         -7.873251e-42 -1.276790e-06
bigcom2         -1.601863e-39 -3.056615e-04
bigcom3          1.579097e-39  3.013010e-04
bigcom4          3.690981e-41  7.347801e-06
bigcom6         -1.600928e-39 -3.056269e-04
bigcom8          2.042256e-39  3.900040e-04
bigcom9         -1.607633e-39 -3.069164e-04
bigcom11        -1.602799e-39 -3.059679e-04
bigcom13        -1.604944e-39 -3.064911e-04
bigcom15        -1.604676e-39 -3.061071e-04
bigcom16        -1.601863e-39 -3.058179e-04
bigcom21        -1.611277e-39 -3.074168e-04
bigcom22        -1.629057e-39 -3.106310e-04
bigcom24        -1.601195e-39 -3.055811e-04
bigcom26        -1.613309e-39 -3.078580e-04
bigcom28        -1.654618e-39 -3.152904e-04
bigcom30        -1.616434e-39 -3.083834e-04
bigcom31        -1.600928e-39 -3.056033e-04
bigcom32        -1.602799e-39 -3.061670e-04
bigcom33        -1.600794e-39 -3.053547e-04
bigcom34        -1.600928e-39 -3.055083e-04
bigcom36        -1.602398e-39 -3.058568e-04
bigcom37        -1.600928e-39 -3.057819e-04
bigcom38        -1.601997e-39 -3.060636e-04
bigcom39        -1.604541e-39 -3.062114e-04
bigcom40         9.642148e-40  1.843253e-04
bigcom43        -1.601328e-39 -3.054241e-04
bigcom44        -1.625057e-39 -3.098879e-04
bigcom46        -1.603067e-39 -3.059907e-04
bigcom47        -1.602532e-39 -3.059062e-04
bigcom49        -1.602130e-39 -3.057174e-04
bigcom50        -1.601729e-39 -3.058709e-04
bigcom51        -1.600928e-39 -3.055644e-04
bigcom52        -1.601195e-39 -3.058118e-04
bigcom54        -1.600928e-39 -3.059082e-04
bigcom56        -1.602532e-39 -3.058539e-04
bigcom62        -1.601061e-39 -3.058447e-04
bigcom66        -1.601061e-39 -3.057733e-04
bigcom68        -1.601195e-39 -3.057626e-04
bigcom69        -1.602398e-39 -3.061410e-04
bigcom71        -1.602532e-39 -3.057345e-04
bigcom72        -1.601195e-39 -3.057215e-04
bigcom73        -1.602933e-39 -3.059046e-04
bigcom74        -1.601863e-39 -3.057136e-04
bigcom75        -1.600794e-39 -3.055733e-04
bigcom76        -1.601596e-39 -3.056904e-04
bigcom77        -1.601328e-39 -3.056307e-04
bigcom79        -1.600928e-39 -3.058268e-04
bigcom80        -1.601462e-39 -3.061074e-04
bigcom82        -1.601195e-39 -3.056377e-04
bigcom83        -1.600794e-39 -3.054789e-04
bigcom84        -1.601462e-39 -3.055883e-04
bigcom85        -1.601195e-39 -3.057012e-04
bigcom87        -1.601596e-39 -3.057778e-04
bigcom89        -1.600794e-39 -3.054702e-04
bigcom91        -1.601596e-39 -3.055500e-04
bigcom92        -1.604676e-39 -3.063911e-04
bigcom93        -1.600794e-39 -3.054765e-04
bigcom96        -1.600527e-39 -3.055804e-04
bigcom97        -1.602264e-39 -3.058557e-04
bigcom98        -1.600928e-39 -3.059163e-04
bigcom99        -1.600794e-39 -3.061738e-04
bigcom101       -1.603201e-39 -3.059702e-04
bigcom104       -1.601462e-39 -3.054620e-04
bigcom106       -1.601195e-39 -3.061088e-04
bigcom109       -1.601061e-39 -3.055477e-04
bigcom113       -1.601328e-39 -3.059496e-04
bigcom116       -1.606556e-39 -3.065576e-04
bigcom120       -1.600928e-39 -3.061316e-04
bigcom123       -1.601061e-39 -3.054915e-04
bigcom126       -1.600928e-39 -3.060566e-04
bigcom127       -1.601328e-39 -3.056585e-04
bigcom137       -1.601863e-39 -3.059134e-04
bigcom139       -1.601061e-39 -3.056522e-04
bigcom140       -1.601195e-39 -3.058334e-04
bigcom143       -1.601061e-39 -3.060962e-04
bigcom145       -1.601195e-39 -3.053007e-04
bigcom146       -1.601195e-39 -3.053344e-04
bigcom147       -1.602665e-39 -3.055949e-04
bigcom149       -1.600794e-39 -3.052131e-04
bigcom153       -1.601997e-39 -3.060865e-04
bigcom154       -1.601997e-39 -3.055955e-04
bigcom156       -1.601195e-39 -3.058235e-04
bigcom157       -1.602532e-39 -3.058055e-04
bigcom158       -1.600928e-39 -3.061278e-04
bigcom160       -1.600794e-39 -3.057675e-04
bigcom161       -1.601061e-39 -3.056532e-04
bigcom162       -1.600660e-39 -3.054884e-04
bigcom164       -1.600928e-39 -3.057878e-04
bigcom166       -1.601596e-39 -3.057554e-04
bigcom167       -1.603201e-39 -3.059455e-04
bigcom171       -1.601462e-39 -3.057138e-04
bigcom173       -1.601195e-39 -3.054753e-04
bigcom175       -1.600794e-39 -3.056266e-04
bigcom176       -1.600928e-39 -3.057699e-04
bigcom177       -1.600928e-39 -3.055374e-04
bigcom178       -1.601061e-39 -3.057964e-04
bigcom180       -1.600794e-39 -3.054555e-04
bigcom181        1.107995e-37  2.114008e-02
bigcom184       -1.601061e-39 -3.051611e-04
bigcom186       -1.600794e-39 -3.056849e-04
bigcom187       -1.600660e-39 -3.054726e-04
bigcom189       -1.601729e-39 -3.060263e-04
bigcom194       -1.601328e-39 -3.056255e-04
bigcom195       -1.600928e-39 -3.058898e-04
bigcom196       -1.600660e-39 -3.055892e-04
bigcom204       -1.601195e-39 -3.055177e-04
bigcom205       -1.600660e-39 -3.060134e-04
bigcom212       -1.600928e-39 -3.055027e-04
bigcom214       -1.601195e-39 -3.057908e-04
bigcom222       -1.600928e-39 -3.056172e-04
bigcom223       -1.600928e-39 -3.053907e-04
bigcom226       -1.600928e-39 -3.054105e-04
bigcom227       -1.600928e-39 -3.053752e-04
bigcom229       -1.600660e-39 -3.055489e-04
bigcom233       -1.600928e-39 -3.059924e-04
bigcom236       -1.600928e-39 -3.055430e-04
bigcom237       -1.600928e-39 -3.055669e-04
bigcom246       -1.602130e-39 -3.056504e-04
bigcom248       -1.602532e-39 -3.057545e-04
bigcom249       -1.601061e-39 -3.055531e-04
bigcom250       -1.602398e-39 -3.057330e-04
bigcom254       -1.601061e-39 -3.055019e-04
bigcom266       -1.600660e-39 -3.058300e-04
bigcom269       -1.601328e-39 -3.058362e-04
bigcom272       -1.600928e-39 -3.060016e-04
bigcom274       -1.606287e-39 -3.069890e-04
bigcom281       -1.601061e-39 -3.055743e-04
bigcom291       -1.600928e-39 -3.056433e-04
bigcom292       -1.600928e-39 -3.056261e-04
bigcom295       -1.601061e-39 -3.057175e-04
bigcom299       -1.600928e-39 -3.057387e-04
bigcom301       -1.601596e-39 -3.056787e-04
bigcom306       -1.600794e-39 -3.056299e-04
bigcom309       -1.601061e-39 -3.057584e-04
bigcom314       -1.600928e-39 -3.058990e-04
bigcom321       -1.601729e-39 -3.058035e-04
bigcom341       -1.600794e-39 -3.054709e-04
bigcom350       -1.600527e-39 -3.053935e-04
bigcom353       -1.600794e-39 -3.055611e-04
bigcom359       -1.600928e-39 -3.056751e-04
bigcom363       -1.600660e-39 -3.057290e-04
bigcom365       -1.601061e-39 -3.058499e-04
bigcom385       -1.601195e-39 -3.057985e-04
bigcom386       -1.600928e-39 -3.053641e-04
bigcom408       -1.601328e-39 -3.057595e-04
bigcom412       -1.601061e-39 -3.052888e-04
bigcom480       -1.600928e-39 -3.059046e-04
spin_vertex     -4.520708e-40 -8.733139e-05
membership_s1    4.700100e-41  8.647608e-06
membership_s3   -1.602799e-39 -3.069593e-04
membership_s4   -5.244999e-40 -9.991784e-05
membership_s5   -1.743610e-39 -3.325437e-04
membership_s6   -5.263976e-40 -9.972150e-05
membership_s7    1.480262e-39  2.823970e-04
membership_s8   -1.601997e-39 -3.063194e-04
membership_s9    5.459841e-38  1.041587e-02
membership_s11  -1.601863e-39 -3.066611e-04
membership_s12  -1.601997e-39 -3.060108e-04
membership_s14  -1.601462e-39 -3.064702e-04
membership_s15  -1.622721e-39 -3.098284e-04
membership_s16  -1.602130e-39 -3.060919e-04
membership_s17  -1.601462e-39 -3.066035e-04
membership_s18   9.451603e-39  1.803257e-03
membership_s20  -1.601061e-39 -3.063588e-04
membership_s21   4.511065e-39  8.604853e-04
membership_s22  -1.604273e-39 -3.065495e-04
membership_s24  -1.604944e-39 -3.066556e-04
membership_s25  -1.604005e-39 -3.061631e-04
membership_s26  -1.602532e-39 -3.077672e-04
membership_s27  -3.938194e-40 -7.518849e-05
membership_s28  -1.602665e-39 -3.064739e-04
membership_s30   6.982013e-40  1.333386e-04
membership_s31   1.865540e-39  3.554126e-04
membership_s32  -1.514332e-40 -2.897363e-05
membership_s33  -1.601195e-39 -3.073360e-04
membership_s36  -1.169115e-39 -2.230886e-04
membership_s37  -1.613173e-39 -3.080996e-04
V1               2.100343e-39  3.991864e-04
V2               2.037592e-39  3.878496e-04
pdi             -5.364678e-38 -9.889637e-03
adhesion        -6.830163e-44 -1.296718e-08
cohesion         1.358453e-43  2.578963e-08
inner            3.323477e-44  6.301004e-09
outer            7.380914e-44  1.400917e-08
ioratio          1.998660e-39  3.796537e-04
comsize          3.814122e-43  7.247571e-08
[1] "Dataset: all_CT Model GBM, run: 6 of 10 2015-06-17 23:37:30"
Iter   TrainDeviance   ValidDeviance   StepSize   Improve
     1        0.0190            -nan     0.0100   -0.0001
     2        0.0181            -nan     0.0100   -0.0000
     3        0.0172            -nan     0.0100   -0.0000
     4        0.0166            -nan     0.0100   -0.0000
     5        0.0160            -nan     0.0100   -0.0000
     6        0.0156            -nan     0.0100   -0.0000
     7        0.0149            -nan     0.0100   -0.0000
     8        0.0142            -nan     0.0100   -0.0000
     9        0.0140            -nan     0.0100   -0.0000
    10        0.0137            -nan     0.0100   -0.0000
    20        0.0116            -nan     0.0100   -0.0000
    40        0.0089            -nan     0.0100   -0.0000
    60        0.0075            -nan     0.0100   -0.0000
    80        0.0066            -nan     0.0100   -0.0000
   100        0.0059            -nan     0.0100   -0.0000
   120        0.0052            -nan     0.0100   -0.0000
   140        0.0047            -nan     0.0100   -0.0000
   160        0.0043            -nan     0.0100   -0.0000
   180        0.0039            -nan     0.0100   -0.0000
   200        0.0036            -nan     0.0100   -0.0000
   220        0.0034            -nan     0.0100   -0.0000
   240        0.0031            -nan     0.0100   -0.0000
   260        0.0029            -nan     0.0100   -0.0000
   280        0.0027            -nan     0.0100   -0.0000
   300        0.0025            -nan     0.0100   -0.0000
   320        0.0024            -nan     0.0100   -0.0000
   340        0.0022            -nan     0.0100   -0.0000
   357        0.0021            -nan     0.0100   -0.0000

[1] "GBM variable coefficients"
                            var      rel.inf
orbit69                 orbit69 6.363081e+00
comsize                 comsize 5.068650e+00
V2                           V2 4.956530e+00
outer                     outer 4.718441e+00
graph17                 graph17 4.702356e+00
ratio5                   ratio5 4.430365e+00
fourth                   fourth 4.024366e+00
pagerank               pagerank 3.683997e+00
ratio4                   ratio4 3.105377e+00
spin_vertex         spin_vertex 2.978107e+00
bigcom181             bigcom181 2.177538e+00
inner                     inner 2.043438e+00
fifth                     fifth 1.823969e+00
cohesion               cohesion 1.779571e+00
orbit18                 orbit18 1.759715e+00
ratio2                   ratio2 1.625109e+00
graph1                   graph1 1.516520e+00
trans                     trans 1.442736e+00
membership_s36   membership_s36 1.440088e+00
V1                           V1 1.435535e+00
graph13                 graph13 1.388674e+00
walktrap_vertex walktrap_vertex 1.374478e+00
bet                         bet 1.348779e+00
adhesion               adhesion 1.321293e+00
graph25                 graph25 1.215677e+00
pdi                         pdi 1.196569e+00
graph3                   graph3 1.088713e+00
knn                         knn 1.067379e+00
bigcom8                 bigcom8 1.055678e+00
ioratio                 ioratio 9.467127e-01
bigcom1                 bigcom1 9.381242e-01
graph10                 graph10 9.076273e-01
constraint           constraint 9.005216e-01
graph23                 graph23 8.413371e-01
graph0                   graph0 8.250654e-01
bigcom92               bigcom92 8.212021e-01
graph5                   graph5 8.036243e-01
ratio1                   ratio1 6.846894e-01
orbit62                 orbit62 6.645804e-01
graph9                   graph9 6.567529e-01
graph4                   graph4 6.396388e-01
ratio3                   ratio3 6.127772e-01
graph12                 graph12 5.773343e-01
ratio6                   ratio6 5.444215e-01
graph15                 graph15 5.349549e-01
upto_sixth           upto_sixth 5.032952e-01
orbit31                 orbit31 4.692425e-01
graph16                 graph16 4.323943e-01
orbit36                 orbit36 4.015529e-01
orbit39                 orbit39 4.010201e-01
sixth                     sixth 3.954105e-01
graph2                   graph2 3.876476e-01
graph11                 graph11 3.856626e-01
bigcom40               bigcom40 3.769258e-01
membership_s31   membership_s31 3.731823e-01
graph6                   graph6 3.608849e-01
orbit35                 orbit35 3.327872e-01
graph7                   graph7 3.287430e-01
membership_s18   membership_s18 3.189647e-01
orbit19                 orbit19 3.172248e-01
graph21                 graph21 3.130355e-01
orbit50                 orbit50 3.103676e-01
graph22                 graph22 3.037131e-01
close                     close 3.034877e-01
membership_s6     membership_s6 3.021252e-01
orbit45                 orbit45 3.005853e-01
orbit52                 orbit52 2.936203e-01
graph19                 graph19 2.801986e-01
upto_third           upto_third 2.754239e-01
membership_s37   membership_s37 2.673705e-01
orbit24                 orbit24 2.574591e-01
bigcom4                 bigcom4 2.560330e-01
upto_fifth           upto_fifth 2.415291e-01
ecc                         ecc 2.411990e-01
membership_s1     membership_s1 2.359621e-01
membership_s32   membership_s32 2.359557e-01
graph26                 graph26 2.296550e-01
orbit38                 orbit38 2.222012e-01
orbit64                 orbit64 1.980491e-01
orbit40                 orbit40 1.900980e-01
orbit65                 orbit65 1.761552e-01
membership_s21   membership_s21 1.725748e-01
orbit46                 orbit46 1.696044e-01
selfinter             selfinter 1.621780e-01
orbit13                 orbit13 1.575403e-01
graph8                   graph8 1.551692e-01
orbit47                 orbit47 1.534232e-01
hubscore               hubscore 1.484914e-01
third                     third 1.370768e-01
orbit7                   orbit7 1.352517e-01
graph24                 graph24 1.303272e-01
graph28                 graph28 1.295832e-01
graph14                 graph14 1.279662e-01
orbit27                 orbit27 1.264055e-01
orbit59                 orbit59 1.246156e-01
orbit71                 orbit71 1.209329e-01
orbit54                 orbit54 1.152422e-01
orbit16                 orbit16 1.135725e-01
orbit2                   orbit2 1.105624e-01
orbit56                 orbit56 1.067979e-01
orbit17                 orbit17 1.066837e-01
membership_s27   membership_s27 1.044724e-01
orbit61                 orbit61 1.024123e-01
membership_s30   membership_s30 1.017185e-01
orbit57                 orbit57 1.002215e-01
orbit22                 orbit22 9.969230e-02
orbit37                 orbit37 9.542772e-02
orbit44                 orbit44 9.391496e-02
orbit66                 orbit66 8.797654e-02
orbit20                 orbit20 8.766289e-02
bigcom3                 bigcom3 8.079712e-02
upto_second         upto_second 7.992867e-02
orbit32                 orbit32 7.824170e-02
graph29                 graph29 7.821436e-02
orbit67                 orbit67 6.354458e-02
membership_s4     membership_s4 5.452459e-02
orbit49                 orbit49 5.343905e-02
orbit68                 orbit68 5.121584e-02
graph18                 graph18 4.691331e-02
orbit63                 orbit63 4.486870e-02
graph20                 graph20 4.365245e-02
orbit41                 orbit41 4.248579e-02
orbit26                 orbit26 3.734116e-02
orbit58                 orbit58 3.670169e-02
orbit9                   orbit9 3.534140e-02
orbit70                 orbit70 3.340991e-02
orbit6                   orbit6 3.177948e-02
membership_s5     membership_s5 2.892002e-02
orbit28                 orbit28 2.588027e-02
orbit51                 orbit51 2.525291e-02
coreness               coreness 2.495513e-02
orbit48                 orbit48 2.495478e-02
AP                           AP 2.472825e-02
orbit21                 orbit21 2.452793e-02
orbit30                 orbit30 2.259590e-02
upto_fourth         upto_fourth 1.850681e-02
orbit5                   orbit5 1.360275e-02
orbit55                 orbit55 1.343181e-02
orbit12                 orbit12 1.252851e-02
orbit25                 orbit25 1.071818e-02
bigcom71               bigcom71 3.270527e-03
bigcom28               bigcom28 2.388307e-03
graph27                 graph27 1.621225e-03
orbit33                 orbit33 7.374126e-04
orbit11                 orbit11 1.497198e-04
bigcom274             bigcom274 7.851997e-05
orbit0                   orbit0 0.000000e+00
orbit1                   orbit1 0.000000e+00
orbit3                   orbit3 0.000000e+00
orbit4                   orbit4 0.000000e+00
orbit8                   orbit8 0.000000e+00
orbit10                 orbit10 0.000000e+00
orbit14                 orbit14 0.000000e+00
orbit15                 orbit15 0.000000e+00
orbit23                 orbit23 0.000000e+00
orbit29                 orbit29 0.000000e+00
orbit34                 orbit34 0.000000e+00
orbit42                 orbit42 0.000000e+00
orbit43                 orbit43 0.000000e+00
orbit53                 orbit53 0.000000e+00
orbit60                 orbit60 0.000000e+00
orbit72                 orbit72 0.000000e+00
eccrad                   eccrad 0.000000e+00
evcent                   evcent 0.000000e+00
first                     first 0.000000e+00
second                   second 0.000000e+00
bigcom2                 bigcom2 0.000000e+00
bigcom6                 bigcom6 0.000000e+00
bigcom9                 bigcom9 0.000000e+00
bigcom11               bigcom11 0.000000e+00
bigcom13               bigcom13 0.000000e+00
bigcom15               bigcom15 0.000000e+00
bigcom16               bigcom16 0.000000e+00
bigcom21               bigcom21 0.000000e+00
bigcom22               bigcom22 0.000000e+00
bigcom24               bigcom24 0.000000e+00
bigcom26               bigcom26 0.000000e+00
bigcom30               bigcom30 0.000000e+00
bigcom31               bigcom31 0.000000e+00
bigcom32               bigcom32 0.000000e+00
bigcom33               bigcom33 0.000000e+00
bigcom34               bigcom34 0.000000e+00
bigcom36               bigcom36 0.000000e+00
bigcom37               bigcom37 0.000000e+00
bigcom38               bigcom38 0.000000e+00
bigcom39               bigcom39 0.000000e+00
bigcom43               bigcom43 0.000000e+00
bigcom44               bigcom44 0.000000e+00
bigcom46               bigcom46 0.000000e+00
bigcom47               bigcom47 0.000000e+00
bigcom49               bigcom49 0.000000e+00
bigcom50               bigcom50 0.000000e+00
bigcom51               bigcom51 0.000000e+00
bigcom52               bigcom52 0.000000e+00
bigcom54               bigcom54 0.000000e+00
bigcom56               bigcom56 0.000000e+00
bigcom62               bigcom62 0.000000e+00
bigcom66               bigcom66 0.000000e+00
bigcom68               bigcom68 0.000000e+00
bigcom69               bigcom69 0.000000e+00
bigcom72               bigcom72 0.000000e+00
bigcom73               bigcom73 0.000000e+00
bigcom74               bigcom74 0.000000e+00
bigcom75               bigcom75 0.000000e+00
bigcom76               bigcom76 0.000000e+00
bigcom77               bigcom77 0.000000e+00
bigcom79               bigcom79 0.000000e+00
bigcom80               bigcom80 0.000000e+00
bigcom82               bigcom82 0.000000e+00
bigcom83               bigcom83 0.000000e+00
bigcom84               bigcom84 0.000000e+00
bigcom85               bigcom85 0.000000e+00
bigcom87               bigcom87 0.000000e+00
bigcom89               bigcom89 0.000000e+00
bigcom91               bigcom91 0.000000e+00
bigcom93               bigcom93 0.000000e+00
bigcom96               bigcom96 0.000000e+00
bigcom97               bigcom97 0.000000e+00
bigcom98               bigcom98 0.000000e+00
bigcom99               bigcom99 0.000000e+00
bigcom101             bigcom101 0.000000e+00
bigcom104             bigcom104 0.000000e+00
bigcom106             bigcom106 0.000000e+00
bigcom109             bigcom109 0.000000e+00
bigcom113             bigcom113 0.000000e+00
bigcom116             bigcom116 0.000000e+00
bigcom120             bigcom120 0.000000e+00
bigcom123             bigcom123 0.000000e+00
bigcom126             bigcom126 0.000000e+00
bigcom127             bigcom127 0.000000e+00
bigcom137             bigcom137 0.000000e+00
bigcom139             bigcom139 0.000000e+00
bigcom140             bigcom140 0.000000e+00
bigcom143             bigcom143 0.000000e+00
bigcom145             bigcom145 0.000000e+00
bigcom146             bigcom146 0.000000e+00
bigcom147             bigcom147 0.000000e+00
bigcom149             bigcom149 0.000000e+00
bigcom153             bigcom153 0.000000e+00
bigcom154             bigcom154 0.000000e+00
bigcom156             bigcom156 0.000000e+00
bigcom157             bigcom157 0.000000e+00
bigcom158             bigcom158 0.000000e+00
bigcom160             bigcom160 0.000000e+00
bigcom161             bigcom161 0.000000e+00
bigcom162             bigcom162 0.000000e+00
bigcom164             bigcom164 0.000000e+00
bigcom166             bigcom166 0.000000e+00
bigcom167             bigcom167 0.000000e+00
bigcom171             bigcom171 0.000000e+00
bigcom173             bigcom173 0.000000e+00
bigcom175             bigcom175 0.000000e+00
bigcom176             bigcom176 0.000000e+00
bigcom177             bigcom177 0.000000e+00
bigcom178             bigcom178 0.000000e+00
bigcom180             bigcom180 0.000000e+00
bigcom184             bigcom184 0.000000e+00
bigcom186             bigcom186 0.000000e+00
bigcom187             bigcom187 0.000000e+00
bigcom189             bigcom189 0.000000e+00
bigcom194             bigcom194 0.000000e+00
bigcom195             bigcom195 0.000000e+00
bigcom196             bigcom196 0.000000e+00
bigcom204             bigcom204 0.000000e+00
bigcom205             bigcom205 0.000000e+00
bigcom212             bigcom212 0.000000e+00
bigcom214             bigcom214 0.000000e+00
bigcom222             bigcom222 0.000000e+00
bigcom223             bigcom223 0.000000e+00
bigcom226             bigcom226 0.000000e+00
bigcom227             bigcom227 0.000000e+00
bigcom229             bigcom229 0.000000e+00
bigcom233             bigcom233 0.000000e+00
bigcom236             bigcom236 0.000000e+00
bigcom237             bigcom237 0.000000e+00
bigcom246             bigcom246 0.000000e+00
bigcom248             bigcom248 0.000000e+00
bigcom249             bigcom249 0.000000e+00
bigcom250             bigcom250 0.000000e+00
bigcom254             bigcom254 0.000000e+00
bigcom266             bigcom266 0.000000e+00
bigcom269             bigcom269 0.000000e+00
bigcom272             bigcom272 0.000000e+00
bigcom281             bigcom281 0.000000e+00
bigcom291             bigcom291 0.000000e+00
bigcom292             bigcom292 0.000000e+00
bigcom295             bigcom295 0.000000e+00
bigcom299             bigcom299 0.000000e+00
bigcom301             bigcom301 0.000000e+00
bigcom306             bigcom306 0.000000e+00
bigcom309             bigcom309 0.000000e+00
bigcom314             bigcom314 0.000000e+00
bigcom321             bigcom321 0.000000e+00
bigcom341             bigcom341 0.000000e+00
bigcom350             bigcom350 0.000000e+00
bigcom353             bigcom353 0.000000e+00
bigcom359             bigcom359 0.000000e+00
bigcom363             bigcom363 0.000000e+00
bigcom365             bigcom365 0.000000e+00
bigcom385             bigcom385 0.000000e+00
bigcom386             bigcom386 0.000000e+00
bigcom408             bigcom408 0.000000e+00
bigcom412             bigcom412 0.000000e+00
bigcom480             bigcom480 0.000000e+00
membership_s3     membership_s3 0.000000e+00
membership_s7     membership_s7 0.000000e+00
membership_s8     membership_s8 0.000000e+00
membership_s9     membership_s9 0.000000e+00
membership_s11   membership_s11 0.000000e+00
membership_s12   membership_s12 0.000000e+00
membership_s14   membership_s14 0.000000e+00
membership_s15   membership_s15 0.000000e+00
membership_s16   membership_s16 0.000000e+00
membership_s17   membership_s17 0.000000e+00
membership_s20   membership_s20 0.000000e+00
membership_s22   membership_s22 0.000000e+00
membership_s24   membership_s24 0.000000e+00
membership_s25   membership_s25 0.000000e+00
membership_s26   membership_s26 0.000000e+00
membership_s28   membership_s28 0.000000e+00
membership_s33   membership_s33 0.000000e+00
[1] "Dataset: all_CT Model RF, run: 6 of 10 2015-06-17 23:43:03"
     |      Out-of-bag   |
Tree |      MSE  %Var(y) |
   1 |  0.00207   138.28 |
   2 | 0.002163   144.50 |
   3 | 0.001859   124.20 |
   4 |  0.00199   132.98 |
   5 | 0.001989   132.91 |
   6 | 0.002288   152.87 |
   7 | 0.002184   145.93 |
   8 | 0.002068   138.17 |
   9 | 0.002095   139.95 |
  10 | 0.002138   142.84 |
  11 | 0.001979   132.24 |
  12 | 0.001932   129.10 |
  13 | 0.001886   125.99 |
  14 | 0.001877   125.40 |
  15 | 0.001865   124.59 |
  16 |  0.00181   120.94 |
  17 | 0.001792   119.71 |
  18 | 0.001802   120.44 |
  19 | 0.001779   118.85 |
  20 | 0.001762   117.75 |
  21 | 0.001762   117.76 |
  22 | 0.001768   118.13 |
  23 | 0.001765   117.94 |
  24 | 0.001745   116.58 |
  25 | 0.001741   116.30 |
  26 | 0.001736   116.02 |
  27 | 0.001728   115.48 |
  28 | 0.001726   115.33 |
  29 | 0.001722   115.04 |
  30 | 0.001718   114.76 |
  31 |  0.00171   114.24 |
  32 | 0.001702   113.72 |
  33 | 0.001696   113.32 |
  34 | 0.001694   113.20 |
  35 | 0.001687   112.75 |
  36 | 0.001682   112.39 |
  37 | 0.001689   112.84 |
  38 | 0.001689   112.86 |
  39 | 0.001685   112.55 |
  40 | 0.001678   112.11 |
  41 | 0.001676   112.02 |
  42 | 0.001673   111.79 |
  43 | 0.001672   111.75 |
  44 | 0.001673   111.79 |
  45 | 0.001674   111.86 |
  46 | 0.001668   111.42 |
  47 | 0.001664   111.21 |
  48 | 0.001664   111.19 |
  49 | 0.001665   111.23 |
  50 | 0.001662   111.07 |
  51 |  0.00166   110.90 |
  52 | 0.001657   110.69 |
  53 | 0.001654   110.54 |
  54 | 0.001657   110.73 |
  55 | 0.001658   110.81 |
  56 | 0.001655   110.60 |
  57 | 0.001654   110.53 |
  58 | 0.001653   110.45 |
  59 | 0.001652   110.37 |
  60 | 0.001654   110.50 |
  61 | 0.001649   110.20 |
  62 | 0.001648   110.14 |
  63 | 0.001651   110.29 |
  64 |  0.00165   110.26 |
  65 | 0.001652   110.41 |
  66 | 0.001653   110.42 |
  67 | 0.001651   110.32 |
  68 | 0.001651   110.29 |
  69 | 0.001652   110.37 |
  70 | 0.001651   110.34 |
  71 | 0.001649   110.18 |
  72 |  0.00165   110.22 |
  73 | 0.001647   110.04 |
  74 | 0.001649   110.17 |
  75 | 0.001647   110.03 |
  76 | 0.001647   110.04 |
  77 | 0.001647   110.07 |
  78 | 0.001647   110.04 |
  79 | 0.001648   110.11 |
  80 | 0.001649   110.19 |
  81 | 0.001651   110.29 |
  82 | 0.001649   110.20 |
  83 | 0.001649   110.16 |
  84 | 0.001652   110.36 |
  85 |  0.00165   110.22 |
  86 | 0.001647   110.03 |
  87 | 0.001649   110.21 |
  88 | 0.001649   110.15 |
  89 | 0.001646   109.99 |
  90 | 0.001644   109.84 |
  91 |  0.00164   109.60 |
  92 | 0.001643   109.79 |
  93 | 0.001646   109.96 |
  94 | 0.001646   109.97 |
  95 | 0.001646   109.99 |
  96 | 0.001645   109.94 |
  97 | 0.001643   109.81 |
  98 | 0.001643   109.80 |
  99 | 0.001642   109.74 |
 100 |  0.00164   109.59 |
[1] "Random Forest variable coefficients"
                      %IncMSE IncNodePurity
graph5           2.372808e-03  2.473825e-02
graph6           7.587529e-04  7.348874e-02
graph7           6.739855e-04  8.522104e-03
graph8           1.588382e-05  1.878788e-02
graph9           6.595525e-04  4.847608e-02
graph10          9.655141e-04  9.789727e-02
graph11          2.371592e-03  9.967540e-02
graph12          2.339268e-04  6.955295e-02
graph13          3.074020e-03  2.358059e-01
graph14          7.776660e-04  1.134239e-01
graph15          5.259700e-04  4.748726e-02
graph16          5.257847e-04  1.059457e-01
graph17          5.326829e-04  1.675560e-01
graph18          0.000000e+00  8.067819e-19
graph19          1.150889e-04  3.224766e-03
graph20          1.502724e-03  9.315459e-02
graph21          2.203362e-04  8.526983e-02
graph22          2.226676e-06  3.384615e-02
graph23          1.656042e-04  1.432635e-01
graph24          0.000000e+00  1.333333e-02
graph25          1.623449e-03  1.154344e-01
graph26          9.075446e-04  8.913775e-02
graph27          2.363380e-03  1.470870e-02
graph28          5.440061e-04  3.383903e-02
graph29          0.000000e+00  1.111111e-02
orbit0           1.281171e-04  9.455666e-05
orbit1           4.616690e-04  1.067577e-01
orbit2           1.061547e-04  5.658290e-02
orbit3           4.413367e-04  6.077706e-02
orbit4           4.512868e-04  6.035173e-02
orbit5           1.706102e-03  4.819500e-02
orbit6           5.536372e-03  1.745456e-01
orbit7           2.235136e-05  5.012788e-04
orbit8           1.713500e-04  5.497188e-02
orbit9           4.914860e-04  2.464664e-01
orbit10          3.497403e-05  1.314063e-02
orbit11          4.674515e-04  4.893269e-02
orbit12          1.290587e-04  2.073208e-02
orbit13          4.969836e-04  1.462567e-02
orbit14          4.678259e-04  6.459468e-02
orbit15          1.122081e-04  1.030946e-01
orbit16          1.471344e-04  3.167593e-02
orbit17          1.534747e-03  1.100081e-01
orbit18          5.292138e-04  2.049549e-01
orbit19          8.822653e-03  8.499539e-02
orbit20          4.499939e-03  3.183389e-02
orbit21          0.000000e+00  9.832494e-17
orbit22          3.030827e-03  1.826895e-01
orbit23          6.673465e-04  1.553816e-02
orbit24          6.569884e-04  1.427449e-01
orbit25          1.032061e-03  7.825178e-02
orbit26          0.000000e+00  5.654548e-17
orbit27          1.783916e-03  1.986984e-01
orbit28          3.208788e-05  5.167117e-02
orbit29          4.124049e-05  1.985692e-02
orbit30          2.028500e-06  1.098039e-02
orbit31          3.001449e-03  7.897594e-02
orbit32          3.176263e-05  2.747475e-02
orbit33          7.716520e-05  1.188065e-02
orbit34          2.099773e-04  9.298757e-02
orbit35          4.378043e-04  1.088744e-01
orbit36          3.919494e-04  1.298185e-01
orbit37          5.840288e-04  4.962039e-02
orbit38          3.258193e-05  6.073643e-02
orbit39          7.728628e-04  2.575796e-01
orbit40          9.291196e-04  7.906008e-02
orbit41          1.100200e-04  2.653181e-02
orbit42          5.465856e-04  1.279830e-02
orbit43          0.000000e+00  8.571429e-03
orbit44          5.071290e-04  8.612155e-03
orbit45          1.272216e-03  1.073508e-01
orbit46          3.632283e-05  1.750235e-02
orbit47          1.890569e-04  9.974093e-03
orbit48          1.872222e-04  1.441442e-02
orbit49          2.741497e-04  1.256651e-01
orbit50          1.346504e-04  8.935730e-02
orbit51          5.184808e-05  1.403612e-03
orbit52          3.159708e-04  4.801433e-02
orbit53          1.437879e-04  1.977528e-02
orbit54          9.349634e-05  7.914306e-02
orbit55          1.581674e-04  1.476401e-02
orbit56          9.097575e-05  6.620428e-02
orbit57          1.070084e-04  6.301494e-02
orbit58          3.208014e-05  8.263158e-03
orbit59          4.259058e-04  5.434678e-02
orbit60          5.318912e-05  9.147193e-03
orbit61          2.248707e-06  9.772727e-03
orbit62          1.285458e-03  1.734459e-01
orbit63          2.084477e-04  2.465465e-02
orbit64          2.278742e-03  5.412282e-02
orbit65          1.078552e-04  1.229955e-02
orbit66          7.207330e-05  6.301657e-02
orbit67          1.273081e-04  1.274987e-02
orbit68          3.608731e-04  1.236380e-03
orbit69          5.808816e-03  2.118839e-01
orbit70          2.266546e-06  5.675781e-05
orbit71          3.686581e-04  1.940051e-02
orbit72          0.000000e+00  1.490778e-21
AP              -5.651629e-09  8.411463e-02
bet              1.350447e-03  1.857778e-01
ecc              4.786897e-04  7.036615e-02
eccrad           5.105556e-04  1.362569e-02
close            1.065983e-03  8.081960e-02
constraint       5.964079e-04  2.259224e-01
coreness         2.764067e-05  4.283489e-02
knn              2.457568e-03  8.840340e-02
hubscore         2.363970e-05  7.218585e-02
pagerank         1.551434e-04  1.472293e-01
trans            9.573234e-05  3.634996e-02
evcent           8.705160e-04  1.228851e-01
first            2.040132e-05  3.229762e-02
upto_second      5.147875e-04  5.655915e-02
upto_third       1.269352e-03  1.296962e-01
upto_fourth      5.579398e-04  1.244936e-01
upto_fifth       1.765901e-03  2.078615e-01
upto_sixth       7.483020e-04  8.546441e-02
second           1.167816e-04  5.194034e-02
third            7.415185e-03  2.232052e-01
fourth           2.640348e-03  4.286584e-01
fifth            1.198141e-03  3.993904e-01
sixth            5.427650e-04  1.714246e-01
ratio1           2.475827e-03  2.085831e-01
ratio2           2.392312e-03  3.074998e-01
ratio3           2.220390e-04  1.569464e-01
ratio4           4.917300e-04  5.487321e-01
ratio5           1.793049e-03  5.400813e-01
ratio6           5.402499e-03  2.196509e-01
selfinter       -4.484305e-06  2.357143e-02
walktrap_vertex  2.550577e-04  3.262715e-01
bigcom1          5.581329e-05  3.248459e-02
bigcom2          0.000000e+00  0.000000e+00
bigcom3          1.089714e-05  3.171670e-03
bigcom4          2.598506e-05  6.114104e-04
bigcom6          0.000000e+00  0.000000e+00
bigcom8          1.183785e-04  9.655500e-02
bigcom9          0.000000e+00  0.000000e+00
bigcom11         0.000000e+00  0.000000e+00
bigcom13         0.000000e+00  0.000000e+00
bigcom15         0.000000e+00  3.252607e-21
bigcom16         0.000000e+00  0.000000e+00
bigcom21         0.000000e+00  0.000000e+00
bigcom22         0.000000e+00  0.000000e+00
bigcom24         0.000000e+00  0.000000e+00
bigcom26         0.000000e+00  0.000000e+00
bigcom28        -2.236136e-06  1.906926e-02
bigcom30         0.000000e+00  0.000000e+00
bigcom31         0.000000e+00  0.000000e+00
bigcom32         0.000000e+00  0.000000e+00
bigcom33         0.000000e+00  0.000000e+00
bigcom34         0.000000e+00  0.000000e+00
bigcom36         0.000000e+00  0.000000e+00
bigcom37         0.000000e+00  0.000000e+00
bigcom38         0.000000e+00  0.000000e+00
bigcom39         0.000000e+00  0.000000e+00
bigcom40         3.355318e-05  5.237464e-02
bigcom43         0.000000e+00  0.000000e+00
bigcom44         0.000000e+00  0.000000e+00
bigcom46         0.000000e+00  0.000000e+00
bigcom47         0.000000e+00  0.000000e+00
bigcom49         0.000000e+00  0.000000e+00
bigcom50         0.000000e+00  0.000000e+00
bigcom51         0.000000e+00  0.000000e+00
bigcom52         0.000000e+00  0.000000e+00
bigcom54         0.000000e+00  0.000000e+00
bigcom56         0.000000e+00  0.000000e+00
bigcom62         0.000000e+00  0.000000e+00
bigcom66         0.000000e+00  0.000000e+00
bigcom68         0.000000e+00  0.000000e+00
bigcom69         0.000000e+00  0.000000e+00
bigcom71         0.000000e+00  0.000000e+00
bigcom72         0.000000e+00  2.168404e-21
bigcom73         0.000000e+00  0.000000e+00
bigcom74         0.000000e+00  0.000000e+00
bigcom75         0.000000e+00  0.000000e+00
bigcom76         0.000000e+00  0.000000e+00
bigcom77         0.000000e+00  0.000000e+00
bigcom79         0.000000e+00  0.000000e+00
bigcom80         0.000000e+00  0.000000e+00
bigcom82         0.000000e+00  0.000000e+00
bigcom83         0.000000e+00  0.000000e+00
bigcom84         0.000000e+00  0.000000e+00
bigcom85         0.000000e+00  0.000000e+00
bigcom87         0.000000e+00  0.000000e+00
bigcom89         0.000000e+00  0.000000e+00
bigcom91         0.000000e+00  0.000000e+00
bigcom92         1.079845e-04  9.752669e-02
bigcom93         0.000000e+00  0.000000e+00
bigcom96         0.000000e+00  0.000000e+00
bigcom97         0.000000e+00  0.000000e+00
bigcom98         0.000000e+00  0.000000e+00
bigcom99         0.000000e+00  0.000000e+00
bigcom101        0.000000e+00  0.000000e+00
bigcom104        0.000000e+00  0.000000e+00
bigcom106        0.000000e+00  0.000000e+00
bigcom109        0.000000e+00  0.000000e+00
bigcom113        0.000000e+00  0.000000e+00
bigcom116        0.000000e+00  0.000000e+00
bigcom120        0.000000e+00  0.000000e+00
bigcom123        0.000000e+00  0.000000e+00
bigcom126        0.000000e+00  0.000000e+00
bigcom127        0.000000e+00  0.000000e+00
bigcom137        0.000000e+00  0.000000e+00
bigcom139        0.000000e+00  0.000000e+00
bigcom140        0.000000e+00  0.000000e+00
bigcom143        0.000000e+00  0.000000e+00
bigcom145        0.000000e+00  0.000000e+00
bigcom146        0.000000e+00  0.000000e+00
bigcom147        0.000000e+00  0.000000e+00
bigcom149        0.000000e+00  0.000000e+00
bigcom153        0.000000e+00  0.000000e+00
bigcom154        0.000000e+00  0.000000e+00
bigcom156        0.000000e+00  0.000000e+00
bigcom157        0.000000e+00  0.000000e+00
bigcom158        0.000000e+00  0.000000e+00
bigcom160        0.000000e+00  2.168404e-21
bigcom161        0.000000e+00  0.000000e+00
bigcom162        0.000000e+00  0.000000e+00
bigcom164        0.000000e+00  0.000000e+00
bigcom166        0.000000e+00  0.000000e+00
bigcom167        0.000000e+00  0.000000e+00
bigcom171        0.000000e+00  0.000000e+00
bigcom173        0.000000e+00  0.000000e+00
bigcom175        0.000000e+00  0.000000e+00
bigcom176        0.000000e+00  0.000000e+00
bigcom177        0.000000e+00  0.000000e+00
bigcom178        0.000000e+00  0.000000e+00
bigcom180        0.000000e+00  0.000000e+00
bigcom181        2.630677e-05  1.725430e-01
bigcom184        0.000000e+00  0.000000e+00
bigcom186        0.000000e+00  0.000000e+00
bigcom187        0.000000e+00  0.000000e+00
bigcom189        0.000000e+00  0.000000e+00
bigcom194        0.000000e+00  0.000000e+00
bigcom195        0.000000e+00  0.000000e+00
bigcom196        0.000000e+00  0.000000e+00
bigcom204        0.000000e+00  0.000000e+00
bigcom205        0.000000e+00  0.000000e+00
bigcom212        0.000000e+00  0.000000e+00
bigcom214        0.000000e+00  0.000000e+00
bigcom222        0.000000e+00  0.000000e+00
bigcom223        0.000000e+00  0.000000e+00
bigcom226        0.000000e+00  0.000000e+00
bigcom227        0.000000e+00  0.000000e+00
bigcom229        0.000000e+00  0.000000e+00
bigcom233        0.000000e+00  0.000000e+00
bigcom236        0.000000e+00  0.000000e+00
bigcom237        0.000000e+00  0.000000e+00
bigcom246        0.000000e+00  0.000000e+00
bigcom248        0.000000e+00  0.000000e+00
bigcom249        0.000000e+00  0.000000e+00
bigcom250        0.000000e+00  0.000000e+00
bigcom254        0.000000e+00  0.000000e+00
bigcom266        0.000000e+00  0.000000e+00
bigcom269        0.000000e+00  0.000000e+00
bigcom272        0.000000e+00  0.000000e+00
bigcom274        0.000000e+00  0.000000e+00
bigcom281        0.000000e+00  0.000000e+00
bigcom291        0.000000e+00  0.000000e+00
bigcom292        0.000000e+00  0.000000e+00
bigcom295        0.000000e+00  0.000000e+00
bigcom299        0.000000e+00  0.000000e+00
bigcom301        0.000000e+00  0.000000e+00
bigcom306        0.000000e+00  1.734723e-20
bigcom309        0.000000e+00  0.000000e+00
bigcom314        0.000000e+00  0.000000e+00
bigcom321        0.000000e+00  0.000000e+00
bigcom341        0.000000e+00  0.000000e+00
bigcom350        0.000000e+00  0.000000e+00
bigcom353        0.000000e+00  0.000000e+00
bigcom359        0.000000e+00  0.000000e+00
bigcom363        0.000000e+00  0.000000e+00
bigcom365        0.000000e+00  0.000000e+00
bigcom385        0.000000e+00  0.000000e+00
bigcom386        0.000000e+00  0.000000e+00
bigcom408        0.000000e+00  0.000000e+00
bigcom412        0.000000e+00  0.000000e+00
bigcom480        0.000000e+00  0.000000e+00
spin_vertex      3.407959e-05  9.446205e-02
membership_s1    9.305650e-06  1.971875e-02
membership_s3    0.000000e+00  0.000000e+00
membership_s4    3.814714e-06  1.738520e-03
membership_s5    0.000000e+00  0.000000e+00
membership_s6    3.714895e-05  3.964074e-02
membership_s7    4.987406e-05  1.077402e-01
membership_s8    0.000000e+00  0.000000e+00
membership_s9    0.000000e+00  0.000000e+00
membership_s11   0.000000e+00  0.000000e+00
membership_s12   0.000000e+00  0.000000e+00
membership_s14   0.000000e+00  0.000000e+00
membership_s15   0.000000e+00  0.000000e+00
membership_s16   0.000000e+00  0.000000e+00
membership_s17   0.000000e+00  0.000000e+00
membership_s18   1.605960e-04  1.003322e-01
membership_s20   0.000000e+00  0.000000e+00
membership_s21  -1.352829e-05  1.749846e-02
membership_s22   0.000000e+00  0.000000e+00
membership_s24   0.000000e+00  0.000000e+00
membership_s25   0.000000e+00  0.000000e+00
membership_s26   0.000000e+00  0.000000e+00
membership_s27  -2.339106e-06  5.568565e-02
membership_s28   0.000000e+00  0.000000e+00
membership_s30   8.499302e-05  8.456837e-02
membership_s31   5.658115e-05  3.862006e-02
membership_s32  -1.384542e-06  4.607102e-02
membership_s33   0.000000e+00  0.000000e+00
membership_s36   9.767780e-05  3.897629e-02
membership_s37  -7.170495e-06  7.035252e-02
V1               1.153876e-03  9.080038e-02
V2               1.060288e-03  4.726012e-01
pdi              8.365184e-06  1.648647e-01
adhesion         2.474472e-03  4.301706e-01
cohesion         2.024129e-03  2.940697e-01
inner            6.476418e-04  2.169225e-01
outer            6.842411e-04  3.312772e-01
ioratio          1.326386e-03  3.895257e-01
comsize          5.360326e-04  4.148848e-01
[1] "Dataset: all_CT Model GLM, run: 6 of 10 2015-06-17 23:44:24"
[1] "glmnet variable coefficients"
                         [,1]          [,2]
(Intercept)     -6.501540e+00 -6.505601e+00
graph0           2.057275e-42  6.850170e-07
graph1          -1.368631e-45 -4.732920e-10
graph2           1.159752e-42  3.876008e-07
graph3           1.114193e-47  3.188898e-12
graph4          -3.142616e-48 -1.071258e-12
graph5           2.095681e-44  6.927278e-09
graph6          -2.558913e-48 -5.091487e-12
graph7           2.401672e-44  7.913410e-09
graph8          -3.182635e-44 -1.494808e-08
graph9           4.869416e-49  1.522134e-13
graph10         -5.848248e-50 -2.012588e-14
graph11         -7.420848e-51 -2.522551e-15
graph12         -1.238071e-48 -4.491266e-13
graph13          2.325929e-47  7.687113e-12
graph14         -7.065188e-49 -2.416310e-13
graph15          8.670234e-46  2.869704e-10
graph16         -1.131365e-48 -4.891397e-13
graph17         -9.677887e-48 -3.485696e-12
graph18          5.447997e-46  1.798650e-10
graph19          6.177182e-47  1.992794e-11
graph20          5.097676e-46  1.606439e-10
graph21          7.205077e-46  2.388787e-10
graph22          2.817527e-46  7.882275e-11
graph23         -1.705341e-46 -6.452810e-11
graph24          1.019689e-45  3.348078e-10
graph25          1.103908e-44  3.688658e-09
graph26          1.247007e-45  3.735445e-10
graph27          4.249829e-44  1.413450e-08
graph28         -1.831906e-44 -6.594099e-09
graph29         -7.466157e-43 -2.570445e-07
orbit0           2.057275e-42  6.849958e-07
orbit1          -6.212891e-44 -2.103232e-08
orbit2          -1.003723e-45 -3.502581e-10
orbit3           1.159752e-42  3.875930e-07
orbit4           7.745131e-46  2.586369e-10
orbit5           3.835510e-49 -4.755512e-13
orbit6          -5.094729e-46 -1.717177e-10
orbit7          -1.329813e-48 -4.603266e-13
orbit8           2.095681e-44  6.927037e-09
orbit9          -3.111855e-44 -1.053731e-08
orbit10          4.070024e-45  1.357373e-09
orbit11         -3.382580e-46 -1.186645e-10
orbit12          2.786804e-43  9.371842e-08
orbit13          2.566014e-45  5.789881e-10
orbit14         -3.182635e-44 -1.495456e-08
orbit15          1.847943e-47  6.183271e-12
orbit16         -3.402240e-50 -2.637007e-14
orbit17          9.141161e-48  3.016820e-12
orbit18          1.696838e-47  5.723544e-12
orbit19         -1.551871e-47 -5.231200e-12
orbit20         -8.529859e-49 -2.970090e-13
orbit21         -4.068509e-50 -1.410582e-14
orbit22         -8.345841e-49 -2.812890e-13
orbit23         -2.365417e-51 -8.188018e-16
orbit24         -1.015742e-46 -3.451814e-11
orbit25          1.252677e-46  4.206836e-11
orbit26         -2.116680e-48 -7.471748e-13
orbit27          6.799274e-46  2.282262e-10
orbit28          5.490765e-47  1.806337e-11
orbit29          2.394700e-46  8.040982e-11
orbit30         -7.792891e-48 -3.029205e-12
orbit31         -1.484976e-46 -5.005041e-11
orbit32         -1.339678e-47 -4.575537e-12
orbit33         -3.046128e-49 -1.055149e-13
orbit34          8.670234e-46  2.869551e-10
orbit35         -2.254454e-45 -7.620539e-10
orbit36          5.514987e-47  1.749193e-11
orbit37          1.732313e-46  5.801321e-11
orbit38         -9.949562e-48 -3.465554e-12
orbit39         -5.473122e-45 -1.850607e-09
orbit40          5.796286e-46  1.950825e-10
orbit41         -8.933714e-47 -3.152972e-11
orbit42         -2.433738e-47 -8.452472e-12
orbit43          4.744788e-45  1.596146e-09
orbit44         -5.429559e-46 -1.894555e-10
orbit45         -4.029291e-46 -1.421927e-10
orbit46          3.092373e-45  1.038389e-09
orbit47         -2.055380e-47 -8.629891e-12
orbit48          1.248841e-46  4.021876e-11
orbit49          2.253673e-44  7.608322e-09
orbit50         -2.118105e-45 -7.315822e-10
orbit51          5.052853e-45  1.693326e-09
orbit52          1.758243e-44  5.918226e-09
orbit53          2.673289e-46  8.273710e-11
orbit54          2.860567e-44  9.646717e-09
orbit55         -2.198866e-45 -7.634954e-10
orbit56         -3.147930e-44 -1.069647e-08
orbit57          5.018323e-46  1.577167e-10
orbit58         -1.102462e-45 -3.840668e-10
orbit59          2.351064e-44  7.919062e-09
orbit60          2.636905e-45  8.680553e-10
orbit61         -1.626040e-45 -5.728108e-10
orbit62          2.859718e-43  9.652594e-08
orbit63          7.221772e-45  2.342563e-09
orbit64          3.227737e-44  1.082231e-08
orbit65          2.952713e-43  9.959965e-08
orbit66          1.817367e-44  6.014317e-09
orbit67         -6.875289e-45 -2.404686e-09
orbit68          9.206019e-44  3.081531e-08
orbit69         -2.005406e-44 -7.514681e-09
orbit70          2.365373e-43  7.873364e-08
orbit71         -6.147041e-44 -2.132221e-08
orbit72         -7.466157e-43 -2.570659e-07
AP               2.230265e-39  7.557366e-04
bet             -2.879366e-47 -1.105043e-11
ecc              5.862516e-40  1.977444e-04
eccrad           3.517510e-39  1.186461e-03
close           -7.538481e-39 -2.542165e-03
constraint       1.611658e-40  5.465337e-05
coreness        -1.662920e-42 -5.823976e-07
knn             -1.214448e-42 -4.089530e-07
hubscore         1.447681e-39  4.809884e-04
pagerank        -4.659740e-39 -1.585419e-03
trans            7.785698e-40  2.642395e-04
evcent           1.301943e-39  4.316264e-04
first            2.057275e-42  6.849174e-07
upto_second     -2.533034e-43 -8.548855e-08
upto_third      -7.306301e-44 -2.462881e-08
upto_fourth     -1.216619e-43 -4.101123e-08
upto_fifth      -2.014751e-43 -6.787426e-08
upto_sixth       9.639100e-44  3.324444e-08
second          -2.644764e-43 -8.924835e-08
third           -8.251002e-44 -2.779841e-08
fourth           6.724312e-44  2.266631e-08
fifth            1.531912e-43  5.164666e-08
sixth            3.573915e-43  1.205856e-07
ratio1          -1.182734e-42 -3.982069e-07
ratio2          -1.225386e-43 -4.395618e-08
ratio3           1.046674e-43  2.948241e-08
ratio4          -1.083254e-42 -3.731421e-07
ratio5          -1.652517e-42 -5.632714e-07
ratio6           4.591557e-43  1.551130e-07
selfinter        5.071349e-40  1.716350e-04
walktrap_vertex  7.213562e-40  2.449701e-04
bigcom1          1.068758e-40  3.665265e-05
bigcom2         -1.515530e-39 -5.134000e-04
bigcom3          1.600035e-39  5.425870e-04
bigcom4          1.601016e-40  5.451788e-05
bigcom6         -1.514647e-39 -5.136519e-04
bigcom8          2.054602e-39  6.969753e-04
bigcom9         -1.521109e-39 -5.157442e-04
bigcom11        -1.516921e-39 -5.143927e-04
bigcom13        -1.517808e-39 -5.147886e-04
bigcom15        -1.518949e-39 -5.162773e-04
bigcom16        -1.515657e-39 -5.141423e-04
bigcom21        -1.524042e-39 -5.167256e-04
bigcom22        -1.541224e-39 -5.225531e-04
bigcom24        -1.514899e-39 -5.136151e-04
bigcom26        -1.526986e-39 -5.179575e-04
bigcom28         1.085299e-39  3.673535e-04
bigcom30        -1.528526e-39 -5.181901e-04
bigcom31        -1.514647e-39 -5.132977e-04
bigcom32        -1.516289e-39 -5.146463e-04
bigcom33        -1.514647e-39 -5.133356e-04
bigcom34        -1.514773e-39 -5.132793e-04
bigcom36        -1.515783e-39 -5.140375e-04
bigcom37        -1.514520e-39 -5.138294e-04
bigcom38        -1.515909e-39 -5.148486e-04
bigcom39        -1.517808e-39 -5.146497e-04
bigcom40         1.699716e-40  5.770902e-05
bigcom43        -1.515530e-39 -5.134712e-04
bigcom44        -1.537835e-39 -5.213433e-04
bigcom46        -1.516921e-39 -5.142683e-04
bigcom47        -1.516036e-39 -5.140508e-04
bigcom49        -1.515783e-39 -5.137317e-04
bigcom50        -1.515152e-39 -5.142473e-04
bigcom51        -1.514773e-39 -5.136955e-04
bigcom52        -1.514773e-39 -5.144289e-04
bigcom54        -1.514394e-39 -5.138306e-04
bigcom56        -1.516162e-39 -5.141788e-04
bigcom62        -1.514647e-39 -5.140456e-04
bigcom66        -1.514647e-39 -5.139458e-04
bigcom68        -1.514773e-39 -5.138683e-04
bigcom69        -1.516036e-39 -5.148181e-04
bigcom71        -1.516162e-39 -5.135324e-04
bigcom72        -1.514899e-39 -5.137934e-04
bigcom73        -1.516542e-39 -5.142413e-04
bigcom74        -1.515783e-39 -5.141030e-04
bigcom75        -1.514647e-39 -5.137091e-04
bigcom76        -1.515404e-39 -5.137915e-04
bigcom77        -1.515404e-39 -5.141637e-04
bigcom79        -1.514773e-39 -5.140966e-04
bigcom80        -1.515404e-39 -5.146375e-04
bigcom82        -1.515152e-39 -5.138496e-04
bigcom83        -1.514647e-39 -5.132335e-04
bigcom84        -1.514773e-39 -5.134502e-04
bigcom85        -1.515025e-39 -5.138796e-04
bigcom87        -1.515657e-39 -5.140383e-04
bigcom89        -1.514647e-39 -5.134435e-04
bigcom91        -1.515404e-39 -5.136931e-04
bigcom92         2.742595e-38  9.298346e-03
bigcom93        -1.514647e-39 -5.131411e-04
bigcom96        -1.514647e-39 -5.143540e-04
bigcom97        -1.515783e-39 -5.142479e-04
bigcom98        -1.514647e-39 -5.142021e-04
bigcom99        -1.514647e-39 -5.150508e-04
bigcom101       -1.516921e-39 -5.141845e-04
bigcom104       -1.515783e-39 -5.133974e-04
bigcom106       -1.514899e-39 -5.142607e-04
bigcom109       -1.514773e-39 -5.135223e-04
bigcom113       -1.514899e-39 -5.137908e-04
bigcom116       -1.519838e-39 -5.150828e-04
bigcom120       -1.514773e-39 -5.144537e-04
bigcom123       -1.514899e-39 -5.130712e-04
bigcom126       -1.514647e-39 -5.141909e-04
bigcom127       -1.514899e-39 -5.136999e-04
bigcom137       -1.515404e-39 -5.142836e-04
bigcom139       -1.514647e-39 -5.135659e-04
bigcom140       -1.514647e-39 -5.137462e-04
bigcom143       -1.514647e-39 -5.142975e-04
bigcom145       -1.514899e-39 -5.127497e-04
bigcom146       -1.515025e-39 -5.126305e-04
bigcom147       -1.516795e-39 -5.137449e-04
bigcom149       -1.514394e-39 -5.124753e-04
bigcom153       -1.515657e-39 -5.144811e-04
bigcom154       -1.515530e-39 -5.135312e-04
bigcom156       -1.514773e-39 -5.140708e-04
bigcom157       -1.515783e-39 -5.135588e-04
bigcom158       -1.514520e-39 -5.150326e-04
bigcom160       -1.514773e-39 -5.135675e-04
bigcom161       -1.514647e-39 -5.137751e-04
bigcom162       -1.514647e-39 -5.134099e-04
bigcom164       -1.514647e-39 -5.139145e-04
bigcom166       -1.515152e-39 -5.137056e-04
bigcom167       -1.516921e-39 -5.143667e-04
bigcom171       -1.515404e-39 -5.142102e-04
bigcom173       -1.514899e-39 -5.131734e-04
bigcom175       -1.514647e-39 -5.131882e-04
bigcom176       -1.514647e-39 -5.138618e-04
bigcom177       -1.514773e-39 -5.135424e-04
bigcom178       -1.514899e-39 -5.139333e-04
bigcom180       -1.514647e-39 -5.126830e-04
bigcom181        7.071850e-38  2.397650e-02
bigcom184       -1.514647e-39 -5.122153e-04
bigcom186       -1.514647e-39 -5.141300e-04
bigcom187       -1.514647e-39 -5.136146e-04
bigcom189       -1.515278e-39 -5.148826e-04
bigcom194       -1.514773e-39 -5.131870e-04
bigcom195       -1.514647e-39 -5.139709e-04
bigcom196       -1.514520e-39 -5.137863e-04
bigcom204       -1.515152e-39 -5.131724e-04
bigcom205       -1.514520e-39 -5.137543e-04
bigcom212       -1.514773e-39 -5.135053e-04
bigcom214       -1.514899e-39 -5.139731e-04
bigcom222       -1.514647e-39 -5.134716e-04
bigcom223       -1.514647e-39 -5.128332e-04
bigcom226       -1.514773e-39 -5.137276e-04
bigcom227       -1.514773e-39 -5.133527e-04
bigcom229       -1.514647e-39 -5.134130e-04
bigcom233       -1.514647e-39 -5.143175e-04
bigcom236       -1.514647e-39 -5.133383e-04
bigcom237       -1.514647e-39 -5.136070e-04
bigcom246       -1.515530e-39 -5.131141e-04
bigcom248       -1.516162e-39 -5.138235e-04
bigcom249       -1.514773e-39 -5.135738e-04
bigcom250       -1.516036e-39 -5.138494e-04
bigcom254       -1.514773e-39 -5.133242e-04
bigcom266       -1.514520e-39 -5.138481e-04
bigcom269       -1.514899e-39 -5.139960e-04
bigcom272       -1.514647e-39 -5.142064e-04
bigcom274       -1.520092e-39 -5.169204e-04
bigcom281       -1.514899e-39 -5.137904e-04
bigcom291       -1.514647e-39 -5.130503e-04
bigcom292       -1.514520e-39 -5.138389e-04
bigcom295       -1.514899e-39 -5.140024e-04
bigcom299       -1.514520e-39 -5.140179e-04
bigcom301       -1.515404e-39 -5.134971e-04
bigcom306       -1.514647e-39 -5.135699e-04
bigcom309       -1.514773e-39 -5.144450e-04
bigcom314       -1.514773e-39 -5.142581e-04
bigcom321       -1.515404e-39 -5.136740e-04
bigcom341       -1.514520e-39 -5.132003e-04
bigcom350       -1.514647e-39 -5.141634e-04
bigcom353       -1.514647e-39 -5.137140e-04
bigcom359       -1.514520e-39 -5.139829e-04
bigcom363       -1.514520e-39 -5.136957e-04
bigcom365       -1.514647e-39 -5.140626e-04
bigcom385       -1.514899e-39 -5.142580e-04
bigcom386       -1.514647e-39 -5.129502e-04
bigcom408       -1.515404e-39 -5.139521e-04
bigcom412       -1.514773e-39 -5.133151e-04
bigcom480       -1.514773e-39 -5.138309e-04
spin_vertex     -1.996930e-40 -6.838507e-05
membership_s1    1.328106e-40  4.473420e-05
membership_s3   -1.516668e-39 -5.152165e-04
membership_s4   -4.095021e-40 -1.390302e-04
membership_s5   -1.651241e-39 -5.597937e-04
membership_s6   -4.572336e-40 -1.526534e-04
membership_s7    2.807902e-42  9.461404e-07
membership_s8   -1.515278e-39 -5.144464e-04
membership_s9   -1.516162e-39 -5.152350e-04
membership_s11  -1.515404e-39 -5.149741e-04
membership_s12  -1.515783e-39 -5.140437e-04
membership_s14  -1.515152e-39 -5.149094e-04
membership_s15  -1.536146e-39 -5.208749e-04
membership_s16  -1.515783e-39 -5.144803e-04
membership_s17  -1.515152e-39 -5.148938e-04
membership_s18   9.080459e-39  3.078742e-03
membership_s20  -1.514647e-39 -5.143583e-04
membership_s21   4.634999e-39  1.571306e-03
membership_s22  -1.518061e-39 -5.150003e-04
membership_s24  -1.518568e-39 -5.152316e-04
membership_s25  -1.517174e-39 -5.143007e-04
membership_s26  -1.516036e-39 -5.154381e-04
membership_s27  -2.829271e-40 -9.596831e-05
membership_s28  -1.516415e-39 -5.149601e-04
membership_s30   1.431024e-39  4.848509e-04
membership_s31   1.523314e-40  5.076244e-05
membership_s32  -3.491217e-41 -1.191637e-05
membership_s33  -1.514773e-39 -5.153851e-04
membership_s36  -1.066909e-39 -3.617859e-04
membership_s37   8.460798e-39  2.868353e-03
V1               2.170409e-39  7.310278e-04
V2               2.972734e-39  1.005749e-03
pdi              1.065014e-37  3.570762e-02
adhesion        -5.908926e-44 -1.983944e-08
cohesion         1.178224e-43  3.955791e-08
inner            1.684184e-44  5.577278e-09
outer            6.667699e-44  2.237443e-08
ioratio          2.429325e-39  8.187705e-04
comsize          3.893438e-43  1.311608e-07
[1] "Dataset: all_CT Model GBM, run: 7 of 10 2015-06-17 23:44:25"
Iter   TrainDeviance   ValidDeviance   StepSize   Improve
     1        0.0228            -nan     0.0100   -0.0001
     2        0.0203            -nan     0.0100   -0.0000
     3        0.0194            -nan     0.0100   -0.0000
     4        0.0187            -nan     0.0100   -0.0000
     5        0.0183            -nan     0.0100   -0.0000
     6        0.0177            -nan     0.0100   -0.0000
     7        0.0175            -nan     0.0100   -0.0000
     8        0.0166            -nan     0.0100   -0.0000
     9        0.0161            -nan     0.0100   -0.0000
    10        0.0159            -nan     0.0100   -0.0000
    20        0.0132            -nan     0.0100   -0.0000
    40        0.0104            -nan     0.0100   -0.0000
    60        0.0089            -nan     0.0100   -0.0000
    80        0.0079            -nan     0.0100   -0.0000
   100        0.0070            -nan     0.0100   -0.0000
   120        0.0062            -nan     0.0100   -0.0000
   140        0.0056            -nan     0.0100   -0.0000
   160        0.0052            -nan     0.0100   -0.0000
   180        0.0048            -nan     0.0100   -0.0000
   200        0.0045            -nan     0.0100   -0.0000
   220        0.0042            -nan     0.0100   -0.0000
   240        0.0039            -nan     0.0100   -0.0000
   260        0.0036            -nan     0.0100   -0.0000
   280        0.0034            -nan     0.0100   -0.0000
   300        0.0032            -nan     0.0100   -0.0000
   320        0.0030            -nan     0.0100   -0.0000
   340        0.0028            -nan     0.0100   -0.0000
   357        0.0027            -nan     0.0100   -0.0000

[1] "GBM variable coefficients"
                            var      rel.inf
ratio5                   ratio5 5.072080e+00
graph25                 graph25 4.384435e+00
V2                           V2 3.995861e+00
outer                     outer 3.397781e+00
spin_vertex         spin_vertex 3.292778e+00
graph17                 graph17 3.153583e+00
bigcom181             bigcom181 3.027054e+00
comsize                 comsize 2.842769e+00
ratio4                   ratio4 2.519031e+00
ratio2                   ratio2 2.325399e+00
fourth                   fourth 2.167782e+00
pagerank               pagerank 2.156041e+00
bet                         bet 2.103767e+00
orbit18                 orbit18 2.075826e+00
orbit69                 orbit69 1.871716e+00
graph13                 graph13 1.825723e+00
walktrap_vertex walktrap_vertex 1.787584e+00
V1                           V1 1.756104e+00
trans                     trans 1.635639e+00
membership_s9     membership_s9 1.635352e+00
constraint           constraint 1.620494e+00
bigcom40               bigcom40 1.512535e+00
graph3                   graph3 1.499309e+00
graph0                   graph0 1.443938e+00
graph1                   graph1 1.372075e+00
cohesion               cohesion 1.292382e+00
upto_fifth           upto_fifth 1.262343e+00
inner                     inner 1.250082e+00
ratio1                   ratio1 1.239568e+00
adhesion               adhesion 1.208287e+00
ratio3                   ratio3 1.198091e+00
knn                         knn 1.192061e+00
orbit50                 orbit50 1.065173e+00
graph15                 graph15 9.860062e-01
ioratio                 ioratio 9.754909e-01
orbit20                 orbit20 9.062815e-01
graph5                   graph5 8.973434e-01
graph10                 graph10 8.861744e-01
orbit62                 orbit62 8.232415e-01
membership_s30   membership_s30 7.698791e-01
graph6                   graph6 7.473313e-01
bigcom92               bigcom92 7.427153e-01
bigcom1                 bigcom1 7.377920e-01
membership_s36   membership_s36 7.281589e-01
third                     third 7.141787e-01
graph12                 graph12 6.661387e-01
graph11                 graph11 6.622130e-01
graph23                 graph23 6.605592e-01
graph14                 graph14 5.949916e-01
orbit16                 orbit16 5.447688e-01
orbit49                 orbit49 5.393852e-01
close                     close 5.366030e-01
hubscore               hubscore 5.286007e-01
sixth                     sixth 5.035076e-01
orbit36                 orbit36 5.006248e-01
fifth                     fifth 4.533796e-01
bigcom4                 bigcom4 4.504305e-01
orbit22                 orbit22 4.493387e-01
orbit31                 orbit31 4.476736e-01
orbit63                 orbit63 4.122610e-01
orbit28                 orbit28 3.887320e-01
orbit54                 orbit54 3.761139e-01
orbit39                 orbit39 3.626563e-01
bigcom8                 bigcom8 3.464736e-01
graph9                   graph9 3.445394e-01
graph16                 graph16 3.393553e-01
membership_s31   membership_s31 3.386592e-01
orbit52                 orbit52 3.102386e-01
graph4                   graph4 3.012108e-01
graph2                   graph2 2.975006e-01
orbit45                 orbit45 2.934685e-01
orbit24                 orbit24 2.928737e-01
membership_s32   membership_s32 2.918912e-01
upto_sixth           upto_sixth 2.898650e-01
orbit17                 orbit17 2.876779e-01
graph26                 graph26 2.785563e-01
orbit41                 orbit41 2.747213e-01
ecc                         ecc 2.690111e-01
graph19                 graph19 2.661147e-01
orbit9                   orbit9 2.658941e-01
coreness               coreness 2.648733e-01
orbit19                 orbit19 2.476843e-01
orbit57                 orbit57 2.355610e-01
membership_s18   membership_s18 2.333770e-01
ratio6                   ratio6 2.270455e-01
graph21                 graph21 2.185097e-01
orbit35                 orbit35 2.179376e-01
orbit21                 orbit21 2.166518e-01
orbit5                   orbit5 1.936587e-01
graph22                 graph22 1.710824e-01
selfinter             selfinter 1.706501e-01
pdi                         pdi 1.701476e-01
upto_third           upto_third 1.538470e-01
orbit27                 orbit27 1.476100e-01
graph20                 graph20 1.427154e-01
graph8                   graph8 1.407906e-01
orbit13                 orbit13 1.405489e-01
orbit44                 orbit44 1.375506e-01
membership_s6     membership_s6 1.286555e-01
orbit64                 orbit64 1.245365e-01
orbit40                 orbit40 1.237947e-01
membership_s37   membership_s37 1.220391e-01
orbit30                 orbit30 1.138566e-01
graph18                 graph18 1.137184e-01
graph24                 graph24 1.119016e-01
membership_s27   membership_s27 9.323950e-02
orbit6                   orbit6 7.816640e-02
orbit59                 orbit59 7.230285e-02
membership_s7     membership_s7 7.192458e-02
upto_fourth         upto_fourth 7.012249e-02
membership_s21   membership_s21 6.766308e-02
orbit25                 orbit25 6.658307e-02
orbit42                 orbit42 6.104058e-02
orbit55                 orbit55 6.002351e-02
evcent                   evcent 5.747775e-02
orbit56                 orbit56 5.089164e-02
orbit12                 orbit12 5.027463e-02
orbit23                 orbit23 4.982370e-02
orbit37                 orbit37 4.867945e-02
membership_s4     membership_s4 4.845722e-02
bigcom3                 bigcom3 4.432922e-02
orbit48                 orbit48 4.242586e-02
orbit38                 orbit38 3.987855e-02
orbit70                 orbit70 3.867081e-02
upto_second         upto_second 3.564793e-02
orbit32                 orbit32 3.515689e-02
orbit65                 orbit65 3.447235e-02
membership_s5     membership_s5 3.421519e-02
orbit11                 orbit11 3.095980e-02
orbit61                 orbit61 3.078611e-02
AP                           AP 2.596982e-02
graph27                 graph27 2.234577e-02
orbit2                   orbit2 2.015632e-02
orbit15                 orbit15 1.745857e-02
orbit51                 orbit51 1.722523e-02
orbit46                 orbit46 1.278572e-02
graph7                   graph7 1.266653e-02
orbit1                   orbit1 9.760253e-03
orbit71                 orbit71 9.353440e-03
graph28                 graph28 6.643449e-03
orbit68                 orbit68 3.446857e-04
bigcom71               bigcom71 6.486717e-05
graph29                 graph29 0.000000e+00
orbit0                   orbit0 0.000000e+00
orbit3                   orbit3 0.000000e+00
orbit4                   orbit4 0.000000e+00
orbit7                   orbit7 0.000000e+00
orbit8                   orbit8 0.000000e+00
orbit10                 orbit10 0.000000e+00
orbit14                 orbit14 0.000000e+00
orbit26                 orbit26 0.000000e+00
orbit29                 orbit29 0.000000e+00
orbit33                 orbit33 0.000000e+00
orbit34                 orbit34 0.000000e+00
orbit43                 orbit43 0.000000e+00
orbit47                 orbit47 0.000000e+00
orbit53                 orbit53 0.000000e+00
orbit58                 orbit58 0.000000e+00
orbit60                 orbit60 0.000000e+00
orbit66                 orbit66 0.000000e+00
orbit67                 orbit67 0.000000e+00
orbit72                 orbit72 0.000000e+00
eccrad                   eccrad 0.000000e+00
first                     first 0.000000e+00
second                   second 0.000000e+00
bigcom2                 bigcom2 0.000000e+00
bigcom6                 bigcom6 0.000000e+00
bigcom9                 bigcom9 0.000000e+00
bigcom11               bigcom11 0.000000e+00
bigcom13               bigcom13 0.000000e+00
bigcom15               bigcom15 0.000000e+00
bigcom16               bigcom16 0.000000e+00
bigcom21               bigcom21 0.000000e+00
bigcom22               bigcom22 0.000000e+00
bigcom24               bigcom24 0.000000e+00
bigcom26               bigcom26 0.000000e+00
bigcom28               bigcom28 0.000000e+00
bigcom30               bigcom30 0.000000e+00
bigcom31               bigcom31 0.000000e+00
bigcom32               bigcom32 0.000000e+00
bigcom33               bigcom33 0.000000e+00
bigcom34               bigcom34 0.000000e+00
bigcom36               bigcom36 0.000000e+00
bigcom37               bigcom37 0.000000e+00
bigcom38               bigcom38 0.000000e+00
bigcom39               bigcom39 0.000000e+00
bigcom43               bigcom43 0.000000e+00
bigcom44               bigcom44 0.000000e+00
bigcom46               bigcom46 0.000000e+00
bigcom47               bigcom47 0.000000e+00
bigcom49               bigcom49 0.000000e+00
bigcom50               bigcom50 0.000000e+00
bigcom51               bigcom51 0.000000e+00
bigcom52               bigcom52 0.000000e+00
bigcom54               bigcom54 0.000000e+00
bigcom56               bigcom56 0.000000e+00
bigcom62               bigcom62 0.000000e+00
bigcom66               bigcom66 0.000000e+00
bigcom68               bigcom68 0.000000e+00
bigcom69               bigcom69 0.000000e+00
bigcom72               bigcom72 0.000000e+00
bigcom73               bigcom73 0.000000e+00
bigcom74               bigcom74 0.000000e+00
bigcom75               bigcom75 0.000000e+00
bigcom76               bigcom76 0.000000e+00
bigcom77               bigcom77 0.000000e+00
bigcom79               bigcom79 0.000000e+00
bigcom80               bigcom80 0.000000e+00
bigcom82               bigcom82 0.000000e+00
bigcom83               bigcom83 0.000000e+00
bigcom84               bigcom84 0.000000e+00
bigcom85               bigcom85 0.000000e+00
bigcom87               bigcom87 0.000000e+00
bigcom89               bigcom89 0.000000e+00
bigcom91               bigcom91 0.000000e+00
bigcom93               bigcom93 0.000000e+00
bigcom96               bigcom96 0.000000e+00
bigcom97               bigcom97 0.000000e+00
bigcom98               bigcom98 0.000000e+00
bigcom99               bigcom99 0.000000e+00
bigcom101             bigcom101 0.000000e+00
bigcom104             bigcom104 0.000000e+00
bigcom106             bigcom106 0.000000e+00
bigcom109             bigcom109 0.000000e+00
bigcom113             bigcom113 0.000000e+00
bigcom116             bigcom116 0.000000e+00
bigcom120             bigcom120 0.000000e+00
bigcom123             bigcom123 0.000000e+00
bigcom126             bigcom126 0.000000e+00
bigcom127             bigcom127 0.000000e+00
bigcom137             bigcom137 0.000000e+00
bigcom139             bigcom139 0.000000e+00
bigcom140             bigcom140 0.000000e+00
bigcom143             bigcom143 0.000000e+00
bigcom145             bigcom145 0.000000e+00
bigcom146             bigcom146 0.000000e+00
bigcom147             bigcom147 0.000000e+00
bigcom149             bigcom149 0.000000e+00
bigcom153             bigcom153 0.000000e+00
bigcom154             bigcom154 0.000000e+00
bigcom156             bigcom156 0.000000e+00
bigcom157             bigcom157 0.000000e+00
bigcom158             bigcom158 0.000000e+00
bigcom160             bigcom160 0.000000e+00
bigcom161             bigcom161 0.000000e+00
bigcom162             bigcom162 0.000000e+00
bigcom164             bigcom164 0.000000e+00
bigcom166             bigcom166 0.000000e+00
bigcom167             bigcom167 0.000000e+00
bigcom171             bigcom171 0.000000e+00
bigcom173             bigcom173 0.000000e+00
bigcom175             bigcom175 0.000000e+00
bigcom176             bigcom176 0.000000e+00
bigcom177             bigcom177 0.000000e+00
bigcom178             bigcom178 0.000000e+00
bigcom180             bigcom180 0.000000e+00
bigcom184             bigcom184 0.000000e+00
bigcom186             bigcom186 0.000000e+00
bigcom187             bigcom187 0.000000e+00
bigcom189             bigcom189 0.000000e+00
bigcom194             bigcom194 0.000000e+00
bigcom195             bigcom195 0.000000e+00
bigcom196             bigcom196 0.000000e+00
bigcom204             bigcom204 0.000000e+00
bigcom205             bigcom205 0.000000e+00
bigcom212             bigcom212 0.000000e+00
bigcom214             bigcom214 0.000000e+00
bigcom222             bigcom222 0.000000e+00
bigcom223             bigcom223 0.000000e+00
bigcom226             bigcom226 0.000000e+00
bigcom227             bigcom227 0.000000e+00
bigcom229             bigcom229 0.000000e+00
bigcom233             bigcom233 0.000000e+00
bigcom236             bigcom236 0.000000e+00
bigcom237             bigcom237 0.000000e+00
bigcom246             bigcom246 0.000000e+00
bigcom248             bigcom248 0.000000e+00
bigcom249             bigcom249 0.000000e+00
bigcom250             bigcom250 0.000000e+00
bigcom254             bigcom254 0.000000e+00
bigcom266             bigcom266 0.000000e+00
bigcom269             bigcom269 0.000000e+00
bigcom272             bigcom272 0.000000e+00
bigcom274             bigcom274 0.000000e+00
bigcom281             bigcom281 0.000000e+00
bigcom291             bigcom291 0.000000e+00
bigcom292             bigcom292 0.000000e+00
bigcom295             bigcom295 0.000000e+00
bigcom299             bigcom299 0.000000e+00
bigcom301             bigcom301 0.000000e+00
bigcom306             bigcom306 0.000000e+00
bigcom309             bigcom309 0.000000e+00
bigcom314             bigcom314 0.000000e+00
bigcom321             bigcom321 0.000000e+00
bigcom341             bigcom341 0.000000e+00
bigcom350             bigcom350 0.000000e+00
bigcom353             bigcom353 0.000000e+00
bigcom359             bigcom359 0.000000e+00
bigcom363             bigcom363 0.000000e+00
bigcom365             bigcom365 0.000000e+00
bigcom385             bigcom385 0.000000e+00
bigcom386             bigcom386 0.000000e+00
bigcom408             bigcom408 0.000000e+00
bigcom412             bigcom412 0.000000e+00
bigcom480             bigcom480 0.000000e+00
membership_s1     membership_s1 0.000000e+00
membership_s3     membership_s3 0.000000e+00
membership_s8     membership_s8 0.000000e+00
membership_s11   membership_s11 0.000000e+00
membership_s12   membership_s12 0.000000e+00
membership_s14   membership_s14 0.000000e+00
membership_s15   membership_s15 0.000000e+00
membership_s16   membership_s16 0.000000e+00
membership_s17   membership_s17 0.000000e+00
membership_s20   membership_s20 0.000000e+00
membership_s22   membership_s22 0.000000e+00
membership_s24   membership_s24 0.000000e+00
membership_s25   membership_s25 0.000000e+00
membership_s26   membership_s26 0.000000e+00
membership_s28   membership_s28 0.000000e+00
membership_s33   membership_s33 0.000000e+00
[1] "Dataset: all_CT Model RF, run: 7 of 10 2015-06-17 23:50:02"
     |      Out-of-bag   |
Tree |      MSE  %Var(y) |
   1 | 0.002154   123.17 |
   2 | 0.002614   149.48 |
   3 | 0.002474   141.51 |
   4 | 0.002564   146.63 |
   5 | 0.002605   148.98 |
   6 | 0.002468   141.13 |
   7 | 0.002335   133.52 |
   8 |   0.0022   125.80 |
   9 | 0.002176   124.44 |
  10 | 0.002253   128.85 |
  11 | 0.002224   127.17 |
  12 | 0.002336   133.62 |
  13 | 0.002252   128.80 |
  14 | 0.002207   126.22 |
  15 | 0.002145   122.67 |
  16 | 0.002151   123.00 |
  17 | 0.002119   121.20 |
  18 | 0.002103   120.28 |
  19 | 0.002058   117.71 |
  20 |  0.00205   117.23 |
  21 | 0.002055   117.56 |
  22 | 0.002047   117.08 |
  23 | 0.002037   116.48 |
  24 | 0.002025   115.83 |
  25 |  0.00202   115.55 |
  26 | 0.002052   117.38 |
  27 | 0.002043   116.86 |
  28 | 0.002039   116.58 |
  29 |  0.00203   116.09 |
  30 | 0.002026   115.87 |
  31 |  0.00201   114.94 |
  32 | 0.002005   114.67 |
  33 | 0.002009   114.87 |
  34 | 0.002001   114.44 |
  35 | 0.001992   113.92 |
  36 | 0.001984   113.46 |
  37 | 0.001973   112.85 |
  38 | 0.001978   113.15 |
  39 |  0.00197   112.69 |
  40 | 0.001975   112.94 |
  41 | 0.001972   112.78 |
  42 | 0.001966   112.43 |
  43 | 0.001962   112.21 |
  44 | 0.001966   112.42 |
  45 | 0.001962   112.19 |
  46 | 0.001962   112.20 |
  47 | 0.001954   111.73 |
  48 | 0.001946   111.30 |
  49 | 0.001951   111.60 |
  50 | 0.001952   111.63 |
  51 |  0.00195   111.52 |
  52 | 0.001955   111.81 |
  53 |  0.00195   111.53 |
  54 | 0.001951   111.56 |
  55 | 0.001947   111.35 |
  56 |  0.00195   111.50 |
  57 | 0.001948   111.41 |
  58 | 0.001949   111.46 |
  59 | 0.001943   111.14 |
  60 | 0.001945   111.22 |
  61 | 0.001941   111.04 |
  62 | 0.001944   111.16 |
  63 | 0.001944   111.16 |
  64 | 0.001943   111.12 |
  65 |  0.00195   111.50 |
  66 |  0.00195   111.52 |
  67 | 0.001947   111.34 |
  68 | 0.001945   111.26 |
  69 | 0.001948   111.43 |
  70 | 0.001939   110.90 |
  71 | 0.001935   110.66 |
  72 | 0.001933   110.54 |
  73 | 0.001933   110.54 |
  74 | 0.001933   110.54 |
  75 |  0.00193   110.40 |
  76 | 0.001932   110.48 |
  77 |  0.00193   110.40 |
  78 |  0.00193   110.38 |
  79 | 0.001933   110.53 |
  80 | 0.001931   110.45 |
  81 | 0.001931   110.41 |
  82 | 0.001935   110.68 |
  83 | 0.001941   111.00 |
  84 | 0.001941   111.00 |
  85 |  0.00194   110.97 |
  86 | 0.001939   110.90 |
  87 |  0.00194   110.95 |
  88 | 0.001937   110.78 |
  89 | 0.001934   110.61 |
  90 | 0.001934   110.62 |
  91 | 0.001933   110.56 |
  92 | 0.001932   110.48 |
  93 | 0.001931   110.42 |
  94 | 0.001934   110.60 |
  95 | 0.001934   110.59 |
  96 |  0.00193   110.39 |
  97 | 0.001929   110.34 |
  98 |  0.00193   110.39 |
  99 |  0.00193   110.40 |
 100 |  0.00193   110.35 |
[1] "Random Forest variable coefficients"
                      %IncMSE IncNodePurity
graph5           3.475637e-04  8.676157e-02
graph6           7.254849e-04  1.685383e-01
graph7           1.382349e-04  1.466948e-02
graph8           2.693941e-04  5.774358e-02
graph9           1.612948e-03  9.569060e-02
graph10          2.789559e-04  1.223520e-01
graph11          1.070567e-02  2.464973e-01
graph12          7.926854e-03  1.902878e-01
graph13          1.506222e-03  9.643098e-02
graph14          8.680151e-03  1.994468e-01
graph15          8.443437e-05  7.911343e-02
graph16          2.994830e-03  1.422474e-01
graph17          3.533900e-03  1.176481e-01
graph18          9.115770e-06  1.636364e-02
graph19          1.041066e-03  1.438358e-01
graph20          5.084446e-04  8.259851e-02
graph21          3.798465e-04  7.348437e-02
graph22          4.955358e-04  4.287455e-02
graph23          2.984194e-03  2.122036e-01
graph24          2.537745e-05  1.266572e-02
graph25          1.328498e-03  1.132227e-01
graph26          1.452785e-04  3.410997e-02
graph27          1.501914e-03  7.058672e-03
graph28          5.654431e-05  1.941370e-02
graph29          1.584069e-05  1.601966e-03
orbit0           1.586917e-04  3.156294e-02
orbit1           1.007596e-03  1.531381e-01
orbit2           3.593615e-05  2.910534e-02
orbit3           1.892304e-05  9.971228e-02
orbit4           3.093914e-04  6.349136e-02
orbit5           1.276233e-03  1.253370e-01
orbit6           1.814458e-03  6.556720e-02
orbit7           3.321523e-04  8.478579e-02
orbit8           1.886727e-04  4.691940e-02
orbit9           7.000589e-03  2.523844e-01
orbit10          4.556847e-06  9.375000e-03
orbit11          6.386448e-05  5.725461e-02
orbit12          3.713205e-04  5.889623e-02
orbit13          1.316285e-03  8.667161e-02
orbit14          1.169993e-04  1.977011e-02
orbit15          1.526540e-03  1.573122e-01
orbit16          2.382989e-04  9.754997e-02
orbit17          3.723412e-03  8.312398e-02
orbit18          4.610105e-04  1.753788e-01
orbit19          6.239003e-03  2.161923e-01
orbit20          1.456386e-03  6.611906e-02
orbit21          3.437220e-04  1.088313e-01
orbit22          8.012142e-03  3.273322e-01
orbit23          2.018537e-04  6.242831e-02
orbit24          2.738803e-03  1.981637e-01
orbit25          4.556847e-06  9.375000e-03
orbit26          1.366463e-04  1.962318e-02
orbit27          1.216635e-03  1.597753e-01
orbit28          2.251271e-06  3.683658e-02
orbit29          1.817470e-05  9.983131e-03
orbit30          3.480238e-04  1.380721e-02
orbit31          3.714208e-03  1.649592e-01
orbit32          1.501423e-03  1.009803e-01
orbit33          5.191418e-05  4.396712e-02
orbit34          1.093929e-04  1.246768e-01
orbit35          3.901944e-04  9.583857e-02
orbit36          2.518571e-04  2.628577e-02
orbit37          8.713603e-05  1.112764e-01
orbit38          6.366530e-07  1.821429e-03
orbit39          2.947393e-03  2.028644e-01
orbit40          4.149133e-03  1.115086e-01
orbit41          2.036178e-04  2.630342e-02
orbit42          1.590506e-05  2.810185e-02
orbit43          8.572590e-05  2.663690e-02
orbit44          2.191100e-04  1.370935e-04
orbit45          7.584224e-03  2.745882e-01
orbit46          3.879250e-05  1.498489e-02
orbit47          1.359318e-05  1.883077e-02
orbit48          0.000000e+00  8.333333e-03
orbit49          1.223796e-03  7.914791e-02
orbit50          3.060903e-04  1.865043e-01
orbit51          1.638510e-03  9.782836e-02
orbit52          9.285082e-04  8.183330e-02
orbit53          0.000000e+00  9.524533e-17
orbit54          1.250546e-03  6.017831e-02
orbit55          2.633260e-04  5.646668e-02
orbit56          1.920007e-03  8.980906e-02
orbit57          1.152282e-04  9.920635e-03
orbit58          0.000000e+00  2.543240e-17
orbit59          2.992797e-04  5.390959e-02
orbit60          0.000000e+00  4.523312e-17
orbit61          2.924561e-05  1.857456e-02
orbit62          2.620255e-03  1.590977e-01
orbit63          9.497004e-04  1.136266e-01
orbit64          3.051653e-03  4.076797e-02
orbit65          3.413756e-05  2.922068e-02
orbit66          0.000000e+00  9.285714e-03
orbit67          4.972271e-04  1.987911e-02
orbit68          5.990295e-04  5.449040e-02
orbit69          3.677642e-03  1.662836e-01
orbit70          1.351047e-05  1.594724e-03
orbit71          1.604401e-05  1.223861e-02
orbit72          0.000000e+00  1.693049e-18
AP              -2.259376e-06  1.867521e-02
bet              5.841777e-04  1.838655e-01
ecc              3.465425e-04  1.578431e-02
eccrad           1.146743e-04  3.983200e-02
close            1.535525e-03  1.684365e-01
constraint       1.401398e-03  1.763501e-01
coreness         3.944464e-06  5.650134e-03
knn              1.170523e-03  2.153425e-01
hubscore         5.204738e-04  2.369447e-01
pagerank         5.116137e-04  2.646652e-01
trans            2.429499e-04  8.585052e-02
evcent           1.664470e-04  1.522171e-01
first            8.123316e-05  4.117259e-02
upto_second      2.232612e-03  6.085500e-02
upto_third       3.226852e-03  1.633020e-01
upto_fourth      1.724630e-03  1.562413e-01
upto_fifth       3.798442e-03  1.176864e-01
upto_sixth       1.070487e-03  3.639340e-02
second           2.375921e-03  9.503764e-02
third            5.870373e-03  1.384502e-01
fourth           6.698319e-04  3.340289e-01
fifth            2.778723e-03  2.490291e-01
sixth            5.354147e-03  2.459409e-01
ratio1           3.034051e-03  1.785522e-01
ratio2           3.927440e-03  3.483842e-01
ratio3           6.469234e-03  2.284676e-01
ratio4           2.721915e-03  3.210962e-01
ratio5           6.131578e-04  7.537543e-01
ratio6           3.220564e-03  3.322436e-01
selfinter       -2.293578e-06  3.328094e-03
walktrap_vertex  6.672856e-05  1.852166e-01
bigcom1         -7.234218e-06  3.370528e-02
bigcom2          0.000000e+00  0.000000e+00
bigcom3          2.444899e-05  1.198610e-03
bigcom4          5.561142e-06  1.440171e-02
bigcom6          0.000000e+00  0.000000e+00
bigcom8          1.779747e-04  6.798992e-02
bigcom9          0.000000e+00  0.000000e+00
bigcom11         0.000000e+00  0.000000e+00
bigcom13         0.000000e+00  8.673617e-20
bigcom15         0.000000e+00  8.673617e-21
bigcom16         0.000000e+00  0.000000e+00
bigcom21         0.000000e+00  0.000000e+00
bigcom22         0.000000e+00  0.000000e+00
bigcom24         0.000000e+00  0.000000e+00
bigcom26         0.000000e+00  2.710505e-22
bigcom28         0.000000e+00  3.388132e-23
bigcom30         0.000000e+00  0.000000e+00
bigcom31         0.000000e+00  4.336809e-20
bigcom32         0.000000e+00  0.000000e+00
bigcom33         0.000000e+00  0.000000e+00
bigcom34         0.000000e+00  8.673617e-21
bigcom36         0.000000e+00  0.000000e+00
bigcom37         0.000000e+00  0.000000e+00
bigcom38         0.000000e+00  1.734723e-20
bigcom39         0.000000e+00  0.000000e+00
bigcom40         1.070169e-03  1.489094e-01
bigcom43         0.000000e+00  0.000000e+00
bigcom44         0.000000e+00  8.673617e-21
bigcom46         0.000000e+00  0.000000e+00
bigcom47         0.000000e+00  4.336809e-20
bigcom49         0.000000e+00  1.734723e-20
bigcom50         0.000000e+00  1.734723e-20
bigcom51         0.000000e+00  8.673617e-21
bigcom52         0.000000e+00  0.000000e+00
bigcom54         0.000000e+00  2.602085e-20
bigcom56         0.000000e+00  6.071532e-20
bigcom62         0.000000e+00  8.673617e-21
bigcom66         0.000000e+00  8.673617e-21
bigcom68         0.000000e+00  2.710505e-22
bigcom69         0.000000e+00  8.673617e-21
bigcom71         0.000000e+00  0.000000e+00
bigcom72         0.000000e+00  8.673617e-21
bigcom73         0.000000e+00  6.071532e-20
bigcom74         0.000000e+00  8.673617e-21
bigcom75         0.000000e+00  8.673617e-21
bigcom76         0.000000e+00  3.469447e-20
bigcom77         0.000000e+00  8.673617e-21
bigcom79         0.000000e+00  0.000000e+00
bigcom80         0.000000e+00  0.000000e+00
bigcom82         0.000000e+00  0.000000e+00
bigcom83         0.000000e+00  8.673617e-21
bigcom84         0.000000e+00  8.673617e-21
bigcom85         0.000000e+00  8.673617e-21
bigcom87         0.000000e+00  0.000000e+00
bigcom89         0.000000e+00  1.734723e-20
bigcom91         0.000000e+00  1.734723e-20
bigcom92         1.410156e-04  9.773727e-02
bigcom93         0.000000e+00  8.673617e-21
bigcom96         0.000000e+00  1.734723e-20
bigcom97         0.000000e+00  8.673617e-21
bigcom98         0.000000e+00  1.734723e-20
bigcom99         0.000000e+00  0.000000e+00
bigcom101        0.000000e+00  8.673617e-21
bigcom104        0.000000e+00  0.000000e+00
bigcom106        0.000000e+00  1.734723e-20
bigcom109        0.000000e+00  2.602085e-20
bigcom113        0.000000e+00  0.000000e+00
bigcom116        0.000000e+00  8.944668e-21
bigcom120        0.000000e+00  0.000000e+00
bigcom123        0.000000e+00  0.000000e+00
bigcom126        0.000000e+00  0.000000e+00
bigcom127        0.000000e+00  8.944668e-21
bigcom137        0.000000e+00  8.673617e-21
bigcom139        0.000000e+00  0.000000e+00
bigcom140        0.000000e+00  2.602085e-20
bigcom143        0.000000e+00  0.000000e+00
bigcom145        0.000000e+00  2.602085e-20
bigcom146        0.000000e+00  7.819808e-20
bigcom147        0.000000e+00  0.000000e+00
bigcom149        0.000000e+00  1.734723e-20
bigcom153        0.000000e+00  8.673617e-21
bigcom154        0.000000e+00  8.673617e-21
bigcom156        0.000000e+00  8.673617e-21
bigcom157        0.000000e+00  0.000000e+00
bigcom158        0.000000e+00  0.000000e+00
bigcom160        0.000000e+00  8.673617e-21
bigcom161        0.000000e+00  8.673617e-21
bigcom162        0.000000e+00  8.673617e-21
bigcom164        0.000000e+00  5.204170e-20
bigcom166        0.000000e+00  8.673617e-21
bigcom167        0.000000e+00  9.757820e-21
bigcom171        0.000000e+00  1.734723e-20
bigcom173        0.000000e+00  0.000000e+00
bigcom175        0.000000e+00  0.000000e+00
bigcom176        0.000000e+00  0.000000e+00
bigcom177        0.000000e+00  0.000000e+00
bigcom178        0.000000e+00  8.673617e-20
bigcom180        0.000000e+00  8.673617e-21
bigcom181        6.942145e-05  2.548053e-01
bigcom184        0.000000e+00  0.000000e+00
bigcom186        0.000000e+00  0.000000e+00
bigcom187        0.000000e+00  2.710505e-22
bigcom189        0.000000e+00  0.000000e+00
bigcom194        0.000000e+00  0.000000e+00
bigcom195        0.000000e+00  0.000000e+00
bigcom196        0.000000e+00  0.000000e+00
bigcom204        0.000000e+00  8.673617e-21
bigcom205        0.000000e+00  0.000000e+00
bigcom212        0.000000e+00  1.734723e-20
bigcom214        0.000000e+00  0.000000e+00
bigcom222        0.000000e+00  0.000000e+00
bigcom223        0.000000e+00  0.000000e+00
bigcom226        0.000000e+00  0.000000e+00
bigcom227        0.000000e+00  8.673617e-21
bigcom229        0.000000e+00  2.602085e-20
bigcom233        0.000000e+00  0.000000e+00
bigcom236        0.000000e+00  0.000000e+00
bigcom237        0.000000e+00  2.602085e-20
bigcom246        0.000000e+00  8.673617e-21
bigcom248        0.000000e+00  8.673617e-21
bigcom249        0.000000e+00  1.734723e-20
bigcom250        0.000000e+00  0.000000e+00
bigcom254        0.000000e+00  8.673617e-21
bigcom266        0.000000e+00  8.673617e-21
bigcom269        0.000000e+00  8.673617e-21
bigcom272        0.000000e+00  1.734723e-20
bigcom274        0.000000e+00  0.000000e+00
bigcom281        0.000000e+00  1.084202e-21
bigcom291        0.000000e+00  1.734723e-20
bigcom292        0.000000e+00  8.673617e-21
bigcom295        0.000000e+00  0.000000e+00
bigcom299        0.000000e+00  8.673617e-21
bigcom301        0.000000e+00  8.673617e-21
bigcom306        0.000000e+00  1.734723e-20
bigcom309        0.000000e+00  2.602085e-20
bigcom314        0.000000e+00  0.000000e+00
bigcom321        0.000000e+00  0.000000e+00
bigcom341        0.000000e+00  0.000000e+00
bigcom350        0.000000e+00  0.000000e+00
bigcom353        0.000000e+00  0.000000e+00
bigcom359        0.000000e+00  0.000000e+00
bigcom363        0.000000e+00  0.000000e+00
bigcom365        0.000000e+00  0.000000e+00
bigcom385        0.000000e+00  0.000000e+00
bigcom386        0.000000e+00  8.673617e-21
bigcom408        0.000000e+00  0.000000e+00
bigcom412        0.000000e+00  1.734723e-20
bigcom480        0.000000e+00  0.000000e+00
spin_vertex      1.235675e-04  1.313625e-01
membership_s1    2.545442e-05  1.811016e-02
membership_s3    0.000000e+00  8.673617e-21
membership_s4    0.000000e+00  2.032879e-22
membership_s5    0.000000e+00  3.165870e-19
membership_s6   -2.142238e-06  8.121022e-03
membership_s7    2.783528e-05  2.969720e-02
membership_s8    0.000000e+00  0.000000e+00
membership_s9   -2.333580e-05  9.277665e-02
membership_s11   0.000000e+00  0.000000e+00
membership_s12   0.000000e+00  8.673617e-21
membership_s14   0.000000e+00  0.000000e+00
membership_s15   0.000000e+00  1.084202e-21
membership_s16   0.000000e+00  0.000000e+00
membership_s17   0.000000e+00  0.000000e+00
membership_s18   1.054092e-04  8.560328e-02
membership_s20   0.000000e+00  8.673617e-21
membership_s21  -9.209731e-06  6.875740e-02
membership_s22   0.000000e+00  0.000000e+00
membership_s24   0.000000e+00  0.000000e+00
membership_s25   0.000000e+00  8.673617e-21
membership_s26   0.000000e+00  8.673617e-21
membership_s27   4.519130e-05  8.870807e-03
membership_s28   0.000000e+00  8.673617e-21
membership_s30   6.034752e-05  9.839194e-02
membership_s31   1.099377e-04  1.906989e-01
membership_s32   4.546488e-06  2.382263e-02
membership_s33   0.000000e+00  8.673617e-21
membership_s36   2.039305e-04  5.753116e-02
membership_s37   1.014362e-05  1.010305e-01
V1               2.863441e-03  3.257173e-01
V2               8.862302e-04  5.027966e-01
pdi              3.172510e-05  1.410197e-01
adhesion         1.289415e-03  3.739535e-01
cohesion         3.265163e-04  2.844401e-01
inner            7.788576e-04  2.989610e-01
outer            6.061993e-04  3.510537e-01
ioratio          5.436042e-04  3.417884e-01
comsize          2.138176e-04  2.249850e-01
[1] "Dataset: all_CT Model GLM, run: 7 of 10 2015-06-17 23:51:51"
[1] "glmnet variable coefficients"
                         [,1]          [,2]
(Intercept)     -6.345469e+00 -6.344530e+00
graph0           1.715114e-42  3.270781e-07
graph1          -1.986377e-45 -3.800104e-10
graph2           1.268620e-42  2.413925e-07
graph3          -1.002108e-47 -1.985263e-12
graph4          -3.802553e-48 -7.255939e-13
graph5           1.207999e-44  2.279311e-09
graph6           3.371691e-47  5.814545e-12
graph7           2.293135e-44  4.334065e-09
graph8          -9.496284e-44 -1.908535e-08
graph9          -1.737884e-49 -3.484149e-14
graph10         -6.705524e-50 -1.282030e-14
graph11         -9.152233e-51 -1.744982e-15
graph12         -8.291417e-49 -1.629959e-13
graph13          2.078280e-47  3.936692e-12
graph14         -5.390203e-49 -1.029863e-13
graph15          6.022141e-46  1.138877e-10
graph16         -4.956563e-48 -9.604339e-13
graph17         -2.427233e-49 -7.889535e-14
graph18          6.834224e-46  1.297125e-10
graph19          5.500201e-47  1.030479e-11
graph20         -5.023671e-47 -1.146777e-11
graph21          6.161696e-46  1.166521e-10
graph22          7.348476e-46  1.371622e-10
graph23         -1.818018e-46 -3.618385e-11
graph24          8.734769e-46  1.644704e-10
graph25          9.559038e-45  1.814737e-09
graph26         -2.300559e-47 -1.607767e-11
graph27          3.245924e-44  6.138635e-09
graph28         -3.355378e-44 -6.502533e-09
graph29         -9.877023e-43 -1.896456e-07
orbit0           1.715114e-42  3.270726e-07
orbit1          -1.238521e-43 -2.351842e-08
orbit2          -1.226684e-45 -2.358855e-10
orbit3           1.268620e-42  2.413908e-07
orbit4          -3.818777e-46 -7.182201e-11
orbit5          -5.235796e-48 -1.098518e-12
orbit6          -6.311560e-46 -1.199881e-10
orbit7          -1.536738e-48 -2.948576e-13
orbit8           1.207999e-44  2.279274e-09
orbit9          -4.342648e-44 -8.230047e-09
orbit10          5.820018e-45  1.108856e-09
orbit11         -4.112947e-46 -7.934216e-11
orbit12          2.475841e-43  4.719015e-08
orbit13          3.003531e-45  5.077609e-10
orbit14         -9.496284e-44 -1.908670e-08
orbit15         -1.698630e-47 -3.211794e-12
orbit16         -4.023429e-49 -7.929113e-14
orbit17          6.370013e-48  1.204498e-12
orbit18          9.800122e-48  1.872916e-12
orbit19         -1.963783e-47 -3.731158e-12
orbit20          4.322300e-49  8.210965e-14
orbit21         -4.670824e-50 -8.971150e-15
orbit22         -1.046480e-48 -1.990182e-13
orbit23         -2.754281e-51 -5.282519e-16
orbit24         -2.371910e-46 -4.505343e-11
orbit25          2.766175e-46  5.282275e-11
orbit26         -2.486228e-48 -4.809262e-13
orbit27         -2.654199e-46 -5.000213e-11
orbit28          6.072726e-47  1.151773e-11
orbit29          2.401245e-46  4.575589e-11
orbit30         -1.255514e-47 -2.482910e-12
orbit31         -1.715539e-46 -3.259597e-11
orbit32          5.230307e-48  1.001264e-12
orbit33         -3.479593e-49 -6.681881e-14
orbit34          6.022141e-46  1.138845e-10
orbit35         -3.155604e-45 -5.997160e-10
orbit36         -1.330095e-47 -2.752024e-12
orbit37          1.665131e-46  3.175687e-11
orbit38         -1.187556e-47 -2.285062e-12
orbit39         -5.586485e-45 -1.061205e-09
orbit40          1.109317e-45  2.119066e-10
orbit41         -1.057405e-46 -2.048092e-11
orbit42         -2.750812e-47 -5.295506e-12
orbit43          5.777219e-45  1.102302e-09
orbit44         -6.360735e-46 -1.227179e-10
orbit45         -4.638096e-45 -8.784557e-10
orbit46          2.461044e-45  4.686241e-10
orbit47         -5.234407e-47 -1.034250e-11
orbit48          1.769299e-46  3.331835e-11
orbit49          2.086207e-44  3.985329e-09
orbit50         -2.756890e-45 -5.293427e-10
orbit51          4.404352e-45  8.384292e-10
orbit52          1.791524e-44  3.416953e-09
orbit53          8.008816e-47  1.351071e-11
orbit54          3.566961e-44  6.812296e-09
orbit55         -2.585837e-45 -4.982296e-10
orbit56         -3.652287e-44 -6.925164e-09
orbit57          6.855330e-46  1.282026e-10
orbit58         -1.319818e-45 -2.544959e-10
orbit59          2.242361e-44  4.277409e-09
orbit60          2.187410e-45  4.119361e-10
orbit61         -2.105997e-45 -4.077203e-10
orbit62          2.695747e-43  5.145409e-08
orbit63          3.263250e-45  5.996719e-10
orbit64          2.980402e-44  5.667357e-09
orbit65          2.509105e-43  4.787769e-08
orbit66          1.323792e-44  2.496170e-09
orbit67         -9.047514e-45 -1.747670e-09
orbit68          7.396089e-44  1.404403e-08
orbit69         -3.925011e-44 -7.680660e-09
orbit70          1.349846e-43  2.547956e-08
orbit71         -7.867967e-44 -1.515258e-08
orbit72         -9.877023e-43 -1.896523e-07
AP               1.974484e-39  3.772181e-04
bet             -3.933900e-47 -7.689424e-12
ecc              6.773667e-40  1.287253e-04
eccrad           4.064200e-39  7.723497e-04
close           -1.575262e-38 -2.997095e-03
constraint       1.581006e-40  2.974495e-05
coreness        -5.955494e-42 -1.117350e-06
knn             -1.663547e-42 -3.164495e-07
hubscore        -2.903597e-40 -5.344849e-05
pagerank        -5.424601e-39 -1.040428e-03
trans            8.432195e-40  1.613121e-04
evcent          -5.163198e-40 -9.655935e-05
first            1.715114e-42  3.270578e-07
upto_second     -3.866286e-43 -7.350215e-08
upto_third      -1.590641e-43 -3.026665e-08
upto_fourth     -2.756462e-43 -5.245799e-08
upto_fifth      -8.116264e-43 -1.546853e-07
upto_sixth      -3.148683e-43 -5.959095e-08
second          -4.017617e-43 -7.637950e-08
third           -2.032804e-43 -3.868926e-08
fourth           1.449534e-43  2.757555e-08
fifth            2.795373e-43  5.315560e-08
sixth            1.241018e-42  2.366062e-07
ratio1          -1.611416e-42 -3.065128e-07
ratio2           2.320345e-42  4.411735e-07
ratio3          -4.451131e-43 -9.027753e-08
ratio4           4.733523e-42  8.971171e-07
ratio5           3.602739e-41  6.745489e-06
ratio6           5.661192e-43  1.076092e-07
selfinter        1.176302e-39  2.247667e-04
walktrap_vertex -9.152037e-41 -1.705075e-05
bigcom1         -1.533016e-40 -2.904026e-05
bigcom2         -1.770923e-39 -3.382906e-04
bigcom3          1.281743e-39  2.449958e-04
bigcom4         -6.499951e-40 -1.239138e-04
bigcom6         -1.770332e-39 -3.383726e-04
bigcom8          1.708311e-39  3.266401e-04
bigcom9         -1.777155e-39 -3.396814e-04
bigcom11        -1.772848e-39 -3.387765e-04
bigcom13        -1.774034e-39 -3.391919e-04
bigcom15        -1.774627e-39 -3.395138e-04
bigcom16        -1.770923e-39 -3.385052e-04
bigcom21        -1.781633e-39 -3.403461e-04
bigcom22        -1.800231e-39 -3.438294e-04
bigcom24        -1.770480e-39 -3.383497e-04
bigcom26        -1.783131e-39 -3.407921e-04
bigcom28         8.347843e-40  1.593727e-04
bigcom30        -1.787337e-39 -3.414197e-04
bigcom31        -1.770037e-39 -3.381850e-04
bigcom32        -1.772107e-39 -3.388386e-04
bigcom33        -1.770037e-39 -3.381375e-04
bigcom34        -1.770037e-39 -3.380113e-04
bigcom36        -1.770923e-39 -3.383364e-04
bigcom37        -1.770037e-39 -3.384400e-04
bigcom38        -1.771663e-39 -3.388659e-04
bigcom39        -1.774034e-39 -3.389245e-04
bigcom40         8.021002e-40  1.534174e-04
bigcom43        -1.771071e-39 -3.382412e-04
bigcom44        -1.796267e-39 -3.431049e-04
bigcom46        -1.772403e-39 -3.385928e-04
bigcom47        -1.770923e-39 -3.384598e-04
bigcom49        -1.771367e-39 -3.384269e-04
bigcom50        -1.770776e-39 -3.386143e-04
bigcom51        -1.770037e-39 -3.382819e-04
bigcom52        -1.770185e-39 -3.386393e-04
bigcom54        -1.770037e-39 -3.386241e-04
bigcom56        -1.771811e-39 -3.385740e-04
bigcom62        -1.770037e-39 -3.385561e-04
bigcom66        -1.770185e-39 -3.384157e-04
bigcom68        -1.770185e-39 -3.384273e-04
bigcom69        -1.771367e-39 -3.389690e-04
bigcom71        -1.771811e-39 -3.382813e-04
bigcom72        -1.770185e-39 -3.385308e-04
bigcom73        -1.772403e-39 -3.385991e-04
bigcom74        -1.771515e-39 -3.386542e-04
bigcom75        -1.769889e-39 -3.381933e-04
bigcom76        -1.770628e-39 -3.382574e-04
bigcom77        -1.770923e-39 -3.385583e-04
bigcom79        -1.770185e-39 -3.385627e-04
bigcom80        -1.770628e-39 -3.387533e-04
bigcom82        -1.770480e-39 -3.383403e-04
bigcom83        -1.770037e-39 -3.381568e-04
bigcom84        -1.770628e-39 -3.382405e-04
bigcom85        -1.770628e-39 -3.385076e-04
bigcom87        -1.771071e-39 -3.384356e-04
bigcom89        -1.769889e-39 -3.381140e-04
bigcom91        -1.770776e-39 -3.382918e-04
bigcom92         2.987610e-38  5.707600e-03
bigcom93        -1.769889e-39 -3.379462e-04
bigcom96        -1.770037e-39 -3.386633e-04
bigcom97        -1.771515e-39 -3.386316e-04
bigcom98        -1.770185e-39 -3.386411e-04
bigcom99        -1.770037e-39 -3.388555e-04
bigcom101       -1.772551e-39 -3.386395e-04
bigcom104       -1.770923e-39 -3.380877e-04
bigcom106       -1.770332e-39 -3.386401e-04
bigcom109       -1.770185e-39 -3.381683e-04
bigcom113       -1.770628e-39 -3.385457e-04
bigcom116       -1.776113e-39 -3.392245e-04
bigcom120       -1.770037e-39 -3.386873e-04
bigcom123       -1.770037e-39 -3.377790e-04
bigcom126       -1.770037e-39 -3.387536e-04
bigcom127       -1.770037e-39 -3.382538e-04
bigcom137       -1.770923e-39 -3.386984e-04
bigcom139       -1.770185e-39 -3.382327e-04
bigcom140       -1.770332e-39 -3.385345e-04
bigcom143       -1.770037e-39 -3.386354e-04
bigcom145       -1.770037e-39 -3.377344e-04
bigcom146       -1.770480e-39 -3.377859e-04
bigcom147       -1.772107e-39 -3.383462e-04
bigcom149       -1.770037e-39 -3.378827e-04
bigcom153       -1.771367e-39 -3.387714e-04
bigcom154       -1.771515e-39 -3.383293e-04
bigcom156       -1.770480e-39 -3.385557e-04
bigcom157       -1.771367e-39 -3.384321e-04
bigcom158       -1.770037e-39 -3.388332e-04
bigcom160       -1.770185e-39 -3.381740e-04
bigcom161       -1.770037e-39 -3.383127e-04
bigcom162       -1.769741e-39 -3.380940e-04
bigcom164       -1.770037e-39 -3.384735e-04
bigcom166       -1.771219e-39 -3.385672e-04
bigcom167       -1.772403e-39 -3.386172e-04
bigcom171       -1.770776e-39 -3.384991e-04
bigcom173       -1.770185e-39 -3.381705e-04
bigcom175       -1.770037e-39 -3.380674e-04
bigcom176       -1.770037e-39 -3.384587e-04
bigcom177       -1.770037e-39 -3.382202e-04
bigcom178       -1.770332e-39 -3.384609e-04
bigcom180       -1.770037e-39 -3.378619e-04
bigcom181        1.106302e-37  2.113575e-02
bigcom184       -1.769889e-39 -3.373389e-04
bigcom186       -1.769889e-39 -3.385670e-04
bigcom187       -1.770037e-39 -3.382527e-04
bigcom189       -1.771219e-39 -3.388239e-04
bigcom194       -1.770332e-39 -3.383034e-04
bigcom195       -1.770185e-39 -3.385671e-04
bigcom196       -1.770037e-39 -3.384464e-04
bigcom204       -1.770776e-39 -3.380791e-04
bigcom205       -1.770185e-39 -3.384762e-04
bigcom212       -1.770185e-39 -3.382961e-04
bigcom214       -1.770332e-39 -3.384927e-04
bigcom222       -1.770037e-39 -3.382599e-04
bigcom223       -1.770185e-39 -3.379915e-04
bigcom226       -1.769594e-39 -3.381947e-04
bigcom227       -1.770037e-39 -3.382537e-04
bigcom229       -1.770037e-39 -3.382237e-04
bigcom233       -1.769889e-39 -3.386537e-04
bigcom236       -1.769889e-39 -3.383099e-04
bigcom237       -1.770037e-39 -3.382827e-04
bigcom246       -1.771071e-39 -3.382319e-04
bigcom248       -1.771515e-39 -3.383587e-04
bigcom249       -1.770037e-39 -3.380712e-04
bigcom250       -1.771663e-39 -3.383773e-04
bigcom254       -1.770332e-39 -3.381796e-04
bigcom266       -1.770037e-39 -3.384922e-04
bigcom269       -1.770628e-39 -3.385814e-04
bigcom272       -1.770037e-39 -3.387234e-04
bigcom274       -1.775965e-39 -3.397942e-04
bigcom281       -1.770332e-39 -3.383876e-04
bigcom291       -1.770185e-39 -3.382045e-04
bigcom292       -1.769889e-39 -3.383363e-04
bigcom295       -1.770037e-39 -3.382949e-04
bigcom299       -1.770037e-39 -3.384583e-04
bigcom301       -1.770923e-39 -3.382395e-04
bigcom306       -1.769889e-39 -3.387268e-04
bigcom309       -1.770185e-39 -3.384351e-04
bigcom314       -1.770185e-39 -3.385314e-04
bigcom321       -1.770776e-39 -3.383889e-04
bigcom341       -1.770037e-39 -3.381707e-04
bigcom350       -1.770037e-39 -3.385582e-04
bigcom353       -1.769889e-39 -3.382827e-04
bigcom359       -1.770037e-39 -3.384572e-04
bigcom363       -1.769889e-39 -3.384734e-04
bigcom365       -1.770037e-39 -3.384577e-04
bigcom385       -1.770037e-39 -3.385503e-04
bigcom386       -1.769741e-39 -3.379408e-04
bigcom408       -1.770628e-39 -3.383245e-04
bigcom412       -1.770185e-39 -3.378799e-04
bigcom480       -1.770185e-39 -3.383803e-04
spin_vertex     -3.127205e-41 -6.821456e-06
membership_s1   -1.072280e-39 -2.051005e-04
membership_s3   -1.771959e-39 -3.393166e-04
membership_s4   -7.225177e-40 -1.380552e-04
membership_s5   -1.929954e-39 -3.686313e-04
membership_s6   -7.022899e-40 -1.330432e-04
membership_s7    1.315034e-39  2.512399e-04
membership_s8   -1.771219e-39 -3.389642e-04
membership_s9    6.565291e-38  1.254178e-02
membership_s11  -1.770776e-39 -3.391292e-04
membership_s12  -1.771219e-39 -3.385686e-04
membership_s14  -1.770776e-39 -3.392903e-04
membership_s15  -1.795507e-39 -3.431404e-04
membership_s16  -1.771071e-39 -3.388650e-04
membership_s17  -1.770776e-39 -3.390585e-04
membership_s18   9.047393e-39  1.728503e-03
membership_s20  -1.770185e-39 -3.388691e-04
membership_s21   4.061999e-39  7.759088e-04
membership_s22  -1.773885e-39 -3.392263e-04
membership_s24  -1.774627e-39 -3.393881e-04
membership_s25  -1.772551e-39 -3.387351e-04
membership_s26  -1.771811e-39 -3.398775e-04
membership_s27  -5.618012e-40 -1.072989e-04
membership_s28  -1.771811e-39 -3.391414e-04
membership_s30   1.804779e-39  3.447409e-04
membership_s31   1.699239e-39  3.240403e-04
membership_s32  -3.331038e-40 -6.371209e-05
membership_s33  -1.770332e-39 -3.396393e-04
membership_s36  -1.355103e-39 -2.589122e-04
membership_s37   8.608220e-39  1.644426e-03
V1               2.927585e-39  5.569462e-04
V2               2.479464e-39  4.725318e-04
pdi              6.738787e-38  1.282031e-02
adhesion        -6.595230e-44 -1.250920e-08
cohesion         1.307696e-43  2.480143e-08
inner            2.512999e-44  4.741557e-09
outer            8.486303e-44  1.610793e-08
ioratio          2.850531e-39  5.422881e-04
comsize          4.062535e-43  7.720633e-08
[1] "Dataset: all_CT Model GBM, run: 8 of 10 2015-06-17 23:51:52"
Iter   TrainDeviance   ValidDeviance   StepSize   Improve
     1        0.0203            -nan     0.0100   -0.0000
     2        0.0188            -nan     0.0100   -0.0000
     3        0.0179            -nan     0.0100   -0.0000
     4        0.0172            -nan     0.0100   -0.0000
     5        0.0166            -nan     0.0100   -0.0000
     6        0.0158            -nan     0.0100   -0.0000
     7        0.0141            -nan     0.0100   -0.0000
     8        0.0137            -nan     0.0100    0.0000
     9        0.0134            -nan     0.0100   -0.0000
    10        0.0133            -nan     0.0100   -0.0000
    20        0.0113            -nan     0.0100   -0.0000
    40        0.0093            -nan     0.0100   -0.0000
    60        0.0080            -nan     0.0100   -0.0000
    80        0.0070            -nan     0.0100   -0.0000
   100        0.0064            -nan     0.0100    0.0000
   120        0.0057            -nan     0.0100   -0.0000
   140        0.0052            -nan     0.0100   -0.0000
   160        0.0047            -nan     0.0100   -0.0000
   180        0.0044            -nan     0.0100   -0.0000
   200        0.0040            -nan     0.0100   -0.0000
   220        0.0038            -nan     0.0100   -0.0000
   240        0.0035            -nan     0.0100   -0.0000
   260        0.0032            -nan     0.0100   -0.0000
   280        0.0031            -nan     0.0100   -0.0000
   300        0.0029            -nan     0.0100   -0.0000
   320        0.0026            -nan     0.0100   -0.0000
   340        0.0025            -nan     0.0100   -0.0000
   357        0.0024            -nan     0.0100   -0.0000

[1] "GBM variable coefficients"
                            var     rel.inf
V2                           V2 5.664619443
ratio4                   ratio4 5.019930782
ratio5                   ratio5 4.962044256
graph25                 graph25 4.726689194
outer                     outer 3.397553010
bigcom181             bigcom181 3.349314046
ratio2                   ratio2 3.190303836
spin_vertex         spin_vertex 3.022119198
fourth                   fourth 2.472833767
fifth                     fifth 2.453605037
V1                           V1 1.975255444
pagerank               pagerank 1.956558468
graph13                 graph13 1.910758796
bigcom40               bigcom40 1.771958324
comsize                 comsize 1.739669947
walktrap_vertex walktrap_vertex 1.701243289
constraint           constraint 1.594066374
orbit18                 orbit18 1.558282213
bet                         bet 1.525033704
adhesion               adhesion 1.524339659
trans                     trans 1.521050870
orbit69                 orbit69 1.514431602
ratio1                   ratio1 1.498300229
graph0                   graph0 1.489629313
ratio6                   ratio6 1.368118587
membership_s9     membership_s9 1.353837680
graph1                   graph1 1.197941719
orbit50                 orbit50 1.100273292
close                     close 1.088222355
knn                         knn 1.080631505
membership_s30   membership_s30 1.041282637
graph5                   graph5 1.032725461
cohesion               cohesion 0.989648188
orbit20                 orbit20 0.981407210
inner                     inner 0.903035257
orbit62                 orbit62 0.835123396
bigcom92               bigcom92 0.834768896
orbit19                 orbit19 0.817688031
graph6                   graph6 0.689325967
graph3                   graph3 0.679834326
graph4                   graph4 0.620995950
orbit35                 orbit35 0.600351644
bigcom1                 bigcom1 0.594950170
graph16                 graph16 0.582683504
orbit17                 orbit17 0.576404436
upto_third           upto_third 0.570205199
orbit45                 orbit45 0.535865842
ecc                         ecc 0.529228203
orbit39                 orbit39 0.519399706
graph10                 graph10 0.517921966
third                     third 0.489198632
sixth                     sixth 0.485605577
orbit21                 orbit21 0.482080166
graph20                 graph20 0.468080773
pdi                         pdi 0.467934144
orbit36                 orbit36 0.463817879
ratio3                   ratio3 0.449289437
orbit64                 orbit64 0.448399855
orbit22                 orbit22 0.432645844
graph11                 graph11 0.422589218
graph17                 graph17 0.419776469
membership_s18   membership_s18 0.416602588
ioratio                 ioratio 0.415175692
membership_s1     membership_s1 0.409853937
graph9                   graph9 0.384143915
orbit24                 orbit24 0.367371031
upto_fifth           upto_fifth 0.354177285
graph2                   graph2 0.337580346
graph21                 graph21 0.320874976
graph14                 graph14 0.314667386
orbit41                 orbit41 0.312095148
orbit63                 orbit63 0.311661831
orbit5                   orbit5 0.310615376
graph12                 graph12 0.290361151
orbit27                 orbit27 0.288604231
coreness               coreness 0.277776699
graph7                   graph7 0.264782875
graph15                 graph15 0.263873941
orbit25                 orbit25 0.251970597
orbit49                 orbit49 0.242996543
hubscore               hubscore 0.222681054
orbit28                 orbit28 0.199601540
membership_s21   membership_s21 0.195246669
graph23                 graph23 0.193751790
orbit31                 orbit31 0.190068326
membership_s6     membership_s6 0.184597900
orbit47                 orbit47 0.178315226
orbit44                 orbit44 0.175707554
orbit13                 orbit13 0.170708988
graph26                 graph26 0.169377480
orbit16                 orbit16 0.167100344
graph19                 graph19 0.161551110
orbit2                   orbit2 0.158698496
graph18                 graph18 0.153324732
orbit37                 orbit37 0.137759670
orbit65                 orbit65 0.134256635
selfinter             selfinter 0.133565858
orbit1                   orbit1 0.133151362
graph28                 graph28 0.128692851
orbit56                 orbit56 0.123255306
membership_s37   membership_s37 0.121806944
graph22                 graph22 0.118559291
orbit30                 orbit30 0.112255948
upto_sixth           upto_sixth 0.109010262
graph24                 graph24 0.108119578
orbit70                 orbit70 0.103114338
membership_s7     membership_s7 0.102002827
orbit52                 orbit52 0.094421990
graph27                 graph27 0.092782358
membership_s31   membership_s31 0.091950246
upto_fourth         upto_fourth 0.089233026
evcent                   evcent 0.087366493
orbit61                 orbit61 0.086742965
orbit32                 orbit32 0.085621669
orbit71                 orbit71 0.082530936
orbit57                 orbit57 0.080108392
orbit29                 orbit29 0.073167155
orbit11                 orbit11 0.068955689
bigcom3                 bigcom3 0.065005586
orbit46                 orbit46 0.063455880
orbit60                 orbit60 0.060946496
bigcom4                 bigcom4 0.056634498
orbit55                 orbit55 0.045984929
graph8                   graph8 0.045438170
orbit4                   orbit4 0.044010838
orbit59                 orbit59 0.041357926
orbit66                 orbit66 0.041238270
orbit7                   orbit7 0.040661468
orbit23                 orbit23 0.029290357
orbit51                 orbit51 0.028598898
orbit54                 orbit54 0.020297804
orbit68                 orbit68 0.012744581
membership_s27   membership_s27 0.009316728
orbit15                 orbit15 0.008494737
orbit12                 orbit12 0.007509564
membership_s4     membership_s4 0.007010832
bigcom71               bigcom71 0.005070879
orbit26                 orbit26 0.001703093
graph29                 graph29 0.000000000
orbit0                   orbit0 0.000000000
orbit3                   orbit3 0.000000000
orbit6                   orbit6 0.000000000
orbit8                   orbit8 0.000000000
orbit9                   orbit9 0.000000000
orbit10                 orbit10 0.000000000
orbit14                 orbit14 0.000000000
orbit33                 orbit33 0.000000000
orbit34                 orbit34 0.000000000
orbit38                 orbit38 0.000000000
orbit40                 orbit40 0.000000000
orbit42                 orbit42 0.000000000
orbit43                 orbit43 0.000000000
orbit48                 orbit48 0.000000000
orbit53                 orbit53 0.000000000
orbit58                 orbit58 0.000000000
orbit67                 orbit67 0.000000000
orbit72                 orbit72 0.000000000
AP                           AP 0.000000000
eccrad                   eccrad 0.000000000
first                     first 0.000000000
upto_second         upto_second 0.000000000
second                   second 0.000000000
bigcom2                 bigcom2 0.000000000
bigcom6                 bigcom6 0.000000000
bigcom8                 bigcom8 0.000000000
bigcom9                 bigcom9 0.000000000
bigcom11               bigcom11 0.000000000
bigcom13               bigcom13 0.000000000
bigcom15               bigcom15 0.000000000
bigcom16               bigcom16 0.000000000
bigcom21               bigcom21 0.000000000
bigcom22               bigcom22 0.000000000
bigcom24               bigcom24 0.000000000
bigcom26               bigcom26 0.000000000
bigcom28               bigcom28 0.000000000
bigcom30               bigcom30 0.000000000
bigcom31               bigcom31 0.000000000
bigcom32               bigcom32 0.000000000
bigcom33               bigcom33 0.000000000
bigcom34               bigcom34 0.000000000
bigcom36               bigcom36 0.000000000
bigcom37               bigcom37 0.000000000
bigcom38               bigcom38 0.000000000
bigcom39               bigcom39 0.000000000
bigcom43               bigcom43 0.000000000
bigcom44               bigcom44 0.000000000
bigcom46               bigcom46 0.000000000
bigcom47               bigcom47 0.000000000
bigcom49               bigcom49 0.000000000
bigcom50               bigcom50 0.000000000
bigcom51               bigcom51 0.000000000
bigcom52               bigcom52 0.000000000
bigcom54               bigcom54 0.000000000
bigcom56               bigcom56 0.000000000
bigcom62               bigcom62 0.000000000
bigcom66               bigcom66 0.000000000
bigcom68               bigcom68 0.000000000
bigcom69               bigcom69 0.000000000
bigcom72               bigcom72 0.000000000
bigcom73               bigcom73 0.000000000
bigcom74               bigcom74 0.000000000
bigcom75               bigcom75 0.000000000
bigcom76               bigcom76 0.000000000
bigcom77               bigcom77 0.000000000
bigcom79               bigcom79 0.000000000
bigcom80               bigcom80 0.000000000
bigcom82               bigcom82 0.000000000
bigcom83               bigcom83 0.000000000
bigcom84               bigcom84 0.000000000
bigcom85               bigcom85 0.000000000
bigcom87               bigcom87 0.000000000
bigcom89               bigcom89 0.000000000
bigcom91               bigcom91 0.000000000
bigcom93               bigcom93 0.000000000
bigcom96               bigcom96 0.000000000
bigcom97               bigcom97 0.000000000
bigcom98               bigcom98 0.000000000
bigcom99               bigcom99 0.000000000
bigcom101             bigcom101 0.000000000
bigcom104             bigcom104 0.000000000
bigcom106             bigcom106 0.000000000
bigcom109             bigcom109 0.000000000
bigcom113             bigcom113 0.000000000
bigcom116             bigcom116 0.000000000
bigcom120             bigcom120 0.000000000
bigcom123             bigcom123 0.000000000
bigcom126             bigcom126 0.000000000
bigcom127             bigcom127 0.000000000
bigcom137             bigcom137 0.000000000
bigcom139             bigcom139 0.000000000
bigcom140             bigcom140 0.000000000
bigcom143             bigcom143 0.000000000
bigcom145             bigcom145 0.000000000
bigcom146             bigcom146 0.000000000
bigcom147             bigcom147 0.000000000
bigcom149             bigcom149 0.000000000
bigcom153             bigcom153 0.000000000
bigcom154             bigcom154 0.000000000
bigcom156             bigcom156 0.000000000
bigcom157             bigcom157 0.000000000
bigcom158             bigcom158 0.000000000
bigcom160             bigcom160 0.000000000
bigcom161             bigcom161 0.000000000
bigcom162             bigcom162 0.000000000
bigcom164             bigcom164 0.000000000
bigcom166             bigcom166 0.000000000
bigcom167             bigcom167 0.000000000
bigcom171             bigcom171 0.000000000
bigcom173             bigcom173 0.000000000
bigcom175             bigcom175 0.000000000
bigcom176             bigcom176 0.000000000
bigcom177             bigcom177 0.000000000
bigcom178             bigcom178 0.000000000
bigcom180             bigcom180 0.000000000
bigcom184             bigcom184 0.000000000
bigcom186             bigcom186 0.000000000
bigcom187             bigcom187 0.000000000
bigcom189             bigcom189 0.000000000
bigcom194             bigcom194 0.000000000
bigcom195             bigcom195 0.000000000
bigcom196             bigcom196 0.000000000
bigcom204             bigcom204 0.000000000
bigcom205             bigcom205 0.000000000
bigcom212             bigcom212 0.000000000
bigcom214             bigcom214 0.000000000
bigcom222             bigcom222 0.000000000
bigcom223             bigcom223 0.000000000
bigcom226             bigcom226 0.000000000
bigcom227             bigcom227 0.000000000
bigcom229             bigcom229 0.000000000
bigcom233             bigcom233 0.000000000
bigcom236             bigcom236 0.000000000
bigcom237             bigcom237 0.000000000
bigcom246             bigcom246 0.000000000
bigcom248             bigcom248 0.000000000
bigcom249             bigcom249 0.000000000
bigcom250             bigcom250 0.000000000
bigcom254             bigcom254 0.000000000
bigcom266             bigcom266 0.000000000
bigcom269             bigcom269 0.000000000
bigcom272             bigcom272 0.000000000
bigcom274             bigcom274 0.000000000
bigcom281             bigcom281 0.000000000
bigcom291             bigcom291 0.000000000
bigcom292             bigcom292 0.000000000
bigcom295             bigcom295 0.000000000
bigcom299             bigcom299 0.000000000
bigcom301             bigcom301 0.000000000
bigcom306             bigcom306 0.000000000
bigcom309             bigcom309 0.000000000
bigcom314             bigcom314 0.000000000
bigcom321             bigcom321 0.000000000
bigcom341             bigcom341 0.000000000
bigcom350             bigcom350 0.000000000
bigcom353             bigcom353 0.000000000
bigcom359             bigcom359 0.000000000
bigcom363             bigcom363 0.000000000
bigcom365             bigcom365 0.000000000
bigcom385             bigcom385 0.000000000
bigcom386             bigcom386 0.000000000
bigcom408             bigcom408 0.000000000
bigcom412             bigcom412 0.000000000
bigcom480             bigcom480 0.000000000
membership_s3     membership_s3 0.000000000
membership_s5     membership_s5 0.000000000
membership_s8     membership_s8 0.000000000
membership_s11   membership_s11 0.000000000
membership_s12   membership_s12 0.000000000
membership_s14   membership_s14 0.000000000
membership_s15   membership_s15 0.000000000
membership_s16   membership_s16 0.000000000
membership_s17   membership_s17 0.000000000
membership_s20   membership_s20 0.000000000
membership_s22   membership_s22 0.000000000
membership_s24   membership_s24 0.000000000
membership_s25   membership_s25 0.000000000
membership_s26   membership_s26 0.000000000
membership_s28   membership_s28 0.000000000
membership_s32   membership_s32 0.000000000
membership_s33   membership_s33 0.000000000
membership_s36   membership_s36 0.000000000
[1] "Dataset: all_CT Model RF, run: 8 of 10 2015-06-17 23:57:40"
     |      Out-of-bag   |
Tree |      MSE  %Var(y) |
   1 | 0.002775   175.95 |
   2 | 0.002652   168.12 |
   3 | 0.002779   176.14 |
   4 | 0.002546   161.39 |
   5 | 0.002411   152.85 |
   6 |  0.00211   133.79 |
   7 | 0.002059   130.56 |
   8 | 0.002021   128.13 |
   9 | 0.001904   120.71 |
  10 | 0.001987   125.94 |
  11 | 0.001959   124.18 |
  12 | 0.001938   122.84 |
  13 | 0.001956   124.03 |
  14 | 0.001914   121.31 |
  15 | 0.001909   121.05 |
  16 |  0.00188   119.17 |
  17 | 0.001893   120.03 |
  18 | 0.001891   119.87 |
  19 | 0.001924   121.99 |
  20 | 0.001895   120.15 |
  21 | 0.001878   119.04 |
  22 | 0.001866   118.32 |
  23 | 0.001848   117.18 |
  24 | 0.001843   116.82 |
  25 | 0.001821   115.42 |
  26 | 0.001801   114.19 |
  27 | 0.001802   114.21 |
  28 | 0.001801   114.19 |
  29 | 0.001797   113.90 |
  30 | 0.001788   113.33 |
  31 | 0.001774   112.44 |
  32 | 0.001782   112.98 |
  33 |  0.00177   112.21 |
  34 | 0.001769   112.14 |
  35 | 0.001772   112.33 |
  36 | 0.001775   112.52 |
  37 | 0.001784   113.12 |
  38 | 0.001782   112.99 |
  39 | 0.001777   112.63 |
  40 | 0.001784   113.10 |
  41 | 0.001789   113.39 |
  42 | 0.001782   112.98 |
  43 | 0.001783   113.06 |
  44 |  0.00178   112.84 |
  45 | 0.001776   112.60 |
  46 | 0.001769   112.17 |
  47 | 0.001762   111.71 |
  48 | 0.001759   111.50 |
  49 | 0.001756   111.30 |
  50 | 0.001755   111.26 |
  51 | 0.001754   111.21 |
  52 | 0.001757   111.36 |
  53 | 0.001757   111.38 |
  54 | 0.001755   111.26 |
  55 | 0.001756   111.34 |
  56 | 0.001751   111.03 |
  57 | 0.001749   110.90 |
  58 | 0.001746   110.70 |
  59 | 0.001746   110.68 |
  60 | 0.001745   110.62 |
  61 | 0.001744   110.59 |
  62 | 0.001742   110.41 |
  63 | 0.001742   110.42 |
  64 | 0.001743   110.49 |
  65 | 0.001741   110.39 |
  66 | 0.001738   110.19 |
  67 | 0.001737   110.12 |
  68 | 0.001735   110.01 |
  69 |  0.00173   109.66 |
  70 |  0.00173   109.66 |
  71 | 0.001728   109.57 |
  72 | 0.001727   109.46 |
  73 | 0.001726   109.40 |
  74 | 0.001721   109.12 |
  75 | 0.001722   109.19 |
  76 |  0.00172   109.03 |
  77 |  0.00172   109.02 |
  78 |  0.00172   109.01 |
  79 | 0.001718   108.93 |
  80 | 0.001719   108.96 |
  81 |  0.00172   109.05 |
  82 |  0.00172   109.04 |
  83 | 0.001716   108.79 |
  84 | 0.001717   108.83 |
  85 | 0.001713   108.61 |
  86 |  0.00171   108.42 |
  87 |  0.00171   108.42 |
  88 | 0.001711   108.48 |
  89 |  0.00171   108.42 |
  90 | 0.001713   108.58 |
  91 | 0.001713   108.57 |
  92 | 0.001709   108.37 |
  93 | 0.001706   108.14 |
  94 | 0.001706   108.14 |
  95 | 0.001708   108.25 |
  96 | 0.001707   108.19 |
  97 | 0.001704   108.06 |
  98 | 0.001704   108.06 |
  99 | 0.001703   107.94 |
 100 | 0.001704   108.03 |
[1] "Random Forest variable coefficients"
                      %IncMSE IncNodePurity
graph5           3.717957e-04  4.456431e-02
graph6           8.558899e-05  5.545270e-02
graph7           4.788968e-04  1.209028e-01
graph8           2.879601e-04  7.407384e-02
graph9           3.408838e-04  1.565081e-01
graph10          1.060405e-03  7.577263e-02
graph11          9.589048e-03  2.283400e-01
graph12          1.940458e-03  7.877879e-02
graph13          2.868266e-03  2.239472e-01
graph14          4.431732e-03  9.457467e-02
graph15          7.639485e-05  6.202124e-02
graph16          2.468364e-03  1.310737e-01
graph17          1.451090e-04  1.047825e-01
graph18          2.964178e-05  1.925139e-02
graph19          2.090953e-03  4.473417e-02
graph20          5.212856e-04  8.938631e-02
graph21          1.125723e-05  3.679521e-02
graph22          4.995248e-05  1.488268e-02
graph23          6.849990e-04  1.694779e-01
graph24          2.288330e-06  2.456522e-02
graph25          1.163247e-03  9.250131e-02
graph26          1.589442e-04  5.194056e-02
graph27          1.672890e-03  5.523809e-02
graph28          9.586214e-05  3.383772e-02
graph29          0.000000e+00  2.558040e-21
orbit0           2.271502e-03  1.054664e-01
orbit1           2.151771e-03  1.905241e-01
orbit2           8.114630e-05  8.540140e-02
orbit3           4.066013e-05  2.264120e-02
orbit4           4.116775e-04  5.971592e-02
orbit5           2.203083e-04  1.002092e-01
orbit6           1.235607e-03  9.697716e-02
orbit7           7.430626e-04  3.982349e-02
orbit8           1.165287e-03  8.669779e-02
orbit9           1.358021e-03  1.079744e-01
orbit10          0.000000e+00  3.428571e-02
orbit11          5.313620e-04  2.972245e-02
orbit12          4.537132e-04  2.456098e-02
orbit13          5.051866e-04  2.246235e-02
orbit14          3.025057e-05  1.636090e-02
orbit15          1.186480e-03  1.862852e-01
orbit16          1.026597e-03  1.983755e-02
orbit17          6.450932e-04  5.845370e-02
orbit18          5.447595e-04  1.335257e-01
orbit19          3.467076e-03  1.940917e-01
orbit20          3.702290e-04  1.269295e-01
orbit21          3.432350e-04  7.469265e-02
orbit22          6.680487e-03  2.890004e-01
orbit23          3.037552e-04  7.071220e-02
orbit24          7.446790e-04  1.176891e-01
orbit25          3.184315e-04  1.702073e-02
orbit26          7.856555e-05  2.959708e-02
orbit27          2.391727e-03  8.245053e-02
orbit28          9.037118e-06  2.636752e-02
orbit29          1.798965e-05  7.224276e-02
orbit30          1.514456e-04  7.272209e-03
orbit31          4.196986e-03  1.145248e-01
orbit32          1.366908e-03  8.076363e-02
orbit33          9.920635e-07  1.000000e-02
orbit34          2.897621e-04  6.676731e-02
orbit35          2.266318e-03  2.147311e-01
orbit36          1.373383e-03  1.551790e-02
orbit37          1.357116e-03  1.845663e-02
orbit38          5.299014e-06  4.900000e-02
orbit39          1.441407e-03  8.129617e-02
orbit40          4.512635e-06  2.541667e-02
orbit41          3.705205e-04  1.682430e-02
orbit42          1.454864e-03  3.745870e-02
orbit43          0.000000e+00  2.444444e-02
orbit44          0.000000e+00  1.083333e-02
orbit45          2.465938e-03  1.574089e-01
orbit46          2.261932e-06  1.600000e-02
orbit47          4.662338e-04  1.199732e-01
orbit48          6.843186e-06  1.027747e-02
orbit49          6.157115e-04  9.190433e-02
orbit50          1.471176e-04  2.717682e-01
orbit51          2.163124e-04  5.284430e-02
orbit52          1.028742e-03  1.198111e-01
orbit53          0.000000e+00  1.500000e-02
orbit54          5.050330e-06  3.931821e-02
orbit55          2.941034e-04  3.222666e-02
orbit56          6.390030e-04  8.835786e-02
orbit57          1.543323e-04  1.681762e-02
orbit58          1.270899e-06  1.720588e-02
orbit59         -2.236136e-06  9.166667e-03
orbit60          1.515679e-04  2.617691e-02
orbit61          5.412616e-04  4.695279e-02
orbit62          1.333162e-03  1.032549e-01
orbit63          2.689699e-04  5.046274e-02
orbit64          1.625116e-03  8.837584e-02
orbit65          1.293907e-04  2.272832e-02
orbit66         -4.626416e-06  5.630556e-02
orbit67          5.623676e-04  1.000772e-02
orbit68          7.644138e-04  6.114840e-02
orbit69          6.546251e-03  1.588047e-01
orbit70          1.569362e-05  1.900966e-02
orbit71          2.041157e-04  7.921282e-02
orbit72          0.000000e+00  2.608861e-21
AP               3.294510e-06  1.126504e-02
bet              9.005512e-04  1.879466e-01
ecc              6.105680e-05  4.748102e-02
eccrad           2.438157e-04  2.326721e-02
close            2.685498e-03  1.280102e-01
constraint       1.613271e-04  1.665836e-01
coreness         1.260959e-05  5.269226e-02
knn              1.256193e-03  2.587082e-01
hubscore         5.692453e-04  2.219706e-01
pagerank         2.267195e-04  6.888501e-02
trans            9.391635e-05  1.149754e-02
evcent           1.383338e-03  1.363409e-01
first            3.947048e-04  1.985374e-02
upto_second      4.277096e-03  1.390500e-01
upto_third       4.454250e-03  1.957416e-01
upto_fourth      7.771705e-04  2.245845e-01
upto_fifth       4.044522e-03  2.331799e-01
upto_sixth       8.510815e-05  8.916899e-02
second           2.334543e-03  1.484239e-01
third            3.643280e-03  1.151496e-01
fourth           1.269893e-03  3.017810e-01
fifth            1.561268e-03  2.438109e-01
sixth            5.584480e-03  1.604602e-01
ratio1           6.428895e-04  2.274610e-01
ratio2           1.073289e-02  4.560558e-01
ratio3           3.495244e-03  2.446267e-01
ratio4           3.459719e-03  5.097075e-01
ratio5           1.867823e-04  7.159624e-01
ratio6           3.367352e-03  3.160970e-01
selfinter        0.000000e+00  1.965116e-21
walktrap_vertex  9.276200e-05  2.282053e-01
bigcom1         -6.941075e-06  3.978462e-02
bigcom2          0.000000e+00  0.000000e+00
bigcom3         -7.035008e-06  1.105359e-02
bigcom4          1.372428e-05  2.791409e-05
bigcom6          0.000000e+00  0.000000e+00
bigcom8          0.000000e+00  2.710505e-22
bigcom9          0.000000e+00  1.355253e-21
bigcom11         0.000000e+00  4.065758e-22
bigcom13         0.000000e+00  0.000000e+00
bigcom15         0.000000e+00  1.355253e-22
bigcom16         0.000000e+00  0.000000e+00
bigcom21         0.000000e+00  5.421011e-22
bigcom22         0.000000e+00  8.131516e-22
bigcom24         0.000000e+00  5.421011e-22
bigcom26         0.000000e+00  0.000000e+00
bigcom28         0.000000e+00  7.285576e-05
bigcom30         0.000000e+00  2.710505e-22
bigcom31         0.000000e+00  0.000000e+00
bigcom32         0.000000e+00  8.673617e-21
bigcom33         0.000000e+00  0.000000e+00
bigcom34         0.000000e+00  0.000000e+00
bigcom36         0.000000e+00  0.000000e+00
bigcom37         0.000000e+00  0.000000e+00
bigcom38         0.000000e+00  0.000000e+00
bigcom39         0.000000e+00  0.000000e+00
bigcom40         1.130761e-03  1.833082e-01
bigcom43         0.000000e+00  0.000000e+00
bigcom44         0.000000e+00  5.421011e-22
bigcom46         0.000000e+00  0.000000e+00
bigcom47         0.000000e+00  0.000000e+00
bigcom49         0.000000e+00  0.000000e+00
bigcom50         0.000000e+00  0.000000e+00
bigcom51         0.000000e+00  0.000000e+00
bigcom52         0.000000e+00  0.000000e+00
bigcom54         0.000000e+00  0.000000e+00
bigcom56         0.000000e+00  8.131516e-22
bigcom62         0.000000e+00  0.000000e+00
bigcom66         0.000000e+00  0.000000e+00
bigcom68         0.000000e+00  0.000000e+00
bigcom69         0.000000e+00  0.000000e+00
bigcom71         0.000000e+00  1.423015e-21
bigcom72         0.000000e+00  0.000000e+00
bigcom73         0.000000e+00  0.000000e+00
bigcom74         0.000000e+00  0.000000e+00
bigcom75         0.000000e+00  5.421011e-22
bigcom76         0.000000e+00  0.000000e+00
bigcom77         0.000000e+00  0.000000e+00
bigcom79         0.000000e+00  0.000000e+00
bigcom80         0.000000e+00  0.000000e+00
bigcom82         0.000000e+00  0.000000e+00
bigcom83         0.000000e+00  0.000000e+00
bigcom84         0.000000e+00  0.000000e+00
bigcom85         0.000000e+00  0.000000e+00
bigcom87         0.000000e+00  5.421011e-22
bigcom89         0.000000e+00  0.000000e+00
bigcom91         0.000000e+00  0.000000e+00
bigcom92         7.957819e-05  1.249425e-01
bigcom93         0.000000e+00  2.710505e-22
bigcom96         0.000000e+00  0.000000e+00
bigcom97         0.000000e+00  0.000000e+00
bigcom98         0.000000e+00  0.000000e+00
bigcom99         0.000000e+00  8.673617e-21
bigcom101        0.000000e+00  8.131516e-22
bigcom104        0.000000e+00  0.000000e+00
bigcom106        0.000000e+00  0.000000e+00
bigcom109        0.000000e+00  0.000000e+00
bigcom113        0.000000e+00  8.131516e-22
bigcom116        0.000000e+00  0.000000e+00
bigcom120        0.000000e+00  2.710505e-22
bigcom123        0.000000e+00  0.000000e+00
bigcom126        0.000000e+00  0.000000e+00
bigcom127        0.000000e+00  0.000000e+00
bigcom137        0.000000e+00  0.000000e+00
bigcom139        0.000000e+00  0.000000e+00
bigcom140        0.000000e+00  0.000000e+00
bigcom143        0.000000e+00  2.710505e-22
bigcom145        0.000000e+00  0.000000e+00
bigcom146        0.000000e+00  0.000000e+00
bigcom147        0.000000e+00  2.710505e-22
bigcom149        0.000000e+00  0.000000e+00
bigcom153        0.000000e+00  0.000000e+00
bigcom154        0.000000e+00  0.000000e+00
bigcom156        0.000000e+00  5.421011e-22
bigcom157        0.000000e+00  0.000000e+00
bigcom158        0.000000e+00  0.000000e+00
bigcom160        0.000000e+00  5.421011e-22
bigcom161        0.000000e+00  0.000000e+00
bigcom162        0.000000e+00  0.000000e+00
bigcom164        0.000000e+00  0.000000e+00
bigcom166        0.000000e+00  3.388132e-23
bigcom167        0.000000e+00  0.000000e+00
bigcom171        0.000000e+00  0.000000e+00
bigcom173        0.000000e+00  2.710505e-22
bigcom175        0.000000e+00  0.000000e+00
bigcom176        0.000000e+00  0.000000e+00
bigcom177        0.000000e+00  0.000000e+00
bigcom178        0.000000e+00  0.000000e+00
bigcom180        0.000000e+00  0.000000e+00
bigcom181        1.359512e-04  3.415509e-01
bigcom184        0.000000e+00  0.000000e+00
bigcom186        0.000000e+00  0.000000e+00
bigcom187        0.000000e+00  0.000000e+00
bigcom189        0.000000e+00  0.000000e+00
bigcom194        0.000000e+00  0.000000e+00
bigcom195        0.000000e+00  0.000000e+00
bigcom196        0.000000e+00  0.000000e+00
bigcom204        0.000000e+00  8.131516e-22
bigcom205        0.000000e+00  0.000000e+00
bigcom212        0.000000e+00  0.000000e+00
bigcom214        0.000000e+00  5.421011e-22
bigcom222        0.000000e+00  5.421011e-22
bigcom223        0.000000e+00  0.000000e+00
bigcom226        0.000000e+00  0.000000e+00
bigcom227        0.000000e+00  0.000000e+00
bigcom229        0.000000e+00  0.000000e+00
bigcom233        0.000000e+00  0.000000e+00
bigcom236        0.000000e+00  0.000000e+00
bigcom237        0.000000e+00  0.000000e+00
bigcom246        0.000000e+00  5.421011e-22
bigcom248        0.000000e+00  0.000000e+00
bigcom249        0.000000e+00  0.000000e+00
bigcom250        0.000000e+00  0.000000e+00
bigcom254        0.000000e+00  0.000000e+00
bigcom266        0.000000e+00  0.000000e+00
bigcom269        0.000000e+00  0.000000e+00
bigcom272        0.000000e+00  0.000000e+00
bigcom274        0.000000e+00  6.776264e-23
bigcom281        0.000000e+00  0.000000e+00
bigcom291        0.000000e+00  0.000000e+00
bigcom292        0.000000e+00  0.000000e+00
bigcom295        0.000000e+00  0.000000e+00
bigcom299        0.000000e+00  0.000000e+00
bigcom301        0.000000e+00  0.000000e+00
bigcom306        0.000000e+00  4.065758e-22
bigcom309        0.000000e+00  1.084202e-21
bigcom314        0.000000e+00  8.673617e-21
bigcom321        0.000000e+00  0.000000e+00
bigcom341        0.000000e+00  0.000000e+00
bigcom350        0.000000e+00  0.000000e+00
bigcom353        0.000000e+00  0.000000e+00
bigcom359        0.000000e+00  0.000000e+00
bigcom363        0.000000e+00  0.000000e+00
bigcom365        0.000000e+00  0.000000e+00
bigcom385        0.000000e+00  0.000000e+00
bigcom386        0.000000e+00  0.000000e+00
bigcom408        0.000000e+00  1.084202e-21
bigcom412        0.000000e+00  0.000000e+00
bigcom480        0.000000e+00  8.131516e-22
spin_vertex      8.646107e-05  1.797816e-01
membership_s1    1.163063e-05  3.373144e-02
membership_s3    0.000000e+00  1.016440e-22
membership_s4    0.000000e+00  1.507719e-21
membership_s5    0.000000e+00  4.065758e-22
membership_s6    2.537390e-06  3.462597e-02
membership_s7    4.493706e-05  4.512568e-02
membership_s8    0.000000e+00  2.710505e-22
membership_s9    9.793201e-06  7.607754e-02
membership_s11   0.000000e+00  8.131516e-22
membership_s12   0.000000e+00  2.710505e-22
membership_s14   0.000000e+00  2.710505e-22
membership_s15   0.000000e+00  6.776264e-22
membership_s16   0.000000e+00  2.710505e-22
membership_s17   0.000000e+00  2.710505e-22
membership_s18   1.338410e-04  1.287509e-01
membership_s20   0.000000e+00  8.131516e-22
membership_s21   7.603935e-05  3.115130e-02
membership_s22   0.000000e+00  2.710505e-22
membership_s24   0.000000e+00  2.710505e-22
membership_s25   0.000000e+00  0.000000e+00
membership_s26   0.000000e+00  1.084202e-21
membership_s27  -5.941193e-06  7.516126e-04
membership_s28   0.000000e+00  5.421011e-22
membership_s30   2.559848e-05  1.181676e-01
membership_s31   5.439809e-05  8.786549e-02
membership_s32   0.000000e+00  1.795710e-21
membership_s33   0.000000e+00  1.355253e-22
membership_s36   0.000000e+00  4.404571e-22
membership_s37  -4.091544e-07  5.575203e-02
V1               1.306071e-03  4.355970e-01
V2               2.333488e-04  6.449679e-01
pdi              1.361011e-05  6.903171e-02
adhesion         8.496493e-04  2.798083e-01
cohesion         8.740272e-04  5.094910e-01
inner            6.829274e-05  1.522784e-01
outer            1.179139e-04  3.134394e-01
ioratio          3.106786e-04  2.180761e-01
comsize          1.184503e-04  1.771101e-01
[1] "Dataset: all_CT Model GLM, run: 8 of 10 2015-06-17 23:59:30"
[1] "glmnet variable coefficients"
                         [,1]          [,2]
(Intercept)     -6.448806e+00 -6.445469e+00
graph0           3.796864e-42  7.160811e-07
graph1          -9.074132e-46 -1.814150e-10
graph2           1.577349e-42  2.974913e-07
graph3           3.589463e-47  6.413721e-12
graph4          -2.121382e-48 -4.127249e-13
graph5           2.121697e-44  3.932413e-09
graph6           3.131128e-46  5.665900e-11
graph7           3.245475e-44  6.045548e-09
graph8           9.078379e-44  1.461486e-08
graph9           7.474802e-49  1.332984e-13
graph10         -2.237400e-50 -4.555075e-15
graph11         -4.915273e-51 -9.517669e-16
graph12          8.251464e-49  1.357945e-13
graph13          3.115863e-47  5.812246e-12
graph14         -1.707732e-49 -3.476736e-14
graph15          9.352617e-46  1.737553e-10
graph16          2.442296e-48  3.869218e-13
graph17          1.385624e-47  2.495108e-12
graph18          9.213236e-46  1.725448e-10
graph19          9.321126e-47  1.711651e-11
graph20          7.059735e-46  1.267959e-10
graph21          7.869318e-46  1.466579e-10
graph22          1.777150e-45  3.276935e-10
graph23          8.548192e-47  1.180067e-11
graph24          1.194275e-45  2.209275e-10
graph25          1.129375e-44  2.121794e-09
graph26          1.696289e-45  2.919652e-10
graph27          4.138850e-44  7.729378e-09
graph28         -1.817116e-44 -3.721908e-09
graph29         -8.437196e-43 -1.637513e-07
orbit0           3.796864e-42  7.160679e-07
orbit1           6.245403e-45  1.081861e-09
orbit2          -9.945817e-46 -1.976915e-10
orbit3           1.577349e-42  2.974862e-07
orbit4           1.281728e-45  2.409778e-10
orbit5           2.006662e-47  3.392624e-12
orbit6          -2.045088e-46 -3.888555e-11
orbit7          -1.392084e-48 -2.741212e-13
orbit8           2.121697e-44  3.932243e-09
orbit9           1.479353e-44  2.774562e-09
orbit10          7.744202e-45  1.462708e-09
orbit11         -3.479249e-46 -6.929705e-11
orbit12          3.161371e-43  5.985274e-08
orbit13          1.059839e-44  1.832184e-09
orbit14          9.078379e-44  1.461036e-08
orbit15          2.197773e-47  4.111909e-12
orbit16          1.260576e-49  1.356332e-14
orbit17          1.251259e-47  2.329737e-12
orbit18          1.637457e-47  3.108569e-12
orbit19         -4.415968e-48 -8.405410e-13
orbit20          1.886716e-48  3.534476e-13
orbit21         -4.225005e-50 -8.325586e-15
orbit22         -3.981566e-49 -7.570477e-14
orbit23         -2.489496e-51 -4.906729e-16
orbit24          2.345598e-47  4.198121e-12
orbit25          3.250898e-46  6.178271e-11
orbit26         -2.003962e-48 -4.037426e-13
orbit27          7.817278e-46  1.471131e-10
orbit28          8.669236e-47  1.615645e-11
orbit29          2.901521e-46  5.487956e-11
orbit30         -4.412097e-48 -1.102563e-12
orbit31         -4.536067e-47 -8.614554e-12
orbit32          1.460364e-47  2.755876e-12
orbit33         -3.176396e-49 -6.253752e-14
orbit34          9.352617e-46  1.737413e-10
orbit35         -7.206753e-46 -1.387989e-10
orbit36          3.639794e-47  6.175249e-12
orbit37          2.569247e-46  4.849733e-11
orbit38         -1.050622e-47 -2.074475e-12
orbit39         -1.004145e-45 -1.935824e-10
orbit40          1.453815e-45  2.765206e-10
orbit41         -7.234529e-47 -1.465562e-11
orbit42         -2.491071e-47 -4.901461e-12
orbit43          6.885803e-45  1.305924e-09
orbit44         -5.679463e-46 -1.120875e-10
orbit45          3.567288e-45  6.707079e-10
orbit46          3.152421e-45  5.953064e-10
orbit47         -2.237206e-47 -5.405837e-12
orbit48          2.230525e-46  4.121769e-11
orbit49          2.512828e-44  4.775617e-09
orbit50         -2.500510e-45 -4.860881e-10
orbit51          5.402358e-45  1.018072e-09
orbit52          2.079969e-44  3.942291e-09
orbit53          2.320911e-46  3.914128e-11
orbit54          4.703496e-44  8.945198e-09
orbit55         -2.188539e-45 -4.305122e-10
orbit56          1.497163e-44  2.797011e-09
orbit57          1.115618e-45  2.049784e-10
orbit58         -1.140078e-45 -2.246264e-10
orbit59          2.667687e-44  5.058291e-09
orbit60          2.808307e-45  5.195989e-10
orbit61         -1.713444e-45 -3.410085e-10
orbit62          2.920256e-43  5.547720e-08
orbit63          6.625938e-45  1.196088e-09
orbit64          3.227742e-44  6.087055e-09
orbit65          3.004245e-43  5.701922e-08
orbit66          1.922411e-44  3.577347e-09
orbit67         -6.978000e-45 -1.380560e-09
orbit68          8.967591e-44  1.687374e-08
orbit69         -2.335722e-44 -4.918791e-09
orbit70          2.192187e-43  4.094032e-08
orbit71         -6.337125e-44 -1.242361e-08
orbit72         -8.437196e-43 -1.637649e-07
AP               2.033174e-39  3.880641e-04
bet              6.178358e-47  1.082079e-11
ecc              2.440910e-40  4.631496e-05
eccrad           1.464546e-39  2.778890e-04
close           -1.194328e-38 -2.278835e-03
constraint      -1.563934e-40 -2.991582e-05
coreness         2.141992e-41  4.071297e-06
knn             -1.541460e-42 -2.936006e-07
hubscore         3.543551e-39  6.670274e-04
pagerank        -6.553649e-39 -1.254756e-03
trans           -1.036836e-39 -1.979128e-04
evcent           3.370380e-39  6.339374e-04
first            3.796864e-42  7.160095e-07
upto_second     -1.172550e-43 -2.243357e-08
upto_third      -9.493140e-44 -1.810433e-08
upto_fourth     -4.257144e-43 -8.120686e-08
upto_fifth      -1.231029e-42 -2.348435e-07
upto_sixth      -4.148977e-43 -7.873437e-08
second          -1.253861e-43 -2.397776e-08
third           -1.376184e-43 -2.623453e-08
fourth          -1.005560e-43 -1.919077e-08
fifth            4.343159e-43  8.284341e-08
sixth            1.959275e-42  3.738732e-07
ratio1          -1.504974e-42 -2.866207e-07
ratio2           2.083668e-42  3.975346e-07
ratio3           3.403050e-42  6.454440e-07
ratio4           4.545223e-42  8.619992e-07
ratio5          -1.157762e-42 -2.246252e-07
ratio6           1.405653e-42  2.680406e-07
selfinter        1.388037e-39  2.649370e-04
walktrap_vertex -5.739320e-40 -1.093829e-04
bigcom1         -8.965983e-40 -1.710711e-04
bigcom2         -1.597463e-39 -3.050653e-04
bigcom3          1.525309e-39  2.914885e-04
bigcom4         -4.092969e-40 -7.814680e-05
bigcom6         -1.596665e-39 -3.049741e-04
bigcom8         -1.634607e-39 -3.122054e-04
bigcom9         -1.601997e-39 -3.060812e-04
bigcom11        -1.599060e-39 -3.054353e-04
bigcom13        -1.600394e-39 -3.058299e-04
bigcom15        -1.600794e-39 -3.061585e-04
bigcom16        -1.597729e-39 -3.051734e-04
bigcom21        -1.606960e-39 -3.068035e-04
bigcom22        -1.623957e-39 -3.101858e-04
bigcom24        -1.596931e-39 -3.050094e-04
bigcom26        -1.608980e-39 -3.074915e-04
bigcom28         9.421576e-40  1.796092e-04
bigcom30        -1.611006e-39 -3.076226e-04
bigcom31        -1.596400e-39 -3.050525e-04
bigcom32        -1.597995e-39 -3.053206e-04
bigcom33        -1.596533e-39 -3.048887e-04
bigcom34        -1.596665e-39 -3.048995e-04
bigcom36        -1.597995e-39 -3.051414e-04
bigcom37        -1.596533e-39 -3.050226e-04
bigcom38        -1.597729e-39 -3.053883e-04
bigcom39        -1.599860e-39 -3.055697e-04
bigcom40         9.947779e-40  1.900667e-04
bigcom43        -1.597463e-39 -3.049919e-04
bigcom44        -1.619298e-39 -3.091981e-04
bigcom46        -1.598660e-39 -3.053599e-04
bigcom47        -1.598128e-39 -3.052816e-04
bigcom49        -1.597330e-39 -3.050928e-04
bigcom50        -1.597463e-39 -3.052696e-04
bigcom51        -1.596533e-39 -3.049486e-04
bigcom52        -1.596798e-39 -3.052766e-04
bigcom54        -1.596533e-39 -3.051166e-04
bigcom56        -1.598128e-39 -3.052884e-04
bigcom62        -1.596665e-39 -3.052064e-04
bigcom66        -1.596665e-39 -3.050447e-04
bigcom68        -1.596798e-39 -3.050242e-04
bigcom69        -1.598128e-39 -3.055419e-04
bigcom71        -1.598128e-39 -3.050844e-04
bigcom72        -1.596798e-39 -3.050080e-04
bigcom73        -1.598527e-39 -3.053902e-04
bigcom74        -1.597463e-39 -3.052229e-04
bigcom75        -1.596533e-39 -3.050243e-04
bigcom76        -1.597064e-39 -3.049874e-04
bigcom77        -1.597197e-39 -3.052679e-04
bigcom79        -1.596665e-39 -3.050657e-04
bigcom80        -1.597197e-39 -3.053503e-04
bigcom82        -1.596931e-39 -3.050289e-04
bigcom83        -1.596533e-39 -3.048437e-04
bigcom84        -1.597064e-39 -3.048701e-04
bigcom85        -1.597064e-39 -3.050226e-04
bigcom87        -1.597463e-39 -3.051523e-04
bigcom89        -1.596400e-39 -3.048789e-04
bigcom91        -1.597197e-39 -3.049305e-04
bigcom92         3.004975e-38  5.741049e-03
bigcom93        -1.596400e-39 -3.047962e-04
bigcom96        -1.596533e-39 -3.052679e-04
bigcom97        -1.597862e-39 -3.053916e-04
bigcom98        -1.596665e-39 -3.050550e-04
bigcom99        -1.596533e-39 -3.053446e-04
bigcom101       -1.598794e-39 -3.053703e-04
bigcom104       -1.597596e-39 -3.050258e-04
bigcom106       -1.596931e-39 -3.052533e-04
bigcom109       -1.596798e-39 -3.048982e-04
bigcom113       -1.596931e-39 -3.051385e-04
bigcom116       -1.602398e-39 -3.060645e-04
bigcom120       -1.596533e-39 -3.053227e-04
bigcom123       -1.596665e-39 -3.048214e-04
bigcom126       -1.596267e-39 -3.053187e-04
bigcom127       -1.596931e-39 -3.049903e-04
bigcom137       -1.597330e-39 -3.053361e-04
bigcom139       -1.596665e-39 -3.050354e-04
bigcom140       -1.596665e-39 -3.050402e-04
bigcom143       -1.596533e-39 -3.052492e-04
bigcom145       -1.596798e-39 -3.047555e-04
bigcom146       -1.596798e-39 -3.047093e-04
bigcom147       -1.598394e-39 -3.052005e-04
bigcom149       -1.596533e-39 -3.047255e-04
bigcom153       -1.597596e-39 -3.053056e-04
bigcom154       -1.597862e-39 -3.050267e-04
bigcom156       -1.596798e-39 -3.051363e-04
bigcom157       -1.597862e-39 -3.050605e-04
bigcom158       -1.596267e-39 -3.052054e-04
bigcom160       -1.596665e-39 -3.049716e-04
bigcom161       -1.596665e-39 -3.049454e-04
bigcom162       -1.596533e-39 -3.049245e-04
bigcom164       -1.596400e-39 -3.050271e-04
bigcom166       -1.597729e-39 -3.051367e-04
bigcom167       -1.599060e-39 -3.054566e-04
bigcom171       -1.597330e-39 -3.053174e-04
bigcom173       -1.596533e-39 -3.047819e-04
bigcom175       -1.596533e-39 -3.048221e-04
bigcom176       -1.596533e-39 -3.050108e-04
bigcom177       -1.596665e-39 -3.048655e-04
bigcom178       -1.596665e-39 -3.051480e-04
bigcom180       -1.596400e-39 -3.047087e-04
bigcom181        1.108034e-37  2.116920e-02
bigcom184       -1.596665e-39 -3.047100e-04
bigcom186       -1.596533e-39 -3.050541e-04
bigcom187       -1.596533e-39 -3.048497e-04
bigcom189       -1.597596e-39 -3.054578e-04
bigcom194       -1.596931e-39 -3.049184e-04
bigcom195       -1.596665e-39 -3.051562e-04
bigcom196       -1.596533e-39 -3.049419e-04
bigcom204       -1.597064e-39 -3.048916e-04
bigcom205       -1.596665e-39 -3.050598e-04
bigcom212       -1.596533e-39 -3.049083e-04
bigcom214       -1.596798e-39 -3.050668e-04
bigcom222       -1.596400e-39 -3.050265e-04
bigcom223       -1.596665e-39 -3.048042e-04
bigcom226       -1.596665e-39 -3.048983e-04
bigcom227       -1.596665e-39 -3.048649e-04
bigcom229       -1.596533e-39 -3.049303e-04
bigcom233       -1.596400e-39 -3.051469e-04
bigcom236       -1.596533e-39 -3.048853e-04
bigcom237       -1.596400e-39 -3.049719e-04
bigcom246       -1.597463e-39 -3.051049e-04
bigcom248       -1.598128e-39 -3.051662e-04
bigcom249       -1.596665e-39 -3.049506e-04
bigcom250       -1.598128e-39 -3.050944e-04
bigcom254       -1.596798e-39 -3.048624e-04
bigcom266       -1.596533e-39 -3.050068e-04
bigcom269       -1.597064e-39 -3.050738e-04
bigcom272       -1.596533e-39 -3.052228e-04
bigcom274       -1.601462e-39 -3.064646e-04
bigcom281       -1.596931e-39 -3.049960e-04
bigcom291       -1.596665e-39 -3.050557e-04
bigcom292       -1.596533e-39 -3.050540e-04
bigcom295       -1.596665e-39 -3.050090e-04
bigcom299       -1.596267e-39 -3.049793e-04
bigcom301       -1.597330e-39 -3.049230e-04
bigcom306       -1.596533e-39 -3.050634e-04
bigcom309       -1.596931e-39 -3.052457e-04
bigcom314       -1.596533e-39 -3.051164e-04
bigcom321       -1.597197e-39 -3.050336e-04
bigcom341       -1.596533e-39 -3.049183e-04
bigcom350       -1.596533e-39 -3.051316e-04
bigcom353       -1.596533e-39 -3.047985e-04
bigcom359       -1.596400e-39 -3.050858e-04
bigcom363       -1.596533e-39 -3.049971e-04
bigcom365       -1.596533e-39 -3.051600e-04
bigcom385       -1.596533e-39 -3.051488e-04
bigcom386       -1.596400e-39 -3.046953e-04
bigcom408       -1.597330e-39 -3.051594e-04
bigcom412       -1.596798e-39 -3.049222e-04
bigcom480       -1.596533e-39 -3.049691e-04
spin_vertex     -1.542159e-40 -2.960214e-05
membership_s1    2.553236e-41  4.782745e-06
membership_s3   -1.598394e-39 -3.062181e-04
membership_s4   -1.189129e-39 -2.273144e-04
membership_s5   -1.741395e-39 -3.326546e-04
membership_s6   -5.132319e-40 -9.729688e-05
membership_s7   -6.427792e-41 -1.220480e-05
membership_s8   -1.597596e-39 -3.055648e-04
membership_s9    5.164894e-38  9.866699e-03
membership_s11  -1.597463e-39 -3.058242e-04
membership_s12  -1.597463e-39 -3.052476e-04
membership_s14  -1.596665e-39 -3.063503e-04
membership_s15  -1.619025e-39 -3.093319e-04
membership_s16  -1.597995e-39 -3.055334e-04
membership_s17  -1.597064e-39 -3.057959e-04
membership_s18   9.455828e-39  1.806582e-03
membership_s20  -1.596665e-39 -3.055647e-04
membership_s21   4.338867e-39  8.289914e-04
membership_s22  -1.599993e-39 -3.057934e-04
membership_s24  -1.600394e-39 -3.058414e-04
membership_s25  -1.599460e-39 -3.054539e-04
membership_s26  -1.597995e-39 -3.068865e-04
membership_s27  -4.323079e-40 -8.255832e-05
membership_s28  -1.598527e-39 -3.058040e-04
membership_s30   2.633031e-39  5.029099e-04
membership_s31   1.898939e-39  3.623957e-04
membership_s32  -1.692260e-39 -3.233134e-04
membership_s33  -1.596400e-39 -3.061139e-04
membership_s36  -1.856444e-39 -3.545874e-04
membership_s37   8.094817e-39  1.546461e-03
V1               2.123038e-39  4.041492e-04
V2               1.936124e-39  3.692293e-04
pdi              8.818039e-38  1.651465e-02
adhesion        -7.148138e-44 -1.359081e-08
cohesion         1.418083e-43  2.696092e-08
inner            2.746556e-44  5.201088e-09
outer            6.375752e-44  1.210383e-08
ioratio          1.966623e-39  3.742384e-04
comsize          4.994191e-43  9.512750e-08
[1] "Dataset: all_CT Model GBM, run: 9 of 10 2015-06-17 23:59:31"
Iter   TrainDeviance   ValidDeviance   StepSize   Improve
     1        0.0203            -nan     0.0100    0.0002
     2        0.0183            -nan     0.0100    0.0003
     3        0.0176            -nan     0.0100   -0.0000
     4        0.0169            -nan     0.0100   -0.0000
     5        0.0165            -nan     0.0100   -0.0000
     6        0.0159            -nan     0.0100   -0.0000
     7        0.0157            -nan     0.0100   -0.0000
     8        0.0154            -nan     0.0100   -0.0000
     9        0.0151            -nan     0.0100   -0.0000
    10        0.0145            -nan     0.0100   -0.0000
    20        0.0125            -nan     0.0100   -0.0000
    40        0.0103            -nan     0.0100   -0.0000
    60        0.0089            -nan     0.0100   -0.0000
    80        0.0077            -nan     0.0100   -0.0000
   100        0.0067            -nan     0.0100   -0.0000
   120        0.0059            -nan     0.0100   -0.0000
   140        0.0053            -nan     0.0100   -0.0000
   160        0.0048            -nan     0.0100   -0.0000
   180        0.0044            -nan     0.0100   -0.0000
   200        0.0040            -nan     0.0100   -0.0000
   220        0.0038            -nan     0.0100   -0.0000
   240        0.0035            -nan     0.0100   -0.0000
   260        0.0033            -nan     0.0100   -0.0000
   280        0.0030            -nan     0.0100   -0.0000
   300        0.0028            -nan     0.0100    0.0000
   320        0.0027            -nan     0.0100   -0.0000
   340        0.0025            -nan     0.0100   -0.0000
   357        0.0024            -nan     0.0100   -0.0000

[1] "GBM variable coefficients"
                            var      rel.inf
ratio5                   ratio5 5.5322081267
ratio4                   ratio4 5.3759780786
comsize                 comsize 4.2570103071
outer                     outer 4.2215986982
graph25                 graph25 3.9199506324
bigcom181             bigcom181 3.5175580294
V2                           V2 3.0652672803
orbit69                 orbit69 3.0574727774
pagerank               pagerank 3.0526997622
ratio2                   ratio2 2.4199703102
graph13                 graph13 2.2334474684
fourth                   fourth 2.0122974688
fifth                     fifth 1.8874242267
inner                     inner 1.7304293137
ratio6                   ratio6 1.6096947464
bet                         bet 1.5812150428
graph16                 graph16 1.5502129516
graph0                   graph0 1.5314854453
constraint           constraint 1.4085481931
adhesion               adhesion 1.4055197050
graph9                   graph9 1.4002682948
membership_s9     membership_s9 1.2822163101
graph17                 graph17 1.2698018453
knn                         knn 1.2408653748
bigcom40               bigcom40 1.2111154398
ioratio                 ioratio 1.1665683700
orbit18                 orbit18 1.1221775688
V1                           V1 1.0764371454
trans                     trans 1.0618365696
membership_s30   membership_s30 1.0541317313
cohesion               cohesion 0.9969253834
orbit62                 orbit62 0.9403390969
graph15                 graph15 0.9022475963
graph23                 graph23 0.8966884137
orbit20                 orbit20 0.8534260993
graph3                   graph3 0.8420102102
graph1                   graph1 0.8000137507
graph21                 graph21 0.7954341882
bigcom92               bigcom92 0.7742853704
graph6                   graph6 0.7725659865
graph12                 graph12 0.7674536673
upto_sixth           upto_sixth 0.7573458584
membership_s36   membership_s36 0.7265995010
close                     close 0.6951809398
orbit63                 orbit63 0.6843244075
ratio3                   ratio3 0.6839152961
sixth                     sixth 0.6326125643
orbit39                 orbit39 0.6228213018
graph5                   graph5 0.5848448129
ratio1                   ratio1 0.5578990512
bigcom4                 bigcom4 0.5456592260
walktrap_vertex walktrap_vertex 0.5430591170
orbit31                 orbit31 0.5308454151
graph4                   graph4 0.5144663974
graph2                   graph2 0.4950087462
orbit19                 orbit19 0.4793945183
ecc                         ecc 0.4412528252
orbit41                 orbit41 0.4406774958
graph8                   graph8 0.4380498686
upto_fifth           upto_fifth 0.4336043223
pdi                         pdi 0.4329582565
orbit24                 orbit24 0.4136151406
orbit16                 orbit16 0.3963851222
graph10                 graph10 0.3842400513
graph14                 graph14 0.3831397922
orbit9                   orbit9 0.3775509239
membership_s1     membership_s1 0.3678074401
orbit35                 orbit35 0.3592907868
bigcom8                 bigcom8 0.3448970901
orbit17                 orbit17 0.3419262150
orbit45                 orbit45 0.3395316953
spin_vertex         spin_vertex 0.3192147095
orbit27                 orbit27 0.3188255519
membership_s18   membership_s18 0.3033179659
orbit57                 orbit57 0.2936879793
graph26                 graph26 0.2839099232
coreness               coreness 0.2801859592
orbit64                 orbit64 0.2717562053
upto_third           upto_third 0.2518419945
orbit5                   orbit5 0.2418133318
graph7                   graph7 0.2272124098
orbit51                 orbit51 0.2250355330
orbit4                   orbit4 0.2222803118
orbit40                 orbit40 0.2123859280
orbit36                 orbit36 0.2074115069
hubscore               hubscore 0.1992478785
third                     third 0.1984882337
graph11                 graph11 0.1914400445
orbit22                 orbit22 0.1847695932
orbit59                 orbit59 0.1791811722
membership_s37   membership_s37 0.1782030546
graph28                 graph28 0.1637271655
upto_fourth         upto_fourth 0.1550294934
orbit46                 orbit46 0.1511861210
orbit70                 orbit70 0.1485105996
orbit21                 orbit21 0.1450420045
graph19                 graph19 0.1422998432
membership_s7     membership_s7 0.1404860647
upto_second         upto_second 0.1277505857
graph22                 graph22 0.1255674452
orbit2                   orbit2 0.1247038872
orbit28                 orbit28 0.1195394977
orbit52                 orbit52 0.1186754313
membership_s32   membership_s32 0.1168673926
orbit54                 orbit54 0.1157242706
orbit65                 orbit65 0.1120006738
orbit56                 orbit56 0.1118505813
orbit11                 orbit11 0.0928099100
orbit42                 orbit42 0.0914124182
membership_s4     membership_s4 0.0849279055
orbit48                 orbit48 0.0824722152
orbit26                 orbit26 0.0768802449
orbit23                 orbit23 0.0765414756
orbit32                 orbit32 0.0689614128
graph24                 graph24 0.0596322145
selfinter             selfinter 0.0590863336
graph27                 graph27 0.0566703955
orbit61                 orbit61 0.0538620771
membership_s27   membership_s27 0.0530772096
orbit47                 orbit47 0.0523893649
orbit12                 orbit12 0.0492197345
orbit60                 orbit60 0.0487958497
orbit29                 orbit29 0.0451221243
orbit15                 orbit15 0.0436619442
orbit13                 orbit13 0.0416908625
orbit30                 orbit30 0.0364638473
orbit44                 orbit44 0.0359570495
orbit10                 orbit10 0.0352288898
orbit71                 orbit71 0.0308477624
evcent                   evcent 0.0293110132
orbit50                 orbit50 0.0283531894
orbit25                 orbit25 0.0268352440
second                   second 0.0257595788
orbit67                 orbit67 0.0248318350
graph18                 graph18 0.0241152119
orbit55                 orbit55 0.0235692968
orbit1                   orbit1 0.0203861249
orbit68                 orbit68 0.0130215751
orbit43                 orbit43 0.0120279265
orbit49                 orbit49 0.0087817106
orbit7                   orbit7 0.0081309095
orbit6                   orbit6 0.0077508904
bigcom157             bigcom157 0.0057737868
orbit37                 orbit37 0.0052491967
bigcom26               bigcom26 0.0028640955
orbit33                 orbit33 0.0010058075
orbit53                 orbit53 0.0008700388
bigcom28               bigcom28 0.0005795829
bigcom89               bigcom89 0.0002002437
graph20                 graph20 0.0000000000
graph29                 graph29 0.0000000000
orbit0                   orbit0 0.0000000000
orbit3                   orbit3 0.0000000000
orbit8                   orbit8 0.0000000000
orbit14                 orbit14 0.0000000000
orbit34                 orbit34 0.0000000000
orbit38                 orbit38 0.0000000000
orbit58                 orbit58 0.0000000000
orbit66                 orbit66 0.0000000000
orbit72                 orbit72 0.0000000000
AP                           AP 0.0000000000
eccrad                   eccrad 0.0000000000
first                     first 0.0000000000
bigcom1                 bigcom1 0.0000000000
bigcom2                 bigcom2 0.0000000000
bigcom3                 bigcom3 0.0000000000
bigcom6                 bigcom6 0.0000000000
bigcom9                 bigcom9 0.0000000000
bigcom11               bigcom11 0.0000000000
bigcom13               bigcom13 0.0000000000
bigcom15               bigcom15 0.0000000000
bigcom16               bigcom16 0.0000000000
bigcom21               bigcom21 0.0000000000
bigcom22               bigcom22 0.0000000000
bigcom24               bigcom24 0.0000000000
bigcom30               bigcom30 0.0000000000
bigcom31               bigcom31 0.0000000000
bigcom32               bigcom32 0.0000000000
bigcom33               bigcom33 0.0000000000
bigcom34               bigcom34 0.0000000000
bigcom36               bigcom36 0.0000000000
bigcom37               bigcom37 0.0000000000
bigcom38               bigcom38 0.0000000000
bigcom39               bigcom39 0.0000000000
bigcom43               bigcom43 0.0000000000
bigcom44               bigcom44 0.0000000000
bigcom46               bigcom46 0.0000000000
bigcom47               bigcom47 0.0000000000
bigcom49               bigcom49 0.0000000000
bigcom50               bigcom50 0.0000000000
bigcom51               bigcom51 0.0000000000
bigcom52               bigcom52 0.0000000000
bigcom54               bigcom54 0.0000000000
bigcom56               bigcom56 0.0000000000
bigcom62               bigcom62 0.0000000000
bigcom66               bigcom66 0.0000000000
bigcom68               bigcom68 0.0000000000
bigcom69               bigcom69 0.0000000000
bigcom71               bigcom71 0.0000000000
bigcom72               bigcom72 0.0000000000
bigcom73               bigcom73 0.0000000000
bigcom74               bigcom74 0.0000000000
bigcom75               bigcom75 0.0000000000
bigcom76               bigcom76 0.0000000000
bigcom77               bigcom77 0.0000000000
bigcom79               bigcom79 0.0000000000
bigcom80               bigcom80 0.0000000000
bigcom82               bigcom82 0.0000000000
bigcom83               bigcom83 0.0000000000
bigcom84               bigcom84 0.0000000000
bigcom85               bigcom85 0.0000000000
bigcom87               bigcom87 0.0000000000
bigcom91               bigcom91 0.0000000000
bigcom93               bigcom93 0.0000000000
bigcom96               bigcom96 0.0000000000
bigcom97               bigcom97 0.0000000000
bigcom98               bigcom98 0.0000000000
bigcom99               bigcom99 0.0000000000
bigcom101             bigcom101 0.0000000000
bigcom104             bigcom104 0.0000000000
bigcom106             bigcom106 0.0000000000
bigcom109             bigcom109 0.0000000000
bigcom113             bigcom113 0.0000000000
bigcom116             bigcom116 0.0000000000
bigcom120             bigcom120 0.0000000000
bigcom123             bigcom123 0.0000000000
bigcom126             bigcom126 0.0000000000
bigcom127             bigcom127 0.0000000000
bigcom137             bigcom137 0.0000000000
bigcom139             bigcom139 0.0000000000
bigcom140             bigcom140 0.0000000000
bigcom143             bigcom143 0.0000000000
bigcom145             bigcom145 0.0000000000
bigcom146             bigcom146 0.0000000000
bigcom147             bigcom147 0.0000000000
bigcom149             bigcom149 0.0000000000
bigcom153             bigcom153 0.0000000000
bigcom154             bigcom154 0.0000000000
bigcom156             bigcom156 0.0000000000
bigcom158             bigcom158 0.0000000000
bigcom160             bigcom160 0.0000000000
bigcom161             bigcom161 0.0000000000
bigcom162             bigcom162 0.0000000000
bigcom164             bigcom164 0.0000000000
bigcom166             bigcom166 0.0000000000
bigcom167             bigcom167 0.0000000000
bigcom171             bigcom171 0.0000000000
bigcom173             bigcom173 0.0000000000
bigcom175             bigcom175 0.0000000000
bigcom176             bigcom176 0.0000000000
bigcom177             bigcom177 0.0000000000
bigcom178             bigcom178 0.0000000000
bigcom180             bigcom180 0.0000000000
bigcom184             bigcom184 0.0000000000
bigcom186             bigcom186 0.0000000000
bigcom187             bigcom187 0.0000000000
bigcom189             bigcom189 0.0000000000
bigcom194             bigcom194 0.0000000000
bigcom195             bigcom195 0.0000000000
bigcom196             bigcom196 0.0000000000
bigcom204             bigcom204 0.0000000000
bigcom205             bigcom205 0.0000000000
bigcom212             bigcom212 0.0000000000
bigcom214             bigcom214 0.0000000000
bigcom222             bigcom222 0.0000000000
bigcom223             bigcom223 0.0000000000
bigcom226             bigcom226 0.0000000000
bigcom227             bigcom227 0.0000000000
bigcom229             bigcom229 0.0000000000
bigcom233             bigcom233 0.0000000000
bigcom236             bigcom236 0.0000000000
bigcom237             bigcom237 0.0000000000
bigcom246             bigcom246 0.0000000000
bigcom248             bigcom248 0.0000000000
bigcom249             bigcom249 0.0000000000
bigcom250             bigcom250 0.0000000000
bigcom254             bigcom254 0.0000000000
bigcom266             bigcom266 0.0000000000
bigcom269             bigcom269 0.0000000000
bigcom272             bigcom272 0.0000000000
bigcom274             bigcom274 0.0000000000
bigcom281             bigcom281 0.0000000000
bigcom291             bigcom291 0.0000000000
bigcom292             bigcom292 0.0000000000
bigcom295             bigcom295 0.0000000000
bigcom299             bigcom299 0.0000000000
bigcom301             bigcom301 0.0000000000
bigcom306             bigcom306 0.0000000000
bigcom309             bigcom309 0.0000000000
bigcom314             bigcom314 0.0000000000
bigcom321             bigcom321 0.0000000000
bigcom341             bigcom341 0.0000000000
bigcom350             bigcom350 0.0000000000
bigcom353             bigcom353 0.0000000000
bigcom359             bigcom359 0.0000000000
bigcom363             bigcom363 0.0000000000
bigcom365             bigcom365 0.0000000000
bigcom385             bigcom385 0.0000000000
bigcom386             bigcom386 0.0000000000
bigcom408             bigcom408 0.0000000000
bigcom412             bigcom412 0.0000000000
bigcom480             bigcom480 0.0000000000
membership_s3     membership_s3 0.0000000000
membership_s5     membership_s5 0.0000000000
membership_s6     membership_s6 0.0000000000
membership_s8     membership_s8 0.0000000000
membership_s11   membership_s11 0.0000000000
membership_s12   membership_s12 0.0000000000
membership_s14   membership_s14 0.0000000000
membership_s15   membership_s15 0.0000000000
membership_s16   membership_s16 0.0000000000
membership_s17   membership_s17 0.0000000000
membership_s20   membership_s20 0.0000000000
membership_s21   membership_s21 0.0000000000
membership_s22   membership_s22 0.0000000000
membership_s24   membership_s24 0.0000000000
membership_s25   membership_s25 0.0000000000
membership_s26   membership_s26 0.0000000000
membership_s28   membership_s28 0.0000000000
membership_s31   membership_s31 0.0000000000
membership_s33   membership_s33 0.0000000000
[1] "Dataset: all_CT Model RF, run: 9 of 10 2015-06-18 00:05:15"
     |      Out-of-bag   |
Tree |      MSE  %Var(y) |
   1 | 0.003765   225.66 |
   2 | 0.004487   268.94 |
   3 | 0.003532   211.70 |
   4 | 0.003083   184.82 |
   5 | 0.002911   174.46 |
   6 |  0.00264   158.22 |
   7 | 0.002536   152.03 |
   8 | 0.002613   156.61 |
   9 |  0.00252   151.04 |
  10 | 0.002396   143.62 |
  11 |  0.00237   142.08 |
  12 | 0.002381   142.74 |
  13 |  0.00233   139.64 |
  14 | 0.002316   138.83 |
  15 | 0.002294   137.48 |
  16 | 0.002238   134.17 |
  17 | 0.002211   132.52 |
  18 | 0.002208   132.37 |
  19 | 0.002109   126.42 |
  20 | 0.002109   126.39 |
  21 | 0.002101   125.95 |
  22 | 0.002079   124.59 |
  23 | 0.002057   123.29 |
  24 |  0.00203   121.68 |
  25 |  0.00201   120.45 |
  26 | 0.002015   120.81 |
  27 |  0.00201   120.47 |
  28 | 0.002006   120.23 |
  29 | 0.002003   120.06 |
  30 |    0.002   119.86 |
  31 | 0.001989   119.24 |
  32 | 0.001984   118.92 |
  33 | 0.001976   118.44 |
  34 | 0.001973   118.25 |
  35 | 0.001977   118.52 |
  36 | 0.001977   118.52 |
  37 | 0.001955   117.16 |
  38 | 0.001948   116.77 |
  39 | 0.001952   116.98 |
  40 | 0.001946   116.67 |
  41 | 0.001938   116.17 |
  42 | 0.001937   116.12 |
  43 | 0.001929   115.62 |
  44 | 0.001924   115.35 |
  45 | 0.001921   115.17 |
  46 | 0.001914   114.73 |
  47 | 0.001899   113.82 |
  48 | 0.001899   113.82 |
  49 | 0.001896   113.63 |
  50 |  0.00189   113.30 |
  51 | 0.001884   112.96 |
  52 | 0.001879   112.62 |
  53 | 0.001875   112.37 |
  54 | 0.001872   112.19 |
  55 | 0.001868   111.94 |
  56 | 0.001866   111.86 |
  57 | 0.001864   111.75 |
  58 | 0.001861   111.53 |
  59 | 0.001858   111.37 |
  60 |  0.00186   111.52 |
  61 | 0.001861   111.53 |
  62 |  0.00186   111.48 |
  63 | 0.001858   111.36 |
  64 | 0.001854   111.16 |
  65 | 0.001851   110.96 |
  66 | 0.001853   111.07 |
  67 | 0.001853   111.09 |
  68 | 0.001853   111.06 |
  69 | 0.001852   111.01 |
  70 | 0.001846   110.65 |
  71 | 0.001844   110.52 |
  72 | 0.001843   110.50 |
  73 | 0.001842   110.42 |
  74 | 0.001845   110.58 |
  75 | 0.001845   110.60 |
  76 | 0.001844   110.56 |
  77 | 0.001842   110.39 |
  78 | 0.001841   110.33 |
  79 | 0.001843   110.49 |
  80 | 0.001847   110.73 |
  81 | 0.001845   110.60 |
  82 | 0.001846   110.66 |
  83 | 0.001847   110.71 |
  84 | 0.001847   110.73 |
  85 | 0.001848   110.76 |
  86 | 0.001847   110.69 |
  87 | 0.001847   110.72 |
  88 | 0.001848   110.78 |
  89 | 0.001847   110.69 |
  90 | 0.001844   110.52 |
  91 |  0.00184   110.27 |
  92 |  0.00184   110.29 |
  93 | 0.001838   110.18 |
  94 | 0.001838   110.19 |
  95 | 0.001837   110.08 |
  96 | 0.001833   109.88 |
  97 | 0.001832   109.80 |
  98 | 0.001828   109.60 |
  99 | 0.001824   109.32 |
 100 | 0.001823   109.29 |
[1] "Random Forest variable coefficients"
                      %IncMSE IncNodePurity
graph5           1.138434e-05  2.037829e-02
graph6           2.913078e-03  1.130691e-01
graph7           1.816118e-05  9.642857e-03
graph8           5.816091e-04  6.921579e-02
graph9           2.085046e-04  1.085739e-01
graph10          1.067878e-03  6.133142e-02
graph11          2.048427e-03  1.388022e-01
graph12          6.007939e-03  1.382729e-01
graph13          2.739775e-03  7.585443e-02
graph14          7.924526e-03  1.235967e-01
graph15          2.108733e-04  7.215689e-02
graph16          1.346662e-03  1.348629e-01
graph17          1.968110e-03  1.669802e-01
graph18          7.439874e-04  9.961326e-03
graph19          3.376840e-03  3.917333e-02
graph20          6.640667e-05  3.814173e-02
graph21          1.127769e-04  3.246575e-02
graph22          6.985389e-04  3.557178e-02
graph23          8.733109e-04  1.194307e-01
graph24          1.064552e-03  9.229286e-03
graph25          1.781980e-03  1.305243e-01
graph26          1.306376e-04  4.863723e-02
graph27          1.635326e-03  1.966938e-02
graph28          4.097921e-05  4.666880e-02
graph29          0.000000e+00  5.861468e-21
orbit0           4.297670e-04  1.989760e-02
orbit1           7.143571e-05  9.783743e-02
orbit2           2.751861e-04  4.563844e-02
orbit3           4.374180e-05  5.240711e-02
orbit4           1.261726e-04  9.516797e-02
orbit5           2.831912e-04  6.710796e-02
orbit6           2.624190e-03  1.426868e-01
orbit7           1.319192e-05  2.760750e-02
orbit8           2.143097e-05  7.881944e-02
orbit9           6.388112e-03  1.372379e-01
orbit10          1.249753e-05  1.346154e-02
orbit11          6.153683e-04  7.382542e-02
orbit12          1.908567e-03  4.259306e-02
orbit13          1.479024e-04  3.032297e-02
orbit14          1.248298e-04  9.939394e-03
orbit15          9.396151e-04  1.193937e-01
orbit16          2.339889e-03  1.030207e-01
orbit17          3.606326e-03  8.873410e-02
orbit18          2.413074e-04  8.278960e-02
orbit19          2.429053e-03  1.397072e-01
orbit20          4.827134e-04  9.479912e-02
orbit21          1.173494e-04  8.174816e-02
orbit22          5.344080e-03  2.623735e-01
orbit23          3.833557e-05  1.864286e-02
orbit24          5.152089e-03  1.801305e-01
orbit25          1.351578e-05  6.881975e-02
orbit26          1.901900e-04  2.925503e-02
orbit27          2.204891e-03  2.024142e-01
orbit28          3.078122e-04  2.786830e-02
orbit29          9.393700e-04  6.687880e-03
orbit30          1.493849e-04  2.368048e-02
orbit31          4.919129e-03  3.368449e-01
orbit32          4.347387e-05  1.313333e-02
orbit33          3.934479e-04  2.048222e-02
[truncated: 141,689 more chars]
