# Supplementary material for: Distinctive Behaviors of Druggable Proteins in Cellular Networks
Source: PLoS Comput Biol. 2015 Dec 23;11(12):e1004597. doi: 10.1371/journal.pcbi.1004597 (PMC4689399; doi:10.1371/journal.pcbi.1004597)
Supplement: S1 File — (ZIP) [file pcbi.1004597.s004.zip › S1_File/direct.atc.20150613.random.ppi.optimised_Target_results_all_targets.txt]

[[1]]
[1] "all_targets"

[1] "Dataset: all_targets Model GBM, run: 1 of 10 2015-06-17 22:56:38"
Iter   TrainDeviance   ValidDeviance   StepSize   Improve
     1        0.0774            -nan     0.0100   -0.0000
     2        0.0766            -nan     0.0100   -0.0000
     3        0.0761            -nan     0.0100   -0.0000
     4        0.0756            -nan     0.0100   -0.0000
     5        0.0751            -nan     0.0100   -0.0000
     6        0.0746            -nan     0.0100   -0.0000
     7        0.0739            -nan     0.0100   -0.0000
     8        0.0727            -nan     0.0100   -0.0000
     9        0.0721            -nan     0.0100   -0.0000
    10        0.0717            -nan     0.0100    0.0000
    20        0.0667            -nan     0.0100   -0.0000
    40        0.0604            -nan     0.0100   -0.0000
    60        0.0555            -nan     0.0100    0.0000
    80        0.0509            -nan     0.0100   -0.0000
   100        0.0474            -nan     0.0100   -0.0000
   120        0.0445            -nan     0.0100   -0.0000
   140        0.0421            -nan     0.0100   -0.0000
   160        0.0399            -nan     0.0100    0.0000
   180        0.0380            -nan     0.0100   -0.0000
   200        0.0362            -nan     0.0100   -0.0000
   220        0.0344            -nan     0.0100   -0.0000
   240        0.0331            -nan     0.0100   -0.0000
   260        0.0320            -nan     0.0100   -0.0000
   280        0.0310            -nan     0.0100   -0.0000
   300        0.0298            -nan     0.0100    0.0000
   320        0.0290            -nan     0.0100   -0.0000
   340        0.0280            -nan     0.0100   -0.0000
   360        0.0272            -nan     0.0100   -0.0000
   376        0.0266            -nan     0.0100   -0.0000

[1] "GBM variable coefficients"
                            var     rel.inf
ratio5                   ratio5 4.273162279
V2                           V2 4.009864574
V1                           V1 2.832747339
fourth                   fourth 2.751762474
outer                     outer 2.744456654
pagerank               pagerank 2.491532319
comsize                 comsize 2.366450520
knn                         knn 2.348347246
spin_vertex         spin_vertex 2.343837916
ratio2                   ratio2 2.257253890
trans                     trans 2.178690420
graph23                 graph23 1.661409634
ratio1                   ratio1 1.656605368
ratio4                   ratio4 1.628042547
adhesion               adhesion 1.609028230
orbit28                 orbit28 1.607374336
fifth                     fifth 1.446303171
inner                     inner 1.340836150
walktrap_vertex walktrap_vertex 1.275462526
bet                         bet 1.266865105
ioratio                 ioratio 1.254178531
cohesion               cohesion 1.245352985
orbit18                 orbit18 1.218363628
graph19                 graph19 1.192100637
orbit38                 orbit38 1.182092440
graph13                 graph13 1.176137404
orbit37                 orbit37 1.151343909
orbit56                 orbit56 1.147043576
orbit39                 orbit39 1.130056281
ratio3                   ratio3 1.096500139
bigcom153             bigcom153 1.089751695
graph11                 graph11 1.062686347
orbit35                 orbit35 1.016208563
bigcom408             bigcom408 0.984282271
third                     third 0.978721718
graph1                   graph1 0.907054337
graph16                 graph16 0.808881014
graph3                   graph3 0.797661461
bigcom36               bigcom36 0.786818305
graph12                 graph12 0.783696504
orbit24                 orbit24 0.772678763
bigcom24               bigcom24 0.753643104
bigcom113             bigcom113 0.752851239
bigcom101             bigcom101 0.750768072
bigcom116             bigcom116 0.723675069
orbit63                 orbit63 0.703279487
orbit47                 orbit47 0.694999815
ratio6                   ratio6 0.684471855
hubscore               hubscore 0.663937296
graph5                   graph5 0.653546374
constraint           constraint 0.633454339
graph6                   graph6 0.625728846
graph20                 graph20 0.623595855
graph4                   graph4 0.618253041
pdi                         pdi 0.612945034
upto_fifth           upto_fifth 0.590471460
orbit17                 orbit17 0.586296644
orbit19                 orbit19 0.570801384
orbit46                 orbit46 0.539131181
graph25                 graph25 0.536883847
orbit62                 orbit62 0.533645471
graph22                 graph22 0.533485717
graph10                 graph10 0.527533938
orbit45                 orbit45 0.527509199
sixth                     sixth 0.516667641
graph14                 graph14 0.469894244
graph27                 graph27 0.465202801
membership_s1     membership_s1 0.464985181
upto_sixth           upto_sixth 0.462625368
orbit9                   orbit9 0.460714457
orbit16                 orbit16 0.455272071
graph17                 graph17 0.445614610
orbit54                 orbit54 0.435098584
orbit27                 orbit27 0.428097977
orbit5                   orbit5 0.417450033
orbit31                 orbit31 0.406770212
graph21                 graph21 0.404883094
orbit12                 orbit12 0.391334124
bigcom8                 bigcom8 0.389870166
graph15                 graph15 0.388257079
graph24                 graph24 0.383140988
graph7                   graph7 0.371763010
orbit65                 orbit65 0.364169134
upto_fourth         upto_fourth 0.363499500
orbit44                 orbit44 0.361917760
orbit36                 orbit36 0.328678156
bigcom223             bigcom223 0.327817427
membership_s30   membership_s30 0.326955359
close                     close 0.323222679
orbit21                 orbit21 0.313121583
bigcom28               bigcom28 0.296420765
bigcom4                 bigcom4 0.287998912
orbit15                 orbit15 0.279948930
orbit48                 orbit48 0.270839818
orbit51                 orbit51 0.267521116
membership_s15   membership_s15 0.264502434
orbit4                   orbit4 0.262905440
graph9                   graph9 0.255207749
orbit32                 orbit32 0.249582071
orbit41                 orbit41 0.241698135
orbit53                 orbit53 0.231875298
bigcom184             bigcom184 0.223020342
membership_s21   membership_s21 0.221819122
graph26                 graph26 0.210071448
orbit58                 orbit58 0.207575480
membership_s28   membership_s28 0.201073935
orbit42                 orbit42 0.190862208
orbit20                 orbit20 0.183530696
orbit30                 orbit30 0.177873561
orbit25                 orbit25 0.174683961
orbit10                 orbit10 0.170487303
orbit11                 orbit11 0.167657028
orbit69                 orbit69 0.164732749
membership_s7     membership_s7 0.162973111
upto_second         upto_second 0.156273809
membership_s4     membership_s4 0.156094563
orbit29                 orbit29 0.152510406
AP                           AP 0.151179732
orbit40                 orbit40 0.150407523
orbit26                 orbit26 0.149789303
orbit33                 orbit33 0.149167796
orbit50                 orbit50 0.148655117
orbit49                 orbit49 0.145293387
orbit68                 orbit68 0.119668189
evcent                   evcent 0.118161913
selfinter             selfinter 0.115138339
coreness               coreness 0.111120951
membership_s27   membership_s27 0.107956689
graph18                 graph18 0.106953392
orbit59                 orbit59 0.104551852
orbit64                 orbit64 0.101963561
orbit43                 orbit43 0.100350555
orbit23                 orbit23 0.098435770
graph2                   graph2 0.096488292
orbit66                 orbit66 0.093630650
upto_third           upto_third 0.085788943
ecc                         ecc 0.078781498
membership_s5     membership_s5 0.077504081
orbit22                 orbit22 0.074155084
second                   second 0.073371556
orbit55                 orbit55 0.069019372
graph0                   graph0 0.067406444
membership_s24   membership_s24 0.064969511
orbit6                   orbit6 0.059144961
orbit1                   orbit1 0.059136855
bigcom22               bigcom22 0.057156148
orbit13                 orbit13 0.055335702
bigcom44               bigcom44 0.049880370
bigcom40               bigcom40 0.043174778
orbit71                 orbit71 0.041392919
membership_s6     membership_s6 0.039837056
orbit61                 orbit61 0.036127376
graph29                 graph29 0.032758366
orbit52                 orbit52 0.028706753
orbit2                   orbit2 0.022809565
orbit7                   orbit7 0.021143848
orbit70                 orbit70 0.018773900
orbit60                 orbit60 0.016630143
bigcom1                 bigcom1 0.016294121
graph28                 graph28 0.013410567
graph8                   graph8 0.008209703
membership_s31   membership_s31 0.006443327
membership_s32   membership_s32 0.004408945
orbit0                   orbit0 0.000000000
orbit3                   orbit3 0.000000000
orbit8                   orbit8 0.000000000
orbit14                 orbit14 0.000000000
orbit34                 orbit34 0.000000000
orbit57                 orbit57 0.000000000
orbit67                 orbit67 0.000000000
orbit72                 orbit72 0.000000000
eccrad                   eccrad 0.000000000
first                     first 0.000000000
bigcom2                 bigcom2 0.000000000
bigcom3                 bigcom3 0.000000000
bigcom6                 bigcom6 0.000000000
bigcom9                 bigcom9 0.000000000
bigcom11               bigcom11 0.000000000
bigcom13               bigcom13 0.000000000
bigcom15               bigcom15 0.000000000
bigcom16               bigcom16 0.000000000
bigcom21               bigcom21 0.000000000
bigcom26               bigcom26 0.000000000
bigcom30               bigcom30 0.000000000
bigcom31               bigcom31 0.000000000
bigcom32               bigcom32 0.000000000
bigcom33               bigcom33 0.000000000
bigcom34               bigcom34 0.000000000
bigcom37               bigcom37 0.000000000
bigcom38               bigcom38 0.000000000
bigcom39               bigcom39 0.000000000
bigcom43               bigcom43 0.000000000
bigcom46               bigcom46 0.000000000
bigcom47               bigcom47 0.000000000
bigcom49               bigcom49 0.000000000
bigcom50               bigcom50 0.000000000
bigcom51               bigcom51 0.000000000
bigcom52               bigcom52 0.000000000
bigcom54               bigcom54 0.000000000
bigcom56               bigcom56 0.000000000
bigcom62               bigcom62 0.000000000
bigcom66               bigcom66 0.000000000
bigcom68               bigcom68 0.000000000
bigcom69               bigcom69 0.000000000
bigcom71               bigcom71 0.000000000
bigcom72               bigcom72 0.000000000
bigcom73               bigcom73 0.000000000
bigcom74               bigcom74 0.000000000
bigcom75               bigcom75 0.000000000
bigcom76               bigcom76 0.000000000
bigcom77               bigcom77 0.000000000
bigcom79               bigcom79 0.000000000
bigcom80               bigcom80 0.000000000
bigcom82               bigcom82 0.000000000
bigcom83               bigcom83 0.000000000
bigcom84               bigcom84 0.000000000
bigcom85               bigcom85 0.000000000
bigcom87               bigcom87 0.000000000
bigcom89               bigcom89 0.000000000
bigcom91               bigcom91 0.000000000
bigcom92               bigcom92 0.000000000
bigcom93               bigcom93 0.000000000
bigcom96               bigcom96 0.000000000
bigcom97               bigcom97 0.000000000
bigcom98               bigcom98 0.000000000
bigcom99               bigcom99 0.000000000
bigcom104             bigcom104 0.000000000
bigcom106             bigcom106 0.000000000
bigcom109             bigcom109 0.000000000
bigcom120             bigcom120 0.000000000
bigcom123             bigcom123 0.000000000
bigcom126             bigcom126 0.000000000
bigcom127             bigcom127 0.000000000
bigcom137             bigcom137 0.000000000
bigcom139             bigcom139 0.000000000
bigcom140             bigcom140 0.000000000
bigcom143             bigcom143 0.000000000
bigcom145             bigcom145 0.000000000
bigcom146             bigcom146 0.000000000
bigcom147             bigcom147 0.000000000
bigcom149             bigcom149 0.000000000
bigcom154             bigcom154 0.000000000
bigcom156             bigcom156 0.000000000
bigcom157             bigcom157 0.000000000
bigcom158             bigcom158 0.000000000
bigcom160             bigcom160 0.000000000
bigcom161             bigcom161 0.000000000
bigcom162             bigcom162 0.000000000
bigcom164             bigcom164 0.000000000
bigcom166             bigcom166 0.000000000
bigcom167             bigcom167 0.000000000
bigcom171             bigcom171 0.000000000
bigcom173             bigcom173 0.000000000
bigcom175             bigcom175 0.000000000
bigcom176             bigcom176 0.000000000
bigcom177             bigcom177 0.000000000
bigcom178             bigcom178 0.000000000
bigcom180             bigcom180 0.000000000
bigcom181             bigcom181 0.000000000
bigcom186             bigcom186 0.000000000
bigcom187             bigcom187 0.000000000
bigcom189             bigcom189 0.000000000
bigcom194             bigcom194 0.000000000
bigcom195             bigcom195 0.000000000
bigcom196             bigcom196 0.000000000
bigcom204             bigcom204 0.000000000
bigcom205             bigcom205 0.000000000
bigcom212             bigcom212 0.000000000
bigcom214             bigcom214 0.000000000
bigcom222             bigcom222 0.000000000
bigcom226             bigcom226 0.000000000
bigcom227             bigcom227 0.000000000
bigcom229             bigcom229 0.000000000
bigcom233             bigcom233 0.000000000
bigcom236             bigcom236 0.000000000
bigcom237             bigcom237 0.000000000
bigcom246             bigcom246 0.000000000
bigcom248             bigcom248 0.000000000
bigcom249             bigcom249 0.000000000
bigcom250             bigcom250 0.000000000
bigcom254             bigcom254 0.000000000
bigcom266             bigcom266 0.000000000
bigcom269             bigcom269 0.000000000
bigcom272             bigcom272 0.000000000
bigcom274             bigcom274 0.000000000
bigcom281             bigcom281 0.000000000
bigcom291             bigcom291 0.000000000
bigcom292             bigcom292 0.000000000
bigcom295             bigcom295 0.000000000
bigcom299             bigcom299 0.000000000
bigcom301             bigcom301 0.000000000
bigcom306             bigcom306 0.000000000
bigcom309             bigcom309 0.000000000
bigcom314             bigcom314 0.000000000
bigcom321             bigcom321 0.000000000
bigcom341             bigcom341 0.000000000
bigcom350             bigcom350 0.000000000
bigcom353             bigcom353 0.000000000
bigcom359             bigcom359 0.000000000
bigcom363             bigcom363 0.000000000
bigcom365             bigcom365 0.000000000
bigcom385             bigcom385 0.000000000
bigcom386             bigcom386 0.000000000
bigcom412             bigcom412 0.000000000
bigcom480             bigcom480 0.000000000
membership_s3     membership_s3 0.000000000
membership_s8     membership_s8 0.000000000
membership_s9     membership_s9 0.000000000
membership_s11   membership_s11 0.000000000
membership_s12   membership_s12 0.000000000
membership_s14   membership_s14 0.000000000
membership_s16   membership_s16 0.000000000
membership_s17   membership_s17 0.000000000
membership_s18   membership_s18 0.000000000
membership_s20   membership_s20 0.000000000
membership_s22   membership_s22 0.000000000
membership_s25   membership_s25 0.000000000
membership_s26   membership_s26 0.000000000
membership_s33   membership_s33 0.000000000
membership_s36   membership_s36 0.000000000
membership_s37   membership_s37 0.000000000
[1] "Dataset: all_targets Model RF, run: 1 of 10 2015-06-17 23:03:38"
     |      Out-of-bag   |
Tree |      MSE  %Var(y) |
   1 |  0.01222   189.76 |
   2 |  0.01092   169.53 |
   3 |  0.01129   175.37 |
   4 |  0.01147   178.21 |
   5 |  0.01125   174.80 |
   6 | 0.009974   154.91 |
   7 | 0.009482   147.26 |
   8 | 0.009304   144.51 |
   9 | 0.009095   141.26 |
  10 | 0.009007   139.89 |
  11 | 0.008848   137.41 |
  12 | 0.008674   134.73 |
  13 | 0.008533   132.54 |
  14 | 0.008299   128.90 |
  15 | 0.008238   127.94 |
  16 | 0.008098   125.77 |
  17 | 0.008042   124.91 |
  18 | 0.008027   124.67 |
  19 | 0.007947   123.44 |
  20 | 0.007894   122.61 |
  21 | 0.007836   121.71 |
  22 | 0.007811   121.32 |
  23 | 0.007805   121.23 |
  24 | 0.007751   120.38 |
  25 | 0.007709   119.74 |
  26 | 0.007673   119.17 |
  27 | 0.007632   118.54 |
  28 | 0.007596   117.97 |
  29 | 0.007578   117.70 |
  30 | 0.007547   117.21 |
  31 | 0.007524   116.86 |
  32 | 0.007491   116.34 |
  33 | 0.007474   116.08 |
  34 | 0.007461   115.88 |
  35 | 0.007435   115.48 |
  36 | 0.007406   115.02 |
  37 | 0.007404   115.00 |
  38 | 0.007384   114.68 |
  39 | 0.007357   114.27 |
  40 | 0.007337   113.95 |
  41 | 0.007327   113.80 |
  42 | 0.007315   113.62 |
  43 | 0.007289   113.20 |
  44 |  0.00729   113.22 |
  45 | 0.007272   112.94 |
  46 | 0.007272   112.95 |
  47 | 0.007266   112.85 |
  48 | 0.007259   112.74 |
  49 | 0.007249   112.59 |
  50 | 0.007241   112.47 |
  51 | 0.007235   112.37 |
  52 | 0.007232   112.33 |
  53 | 0.007228   112.26 |
  54 | 0.007222   112.17 |
  55 | 0.007209   111.97 |
  56 | 0.007198   111.80 |
  57 | 0.007194   111.73 |
  58 | 0.007182   111.54 |
  59 | 0.007179   111.50 |
  60 |  0.00718   111.52 |
  61 | 0.007175   111.44 |
  62 |  0.00718   111.51 |
  63 | 0.007185   111.60 |
  64 | 0.007178   111.49 |
  65 | 0.007175   111.43 |
  66 | 0.007172   111.39 |
  67 | 0.007175   111.44 |
  68 | 0.007161   111.22 |
  69 | 0.007158   111.17 |
  70 | 0.007158   111.17 |
  71 | 0.007148   111.02 |
  72 | 0.007148   111.01 |
  73 | 0.007144   110.96 |
  74 | 0.007136   110.83 |
  75 | 0.007128   110.71 |
  76 | 0.007127   110.69 |
  77 | 0.007125   110.66 |
  78 | 0.007121   110.59 |
  79 |  0.00712   110.59 |
  80 | 0.007116   110.52 |
  81 | 0.007102   110.30 |
  82 | 0.007096   110.21 |
  83 | 0.007101   110.28 |
  84 | 0.007097   110.22 |
  85 | 0.007092   110.14 |
  86 | 0.007097   110.23 |
  87 | 0.007094   110.18 |
  88 | 0.007093   110.17 |
  89 | 0.007091   110.14 |
  90 | 0.007081   109.97 |
  91 |  0.00708   109.96 |
  92 | 0.007089   110.10 |
  93 | 0.007083   110.01 |
  94 | 0.007088   110.09 |
  95 | 0.007084   110.02 |
  96 | 0.007084   110.02 |
  97 | 0.007081   109.98 |
  98 | 0.007077   109.91 |
  99 | 0.007073   109.85 |
 100 | 0.007074   109.86 |
[1] "Random Forest variable coefficients"
                      %IncMSE IncNodePurity
graph5           4.765973e-04  1.789653e-01
graph6           4.540778e-03  3.206455e-01
graph7           1.003319e-03  2.401361e-01
graph8           3.073402e-04  1.241073e-01
graph9           2.314043e-03  4.402278e-01
graph10          3.149855e-03  3.539649e-01
graph11          1.044452e-02  5.737486e-01
graph12          3.334690e-03  2.967134e-01
graph13          6.688023e-03  5.718433e-01
graph14          5.297221e-03  5.908349e-01
graph15          2.929529e-03  2.456922e-01
graph16          4.751347e-03  6.028206e-01
graph17          7.124431e-03  4.272167e-01
graph18          1.050031e-03  1.422908e-01
graph19          3.333191e-03  3.868801e-01
graph20          4.102973e-03  4.638408e-01
graph21          2.213150e-03  2.779672e-01
graph22          2.226213e-03  2.606493e-01
graph23          3.722558e-03  5.968023e-01
graph24          1.485809e-03  2.024349e-01
graph25          2.390031e-03  3.280999e-01
graph26          1.214177e-03  2.344281e-01
graph27          9.646070e-04  2.393553e-01
graph28          8.166898e-05  6.887093e-02
graph29          2.600052e-04  2.418627e-01
orbit0           3.898887e-04  1.733006e-02
orbit1           9.532224e-03  5.045137e-01
orbit2           1.251662e-03  1.280866e-01
orbit3           4.594726e-05  1.275649e-01
orbit4           3.750397e-03  4.313591e-01
orbit5           1.340902e-03  2.551454e-01
orbit6           5.554279e-03  5.299008e-01
orbit7           2.969121e-03  2.980122e-01
orbit8           3.495561e-03  4.076569e-01
orbit9           4.377617e-03  4.386778e-01
orbit10          7.443673e-04  2.417043e-01
orbit11          4.578345e-04  2.488138e-01
orbit12          1.675837e-03  1.938783e-01
orbit13          4.584889e-04  1.120418e-01
orbit14          3.855164e-05  3.787534e-02
orbit15          1.156954e-03  3.510995e-01
orbit16          2.467048e-03  2.425589e-01
orbit17          4.923727e-03  4.662758e-01
orbit18          5.332158e-03  8.625431e-01
orbit19          2.371567e-03  4.471473e-01
orbit20          2.276451e-03  2.933470e-01
orbit21          2.317537e-03  2.717075e-01
orbit22          7.225518e-03  6.343864e-01
orbit23          4.354750e-03  3.464172e-01
orbit24          3.411698e-03  7.085446e-01
orbit25          1.720243e-03  2.403474e-01
orbit26          1.453520e-03  1.866517e-01
orbit27          2.795192e-03  6.974534e-01
orbit28          2.569041e-03  2.487518e-01
orbit29          1.079855e-03  2.157722e-01
orbit30          1.745987e-03  2.425760e-01
orbit31          4.551234e-03  3.703215e-01
orbit32          1.218766e-03  2.408250e-01
orbit33          6.941522e-04  1.865437e-01
orbit34          5.184936e-03  3.378950e-01
orbit35          1.146208e-02  5.484742e-01
orbit36          1.882672e-03  3.288148e-01
orbit37          3.070514e-03  4.859344e-01
orbit38          1.047290e-03  2.445035e-01
orbit39          1.037730e-02  6.363109e-01
orbit40          1.801453e-03  2.845360e-01
orbit41          1.336292e-03  1.930184e-01
orbit42          2.113812e-03  1.386140e-01
orbit43          2.523205e-03  2.116491e-01
orbit44          1.123339e-03  1.551949e-01
orbit45          5.741157e-03  5.774669e-01
orbit46          3.000297e-03  4.062672e-01
orbit47          4.892668e-03  3.051480e-01
orbit48          1.309479e-03  1.640531e-01
orbit49          2.578471e-03  5.132122e-01
orbit50          1.344742e-04  1.533842e-01
orbit51          3.264221e-03  3.746953e-01
orbit52          2.863610e-04  2.177899e-01
orbit53          1.026753e-03  2.636877e-01
orbit54          1.468426e-03  3.153781e-01
orbit55          1.711296e-03  1.098255e-01
orbit56          5.381760e-03  6.892090e-01
orbit57          5.727740e-04  5.124110e-02
orbit58          7.478678e-04  2.869856e-02
orbit59          1.528959e-03  1.956468e-01
orbit60          1.522600e-03  1.248643e-01
orbit61          2.784018e-05  1.716762e-02
orbit62          5.123933e-03  3.896650e-01
orbit63          2.679122e-03  2.394150e-01
orbit64          1.201069e-03  1.965849e-01
orbit65          1.881593e-03  1.890286e-01
orbit66          1.421768e-03  1.149710e-01
orbit67          1.602344e-04  3.197043e-02
orbit68          2.467544e-04  1.116388e-01
orbit69          3.745442e-04  3.901827e-02
orbit70          7.323178e-04  1.694577e-01
orbit71          1.740900e-04  4.549499e-02
orbit72          7.028935e-05  2.287818e-01
AP               1.563259e-04  1.329915e-01
bet              1.720460e-03  4.267404e-01
ecc              1.231781e-04  5.209219e-02
eccrad           1.922768e-04  4.663091e-02
close            1.366205e-03  3.339840e-01
constraint       2.608258e-03  7.200803e-01
coreness         4.887735e-04  1.718401e-01
knn              8.582324e-03  1.035985e+00
hubscore         1.676239e-03  3.249256e-01
pagerank         2.680084e-03  9.577536e-01
trans            1.664979e-03  6.053193e-01
evcent           5.586475e-04  2.610504e-01
first            1.624655e-04  9.322691e-02
upto_second      4.349305e-03  4.052364e-01
upto_third       5.529824e-03  3.397256e-01
upto_fourth      3.028535e-03  4.795298e-01
upto_fifth       4.681957e-03  2.810069e-01
upto_sixth       3.905364e-03  3.899056e-01
second           3.583909e-03  4.607658e-01
third            9.176121e-03  6.480869e-01
fourth           6.101135e-03  1.106457e+00
fifth            3.796000e-03  8.293299e-01
sixth            3.596367e-03  5.472154e-01
ratio1           6.037690e-03  9.211281e-01
ratio2           1.043162e-02  1.211506e+00
ratio3           5.951034e-03  8.143322e-01
ratio4           6.095738e-03  7.191509e-01
ratio5           3.889085e-03  1.784143e+00
ratio6           4.794969e-03  5.190704e-01
selfinter        7.025182e-06  5.413976e-02
walktrap_vertex  1.093143e-03  7.775519e-01
bigcom1          1.341592e-04  6.112787e-02
bigcom2          0.000000e+00  2.602085e-20
bigcom3          7.305936e-07  7.546572e-03
bigcom4          1.412311e-04  1.049358e-01
bigcom6          0.000000e+00  0.000000e+00
bigcom8          2.055945e-04  2.350010e-01
bigcom9          0.000000e+00  1.029992e-20
bigcom11         0.000000e+00  0.000000e+00
bigcom13         0.000000e+00  1.084202e-21
bigcom15         0.000000e+00  5.421011e-22
bigcom16         0.000000e+00  3.577867e-20
bigcom21         0.000000e+00  1.897354e-20
bigcom22         1.297510e-04  1.026690e-01
bigcom24        -3.273449e-05  2.435552e-01
bigcom26         0.000000e+00  1.788934e-20
bigcom28         2.296383e-04  1.335384e-01
bigcom30         0.000000e+00  4.391019e-20
bigcom31         0.000000e+00  0.000000e+00
bigcom32         0.000000e+00  0.000000e+00
bigcom33         0.000000e+00  0.000000e+00
bigcom34         0.000000e+00  1.734723e-20
bigcom36         4.233629e-05  2.268067e-01
bigcom37         0.000000e+00  0.000000e+00
bigcom38         0.000000e+00  0.000000e+00
bigcom39         0.000000e+00  2.710505e-21
bigcom40         4.860429e-05  1.031318e-01
bigcom43         0.000000e+00  0.000000e+00
bigcom44         2.766915e-05  1.161553e-02
bigcom46         0.000000e+00  1.084202e-20
bigcom47         0.000000e+00  0.000000e+00
bigcom49         0.000000e+00  0.000000e+00
bigcom50         0.000000e+00  0.000000e+00
bigcom51         0.000000e+00  0.000000e+00
bigcom52         0.000000e+00  0.000000e+00
bigcom54         0.000000e+00  0.000000e+00
bigcom56         0.000000e+00  0.000000e+00
bigcom62         0.000000e+00  3.523657e-20
bigcom66         0.000000e+00  6.071532e-20
bigcom68         0.000000e+00  0.000000e+00
bigcom69         0.000000e+00  1.843144e-20
bigcom71         0.000000e+00  1.084202e-21
bigcom72         0.000000e+00  0.000000e+00
bigcom73         0.000000e+00  1.084202e-21
bigcom74         0.000000e+00  2.602085e-20
bigcom75         0.000000e+00  4.336809e-20
bigcom76         0.000000e+00  0.000000e+00
bigcom77         0.000000e+00  8.673617e-21
bigcom79         0.000000e+00  0.000000e+00
bigcom80         0.000000e+00  0.000000e+00
bigcom82         0.000000e+00  1.734723e-20
bigcom83         0.000000e+00  0.000000e+00
bigcom84         0.000000e+00  1.734723e-20
bigcom85         0.000000e+00  1.788934e-20
bigcom87         0.000000e+00  0.000000e+00
bigcom89         0.000000e+00  6.071532e-20
bigcom91         0.000000e+00  0.000000e+00
bigcom92         0.000000e+00  3.903128e-20
bigcom93         0.000000e+00  0.000000e+00
bigcom96         0.000000e+00  0.000000e+00
bigcom97         0.000000e+00  5.421011e-22
bigcom98         0.000000e+00  1.084202e-21
bigcom99         0.000000e+00  0.000000e+00
bigcom101       -4.909662e-06  7.169872e-02
bigcom104        0.000000e+00  0.000000e+00
bigcom106        0.000000e+00  0.000000e+00
bigcom109        0.000000e+00  0.000000e+00
bigcom113        4.753581e-05  2.304211e-01
bigcom116        3.533750e-04  1.796821e-01
bigcom120        0.000000e+00  0.000000e+00
bigcom123        0.000000e+00  0.000000e+00
bigcom126        0.000000e+00  0.000000e+00
bigcom127        0.000000e+00  2.602085e-20
bigcom137        0.000000e+00  2.602085e-20
bigcom139        0.000000e+00  0.000000e+00
bigcom140        0.000000e+00  0.000000e+00
bigcom143        0.000000e+00  2.602085e-20
bigcom145        0.000000e+00  0.000000e+00
bigcom146        0.000000e+00  0.000000e+00
bigcom147        0.000000e+00  0.000000e+00
bigcom149        0.000000e+00  0.000000e+00
bigcom153        9.756889e-05  1.414660e-01
bigcom154        0.000000e+00  1.084202e-21
bigcom156        0.000000e+00  1.734723e-20
bigcom157        0.000000e+00  1.084202e-21
bigcom158        0.000000e+00  0.000000e+00
bigcom160        0.000000e+00  5.421011e-22
bigcom161        0.000000e+00  0.000000e+00
bigcom162        0.000000e+00  0.000000e+00
bigcom164        0.000000e+00  0.000000e+00
bigcom166        0.000000e+00  2.818926e-20
bigcom167        0.000000e+00  5.421011e-22
bigcom171        0.000000e+00  3.794708e-21
bigcom173        0.000000e+00  5.421011e-22
bigcom175        0.000000e+00  0.000000e+00
bigcom176        0.000000e+00  0.000000e+00
bigcom177        0.000000e+00  0.000000e+00
bigcom178        0.000000e+00  0.000000e+00
bigcom180        0.000000e+00  0.000000e+00
bigcom181        0.000000e+00  3.469447e-20
bigcom184        1.096860e-06  4.201296e-01
bigcom186        0.000000e+00  0.000000e+00
bigcom187        0.000000e+00  3.577867e-20
bigcom189        0.000000e+00  0.000000e+00
bigcom194        0.000000e+00  0.000000e+00
bigcom195        0.000000e+00  0.000000e+00
bigcom196        0.000000e+00  0.000000e+00
bigcom204        0.000000e+00  0.000000e+00
bigcom205        0.000000e+00  0.000000e+00
bigcom212        0.000000e+00  0.000000e+00
bigcom214        0.000000e+00  0.000000e+00
bigcom222        0.000000e+00  0.000000e+00
bigcom223       -8.609227e-06  2.490700e-01
bigcom226        0.000000e+00  5.421011e-22
bigcom227        0.000000e+00  6.938894e-20
bigcom229        0.000000e+00  0.000000e+00
bigcom233        0.000000e+00  0.000000e+00
bigcom236        0.000000e+00  0.000000e+00
bigcom237        0.000000e+00  0.000000e+00
bigcom246        0.000000e+00  0.000000e+00
bigcom248        0.000000e+00  0.000000e+00
bigcom249        0.000000e+00  5.421011e-22
bigcom250        0.000000e+00  3.469447e-20
bigcom254        0.000000e+00  0.000000e+00
bigcom266        0.000000e+00  0.000000e+00
bigcom269        0.000000e+00  0.000000e+00
bigcom272        0.000000e+00  0.000000e+00
bigcom274        0.000000e+00  0.000000e+00
bigcom281        0.000000e+00  0.000000e+00
bigcom291        0.000000e+00  0.000000e+00
bigcom292        0.000000e+00  0.000000e+00
bigcom295        0.000000e+00  0.000000e+00
bigcom299        0.000000e+00  5.421011e-22
bigcom301        0.000000e+00  3.469447e-20
bigcom306        0.000000e+00  0.000000e+00
bigcom309        0.000000e+00  8.673617e-21
bigcom314        0.000000e+00  1.084202e-21
bigcom321        0.000000e+00  5.421011e-22
bigcom341        0.000000e+00  0.000000e+00
bigcom350        0.000000e+00  2.602085e-20
bigcom353        0.000000e+00  5.204170e-20
bigcom359        0.000000e+00  0.000000e+00
bigcom363        0.000000e+00  0.000000e+00
bigcom365        0.000000e+00  5.421011e-22
bigcom385        0.000000e+00  0.000000e+00
bigcom386        0.000000e+00  8.673617e-21
bigcom408        7.162979e-06  1.319213e-01
bigcom412        0.000000e+00  5.421011e-22
bigcom480        0.000000e+00  5.421011e-22
spin_vertex      1.390908e-03  7.230945e-01
membership_s1    3.756484e-04  3.600366e-01
membership_s3    0.000000e+00  2.710505e-20
membership_s4    2.409581e-04  2.295723e-01
membership_s5    1.130767e-04  9.589265e-02
membership_s6    7.038142e-05  1.649583e-01
membership_s7    3.081280e-05  3.726617e-01
membership_s8    0.000000e+00  5.421011e-22
membership_s9    0.000000e+00  0.000000e+00
membership_s11   0.000000e+00  1.084202e-21
membership_s12   0.000000e+00  0.000000e+00
membership_s14   0.000000e+00  9.215718e-21
membership_s15   2.419543e-05  8.654678e-02
membership_s16   0.000000e+00  0.000000e+00
membership_s17   0.000000e+00  1.788934e-20
membership_s18   0.000000e+00  5.421011e-20
membership_s20   0.000000e+00  5.421011e-22
membership_s21   1.080057e-04  1.717997e-01
membership_s22   0.000000e+00  5.421011e-22
membership_s24   9.033312e-06  4.179099e-02
membership_s25   0.000000e+00  0.000000e+00
membership_s26   0.000000e+00  2.656295e-20
membership_s27   1.189363e-05  2.037432e-01
membership_s28  -1.115123e-06  2.474863e-02
membership_s30   1.158913e-04  1.929100e-01
membership_s31   7.107334e-06  4.453307e-02
membership_s32   7.398602e-07  1.471949e-02
membership_s33   0.000000e+00  9.215718e-21
membership_s36   1.882639e-05  6.929937e-02
membership_s37   0.000000e+00  8.348357e-20
V1               5.998318e-03  1.489156e+00
V2               2.165520e-03  1.286259e+00
pdi              4.559250e-04  3.095034e-01
adhesion         5.515270e-03  1.051124e+00
cohesion         5.072551e-03  1.038443e+00
inner            1.791838e-03  9.305894e-01
outer            3.380903e-03  1.689419e+00
ioratio          2.105115e-03  1.016045e+00
comsize          1.638945e-03  1.740495e+00
[1] "Dataset: all_targets Model GLM, run: 1 of 10 2015-06-17 23:08:43"
[1] "glmnet variable coefficients"
                     [,1]          [,2]
(Intercept)     -5.032447 -8.721920e+00
graph0           0.000000 -5.757799e-03
graph1           0.000000  0.000000e+00
graph2           0.000000 -1.974038e-04
graph3           0.000000  0.000000e+00
graph4           0.000000  0.000000e+00
graph5           0.000000 -7.840581e-06
graph6           0.000000  0.000000e+00
graph7           0.000000  0.000000e+00
graph8           0.000000  0.000000e+00
graph9           0.000000  0.000000e+00
graph10          0.000000  0.000000e+00
graph11          0.000000  0.000000e+00
graph12          0.000000  0.000000e+00
graph13          0.000000  0.000000e+00
graph14          0.000000  0.000000e+00
graph15          0.000000  2.839786e-06
graph16          0.000000  0.000000e+00
graph17          0.000000  0.000000e+00
graph18          0.000000  0.000000e+00
graph19          0.000000  0.000000e+00
graph20          0.000000 -1.001006e-06
graph21          0.000000  0.000000e+00
graph22          0.000000  3.874448e-06
graph23          0.000000  0.000000e+00
graph24          0.000000  0.000000e+00
graph25          0.000000 -1.390404e-07
graph26          0.000000  1.091851e-08
graph27          0.000000  0.000000e+00
graph28          0.000000  0.000000e+00
graph29          0.000000 -2.612092e-03
orbit0           0.000000 -5.656005e-03
orbit1           0.000000  0.000000e+00
orbit2           0.000000  0.000000e+00
orbit3           0.000000 -2.597421e-04
orbit4           0.000000  0.000000e+00
orbit5           0.000000  0.000000e+00
orbit6           0.000000  0.000000e+00
orbit7           0.000000  0.000000e+00
orbit8           0.000000 -1.312674e-05
orbit9           0.000000  0.000000e+00
orbit10          0.000000  0.000000e+00
orbit11          0.000000  0.000000e+00
orbit12          0.000000  2.102252e-05
orbit13          0.000000  0.000000e+00
orbit14          0.000000  0.000000e+00
orbit15          0.000000  1.225097e-08
orbit16          0.000000  0.000000e+00
orbit17          0.000000  0.000000e+00
orbit18          0.000000  9.570758e-09
orbit19          0.000000  8.784599e-11
orbit20          0.000000 -4.159170e-09
orbit21          0.000000  0.000000e+00
orbit22          0.000000 -5.923734e-12
orbit23          0.000000  0.000000e+00
orbit24          0.000000 -1.298167e-07
orbit25          0.000000 -3.870434e-08
orbit26          0.000000  0.000000e+00
orbit27          0.000000  0.000000e+00
orbit28          0.000000  3.247528e-10
orbit29          0.000000  3.755991e-09
orbit30          0.000000  0.000000e+00
orbit31          0.000000 -5.709930e-08
orbit32          0.000000  4.242958e-09
orbit33          0.000000  0.000000e+00
orbit34          0.000000  2.454783e-06
orbit35          0.000000 -5.664952e-07
orbit36          0.000000  0.000000e+00
orbit37          0.000000  0.000000e+00
orbit38          0.000000  0.000000e+00
orbit39          0.000000  4.413410e-06
orbit40          0.000000 -1.286943e-06
orbit41          0.000000 -1.137192e-09
orbit42          0.000000  0.000000e+00
orbit43          0.000000  0.000000e+00
orbit44          0.000000 -5.784022e-07
orbit45          0.000000 -1.488837e-06
orbit46          0.000000  9.810949e-08
orbit47          0.000000  0.000000e+00
orbit48          0.000000  0.000000e+00
orbit49          0.000000  1.754431e-07
orbit50          0.000000 -8.607198e-06
orbit51          0.000000  9.507756e-06
orbit52          0.000000  0.000000e+00
orbit53          0.000000  0.000000e+00
orbit54          0.000000  5.414851e-06
orbit55          0.000000  6.560947e-07
orbit56          0.000000 -3.579473e-05
orbit57          0.000000  0.000000e+00
orbit58          0.000000  0.000000e+00
orbit59          0.000000 -3.532120e-07
orbit60          0.000000  2.238248e-05
orbit61          0.000000  0.000000e+00
orbit62          0.000000 -4.245178e-05
orbit63          0.000000 -3.375409e-06
orbit64          0.000000  3.367687e-06
orbit65          0.000000 -1.790165e-04
orbit66          0.000000  5.130238e-05
orbit67          0.000000  0.000000e+00
orbit68          0.000000 -2.293871e-06
orbit69          0.000000  0.000000e+00
orbit70          0.000000  0.000000e+00
orbit71          0.000000  0.000000e+00
orbit72          0.000000 -2.703654e-03
AP               0.000000  4.093205e-01
bet              0.000000  0.000000e+00
ecc              0.000000  5.570437e-02
eccrad           0.000000  3.082825e-01
close            0.000000  7.296878e-04
constraint       0.000000  6.291171e-01
coreness         0.000000  1.599515e-02
knn              0.000000 -8.292522e-05
hubscore         0.000000  0.000000e+00
pagerank         0.000000 -2.996917e+00
trans            0.000000  3.513051e-01
evcent           0.000000  2.143856e-01
first            0.000000 -6.098496e-03
upto_second      0.000000  0.000000e+00
upto_third       0.000000  0.000000e+00
upto_fourth      0.000000  8.353527e-07
upto_fifth       0.000000  2.793229e-06
upto_sixth       0.000000  1.944407e-04
second           0.000000  0.000000e+00
third            0.000000  8.709891e-06
fourth           0.000000 -2.298893e-05
fifth            0.000000  7.475070e-07
sixth            0.000000  0.000000e+00
ratio1           0.000000  1.376710e-05
ratio2           0.000000 -6.593792e-04
ratio3           0.000000 -8.723911e-03
ratio4           0.000000  0.000000e+00
ratio5           0.000000  0.000000e+00
ratio6           0.000000 -2.885121e-05
selfinter        0.000000 -2.574404e-02
walktrap_vertex  0.000000 -2.417964e-01
bigcom1          0.000000 -3.831995e-02
bigcom2          0.000000 -5.340812e-01
bigcom3          0.000000 -1.128880e-02
bigcom4          0.000000  6.247024e-01
bigcom6          0.000000 -4.329197e-01
bigcom8          0.000000  7.925512e-01
bigcom9          0.000000 -7.051100e-01
bigcom11         0.000000 -5.798068e-01
bigcom13         0.000000 -5.688589e-01
bigcom15         0.000000 -3.252101e-01
bigcom16         0.000000 -4.909056e-01
bigcom21         0.000000 -6.583010e-01
bigcom22         0.000000  7.974164e-01
bigcom24         0.000000  3.118470e+00
bigcom26         0.000000 -9.786035e-01
bigcom28         0.000000  5.681884e-01
bigcom30         0.000000 -7.173722e-01
bigcom31         0.000000 -2.614445e-01
bigcom32         0.000000 -5.552240e-01
bigcom33         0.000000 -3.171175e-02
bigcom34         0.000000 -3.013238e-01
bigcom36         0.000000  2.542516e+00
bigcom37         0.000000  0.000000e+00
bigcom38         0.000000 -6.992584e-01
bigcom39         0.000000 -7.699303e-01
bigcom40         0.000000  2.377617e-01
bigcom43         0.000000 -3.704542e-01
bigcom44         0.000000  8.488647e-01
bigcom46         0.000000 -5.264581e-01
bigcom47         0.000000 -4.197375e-01
bigcom49         0.000000 -4.655046e-01
bigcom50         0.000000 -4.650879e-01
bigcom51         0.000000 -3.311307e-01
bigcom52         0.000000 -4.100600e-01
bigcom54         0.000000 -1.003789e-01
bigcom56         0.000000 -3.286186e-01
bigcom62         0.000000 -5.726351e-01
bigcom66         0.000000 -3.773589e-01
bigcom68         0.000000 -2.767658e-01
bigcom69         0.000000 -4.452921e-01
bigcom71         0.000000 -5.111294e-01
bigcom72         0.000000 -4.720942e-01
bigcom73         0.000000 -4.294290e-01
bigcom74         0.000000 -5.061469e-01
bigcom75         0.000000 -2.865551e-01
bigcom76         0.000000 -3.950111e-01
bigcom77         0.000000 -4.131999e-01
bigcom79         0.000000 -8.495096e-02
bigcom80         0.000000 -3.201440e-01
bigcom82         0.000000 -3.496013e-01
bigcom83         0.000000  0.000000e+00
bigcom84         0.000000 -2.480547e-01
bigcom85         0.000000 -3.259680e-01
bigcom87         0.000000 -3.686777e-01
bigcom89         0.000000 -1.315948e-01
bigcom91         0.000000 -2.662848e-01
bigcom92         0.000000 -4.965885e-01
bigcom93         0.000000  0.000000e+00
bigcom96         0.000000 -4.027954e-01
bigcom97         0.000000 -3.974853e-01
bigcom98         0.000000 -1.390033e-01
bigcom99         0.000000 -5.083360e-01
bigcom101        0.000000  1.958469e+00
bigcom104        0.000000 -4.510097e-01
bigcom106        0.000000 -3.116995e-01
bigcom109        0.000000 -3.802701e-01
bigcom113        0.000000  2.732234e+00
bigcom116        0.000000  2.094065e+00
bigcom120        0.000000 -2.305076e-01
bigcom123        0.000000 -4.270727e-01
bigcom126        0.000000 -2.055666e-01
bigcom127        0.000000 -6.454521e-02
bigcom137        0.000000 -4.688123e-01
bigcom139        0.000000 -3.879674e-01
bigcom140        0.000000 -4.104490e-01
bigcom143        0.000000 -1.782855e-01
bigcom145        0.000000 -1.731090e-01
bigcom146        0.000000 -1.517322e-01
bigcom147        0.000000 -5.480654e-01
bigcom149        0.000000 -3.210478e-01
bigcom153        0.000000  2.533032e+00
bigcom154        0.000000 -4.976167e-01
bigcom156        0.000000 -4.184346e-01
bigcom157        0.000000  0.000000e+00
bigcom158        0.000000 -4.467914e-01
bigcom160        0.000000 -3.869352e-01
bigcom161        0.000000 -3.407962e-01
bigcom162        0.000000 -4.021375e-01
bigcom164        0.000000 -2.116889e-01
bigcom166        0.000000 -6.795041e-01
bigcom167        0.000000 -6.570777e-01
bigcom171        0.000000 -4.164523e-01
bigcom173        0.000000 -4.010865e-01
bigcom175        0.000000 -1.261906e+00
bigcom176        0.000000 -4.504197e-01
bigcom177        0.000000 -6.770073e-01
bigcom178        0.000000 -3.906363e-01
bigcom180        0.000000 -3.061899e-01
bigcom181        0.000000 -4.389106e-01
bigcom184        0.000000  3.952000e+00
bigcom186        0.000000 -1.219053e-01
bigcom187        0.000000 -6.968760e-02
bigcom189        0.000000 -6.637500e-01
bigcom194        0.000000 -4.954781e-01
bigcom195        0.000000 -2.820228e-01
bigcom196        0.000000 -2.315255e-02
bigcom204        0.000000 -5.778715e-01
bigcom205        0.000000 -9.824887e-02
bigcom212        0.000000 -6.161831e-01
bigcom214        0.000000 -3.058817e-01
bigcom222        0.000000 -2.171888e-01
bigcom223        0.000000  3.416249e+00
bigcom226        0.000000 -2.781251e-01
bigcom227        0.000000 -2.580416e-01
bigcom229        0.000000 -2.806165e-02
bigcom233        0.000000 -3.333116e-01
bigcom236        0.000000 -1.134060e-01
bigcom237        0.000000 -3.475037e-01
bigcom246        0.000000 -4.288535e-01
bigcom248        0.000000 -6.230434e-01
bigcom249        0.000000 -3.574366e-01
bigcom250        0.000000 -5.117817e-01
bigcom254        0.000000 -3.799555e-01
bigcom266        0.000000 -1.765546e-01
bigcom269        0.000000 -2.961518e-01
bigcom272        0.000000 -1.979387e-01
bigcom274        0.000000 -2.853135e-02
bigcom281        0.000000 -1.490753e-01
bigcom291        0.000000 -2.563866e-01
bigcom292        0.000000 -3.517121e-01
bigcom295        0.000000 -3.480609e-01
bigcom299        0.000000 -2.745931e-01
bigcom301        0.000000 -3.984861e-01
bigcom306        0.000000 -2.412446e-01
bigcom309        0.000000 -3.504963e-01
bigcom314        0.000000 -4.106606e-01
bigcom321        0.000000 -4.208801e-01
bigcom341        0.000000 -8.725304e-02
bigcom350        0.000000 -5.097170e-01
bigcom353        0.000000 -4.068406e-01
bigcom359        0.000000 -4.743271e-01
bigcom363        0.000000 -5.269159e-01
bigcom365        0.000000 -2.636925e-01
bigcom385        0.000000 -4.165688e-01
bigcom386        0.000000 -1.534284e-01
bigcom408        0.000000  3.113265e+00
bigcom412        0.000000 -4.771547e-01
bigcom480        0.000000 -5.380333e-01
spin_vertex      0.000000 -4.010079e-01
membership_s1    0.000000 -2.443895e-02
membership_s3    0.000000 -8.039737e-01
membership_s4    0.000000 -1.029132e-01
membership_s5    0.000000 -2.083916e-01
membership_s6    0.000000 -4.939355e-01
membership_s7    0.000000  1.153061e-01
membership_s8    0.000000 -5.503679e-01
membership_s9    0.000000 -7.334292e-01
membership_s11   0.000000 -7.528989e-01
membership_s12   0.000000 -8.184264e-01
membership_s14   0.000000 -6.297216e-01
membership_s15   0.000000 -1.713023e-02
membership_s16   0.000000 -5.551502e-01
membership_s17   0.000000 -6.736962e-01
membership_s18   0.000000 -1.411539e+00
membership_s20   0.000000 -6.713186e-01
membership_s21   0.000000  2.058754e-01
membership_s22   0.000000 -1.483003e+00
membership_s24   0.000000  8.828940e-02
membership_s25   0.000000 -8.726102e-01
membership_s26   0.000000 -7.080068e-01
membership_s27   0.000000 -4.427488e-01
membership_s28   0.000000  1.663276e+00
membership_s30   0.000000  7.890306e-02
membership_s31   0.000000 -3.410913e-01
membership_s32   0.000000 -6.449813e-01
membership_s33   0.000000 -8.277206e-01
membership_s36   0.000000 -1.182889e-01
membership_s37   0.000000 -1.424877e+00
V1               0.000000 -1.222503e+00
V2               0.000000  1.256812e-01
pdi              0.000000  2.513097e+02
adhesion         0.000000 -1.214215e-04
cohesion         0.000000  6.362473e-05
inner            0.000000 -3.777637e-05
outer            0.000000  1.033874e-06
ioratio          0.000000  2.189883e-01
comsize          0.000000 -4.953273e-04
[1] "Dataset: all_targets Model GBM, run: 2 of 10 2015-06-17 23:10:31"
Iter   TrainDeviance   ValidDeviance   StepSize   Improve
     1        0.0744            -nan     0.0100   -0.0000
     2        0.0736            -nan     0.0100   -0.0000
     3        0.0729            -nan     0.0100    0.0000
     4        0.0724            -nan     0.0100   -0.0000
     5        0.0717            -nan     0.0100   -0.0000
     6        0.0708            -nan     0.0100   -0.0000
     7        0.0702            -nan     0.0100   -0.0000
     8        0.0696            -nan     0.0100   -0.0000
     9        0.0691            -nan     0.0100   -0.0000
    10        0.0688            -nan     0.0100   -0.0000
    20        0.0636            -nan     0.0100   -0.0000
    40        0.0572            -nan     0.0100   -0.0000
    60        0.0520            -nan     0.0100   -0.0000
    80        0.0488            -nan     0.0100   -0.0000
   100        0.0458            -nan     0.0100   -0.0000
   120        0.0430            -nan     0.0100   -0.0000
   140        0.0406            -nan     0.0100   -0.0000
   160        0.0383            -nan     0.0100   -0.0000
   180        0.0363            -nan     0.0100   -0.0000
   200        0.0348            -nan     0.0100   -0.0000
   220        0.0335            -nan     0.0100   -0.0000
   240        0.0323            -nan     0.0100   -0.0000
   260        0.0310            -nan     0.0100   -0.0000
   280        0.0298            -nan     0.0100   -0.0000
   300        0.0288            -nan     0.0100   -0.0000
   320        0.0279            -nan     0.0100   -0.0000
   340        0.0269            -nan     0.0100   -0.0000
   360        0.0261            -nan     0.0100   -0.0000
   376        0.0255            -nan     0.0100   -0.0000

[1] "GBM variable coefficients"
                            var     rel.inf
V2                           V2 6.512802148
ratio5                   ratio5 5.179847529
outer                     outer 4.262250445
V1                           V1 4.166419801
comsize                 comsize 3.177924278
pagerank               pagerank 2.583908968
spin_vertex         spin_vertex 2.523640513
ratio2                   ratio2 2.436139298
ratio1                   ratio1 2.299394488
knn                         knn 2.248033325
inner                     inner 2.021871210
cohesion               cohesion 1.791030168
fourth                   fourth 1.763431113
trans                     trans 1.732398369
walktrap_vertex walktrap_vertex 1.659730385
fifth                     fifth 1.607987846
ratio3                   ratio3 1.555005049
graph13                 graph13 1.515446181
ioratio                 ioratio 1.501947196
bigcom101             bigcom101 1.496185400
bet                         bet 1.393710507
adhesion               adhesion 1.386317107
orbit28                 orbit28 1.350628233
graph23                 graph23 1.102457964
orbit24                 orbit24 1.088780735
bigcom36               bigcom36 1.056328541
bigcom153             bigcom153 1.024504688
bigcom408             bigcom408 1.021150372
graph5                   graph5 0.918809221
graph10                 graph10 0.907556767
graph1                   graph1 0.872913617
graph11                 graph11 0.867320858
graph4                   graph4 0.821346641
orbit18                 orbit18 0.812667063
orbit56                 orbit56 0.807655315
bigcom24               bigcom24 0.780612546
graph14                 graph14 0.766662158
orbit46                 orbit46 0.764771798
graph3                   graph3 0.750618150
ratio4                   ratio4 0.740513328
orbit39                 orbit39 0.738439981
bigcom116             bigcom116 0.737331163
bigcom113             bigcom113 0.734767581
orbit51                 orbit51 0.721942049
ratio6                   ratio6 0.716995956
third                     third 0.685485533
orbit5                   orbit5 0.683299817
graph16                 graph16 0.629643025
graph6                   graph6 0.613138374
graph19                 graph19 0.582598751
graph18                 graph18 0.577764560
upto_fifth           upto_fifth 0.564211528
graph22                 graph22 0.559929475
orbit31                 orbit31 0.558160746
sixth                     sixth 0.556750596
graph17                 graph17 0.545259244
upto_sixth           upto_sixth 0.535764322
bigcom184             bigcom184 0.520640137
graph21                 graph21 0.506525927
orbit36                 orbit36 0.505706013
orbit9                   orbit9 0.502067779
membership_s1     membership_s1 0.455111237
orbit30                 orbit30 0.436824828
orbit63                 orbit63 0.433694427
pdi                         pdi 0.423692446
ecc                         ecc 0.420803210
orbit41                 orbit41 0.412873622
orbit27                 orbit27 0.409952512
orbit62                 orbit62 0.407208364
orbit20                 orbit20 0.364761265
orbit38                 orbit38 0.357499848
orbit17                 orbit17 0.356284681
orbit37                 orbit37 0.349246287
graph7                   graph7 0.322267780
orbit21                 orbit21 0.321600511
graph12                 graph12 0.309965985
membership_s7     membership_s7 0.302610964
orbit65                 orbit65 0.295077124
orbit52                 orbit52 0.292334120
hubscore               hubscore 0.290896484
constraint           constraint 0.283367007
membership_s21   membership_s21 0.277437847
graph25                 graph25 0.255920236
graph24                 graph24 0.244605975
orbit35                 orbit35 0.243687918
orbit45                 orbit45 0.235861097
orbit32                 orbit32 0.228767322
orbit19                 orbit19 0.228205488
orbit25                 orbit25 0.226365253
graph27                 graph27 0.213205406
bigcom8                 bigcom8 0.209689538
graph20                 graph20 0.203532519
AP                           AP 0.201338629
graph9                   graph9 0.195111902
membership_s15   membership_s15 0.193433371
second                   second 0.192914452
orbit11                 orbit11 0.187781996
orbit12                 orbit12 0.180482748
orbit40                 orbit40 0.180422781
orbit22                 orbit22 0.176740705
graph0                   graph0 0.169088613
orbit16                 orbit16 0.168537317
upto_third           upto_third 0.166293079
orbit1                   orbit1 0.166208129
graph26                 graph26 0.162857301
coreness               coreness 0.155608073
bigcom28               bigcom28 0.152084473
upto_second         upto_second 0.148152081
orbit68                 orbit68 0.146731922
orbit60                 orbit60 0.145974997
graph8                   graph8 0.144263433
membership_s36   membership_s36 0.142153719
upto_fourth         upto_fourth 0.134061778
orbit49                 orbit49 0.128799991
orbit23                 orbit23 0.128519281
orbit54                 orbit54 0.123105500
orbit64                 orbit64 0.117845548
orbit15                 orbit15 0.115073047
orbit4                   orbit4 0.100174056
orbit7                   orbit7 0.098098873
orbit53                 orbit53 0.097392284
orbit13                 orbit13 0.095228134
orbit58                 orbit58 0.091131082
orbit50                 orbit50 0.087065897
membership_s30   membership_s30 0.080874186
membership_s24   membership_s24 0.076446701
close                     close 0.074919520
orbit59                 orbit59 0.074164682
orbit44                 orbit44 0.073861516
orbit55                 orbit55 0.073586289
orbit66                 orbit66 0.071960795
membership_s28   membership_s28 0.071249849
orbit6                   orbit6 0.070276535
orbit47                 orbit47 0.068640926
bigcom4                 bigcom4 0.064696897
graph15                 graph15 0.059778512
evcent                   evcent 0.057001274
bigcom22               bigcom22 0.054422491
orbit42                 orbit42 0.053556308
membership_s6     membership_s6 0.051376910
orbit26                 orbit26 0.050456593
selfinter             selfinter 0.046673469
orbit57                 orbit57 0.036567223
orbit33                 orbit33 0.032208017
orbit48                 orbit48 0.029929324
orbit29                 orbit29 0.028756723
graph28                 graph28 0.024920765
graph29                 graph29 0.023176413
orbit61                 orbit61 0.019836743
orbit67                 orbit67 0.018689505
orbit10                 orbit10 0.017183679
orbit69                 orbit69 0.009894737
membership_s4     membership_s4 0.008317218
bigcom3                 bigcom3 0.007271127
orbit43                 orbit43 0.006990510
orbit71                 orbit71 0.004731095
membership_s32   membership_s32 0.004415103
graph2                   graph2 0.000000000
orbit0                   orbit0 0.000000000
orbit2                   orbit2 0.000000000
orbit3                   orbit3 0.000000000
orbit8                   orbit8 0.000000000
orbit14                 orbit14 0.000000000
orbit34                 orbit34 0.000000000
orbit70                 orbit70 0.000000000
orbit72                 orbit72 0.000000000
eccrad                   eccrad 0.000000000
first                     first 0.000000000
bigcom1                 bigcom1 0.000000000
bigcom2                 bigcom2 0.000000000
bigcom6                 bigcom6 0.000000000
bigcom9                 bigcom9 0.000000000
bigcom11               bigcom11 0.000000000
bigcom13               bigcom13 0.000000000
bigcom15               bigcom15 0.000000000
bigcom16               bigcom16 0.000000000
bigcom21               bigcom21 0.000000000
bigcom26               bigcom26 0.000000000
bigcom30               bigcom30 0.000000000
bigcom31               bigcom31 0.000000000
bigcom32               bigcom32 0.000000000
bigcom33               bigcom33 0.000000000
bigcom34               bigcom34 0.000000000
bigcom37               bigcom37 0.000000000
bigcom38               bigcom38 0.000000000
bigcom39               bigcom39 0.000000000
bigcom40               bigcom40 0.000000000
bigcom43               bigcom43 0.000000000
bigcom44               bigcom44 0.000000000
bigcom46               bigcom46 0.000000000
bigcom47               bigcom47 0.000000000
bigcom49               bigcom49 0.000000000
bigcom50               bigcom50 0.000000000
bigcom51               bigcom51 0.000000000
bigcom52               bigcom52 0.000000000
bigcom54               bigcom54 0.000000000
bigcom56               bigcom56 0.000000000
bigcom62               bigcom62 0.000000000
bigcom66               bigcom66 0.000000000
bigcom68               bigcom68 0.000000000
bigcom69               bigcom69 0.000000000
bigcom71               bigcom71 0.000000000
bigcom72               bigcom72 0.000000000
bigcom73               bigcom73 0.000000000
bigcom74               bigcom74 0.000000000
bigcom75               bigcom75 0.000000000
bigcom76               bigcom76 0.000000000
bigcom77               bigcom77 0.000000000
bigcom79               bigcom79 0.000000000
bigcom80               bigcom80 0.000000000
bigcom82               bigcom82 0.000000000
bigcom83               bigcom83 0.000000000
bigcom84               bigcom84 0.000000000
bigcom85               bigcom85 0.000000000
bigcom87               bigcom87 0.000000000
bigcom89               bigcom89 0.000000000
bigcom91               bigcom91 0.000000000
bigcom92               bigcom92 0.000000000
bigcom93               bigcom93 0.000000000
bigcom96               bigcom96 0.000000000
bigcom97               bigcom97 0.000000000
bigcom98               bigcom98 0.000000000
bigcom99               bigcom99 0.000000000
bigcom104             bigcom104 0.000000000
bigcom106             bigcom106 0.000000000
bigcom109             bigcom109 0.000000000
bigcom120             bigcom120 0.000000000
bigcom123             bigcom123 0.000000000
bigcom126             bigcom126 0.000000000
bigcom127             bigcom127 0.000000000
bigcom137             bigcom137 0.000000000
bigcom139             bigcom139 0.000000000
bigcom140             bigcom140 0.000000000
bigcom143             bigcom143 0.000000000
bigcom145             bigcom145 0.000000000
bigcom146             bigcom146 0.000000000
bigcom147             bigcom147 0.000000000
bigcom149             bigcom149 0.000000000
bigcom154             bigcom154 0.000000000
bigcom156             bigcom156 0.000000000
bigcom157             bigcom157 0.000000000
bigcom158             bigcom158 0.000000000
bigcom160             bigcom160 0.000000000
bigcom161             bigcom161 0.000000000
bigcom162             bigcom162 0.000000000
bigcom164             bigcom164 0.000000000
bigcom166             bigcom166 0.000000000
bigcom167             bigcom167 0.000000000
bigcom171             bigcom171 0.000000000
bigcom173             bigcom173 0.000000000
bigcom175             bigcom175 0.000000000
bigcom176             bigcom176 0.000000000
bigcom177             bigcom177 0.000000000
bigcom178             bigcom178 0.000000000
bigcom180             bigcom180 0.000000000
bigcom181             bigcom181 0.000000000
bigcom186             bigcom186 0.000000000
bigcom187             bigcom187 0.000000000
bigcom189             bigcom189 0.000000000
bigcom194             bigcom194 0.000000000
bigcom195             bigcom195 0.000000000
bigcom196             bigcom196 0.000000000
bigcom204             bigcom204 0.000000000
bigcom205             bigcom205 0.000000000
bigcom212             bigcom212 0.000000000
bigcom214             bigcom214 0.000000000
bigcom222             bigcom222 0.000000000
bigcom223             bigcom223 0.000000000
bigcom226             bigcom226 0.000000000
bigcom227             bigcom227 0.000000000
bigcom229             bigcom229 0.000000000
bigcom233             bigcom233 0.000000000
bigcom236             bigcom236 0.000000000
bigcom237             bigcom237 0.000000000
bigcom246             bigcom246 0.000000000
bigcom248             bigcom248 0.000000000
bigcom249             bigcom249 0.000000000
bigcom250             bigcom250 0.000000000
bigcom254             bigcom254 0.000000000
bigcom266             bigcom266 0.000000000
bigcom269             bigcom269 0.000000000
bigcom272             bigcom272 0.000000000
bigcom274             bigcom274 0.000000000
bigcom281             bigcom281 0.000000000
bigcom291             bigcom291 0.000000000
bigcom292             bigcom292 0.000000000
bigcom295             bigcom295 0.000000000
bigcom299             bigcom299 0.000000000
bigcom301             bigcom301 0.000000000
bigcom306             bigcom306 0.000000000
bigcom309             bigcom309 0.000000000
bigcom314             bigcom314 0.000000000
bigcom321             bigcom321 0.000000000
bigcom341             bigcom341 0.000000000
bigcom350             bigcom350 0.000000000
bigcom353             bigcom353 0.000000000
bigcom359             bigcom359 0.000000000
bigcom363             bigcom363 0.000000000
bigcom365             bigcom365 0.000000000
bigcom385             bigcom385 0.000000000
bigcom386             bigcom386 0.000000000
bigcom412             bigcom412 0.000000000
bigcom480             bigcom480 0.000000000
membership_s3     membership_s3 0.000000000
membership_s5     membership_s5 0.000000000
membership_s8     membership_s8 0.000000000
membership_s9     membership_s9 0.000000000
membership_s11   membership_s11 0.000000000
membership_s12   membership_s12 0.000000000
membership_s14   membership_s14 0.000000000
membership_s16   membership_s16 0.000000000
membership_s17   membership_s17 0.000000000
membership_s18   membership_s18 0.000000000
membership_s20   membership_s20 0.000000000
membership_s22   membership_s22 0.000000000
membership_s25   membership_s25 0.000000000
membership_s26   membership_s26 0.000000000
membership_s27   membership_s27 0.000000000
membership_s31   membership_s31 0.000000000
membership_s33   membership_s33 0.000000000
membership_s37   membership_s37 0.000000000
[1] "Dataset: all_targets Model RF, run: 2 of 10 2015-06-17 23:16:59"
     |      Out-of-bag   |
Tree |      MSE  %Var(y) |
   1 |  0.01356   221.51 |
   2 |  0.01264   206.37 |
   3 |  0.01226   200.24 |
   4 |  0.01132   184.85 |
   5 |  0.01059   172.99 |
   6 |  0.01045   170.70 |
   7 |  0.01001   163.44 |
   8 | 0.009688   158.21 |
   9 | 0.009514   155.36 |
  10 | 0.009177   149.86 |
  11 | 0.008837   144.31 |
  12 | 0.008624   140.83 |
  13 | 0.008383   136.90 |
  14 | 0.008291   135.39 |
  15 |  0.00826   134.88 |
  16 | 0.008047   131.41 |
  17 | 0.007908   129.15 |
  18 | 0.007763   126.76 |
  19 |  0.00768   125.41 |
  20 | 0.007598   124.08 |
  21 | 0.007517   122.75 |
  22 | 0.007491   122.33 |
  23 | 0.007434   121.40 |
  24 | 0.007352   120.06 |
  25 | 0.007314   119.44 |
  26 | 0.007274   118.79 |
  27 | 0.007222   117.94 |
  28 | 0.007203   117.63 |
  29 | 0.007121   116.30 |
  30 | 0.007118   116.23 |
  31 | 0.007132   116.47 |
  32 | 0.007107   116.06 |
  33 | 0.007087   115.74 |
  34 | 0.007073   115.51 |
  35 | 0.007047   115.08 |
  36 | 0.007037   114.91 |
  37 | 0.007017   114.59 |
  38 | 0.007008   114.44 |
  39 |    0.007   114.32 |
  40 | 0.006987   114.09 |
  41 | 0.006969   113.81 |
  42 | 0.006958   113.62 |
  43 | 0.006949   113.49 |
  44 | 0.006939   113.32 |
  45 | 0.006923   113.06 |
  46 |  0.00692   113.00 |
  47 | 0.006908   112.81 |
  48 | 0.006888   112.48 |
  49 | 0.006887   112.46 |
  50 | 0.006877   112.30 |
  51 |  0.00687   112.19 |
  52 | 0.006863   112.08 |
  53 | 0.006855   111.94 |
  54 |  0.00685   111.87 |
  55 | 0.006849   111.85 |
  56 |  0.00684   111.70 |
  57 | 0.006838   111.66 |
  58 | 0.006835   111.62 |
  59 | 0.006834   111.60 |
  60 | 0.006824   111.44 |
  61 |  0.00683   111.54 |
  62 | 0.006817   111.33 |
  63 | 0.006809   111.20 |
  64 | 0.006811   111.23 |
  65 | 0.006813   111.26 |
  66 | 0.006804   111.11 |
  67 | 0.006796   110.99 |
  68 | 0.006802   111.08 |
  69 | 0.006813   111.26 |
  70 | 0.006807   111.17 |
  71 | 0.006809   111.19 |
  72 | 0.006804   111.10 |
  73 | 0.006804   111.11 |
  74 | 0.006799   111.03 |
  75 | 0.006795   110.96 |
  76 | 0.006801   111.06 |
  77 | 0.006806   111.15 |
  78 | 0.006807   111.17 |
  79 | 0.006803   111.09 |
  80 | 0.006802   111.08 |
  81 | 0.006794   110.95 |
  82 | 0.006794   110.95 |
  83 | 0.006783   110.76 |
  84 | 0.006782   110.75 |
  85 | 0.006788   110.85 |
  86 | 0.006784   110.79 |
  87 | 0.006785   110.80 |
  88 | 0.006782   110.75 |
  89 | 0.006779   110.70 |
  90 | 0.006778   110.68 |
  91 | 0.006777   110.67 |
  92 | 0.006773   110.61 |
  93 | 0.006775   110.64 |
  94 |  0.00677   110.56 |
  95 | 0.006765   110.47 |
  96 | 0.006763   110.44 |
  97 | 0.006759   110.38 |
  98 | 0.006757   110.34 |
  99 | 0.006756   110.32 |
 100 | 0.006757   110.35 |
[1] "Random Forest variable coefficients"
                      %IncMSE IncNodePurity
graph5           2.677445e-03  2.403757e-01
graph6           2.636887e-03  3.540545e-01
graph7           6.884558e-04  1.429905e-01
graph8           2.486136e-04  7.320576e-02
graph9           3.416797e-03  3.968614e-01
graph10          2.600795e-03  3.613466e-01
graph11          8.446888e-03  6.252724e-01
graph12          2.151806e-03  2.964020e-01
graph13          6.578287e-03  6.125677e-01
graph14          3.384084e-03  6.073724e-01
graph15          2.962835e-03  1.800422e-01
graph16          1.459474e-03  3.617477e-01
graph17          8.843502e-03  2.945766e-01
graph18          2.606148e-03  2.413257e-01
graph19          4.407441e-03  4.172542e-01
graph20          7.605040e-04  2.446228e-01
graph21          2.652619e-03  2.222026e-01
graph22          1.611270e-03  3.410137e-01
graph23          6.134844e-03  4.527549e-01
graph24          2.393608e-03  1.777239e-01
graph25          3.090785e-03  3.135298e-01
graph26          1.488639e-03  2.508814e-01
graph27          5.098682e-04  8.081323e-02
graph28          4.588911e-04  4.088575e-02
graph29          5.136968e-04  2.407302e-01
orbit0           9.787768e-05  4.715457e-02
orbit1           5.246140e-03  2.715095e-01
orbit2           1.111900e-03  2.025947e-01
orbit3           6.883074e-04  5.013449e-02
orbit4           2.261930e-03  4.089137e-01
orbit5           3.362778e-03  1.729663e-01
orbit6           4.476358e-03  4.294696e-01
orbit7           2.028405e-03  1.960081e-01
orbit8           1.499417e-03  2.922801e-01
orbit9           5.610954e-03  3.424868e-01
orbit10          1.195098e-04  6.869056e-02
orbit11          5.086658e-04  1.239331e-01
orbit12          3.448204e-04  2.142449e-01
orbit13          8.664140e-04  9.169444e-02
orbit14          3.627543e-05  9.799532e-02
orbit15          4.016695e-03  3.641466e-01
orbit16          1.197586e-03  1.997852e-01
orbit17          6.748914e-03  3.868536e-01
orbit18          3.229494e-03  7.996372e-01
orbit19          4.186807e-03  4.827745e-01
orbit20          1.672922e-03  3.372277e-01
orbit21          2.559541e-03  2.121011e-01
orbit22          8.434616e-03  5.712983e-01
orbit23          2.605281e-03  2.270679e-01
orbit24          2.613551e-03  5.661015e-01
orbit25          1.907923e-03  2.138211e-01
orbit26          5.352887e-04  1.048661e-01
orbit27          5.133765e-03  5.382111e-01
orbit28          1.940524e-03  4.063857e-01
orbit29          6.311717e-04  2.390698e-01
orbit30          1.663378e-03  1.109946e-01
orbit31          4.551627e-03  4.333242e-01
orbit32          2.217064e-03  3.029483e-01
orbit33          7.181845e-04  1.148079e-01
orbit34          1.700622e-03  2.577700e-01
orbit35          4.923493e-03  3.462632e-01
orbit36          2.990757e-03  4.651832e-01
orbit37          2.019964e-03  3.638290e-01
orbit38          3.164383e-03  3.265141e-01
orbit39          1.145193e-02  5.022607e-01
orbit40          1.616443e-03  2.689995e-01
orbit41          1.500261e-03  2.198630e-01
orbit42          9.826376e-04  1.579128e-01
orbit43          4.550234e-03  1.611495e-01
orbit44          2.012100e-03  1.366825e-01
orbit45          3.733197e-03  4.994129e-01
orbit46          3.449046e-03  3.589902e-01
orbit47          2.354204e-03  1.751258e-01
orbit48          2.678601e-03  1.703086e-01
orbit49          1.685330e-03  2.827576e-01
orbit50          1.190798e-04  9.928871e-02
orbit51          4.337587e-03  4.391769e-01
orbit52          1.084410e-04  1.444309e-01
orbit53          2.946440e-03  2.722437e-01
orbit54          2.601387e-03  3.372915e-01
orbit55          1.663220e-03  5.872806e-02
orbit56          4.089477e-03  5.739357e-01
orbit57          1.175161e-04  1.054035e-01
orbit58          4.290701e-05  5.008770e-02
orbit59          2.069370e-04  1.353107e-01
orbit60          1.784726e-03  5.205035e-02
orbit61         -1.196515e-05  6.930713e-04
orbit62          3.323148e-03  3.957593e-01
orbit63          2.138817e-03  1.350023e-01
orbit64          2.025939e-04  1.404689e-01
orbit65          2.176022e-03  2.483374e-01
orbit66          1.907947e-04  1.167082e-01
orbit67          2.215997e-05  7.924603e-02
orbit68          2.626530e-04  1.012657e-01
orbit69          4.553587e-05  7.986910e-03
orbit70          3.340903e-04  6.863134e-02
orbit71          8.778345e-04  1.114558e-01
orbit72          1.602427e-04  2.276836e-01
AP               7.188656e-05  1.559204e-01
bet              1.527302e-03  7.360160e-01
ecc              1.382463e-04  1.682609e-01
eccrad           5.050671e-04  1.233745e-01
close            6.288554e-04  2.253534e-01
constraint       5.749177e-03  6.391608e-01
coreness         5.479792e-04  1.637508e-01
knn              3.746428e-03  9.153159e-01
hubscore         1.850085e-03  3.355011e-01
pagerank         3.454963e-03  1.222024e+00
trans            6.371484e-04  5.473575e-01
evcent           1.166651e-03  2.915460e-01
first            3.679078e-05  5.644599e-02
upto_second      2.830249e-03  4.063323e-01
upto_third       6.181369e-04  3.586402e-01
upto_fourth      1.225838e-03  5.302958e-01
upto_fifth       3.026683e-03  3.722241e-01
upto_sixth       1.964656e-03  3.884437e-01
second           2.480420e-03  2.316515e-01
third            4.093542e-03  5.840259e-01
fourth           3.111798e-03  7.854786e-01
fifth            6.738107e-04  7.297284e-01
sixth            4.449293e-03  5.876232e-01
ratio1           5.615807e-03  1.025307e+00
ratio2           5.541585e-03  1.081562e+00
ratio3           3.680362e-03  5.769179e-01
ratio4           5.844717e-03  1.090339e+00
ratio5           4.035208e-03  1.624613e+00
ratio6           2.279924e-03  7.852030e-01
selfinter        1.661975e-05  1.651467e-01
walktrap_vertex  9.796583e-04  1.070052e+00
bigcom1          0.000000e+00  0.000000e+00
bigcom2          0.000000e+00  0.000000e+00
bigcom3         -2.254791e-06  5.559276e-02
bigcom4          3.808794e-04  3.458353e-02
bigcom6          0.000000e+00  0.000000e+00
bigcom8          1.714703e-04  1.354139e-01
bigcom9          0.000000e+00  0.000000e+00
bigcom11         0.000000e+00  0.000000e+00
bigcom13         0.000000e+00  0.000000e+00
bigcom15         0.000000e+00  0.000000e+00
bigcom16         0.000000e+00  0.000000e+00
bigcom21         0.000000e+00  0.000000e+00
bigcom22         7.767621e-05  9.395549e-02
bigcom24         1.320319e-05  3.194489e-01
bigcom26         0.000000e+00  0.000000e+00
bigcom28         1.733270e-04  9.973464e-02
bigcom30         0.000000e+00  0.000000e+00
bigcom31         0.000000e+00  0.000000e+00
bigcom32         0.000000e+00  0.000000e+00
bigcom33         0.000000e+00  0.000000e+00
bigcom34         0.000000e+00  0.000000e+00
bigcom36         6.751242e-05  1.639528e-01
bigcom37         0.000000e+00  0.000000e+00
bigcom38         0.000000e+00  0.000000e+00
bigcom39         0.000000e+00  0.000000e+00
bigcom40         6.002714e-05  6.966756e-02
bigcom43         0.000000e+00  0.000000e+00
bigcom44         7.395772e-05  1.179611e-02
bigcom46         0.000000e+00  0.000000e+00
bigcom47         0.000000e+00  0.000000e+00
bigcom49         0.000000e+00  0.000000e+00
bigcom50         0.000000e+00  0.000000e+00
bigcom51         0.000000e+00  0.000000e+00
bigcom52         0.000000e+00  0.000000e+00
bigcom54         0.000000e+00  0.000000e+00
bigcom56         0.000000e+00  0.000000e+00
bigcom62         0.000000e+00  0.000000e+00
bigcom66         0.000000e+00  0.000000e+00
bigcom68         0.000000e+00  0.000000e+00
bigcom69         0.000000e+00  0.000000e+00
bigcom71         0.000000e+00  0.000000e+00
bigcom72         0.000000e+00  7.142857e-04
bigcom73         0.000000e+00  0.000000e+00
bigcom74         0.000000e+00  0.000000e+00
bigcom75         0.000000e+00  0.000000e+00
bigcom76         0.000000e+00  0.000000e+00
bigcom77         0.000000e+00  0.000000e+00
bigcom79         0.000000e+00  0.000000e+00
bigcom80         0.000000e+00  0.000000e+00
bigcom82         0.000000e+00  0.000000e+00
bigcom83         0.000000e+00  0.000000e+00
bigcom84         0.000000e+00  0.000000e+00
bigcom85         0.000000e+00  0.000000e+00
bigcom87         0.000000e+00  0.000000e+00
bigcom89         0.000000e+00  0.000000e+00
bigcom91         0.000000e+00  0.000000e+00
bigcom92         0.000000e+00  0.000000e+00
bigcom93         0.000000e+00  0.000000e+00
bigcom96         0.000000e+00  0.000000e+00
bigcom97         0.000000e+00  0.000000e+00
bigcom98         0.000000e+00  0.000000e+00
bigcom99         0.000000e+00  0.000000e+00
bigcom101        5.805111e-05  2.576814e-01
bigcom104        0.000000e+00  0.000000e+00
bigcom106        0.000000e+00  0.000000e+00
bigcom109        0.000000e+00  0.000000e+00
bigcom113        6.727790e-05  1.892821e-01
bigcom116        3.657235e-04  1.278092e-01
bigcom120        0.000000e+00  0.000000e+00
bigcom123        0.000000e+00  0.000000e+00
bigcom126        0.000000e+00  2.775558e-19
bigcom127        0.000000e+00  0.000000e+00
bigcom137        0.000000e+00  0.000000e+00
bigcom139        0.000000e+00  0.000000e+00
bigcom140        0.000000e+00  0.000000e+00
bigcom143        0.000000e+00  0.000000e+00
bigcom145        0.000000e+00  0.000000e+00
bigcom146        0.000000e+00  0.000000e+00
bigcom147        0.000000e+00  0.000000e+00
bigcom149        0.000000e+00  0.000000e+00
bigcom153        1.135232e-04  1.628299e-01
bigcom154        0.000000e+00  0.000000e+00
bigcom156        0.000000e+00  0.000000e+00
bigcom157        0.000000e+00  0.000000e+00
bigcom158        0.000000e+00  0.000000e+00
bigcom160        0.000000e+00  0.000000e+00
bigcom161        0.000000e+00  0.000000e+00
bigcom162        0.000000e+00  0.000000e+00
bigcom164        0.000000e+00  0.000000e+00
bigcom166        0.000000e+00  0.000000e+00
bigcom167        0.000000e+00  0.000000e+00
bigcom171        0.000000e+00  0.000000e+00
bigcom173        0.000000e+00  0.000000e+00
bigcom175        0.000000e+00  0.000000e+00
bigcom176        0.000000e+00  0.000000e+00
bigcom177        0.000000e+00  0.000000e+00
bigcom178        0.000000e+00  0.000000e+00
bigcom180        0.000000e+00  0.000000e+00
bigcom181        0.000000e+00  0.000000e+00
bigcom184        4.463479e-06  3.206616e-01
bigcom186        0.000000e+00  0.000000e+00
bigcom187        0.000000e+00  0.000000e+00
bigcom189        0.000000e+00  0.000000e+00
bigcom194        0.000000e+00  0.000000e+00
bigcom195        0.000000e+00  0.000000e+00
bigcom196        0.000000e+00  0.000000e+00
bigcom204        0.000000e+00  0.000000e+00
bigcom205        0.000000e+00  0.000000e+00
bigcom212        0.000000e+00  0.000000e+00
bigcom214        0.000000e+00  0.000000e+00
bigcom222        0.000000e+00  0.000000e+00
bigcom223        0.000000e+00  0.000000e+00
bigcom226        0.000000e+00  0.000000e+00
bigcom227        0.000000e+00  0.000000e+00
bigcom229        0.000000e+00  0.000000e+00
bigcom233        0.000000e+00  0.000000e+00
bigcom236        0.000000e+00  0.000000e+00
bigcom237        0.000000e+00  0.000000e+00
bigcom246        0.000000e+00  0.000000e+00
bigcom248        0.000000e+00  0.000000e+00
bigcom249        0.000000e+00  0.000000e+00
bigcom250        0.000000e+00  0.000000e+00
bigcom254        0.000000e+00  0.000000e+00
bigcom266        0.000000e+00  0.000000e+00
bigcom269        0.000000e+00  0.000000e+00
bigcom272        0.000000e+00  0.000000e+00
bigcom274        0.000000e+00  0.000000e+00
bigcom281        0.000000e+00  0.000000e+00
bigcom291        0.000000e+00  0.000000e+00
bigcom292        0.000000e+00  0.000000e+00
bigcom295        0.000000e+00  0.000000e+00
bigcom299        0.000000e+00  0.000000e+00
bigcom301        0.000000e+00  0.000000e+00
bigcom306        0.000000e+00  0.000000e+00
bigcom309        0.000000e+00  0.000000e+00
bigcom314        0.000000e+00  0.000000e+00
bigcom321        0.000000e+00  0.000000e+00
bigcom341        0.000000e+00  0.000000e+00
bigcom350        0.000000e+00  0.000000e+00
bigcom353        0.000000e+00  0.000000e+00
bigcom359        0.000000e+00  0.000000e+00
bigcom363        0.000000e+00  0.000000e+00
bigcom365        0.000000e+00  0.000000e+00
bigcom385        0.000000e+00  0.000000e+00
bigcom386        0.000000e+00  0.000000e+00
bigcom408        3.428268e-05  1.366474e-01
bigcom412        0.000000e+00  0.000000e+00
bigcom480        0.000000e+00  0.000000e+00
spin_vertex      1.168618e-03  6.485475e-01
membership_s1    4.063559e-04  2.755187e-01
membership_s3    0.000000e+00  0.000000e+00
membership_s4    1.565598e-04  1.649102e-01
membership_s5    1.137402e-06  9.933107e-03
membership_s6    4.854580e-05  1.169576e-01
membership_s7   -8.450458e-06  1.405909e-01
membership_s8    0.000000e+00  0.000000e+00
membership_s9    0.000000e+00  0.000000e+00
membership_s11   0.000000e+00  0.000000e+00
membership_s12   0.000000e+00  0.000000e+00
membership_s14   0.000000e+00  0.000000e+00
membership_s15  -2.819912e-05  1.051172e-01
membership_s16   0.000000e+00  0.000000e+00
membership_s17   0.000000e+00  0.000000e+00
membership_s18   0.000000e+00  0.000000e+00
membership_s20   0.000000e+00  0.000000e+00
membership_s21   9.386789e-05  2.446103e-01
membership_s22   0.000000e+00  0.000000e+00
membership_s24   1.447462e-04  1.711183e-01
membership_s25   0.000000e+00  0.000000e+00
membership_s26   0.000000e+00  0.000000e+00
membership_s27   3.573969e-05  1.977897e-01
membership_s28  -8.671474e-07  3.799134e-03
membership_s30   2.583483e-04  2.023590e-01
membership_s31   2.609744e-05  4.491501e-02
membership_s32   4.809100e-06  1.913008e-02
membership_s33   0.000000e+00  0.000000e+00
membership_s36   1.321034e-05  6.424951e-02
membership_s37   0.000000e+00  0.000000e+00
V1               4.681091e-03  1.635107e+00
V2               1.322148e-03  1.940036e+00
pdi              4.278368e-04  2.896083e-01
adhesion         5.880416e-03  9.815228e-01
cohesion         7.150502e-03  8.323600e-01
inner            3.478895e-03  8.290089e-01
outer            3.746436e-03  1.732009e+00
ioratio          3.162967e-03  8.903103e-01
comsize          1.743163e-03  1.567980e+00
[1] "Dataset: all_targets Model GLM, run: 2 of 10 2015-06-17 23:20:25"
[1] "glmnet variable coefficients"
                     [,1]          [,2]
(Intercept)     -5.083249 -8.072560e+00
graph0           0.000000 -6.363026e-03
graph1           0.000000  0.000000e+00
graph2           0.000000 -1.715639e-04
graph3           0.000000  0.000000e+00
graph4           0.000000  0.000000e+00
graph5           0.000000 -1.942301e-05
graph6           0.000000  0.000000e+00
graph7           0.000000  0.000000e+00
graph8           0.000000  0.000000e+00
graph9           0.000000  0.000000e+00
graph10          0.000000  0.000000e+00
graph11          0.000000  0.000000e+00
graph12          0.000000  0.000000e+00
graph13          0.000000  0.000000e+00
graph14          0.000000  0.000000e+00
graph15          0.000000  2.127881e-06
graph16          0.000000  0.000000e+00
graph17          0.000000  0.000000e+00
graph18          0.000000  0.000000e+00
graph19          0.000000  0.000000e+00
graph20          0.000000  0.000000e+00
graph21          0.000000  0.000000e+00
graph22          0.000000  4.800357e-06
graph23          0.000000  0.000000e+00
graph24          0.000000  0.000000e+00
graph25          0.000000 -2.189058e-07
graph26          0.000000  6.000350e-08
graph27          0.000000 -5.439366e-07
graph28          0.000000  0.000000e+00
graph29          0.000000 -2.396511e-03
orbit0           0.000000 -5.794406e-03
orbit1           0.000000  0.000000e+00
orbit2           0.000000  0.000000e+00
orbit3           0.000000 -7.319971e-05
orbit4           0.000000  0.000000e+00
orbit5           0.000000  0.000000e+00
orbit6           0.000000  0.000000e+00
orbit7           0.000000  0.000000e+00
orbit8           0.000000 -1.075082e-05
orbit9           0.000000  0.000000e+00
orbit10          0.000000  0.000000e+00
orbit11          0.000000  0.000000e+00
orbit12          0.000000  6.220911e-06
orbit13          0.000000  0.000000e+00
orbit14          0.000000  0.000000e+00
orbit15          0.000000  1.261072e-08
orbit16          0.000000  0.000000e+00
orbit17          0.000000 -2.086249e-13
orbit18          0.000000  9.199247e-09
orbit19          0.000000  0.000000e+00
orbit20          0.000000 -2.591413e-09
orbit21          0.000000  0.000000e+00
orbit22          0.000000 -5.372035e-11
orbit23          0.000000  0.000000e+00
orbit24          0.000000 -1.455149e-07
orbit25          0.000000 -1.731868e-07
orbit26          0.000000  0.000000e+00
orbit27          0.000000  0.000000e+00
orbit28          0.000000  6.198821e-08
orbit29          0.000000  1.085337e-07
orbit30          0.000000  0.000000e+00
orbit31          0.000000 -4.843446e-08
orbit32          0.000000  5.157309e-09
orbit33          0.000000  0.000000e+00
orbit34          0.000000  1.794814e-06
orbit35          0.000000  0.000000e+00
orbit36          0.000000 -4.293898e-09
orbit37          0.000000  0.000000e+00
orbit38          0.000000  0.000000e+00
orbit39          0.000000  5.506966e-06
orbit40          0.000000 -1.030335e-06
orbit41          0.000000  0.000000e+00
orbit42          0.000000  0.000000e+00
orbit43          0.000000  3.110070e-07
orbit44          0.000000 -1.985493e-06
orbit45          0.000000 -6.162752e-06
orbit46          0.000000  1.135768e-06
orbit47          0.000000  0.000000e+00
orbit48          0.000000  0.000000e+00
orbit49          0.000000  9.961069e-07
orbit50          0.000000 -8.891557e-06
orbit51          0.000000  1.341625e-05
orbit52          0.000000 -2.500498e-07
orbit53          0.000000  0.000000e+00
orbit54          0.000000  1.400280e-05
orbit55          0.000000  5.394353e-07
orbit56          0.000000 -2.551735e-05
orbit57          0.000000  9.251998e-09
orbit58          0.000000  0.000000e+00
orbit59          0.000000  0.000000e+00
orbit60          0.000000  1.876250e-05
orbit61          0.000000  0.000000e+00
orbit62          0.000000 -9.809534e-05
orbit63          0.000000 -1.385633e-06
orbit64          0.000000 -2.064510e-08
orbit65          0.000000 -2.492832e-04
orbit66          0.000000  3.813897e-05
orbit67          0.000000  0.000000e+00
orbit68          0.000000 -7.233010e-10
orbit69          0.000000 -8.919927e-06
orbit70          0.000000  0.000000e+00
orbit71          0.000000 -6.703923e-06
orbit72          0.000000 -2.281494e-03
AP               0.000000  5.228494e-01
bet              0.000000  0.000000e+00
ecc              0.000000  7.462077e-02
eccrad           0.000000  4.219957e-01
close            0.000000  0.000000e+00
constraint       0.000000  8.181725e-01
coreness         0.000000  1.683698e-02
knn              0.000000  4.369382e-06
hubscore         0.000000  0.000000e+00
pagerank         0.000000 -2.157285e+00
trans            0.000000  3.939650e-01
evcent           0.000000  7.636318e-02
first            0.000000 -6.025586e-03
upto_second      0.000000  0.000000e+00
upto_third       0.000000  0.000000e+00
upto_fourth      0.000000  0.000000e+00
upto_fifth       0.000000  1.269159e-04
upto_sixth       0.000000  3.520448e-05
second           0.000000  0.000000e+00
third            0.000000  2.669983e-06
fourth           0.000000 -7.404667e-05
fifth            0.000000  2.887852e-05
sixth            0.000000  0.000000e+00
ratio1           0.000000 -8.690927e-05
ratio2           0.000000 -6.191262e-04
ratio3           0.000000 -1.556369e-02
ratio4           0.000000  0.000000e+00
ratio5           0.000000  0.000000e+00
ratio6           0.000000  3.901681e-06
selfinter        0.000000 -8.673906e-02
walktrap_vertex  0.000000  1.859515e-02
bigcom1          0.000000 -3.660024e-01
bigcom2          0.000000 -6.876615e-01
bigcom3          0.000000 -1.142333e-01
bigcom4          0.000000  2.973964e-01
bigcom6          0.000000 -5.491233e-01
bigcom8          0.000000  3.283565e-01
bigcom9          0.000000 -8.274579e-01
bigcom11         0.000000 -6.655959e-01
bigcom13         0.000000 -6.342511e-01
bigcom15         0.000000 -4.626150e-01
bigcom16         0.000000 -7.243119e-01
bigcom21         0.000000 -8.085346e-01
bigcom22         0.000000  6.083009e-01
bigcom24         0.000000  3.391104e+00
bigcom26         0.000000 -1.142665e+00
bigcom28         0.000000  3.679685e-01
bigcom30         0.000000 -8.304268e-01
bigcom31         0.000000 -3.603213e-01
bigcom32         0.000000 -6.989918e-01
bigcom33         0.000000 -1.893193e-01
bigcom34         0.000000 -3.507732e-01
bigcom36         0.000000  2.659527e+00
bigcom37         0.000000  0.000000e+00
bigcom38         0.000000 -9.563116e-01
bigcom39         0.000000 -9.269826e-01
bigcom40         0.000000 -2.844053e-02
bigcom43         0.000000 -4.310300e-01
bigcom44         0.000000  9.699551e-01
bigcom46         0.000000 -6.583900e-01
bigcom47         0.000000 -4.601659e-01
bigcom49         0.000000 -5.093674e-01
bigcom50         0.000000 -6.322934e-01
bigcom51         0.000000 -3.930200e-01
bigcom52         0.000000 -5.652182e-01
bigcom54         0.000000 -3.475499e-01
bigcom56         0.000000 -3.981539e-01
bigcom62         0.000000 -6.977110e-01
bigcom66         0.000000 -4.769411e-01
bigcom68         0.000000 -3.787905e-01
bigcom69         0.000000 -5.553870e-01
bigcom71         0.000000 -6.543133e-01
bigcom72         0.000000 -5.860839e-01
bigcom73         0.000000 -4.652973e-01
bigcom74         0.000000 -6.389949e-01
bigcom75         0.000000 -2.680575e-01
bigcom76         0.000000 -4.117989e-01
bigcom77         0.000000 -5.108673e-01
bigcom79         0.000000 -2.005897e-01
bigcom80         0.000000 -4.054966e-01
bigcom82         0.000000 -4.055228e-01
bigcom83         0.000000  0.000000e+00
bigcom84         0.000000 -2.190691e-01
bigcom85         0.000000 -4.275398e-01
bigcom87         0.000000 -4.890273e-01
bigcom89         0.000000 -2.618581e-01
bigcom91         0.000000 -3.231977e-01
bigcom92         0.000000 -6.035559e-01
bigcom93         0.000000  0.000000e+00
bigcom96         0.000000 -4.821313e-01
bigcom97         0.000000 -5.848816e-01
bigcom98         0.000000 -1.669371e-01
bigcom99         0.000000 -5.298149e-01
bigcom101        0.000000  2.311048e+00
bigcom104        0.000000 -5.801538e-01
bigcom106        0.000000 -3.668492e-01
bigcom109        0.000000 -3.658079e-01
bigcom113        0.000000  2.638792e+00
bigcom116        0.000000  1.979534e+00
bigcom120        0.000000 -2.685795e-01
bigcom123        0.000000 -5.570321e-01
bigcom126        0.000000 -3.396473e-01
bigcom127        0.000000 -1.437963e-01
bigcom137        0.000000 -5.992655e-01
bigcom139        0.000000 -5.462657e-01
bigcom140        0.000000 -4.793135e-01
bigcom143        0.000000 -2.440718e-01
bigcom145        0.000000 -4.661566e-01
bigcom146        0.000000 -3.032683e-01
bigcom147        0.000000 -6.811356e-01
bigcom149        0.000000 -3.810826e-01
bigcom153        0.000000  2.403532e+00
bigcom154        0.000000 -5.914929e-01
bigcom156        0.000000 -4.952048e-01
bigcom157        0.000000  0.000000e+00
bigcom158        0.000000 -6.668040e-01
bigcom160        0.000000 -4.845232e-01
bigcom161        0.000000 -4.135349e-01
bigcom162        0.000000 -4.997651e-01
bigcom164        0.000000 -2.479611e-01
bigcom166        0.000000 -7.341533e-01
bigcom167        0.000000 -8.177436e-01
bigcom171        0.000000 -5.615113e-01
bigcom173        0.000000 -5.001801e-01
bigcom175        0.000000 -1.487016e+00
bigcom176        0.000000 -4.845254e-01
bigcom177        0.000000 -6.210823e-01
bigcom178        0.000000 -5.313860e-01
bigcom180        0.000000 -3.342149e-01
bigcom181        0.000000 -5.548558e-01
bigcom184        0.000000  3.638191e+00
bigcom186        0.000000 -1.939802e-01
bigcom187        0.000000 -9.845171e-02
bigcom189        0.000000 -8.215564e-01
bigcom194        0.000000 -6.568230e-01
bigcom195        0.000000 -4.245516e-01
bigcom196        0.000000 -5.081578e-02
bigcom204        0.000000 -7.699981e-01
bigcom205        0.000000 -1.491530e-01
bigcom212        0.000000 -7.968477e-01
bigcom214        0.000000 -3.335744e-01
bigcom222        0.000000 -2.915133e-01
bigcom223        0.000000 -4.625543e-01
bigcom226        0.000000 -4.080440e-01
bigcom227        0.000000 -3.547523e-01
bigcom229        0.000000 -2.384085e-01
bigcom233        0.000000 -3.575481e-01
bigcom236        0.000000 -1.917499e-01
bigcom237        0.000000 -4.042261e-01
bigcom246        0.000000 -5.758210e-01
bigcom248        0.000000 -7.747208e-01
bigcom249        0.000000 -4.972945e-01
bigcom250        0.000000 -6.279321e-01
bigcom254        0.000000 -4.114597e-01
bigcom266        0.000000 -2.412466e-01
bigcom269        0.000000 -5.372123e-01
bigcom272        0.000000 -2.707074e-01
bigcom274        0.000000 -7.576353e-02
bigcom281        0.000000 -1.966996e-01
bigcom291        0.000000 -3.381701e-01
bigcom292        0.000000 -4.710845e-01
bigcom295        0.000000 -4.184981e-01
bigcom299        0.000000 -3.887370e-01
bigcom301        0.000000 -4.567865e-01
bigcom306        0.000000 -3.186081e-01
bigcom309        0.000000 -4.397654e-01
bigcom314        0.000000 -5.693651e-01
bigcom321        0.000000 -5.518111e-01
bigcom341        0.000000 -1.082987e-01
bigcom350        0.000000 -5.589358e-01
bigcom353        0.000000 -3.425480e-01
bigcom359        0.000000 -4.712866e-01
bigcom363        0.000000 -7.795224e-01
bigcom365        0.000000 -2.494813e-01
bigcom385        0.000000 -4.765952e-01
bigcom386        0.000000 -3.807840e-01
bigcom408        0.000000  2.837160e+00
bigcom412        0.000000 -6.438111e-01
bigcom480        0.000000 -6.231628e-01
spin_vertex      0.000000 -5.483715e-01
membership_s1    0.000000 -7.392558e-03
membership_s3    0.000000 -7.914570e-01
membership_s4    0.000000 -1.611781e-01
membership_s5    0.000000 -2.443739e-01
membership_s6    0.000000 -2.935690e-01
membership_s7    0.000000  5.542478e-02
membership_s8    0.000000 -5.199678e-01
membership_s9    0.000000 -7.263982e-01
membership_s11   0.000000 -6.473988e-01
membership_s12   0.000000 -8.366322e-01
membership_s14   0.000000 -5.213082e-01
membership_s15   0.000000 -2.581549e-02
membership_s16   0.000000 -6.153034e-01
membership_s17   0.000000 -7.410614e-01
membership_s18   0.000000 -1.375894e+00
membership_s20   0.000000 -7.710814e-01
membership_s21   0.000000  3.096394e-01
membership_s22   0.000000 -1.608234e+00
membership_s24   0.000000  3.878337e-01
membership_s25   0.000000 -9.168355e-01
membership_s26   0.000000 -6.894425e-01
membership_s27   0.000000 -5.920920e-01
membership_s28   0.000000  1.509224e+00
membership_s30   0.000000  1.364801e-01
membership_s31   0.000000 -2.787788e-01
membership_s32   0.000000 -6.738829e-01
membership_s33   0.000000 -8.876138e-01
membership_s36   0.000000 -4.481961e-02
membership_s37   0.000000 -1.385382e+00
V1               0.000000 -6.611567e-01
V2               0.000000  2.903554e-01
pdi              0.000000  3.087711e+02
adhesion         0.000000 -1.313801e-04
cohesion         0.000000  7.099583e-05
inner            0.000000 -3.734193e-05
outer            0.000000 -1.595813e-05
ioratio          0.000000 -9.106193e-02
comsize          0.000000 -4.920704e-04
[1] "Dataset: all_targets Model GBM, run: 3 of 10 2015-06-17 23:21:38"
Iter   TrainDeviance   ValidDeviance   StepSize   Improve
     1        0.0757            -nan     0.0100   -0.0000
     2        0.0750            -nan     0.0100    0.0000
     3        0.0744            -nan     0.0100   -0.0000
     4        0.0736            -nan     0.0100   -0.0000
     5        0.0729            -nan     0.0100   -0.0000
     6        0.0719            -nan     0.0100   -0.0000
     7        0.0710            -nan     0.0100   -0.0000
     8        0.0705            -nan     0.0100   -0.0000
     9        0.0702            -nan     0.0100    0.0000
    10        0.0697            -nan     0.0100   -0.0000
    20        0.0655            -nan     0.0100   -0.0000
    40        0.0588            -nan     0.0100   -0.0000
    60        0.0536            -nan     0.0100   -0.0000
    80        0.0491            -nan     0.0100   -0.0000
   100        0.0459            -nan     0.0100   -0.0000
   120        0.0427            -nan     0.0100   -0.0000
   140        0.0406            -nan     0.0100   -0.0000
   160        0.0386            -nan     0.0100   -0.0000
   180        0.0368            -nan     0.0100   -0.0000
   200        0.0351            -nan     0.0100   -0.0000
   220        0.0335            -nan     0.0100   -0.0000
   240        0.0322            -nan     0.0100   -0.0000
   260        0.0310            -nan     0.0100    0.0000
   280        0.0299            -nan     0.0100   -0.0000
   300        0.0290            -nan     0.0100   -0.0000
   320        0.0280            -nan     0.0100   -0.0000
   340        0.0272            -nan     0.0100   -0.0000
   360        0.0264            -nan     0.0100   -0.0000
   376        0.0258            -nan     0.0100   -0.0000

[1] "GBM variable coefficients"
                            var     rel.inf
V2                           V2 6.347069887
ratio5                   ratio5 4.134789601
outer                     outer 3.953705209
pagerank               pagerank 3.094536834
ratio2                   ratio2 2.931315696
spin_vertex         spin_vertex 2.441250738
fourth                   fourth 2.406406575
comsize                 comsize 2.384179432
V1                           V1 2.305277708
knn                         knn 2.130503878
trans                     trans 2.051146811
ioratio                 ioratio 1.845188572
walktrap_vertex walktrap_vertex 1.693285658
adhesion               adhesion 1.678691350
inner                     inner 1.665929178
ratio1                   ratio1 1.652577871
bigcom101             bigcom101 1.518189615
fifth                     fifth 1.452104174
cohesion               cohesion 1.333224706
orbit28                 orbit28 1.236872772
graph4                   graph4 1.203101789
graph1                   graph1 1.157482602
graph19                 graph19 1.153528222
ratio4                   ratio4 1.150929976
orbit18                 orbit18 1.141013076
ratio3                   ratio3 1.130579616
graph13                 graph13 1.128683794
bigcom153             bigcom153 1.087873638
graph14                 graph14 1.055160188
orbit39                 orbit39 1.033920710
orbit56                 orbit56 1.006891510
orbit63                 orbit63 0.988573571
orbit38                 orbit38 0.978756222
graph11                 graph11 0.964162240
bet                         bet 0.880357739
graph12                 graph12 0.878645326
orbit17                 orbit17 0.872878422
membership_s1     membership_s1 0.858624319
orbit46                 orbit46 0.844766352
orbit21                 orbit21 0.806902499
graph10                 graph10 0.796247069
graph23                 graph23 0.760316288
bigcom116             bigcom116 0.758729841
constraint           constraint 0.682113833
bigcom36               bigcom36 0.677839052
bigcom113             bigcom113 0.657558248
orbit35                 orbit35 0.654089803
graph9                   graph9 0.652701976
orbit5                   orbit5 0.649872668
third                     third 0.613269372
graph20                 graph20 0.586936790
orbit19                 orbit19 0.555986216
orbit24                 orbit24 0.554172645
orbit44                 orbit44 0.540929004
graph3                   graph3 0.537647639
orbit45                 orbit45 0.529118716
graph6                   graph6 0.519202639
orbit41                 orbit41 0.514208071
orbit30                 orbit30 0.485604987
upto_sixth           upto_sixth 0.478686827
graph25                 graph25 0.474690002
ratio6                   ratio6 0.474278711
orbit65                 orbit65 0.469096083
orbit37                 orbit37 0.466629655
orbit47                 orbit47 0.455504355
orbit32                 orbit32 0.442644237
orbit4                   orbit4 0.432512423
graph21                 graph21 0.425072478
membership_s7     membership_s7 0.394224084
upto_fifth           upto_fifth 0.387747571
orbit53                 orbit53 0.386859908
graph16                 graph16 0.361413166
orbit20                 orbit20 0.360401616
membership_s15   membership_s15 0.355223711
orbit62                 orbit62 0.354309749
orbit9                   orbit9 0.346802370
hubscore               hubscore 0.339396686
graph24                 graph24 0.324553356
membership_s4     membership_s4 0.303894555
membership_s30   membership_s30 0.303679171
close                     close 0.303343825
orbit27                 orbit27 0.294752896
graph5                   graph5 0.290830480
evcent                   evcent 0.289079711
orbit7                   orbit7 0.288580504
graph17                 graph17 0.285693899
orbit49                 orbit49 0.282792824
sixth                     sixth 0.281631618
upto_second         upto_second 0.274858216
bigcom28               bigcom28 0.253292673
graph7                   graph7 0.252466828
graph18                 graph18 0.251841156
graph26                 graph26 0.248495613
graph22                 graph22 0.243607356
graph27                 graph27 0.243075484
membership_s21   membership_s21 0.241250741
orbit36                 orbit36 0.226257568
graph15                 graph15 0.224782864
ecc                         ecc 0.213860183
orbit22                 orbit22 0.212029920
bigcom8                 bigcom8 0.205853942
orbit50                 orbit50 0.200379531
orbit54                 orbit54 0.199880458
orbit10                 orbit10 0.191058709
orbit26                 orbit26 0.190578228
orbit25                 orbit25 0.190541334
orbit31                 orbit31 0.178522817
graph2                   graph2 0.177889455
orbit52                 orbit52 0.177520827
selfinter             selfinter 0.176578508
membership_s36   membership_s36 0.166356848
orbit48                 orbit48 0.161021939
orbit1                   orbit1 0.160815391
orbit12                 orbit12 0.157660300
orbit15                 orbit15 0.155896798
graph0                   graph0 0.151511504
graph28                 graph28 0.132653920
pdi                         pdi 0.130268250
orbit55                 orbit55 0.129527243
orbit11                 orbit11 0.129154239
bigcom4                 bigcom4 0.129042519
upto_fourth         upto_fourth 0.125760663
orbit64                 orbit64 0.119483418
orbit69                 orbit69 0.113656119
orbit68                 orbit68 0.109894394
coreness               coreness 0.107214301
orbit16                 orbit16 0.105266234
orbit6                   orbit6 0.104891097
membership_s27   membership_s27 0.104525371
membership_s24   membership_s24 0.102051281
orbit57                 orbit57 0.098113715
orbit13                 orbit13 0.097926276
second                   second 0.097822801
membership_s28   membership_s28 0.092019579
orbit40                 orbit40 0.090758645
membership_s6     membership_s6 0.082751507
AP                           AP 0.081704256
orbit33                 orbit33 0.080799454
orbit42                 orbit42 0.076534431
orbit60                 orbit60 0.075165582
bigcom40               bigcom40 0.075117393
orbit51                 orbit51 0.069490750
upto_third           upto_third 0.065223101
graph29                 graph29 0.063261950
orbit59                 orbit59 0.057775855
orbit71                 orbit71 0.055369227
bigcom22               bigcom22 0.051030459
orbit2                   orbit2 0.049794552
orbit23                 orbit23 0.048864008
orbit43                 orbit43 0.048295397
orbit70                 orbit70 0.045546611
bigcom44               bigcom44 0.029852267
orbit58                 orbit58 0.026152197
membership_s5     membership_s5 0.021212335
membership_s32   membership_s32 0.019911338
graph8                   graph8 0.019309529
orbit29                 orbit29 0.018000705
orbit66                 orbit66 0.013785692
bigcom1                 bigcom1 0.009065672
bigcom3                 bigcom3 0.008121074
orbit0                   orbit0 0.000000000
orbit3                   orbit3 0.000000000
orbit8                   orbit8 0.000000000
orbit14                 orbit14 0.000000000
orbit34                 orbit34 0.000000000
orbit61                 orbit61 0.000000000
orbit67                 orbit67 0.000000000
orbit72                 orbit72 0.000000000
eccrad                   eccrad 0.000000000
first                     first 0.000000000
bigcom2                 bigcom2 0.000000000
bigcom6                 bigcom6 0.000000000
bigcom9                 bigcom9 0.000000000
bigcom11               bigcom11 0.000000000
bigcom13               bigcom13 0.000000000
bigcom15               bigcom15 0.000000000
bigcom16               bigcom16 0.000000000
bigcom21               bigcom21 0.000000000
bigcom24               bigcom24 0.000000000
bigcom26               bigcom26 0.000000000
bigcom30               bigcom30 0.000000000
bigcom31               bigcom31 0.000000000
bigcom32               bigcom32 0.000000000
bigcom33               bigcom33 0.000000000
bigcom34               bigcom34 0.000000000
bigcom37               bigcom37 0.000000000
bigcom38               bigcom38 0.000000000
bigcom39               bigcom39 0.000000000
bigcom43               bigcom43 0.000000000
bigcom46               bigcom46 0.000000000
bigcom47               bigcom47 0.000000000
bigcom49               bigcom49 0.000000000
bigcom50               bigcom50 0.000000000
bigcom51               bigcom51 0.000000000
bigcom52               bigcom52 0.000000000
bigcom54               bigcom54 0.000000000
bigcom56               bigcom56 0.000000000
bigcom62               bigcom62 0.000000000
bigcom66               bigcom66 0.000000000
bigcom68               bigcom68 0.000000000
bigcom69               bigcom69 0.000000000
bigcom71               bigcom71 0.000000000
bigcom72               bigcom72 0.000000000
bigcom73               bigcom73 0.000000000
bigcom74               bigcom74 0.000000000
bigcom75               bigcom75 0.000000000
bigcom76               bigcom76 0.000000000
bigcom77               bigcom77 0.000000000
bigcom79               bigcom79 0.000000000
bigcom80               bigcom80 0.000000000
bigcom82               bigcom82 0.000000000
bigcom83               bigcom83 0.000000000
bigcom84               bigcom84 0.000000000
bigcom85               bigcom85 0.000000000
bigcom87               bigcom87 0.000000000
bigcom89               bigcom89 0.000000000
bigcom91               bigcom91 0.000000000
bigcom92               bigcom92 0.000000000
bigcom93               bigcom93 0.000000000
bigcom96               bigcom96 0.000000000
bigcom97               bigcom97 0.000000000
bigcom98               bigcom98 0.000000000
bigcom99               bigcom99 0.000000000
bigcom104             bigcom104 0.000000000
bigcom106             bigcom106 0.000000000
bigcom109             bigcom109 0.000000000
bigcom120             bigcom120 0.000000000
bigcom123             bigcom123 0.000000000
bigcom126             bigcom126 0.000000000
bigcom127             bigcom127 0.000000000
bigcom137             bigcom137 0.000000000
bigcom139             bigcom139 0.000000000
bigcom140             bigcom140 0.000000000
bigcom143             bigcom143 0.000000000
bigcom145             bigcom145 0.000000000
bigcom146             bigcom146 0.000000000
bigcom147             bigcom147 0.000000000
bigcom149             bigcom149 0.000000000
bigcom154             bigcom154 0.000000000
bigcom156             bigcom156 0.000000000
bigcom157             bigcom157 0.000000000
bigcom158             bigcom158 0.000000000
bigcom160             bigcom160 0.000000000
bigcom161             bigcom161 0.000000000
bigcom162             bigcom162 0.000000000
bigcom164             bigcom164 0.000000000
bigcom166             bigcom166 0.000000000
bigcom167             bigcom167 0.000000000
bigcom171             bigcom171 0.000000000
bigcom173             bigcom173 0.000000000
bigcom175             bigcom175 0.000000000
bigcom176             bigcom176 0.000000000
bigcom177             bigcom177 0.000000000
bigcom178             bigcom178 0.000000000
bigcom180             bigcom180 0.000000000
bigcom181             bigcom181 0.000000000
bigcom184             bigcom184 0.000000000
bigcom186             bigcom186 0.000000000
bigcom187             bigcom187 0.000000000
bigcom189             bigcom189 0.000000000
bigcom194             bigcom194 0.000000000
bigcom195             bigcom195 0.000000000
bigcom196             bigcom196 0.000000000
bigcom204             bigcom204 0.000000000
bigcom205             bigcom205 0.000000000
bigcom212             bigcom212 0.000000000
bigcom214             bigcom214 0.000000000
bigcom222             bigcom222 0.000000000
bigcom223             bigcom223 0.000000000
bigcom226             bigcom226 0.000000000
bigcom227             bigcom227 0.000000000
bigcom229             bigcom229 0.000000000
bigcom233             bigcom233 0.000000000
bigcom236             bigcom236 0.000000000
bigcom237             bigcom237 0.000000000
bigcom246             bigcom246 0.000000000
bigcom248             bigcom248 0.000000000
bigcom249             bigcom249 0.000000000
bigcom250             bigcom250 0.000000000
bigcom254             bigcom254 0.000000000
bigcom266             bigcom266 0.000000000
bigcom269             bigcom269 0.000000000
bigcom272             bigcom272 0.000000000
bigcom274             bigcom274 0.000000000
bigcom281             bigcom281 0.000000000
bigcom291             bigcom291 0.000000000
bigcom292             bigcom292 0.000000000
bigcom295             bigcom295 0.000000000
bigcom299             bigcom299 0.000000000
bigcom301             bigcom301 0.000000000
bigcom306             bigcom306 0.000000000
bigcom309             bigcom309 0.000000000
bigcom314             bigcom314 0.000000000
bigcom321             bigcom321 0.000000000
bigcom341             bigcom341 0.000000000
bigcom350             bigcom350 0.000000000
bigcom353             bigcom353 0.000000000
bigcom359             bigcom359 0.000000000
bigcom363             bigcom363 0.000000000
bigcom365             bigcom365 0.000000000
bigcom385             bigcom385 0.000000000
bigcom386             bigcom386 0.000000000
bigcom408             bigcom408 0.000000000
bigcom412             bigcom412 0.000000000
bigcom480             bigcom480 0.000000000
membership_s3     membership_s3 0.000000000
membership_s8     membership_s8 0.000000000
membership_s9     membership_s9 0.000000000
membership_s11   membership_s11 0.000000000
membership_s12   membership_s12 0.000000000
membership_s14   membership_s14 0.000000000
membership_s16   membership_s16 0.000000000
membership_s17   membership_s17 0.000000000
membership_s18   membership_s18 0.000000000
membership_s20   membership_s20 0.000000000
membership_s22   membership_s22 0.000000000
membership_s25   membership_s25 0.000000000
membership_s26   membership_s26 0.000000000
membership_s31   membership_s31 0.000000000
membership_s33   membership_s33 0.000000000
membership_s37   membership_s37 0.000000000
[1] "Dataset: all_targets Model RF, run: 3 of 10 2015-06-17 23:27:55"
     |      Out-of-bag   |
Tree |      MSE  %Var(y) |
   1 |  0.01152   184.14 |
   2 |  0.01265   202.15 |
   3 |  0.01156   184.72 |
   4 |  0.01088   173.95 |
   5 |  0.01061   169.55 |
   6 |  0.01012   161.79 |
   7 |  0.00952   152.17 |
   8 | 0.008876   141.89 |
   9 | 0.008822   141.02 |
  10 | 0.008518   136.16 |
  11 | 0.008516   136.13 |
  12 | 0.008288   132.48 |
  13 | 0.008119   129.78 |
  14 | 0.008055   128.76 |
  15 | 0.007945   127.00 |
  16 |  0.00788   125.96 |
  17 | 0.007795   124.60 |
  18 | 0.007656   122.38 |
  19 | 0.007589   121.31 |
  20 | 0.007571   121.03 |
  21 | 0.007467   119.35 |
  22 |  0.00741   118.45 |
  23 | 0.007395   118.20 |
  24 |  0.00735   117.50 |
  25 | 0.007333   117.21 |
  26 |  0.00728   116.36 |
  27 | 0.007262   116.09 |
  28 | 0.007254   115.96 |
  29 | 0.007256   115.99 |
  30 | 0.007231   115.59 |
  31 | 0.007224   115.48 |
  32 | 0.007213   115.30 |
  33 | 0.007202   115.13 |
  34 | 0.007178   114.74 |
  35 | 0.007187   114.88 |
  36 | 0.007174   114.68 |
  37 | 0.007155   114.37 |
  38 | 0.007145   114.20 |
  39 | 0.007131   113.99 |
  40 | 0.007139   114.12 |
  41 | 0.007118   113.78 |
  42 | 0.007115   113.73 |
  43 | 0.007121   113.82 |
  44 | 0.007107   113.60 |
  45 | 0.007109   113.64 |
  46 | 0.007083   113.23 |
  47 | 0.007063   112.89 |
  48 | 0.007071   113.02 |
  49 | 0.007062   112.88 |
  50 | 0.007069   113.00 |
  51 | 0.007056   112.79 |
  52 | 0.007055   112.77 |
  53 | 0.007049   112.67 |
  54 | 0.007049   112.68 |
  55 | 0.007043   112.58 |
  56 | 0.007029   112.35 |
  57 | 0.007016   112.15 |
  58 | 0.007002   111.92 |
  59 | 0.006993   111.79 |
  60 | 0.006981   111.59 |
  61 | 0.006971   111.43 |
  62 | 0.006976   111.51 |
  63 | 0.006976   111.51 |
  64 | 0.006969   111.39 |
  65 | 0.006968   111.39 |
  66 | 0.006958   111.22 |
  67 | 0.006956   111.19 |
  68 | 0.006953   111.15 |
  69 |  0.00695   111.09 |
  70 | 0.006949   111.08 |
  71 | 0.006942   110.96 |
  72 | 0.006925   110.69 |
  73 | 0.006923   110.66 |
  74 |  0.00692   110.61 |
  75 | 0.006915   110.53 |
  76 | 0.006909   110.44 |
  77 | 0.006899   110.28 |
  78 | 0.006893   110.19 |
  79 | 0.006888   110.10 |
  80 | 0.006883   110.02 |
  81 | 0.006884   110.05 |
  82 | 0.006879   109.96 |
  83 | 0.006868   109.78 |
  84 | 0.006872   109.85 |
  85 | 0.006869   109.79 |
  86 | 0.006859   109.64 |
  87 | 0.006855   109.58 |
  88 | 0.006851   109.52 |
  89 | 0.006852   109.53 |
  90 | 0.006851   109.51 |
  91 | 0.006845   109.41 |
  92 | 0.006845   109.42 |
  93 | 0.006844   109.39 |
  94 | 0.006836   109.27 |
  95 | 0.006835   109.26 |
  96 | 0.006833   109.22 |
  97 | 0.006838   109.31 |
  98 | 0.006835   109.26 |
  99 | 0.006828   109.14 |
 100 | 0.006825   109.10 |
[1] "Random Forest variable coefficients"
                      %IncMSE IncNodePurity
graph5           1.422170e-03  1.409052e-01
graph6           9.095384e-03  3.772598e-01
graph7           6.007844e-04  1.869748e-01
graph8           6.260334e-04  1.254028e-01
graph9           3.619100e-03  3.815125e-01
graph10          3.900480e-03  4.292194e-01
graph11          3.801638e-03  6.575025e-01
graph12          1.753829e-03  3.195449e-01
graph13          3.388828e-03  5.642927e-01
graph14          4.751433e-03  4.801858e-01
graph15          3.449611e-03  2.417306e-01
graph16          5.421485e-03  4.446414e-01
graph17          3.329131e-03  3.470597e-01
graph18          2.024866e-03  2.232355e-01
graph19          5.542083e-03  6.028360e-01
graph20          3.302595e-03  2.677238e-01
graph21          6.462709e-04  2.665148e-01
graph22          4.076712e-03  4.343368e-01
graph23          4.883318e-03  5.065502e-01
graph24          1.737254e-03  1.762802e-01
graph25          8.665636e-04  3.592841e-01
graph26          2.474438e-03  1.350818e-01
graph27          4.683871e-04  1.212639e-01
graph28          4.919849e-04  4.758270e-02
graph29          5.812053e-04  1.102881e-01
orbit0           6.037266e-06  7.972544e-02
orbit1           4.641853e-03  3.898321e-01
orbit2           3.074223e-03  1.661991e-01
orbit3           1.583867e-05  8.973998e-02
orbit4           1.509393e-03  4.317991e-01
orbit5           3.854037e-03  2.574652e-01
orbit6           3.594863e-03  5.886556e-01
orbit7           3.055518e-03  1.305775e-01
orbit8           3.214143e-03  4.702332e-01
orbit9           5.146424e-03  3.860150e-01
orbit10          2.562838e-03  2.551928e-01
orbit11          1.916664e-03  1.599716e-01
orbit12          1.908306e-04  1.340823e-01
orbit13          2.585321e-04  7.128327e-02
orbit14          2.961019e-04  6.606262e-02
orbit15          3.353275e-04  2.934763e-01
orbit16          3.189601e-03  1.730173e-01
orbit17          7.869434e-03  4.175252e-01
orbit18          8.875358e-03  7.977109e-01
orbit19          1.690225e-03  3.751924e-01
orbit20          3.197986e-03  2.183485e-01
orbit21          1.453035e-03  2.687628e-01
orbit22          2.943508e-03  5.625459e-01
orbit23          1.949787e-03  1.248599e-01
orbit24          4.148892e-03  7.483963e-01
orbit25          1.846930e-03  1.855095e-01
orbit26          1.737306e-03  2.641575e-01
orbit27          5.387535e-03  5.605983e-01
orbit28          4.183160e-03  2.318422e-01
orbit29          1.229223e-03  1.695274e-01
orbit30          1.315907e-03  2.355397e-01
orbit31          3.118159e-03  5.042463e-01
orbit32          9.966079e-04  2.709327e-01
orbit33          4.147833e-04  1.348919e-01
orbit34          2.250003e-03  2.765982e-01
orbit35          8.214190e-03  5.524937e-01
orbit36          6.892789e-03  5.287033e-01
orbit37          4.876401e-03  4.780970e-01
orbit38          2.183708e-03  2.335113e-01
orbit39          3.378422e-03  5.622668e-01
orbit40          1.450891e-03  2.741377e-01
orbit41          3.143368e-03  2.124419e-01
orbit42          1.076628e-03  6.597784e-02
orbit43          2.976694e-03  2.291314e-01
orbit44          1.942728e-03  1.352931e-01
orbit45          7.964003e-03  5.018939e-01
orbit46          5.921035e-03  4.544215e-01
orbit47          5.638115e-03  2.071080e-01
orbit48          1.997050e-03  1.826992e-01
orbit49          1.891185e-03  3.793125e-01
orbit50          4.566530e-04  2.673290e-01
orbit51          2.904531e-03  3.184388e-01
orbit52          6.099058e-04  1.612277e-01
orbit53          3.401297e-03  2.377350e-01
orbit54          4.470055e-03  2.590019e-01
orbit55          2.940682e-03  6.639413e-02
orbit56          6.032518e-03  6.471520e-01
orbit57          4.468091e-06  1.037672e-01
orbit58          2.773378e-04  7.577813e-02
orbit59          2.451659e-03  2.394636e-01
orbit60          3.886008e-03  1.102697e-01
orbit61          2.306843e-04  5.307352e-02
orbit62          6.363830e-03  5.845278e-01
orbit63          5.368725e-03  2.115374e-01
orbit64          3.652338e-04  1.791392e-01
orbit65          1.988415e-03  1.598423e-01
orbit66          8.961105e-05  2.103778e-01
orbit67          9.207305e-05  4.179126e-02
orbit68          1.213677e-03  1.021691e-01
orbit69          5.653619e-04  4.511958e-02
orbit70          1.464592e-05  4.742430e-02
orbit71          1.826012e-03  6.015236e-02
orbit72          1.559156e-04  1.602172e-01
AP               1.627732e-04  1.113546e-01
bet              9.785089e-04  7.573760e-01
ecc              1.619438e-04  4.913901e-02
eccrad           4.780730e-04  9.832772e-02
close            1.854430e-03  2.167477e-01
constraint       4.005001e-03  5.359164e-01
coreness         3.145827e-04  1.936620e-01
knn              6.513813e-03  1.012684e+00
hubscore         1.796244e-03  3.575098e-01
pagerank         1.633727e-03  9.229440e-01
trans            3.853303e-04  3.983819e-01
evcent           2.760214e-03  2.443635e-01
first            7.301460e-04  1.441433e-01
upto_second      4.051541e-03  2.694214e-01
upto_third       1.182868e-03  3.717998e-01
upto_fourth      4.148944e-03  3.953383e-01
upto_fifth       3.843390e-03  3.788327e-01
upto_sixth       1.573192e-03  3.690544e-01
second           3.330349e-03  3.296086e-01
third            9.995964e-03  6.504387e-01
fourth           3.720728e-03  9.673965e-01
fifth            1.854619e-03  8.355197e-01
sixth            3.153275e-03  4.985694e-01
ratio1           3.526894e-03  5.724977e-01
ratio2           3.924982e-03  1.045202e+00
ratio3           4.872794e-03  6.896999e-01
ratio4           3.509092e-03  1.002466e+00
ratio5           3.712422e-03  1.651037e+00
ratio6           5.031246e-03  6.902606e-01
selfinter        3.844657e-05  1.666707e-01
walktrap_vertex  1.094398e-03  6.235429e-01
bigcom1          5.093676e-05  1.728117e-02
bigcom2          0.000000e+00  0.000000e+00
bigcom3          8.239555e-06  2.706873e-02
bigcom4          1.722609e-04  4.182569e-02
bigcom6          0.000000e+00  0.000000e+00
bigcom8          2.458702e-04  1.500248e-01
bigcom9          0.000000e+00  0.000000e+00
bigcom11         0.000000e+00  0.000000e+00
bigcom13         0.000000e+00  2.602085e-20
bigcom15         0.000000e+00  0.000000e+00
bigcom16         0.000000e+00  2.168404e-21
bigcom21         0.000000e+00  0.000000e+00
bigcom22         2.088275e-05  1.146860e-01
bigcom24         0.000000e+00  0.000000e+00
bigcom26         0.000000e+00  2.222614e-20
bigcom28         1.485336e-04  1.664960e-01
bigcom30         0.000000e+00  1.734723e-20
bigcom31         0.000000e+00  0.000000e+00
bigcom32         0.000000e+00  0.000000e+00
bigcom33         0.000000e+00  0.000000e+00
bigcom34         0.000000e+00  0.000000e+00
bigcom36         1.955748e-05  2.204398e-01
bigcom37         0.000000e+00  0.000000e+00
bigcom38         0.000000e+00  5.421011e-22
bigcom39         0.000000e+00  0.000000e+00
bigcom40         5.719715e-05  1.324012e-01
bigcom43         0.000000e+00  0.000000e+00
bigcom44         4.278598e-06  1.050759e-02
bigcom46         0.000000e+00  0.000000e+00
bigcom47         0.000000e+00  4.336809e-21
bigcom49         0.000000e+00  0.000000e+00
bigcom50         0.000000e+00  1.387779e-19
bigcom51         0.000000e+00  0.000000e+00
bigcom52         0.000000e+00  0.000000e+00
bigcom54         0.000000e+00  0.000000e+00
bigcom56         0.000000e+00  0.000000e+00
bigcom62         0.000000e+00  0.000000e+00
bigcom66         0.000000e+00  0.000000e+00
bigcom68         0.000000e+00  0.000000e+00
bigcom69         0.000000e+00  0.000000e+00
bigcom71         0.000000e+00  0.000000e+00
bigcom72         0.000000e+00  1.084202e-21
bigcom73         0.000000e+00  0.000000e+00
bigcom74         0.000000e+00  0.000000e+00
bigcom75         0.000000e+00  0.000000e+00
bigcom76         0.000000e+00  4.336809e-21
bigcom77         0.000000e+00  0.000000e+00
bigcom79         0.000000e+00  0.000000e+00
bigcom80         0.000000e+00  0.000000e+00
bigcom82         0.000000e+00  0.000000e+00
bigcom83         0.000000e+00  0.000000e+00
bigcom84         0.000000e+00  0.000000e+00
bigcom85         0.000000e+00  0.000000e+00
bigcom87         0.000000e+00  0.000000e+00
bigcom89         0.000000e+00  0.000000e+00
bigcom91         0.000000e+00  2.168404e-21
bigcom92         0.000000e+00  0.000000e+00
bigcom93         0.000000e+00  0.000000e+00
bigcom96         0.000000e+00  0.000000e+00
bigcom97         0.000000e+00  0.000000e+00
bigcom98         0.000000e+00  0.000000e+00
bigcom99         0.000000e+00  0.000000e+00
bigcom101        4.902727e-05  1.713718e-01
bigcom104        0.000000e+00  0.000000e+00
bigcom106        0.000000e+00  2.168404e-21
bigcom109        0.000000e+00  0.000000e+00
bigcom113        2.033458e-05  2.333511e-01
bigcom116        2.461131e-04  2.143327e-01
bigcom120        0.000000e+00  0.000000e+00
bigcom123        0.000000e+00  0.000000e+00
bigcom126        0.000000e+00  0.000000e+00
bigcom127        0.000000e+00  0.000000e+00
bigcom137        0.000000e+00  2.168404e-21
bigcom139        0.000000e+00  0.000000e+00
bigcom140        0.000000e+00  0.000000e+00
bigcom143        0.000000e+00  2.168404e-21
bigcom145        0.000000e+00  1.387779e-19
bigcom146        0.000000e+00  0.000000e+00
bigcom147        0.000000e+00  4.336809e-21
bigcom149        0.000000e+00  0.000000e+00
bigcom153        7.068208e-05  1.421299e-01
bigcom154        0.000000e+00  0.000000e+00
bigcom156        0.000000e+00  0.000000e+00
bigcom157        0.000000e+00  2.168404e-21
bigcom158        0.000000e+00  4.336809e-21
bigcom160        0.000000e+00  2.168404e-21
bigcom161        0.000000e+00  0.000000e+00
bigcom162        0.000000e+00  0.000000e+00
bigcom164        0.000000e+00  1.734723e-20
bigcom166        0.000000e+00  0.000000e+00
bigcom167        0.000000e+00  0.000000e+00
bigcom171        0.000000e+00  0.000000e+00
bigcom173        0.000000e+00  0.000000e+00
bigcom175        0.000000e+00  0.000000e+00
bigcom176        0.000000e+00  0.000000e+00
bigcom177        0.000000e+00  0.000000e+00
bigcom178        0.000000e+00  0.000000e+00
bigcom180        0.000000e+00  0.000000e+00
bigcom181        0.000000e+00  4.336809e-21
bigcom184       -2.120139e-06  5.111570e-01
bigcom186        0.000000e+00  2.168404e-21
bigcom187        0.000000e+00  0.000000e+00
bigcom189        0.000000e+00  4.336809e-21
bigcom194        0.000000e+00  1.387779e-19
bigcom195        0.000000e+00  0.000000e+00
bigcom196        0.000000e+00  0.000000e+00
bigcom204        0.000000e+00  4.163336e-19
bigcom205        0.000000e+00  0.000000e+00
bigcom212        0.000000e+00  0.000000e+00
bigcom214        0.000000e+00  0.000000e+00
bigcom222        0.000000e+00  1.387779e-19
bigcom223       -1.421707e-05  4.004274e-01
bigcom226        0.000000e+00  0.000000e+00
bigcom227        0.000000e+00  0.000000e+00
bigcom229        0.000000e+00  0.000000e+00
bigcom233        0.000000e+00  0.000000e+00
bigcom236        0.000000e+00  0.000000e+00
bigcom237        0.000000e+00  0.000000e+00
bigcom246        0.000000e+00  0.000000e+00
bigcom248        0.000000e+00  0.000000e+00
bigcom249        0.000000e+00  1.387779e-19
bigcom250        0.000000e+00  0.000000e+00
bigcom254        0.000000e+00  0.000000e+00
bigcom266        0.000000e+00  0.000000e+00
bigcom269        0.000000e+00  4.336809e-21
bigcom272        0.000000e+00  4.336809e-21
bigcom274        0.000000e+00  6.505213e-21
bigcom281        0.000000e+00  0.000000e+00
bigcom291        0.000000e+00  0.000000e+00
bigcom292        0.000000e+00  0.000000e+00
bigcom295        0.000000e+00  0.000000e+00
bigcom299        0.000000e+00  0.000000e+00
bigcom301        0.000000e+00  0.000000e+00
bigcom306        0.000000e+00  0.000000e+00
bigcom309        0.000000e+00  1.387779e-19
bigcom314        0.000000e+00  0.000000e+00
bigcom321        0.000000e+00  1.387779e-19
bigcom341        0.000000e+00  0.000000e+00
bigcom350        0.000000e+00  2.168404e-21
bigcom353        0.000000e+00  0.000000e+00
bigcom359        0.000000e+00  1.387779e-19
bigcom363        0.000000e+00  0.000000e+00
bigcom365        0.000000e+00  0.000000e+00
bigcom385        0.000000e+00  0.000000e+00
bigcom386        0.000000e+00  4.336809e-21
bigcom408        0.000000e+00  0.000000e+00
bigcom412        0.000000e+00  0.000000e+00
bigcom480        0.000000e+00  0.000000e+00
spin_vertex      1.394817e-03  7.329077e-01
membership_s1    3.655524e-04  3.292718e-01
membership_s3    0.000000e+00  5.204170e-20
membership_s4    1.798982e-04  2.349124e-01
membership_s5    4.187713e-05  9.039556e-02
membership_s6    6.396605e-05  7.027993e-02
membership_s7    5.182263e-05  1.230101e-01
membership_s8    0.000000e+00  0.000000e+00
membership_s9    0.000000e+00  6.938894e-20
membership_s11   0.000000e+00  2.168404e-21
membership_s12   0.000000e+00  6.505213e-21
membership_s14   0.000000e+00  0.000000e+00
membership_s15   1.605342e-05  4.944436e-02
membership_s16   0.000000e+00  2.168404e-21
membership_s17   0.000000e+00  4.336809e-21
membership_s18   0.000000e+00  2.168404e-21
membership_s20   0.000000e+00  1.387779e-19
membership_s21   6.434984e-05  2.677010e-01
membership_s22   0.000000e+00  2.168404e-20
membership_s24   1.148465e-04  1.539901e-01
membership_s25   0.000000e+00  4.336809e-21
membership_s26   0.000000e+00  0.000000e+00
membership_s27   1.637875e-06  2.048242e-01
membership_s28  -2.674463e-06  1.133437e-02
membership_s30   2.079134e-04  2.084347e-01
membership_s31   3.963055e-05  4.765353e-02
membership_s32   6.485148e-06  2.627086e-02
membership_s33   0.000000e+00  0.000000e+00
membership_s36   2.220196e-05  6.385236e-02
membership_s37   0.000000e+00  1.626303e-20
V1               5.317424e-03  1.181524e+00
V2               1.706723e-03  1.835726e+00
pdi              2.170425e-04  2.050461e-01
adhesion         5.249596e-03  1.124114e+00
cohesion         2.664388e-03  7.940686e-01
inner            1.305346e-03  8.717666e-01
outer            2.413106e-03  1.597161e+00
ioratio          2.675551e-03  1.054524e+00
comsize          8.371640e-04  1.433436e+00
[1] "Dataset: all_targets Model GLM, run: 3 of 10 2015-06-17 23:31:26"
[1] "glmnet variable coefficients"
                     [,1]          [,2]
(Intercept)     -5.061595 -8.727640e+00
graph0           0.000000 -5.674790e-03
graph1           0.000000  0.000000e+00
graph2           0.000000 -4.209781e-04
graph3           0.000000  0.000000e+00
graph4           0.000000  0.000000e+00
graph5           0.000000 -8.584816e-06
graph6           0.000000  0.000000e+00
graph7           0.000000  0.000000e+00
graph8           0.000000  0.000000e+00
graph9           0.000000  0.000000e+00
graph10          0.000000  0.000000e+00
graph11          0.000000  3.729049e-11
graph12          0.000000  0.000000e+00
graph13          0.000000  0.000000e+00
graph14          0.000000 -2.841008e-09
graph15          0.000000  0.000000e+00
graph16          0.000000  0.000000e+00
graph17          0.000000  0.000000e+00
graph18          0.000000  0.000000e+00
graph19          0.000000  0.000000e+00
graph20          0.000000 -2.098742e-06
graph21          0.000000  0.000000e+00
graph22          0.000000  3.230798e-06
graph23          0.000000  0.000000e+00
graph24          0.000000  0.000000e+00
graph25          0.000000  0.000000e+00
graph26          0.000000  0.000000e+00
graph27          0.000000  0.000000e+00
graph28          0.000000 -1.090006e-05
graph29          0.000000 -2.645857e-03
orbit0           0.000000 -4.729223e-03
orbit1           0.000000  3.852419e-05
orbit2           0.000000 -3.276330e-06
orbit3           0.000000 -3.029497e-04
orbit4           0.000000  6.039683e-07
orbit5           0.000000  0.000000e+00
orbit6           0.000000  0.000000e+00
orbit7           0.000000  0.000000e+00
orbit8           0.000000 -9.614083e-06
orbit9           0.000000  2.569616e-06
orbit10          0.000000  0.000000e+00
orbit11          0.000000  0.000000e+00
orbit12          0.000000  7.535063e-05
orbit13          0.000000  0.000000e+00
orbit14          0.000000  0.000000e+00
orbit15          0.000000  0.000000e+00
orbit16          0.000000  0.000000e+00
orbit17          0.000000 -1.543928e-08
orbit18          0.000000  2.594545e-09
orbit19          0.000000  1.370344e-09
orbit20          0.000000 -6.435164e-09
orbit21          0.000000  0.000000e+00
orbit22          0.000000  3.058636e-11
orbit23          0.000000 -1.987389e-09
orbit24          0.000000 -3.180831e-12
orbit25          0.000000 -2.481052e-09
orbit26          0.000000  0.000000e+00
orbit27          0.000000 -5.985453e-08
orbit28          0.000000  8.375075e-07
orbit29          0.000000  3.519950e-07
orbit30          0.000000  0.000000e+00
orbit31          0.000000 -8.898557e-08
orbit32          0.000000  1.351953e-08
orbit33          0.000000  0.000000e+00
orbit34          0.000000  0.000000e+00
orbit35          0.000000 -1.496365e-07
orbit36          0.000000  0.000000e+00
orbit37          0.000000  0.000000e+00
orbit38          0.000000  0.000000e+00
orbit39          0.000000  2.376973e-06
orbit40          0.000000 -1.663797e-06
orbit41          0.000000 -2.000511e-08
orbit42          0.000000  0.000000e+00
orbit43          0.000000  2.804062e-06
orbit44          0.000000 -4.573460e-06
orbit45          0.000000 -1.970645e-05
orbit46          0.000000  5.097482e-06
orbit47          0.000000  2.272216e-06
orbit48          0.000000  0.000000e+00
orbit49          0.000000 -3.733971e-06
orbit50          0.000000 -1.039352e-06
orbit51          0.000000  1.147864e-06
orbit52          0.000000 -4.710612e-07
orbit53          0.000000  0.000000e+00
orbit54          0.000000  3.145761e-05
orbit55          0.000000  0.000000e+00
orbit56          0.000000  7.251809e-06
orbit57          0.000000  0.000000e+00
orbit58          0.000000  0.000000e+00
orbit59          0.000000  0.000000e+00
orbit60          0.000000  2.067216e-05
orbit61          0.000000  0.000000e+00
orbit62          0.000000 -3.039542e-04
orbit63          0.000000  0.000000e+00
orbit64          0.000000 -2.701910e-07
orbit65          0.000000 -2.275977e-04
orbit66          0.000000  1.929798e-05
orbit67          0.000000  0.000000e+00
orbit68          0.000000  0.000000e+00
orbit69          0.000000 -8.614063e-07
orbit70          0.000000 -3.853760e-05
orbit71          0.000000 -1.616949e-05
orbit72          0.000000 -2.771301e-03
AP               0.000000  2.579692e-01
bet              0.000000 -1.036994e-07
ecc              0.000000  8.103004e-02
eccrad           0.000000  4.579109e-01
close            0.000000  1.226350e+00
constraint       0.000000  8.646827e-01
coreness         0.000000  1.567690e-02
knn              0.000000  0.000000e+00
hubscore         0.000000  0.000000e+00
pagerank         0.000000 -2.347654e+00
trans            0.000000  3.137708e-01
evcent           0.000000  9.557068e-05
first            0.000000 -5.615145e-03
upto_second      0.000000  0.000000e+00
upto_third       0.000000  0.000000e+00
upto_fourth      0.000000  0.000000e+00
upto_fifth       0.000000  1.349578e-04
upto_sixth       0.000000  4.176062e-05
second           0.000000  0.000000e+00
third            0.000000  8.519561e-06
fourth           0.000000 -8.730781e-05
fifth            0.000000  3.626744e-05
sixth            0.000000  0.000000e+00
ratio1           0.000000 -2.728894e-04
ratio2           0.000000 -1.013250e-03
ratio3           0.000000 -2.007700e-02
ratio4           0.000000  0.000000e+00
ratio5           0.000000  0.000000e+00
ratio6           0.000000 -4.079979e-06
selfinter        0.000000 -3.977703e-03
walktrap_vertex  0.000000 -1.760232e-01
bigcom1          0.000000 -8.405438e-02
bigcom2          0.000000 -6.343912e-01
bigcom3          0.000000 -3.785763e-02
bigcom4          0.000000  4.851609e-01
bigcom6          0.000000 -5.697835e-01
bigcom8          0.000000  7.810980e-01
bigcom9          0.000000 -8.420830e-01
bigcom11         0.000000 -6.878600e-01
bigcom13         0.000000 -6.610125e-01
bigcom15         0.000000 -4.563600e-01
bigcom16         0.000000 -8.095423e-01
bigcom21         0.000000 -8.913893e-01
bigcom22         0.000000  7.296710e-01
bigcom24         0.000000 -4.479443e-01
bigcom26         0.000000 -1.129180e+00
bigcom28         0.000000  5.921441e-01
bigcom30         0.000000 -8.723358e-01
bigcom31         0.000000 -2.990863e-01
bigcom32         0.000000 -6.162297e-01
bigcom33         0.000000 -8.711283e-02
bigcom34         0.000000 -2.606159e-01
bigcom36         0.000000  2.445680e+00
bigcom37         0.000000  0.000000e+00
bigcom38         0.000000 -9.316268e-01
bigcom39         0.000000 -8.492805e-01
bigcom40         0.000000  1.128863e-01
bigcom43         0.000000 -5.060842e-01
bigcom44         0.000000  6.669018e-01
bigcom46         0.000000 -6.520321e-01
bigcom47         0.000000 -4.896248e-01
bigcom49         0.000000 -5.554497e-01
bigcom50         0.000000 -5.934869e-01
bigcom51         0.000000 -4.128846e-01
bigcom52         0.000000 -5.533881e-01
bigcom54         0.000000 -3.057992e-01
bigcom56         0.000000 -4.807245e-01
bigcom62         0.000000 -5.987958e-01
bigcom66         0.000000 -4.075446e-01
bigcom68         0.000000 -3.755033e-01
bigcom69         0.000000 -5.776942e-01
bigcom71         0.000000 -6.321726e-01
bigcom72         0.000000 -6.023840e-01
bigcom73         0.000000 -5.174874e-01
bigcom74         0.000000 -6.610583e-01
bigcom75         0.000000 -3.139390e-01
bigcom76         0.000000 -5.104525e-01
bigcom77         0.000000 -5.862465e-01
bigcom79         0.000000 -2.406540e-01
bigcom80         0.000000 -3.901617e-01
bigcom82         0.000000 -4.534483e-01
bigcom83         0.000000  0.000000e+00
bigcom84         0.000000 -3.349203e-01
bigcom85         0.000000 -4.414800e-01
bigcom87         0.000000 -4.771971e-01
bigcom89         0.000000 -2.392450e-01
bigcom91         0.000000 -3.706938e-01
bigcom92         0.000000 -5.977381e-01
bigcom93         0.000000  0.000000e+00
bigcom96         0.000000 -5.134535e-01
bigcom97         0.000000 -6.287606e-01
bigcom98         0.000000 -2.220209e-01
bigcom99         0.000000 -6.470013e-01
bigcom101        0.000000  2.342138e+00
bigcom104        0.000000 -6.062597e-01
bigcom106        0.000000 -3.730721e-01
bigcom109        0.000000 -5.264424e-01
bigcom113        0.000000  2.844645e+00
bigcom116        0.000000  2.079716e+00
bigcom120        0.000000 -2.938728e-01
bigcom123        0.000000 -5.487461e-01
bigcom126        0.000000 -3.186397e-01
bigcom127        0.000000 -1.547189e-01
bigcom137        0.000000 -6.336504e-01
bigcom139        0.000000 -5.646268e-01
bigcom140        0.000000 -5.149806e-01
bigcom143        0.000000 -2.617261e-01
bigcom145        0.000000 -4.124124e-01
bigcom146        0.000000 -2.891408e-01
bigcom147        0.000000 -7.061089e-01
bigcom149        0.000000 -4.369963e-01
bigcom153        0.000000  2.536958e+00
bigcom154        0.000000 -6.443378e-01
bigcom156        0.000000 -4.732612e-01
bigcom157        0.000000  0.000000e+00
bigcom158        0.000000 -5.650460e-01
bigcom160        0.000000 -4.434347e-01
bigcom161        0.000000 -4.737838e-01
bigcom162        0.000000 -5.067451e-01
bigcom164        0.000000 -3.306911e-01
bigcom166        0.000000 -7.740066e-01
bigcom167        0.000000 -6.869214e-01
bigcom171        0.000000 -5.526092e-01
bigcom173        0.000000 -5.374285e-01
bigcom175        0.000000 -1.406920e+00
bigcom176        0.000000 -5.888468e-01
bigcom177        0.000000 -7.324481e-01
bigcom178        0.000000 -5.911951e-01
bigcom180        0.000000 -4.220860e-01
bigcom181        0.000000 -6.373799e-01
bigcom184        0.000000  4.078330e+00
bigcom186        0.000000 -2.262085e-01
bigcom187        0.000000 -1.393631e-01
bigcom189        0.000000 -7.671652e-01
bigcom194        0.000000 -6.488221e-01
bigcom195        0.000000 -2.945948e-01
bigcom196        0.000000 -7.116811e-02
bigcom204        0.000000 -8.151171e-01
bigcom205        0.000000 -2.014637e-01
bigcom212        0.000000 -5.150782e-01
bigcom214        0.000000 -4.648754e-01
bigcom222        0.000000 -3.768907e-01
bigcom223        0.000000  3.943281e+00
bigcom226        0.000000 -4.250455e-01
bigcom227        0.000000 -4.589197e-01
bigcom229        0.000000 -2.460032e-01
bigcom233        0.000000 -3.173496e-01
bigcom236        0.000000 -2.334400e-01
bigcom237        0.000000 -3.137211e-01
bigcom246        0.000000 -5.703307e-01
bigcom248        0.000000 -8.526985e-01
bigcom249        0.000000 -4.032675e-01
bigcom250        0.000000 -6.801973e-01
bigcom254        0.000000 -4.497151e-01
bigcom266        0.000000 -3.197863e-01
bigcom269        0.000000 -4.572602e-01
bigcom272        0.000000 -1.843345e-01
bigcom274        0.000000 -1.080119e-01
bigcom281        0.000000 -2.088044e-01
bigcom291        0.000000 -3.656927e-01
bigcom292        0.000000 -4.604566e-01
bigcom295        0.000000 -3.574142e-01
bigcom299        0.000000 -4.220437e-01
bigcom301        0.000000 -5.079660e-01
bigcom306        0.000000 -3.144813e-01
bigcom309        0.000000 -4.592107e-01
bigcom314        0.000000 -4.747031e-01
bigcom321        0.000000 -5.570183e-01
bigcom341        0.000000 -1.990561e-01
bigcom350        0.000000 -6.312009e-01
bigcom353        0.000000 -6.240251e-01
bigcom359        0.000000 -6.254284e-01
bigcom363        0.000000 -8.088000e-01
bigcom365        0.000000 -3.391883e-01
bigcom385        0.000000 -5.319662e-01
bigcom386        0.000000 -3.581234e-01
bigcom408        0.000000 -3.179205e-01
bigcom412        0.000000 -6.356313e-01
bigcom480        0.000000 -5.943823e-01
spin_vertex      0.000000 -4.088913e-01
membership_s1    0.000000 -1.241203e-01
membership_s3    0.000000 -9.735733e-01
membership_s4    0.000000 -2.200498e-01
membership_s5    0.000000 -2.842658e-01
membership_s6    0.000000 -4.502860e-01
membership_s7    0.000000 -4.072552e-02
membership_s8    0.000000 -7.037302e-01
membership_s9    0.000000 -8.858733e-01
membership_s11   0.000000 -9.182550e-01
membership_s12   0.000000 -9.891837e-01
membership_s14   0.000000 -7.162850e-01
membership_s15   0.000000 -3.958370e-02
membership_s16   0.000000 -7.476595e-01
membership_s17   0.000000 -9.113676e-01
membership_s18   0.000000 -1.509690e+00
membership_s20   0.000000 -8.187498e-01
membership_s21   0.000000  1.917110e-01
membership_s22   0.000000 -1.648635e+00
membership_s24   0.000000  3.938898e-01
membership_s25   0.000000 -1.071798e+00
membership_s26   0.000000 -7.619062e-01
membership_s27   0.000000 -4.411390e-01
membership_s28   0.000000  1.358598e+00
membership_s30   0.000000  5.942093e-02
membership_s31   0.000000 -3.903218e-01
membership_s32   0.000000 -7.106662e-01
membership_s33   0.000000 -9.641284e-01
membership_s36   0.000000 -1.465720e-01
membership_s37   0.000000 -1.594922e+00
V1               0.000000 -1.325028e+00
V2               0.000000  2.068857e-01
pdi              0.000000  2.262850e+02
adhesion         0.000000 -1.118348e-04
cohesion         0.000000  7.489655e-05
inner            0.000000 -3.653859e-05
outer            0.000000  1.135833e-05
ioratio          0.000000 -5.214247e-02
comsize          0.000000 -4.745153e-04
[1] "Dataset: all_targets Model GBM, run: 4 of 10 2015-06-17 23:33:23"
Iter   TrainDeviance   ValidDeviance   StepSize   Improve
     1        0.0734            -nan     0.0100   -0.0000
     2        0.0726            -nan     0.0100    0.0001
     3        0.0720            -nan     0.0100   -0.0000
     4        0.0713            -nan     0.0100   -0.0000
     5        0.0704            -nan     0.0100   -0.0000
     6        0.0699            -nan     0.0100   -0.0000
     7        0.0695            -nan     0.0100   -0.0000
     8        0.0690            -nan     0.0100    0.0000
     9        0.0684            -nan     0.0100   -0.0000
    10        0.0677            -nan     0.0100   -0.0000
    20        0.0625            -nan     0.0100   -0.0000
    40        0.0558            -nan     0.0100   -0.0000
    60        0.0516            -nan     0.0100   -0.0000
    80        0.0474            -nan     0.0100   -0.0000
   100        0.0442            -nan     0.0100   -0.0000
   120        0.0418            -nan     0.0100   -0.0000
   140        0.0399            -nan     0.0100   -0.0000
   160        0.0378            -nan     0.0100   -0.0000
   180        0.0361            -nan     0.0100   -0.0000
   200        0.0346            -nan     0.0100    0.0000
   220        0.0333            -nan     0.0100   -0.0000
   240        0.0320            -nan     0.0100   -0.0000
   260        0.0310            -nan     0.0100   -0.0000
   280        0.0298            -nan     0.0100   -0.0000
   300        0.0286            -nan     0.0100   -0.0000
   320        0.0277            -nan     0.0100   -0.0000
   340        0.0269            -nan     0.0100   -0.0000
   360        0.0260            -nan     0.0100   -0.0000
   376        0.0254            -nan     0.0100   -0.0000

[1] "GBM variable coefficients"
                            var     rel.inf
V2                           V2 6.344359696
outer                     outer 4.253367740
ratio5                   ratio5 4.126572022
V1                           V1 3.627677201
fourth                   fourth 3.155533209
comsize                 comsize 3.149858946
pagerank               pagerank 2.678229822
ratio2                   ratio2 2.454642996
spin_vertex         spin_vertex 2.441536465
knn                         knn 1.972096554
fifth                     fifth 1.748379340
inner                     inner 1.697104851
ratio1                   ratio1 1.629305778
adhesion               adhesion 1.577447357
trans                     trans 1.529924704
graph13                 graph13 1.442808933
walktrap_vertex walktrap_vertex 1.414954266
ioratio                 ioratio 1.409769895
orbit37                 orbit37 1.352378250
bigcom408             bigcom408 1.351995978
orbit39                 orbit39 1.294165934
bigcom101             bigcom101 1.291978935
bigcom153             bigcom153 1.275767465
orbit18                 orbit18 1.249335823
ratio4                   ratio4 1.224787831
orbit56                 orbit56 1.209631410
bet                         bet 1.188770939
cohesion               cohesion 1.181239387
graph23                 graph23 1.109838808
graph3                   graph3 1.060009014
graph14                 graph14 1.003643325
orbit47                 orbit47 0.870042064
orbit24                 orbit24 0.865749593
orbit35                 orbit35 0.861400194
graph5                   graph5 0.828376951
graph20                 graph20 0.814536150
bigcom36               bigcom36 0.780295002
bigcom24               bigcom24 0.757641429
graph11                 graph11 0.746522329
bigcom116             bigcom116 0.742450708
orbit28                 orbit28 0.737164513
bigcom113             bigcom113 0.692659424
sixth                     sixth 0.675227024
graph6                   graph6 0.674228693
orbit20                 orbit20 0.670317764
ratio6                   ratio6 0.668074641
graph12                 graph12 0.635261170
graph25                 graph25 0.626028813
graph17                 graph17 0.602435777
orbit15                 orbit15 0.597292112
graph19                 graph19 0.585578157
upto_sixth           upto_sixth 0.581268188
graph16                 graph16 0.572107679
ratio3                   ratio3 0.564484282
pdi                         pdi 0.562222704
graph10                 graph10 0.541360976
orbit19                 orbit19 0.520412727
orbit44                 orbit44 0.510604438
ecc                         ecc 0.509115781
hubscore               hubscore 0.503483611
graph1                   graph1 0.490857852
orbit31                 orbit31 0.487360614
graph4                   graph4 0.480099383
third                     third 0.476274147
orbit17                 orbit17 0.452706898
graph21                 graph21 0.451914208
membership_s1     membership_s1 0.448900991
bigcom184             bigcom184 0.420231977
orbit36                 orbit36 0.385736850
orbit62                 orbit62 0.364139827
orbit45                 orbit45 0.358140220
membership_s30   membership_s30 0.356101940
membership_s7     membership_s7 0.352448766
constraint           constraint 0.348747288
orbit11                 orbit11 0.343380355
graph7                   graph7 0.321385904
graph9                   graph9 0.318828014
close                     close 0.317377476
membership_s27   membership_s27 0.316604141
orbit63                 orbit63 0.303094258
orbit30                 orbit30 0.291739941
orbit38                 orbit38 0.290803008
orbit2                   orbit2 0.279895921
orbit53                 orbit53 0.278209345
membership_s4     membership_s4 0.276620281
graph22                 graph22 0.275062366
orbit27                 orbit27 0.268931656
orbit29                 orbit29 0.268110941
orbit51                 orbit51 0.260255806
orbit5                   orbit5 0.258728389
orbit48                 orbit48 0.248259585
orbit25                 orbit25 0.246919081
membership_s15   membership_s15 0.242700841
orbit41                 orbit41 0.239387806
upto_fifth           upto_fifth 0.235349281
orbit46                 orbit46 0.235325719
bigcom223             bigcom223 0.229366335
upto_second         upto_second 0.216236810
membership_s28   membership_s28 0.210222844
orbit9                   orbit9 0.202432860
orbit21                 orbit21 0.200405283
orbit16                 orbit16 0.195338125
orbit26                 orbit26 0.185891842
orbit23                 orbit23 0.183000558
orbit54                 orbit54 0.182573993
orbit4                   orbit4 0.181361754
upto_third           upto_third 0.176388899
graph27                 graph27 0.170010528
orbit50                 orbit50 0.168069868
orbit10                 orbit10 0.166861870
membership_s21   membership_s21 0.163213006
graph15                 graph15 0.157275591
AP                           AP 0.156693976
upto_fourth         upto_fourth 0.148660334
second                   second 0.137713888
graph18                 graph18 0.136690918
membership_s5     membership_s5 0.132201537
bigcom8                 bigcom8 0.131477503
orbit69                 orbit69 0.126788632
graph28                 graph28 0.126316756
orbit42                 orbit42 0.119813571
membership_s36   membership_s36 0.115994567
orbit32                 orbit32 0.115869942
orbit1                   orbit1 0.114507794
orbit7                   orbit7 0.114133783
graph2                   graph2 0.110585097
orbit65                 orbit65 0.107721822
bigcom4                 bigcom4 0.107697788
orbit55                 orbit55 0.105534597
orbit59                 orbit59 0.091665135
graph8                   graph8 0.088350230
orbit13                 orbit13 0.078570241
orbit49                 orbit49 0.076985187
orbit64                 orbit64 0.065710335
orbit33                 orbit33 0.062116964
graph0                   graph0 0.057163807
orbit67                 orbit67 0.057072548
selfinter             selfinter 0.054397318
graph24                 graph24 0.053341423
membership_s32   membership_s32 0.051008083
coreness               coreness 0.048691984
orbit40                 orbit40 0.048302630
membership_s24   membership_s24 0.042757243
orbit58                 orbit58 0.034774031
orbit52                 orbit52 0.032837121
orbit22                 orbit22 0.030304535
orbit43                 orbit43 0.022386098
bigcom22               bigcom22 0.021552925
orbit61                 orbit61 0.021112504
orbit68                 orbit68 0.020088174
bigcom1                 bigcom1 0.019415819
graph26                 graph26 0.015540812
orbit71                 orbit71 0.012517811
orbit70                 orbit70 0.012207511
bigcom44               bigcom44 0.010866010
membership_s6     membership_s6 0.010664104
orbit66                 orbit66 0.009241025
bigcom40               bigcom40 0.008259833
membership_s31   membership_s31 0.004474833
graph29                 graph29 0.003489570
orbit60                 orbit60 0.002994645
orbit0                   orbit0 0.000000000
orbit3                   orbit3 0.000000000
orbit6                   orbit6 0.000000000
orbit8                   orbit8 0.000000000
orbit12                 orbit12 0.000000000
orbit14                 orbit14 0.000000000
orbit34                 orbit34 0.000000000
orbit57                 orbit57 0.000000000
orbit72                 orbit72 0.000000000
eccrad                   eccrad 0.000000000
evcent                   evcent 0.000000000
first                     first 0.000000000
bigcom2                 bigcom2 0.000000000
bigcom3                 bigcom3 0.000000000
bigcom6                 bigcom6 0.000000000
bigcom9                 bigcom9 0.000000000
bigcom11               bigcom11 0.000000000
bigcom13               bigcom13 0.000000000
bigcom15               bigcom15 0.000000000
bigcom16               bigcom16 0.000000000
bigcom21               bigcom21 0.000000000
bigcom26               bigcom26 0.000000000
bigcom28               bigcom28 0.000000000
bigcom30               bigcom30 0.000000000
bigcom31               bigcom31 0.000000000
bigcom32               bigcom32 0.000000000
bigcom33               bigcom33 0.000000000
bigcom34               bigcom34 0.000000000
bigcom37               bigcom37 0.000000000
bigcom38               bigcom38 0.000000000
bigcom39               bigcom39 0.000000000
bigcom43               bigcom43 0.000000000
bigcom46               bigcom46 0.000000000
bigcom47               bigcom47 0.000000000
bigcom49               bigcom49 0.000000000
bigcom50               bigcom50 0.000000000
bigcom51               bigcom51 0.000000000
bigcom52               bigcom52 0.000000000
bigcom54               bigcom54 0.000000000
bigcom56               bigcom56 0.000000000
bigcom62               bigcom62 0.000000000
bigcom66               bigcom66 0.000000000
bigcom68               bigcom68 0.000000000
bigcom69               bigcom69 0.000000000
bigcom71               bigcom71 0.000000000
bigcom72               bigcom72 0.000000000
bigcom73               bigcom73 0.000000000
bigcom74               bigcom74 0.000000000
bigcom75               bigcom75 0.000000000
bigcom76               bigcom76 0.000000000
bigcom77               bigcom77 0.000000000
bigcom79               bigcom79 0.000000000
bigcom80               bigcom80 0.000000000
bigcom82               bigcom82 0.000000000
bigcom83               bigcom83 0.000000000
bigcom84               bigcom84 0.000000000
bigcom85               bigcom85 0.000000000
bigcom87               bigcom87 0.000000000
bigcom89               bigcom89 0.000000000
bigcom91               bigcom91 0.000000000
bigcom92               bigcom92 0.000000000
bigcom93               bigcom93 0.000000000
bigcom96               bigcom96 0.000000000
bigcom97               bigcom97 0.000000000
bigcom98               bigcom98 0.000000000
bigcom99               bigcom99 0.000000000
bigcom104             bigcom104 0.000000000
bigcom106             bigcom106 0.000000000
bigcom109             bigcom109 0.000000000
bigcom120             bigcom120 0.000000000
bigcom123             bigcom123 0.000000000
bigcom126             bigcom126 0.000000000
bigcom127             bigcom127 0.000000000
bigcom137             bigcom137 0.000000000
bigcom139             bigcom139 0.000000000
bigcom140             bigcom140 0.000000000
bigcom143             bigcom143 0.000000000
bigcom145             bigcom145 0.000000000
bigcom146             bigcom146 0.000000000
bigcom147             bigcom147 0.000000000
bigcom149             bigcom149 0.000000000
bigcom154             bigcom154 0.000000000
bigcom156             bigcom156 0.000000000
bigcom157             bigcom157 0.000000000
bigcom158             bigcom158 0.000000000
bigcom160             bigcom160 0.000000000
bigcom161             bigcom161 0.000000000
bigcom162             bigcom162 0.000000000
bigcom164             bigcom164 0.000000000
bigcom166             bigcom166 0.000000000
bigcom167             bigcom167 0.000000000
bigcom171             bigcom171 0.000000000
bigcom173             bigcom173 0.000000000
bigcom175             bigcom175 0.000000000
bigcom176             bigcom176 0.000000000
bigcom177             bigcom177 0.000000000
bigcom178             bigcom178 0.000000000
bigcom180             bigcom180 0.000000000
bigcom181             bigcom181 0.000000000
bigcom186             bigcom186 0.000000000
bigcom187             bigcom187 0.000000000
bigcom189             bigcom189 0.000000000
bigcom194             bigcom194 0.000000000
bigcom195             bigcom195 0.000000000
bigcom196             bigcom196 0.000000000
bigcom204             bigcom204 0.000000000
bigcom205             bigcom205 0.000000000
bigcom212             bigcom212 0.000000000
bigcom214             bigcom214 0.000000000
bigcom222             bigcom222 0.000000000
bigcom226             bigcom226 0.000000000
bigcom227             bigcom227 0.000000000
bigcom229             bigcom229 0.000000000
bigcom233             bigcom233 0.000000000
bigcom236             bigcom236 0.000000000
bigcom237             bigcom237 0.000000000
bigcom246             bigcom246 0.000000000
bigcom248             bigcom248 0.000000000
bigcom249             bigcom249 0.000000000
bigcom250             bigcom250 0.000000000
bigcom254             bigcom254 0.000000000
bigcom266             bigcom266 0.000000000
bigcom269             bigcom269 0.000000000
bigcom272             bigcom272 0.000000000
bigcom274             bigcom274 0.000000000
bigcom281             bigcom281 0.000000000
bigcom291             bigcom291 0.000000000
bigcom292             bigcom292 0.000000000
bigcom295             bigcom295 0.000000000
bigcom299             bigcom299 0.000000000
bigcom301             bigcom301 0.000000000
bigcom306             bigcom306 0.000000000
bigcom309             bigcom309 0.000000000
bigcom314             bigcom314 0.000000000
bigcom321             bigcom321 0.000000000
bigcom341             bigcom341 0.000000000
bigcom350             bigcom350 0.000000000
bigcom353             bigcom353 0.000000000
bigcom359             bigcom359 0.000000000
bigcom363             bigcom363 0.000000000
bigcom365             bigcom365 0.000000000
bigcom385             bigcom385 0.000000000
bigcom386             bigcom386 0.000000000
bigcom412             bigcom412 0.000000000
bigcom480             bigcom480 0.000000000
membership_s3     membership_s3 0.000000000
membership_s8     membership_s8 0.000000000
membership_s9     membership_s9 0.000000000
membership_s11   membership_s11 0.000000000
membership_s12   membership_s12 0.000000000
membership_s14   membership_s14 0.000000000
membership_s16   membership_s16 0.000000000
membership_s17   membership_s17 0.000000000
membership_s18   membership_s18 0.000000000
membership_s20   membership_s20 0.000000000
membership_s22   membership_s22 0.000000000
membership_s25   membership_s25 0.000000000
membership_s26   membership_s26 0.000000000
membership_s33   membership_s33 0.000000000
membership_s37   membership_s37 0.000000000
[1] "Dataset: all_targets Model RF, run: 4 of 10 2015-06-17 23:39:32"
     |      Out-of-bag   |
Tree |      MSE  %Var(y) |
   1 |  0.01854   307.29 |
   2 |   0.0136   225.41 |
   3 |  0.01196   198.33 |
   4 |  0.01124   186.33 |
   5 |  0.01045   173.24 |
   6 |  0.01007   166.96 |
   7 | 0.009649   159.95 |
   8 | 0.009132   151.39 |
   9 | 0.008844   146.61 |
  10 | 0.008689   144.05 |
  11 | 0.008327   138.03 |
  12 | 0.008088   134.07 |
  13 | 0.008058   133.58 |
  14 | 0.007915   131.20 |
  15 | 0.007842   130.00 |
  16 | 0.007745   128.39 |
  17 | 0.007596   125.92 |
  18 | 0.007494   124.23 |
  19 | 0.007419   122.99 |
  20 | 0.007389   122.49 |
  21 | 0.007335   121.60 |
  22 | 0.007324   121.42 |
  23 | 0.007314   121.24 |
  24 | 0.007274   120.59 |
  25 | 0.007239   120.00 |
  26 |  0.00718   119.03 |
  27 | 0.007136   118.29 |
  28 | 0.007118   118.00 |
  29 | 0.007105   117.78 |
  30 | 0.007118   118.01 |
  31 | 0.007081   117.38 |
  32 | 0.007079   117.35 |
  33 | 0.007052   116.91 |
  34 |  0.00704   116.71 |
  35 | 0.007016   116.31 |
  36 | 0.007009   116.20 |
  37 | 0.007004   116.12 |
  38 | 0.006979   115.69 |
  39 |  0.00696   115.37 |
  40 | 0.006927   114.84 |
  41 | 0.006922   114.75 |
  42 | 0.006912   114.58 |
  43 | 0.006902   114.42 |
  44 | 0.006897   114.34 |
  45 | 0.006874   113.96 |
  46 | 0.006858   113.68 |
  47 | 0.006841   113.41 |
  48 | 0.006842   113.41 |
  49 | 0.006824   113.13 |
  50 | 0.006815   112.97 |
  51 | 0.006836   113.32 |
  52 | 0.006841   113.40 |
  53 | 0.006833   113.28 |
  54 | 0.006823   113.11 |
  55 | 0.006812   112.92 |
  56 | 0.006811   112.90 |
  57 |  0.00682   113.06 |
  58 | 0.006798   112.70 |
  59 | 0.006784   112.46 |
  60 | 0.006783   112.45 |
  61 | 0.006783   112.44 |
  62 | 0.006785   112.48 |
  63 | 0.006782   112.43 |
  64 | 0.006787   112.51 |
  65 | 0.006791   112.58 |
  66 | 0.006805   112.82 |
  67 | 0.006804   112.79 |
  68 | 0.006796   112.67 |
  69 | 0.006797   112.68 |
  70 | 0.006791   112.57 |
  71 | 0.006786   112.50 |
  72 | 0.006784   112.46 |
  73 | 0.006768   112.20 |
  74 | 0.006763   112.12 |
  75 | 0.006758   112.04 |
  76 | 0.006751   111.91 |
  77 | 0.006746   111.83 |
  78 |  0.00675   111.90 |
  79 | 0.006749   111.89 |
  80 | 0.006749   111.88 |
  81 | 0.006743   111.78 |
  82 | 0.006741   111.75 |
  83 | 0.006741   111.74 |
  84 | 0.006732   111.60 |
  85 | 0.006725   111.49 |
  86 | 0.006728   111.53 |
  87 | 0.006725   111.48 |
  88 |  0.00672   111.39 |
  89 |  0.00672   111.40 |
  90 | 0.006722   111.43 |
  91 | 0.006722   111.44 |
  92 | 0.006718   111.37 |
  93 | 0.006716   111.33 |
  94 | 0.006722   111.43 |
  95 | 0.006717   111.36 |
  96 |  0.00672   111.40 |
  97 |  0.00672   111.39 |
  98 | 0.006714   111.30 |
  99 |  0.00671   111.24 |
 100 | 0.006709   111.21 |
[1] "Random Forest variable coefficients"
                      %IncMSE IncNodePurity
graph5           6.542630e-04  1.597734e-01
graph6           2.672164e-03  2.936725e-01
graph7           6.229457e-04  1.009332e-01
graph8           2.422739e-04  3.281667e-02
graph9           2.489033e-03  4.115127e-01
graph10          4.030153e-03  4.196353e-01
graph11          5.305599e-03  5.356299e-01
graph12          3.149751e-03  2.629661e-01
graph13          6.323293e-03  6.022553e-01
graph14          4.344864e-03  5.606353e-01
graph15          3.641099e-03  2.236848e-01
graph16          1.705718e-03  4.124199e-01
graph17          2.621740e-03  2.479981e-01
graph18          8.571934e-04  2.497268e-01
graph19          4.781187e-03  5.325594e-01
graph20          2.843768e-03  2.778658e-01
graph21          3.419088e-03  1.500343e-01
graph22          9.704723e-04  1.952553e-01
graph23          3.277904e-03  3.831289e-01
graph24          8.959686e-04  8.347527e-02
graph25          4.207695e-03  2.341504e-01
graph26          1.417867e-03  1.117354e-01
graph27          4.910043e-04  1.187777e-01
graph28          8.999129e-06  2.157732e-02
graph29          4.902201e-04  3.510526e-01
orbit0           2.054761e-05  9.998617e-02
orbit1           3.955098e-03  3.806740e-01
orbit2           2.601481e-03  1.662355e-01
orbit3           2.249236e-05  8.316295e-02
orbit4           3.064262e-03  4.273827e-01
orbit5           2.217869e-03  2.049640e-01
orbit6           4.004499e-03  5.831976e-01
orbit7           2.100393e-03  2.427656e-01
orbit8           3.496588e-03  3.089072e-01
orbit9           3.203801e-03  2.751232e-01
orbit10          3.812118e-04  2.022213e-01
orbit11          2.023634e-03  1.724135e-01
orbit12          3.130673e-03  1.927062e-01
orbit13          1.834255e-04  1.863643e-02
orbit14          3.281266e-04  1.141482e-01
orbit15          4.231536e-03  4.918443e-01
orbit16          2.675357e-03  2.929608e-01
orbit17          5.593155e-03  2.995623e-01
orbit18          8.875169e-03  7.566008e-01
orbit19          3.498915e-03  4.057852e-01
orbit20          2.151833e-03  3.114143e-01
orbit21          3.909964e-03  2.300378e-01
orbit22          4.185309e-03  7.986990e-01
orbit23          4.501306e-03  3.365370e-01
orbit24          7.757462e-03  6.484183e-01
orbit25          1.050053e-03  2.972340e-01
orbit26          2.949606e-03  1.739189e-01
orbit27          2.051789e-03  5.703015e-01
orbit28          5.864199e-03  4.514789e-01
orbit29          3.789650e-03  1.192379e-01
orbit30          6.051992e-04  1.216795e-01
orbit31          2.922752e-03  4.318437e-01
orbit32          1.332236e-04  2.795120e-01
orbit33          2.675222e-04  1.230031e-01
orbit34          1.731185e-03  1.292960e-01
orbit35          8.166037e-03  4.148599e-01
orbit36          6.774536e-03  5.822803e-01
orbit37          5.000868e-03  5.624122e-01
orbit38          2.211375e-03  2.738228e-01
orbit39          5.316532e-03  4.052331e-01
orbit40          1.461970e-03  2.115507e-01
orbit41          2.569896e-03  1.895946e-01
orbit42          5.227012e-04  5.802211e-02
orbit43          2.163766e-03  1.625919e-01
orbit44          2.906439e-03  1.130727e-01
orbit45          5.722781e-03  4.613972e-01
orbit46          2.761401e-03  2.514889e-01
orbit47          8.936847e-03  1.401353e-01
orbit48          3.396927e-03  8.822067e-02
orbit49          1.958625e-03  3.371194e-01
orbit50          9.105026e-04  2.807808e-01
orbit51          3.036099e-03  6.224100e-01
orbit52          3.851400e-04  1.281223e-01
orbit53          3.123751e-03  2.356971e-01
orbit54          2.696191e-03  2.972288e-01
orbit55          0.000000e+00  4.483176e-19
orbit56          8.331494e-03  6.599435e-01
orbit57          3.078522e-04  9.669748e-02
orbit58          6.247320e-04  7.845892e-02
orbit59          2.956380e-04  1.682865e-01
orbit60          1.536389e-04  1.101651e-01
orbit61          3.788253e-04  4.395760e-02
orbit62          5.528829e-03  4.190523e-01
orbit63          8.559624e-04  1.961799e-01
orbit64          2.562987e-04  2.412433e-01
orbit65          5.821224e-04  1.500827e-01
orbit66          4.184389e-04  1.110445e-01
orbit67          1.409729e-04  1.299563e-01
orbit68          3.039680e-04  1.370338e-01
orbit69          1.083531e-04  8.529925e-02
orbit70          1.566137e-04  1.033536e-01
orbit71          2.821014e-05  4.940164e-02
orbit72          8.908057e-05  2.110905e-01
AP               9.426903e-05  2.150004e-01
bet              9.485622e-04  6.020965e-01
ecc              2.211432e-04  1.150335e-01
eccrad           3.458439e-04  8.493185e-02
close            1.431992e-03  2.958679e-01
constraint       6.227570e-03  6.869895e-01
coreness         3.629756e-04  2.385586e-01
knn              8.031684e-03  1.237208e+00
hubscore         1.503289e-03  2.810696e-01
pagerank         1.740468e-03  9.082297e-01
trans            2.316847e-04  3.821482e-01
evcent           2.040727e-03  3.517774e-01
first            3.984386e-04  1.245169e-01
upto_second      2.739857e-03  3.586616e-01
upto_third       2.916675e-03  4.086352e-01
upto_fourth      5.600994e-03  3.418326e-01
upto_fifth       5.346248e-04  2.117761e-01
upto_sixth       3.005980e-03  4.256831e-01
second           3.681193e-03  5.018767e-01
third            9.322347e-03  7.060740e-01
fourth           3.062881e-03  1.218972e+00
fifth            3.781994e-03  7.762032e-01
sixth            6.255040e-03  4.783913e-01
ratio1           4.066150e-03  8.197473e-01
ratio2           1.211421e-02  1.607420e+00
ratio3           4.961130e-03  7.353534e-01
ratio4           5.282607e-03  7.866537e-01
ratio5           1.956683e-03  1.521358e+00
ratio6           2.039850e-03  4.769405e-01
selfinter        1.856873e-06  6.567972e-02
walktrap_vertex  1.960583e-03  7.858256e-01
bigcom1          1.228794e-04  4.535596e-02
bigcom2          0.000000e+00  0.000000e+00
bigcom3         -1.149677e-07  6.513037e-02
bigcom4          2.143026e-03  6.781162e-02
bigcom6          0.000000e+00  0.000000e+00
bigcom8          7.881591e-06  4.358841e-02
bigcom9          0.000000e+00  2.168404e-21
bigcom11         0.000000e+00  0.000000e+00
bigcom13         0.000000e+00  4.336809e-21
bigcom15         0.000000e+00  0.000000e+00
bigcom16         0.000000e+00  0.000000e+00
bigcom21         0.000000e+00  2.168404e-21
bigcom22         8.986627e-06  3.598616e-02
bigcom24        -2.068566e-05  2.777411e-01
bigcom26         0.000000e+00  1.084202e-21
bigcom28        -1.605705e-06  1.724978e-02
bigcom30         0.000000e+00  0.000000e+00
bigcom31         0.000000e+00  0.000000e+00
bigcom32         0.000000e+00  0.000000e+00
bigcom33         0.000000e+00  0.000000e+00
bigcom34         0.000000e+00  0.000000e+00
bigcom36         3.936734e-05  2.412556e-01
bigcom37         0.000000e+00  0.000000e+00
bigcom38         0.000000e+00  3.686287e-20
bigcom39         0.000000e+00  5.854692e-20
bigcom40         8.366891e-05  5.432218e-02
bigcom43         0.000000e+00  2.168404e-21
bigcom44         3.682947e-06  1.497399e-02
bigcom46         0.000000e+00  2.168404e-21
bigcom47         0.000000e+00  0.000000e+00
bigcom49         0.000000e+00  0.000000e+00
bigcom50         0.000000e+00  1.084202e-21
bigcom51         0.000000e+00  2.168404e-21
bigcom52         0.000000e+00  0.000000e+00
bigcom54         0.000000e+00  0.000000e+00
bigcom56         0.000000e+00  0.000000e+00
bigcom62         0.000000e+00  0.000000e+00
bigcom66         0.000000e+00  0.000000e+00
bigcom68         0.000000e+00  0.000000e+00
bigcom69         0.000000e+00  2.775558e-19
bigcom71         0.000000e+00  0.000000e+00
bigcom72         0.000000e+00  0.000000e+00
bigcom73         0.000000e+00  2.710505e-21
bigcom74         0.000000e+00  0.000000e+00
bigcom75         0.000000e+00  0.000000e+00
bigcom76         0.000000e+00  0.000000e+00
bigcom77         0.000000e+00  3.469447e-20
bigcom79         0.000000e+00  0.000000e+00
bigcom80         0.000000e+00  0.000000e+00
bigcom82         0.000000e+00  2.450297e-19
bigcom83         0.000000e+00  0.000000e+00
bigcom84         0.000000e+00  0.000000e+00
bigcom85         0.000000e+00  1.951564e-20
bigcom87         0.000000e+00  0.000000e+00
bigcom89         0.000000e+00  0.000000e+00
bigcom91         0.000000e+00  3.469447e-20
bigcom92         0.000000e+00  3.469447e-20
bigcom93         0.000000e+00  0.000000e+00
bigcom96         0.000000e+00  0.000000e+00
bigcom97         0.000000e+00  5.421011e-22
bigcom98         0.000000e+00  0.000000e+00
bigcom99         0.000000e+00  0.000000e+00
bigcom101        4.641876e-05  1.819940e-01
bigcom104        0.000000e+00  2.168404e-21
bigcom106        0.000000e+00  0.000000e+00
bigcom109        0.000000e+00  0.000000e+00
bigcom113        4.877550e-05  1.829378e-01
bigcom116        2.920001e-04  2.031688e-01
bigcom120        0.000000e+00  0.000000e+00
bigcom123        0.000000e+00  2.168404e-21
bigcom126        0.000000e+00  0.000000e+00
bigcom127        0.000000e+00  0.000000e+00
bigcom137        0.000000e+00  0.000000e+00
bigcom139        0.000000e+00  1.734723e-20
bigcom140        0.000000e+00  0.000000e+00
bigcom143        0.000000e+00  0.000000e+00
bigcom145        0.000000e+00  0.000000e+00
bigcom146        0.000000e+00  0.000000e+00
bigcom147        0.000000e+00  2.168404e-21
bigcom149        0.000000e+00  0.000000e+00
bigcom153        3.870464e-05  1.700883e-01
bigcom154        0.000000e+00  0.000000e+00
bigcom156        0.000000e+00  0.000000e+00
bigcom157        0.000000e+00  0.000000e+00
bigcom158        0.000000e+00  2.168404e-21
bigcom160        0.000000e+00  0.000000e+00
bigcom161        0.000000e+00  0.000000e+00
bigcom162        0.000000e+00  2.168404e-21
bigcom164        0.000000e+00  0.000000e+00
bigcom166        0.000000e+00  3.577867e-20
bigcom167        0.000000e+00  1.734723e-20
bigcom171        0.000000e+00  0.000000e+00
bigcom173        0.000000e+00  0.000000e+00
bigcom175        0.000000e+00  3.469447e-20
bigcom176        0.000000e+00  0.000000e+00
bigcom177        0.000000e+00  0.000000e+00
bigcom178        0.000000e+00  2.168404e-21
bigcom180        0.000000e+00  0.000000e+00
bigcom181        0.000000e+00  4.336809e-21
bigcom184        1.596217e-05  3.508937e-01
bigcom186        0.000000e+00  0.000000e+00
bigcom187        0.000000e+00  0.000000e+00
bigcom189        0.000000e+00  1.084202e-21
bigcom194        0.000000e+00  0.000000e+00
bigcom195        0.000000e+00  0.000000e+00
bigcom196        0.000000e+00  0.000000e+00
bigcom204        0.000000e+00  3.469447e-20
bigcom205        0.000000e+00  0.000000e+00
bigcom212        0.000000e+00  0.000000e+00
bigcom214        0.000000e+00  0.000000e+00
bigcom222        0.000000e+00  0.000000e+00
bigcom223       -5.075476e-06  3.287461e-01
bigcom226        0.000000e+00  0.000000e+00
bigcom227        0.000000e+00  2.168404e-21
bigcom229        0.000000e+00  2.168404e-21
bigcom233        0.000000e+00  0.000000e+00
bigcom236        0.000000e+00  0.000000e+00
bigcom237        0.000000e+00  0.000000e+00
bigcom246        0.000000e+00  2.168404e-21
bigcom248        0.000000e+00  2.168404e-21
bigcom249        0.000000e+00  0.000000e+00
bigcom250        0.000000e+00  0.000000e+00
bigcom254        0.000000e+00  0.000000e+00
bigcom266        0.000000e+00  0.000000e+00
bigcom269        0.000000e+00  0.000000e+00
bigcom272        0.000000e+00  0.000000e+00
bigcom274        0.000000e+00  2.168404e-21
bigcom281        0.000000e+00  0.000000e+00
bigcom291        0.000000e+00  0.000000e+00
bigcom292        0.000000e+00  0.000000e+00
bigcom295        0.000000e+00  0.000000e+00
bigcom299        0.000000e+00  0.000000e+00
bigcom301        0.000000e+00  0.000000e+00
bigcom306        0.000000e+00  0.000000e+00
bigcom309        0.000000e+00  2.168404e-21
bigcom314        0.000000e+00  0.000000e+00
bigcom321        0.000000e+00  4.336809e-21
bigcom341        0.000000e+00  0.000000e+00
bigcom350        0.000000e+00  0.000000e+00
bigcom353        0.000000e+00  0.000000e+00
bigcom359        0.000000e+00  0.000000e+00
bigcom363        0.000000e+00  2.775558e-19
bigcom365        0.000000e+00  2.168404e-21
bigcom385        0.000000e+00  4.336809e-21
bigcom386        0.000000e+00  0.000000e+00
bigcom408        6.311324e-05  1.960249e-01
bigcom412        0.000000e+00  0.000000e+00
bigcom480        0.000000e+00  1.951564e-20
spin_vertex      1.162675e-03  5.026324e-01
membership_s1    3.930654e-04  4.261948e-01
membership_s3    0.000000e+00  2.168404e-21
membership_s4    1.081622e-04  1.519194e-01
membership_s5    3.883927e-05  2.352578e-02
membership_s6    6.964154e-05  3.957812e-02
membership_s7    3.675656e-05  1.952359e-01
membership_s8    0.000000e+00  2.168404e-21
membership_s9    0.000000e+00  0.000000e+00
membership_s11   0.000000e+00  4.336809e-21
membership_s12   0.000000e+00  0.000000e+00
membership_s14   0.000000e+00  2.168404e-21
membership_s15   6.192073e-05  1.226918e-01
membership_s16   0.000000e+00  4.336809e-21
membership_s17   0.000000e+00  2.168404e-21
membership_s18   0.000000e+00  8.673617e-21
membership_s20   0.000000e+00  0.000000e+00
membership_s21   1.418538e-04  2.047046e-01
membership_s22   0.000000e+00  1.734723e-20
membership_s24   7.081489e-05  8.011586e-02
membership_s25   0.000000e+00  0.000000e+00
membership_s26   0.000000e+00  4.336809e-21
membership_s27   1.579783e-05  2.262911e-01
membership_s28  -9.635415e-06  2.304156e-02
membership_s30   8.942220e-05  2.543347e-01
membership_s31   1.253935e-05  5.520236e-02
membership_s32   7.541478e-07  6.122102e-03
membership_s33   0.000000e+00  4.336809e-21
membership_s36   2.417858e-05  4.616398e-02
membership_s37   0.000000e+00  1.301043e-20
V1               3.922685e-03  1.418301e+00
V2               2.017326e-03  2.071436e+00
pdi              4.740711e-04  3.954715e-01
adhesion         6.171599e-03  9.613223e-01
cohesion         5.287168e-03  7.578271e-01
inner            2.896235e-03  7.681214e-01
outer            3.179118e-03  1.525313e+00
ioratio          1.709213e-03  8.365714e-01
comsize          1.264768e-03  1.516903e+00
[1] "Dataset: all_targets Model GLM, run: 4 of 10 2015-06-17 23:43:04"
[1] "glmnet variable coefficients"
                     [,1]          [,2]
(Intercept)     -5.098445 -1.035067e+01
graph0           0.000000 -9.202828e-03
graph1           0.000000  0.000000e+00
graph2           0.000000  0.000000e+00
graph3           0.000000  0.000000e+00
graph4           0.000000  0.000000e+00
graph5           0.000000 -8.342758e-08
graph6           0.000000  0.000000e+00
graph7           0.000000  0.000000e+00
graph8           0.000000  3.563724e-06
graph9           0.000000  0.000000e+00
graph10          0.000000  0.000000e+00
graph11          0.000000  0.000000e+00
graph12          0.000000  0.000000e+00
graph13          0.000000  0.000000e+00
graph14          0.000000  0.000000e+00
graph15          0.000000  2.247173e-06
graph16          0.000000  0.000000e+00
graph17          0.000000  0.000000e+00
graph18          0.000000  0.000000e+00
graph19          0.000000  0.000000e+00
graph20          0.000000  0.000000e+00
graph21          0.000000  0.000000e+00
graph22          0.000000  6.839722e-06
graph23          0.000000  0.000000e+00
graph24          0.000000  0.000000e+00
graph25          0.000000 -3.063778e-07
graph26          0.000000  0.000000e+00
graph27          0.000000 -7.190116e-10
graph28          0.000000  0.000000e+00
graph29          0.000000 -2.353113e-03
orbit0           0.000000 -8.279986e-03
orbit1           0.000000  0.000000e+00
orbit2           0.000000  0.000000e+00
orbit3           0.000000  0.000000e+00
orbit4           0.000000  0.000000e+00
orbit5           0.000000  0.000000e+00
orbit6           0.000000 -1.551596e-08
orbit7           0.000000  0.000000e+00
orbit8           0.000000  0.000000e+00
orbit9           0.000000  0.000000e+00
orbit10          0.000000  0.000000e+00
orbit11          0.000000  0.000000e+00
orbit12          0.000000  1.138565e-04
orbit13          0.000000  0.000000e+00
orbit14          0.000000  0.000000e+00
orbit15          0.000000  0.000000e+00
orbit16          0.000000  0.000000e+00
orbit17          0.000000 -1.083175e-11
orbit18          0.000000  1.410593e-08
orbit19          0.000000  0.000000e+00
orbit20          0.000000 -1.179757e-09
orbit21          0.000000  0.000000e+00
orbit22          0.000000 -1.159304e-10
orbit23          0.000000  0.000000e+00
orbit24          0.000000 -6.987708e-08
orbit25          0.000000 -1.885675e-07
orbit26          0.000000  0.000000e+00
orbit27          0.000000  7.855956e-13
orbit28          0.000000  1.514347e-07
orbit29          0.000000  2.102996e-07
orbit30          0.000000  0.000000e+00
orbit31          0.000000 -5.500247e-08
orbit32          0.000000 -2.477891e-08
orbit33          0.000000  0.000000e+00
orbit34          0.000000  1.880926e-06
orbit35          0.000000 -1.336130e-07
orbit36          0.000000 -9.989071e-09
orbit37          0.000000  0.000000e+00
orbit38          0.000000  0.000000e+00
orbit39          0.000000  3.699206e-06
orbit40          0.000000 -3.376561e-07
orbit41          0.000000  0.000000e+00
orbit42          0.000000  0.000000e+00
orbit43          0.000000  0.000000e+00
orbit44          0.000000 -2.173763e-06
orbit45          0.000000 -3.551292e-06
orbit46          0.000000  3.087827e-07
orbit47          0.000000  1.061984e-09
orbit48          0.000000  0.000000e+00
orbit49          0.000000  6.456623e-07
orbit50          0.000000 -9.437190e-06
orbit51          0.000000  1.131132e-05
orbit52          0.000000 -2.513169e-06
orbit53          0.000000  0.000000e+00
orbit54          0.000000  1.452748e-05
orbit55          0.000000  6.585353e-07
orbit56          0.000000 -6.162033e-06
orbit57          0.000000  4.665759e-07
orbit58          0.000000  0.000000e+00
orbit59          0.000000  0.000000e+00
orbit60          0.000000  1.489597e-05
orbit61          0.000000  0.000000e+00
orbit62          0.000000 -8.550308e-05
orbit63          0.000000  0.000000e+00
orbit64          0.000000 -2.483269e-06
orbit65          0.000000 -2.754586e-04
orbit66          0.000000  2.304387e-05
orbit67          0.000000  0.000000e+00
orbit68          0.000000 -7.055657e-06
orbit69          0.000000  0.000000e+00
orbit70          0.000000  0.000000e+00
orbit71          0.000000  0.000000e+00
orbit72          0.000000 -2.232255e-03
AP               0.000000  4.130992e-01
bet              0.000000 -1.125389e-07
ecc              0.000000  1.140964e-01
eccrad           0.000000  6.430003e-01
close            0.000000  0.000000e+00
constraint       0.000000  6.757450e-01
coreness         0.000000  2.198348e-02
knn              0.000000  7.459924e-05
hubscore         0.000000  0.000000e+00
pagerank         0.000000 -2.564966e+00
trans            0.000000  1.309256e-01
evcent           0.000000  1.593325e-02
first            0.000000 -8.643919e-03
upto_second      0.000000 -5.599972e-05
upto_third       0.000000  0.000000e+00
upto_fourth      0.000000  0.000000e+00
upto_fifth       0.000000  5.844759e-05
upto_sixth       0.000000  1.686590e-04
second           0.000000 -1.731507e-05
third            0.000000  5.441452e-06
fourth           0.000000 -4.777876e-05
fifth            0.000000  2.668804e-05
sixth            0.000000  0.000000e+00
ratio1           0.000000 -1.070799e-04
ratio2           0.000000 -1.113117e-03
ratio3           0.000000 -1.679190e-02
ratio4           0.000000  0.000000e+00
ratio5           0.000000  0.000000e+00
ratio6           0.000000 -2.452799e-05
selfinter        0.000000 -2.591824e-02
walktrap_vertex  0.000000 -5.347504e-01
bigcom1          0.000000 -2.740540e-01
bigcom2          0.000000 -5.101480e-01
bigcom3          0.000000  7.012163e-02
bigcom4          0.000000  7.239277e-01
bigcom6          0.000000 -2.756411e-01
bigcom8          0.000000  6.281995e-01
bigcom9          0.000000 -5.734928e-01
bigcom11         0.000000 -4.444578e-01
bigcom13         0.000000 -5.355358e-01
bigcom15         0.000000 -3.372377e-01
bigcom16         0.000000 -5.029321e-01
bigcom21         0.000000 -6.585487e-01
bigcom22         0.000000  3.237583e-01
bigcom24         0.000000  3.368495e+00
bigcom26         0.000000 -8.700110e-01
bigcom28         0.000000  3.676459e-02
bigcom30         0.000000 -6.835355e-01
bigcom31         0.000000 -1.696349e-01
bigcom32         0.000000 -3.969494e-01
bigcom33         0.000000 -5.109203e-02
bigcom34         0.000000 -1.898794e-01
bigcom36         0.000000  2.587612e+00
bigcom37         0.000000  0.000000e+00
bigcom38         0.000000 -7.550079e-01
bigcom39         0.000000 -6.964469e-01
bigcom40         0.000000  3.268524e-01
bigcom43         0.000000 -3.452820e-01
bigcom44         0.000000  1.443583e+00
bigcom46         0.000000 -4.256062e-01
bigcom47         0.000000 -3.205398e-01
bigcom49         0.000000 -3.362033e-01
bigcom50         0.000000 -4.351612e-01
bigcom51         0.000000 -2.747406e-01
bigcom52         0.000000 -3.035010e-01
bigcom54         0.000000 -1.691475e-01
bigcom56         0.000000 -3.166998e-01
bigcom62         0.000000 -4.938148e-01
bigcom66         0.000000 -2.894416e-01
bigcom68         0.000000 -2.147238e-01
bigcom69         0.000000 -4.015918e-01
bigcom71         0.000000 -5.034905e-01
bigcom72         0.000000 -3.576140e-01
bigcom73         0.000000 -2.954542e-01
bigcom74         0.000000 -3.794859e-01
bigcom75         0.000000 -2.101948e-01
bigcom76         0.000000 -3.294332e-01
bigcom77         0.000000 -2.477313e-01
bigcom79         0.000000 -1.276628e-01
bigcom80         0.000000 -2.233599e-01
bigcom82         0.000000 -3.482827e-01
bigcom83         0.000000  0.000000e+00
bigcom84         0.000000 -2.491095e-01
bigcom85         0.000000 -3.071981e-01
bigcom87         0.000000 -3.186439e-01
bigcom89         0.000000 -1.251384e-01
bigcom91         0.000000 -2.235532e-01
bigcom92         0.000000 -3.227322e-01
bigcom93         0.000000  0.000000e+00
bigcom96         0.000000 -2.830640e-01
bigcom97         0.000000 -3.992671e-01
bigcom98         0.000000 -1.165312e-01
bigcom99         0.000000 -3.667023e-01
bigcom101        0.000000  2.608325e+00
bigcom104        0.000000 -4.183089e-01
bigcom106        0.000000 -2.375060e-01
bigcom109        0.000000 -2.773917e-01
bigcom113        0.000000  2.832649e+00
bigcom116        0.000000  2.269506e+00
bigcom120        0.000000 -1.360768e-01
bigcom123        0.000000 -3.132370e-01
bigcom126        0.000000 -1.981057e-01
bigcom127        0.000000 -6.038316e-02
bigcom137        0.000000 -3.958394e-01
bigcom139        0.000000 -3.950651e-01
bigcom140        0.000000 -2.452359e-01
bigcom143        0.000000 -9.071810e-02
bigcom145        0.000000 -1.926600e-01
bigcom146        0.000000 -1.533547e-01
bigcom147        0.000000 -4.033883e-01
bigcom149        0.000000 -2.573460e-01
bigcom153        0.000000  2.802284e+00
bigcom154        0.000000 -3.146463e-01
bigcom156        0.000000 -3.769903e-01
bigcom157        0.000000  0.000000e+00
bigcom158        0.000000 -3.232100e-01
bigcom160        0.000000 -3.177075e-01
bigcom161        0.000000 -2.838032e-01
bigcom162        0.000000 -3.576619e-01
bigcom164        0.000000 -1.221220e-01
bigcom166        0.000000 -6.138920e-01
bigcom167        0.000000 -5.692522e-01
bigcom171        0.000000 -3.575929e-01
bigcom173        0.000000 -1.914392e-01
bigcom175        0.000000 -1.090755e+00
bigcom176        0.000000 -3.555812e-01
bigcom177        0.000000 -5.576677e-01
bigcom178        0.000000 -3.050460e-01
bigcom180        0.000000 -9.614781e-02
bigcom181        0.000000 -3.959020e-01
bigcom184        0.000000  3.627561e+00
bigcom186        0.000000 -1.350876e-01
bigcom187        0.000000 -7.218774e-02
bigcom189        0.000000 -5.758260e-01
bigcom194        0.000000 -5.459441e-01
bigcom195        0.000000 -2.077997e-01
bigcom196        0.000000 -2.208022e-02
bigcom204        0.000000 -4.844116e-01
bigcom205        0.000000 -6.881639e-02
bigcom212        0.000000 -6.541086e-01
bigcom214        0.000000 -1.968211e-01
bigcom222        0.000000 -1.849992e-01
bigcom223        0.000000  3.834656e+00
bigcom226        0.000000 -1.960853e-01
bigcom227        0.000000 -3.150451e-01
bigcom229        0.000000 -6.276153e-02
bigcom233        0.000000 -2.295893e-01
bigcom236        0.000000 -6.601919e-02
bigcom237        0.000000 -2.891002e-01
bigcom246        0.000000 -3.313695e-01
bigcom248        0.000000 -6.640190e-01
bigcom249        0.000000 -2.706081e-01
bigcom250        0.000000 -3.984873e-01
bigcom254        0.000000 -2.089168e-01
bigcom266        0.000000 -1.348695e-01
bigcom269        0.000000 -3.994657e-01
bigcom272        0.000000 -1.673882e-01
bigcom274        0.000000 -3.391700e-02
bigcom281        0.000000 -1.076713e-01
bigcom291        0.000000 -1.646422e-01
bigcom292        0.000000 -3.104017e-01
bigcom295        0.000000 -2.118383e-01
bigcom299        0.000000 -2.261890e-01
bigcom301        0.000000 -2.380635e-01
bigcom306        0.000000 -1.515613e-01
bigcom309        0.000000 -2.971417e-01
bigcom314        0.000000 -2.859907e-01
bigcom321        0.000000 -4.141422e-01
bigcom341        0.000000 -6.999425e-02
bigcom350        0.000000 -3.884389e-01
bigcom353        0.000000 -3.716511e-01
bigcom359        0.000000 -4.179956e-01
bigcom363        0.000000 -4.578494e-01
bigcom365        0.000000 -1.885718e-01
bigcom385        0.000000 -2.643245e-01
bigcom386        0.000000 -1.377407e-01
bigcom408        0.000000  3.094411e+00
bigcom412        0.000000 -4.180541e-01
bigcom480        0.000000 -3.492150e-01
spin_vertex      0.000000 -3.914037e-01
membership_s1    0.000000 -4.727589e-02
membership_s3    0.000000 -8.912177e-01
membership_s4    0.000000 -2.679957e-01
membership_s5    0.000000 -2.508619e-01
membership_s6    0.000000 -3.120434e-01
membership_s7    0.000000  2.692079e-01
membership_s8    0.000000 -5.687352e-01
membership_s9    0.000000 -8.685215e-01
membership_s11   0.000000 -8.314708e-01
membership_s12   0.000000 -7.972773e-01
membership_s14   0.000000 -6.588501e-01
membership_s15   0.000000  1.126613e-01
membership_s16   0.000000 -5.687768e-01
membership_s17   0.000000 -8.131334e-01
membership_s18   0.000000 -1.365603e+00
membership_s20   0.000000 -7.816975e-01
membership_s21   0.000000  3.010932e-01
membership_s22   0.000000 -1.383588e+00
membership_s24   0.000000  3.104004e-01
membership_s25   0.000000 -6.989760e-01
membership_s26   0.000000 -6.734482e-01
membership_s27   0.000000 -3.350677e-01
membership_s28   0.000000  1.632939e+00
membership_s30   0.000000  1.278841e-01
membership_s31   0.000000 -2.663240e-01
membership_s32   0.000000 -4.849273e-01
membership_s33   0.000000 -9.566254e-01
membership_s36   0.000000 -8.252243e-02
membership_s37   0.000000 -1.298390e+00
V1               0.000000 -1.763177e+00
V2               0.000000  4.088537e-02
pdi              0.000000  4.919236e+02
adhesion         0.000000 -1.415118e-04
cohesion         0.000000  7.614711e-05
inner            0.000000 -3.694023e-05
outer            0.000000  3.643114e-06
ioratio          0.000000 -3.175680e-01
comsize          0.000000 -4.713011e-04
[1] "Dataset: all_targets Model GBM, run: 5 of 10 2015-06-17 23:44:04"
Iter   TrainDeviance   ValidDeviance   StepSize   Improve
     1        0.0734            -nan     0.0100   -0.0000
     2        0.0725            -nan     0.0100   -0.0000
     3        0.0715            -nan     0.0100   -0.0000
     4        0.0708            -nan     0.0100   -0.0000
     5        0.0702            -nan     0.0100   -0.0000
     6        0.0696            -nan     0.0100   -0.0000
     7        0.0689            -nan     0.0100   -0.0000
     8        0.0681            -nan     0.0100   -0.0000
     9        0.0676            -nan     0.0100   -0.0000
    10        0.0668            -nan     0.0100   -0.0000
    20        0.0619            -nan     0.0100   -0.0000
    40        0.0555            -nan     0.0100    0.0000
    60        0.0511            -nan     0.0100   -0.0000
    80        0.0470            -nan     0.0100   -0.0000
   100        0.0439            -nan     0.0100    0.0000
   120        0.0411            -nan     0.0100   -0.0000
   140        0.0387            -nan     0.0100   -0.0000
   160        0.0367            -nan     0.0100   -0.0000
   180        0.0349            -nan     0.0100   -0.0000
   200        0.0334            -nan     0.0100   -0.0000
   220        0.0320            -nan     0.0100   -0.0000
   240        0.0305            -nan     0.0100   -0.0000
   260        0.0294            -nan     0.0100   -0.0000
   280        0.0283            -nan     0.0100   -0.0000
   300        0.0273            -nan     0.0100   -0.0000
   320        0.0264            -nan     0.0100   -0.0000
   340        0.0255            -nan     0.0100   -0.0000
   360        0.0247            -nan     0.0100   -0.0000
   376        0.0240            -nan     0.0100   -0.0000

[1] "GBM variable coefficients"
                            var     rel.inf
V2                           V2 5.590290134
ratio5                   ratio5 4.254721153
comsize                 comsize 3.950983217
V1                           V1 3.546563590
outer                     outer 3.488742673
pagerank               pagerank 2.873413783
inner                     inner 2.391302366
ratio2                   ratio2 2.318500619
walktrap_vertex walktrap_vertex 1.976454538
fourth                   fourth 1.836760249
graph13                 graph13 1.801229257
knn                         knn 1.677878614
spin_vertex         spin_vertex 1.653427597
adhesion               adhesion 1.616024730
graph23                 graph23 1.488167957
ioratio                 ioratio 1.433864256
bet                         bet 1.324299498
ratio1                   ratio1 1.321049938
bigcom153             bigcom153 1.258680583
ratio4                   ratio4 1.186776371
orbit24                 orbit24 1.107531517
graph1                   graph1 1.053295810
orbit39                 orbit39 1.046934230
orbit37                 orbit37 1.020278818
graph5                   graph5 1.016561261
trans                     trans 1.005485020
cohesion               cohesion 0.994725403
third                     third 0.891971477
orbit47                 orbit47 0.884469905
orbit56                 orbit56 0.879538156
orbit17                 orbit17 0.869917517
ratio6                   ratio6 0.851348310
orbit18                 orbit18 0.821743586
graph19                 graph19 0.810069206
bigcom408             bigcom408 0.809606455
bigcom36               bigcom36 0.804112607
bigcom113             bigcom113 0.767384232
graph20                 graph20 0.757473480
ratio3                   ratio3 0.747753698
graph14                 graph14 0.705908248
orbit30                 orbit30 0.693255614
orbit27                 orbit27 0.686700987
graph11                 graph11 0.686649576
sixth                     sixth 0.668968365
upto_fifth           upto_fifth 0.652070380
graph16                 graph16 0.646597450
orbit62                 orbit62 0.634174848
graph4                   graph4 0.631949358
constraint           constraint 0.630923073
orbit35                 orbit35 0.625024977
fifth                     fifth 0.623338960
bigcom24               bigcom24 0.620453202
orbit28                 orbit28 0.616602709
graph6                   graph6 0.611915123
graph22                 graph22 0.597539645
orbit20                 orbit20 0.580793962
graph25                 graph25 0.564262429
bigcom184             bigcom184 0.549352442
graph0                   graph0 0.547567420
orbit19                 orbit19 0.543871870
pdi                         pdi 0.520751253
orbit38                 orbit38 0.515553924
orbit31                 orbit31 0.490958118
orbit45                 orbit45 0.490094601
graph3                   graph3 0.465536178
orbit63                 orbit63 0.455720949
bigcom101             bigcom101 0.450439609
orbit9                   orbit9 0.433329179
orbit40                 orbit40 0.419639566
ecc                         ecc 0.414275268
orbit21                 orbit21 0.410275584
orbit33                 orbit33 0.406778687
membership_s36   membership_s36 0.399556652
upto_fourth         upto_fourth 0.396040296
orbit46                 orbit46 0.391014261
orbit50                 orbit50 0.386085626
graph12                 graph12 0.379294460
bigcom8                 bigcom8 0.374132986
graph21                 graph21 0.371877118
orbit5                   orbit5 0.369749178
graph9                   graph9 0.367732227
membership_s15   membership_s15 0.367187750
graph7                   graph7 0.366963914
upto_sixth           upto_sixth 0.366723494
orbit53                 orbit53 0.362985601
membership_s1     membership_s1 0.362525167
hubscore               hubscore 0.352096103
membership_s7     membership_s7 0.341917924
orbit36                 orbit36 0.338581051
graph15                 graph15 0.335543503
graph24                 graph24 0.326367050
upto_second         upto_second 0.325372162
graph10                 graph10 0.314294849
graph2                   graph2 0.310310925
membership_s4     membership_s4 0.305783650
orbit49                 orbit49 0.295386259
graph18                 graph18 0.294862949
bigcom28               bigcom28 0.294821684
orbit65                 orbit65 0.291049038
graph17                 graph17 0.290504820
orbit41                 orbit41 0.285270989
membership_s27   membership_s27 0.279785477
orbit54                 orbit54 0.275315657
selfinter             selfinter 0.265549800
graph27                 graph27 0.260599439
orbit1                   orbit1 0.242041157
orbit29                 orbit29 0.239552547
evcent                   evcent 0.236504076
orbit51                 orbit51 0.232729577
membership_s21   membership_s21 0.226012235
coreness               coreness 0.214618753
graph26                 graph26 0.207511379
orbit4                   orbit4 0.198805587
orbit32                 orbit32 0.196654414
orbit25                 orbit25 0.179689482
bigcom116             bigcom116 0.172511857
AP                           AP 0.161844055
membership_s30   membership_s30 0.159714521
orbit60                 orbit60 0.158306153
orbit42                 orbit42 0.154208061
orbit68                 orbit68 0.149776486
close                     close 0.149397869
upto_third           upto_third 0.137812704
orbit59                 orbit59 0.137737056
orbit44                 orbit44 0.132901163
orbit69                 orbit69 0.131060923
bigcom223             bigcom223 0.123093014
orbit23                 orbit23 0.122727001
orbit22                 orbit22 0.119949752
bigcom40               bigcom40 0.110801843
second                   second 0.110255287
orbit16                 orbit16 0.109705829
orbit11                 orbit11 0.107264914
orbit7                   orbit7 0.106902584
orbit2                   orbit2 0.101703599
orbit15                 orbit15 0.097474389
bigcom22               bigcom22 0.095551315
orbit48                 orbit48 0.091317742
graph8                   graph8 0.086441852
orbit26                 orbit26 0.083447949
orbit71                 orbit71 0.083327592
orbit12                 orbit12 0.078544800
orbit6                   orbit6 0.077270998
orbit43                 orbit43 0.074434667
bigcom4                 bigcom4 0.071470304
membership_s24   membership_s24 0.070227611
orbit55                 orbit55 0.063033654
orbit52                 orbit52 0.059928531
orbit66                 orbit66 0.056546990
orbit57                 orbit57 0.043592645
orbit67                 orbit67 0.043123029
orbit58                 orbit58 0.038465323
graph28                 graph28 0.036712934
membership_s6     membership_s6 0.025613939
bigcom44               bigcom44 0.025039733
graph29                 graph29 0.023065927
orbit70                 orbit70 0.022911944
orbit64                 orbit64 0.018478526
membership_s32   membership_s32 0.018256394
orbit61                 orbit61 0.007730979
bigcom1                 bigcom1 0.005483750
orbit13                 orbit13 0.004825180
orbit0                   orbit0 0.000000000
orbit3                   orbit3 0.000000000
orbit8                   orbit8 0.000000000
orbit10                 orbit10 0.000000000
orbit14                 orbit14 0.000000000
orbit34                 orbit34 0.000000000
orbit72                 orbit72 0.000000000
eccrad                   eccrad 0.000000000
first                     first 0.000000000
bigcom2                 bigcom2 0.000000000
bigcom3                 bigcom3 0.000000000
bigcom6                 bigcom6 0.000000000
bigcom9                 bigcom9 0.000000000
bigcom11               bigcom11 0.000000000
bigcom13               bigcom13 0.000000000
bigcom15               bigcom15 0.000000000
bigcom16               bigcom16 0.000000000
bigcom21               bigcom21 0.000000000
bigcom26               bigcom26 0.000000000
bigcom30               bigcom30 0.000000000
bigcom31               bigcom31 0.000000000
bigcom32               bigcom32 0.000000000
bigcom33               bigcom33 0.000000000
bigcom34               bigcom34 0.000000000
bigcom37               bigcom37 0.000000000
bigcom38               bigcom38 0.000000000
bigcom39               bigcom39 0.000000000
bigcom43               bigcom43 0.000000000
bigcom46               bigcom46 0.000000000
bigcom47               bigcom47 0.000000000
bigcom49               bigcom49 0.000000000
bigcom50               bigcom50 0.000000000
bigcom51               bigcom51 0.000000000
bigcom52               bigcom52 0.000000000
bigcom54               bigcom54 0.000000000
bigcom56               bigcom56 0.000000000
bigcom62               bigcom62 0.000000000
bigcom66               bigcom66 0.000000000
bigcom68               bigcom68 0.000000000
bigcom69               bigcom69 0.000000000
bigcom71               bigcom71 0.000000000
bigcom72               bigcom72 0.000000000
bigcom73               bigcom73 0.000000000
bigcom74               bigcom74 0.000000000
bigcom75               bigcom75 0.000000000
bigcom76               bigcom76 0.000000000
bigcom77               bigcom77 0.000000000
bigcom79               bigcom79 0.000000000
bigcom80               bigcom80 0.000000000
bigcom82               bigcom82 0.000000000
bigcom83               bigcom83 0.000000000
bigcom84               bigcom84 0.000000000
bigcom85               bigcom85 0.000000000
bigcom87               bigcom87 0.000000000
bigcom89               bigcom89 0.000000000
bigcom91               bigcom91 0.000000000
bigcom92               bigcom92 0.000000000
bigcom93               bigcom93 0.000000000
bigcom96               bigcom96 0.000000000
bigcom97               bigcom97 0.000000000
bigcom98               bigcom98 0.000000000
bigcom99               bigcom99 0.000000000
bigcom104             bigcom104 0.000000000
bigcom106             bigcom106 0.000000000
bigcom109             bigcom109 0.000000000
bigcom120             bigcom120 0.000000000
bigcom123             bigcom123 0.000000000
bigcom126             bigcom126 0.000000000
bigcom127             bigcom127 0.000000000
bigcom137             bigcom137 0.000000000
bigcom139             bigcom139 0.000000000
bigcom140             bigcom140 0.000000000
bigcom143             bigcom143 0.000000000
bigcom145             bigcom145 0.000000000
bigcom146             bigcom146 0.000000000
bigcom147             bigcom147 0.000000000
bigcom149             bigcom149 0.000000000
bigcom154             bigcom154 0.000000000
bigcom156             bigcom156 0.000000000
bigcom157             bigcom157 0.000000000
bigcom158             bigcom158 0.000000000
bigcom160             bigcom160 0.000000000
bigcom161             bigcom161 0.000000000
bigcom162             bigcom162 0.000000000
bigcom164             bigcom164 0.000000000
bigcom166             bigcom166 0.000000000
bigcom167             bigcom167 0.000000000
bigcom171             bigcom171 0.000000000
bigcom173             bigcom173 0.000000000
bigcom175             bigcom175 0.000000000
bigcom176             bigcom176 0.000000000
bigcom177             bigcom177 0.000000000
bigcom178             bigcom178 0.000000000
bigcom180             bigcom180 0.000000000
bigcom181             bigcom181 0.000000000
bigcom186             bigcom186 0.000000000
bigcom187             bigcom187 0.000000000
bigcom189             bigcom189 0.000000000
bigcom194             bigcom194 0.000000000
bigcom195             bigcom195 0.000000000
bigcom196             bigcom196 0.000000000
bigcom204             bigcom204 0.000000000
bigcom205             bigcom205 0.000000000
bigcom212             bigcom212 0.000000000
bigcom214             bigcom214 0.000000000
bigcom222             bigcom222 0.000000000
bigcom226             bigcom226 0.000000000
bigcom227             bigcom227 0.000000000
bigcom229             bigcom229 0.000000000
bigcom233             bigcom233 0.000000000
bigcom236             bigcom236 0.000000000
bigcom237             bigcom237 0.000000000
bigcom246             bigcom246 0.000000000
bigcom248             bigcom248 0.000000000
bigcom249             bigcom249 0.000000000
bigcom250             bigcom250 0.000000000
bigcom254             bigcom254 0.000000000
bigcom266             bigcom266 0.000000000
bigcom269             bigcom269 0.000000000
bigcom272             bigcom272 0.000000000
bigcom274             bigcom274 0.000000000
bigcom281             bigcom281 0.000000000
bigcom291             bigcom291 0.000000000
bigcom292             bigcom292 0.000000000
bigcom295             bigcom295 0.000000000
bigcom299             bigcom299 0.000000000
bigcom301             bigcom301 0.000000000
bigcom306             bigcom306 0.000000000
bigcom309             bigcom309 0.000000000
bigcom314             bigcom314 0.000000000
bigcom321             bigcom321 0.000000000
bigcom341             bigcom341 0.000000000
bigcom350             bigcom350 0.000000000
bigcom353             bigcom353 0.000000000
bigcom359             bigcom359 0.000000000
bigcom363             bigcom363 0.000000000
bigcom365             bigcom365 0.000000000
bigcom385             bigcom385 0.000000000
bigcom386             bigcom386 0.000000000
bigcom412             bigcom412 0.000000000
bigcom480             bigcom480 0.000000000
membership_s3     membership_s3 0.000000000
membership_s5     membership_s5 0.000000000
membership_s8     membership_s8 0.000000000
membership_s9     membership_s9 0.000000000
membership_s11   membership_s11 0.000000000
membership_s12   membership_s12 0.000000000
membership_s14   membership_s14 0.000000000
membership_s16   membership_s16 0.000000000
membership_s17   membership_s17 0.000000000
membership_s18   membership_s18 0.000000000
membership_s20   membership_s20 0.000000000
membership_s22   membership_s22 0.000000000
membership_s25   membership_s25 0.000000000
membership_s26   membership_s26 0.000000000
membership_s28   membership_s28 0.000000000
membership_s31   membership_s31 0.000000000
membership_s33   membership_s33 0.000000000
membership_s37   membership_s37 0.000000000
[1] "Dataset: all_targets Model RF, run: 5 of 10 2015-06-17 23:50:19"
     |      Out-of-bag   |
Tree |      MSE  %Var(y) |
   1 |  0.01267   209.49 |
   2 |  0.01181   195.22 |
   3 |  0.01158   191.47 |
   4 |  0.01096   181.20 |
   5 |  0.01006   166.32 |
   6 | 0.009504   157.10 |
   7 | 0.009443   156.08 |
   8 | 0.009223   152.45 |
   9 | 0.009017   149.05 |
  10 | 0.008859   146.43 |
  11 | 0.008571   141.67 |
  12 |  0.00837   138.34 |
  13 | 0.008115   134.13 |
  14 | 0.007973   131.79 |
  15 | 0.007855   129.85 |
  16 | 0.007791   128.78 |
  17 | 0.007598   125.60 |
  18 | 0.007573   125.18 |
  19 | 0.007523   124.35 |
  20 | 0.007455   123.23 |
  21 | 0.007439   122.97 |
  22 | 0.007383   122.04 |
  23 | 0.007347   121.44 |
  24 | 0.007308   120.79 |
  25 | 0.007288   120.46 |
  26 | 0.007258   119.96 |
  27 | 0.007241   119.69 |
  28 | 0.007192   118.89 |
  29 | 0.007176   118.61 |
  30 | 0.007142   118.06 |
  31 | 0.007102   117.40 |
  32 | 0.007085   117.11 |
  33 |  0.00707   116.86 |
  34 | 0.007073   116.91 |
  35 | 0.007063   116.75 |
  36 | 0.007055   116.61 |
  37 | 0.007033   116.25 |
  38 | 0.007016   115.97 |
  39 | 0.007006   115.81 |
  40 | 0.006987   115.50 |
  41 | 0.006977   115.32 |
  42 | 0.006973   115.26 |
  43 | 0.006943   114.76 |
  44 | 0.006917   114.33 |
  45 | 0.006899   114.04 |
  46 | 0.006884   113.78 |
  47 | 0.006882   113.76 |
  48 | 0.006858   113.36 |
  49 | 0.006844   113.13 |
  50 | 0.006851   113.25 |
  51 |  0.00684   113.06 |
  52 | 0.006838   113.03 |
  53 | 0.006833   112.95 |
  54 | 0.006834   112.96 |
  55 | 0.006817   112.69 |
  56 | 0.006811   112.58 |
  57 | 0.006807   112.52 |
  58 | 0.006798   112.36 |
  59 |  0.00679   112.24 |
  60 | 0.006798   112.36 |
  61 | 0.006797   112.35 |
  62 | 0.006786   112.17 |
  63 | 0.006775   111.99 |
  64 |  0.00677   111.91 |
  65 | 0.006746   111.51 |
  66 | 0.006745   111.49 |
  67 | 0.006742   111.44 |
  68 | 0.006737   111.36 |
  69 | 0.006737   111.36 |
  70 | 0.006736   111.34 |
  71 | 0.006732   111.27 |
  72 | 0.006733   111.30 |
  73 | 0.006728   111.20 |
  74 | 0.006723   111.13 |
  75 | 0.006725   111.15 |
  76 | 0.006725   111.16 |
  77 | 0.006721   111.09 |
  78 | 0.006719   111.07 |
  79 | 0.006714   110.97 |
  80 | 0.006711   110.93 |
  81 | 0.006713   110.96 |
  82 |  0.00671   110.92 |
  83 | 0.006715   110.99 |
  84 | 0.006716   111.01 |
  85 | 0.006717   111.02 |
  86 | 0.006712   110.95 |
  87 | 0.006705   110.83 |
  88 | 0.006703   110.79 |
  89 | 0.006697   110.70 |
  90 | 0.006693   110.63 |
  91 | 0.006693   110.63 |
  92 | 0.006693   110.63 |
  93 | 0.006693   110.63 |
  94 | 0.006689   110.57 |
  95 | 0.006685   110.50 |
  96 | 0.006683   110.46 |
  97 |  0.00668   110.41 |
  98 | 0.006683   110.46 |
  99 | 0.006685   110.49 |
 100 | 0.006683   110.46 |
[1] "Random Forest variable coefficients"
                      %IncMSE IncNodePurity
graph5           2.096593e-03  2.060670e-01
graph6           2.590152e-03  4.152597e-01
graph7           7.636849e-04  2.035777e-01
graph8           2.619123e-04  8.574959e-02
graph9           1.506199e-03  3.772212e-01
graph10          1.283991e-03  3.477455e-01
graph11          3.463072e-03  5.910115e-01
graph12          3.697234e-03  4.057132e-01
graph13          5.504852e-03  5.880807e-01
graph14          5.079720e-03  4.549072e-01
graph15          1.860618e-03  3.245282e-01
graph16          7.389966e-03  5.993809e-01
graph17          2.230616e-03  2.378163e-01
graph18          3.804806e-03  2.059036e-01
graph19          2.633327e-03  2.225757e-01
graph20          2.560210e-03  2.899672e-01
graph21          2.644220e-03  2.495494e-01
graph22          1.680108e-03  2.829117e-01
graph23          4.224384e-03  4.723629e-01
graph24          1.241004e-03  2.250386e-01
graph25          3.293357e-03  2.464578e-01
graph26          1.578702e-03  1.883205e-01
graph27          3.799316e-04  1.207393e-01
graph28          5.605449e-04  9.039009e-02
graph29          2.008511e-04  1.150606e-01
orbit0           1.283697e-04  3.712025e-02
orbit1           4.523647e-03  3.196213e-01
orbit2           5.925510e-04  1.436298e-01
orbit3           8.778821e-04  9.606876e-02
orbit4           7.924520e-04  2.021792e-01
orbit5           8.088822e-04  3.091846e-01
orbit6           3.418567e-03  4.487927e-01
orbit7           2.719387e-03  7.190216e-02
orbit8           5.157338e-04  2.364280e-01
orbit9           4.726207e-03  3.374358e-01
orbit10          6.395104e-04  8.878216e-02
orbit11          2.427360e-03  9.562459e-02
orbit12          1.699022e-03  1.731379e-01
orbit13          3.014408e-04  8.925881e-02
orbit14          2.791535e-04  1.294188e-01
orbit15          4.172456e-03  3.789862e-01
orbit16          2.296549e-03  2.414803e-01
orbit17          4.290107e-03  3.834907e-01
orbit18          4.631700e-03  7.051728e-01
orbit19          4.494936e-03  4.184266e-01
orbit20          3.165251e-03  4.335477e-01
orbit21          2.826871e-03  3.126549e-01
orbit22          4.871087e-03  6.218726e-01
orbit23          3.436960e-03  2.197036e-01
orbit24          3.005612e-03  6.232601e-01
orbit25          6.870936e-04  2.797687e-01
orbit26          2.185058e-03  1.675366e-01
orbit27          7.222023e-03  5.382980e-01
orbit28          1.124790e-03  2.420962e-01
orbit29          1.692265e-03  1.958919e-01
orbit30          1.230733e-03  1.254417e-01
orbit31          3.624141e-03  6.259058e-01
orbit32          2.996758e-03  4.319025e-01
orbit33          2.274059e-03  9.152270e-02
orbit34          1.063236e-03  2.837669e-01
orbit35          1.006108e-02  6.137898e-01
orbit36          5.701759e-03  5.792638e-01
orbit37          2.651061e-03  3.371386e-01
orbit38          2.605211e-03  2.700993e-01
orbit39          5.758724e-03  3.752004e-01
orbit40          1.934480e-03  2.608639e-01
orbit41          2.221597e-03  2.544032e-01
orbit42          6.051581e-04  8.463217e-02
orbit43          2.102899e-03  1.498629e-01
orbit44          8.714107e-04  7.464176e-02
orbit45          5.177482e-03  3.971695e-01
orbit46          2.053710e-03  3.027528e-01
orbit47          4.789678e-03  3.573431e-01
orbit48          3.794374e-03  9.620624e-02
orbit49          2.034167e-03  2.717397e-01
orbit50          2.737462e-04  2.538070e-01
orbit51          2.503584e-03  4.171716e-01
orbit52          3.299966e-03  1.805420e-01
orbit53          1.365503e-03  1.909681e-01
orbit54          2.163464e-03  2.966884e-01
orbit55          1.105231e-03  1.036689e-01
orbit56          7.082713e-03  6.051276e-01
orbit57          4.437049e-04  9.661191e-02
orbit58          1.029738e-03  4.540549e-02
orbit59          9.705883e-04  2.232873e-01
orbit60          2.366602e-03  1.578629e-01
orbit61          1.950856e-04  7.049399e-02
orbit62          3.614424e-03  3.372922e-01
orbit63          4.392331e-03  2.533740e-01
orbit64          1.635360e-04  3.287273e-01
orbit65          1.953394e-03  1.468912e-01
orbit66          1.968792e-04  1.391716e-01
orbit67          3.570707e-04  5.060322e-02
orbit68          2.437395e-03  1.227306e-01
orbit69          2.035678e-04  5.475096e-02
orbit70          2.087418e-04  9.750977e-02
orbit71          3.649128e-04  6.925052e-02
orbit72          1.516370e-04  7.461174e-02
AP               7.686497e-05  4.772112e-02
bet              1.785006e-03  5.792921e-01
ecc              2.285354e-04  6.824196e-02
eccrad           2.991390e-04  1.220255e-01
close            1.795994e-03  3.242186e-01
constraint       2.506668e-03  4.025566e-01
coreness         9.388827e-04  1.952060e-01
knn              5.163123e-03  1.024072e+00
hubscore         2.454662e-03  3.692769e-01
pagerank         2.941284e-03  1.039018e+00
trans            9.753725e-04  5.039156e-01
evcent           1.671435e-03  3.904067e-01
first            7.971759e-05  7.835303e-02
upto_second      2.905122e-03  4.412283e-01
upto_third       2.912369e-03  4.011534e-01
upto_fourth      3.315577e-03  4.177405e-01
upto_fifth       3.949852e-03  3.314700e-01
upto_sixth       1.060879e-03  2.827133e-01
second           6.174437e-03  6.351602e-01
third            6.308224e-03  7.525933e-01
fourth           3.824075e-03  1.091114e+00
fifth            2.800742e-03  9.689197e-01
sixth            1.496838e-03  6.035012e-01
ratio1           4.551473e-03  7.900882e-01
ratio2           7.404583e-03  1.021530e+00
ratio3           2.812852e-03  4.913727e-01
ratio4           4.434949e-03  1.077262e+00
ratio5           3.224567e-03  1.460878e+00
ratio6           6.074141e-03  4.139086e-01
selfinter        1.906427e-05  1.357027e-01
walktrap_vertex  2.387656e-03  9.938018e-01
bigcom1          2.819985e-05  1.552053e-02
bigcom2          0.000000e+00  6.722053e-20
bigcom3          0.000000e+00  1.528725e-19
bigcom4          1.032788e-03  5.404152e-02
bigcom6          0.000000e+00  0.000000e+00
bigcom8          2.071013e-04  1.243534e-01
bigcom9          0.000000e+00  2.602085e-20
bigcom11         0.000000e+00  3.469447e-20
bigcom13         0.000000e+00  8.673617e-21
bigcom15         0.000000e+00  1.127570e-19
bigcom16         0.000000e+00  0.000000e+00
bigcom21         0.000000e+00  4.336809e-20
bigcom22         1.049340e-04  1.077751e-01
bigcom24        -4.114633e-05  2.223991e-01
bigcom26         0.000000e+00  7.426785e-20
bigcom28         1.317794e-04  2.342664e-01
bigcom30         0.000000e+00  5.637851e-20
bigcom31         0.000000e+00  3.903128e-20
bigcom32         0.000000e+00  8.673617e-21
bigcom33         0.000000e+00  0.000000e+00
bigcom34         0.000000e+00  0.000000e+00
bigcom36         2.939718e-05  1.403275e-01
bigcom37         0.000000e+00  3.469447e-20
bigcom38         0.000000e+00  2.168404e-21
bigcom39         0.000000e+00  2.168404e-21
bigcom40         2.280266e-04  1.413615e-01
bigcom43         0.000000e+00  0.000000e+00
bigcom44         3.595933e-05  2.748342e-02
bigcom46         0.000000e+00  4.553649e-20
bigcom47         0.000000e+00  1.301043e-20
bigcom49         0.000000e+00  5.204170e-20
bigcom50         0.000000e+00  0.000000e+00
bigcom51         0.000000e+00  4.336809e-21
bigcom52         0.000000e+00  3.469447e-20
bigcom54         0.000000e+00  1.734723e-20
bigcom56         0.000000e+00  8.673617e-21
bigcom62         0.000000e+00  0.000000e+00
bigcom66         0.000000e+00  0.000000e+00
bigcom68         0.000000e+00  4.336809e-21
bigcom69         0.000000e+00  4.336809e-20
bigcom71         0.000000e+00  1.604619e-19
bigcom72         0.000000e+00  3.469447e-20
bigcom73         0.000000e+00  8.673617e-21
bigcom74         0.000000e+00  8.673617e-21
bigcom75         0.000000e+00  4.336809e-21
bigcom76         0.000000e+00  4.553649e-20
bigcom77         0.000000e+00  0.000000e+00
bigcom79         0.000000e+00  0.000000e+00
bigcom80         0.000000e+00  2.168404e-20
bigcom82         0.000000e+00  5.204170e-20
bigcom83         0.000000e+00  0.000000e+00
bigcom84         0.000000e+00  0.000000e+00
bigcom85         0.000000e+00  2.385245e-20
bigcom87         0.000000e+00  0.000000e+00
bigcom89         0.000000e+00  4.336809e-20
bigcom91         0.000000e+00  3.469447e-20
bigcom92         0.000000e+00  8.673617e-21
bigcom93         0.000000e+00  0.000000e+00
bigcom96         0.000000e+00  0.000000e+00
bigcom97         0.000000e+00  1.084202e-20
bigcom98         0.000000e+00  0.000000e+00
bigcom99         0.000000e+00  0.000000e+00
bigcom101        2.972585e-05  9.003292e-02
bigcom104        0.000000e+00  5.204170e-20
bigcom106        0.000000e+00  0.000000e+00
bigcom109        0.000000e+00  0.000000e+00
bigcom113        5.173139e-05  3.237830e-01
bigcom116        7.078624e-05  1.011611e-01
bigcom120        0.000000e+00  0.000000e+00
bigcom123        0.000000e+00  0.000000e+00
bigcom126        0.000000e+00  0.000000e+00
bigcom127        0.000000e+00  0.000000e+00
bigcom137        0.000000e+00  4.336809e-21
bigcom139        0.000000e+00  1.734723e-20
bigcom140        0.000000e+00  0.000000e+00
bigcom143        0.000000e+00  1.734723e-20
bigcom145        0.000000e+00  0.000000e+00
bigcom146        0.000000e+00  0.000000e+00
bigcom147        0.000000e+00  1.778092e-19
bigcom149        0.000000e+00  0.000000e+00
bigcom153        3.026262e-05  1.377966e-01
bigcom154        0.000000e+00  1.301043e-20
bigcom156        0.000000e+00  2.602085e-20
bigcom157        0.000000e+00  0.000000e+00
bigcom158        0.000000e+00  3.122502e-19
bigcom160        0.000000e+00  0.000000e+00
bigcom161        0.000000e+00  0.000000e+00
bigcom162        0.000000e+00  0.000000e+00
bigcom164        0.000000e+00  0.000000e+00
bigcom166        0.000000e+00  1.084202e-21
bigcom167        0.000000e+00  1.734723e-20
bigcom171        0.000000e+00  0.000000e+00
bigcom173        0.000000e+00  1.734723e-20
bigcom175        0.000000e+00  0.000000e+00
bigcom176        0.000000e+00  0.000000e+00
bigcom177        0.000000e+00  0.000000e+00
bigcom178        0.000000e+00  8.239937e-20
bigcom180        0.000000e+00  0.000000e+00
bigcom181        0.000000e+00  2.168404e-20
bigcom184        1.590927e-05  2.461252e-01
bigcom186        0.000000e+00  6.071532e-20
bigcom187        0.000000e+00  8.673617e-21
bigcom189        0.000000e+00  0.000000e+00
bigcom194        0.000000e+00  1.734723e-20
bigcom195        0.000000e+00  0.000000e+00
bigcom196        0.000000e+00  0.000000e+00
bigcom204        0.000000e+00  0.000000e+00
bigcom205        0.000000e+00  0.000000e+00
bigcom212        0.000000e+00  4.336809e-20
bigcom214        0.000000e+00  0.000000e+00
bigcom222        0.000000e+00  0.000000e+00
bigcom223       -1.246981e-07  3.469859e-01
bigcom226        0.000000e+00  0.000000e+00
bigcom227        0.000000e+00  1.301043e-20
bigcom229        0.000000e+00  2.602085e-20
bigcom233        0.000000e+00  0.000000e+00
bigcom236        0.000000e+00  0.000000e+00
bigcom237        0.000000e+00  0.000000e+00
bigcom246        0.000000e+00  0.000000e+00
bigcom248        0.000000e+00  1.734723e-20
bigcom249        0.000000e+00  0.000000e+00
bigcom250        0.000000e+00  5.421011e-20
bigcom254        0.000000e+00  0.000000e+00
bigcom266        0.000000e+00  0.000000e+00
bigcom269        0.000000e+00  8.673617e-21
bigcom272        0.000000e+00  8.673617e-21
bigcom274        0.000000e+00  2.818926e-20
bigcom281        0.000000e+00  2.168404e-21
bigcom291        0.000000e+00  6.505213e-21
bigcom292        0.000000e+00  0.000000e+00
bigcom295        0.000000e+00  0.000000e+00
bigcom299        0.000000e+00  1.734723e-20
bigcom301        0.000000e+00  2.602085e-20
bigcom306        0.000000e+00  1.734723e-20
bigcom309        0.000000e+00  0.000000e+00
bigcom314        0.000000e+00  1.734723e-20
bigcom321        0.000000e+00  0.000000e+00
bigcom341        0.000000e+00  0.000000e+00
bigcom350        0.000000e+00  8.673617e-21
bigcom353        0.000000e+00  0.000000e+00
bigcom359        0.000000e+00  1.734723e-20
bigcom363        0.000000e+00  0.000000e+00
bigcom365        0.000000e+00  0.000000e+00
bigcom385        0.000000e+00  8.673617e-21
bigcom386        0.000000e+00  0.000000e+00
bigcom408        3.001948e-05  2.504066e-01
bigcom412        0.000000e+00  1.517883e-20
bigcom480        0.000000e+00  8.673617e-21
spin_vertex      1.109809e-03  7.743075e-01
membership_s1    3.096365e-04  3.006692e-01
membership_s3    0.000000e+00  5.258381e-20
membership_s4    2.541918e-04  2.852296e-01
membership_s5    3.750973e-05  7.278998e-02
membership_s6    4.131079e-05  5.879704e-02
membership_s7    3.513325e-05  8.191407e-02
membership_s8    0.000000e+00  0.000000e+00
membership_s9    0.000000e+00  4.336809e-21
membership_s11   0.000000e+00  6.071532e-20
membership_s12   0.000000e+00  2.168404e-21
membership_s14   0.000000e+00  4.987330e-20
membership_s15   2.617688e-05  3.725700e-02
membership_s16   0.000000e+00  2.818926e-20
membership_s17   0.000000e+00  1.734723e-20
membership_s18   0.000000e+00  1.647987e-19
membership_s20   0.000000e+00  2.168404e-20
membership_s21   8.739047e-05  2.539938e-01
membership_s22   0.000000e+00  2.168404e-21
membership_s24   7.635908e-05  7.407474e-02
membership_s25   0.000000e+00  4.499439e-20
membership_s26   0.000000e+00  6.179952e-20
membership_s27  -6.963263e-06  6.861638e-02
membership_s28   0.000000e+00  3.469447e-20
membership_s30   3.395604e-04  1.791964e-01
membership_s31   2.860047e-06  5.387067e-02
membership_s32   1.513814e-05  4.799098e-02
membership_s33   0.000000e+00  2.276825e-20
membership_s36   6.653400e-07  1.443292e-01
membership_s37   0.000000e+00  1.778092e-19
V1               3.807044e-03  1.329744e+00
V2               1.750105e-03  1.913740e+00
pdi              7.767019e-04  2.305972e-01
adhesion         6.395040e-03  1.096171e+00
cohesion         4.664511e-03  9.241174e-01
inner            2.122330e-03  7.889561e-01
outer            3.489799e-03  1.807856e+00
ioratio          4.884338e-03  1.124363e+00
comsize          1.407249e-03  1.583606e+00
[1] "Dataset: all_targets Model GLM, run: 5 of 10 2015-06-17 23:55:23"
[1] "glmnet variable coefficients"
                     [,1]          [,2]
(Intercept)     -5.095513 -1.031923e+01
graph0           0.000000 -5.273847e-03
graph1           0.000000  0.000000e+00
graph2           0.000000 -3.660879e-04
graph3           0.000000  0.000000e+00
graph4           0.000000  0.000000e+00
graph5           0.000000 -2.535951e-05
graph6           0.000000  0.000000e+00
graph7           0.000000  0.000000e+00
graph8           0.000000  4.379171e-06
graph9           0.000000  0.000000e+00
graph10          0.000000  0.000000e+00
graph11          0.000000  0.000000e+00
graph12          0.000000  0.000000e+00
graph13          0.000000  0.000000e+00
graph14          0.000000  0.000000e+00
graph15          0.000000  2.898220e-06
graph16          0.000000  0.000000e+00
graph17          0.000000  0.000000e+00
graph18          0.000000  0.000000e+00
graph19          0.000000  0.000000e+00
graph20          0.000000 -1.765129e-07
graph21          0.000000  0.000000e+00
graph22          0.000000  4.858765e-06
graph23          0.000000  0.000000e+00
graph24          0.000000  0.000000e+00
graph25          0.000000  0.000000e+00
graph26          0.000000  2.159554e-06
graph27          0.000000 -6.007897e-08
graph28          0.000000  0.000000e+00
graph29          0.000000 -2.683293e-03
orbit0           0.000000 -6.118247e-03
orbit1           0.000000  0.000000e+00
orbit2           0.000000  0.000000e+00
orbit3           0.000000 -3.879586e-04
orbit4           0.000000  1.750055e-07
orbit5           0.000000  0.000000e+00
orbit6           0.000000  0.000000e+00
orbit7           0.000000  0.000000e+00
orbit8           0.000000 -4.066225e-05
orbit9           0.000000  0.000000e+00
orbit10          0.000000  0.000000e+00
orbit11          0.000000  0.000000e+00
orbit12          0.000000  4.777071e-05
orbit13          0.000000 -3.379505e-07
orbit14          0.000000  1.242324e-06
orbit15          0.000000  2.949675e-09
orbit16          0.000000  0.000000e+00
orbit17          0.000000  0.000000e+00
orbit18          0.000000  9.572016e-09
orbit19          0.000000  2.658428e-10
orbit20          0.000000 -5.501298e-09
orbit21          0.000000  0.000000e+00
orbit22          0.000000 -1.184414e-10
orbit23          0.000000  0.000000e+00
orbit24          0.000000 -6.683447e-08
orbit25          0.000000 -1.725120e-07
orbit26          0.000000  0.000000e+00
orbit27          0.000000  0.000000e+00
orbit28          0.000000  1.209675e-07
orbit29          0.000000  8.708040e-08
orbit30          0.000000  0.000000e+00
orbit31          0.000000 -5.817141e-08
orbit32          0.000000  2.396709e-08
orbit33          0.000000  0.000000e+00
orbit34          0.000000  2.057576e-06
orbit35          0.000000 -8.584520e-07
orbit36          0.000000 -1.475434e-08
orbit37          0.000000  0.000000e+00
orbit38          0.000000  0.000000e+00
orbit39          0.000000  6.087317e-06
orbit40          0.000000 -1.272391e-06
orbit41          0.000000 -1.242266e-07
orbit42          0.000000  0.000000e+00
orbit43          0.000000  2.242347e-06
orbit44          0.000000 -1.052029e-06
orbit45          0.000000 -1.110743e-05
orbit46          0.000000  8.200128e-07
orbit47          0.000000  3.178617e-08
orbit48          0.000000  0.000000e+00
orbit49          0.000000  2.604186e-06
orbit50          0.000000 -1.228284e-05
orbit51          0.000000  1.725812e-05
orbit52          0.000000 -9.431422e-07
orbit53          0.000000  0.000000e+00
orbit54          0.000000  1.854366e-05
orbit55          0.000000  1.555180e-07
orbit56          0.000000 -2.222965e-05
orbit57          0.000000  0.000000e+00
orbit58          0.000000  0.000000e+00
orbit59          0.000000  0.000000e+00
orbit60          0.000000  1.767731e-05
orbit61          0.000000  1.633595e-10
orbit62          0.000000 -1.111648e-04
orbit63          0.000000  0.000000e+00
orbit64          0.000000 -4.800439e-06
orbit65          0.000000 -3.145130e-04
orbit66          0.000000  5.729786e-05
orbit67          0.000000  4.606533e-06
orbit68          0.000000 -5.073465e-06
orbit69          0.000000  0.000000e+00
orbit70          0.000000  0.000000e+00
orbit71          0.000000  0.000000e+00
orbit72          0.000000 -2.789941e-03
AP               0.000000  4.600803e-01
bet              0.000000  0.000000e+00
ecc              0.000000  7.864037e-02
eccrad           0.000000  4.502614e-01
close            0.000000  1.609672e-01
constraint       0.000000  6.182350e-01
coreness         0.000000  1.882168e-02
knn              0.000000  1.347570e-05
hubscore         0.000000  0.000000e+00
pagerank         0.000000 -3.350254e+00
trans            0.000000  1.415661e-01
evcent           0.000000  1.568770e-05
first            0.000000 -5.528687e-03
upto_second      0.000000 -1.479117e-09
upto_third       0.000000  0.000000e+00
upto_fourth      0.000000  0.000000e+00
upto_fifth       0.000000  2.800312e-04
upto_sixth       0.000000  0.000000e+00
second           0.000000 -2.849442e-10
third            0.000000  4.697732e-06
fourth           0.000000 -4.252038e-05
fifth            0.000000  6.445742e-05
sixth            0.000000 -5.899077e-04
ratio1           0.000000  1.326308e-05
ratio2           0.000000 -2.899363e-03
ratio3           0.000000 -2.094025e-02
ratio4           0.000000  0.000000e+00
ratio5           0.000000  0.000000e+00
ratio6           0.000000  7.288370e-04
selfinter        0.000000 -8.153446e-02
walktrap_vertex  0.000000 -1.346294e-01
bigcom1          0.000000 -4.774160e-02
bigcom2          0.000000 -5.182960e-01
bigcom3          0.000000 -1.490808e+00
bigcom4          0.000000  5.949970e-01
bigcom6          0.000000 -4.945224e-01
bigcom8          0.000000  8.350627e-01
bigcom9          0.000000 -5.889617e-01
bigcom11         0.000000 -6.325101e-01
bigcom13         0.000000 -5.146515e-01
bigcom15         0.000000 -2.390564e-01
bigcom16         0.000000 -6.726213e-01
bigcom21         0.000000 -7.925117e-01
bigcom22         0.000000  7.945295e-01
bigcom24         0.000000  3.392926e+00
bigcom26         0.000000 -1.091744e+00
bigcom28         0.000000  6.039628e-01
bigcom30         0.000000 -8.042298e-01
bigcom31         0.000000 -2.268742e-01
bigcom32         0.000000 -6.765003e-01
bigcom33         0.000000 -5.564364e-02
bigcom34         0.000000 -3.520400e-01
bigcom36         0.000000  2.605803e+00
bigcom37         0.000000  0.000000e+00
bigcom38         0.000000 -8.867547e-01
bigcom39         0.000000 -9.552042e-01
bigcom40         0.000000  2.290663e-01
bigcom43         0.000000 -3.701447e-01
bigcom44         0.000000  1.173026e+00
bigcom46         0.000000 -6.853167e-01
bigcom47         0.000000 -5.352126e-01
bigcom49         0.000000 -5.066767e-01
bigcom50         0.000000 -5.707633e-01
bigcom51         0.000000 -4.310722e-01
bigcom52         0.000000 -5.442462e-01
bigcom54         0.000000 -3.698830e-01
bigcom56         0.000000 -3.351509e-01
bigcom62         0.000000 -6.976452e-01
bigcom66         0.000000 -5.215096e-01
bigcom68         0.000000 -3.019659e-01
bigcom69         0.000000 -5.294195e-01
bigcom71         0.000000 -5.684083e-01
bigcom72         0.000000 -5.560806e-01
bigcom73         0.000000 -5.230539e-01
bigcom74         0.000000 -5.329906e-01
bigcom75         0.000000 -3.937344e-01
bigcom76         0.000000 -4.509404e-01
bigcom77         0.000000 -4.466425e-01
bigcom79         0.000000 -1.935077e-01
bigcom80         0.000000 -3.693054e-01
bigcom82         0.000000 -4.139288e-01
bigcom83         0.000000  0.000000e+00
bigcom84         0.000000 -3.225540e-01
bigcom85         0.000000 -4.250642e-01
bigcom87         0.000000 -5.092228e-01
bigcom89         0.000000 -1.130148e-01
bigcom91         0.000000 -1.907450e-01
bigcom92         0.000000 -3.427842e-01
bigcom93         0.000000  0.000000e+00
bigcom96         0.000000 -2.189330e-01
bigcom97         0.000000 -5.781537e-01
bigcom98         0.000000 -1.585819e-01
bigcom99         0.000000 -4.491037e-01
bigcom101        0.000000  1.797404e+00
bigcom104        0.000000 -4.740344e-01
bigcom106        0.000000 -4.046076e-01
bigcom109        0.000000 -3.900079e-01
bigcom113        0.000000  3.070024e+00
bigcom116        0.000000  1.391425e+00
bigcom120        0.000000 -2.844782e-01
bigcom123        0.000000 -5.254514e-01
bigcom126        0.000000 -1.144361e-01
bigcom127        0.000000 -1.388620e-01
bigcom137        0.000000 -5.830190e-01
bigcom139        0.000000 -5.713599e-01
bigcom140        0.000000 -4.465165e-01
bigcom143        0.000000 -1.671670e-01
bigcom145        0.000000 -2.049270e-01
bigcom146        0.000000 -1.248890e-01
bigcom147        0.000000 -5.609987e-01
bigcom149        0.000000 -3.556515e-01
bigcom153        0.000000  2.620412e+00
bigcom154        0.000000 -5.451893e-01
bigcom156        0.000000 -4.518536e-01
bigcom157        0.000000  0.000000e+00
bigcom158        0.000000 -5.185508e-01
bigcom160        0.000000 -3.473782e-01
bigcom161        0.000000 -4.320209e-01
bigcom162        0.000000 -3.947754e-01
bigcom164        0.000000 -3.063772e-01
bigcom166        0.000000 -6.938482e-01
bigcom167        0.000000 -8.169567e-01
bigcom171        0.000000 -4.918730e-01
bigcom173        0.000000 -4.080480e-01
bigcom175        0.000000  0.000000e+00
bigcom176        0.000000 -5.495709e-01
bigcom177        0.000000 -6.194005e-01
bigcom178        0.000000 -4.536106e-01
bigcom180        0.000000 -2.663173e-01
bigcom181        0.000000 -3.544536e-01
bigcom184        0.000000  3.762510e+00
bigcom186        0.000000 -1.720381e-01
bigcom187        0.000000 -2.422245e-02
bigcom189        0.000000 -7.387997e-01
bigcom194        0.000000 -6.524888e-01
bigcom195        0.000000 -2.019830e-01
bigcom196        0.000000 -2.328233e-02
bigcom204        0.000000 -7.343962e-01
bigcom205        0.000000 -6.242844e-03
bigcom212        0.000000 -7.299724e-01
bigcom214        0.000000 -3.386817e-01
bigcom222        0.000000 -2.286639e-01
bigcom223        0.000000  3.825778e+00
bigcom226        0.000000 -3.877321e-01
bigcom227        0.000000 -3.177704e-01
bigcom229        0.000000 -7.990677e-02
bigcom233        0.000000 -4.122358e-01
bigcom236        0.000000 -1.692075e-01
bigcom237        0.000000 -3.878991e-01
bigcom246        0.000000 -3.575671e-01
bigcom248        0.000000 -7.153945e-01
bigcom249        0.000000 -4.225346e-01
bigcom250        0.000000 -5.555994e-01
bigcom254        0.000000 -4.084780e-01
bigcom266        0.000000 -1.075120e-01
bigcom269        0.000000 -5.131081e-01
bigcom272        0.000000 -1.635389e-01
bigcom274        0.000000 -5.277304e-02
bigcom281        0.000000 -1.514401e-01
bigcom291        0.000000 -1.784541e-01
bigcom292        0.000000 -4.738431e-01
bigcom295        0.000000 -4.057568e-01
bigcom299        0.000000 -3.984537e-01
bigcom301        0.000000 -4.288983e-01
bigcom306        0.000000 -1.946607e-01
bigcom309        0.000000 -3.774211e-01
bigcom314        0.000000 -4.556915e-01
bigcom321        0.000000 -3.874704e-01
bigcom341        0.000000 -4.766362e-02
bigcom350        0.000000 -3.730845e-01
bigcom353        0.000000 -4.920577e-01
bigcom359        0.000000 -5.398090e-01
bigcom363        0.000000 -4.422706e-01
bigcom365        0.000000 -3.200523e-01
bigcom385        0.000000 -4.840908e-01
bigcom386        0.000000 -1.850952e-01
bigcom408        0.000000  3.252497e+00
bigcom412        0.000000 -5.692102e-01
bigcom480        0.000000 -6.292955e-01
spin_vertex      0.000000 -4.371352e-01
membership_s1    0.000000 -9.300857e-02
membership_s3    0.000000 -8.733019e-01
membership_s4    0.000000 -2.193992e-01
membership_s5    0.000000 -3.479543e-01
membership_s6    0.000000 -7.513266e-01
membership_s7    0.000000  1.793470e-02
membership_s8    0.000000 -6.764074e-01
membership_s9    0.000000 -9.116208e-01
membership_s11   0.000000 -8.812084e-01
membership_s12   0.000000 -9.798286e-01
membership_s14   0.000000 -7.327236e-01
membership_s15   0.000000 -1.627761e-01
membership_s16   0.000000 -6.660331e-01
membership_s17   0.000000 -8.773702e-01
membership_s18   0.000000 -1.618744e+00
membership_s20   0.000000 -8.453947e-01
membership_s21   0.000000  1.242151e-01
membership_s22   0.000000 -1.760085e+00
membership_s24   0.000000 -5.577263e-02
membership_s25   0.000000 -1.036570e+00
membership_s26   0.000000 -7.336828e-01
membership_s27   0.000000 -7.615691e-01
membership_s28   0.000000 -1.028799e+00
membership_s30   0.000000 -2.626788e-03
membership_s31   0.000000 -8.597585e-01
membership_s32   0.000000 -7.989356e-01
membership_s33   0.000000 -9.627066e-01
membership_s36   0.000000 -2.091109e-01
membership_s37   0.000000 -1.629835e+00
V1               0.000000 -1.258583e+00
V2               0.000000  2.772295e-01
pdi              0.000000  3.160245e+02
adhesion         0.000000 -8.462188e-05
cohesion         0.000000  1.379907e-06
inner            0.000000 -1.300316e-05
outer            0.000000  2.740776e-05
ioratio          0.000000  1.245737e-01
comsize          0.000000 -3.305739e-04
[1] "Dataset: all_targets Model GBM, run: 6 of 10 2015-06-17 23:56:42"
Iter   TrainDeviance   ValidDeviance   StepSize   Improve
     1        0.0707            -nan     0.0100    0.0001
     2        0.0700            -nan     0.0100    0.0001
     3        0.0694            -nan     0.0100    0.0001
     4        0.0689            -nan     0.0100   -0.0000
     5        0.0681            -nan     0.0100   -0.0000
     6        0.0676            -nan     0.0100    0.0000
     7        0.0670            -nan     0.0100   -0.0000
     8        0.0663            -nan     0.0100   -0.0000
     9        0.0656            -nan     0.0100    0.0000
    10        0.0652            -nan     0.0100    0.0000
    20        0.0601            -nan     0.0100   -0.0000
    40        0.0537            -nan     0.0100   -0.0000
    60        0.0489            -nan     0.0100   -0.0000
    80        0.0449            -nan     0.0100   -0.0000
   100        0.0418            -nan     0.0100   -0.0000
   120        0.0395            -nan     0.0100   -0.0000
   140        0.0373            -nan     0.0100   -0.0000
   160        0.0353            -nan     0.0100   -0.0000
   180        0.0339            -nan     0.0100   -0.0000
   200        0.0322            -nan     0.0100   -0.0000
   220        0.0308            -nan     0.0100   -0.0000
   240        0.0296            -nan     0.0100   -0.0000
   260        0.0285            -nan     0.0100   -0.0000
   280        0.0274            -nan     0.0100   -0.0000
   300        0.0266            -nan     0.0100    0.0000
   320        0.0258            -nan     0.0100   -0.0000
   340        0.0249            -nan     0.0100   -0.0000
   360        0.0243            -nan     0.0100   -0.0000
   376        0.0238            -nan     0.0100   -0.0000

[1] "GBM variable coefficients"
                            var     rel.inf
V2                           V2 6.163247918
ratio5                   ratio5 4.182931252
outer                     outer 3.961379289
comsize                 comsize 2.917590887
ratio2                   ratio2 2.863087499
spin_vertex         spin_vertex 2.675642209
V1                           V1 2.435295326
knn                         knn 2.389943270
trans                     trans 2.246671416
pagerank               pagerank 2.223888538
ratio4                   ratio4 2.216157936
fourth                   fourth 2.179949301
ratio1                   ratio1 2.056984038
fifth                     fifth 1.864213162
inner                     inner 1.719756546
ratio3                   ratio3 1.590076715
adhesion               adhesion 1.569276428
bigcom408             bigcom408 1.504488324
ioratio                 ioratio 1.483910359
cohesion               cohesion 1.436623415
bigcom153             bigcom153 1.359047673
bigcom101             bigcom101 1.336952396
bigcom36               bigcom36 1.153035029
graph23                 graph23 1.096553428
walktrap_vertex walktrap_vertex 1.068709964
bet                         bet 1.001110755
graph10                 graph10 0.990106256
orbit35                 orbit35 0.954354447
graph19                 graph19 0.913814153
graph13                 graph13 0.866943556
graph1                   graph1 0.847826891
graph11                 graph11 0.817489857
orbit18                 orbit18 0.809653902
bigcom116             bigcom116 0.797613433
orbit63                 orbit63 0.791315041
graph12                 graph12 0.777639187
orbit47                 orbit47 0.767962920
orbit37                 orbit37 0.761639747
graph3                   graph3 0.730506803
orbit56                 orbit56 0.713525271
graph20                 graph20 0.694384060
bigcom24               bigcom24 0.679885525
graph22                 graph22 0.651980009
graph5                   graph5 0.649517626
orbit21                 orbit21 0.620360908
orbit46                 orbit46 0.619995155
sixth                     sixth 0.615452373
orbit39                 orbit39 0.614211586
graph14                 graph14 0.593741765
graph4                   graph4 0.586717751
orbit41                 orbit41 0.585685348
orbit36                 orbit36 0.583205120
orbit20                 orbit20 0.581086773
orbit45                 orbit45 0.566429695
graph18                 graph18 0.559061124
orbit19                 orbit19 0.542890106
graph6                   graph6 0.524638826
graph16                 graph16 0.522799733
membership_s4     membership_s4 0.516650433
graph9                   graph9 0.511571620
upto_third           upto_third 0.511208135
bigcom113             bigcom113 0.506351040
upto_fourth         upto_fourth 0.487897774
orbit62                 orbit62 0.480835313
ratio6                   ratio6 0.460799462
graph27                 graph27 0.439716473
orbit9                   orbit9 0.438017645
orbit38                 orbit38 0.434618263
orbit31                 orbit31 0.428303117
third                     third 0.427075950
bigcom8                 bigcom8 0.424312037
orbit27                 orbit27 0.406965513
upto_sixth           upto_sixth 0.405820963
graph21                 graph21 0.405783469
orbit24                 orbit24 0.398345241
close                     close 0.396379803
graph17                 graph17 0.372476908
orbit5                   orbit5 0.369909350
orbit28                 orbit28 0.366508714
hubscore               hubscore 0.334000795
constraint           constraint 0.323597849
orbit16                 orbit16 0.317947157
orbit40                 orbit40 0.309209967
graph7                   graph7 0.296963494
membership_s1     membership_s1 0.296790183
graph15                 graph15 0.288147163
selfinter             selfinter 0.287077266
bigcom28               bigcom28 0.285219433
orbit15                 orbit15 0.274421407
orbit1                   orbit1 0.273731660
orbit10                 orbit10 0.272657577
bigcom184             bigcom184 0.268194451
graph24                 graph24 0.265635818
bigcom4                 bigcom4 0.261297876
graph25                 graph25 0.261102941
graph0                   graph0 0.260369643
orbit29                 orbit29 0.258493529
membership_s15   membership_s15 0.256675251
orbit51                 orbit51 0.255975642
orbit65                 orbit65 0.224302414
membership_s27   membership_s27 0.222034169
membership_s7     membership_s7 0.219618450
orbit12                 orbit12 0.205097895
orbit60                 orbit60 0.193061794
orbit53                 orbit53 0.191008949
orbit54                 orbit54 0.189223009
graph26                 graph26 0.186993496
orbit25                 orbit25 0.178145958
graph8                   graph8 0.162012325
orbit26                 orbit26 0.158860639
orbit48                 orbit48 0.156674503
orbit6                   orbit6 0.154865349
orbit22                 orbit22 0.146872070
orbit52                 orbit52 0.140285302
bigcom22               bigcom22 0.137203522
membership_s28   membership_s28 0.135453613
orbit32                 orbit32 0.131273493
orbit44                 orbit44 0.130388656
orbit4                   orbit4 0.129514098
membership_s5     membership_s5 0.129135168
membership_s30   membership_s30 0.127400853
upto_second         upto_second 0.126859715
orbit49                 orbit49 0.125242606
orbit59                 orbit59 0.123840684
upto_fifth           upto_fifth 0.122141256
membership_s24   membership_s24 0.117776300
graph28                 graph28 0.112813360
orbit2                   orbit2 0.112704134
orbit17                 orbit17 0.106308799
membership_s21   membership_s21 0.103931808
orbit13                 orbit13 0.095397631
graph2                   graph2 0.091231300
orbit30                 orbit30 0.089123926
coreness               coreness 0.086912846
pdi                         pdi 0.086720913
bigcom40               bigcom40 0.086322348
bigcom223             bigcom223 0.084583994
orbit55                 orbit55 0.077121536
orbit23                 orbit23 0.068200602
ecc                         ecc 0.060553640
evcent                   evcent 0.057747886
membership_s6     membership_s6 0.054643602
second                   second 0.053836891
bigcom1                 bigcom1 0.051872159
orbit69                 orbit69 0.049287355
orbit42                 orbit42 0.049147309
orbit68                 orbit68 0.047064763
orbit50                 orbit50 0.043982590
orbit11                 orbit11 0.035348031
AP                           AP 0.029940224
bigcom44               bigcom44 0.024168517
membership_s36   membership_s36 0.022087306
orbit43                 orbit43 0.020187654
orbit64                 orbit64 0.018506359
orbit33                 orbit33 0.017916614
graph29                 graph29 0.015249338
orbit58                 orbit58 0.005642310
orbit57                 orbit57 0.005114603
orbit67                 orbit67 0.005029020
orbit0                   orbit0 0.000000000
orbit3                   orbit3 0.000000000
orbit7                   orbit7 0.000000000
orbit8                   orbit8 0.000000000
orbit14                 orbit14 0.000000000
orbit34                 orbit34 0.000000000
orbit61                 orbit61 0.000000000
orbit66                 orbit66 0.000000000
orbit70                 orbit70 0.000000000
orbit71                 orbit71 0.000000000
orbit72                 orbit72 0.000000000
eccrad                   eccrad 0.000000000
first                     first 0.000000000
bigcom2                 bigcom2 0.000000000
bigcom3                 bigcom3 0.000000000
bigcom6                 bigcom6 0.000000000
bigcom9                 bigcom9 0.000000000
bigcom11               bigcom11 0.000000000
bigcom13               bigcom13 0.000000000
bigcom15               bigcom15 0.000000000
bigcom16               bigcom16 0.000000000
bigcom21               bigcom21 0.000000000
bigcom26               bigcom26 0.000000000
bigcom30               bigcom30 0.000000000
bigcom31               bigcom31 0.000000000
bigcom32               bigcom32 0.000000000
bigcom33               bigcom33 0.000000000
bigcom34               bigcom34 0.000000000
bigcom37               bigcom37 0.000000000
bigcom38               bigcom38 0.000000000
bigcom39               bigcom39 0.000000000
bigcom43               bigcom43 0.000000000
bigcom46               bigcom46 0.000000000
bigcom47               bigcom47 0.000000000
bigcom49               bigcom49 0.000000000
bigcom50               bigcom50 0.000000000
bigcom51               bigcom51 0.000000000
bigcom52               bigcom52 0.000000000
bigcom54               bigcom54 0.000000000
bigcom56               bigcom56 0.000000000
bigcom62               bigcom62 0.000000000
bigcom66               bigcom66 0.000000000
bigcom68               bigcom68 0.000000000
bigcom69               bigcom69 0.000000000
bigcom71               bigcom71 0.000000000
bigcom72               bigcom72 0.000000000
bigcom73               bigcom73 0.000000000
bigcom74               bigcom74 0.000000000
bigcom75               bigcom75 0.000000000
bigcom76               bigcom76 0.000000000
bigcom77               bigcom77 0.000000000
bigcom79               bigcom79 0.000000000
bigcom80               bigcom80 0.000000000
bigcom82               bigcom82 0.000000000
bigcom83               bigcom83 0.000000000
bigcom84               bigcom84 0.000000000
bigcom85               bigcom85 0.000000000
bigcom87               bigcom87 0.000000000
bigcom89               bigcom89 0.000000000
bigcom91               bigcom91 0.000000000
bigcom92               bigcom92 0.000000000
bigcom93               bigcom93 0.000000000
bigcom96               bigcom96 0.000000000
bigcom97               bigcom97 0.000000000
bigcom98               bigcom98 0.000000000
bigcom99               bigcom99 0.000000000
bigcom104             bigcom104 0.000000000
bigcom106             bigcom106 0.000000000
bigcom109             bigcom109 0.000000000
bigcom120             bigcom120 0.000000000
bigcom123             bigcom123 0.000000000
bigcom126             bigcom126 0.000000000
bigcom127             bigcom127 0.000000000
bigcom137             bigcom137 0.000000000
bigcom139             bigcom139 0.000000000
bigcom140             bigcom140 0.000000000
bigcom143             bigcom143 0.000000000
bigcom145             bigcom145 0.000000000
bigcom146             bigcom146 0.000000000
bigcom147             bigcom147 0.000000000
bigcom149             bigcom149 0.000000000
bigcom154             bigcom154 0.000000000
bigcom156             bigcom156 0.000000000
bigcom157             bigcom157 0.000000000
bigcom158             bigcom158 0.000000000
bigcom160             bigcom160 0.000000000
bigcom161             bigcom161 0.000000000
bigcom162             bigcom162 0.000000000
bigcom164             bigcom164 0.000000000
bigcom166             bigcom166 0.000000000
bigcom167             bigcom167 0.000000000
bigcom171             bigcom171 0.000000000
bigcom173             bigcom173 0.000000000
bigcom175             bigcom175 0.000000000
bigcom176             bigcom176 0.000000000
bigcom177             bigcom177 0.000000000
bigcom178             bigcom178 0.000000000
bigcom180             bigcom180 0.000000000
bigcom181             bigcom181 0.000000000
bigcom186             bigcom186 0.000000000
bigcom187             bigcom187 0.000000000
bigcom189             bigcom189 0.000000000
bigcom194             bigcom194 0.000000000
bigcom195             bigcom195 0.000000000
bigcom196             bigcom196 0.000000000
bigcom204             bigcom204 0.000000000
bigcom205             bigcom205 0.000000000
bigcom212             bigcom212 0.000000000
bigcom214             bigcom214 0.000000000
bigcom222             bigcom222 0.000000000
bigcom226             bigcom226 0.000000000
bigcom227             bigcom227 0.000000000
bigcom229             bigcom229 0.000000000
bigcom233             bigcom233 0.000000000
bigcom236             bigcom236 0.000000000
bigcom237             bigcom237 0.000000000
bigcom246             bigcom246 0.000000000
bigcom248             bigcom248 0.000000000
bigcom249             bigcom249 0.000000000
bigcom250             bigcom250 0.000000000
bigcom254             bigcom254 0.000000000
bigcom266             bigcom266 0.000000000
bigcom269             bigcom269 0.000000000
bigcom272             bigcom272 0.000000000
bigcom274             bigcom274 0.000000000
bigcom281             bigcom281 0.000000000
bigcom291             bigcom291 0.000000000
bigcom292             bigcom292 0.000000000
bigcom295             bigcom295 0.000000000
bigcom299             bigcom299 0.000000000
bigcom301             bigcom301 0.000000000
bigcom306             bigcom306 0.000000000
bigcom309             bigcom309 0.000000000
bigcom314             bigcom314 0.000000000
bigcom321             bigcom321 0.000000000
bigcom341             bigcom341 0.000000000
bigcom350             bigcom350 0.000000000
bigcom353             bigcom353 0.000000000
bigcom359             bigcom359 0.000000000
bigcom363             bigcom363 0.000000000
bigcom365             bigcom365 0.000000000
bigcom385             bigcom385 0.000000000
bigcom386             bigcom386 0.000000000
bigcom412             bigcom412 0.000000000
bigcom480             bigcom480 0.000000000
membership_s3     membership_s3 0.000000000
membership_s8     membership_s8 0.000000000
membership_s9     membership_s9 0.000000000
membership_s11   membership_s11 0.000000000
membership_s12   membership_s12 0.000000000
membership_s14   membership_s14 0.000000000
membership_s16   membership_s16 0.000000000
membership_s17   membership_s17 0.000000000
membership_s18   membership_s18 0.000000000
membership_s20   membership_s20 0.000000000
membership_s22   membership_s22 0.000000000
membership_s25   membership_s25 0.000000000
membership_s26   membership_s26 0.000000000
membership_s31   membership_s31 0.000000000
membership_s32   membership_s32 0.000000000
membership_s33   membership_s33 0.000000000
membership_s37   membership_s37 0.000000000
[1] "Dataset: all_targets Model RF, run: 6 of 10 2015-06-18 00:03:00"
     |      Out-of-bag   |
Tree |      MSE  %Var(y) |
   1 |  0.01152   198.82 |
   2 |  0.01068   184.38 |
   3 |  0.01027   177.15 |
   4 |   0.0102   176.01 |
   5 | 0.009724   167.80 |
   6 | 0.009896   170.76 |
   7 |  0.00966   166.70 |
   8 | 0.008832   152.40 |
   9 | 0.008534   147.27 |
  10 | 0.008251   142.39 |
  11 | 0.007975   137.62 |
  12 | 0.007932   136.88 |
  13 | 0.007651   132.03 |
  14 | 0.007473   128.95 |
  15 | 0.007487   129.21 |
  16 | 0.007376   127.28 |
  17 | 0.007371   127.19 |
  18 | 0.007329   126.46 |
  19 | 0.007217   124.54 |
  20 | 0.007171   123.74 |
  21 | 0.007116   122.80 |
  22 | 0.007045   121.58 |
  23 | 0.006986   120.56 |
  24 | 0.006947   119.88 |
  25 | 0.006957   120.04 |
  26 | 0.006909   119.22 |
  27 | 0.006879   118.70 |
  28 | 0.006865   118.46 |
  29 | 0.006856   118.31 |
  30 | 0.006821   117.70 |
  31 | 0.006794   117.24 |
  32 | 0.006766   116.76 |
  33 | 0.006756   116.58 |
  34 |  0.00673   116.14 |
  35 |  0.00673   116.14 |
  36 | 0.006712   115.83 |
  37 |   0.0067   115.61 |
  38 |  0.00668   115.27 |
  39 | 0.006667   115.04 |
  40 | 0.006653   114.81 |
  41 | 0.006628   114.37 |
  42 |  0.00661   114.07 |
  43 | 0.006592   113.76 |
  44 | 0.006579   113.53 |
  45 | 0.006565   113.29 |
  46 | 0.006561   113.22 |
  47 | 0.006558   113.17 |
  48 | 0.006556   113.14 |
  49 | 0.006549   113.01 |
  50 | 0.006553   113.07 |
  51 | 0.006536   112.78 |
  52 | 0.006529   112.66 |
  53 | 0.006516   112.44 |
  54 | 0.006499   112.16 |
  55 | 0.006496   112.10 |
  56 | 0.006492   112.03 |
  57 |  0.00649   112.00 |
  58 | 0.006473   111.69 |
  59 |  0.00647   111.64 |
  60 | 0.006464   111.55 |
  61 | 0.006465   111.55 |
  62 | 0.006464   111.54 |
  63 | 0.006463   111.53 |
  64 | 0.006461   111.48 |
  65 | 0.006449   111.29 |
  66 | 0.006448   111.27 |
  67 | 0.006448   111.27 |
  68 | 0.006449   111.28 |
  69 | 0.006439   111.11 |
  70 | 0.006429   110.94 |
  71 | 0.006432   111.00 |
  72 | 0.006429   110.94 |
  73 | 0.006434   111.02 |
  74 | 0.006428   110.93 |
  75 | 0.006431   110.97 |
  76 | 0.006426   110.88 |
  77 | 0.006427   110.90 |
  78 | 0.006425   110.88 |
  79 |  0.00642   110.79 |
  80 | 0.006416   110.71 |
  81 | 0.006421   110.80 |
  82 | 0.006416   110.72 |
  83 | 0.006415   110.69 |
  84 | 0.006412   110.64 |
  85 |  0.00641   110.61 |
  86 | 0.006407   110.56 |
  87 | 0.006409   110.59 |
  88 | 0.006401   110.46 |
  89 | 0.006401   110.46 |
  90 | 0.006405   110.53 |
  91 | 0.006399   110.42 |
  92 | 0.006396   110.37 |
  93 | 0.006399   110.43 |
  94 | 0.006395   110.36 |
  95 | 0.006382   110.14 |
  96 | 0.006379   110.07 |
  97 | 0.006381   110.12 |
  98 | 0.006383   110.15 |
  99 | 0.006385   110.17 |
 100 | 0.006381   110.12 |
[1] "Random Forest variable coefficients"
                      %IncMSE IncNodePurity
graph5           1.985573e-03  4.669782e-01
graph6           2.121101e-03  2.490948e-01
graph7           2.703702e-03  1.959936e-01
graph8           9.484511e-05  1.567667e-02
graph9           1.632269e-03  3.891693e-01
graph10          5.845721e-03  2.978383e-01
graph11          6.357546e-03  5.606064e-01
graph12          1.517245e-03  3.246820e-01
graph13          7.712062e-03  5.702200e-01
graph14          4.141552e-03  3.002566e-01
graph15          1.314507e-03  3.510558e-01
graph16          6.815804e-03  4.447890e-01
graph17          2.480173e-03  2.901633e-01
graph18          1.392172e-03  1.722799e-01
graph19          4.208381e-03  5.251132e-01
graph20          3.836072e-03  3.078887e-01
graph21          1.599916e-03  3.299966e-01
graph22          1.780786e-03  1.919200e-01
graph23          1.738646e-03  4.289388e-01
graph24          7.297167e-04  2.102635e-01
graph25          4.595784e-03  2.084870e-01
graph26          2.385697e-03  6.673049e-02
graph27          4.960987e-04  8.322524e-02
graph28          1.604283e-04  8.327998e-02
graph29          2.131813e-04  2.928912e-01
orbit0           9.702714e-05  1.306106e-01
orbit1           2.086704e-03  3.523981e-01
orbit2           8.971941e-04  1.521173e-01
orbit3           8.668537e-05  5.209473e-02
orbit4           1.314473e-03  2.540037e-01
orbit5           2.953583e-03  3.250416e-01
orbit6           2.163361e-03  4.916448e-01
orbit7           1.198057e-03  1.071580e-01
orbit8           4.103740e-03  4.055005e-01
orbit9           3.074666e-03  3.471091e-01
orbit10          4.008794e-04  1.725319e-01
orbit11          1.022667e-03  5.072192e-02
orbit12          1.851603e-03  3.042886e-01
orbit13          9.906766e-05  1.168952e-01
orbit14          1.775736e-05  1.492743e-02
orbit15          2.718324e-03  4.300517e-01
orbit16          2.092249e-03  1.416927e-01
orbit17          3.210176e-03  4.560787e-01
orbit18          7.302112e-03  9.251250e-01
orbit19          2.977037e-03  3.051034e-01
orbit20          2.564244e-03  2.875952e-01
orbit21          1.016610e-03  1.322332e-01
orbit22          3.783387e-03  7.009189e-01
orbit23          3.037668e-03  1.051301e-01
orbit24          4.913966e-03  4.407055e-01
orbit25          6.666479e-04  2.308770e-01
orbit26          9.048166e-04  9.941844e-02
orbit27          4.700779e-03  5.972975e-01
orbit28          1.372950e-03  3.771584e-01
orbit29          6.081514e-04  1.668459e-01
orbit30          6.057433e-04  1.612897e-01
orbit31          4.934300e-03  4.249790e-01
orbit32          6.953554e-04  1.615496e-01
orbit33          2.062865e-03  1.948187e-01
orbit34          1.200734e-03  2.231195e-01
orbit35          4.502008e-03  3.097251e-01
orbit36          4.183057e-03  4.221476e-01
orbit37          2.849760e-03  4.186890e-01
orbit38          1.540949e-03  2.554180e-01
orbit39          3.860698e-03  2.396826e-01
orbit40          2.022249e-03  2.018717e-01
orbit41          1.606426e-03  1.616739e-01
orbit42          3.350011e-04  3.941555e-02
orbit43          1.971308e-03  1.699637e-01
orbit44          1.262900e-04  8.018648e-02
orbit45          8.672345e-03  4.393790e-01
orbit46          7.552627e-03  4.556668e-01
orbit47          5.559635e-03  4.333389e-01
orbit48          3.587753e-03  1.744532e-01
orbit49          1.420737e-03  3.632902e-01
orbit50          1.678969e-04  1.216372e-01
orbit51          3.178836e-03  4.360777e-01
orbit52          1.144109e-04  7.225725e-02
orbit53          5.182141e-04  1.822918e-01
orbit54          2.325249e-03  3.553875e-01
orbit55          1.096916e-03  7.957877e-02
orbit56          2.005181e-03  5.621698e-01
orbit57         -4.733574e-06  4.350123e-02
orbit58          7.706717e-05  7.749408e-02
orbit59          3.332625e-03  9.037623e-02
orbit60          4.510271e-03  1.517926e-01
orbit61          8.888388e-05  3.408840e-02
orbit62          1.892891e-03  5.925989e-01
orbit63          4.705332e-03  3.297245e-01
orbit64          2.880164e-04  9.206175e-02
orbit65          1.977587e-03  2.129579e-01
orbit66          1.955625e-04  1.040966e-01
orbit67          9.296262e-04  3.229381e-03
orbit68          7.940892e-04  1.199368e-01
orbit69          9.050829e-04  8.310720e-02
orbit70          3.471623e-04  9.730371e-02
orbit71          2.157067e-04  5.485493e-02
orbit72          8.430157e-05  2.584590e-01
AP               1.199756e-05  9.171276e-02
bet              9.571361e-04  3.986590e-01
ecc              1.921265e-05  5.178252e-02
eccrad           3.391546e-05  1.226675e-01
close            1.028840e-03  1.890730e-01
constraint       1.934455e-03  9.136980e-01
coreness         9.952976e-05  1.123309e-01
knn              8.814392e-03  1.129343e+00
hubscore         4.571232e-03  4.043083e-01
pagerank         3.676888e-03  7.957190e-01
trans            3.711749e-04  3.637591e-01
evcent           8.132463e-04  2.509885e-01
first            1.100922e-04  9.783799e-02
upto_second      2.280981e-03  3.517528e-01
upto_third       1.752219e-03  3.329212e-01
upto_fourth      2.108483e-03  4.870847e-01
upto_fifth       9.723276e-04  1.964458e-01
upto_sixth       1.516512e-03  2.552757e-01
second           3.135782e-03  3.527703e-01
third            8.553470e-03  7.279327e-01
fourth           4.702672e-03  1.199718e+00
fifth            2.675439e-03  8.379298e-01
sixth            2.456589e-03  5.245581e-01
ratio1           5.450615e-03  7.713945e-01
ratio2           5.055213e-03  1.103465e+00
ratio3           1.634541e-03  3.911065e-01
ratio4           6.034695e-03  9.492063e-01
ratio5           2.305315e-03  1.582981e+00
ratio6           2.467202e-03  6.209122e-01
selfinter        8.927663e-06  7.073413e-02
walktrap_vertex  8.377179e-04  6.633097e-01
bigcom1          1.403544e-04  5.100222e-02
bigcom2          0.000000e+00  0.000000e+00
bigcom3          0.000000e+00  4.899528e-02
bigcom4          6.067754e-06  6.982020e-02
bigcom6          0.000000e+00  0.000000e+00
bigcom8          3.729036e-04  1.424931e-01
bigcom9          0.000000e+00  0.000000e+00
bigcom11         0.000000e+00  0.000000e+00
bigcom13         0.000000e+00  0.000000e+00
bigcom15         0.000000e+00  8.673617e-21
bigcom16         0.000000e+00  0.000000e+00
bigcom21         0.000000e+00  1.734723e-20
bigcom22         8.072849e-05  8.288367e-02
bigcom24        -2.818432e-05  2.326134e-01
bigcom26         0.000000e+00  0.000000e+00
bigcom28         2.614731e-04  2.056389e-01
bigcom30         0.000000e+00  0.000000e+00
bigcom31         0.000000e+00  0.000000e+00
bigcom32         0.000000e+00  0.000000e+00
bigcom33         0.000000e+00  0.000000e+00
bigcom34         0.000000e+00  1.734723e-20
bigcom36         5.555725e-05  1.859000e-01
bigcom37         0.000000e+00  0.000000e+00
bigcom38         0.000000e+00  1.734723e-20
bigcom39         0.000000e+00  0.000000e+00
bigcom40         3.343855e-04  9.128861e-02
bigcom43         0.000000e+00  1.734723e-20
bigcom44         1.125980e-04  4.625289e-02
bigcom46         0.000000e+00  0.000000e+00
bigcom47         0.000000e+00  0.000000e+00
bigcom49         0.000000e+00  0.000000e+00
bigcom50         0.000000e+00  0.000000e+00
bigcom51         0.000000e+00  0.000000e+00
bigcom52         0.000000e+00  0.000000e+00
bigcom54         0.000000e+00  0.000000e+00
bigcom56         0.000000e+00  0.000000e+00
bigcom62         0.000000e+00  0.000000e+00
bigcom66         0.000000e+00  0.000000e+00
bigcom68         0.000000e+00  1.734723e-20
bigcom69         0.000000e+00  1.734723e-20
bigcom71         0.000000e+00  0.000000e+00
bigcom72         0.000000e+00  0.000000e+00
bigcom73         0.000000e+00  1.734723e-20
bigcom74         0.000000e+00  0.000000e+00
bigcom75         0.000000e+00  0.000000e+00
bigcom76         0.000000e+00  0.000000e+00
bigcom77         0.000000e+00  0.000000e+00
bigcom79         0.000000e+00  0.000000e+00
bigcom80         0.000000e+00  0.000000e+00
bigcom82         0.000000e+00  0.000000e+00
bigcom83         0.000000e+00  0.000000e+00
bigcom84         0.000000e+00  0.000000e+00
bigcom85         0.000000e+00  0.000000e+00
bigcom87         0.000000e+00  0.000000e+00
bigcom89         0.000000e+00  0.000000e+00
bigcom91         0.000000e+00  0.000000e+00
bigcom92         0.000000e+00  0.000000e+00
bigcom93         0.000000e+00  0.000000e+00
bigcom96         0.000000e+00  0.000000e+00
bigcom97         0.000000e+00  0.000000e+00
bigcom98         0.000000e+00  0.000000e+00
bigcom99         0.000000e+00  0.000000e+00
bigcom101       -1.420742e-05  2.227183e-01
bigcom104        0.000000e+00  0.000000e+00
bigcom106        0.000000e+00  0.000000e+00
bigcom109        0.000000e+00  1.734723e-20
bigcom113        1.470686e-05  2.381698e-01
bigcom116        4.194057e-04  1.742627e-01
bigcom120        0.000000e+00  0.000000e+00
bigcom123        0.000000e+00  0.000000e+00
bigcom126        0.000000e+00  0.000000e+00
bigcom127        0.000000e+00  0.000000e+00
bigcom137        0.000000e+00  1.734723e-20
bigcom139        0.000000e+00  0.000000e+00
bigcom140        0.000000e+00  0.000000e+00
bigcom143        0.000000e+00  0.000000e+00
bigcom145        0.000000e+00  0.000000e+00
bigcom146        0.000000e+00  0.000000e+00
bigcom147        0.000000e+00  3.469447e-20
bigcom149        0.000000e+00  1.734723e-20
bigcom153        9.553314e-05  1.984602e-01
bigcom154        0.000000e+00  0.000000e+00
bigcom156        0.000000e+00  0.000000e+00
bigcom157        0.000000e+00  0.000000e+00
bigcom158        0.000000e+00  0.000000e+00
bigcom160        0.000000e+00  1.734723e-20
bigcom161        0.000000e+00  0.000000e+00
bigcom162        0.000000e+00  0.000000e+00
bigcom164        0.000000e+00  0.000000e+00
bigcom166        0.000000e+00  1.734723e-20
bigcom167        0.000000e+00  0.000000e+00
bigcom171        0.000000e+00  0.000000e+00
bigcom173        0.000000e+00  0.000000e+00
bigcom175        0.000000e+00  0.000000e+00
bigcom176        0.000000e+00  0.000000e+00
bigcom177        0.000000e+00  0.000000e+00
bigcom178        0.000000e+00  0.000000e+00
bigcom180        0.000000e+00  0.000000e+00
bigcom181        0.000000e+00  0.000000e+00
bigcom184        1.714473e-05  4.294563e-01
bigcom186        0.000000e+00  0.000000e+00
bigcom187        0.000000e+00  0.000000e+00
bigcom189        0.000000e+00  1.734723e-20
bigcom194        0.000000e+00  0.000000e+00
bigcom195        0.000000e+00  0.000000e+00
bigcom196        0.000000e+00  0.000000e+00
bigcom204        0.000000e+00  0.000000e+00
bigcom205        0.000000e+00  0.000000e+00
bigcom212        0.000000e+00  0.000000e+00
bigcom214        0.000000e+00  0.000000e+00
bigcom222        0.000000e+00  8.673617e-21
bigcom223       -9.122709e-06  3.035283e-01
bigcom226        0.000000e+00  0.000000e+00
bigcom227        0.000000e+00  0.000000e+00
bigcom229        0.000000e+00  0.000000e+00
bigcom233        0.000000e+00  0.000000e+00
bigcom236        0.000000e+00  0.000000e+00
bigcom237        0.000000e+00  0.000000e+00
bigcom246        0.000000e+00  0.000000e+00
bigcom248        0.000000e+00  0.000000e+00
bigcom249        0.000000e+00  0.000000e+00
bigcom250        0.000000e+00  0.000000e+00
bigcom254        0.000000e+00  0.000000e+00
bigcom266        0.000000e+00  0.000000e+00
bigcom269        0.000000e+00  0.000000e+00
bigcom272        0.000000e+00  0.000000e+00
bigcom274        0.000000e+00  0.000000e+00
bigcom281        0.000000e+00  1.734723e-20
bigcom291        0.000000e+00  0.000000e+00
bigcom292        0.000000e+00  0.000000e+00
bigcom295        0.000000e+00  0.000000e+00
bigcom299        0.000000e+00  0.000000e+00
bigcom301        0.000000e+00  0.000000e+00
bigcom306        0.000000e+00  0.000000e+00
bigcom309        0.000000e+00  0.000000e+00
bigcom314        0.000000e+00  0.000000e+00
bigcom321        0.000000e+00  8.673617e-21
bigcom341        0.000000e+00  0.000000e+00
bigcom350        0.000000e+00  0.000000e+00
bigcom353        0.000000e+00  0.000000e+00
bigcom359        0.000000e+00  0.000000e+00
bigcom363        0.000000e+00  0.000000e+00
bigcom365        0.000000e+00  0.000000e+00
bigcom385        0.000000e+00  0.000000e+00
bigcom386        0.000000e+00  0.000000e+00
bigcom408        8.179801e-05  2.024219e-01
bigcom412        0.000000e+00  0.000000e+00
bigcom480        0.000000e+00  0.000000e+00
spin_vertex      1.159014e-03  8.694625e-01
membership_s1    2.730530e-04  2.710091e-01
membership_s3    0.000000e+00  8.673617e-21
membership_s4    3.910303e-04  3.396791e-01
membership_s5    3.202441e-05  7.401971e-02
membership_s6    3.737796e-05  8.453695e-02
membership_s7    2.458203e-05  1.438061e-01
membership_s8    0.000000e+00  0.000000e+00
membership_s9    0.000000e+00  0.000000e+00
membership_s11   0.000000e+00  0.000000e+00
membership_s12   0.000000e+00  0.000000e+00
membership_s14   0.000000e+00  0.000000e+00
membership_s15   3.539064e-06  2.774923e-02
membership_s16   0.000000e+00  0.000000e+00
membership_s17   0.000000e+00  0.000000e+00
membership_s18   0.000000e+00  0.000000e+00
membership_s20   0.000000e+00  0.000000e+00
membership_s21  -1.881198e-05  2.320403e-01
membership_s22   0.000000e+00  0.000000e+00
membership_s24   1.163847e-04  1.095599e-01
membership_s25   0.000000e+00  0.000000e+00
membership_s26   0.000000e+00  1.734723e-20
membership_s27   2.005622e-05  3.742806e-01
membership_s28   0.000000e+00  4.135582e-03
membership_s30   2.806044e-04  2.601509e-01
membership_s31   1.728248e-06  2.759198e-02
membership_s32  -3.562581e-06  3.273617e-02
membership_s33   0.000000e+00  0.000000e+00
membership_s36   9.740872e-06  3.059147e-02
membership_s37   0.000000e+00  2.710505e-21
V1               5.460901e-03  1.428714e+00
V2               1.178530e-03  1.591446e+00
pdi              3.962732e-05  2.172382e-01
adhesion         8.732811e-03  1.184326e+00
cohesion         1.007903e-02  1.072968e+00
inner            3.661245e-03  1.177695e+00
outer            4.616167e-03  1.841764e+00
ioratio          5.521820e-03  9.577674e-01
comsize          1.537414e-03  1.441614e+00
[1] "Dataset: all_targets Model GLM, run: 6 of 10 2015-06-18 00:06:15"
[1] "glmnet variable coefficients"
                    [,1]          [,2]
(Intercept)     -5.13907 -1.039830e+01
graph0           0.00000 -3.479865e-03
graph1           0.00000  0.000000e+00
graph2           0.00000 -5.022070e-04
graph3           0.00000  0.000000e+00
graph4           0.00000  0.000000e+00
graph5           0.00000 -4.155545e-05
graph6           0.00000  0.000000e+00
graph7           0.00000  0.000000e+00
graph8           0.00000  0.000000e+00
graph9           0.00000  0.000000e+00
graph10          0.00000  0.000000e+00
graph11          0.00000  0.000000e+00
graph12          0.00000  0.000000e+00
graph13          0.00000  0.000000e+00
graph14          0.00000  0.000000e+00
graph15          0.00000  2.752576e-06
graph16          0.00000  0.000000e+00
graph17          0.00000  0.000000e+00
graph18          0.00000  0.000000e+00
graph19          0.00000  0.000000e+00
graph20          0.00000 -3.800315e-08
graph21          0.00000  0.000000e+00
graph22          0.00000  0.000000e+00
graph23          0.00000  0.000000e+00
graph24          0.00000  0.000000e+00
graph25          0.00000  0.000000e+00
graph26          0.00000  0.000000e+00
graph27          0.00000 -2.438827e-06
graph28          0.00000  0.000000e+00
graph29          0.00000 -9.353292e-04
orbit0           0.00000 -3.280187e-03
orbit1           0.00000  8.567331e-06
orbit2           0.00000  0.000000e+00
orbit3           0.00000 -4.899299e-04
orbit4           0.00000  0.000000e+00
orbit5           0.00000  0.000000e+00
orbit6           0.00000  0.000000e+00
orbit7           0.00000  0.000000e+00
orbit8           0.00000 -3.872332e-05
orbit9           0.00000  1.064859e-06
orbit10          0.00000  0.000000e+00
orbit11          0.00000  0.000000e+00
orbit12          0.00000  1.193032e-04
orbit13          0.00000 -4.765265e-05
orbit14          0.00000  0.000000e+00
orbit15          0.00000  2.208901e-08
orbit16          0.00000  0.000000e+00
orbit17          0.00000  0.000000e+00
orbit18          0.00000  1.043125e-08
orbit19          0.00000  2.519113e-11
orbit20          0.00000 -1.558449e-09
orbit21          0.00000  0.000000e+00
orbit22          0.00000 -2.089819e-10
orbit23          0.00000  0.000000e+00
orbit24          0.00000 -8.893044e-08
orbit25          0.00000 -2.365312e-07
orbit26          0.00000  0.000000e+00
orbit27          0.00000  4.664780e-10
orbit28          0.00000  0.000000e+00
orbit29          0.00000  0.000000e+00
orbit30          0.00000  0.000000e+00
orbit31          0.00000 -5.876352e-08
orbit32          0.00000  2.309601e-08
orbit33          0.00000  0.000000e+00
orbit34          0.00000  2.675857e-06
orbit35          0.00000 -2.109399e-06
orbit36          0.00000 -2.462293e-07
orbit37          0.00000  0.000000e+00
orbit38          0.00000  0.000000e+00
orbit39          0.00000  6.006337e-06
orbit40          0.00000 -7.732781e-07
orbit41          0.00000 -4.219811e-08
orbit42          0.00000  0.000000e+00
orbit43          0.00000 -1.020490e-08
orbit44          0.00000  0.000000e+00
orbit45          0.00000  0.000000e+00
orbit46          0.00000  5.769930e-06
orbit47          0.00000  0.000000e+00
orbit48          0.00000 -7.791881e-08
orbit49          0.00000  1.582665e-06
orbit50          0.00000 -7.309615e-07
orbit51          0.00000  5.881557e-06
orbit52          0.00000  0.000000e+00
orbit53          0.00000  0.000000e+00
orbit54          0.00000  4.126747e-05
orbit55          0.00000  0.000000e+00
orbit56          0.00000 -3.367946e-05
orbit57          0.00000  7.604893e-08
orbit58          0.00000  0.000000e+00
orbit59          0.00000 -6.468029e-08
orbit60          0.00000  0.000000e+00
orbit61          0.00000  0.000000e+00
orbit62          0.00000 -7.179399e-06
orbit63          0.00000  0.000000e+00
orbit64          0.00000 -2.326172e-05
orbit65          0.00000 -7.162334e-04
orbit66          0.00000  4.383617e-05
orbit67          0.00000  0.000000e+00
orbit68          0.00000 -3.136656e-05
orbit69          0.00000  0.000000e+00
orbit70          0.00000 -4.539972e-04
orbit71          0.00000  0.000000e+00
orbit72          0.00000 -9.128844e-04
AP               0.00000  3.595943e-01
bet              0.00000 -1.312459e-08
ecc              0.00000  9.102513e-03
eccrad           0.00000  5.648049e-02
close            0.00000  0.000000e+00
constraint       0.00000  7.116679e-01
coreness         0.00000  2.677084e-02
knn              0.00000 -5.315280e-05
hubscore         0.00000  0.000000e+00
pagerank         0.00000 -1.734274e+00
trans            0.00000  3.957353e-01
evcent           0.00000  0.000000e+00
first            0.00000 -3.273392e-03
upto_second      0.00000  0.000000e+00
upto_third       0.00000  0.000000e+00
upto_fourth      0.00000  0.000000e+00
upto_fifth       0.00000  3.798689e-07
upto_sixth       0.00000  3.213839e-04
second           0.00000  0.000000e+00
third            0.00000 -8.106922e-07
fourth           0.00000 -2.737407e-07
fifth            0.00000  5.119450e-05
sixth            0.00000  2.404995e-05
ratio1           0.00000  0.000000e+00
ratio2           0.00000 -6.972291e-04
ratio3           0.00000 -1.380804e-02
ratio4           0.00000  0.000000e+00
ratio5           0.00000  0.000000e+00
ratio6           0.00000  2.165221e-06
selfinter        0.00000 -2.649704e-01
walktrap_vertex  0.00000 -3.599772e-01
bigcom1          0.00000  1.230089e-04
bigcom2          0.00000 -4.957489e-01
bigcom3          0.00000  2.966191e-02
bigcom4          0.00000  5.180325e-01
bigcom6          0.00000 -3.536350e-01
bigcom8          0.00000  9.409249e-01
bigcom9          0.00000 -5.915275e-01
bigcom11         0.00000 -5.585509e-01
bigcom13         0.00000 -3.166241e-01
bigcom15         0.00000 -3.385916e-01
bigcom16         0.00000 -6.245875e-01
bigcom21         0.00000 -7.100720e-01
bigcom22         0.00000  8.708149e-01
bigcom24         0.00000  3.450366e+00
bigcom26         0.00000 -9.561801e-01
bigcom28         0.00000  8.148722e-01
bigcom30         0.00000 -7.108821e-01
bigcom31         0.00000 -2.088858e-01
bigcom32         0.00000 -5.759034e-01
bigcom33         0.00000 -6.536899e-02
bigcom34         0.00000 -1.901473e-01
bigcom36         0.00000  2.862570e+00
bigcom37         0.00000  0.000000e+00
bigcom38         0.00000 -6.628300e-01
bigcom39         0.00000 -8.007649e-01
bigcom40         0.00000  2.166494e-01
bigcom43         0.00000 -4.245389e-01
bigcom44         0.00000  1.198371e+00
bigcom46         0.00000 -5.934742e-01
bigcom47         0.00000 -4.760289e-01
bigcom49         0.00000 -4.945333e-01
bigcom50         0.00000 -4.517949e-01
bigcom51         0.00000 -3.066515e-01
bigcom52         0.00000 -3.271994e-01
bigcom54         0.00000 -3.154215e-01
bigcom56         0.00000 -3.618143e-01
bigcom62         0.00000 -5.579442e-01
bigcom66         0.00000 -2.812706e-01
bigcom68         0.00000 -3.521298e-01
bigcom69         0.00000 -4.879632e-01
bigcom71         0.00000 -5.592202e-01
bigcom72         0.00000 -5.131979e-01
bigcom73         0.00000 -4.109668e-01
bigcom74         0.00000 -5.364744e-01
bigcom75         0.00000 -2.928517e-01
bigcom76         0.00000 -4.610530e-01
bigcom77         0.00000 -3.345063e-01
bigcom79         0.00000 -2.026995e-01
bigcom80         0.00000 -3.443467e-01
bigcom82         0.00000 -2.072860e-01
bigcom83         0.00000  0.000000e+00
bigcom84         0.00000 -2.574543e-01
bigcom85         0.00000 -3.872591e-01
bigcom87         0.00000 -4.207382e-01
bigcom89         0.00000 -2.107882e-01
bigcom91         0.00000 -2.931316e-01
bigcom92         0.00000 -3.507957e-01
bigcom93         0.00000  0.000000e+00
bigcom96         0.00000 -3.308067e-01
bigcom97         0.00000 -4.418626e-01
bigcom98         0.00000 -9.935349e-02
bigcom99         0.00000 -4.276158e-01
bigcom101        0.00000  2.493729e+00
bigcom104        0.00000 -4.950853e-01
bigcom106        0.00000 -3.405515e-01
bigcom109        0.00000 -3.424347e-01
bigcom113        0.00000  3.136622e+00
bigcom116        0.00000  2.243871e+00
bigcom120        0.00000 -2.778479e-01
bigcom123        0.00000 -4.510586e-01
bigcom126        0.00000 -1.227752e-01
bigcom127        0.00000 -6.981523e-02
bigcom137        0.00000 -4.987768e-01
bigcom139        0.00000 -3.850041e-01
bigcom140        0.00000 -3.235325e-01
bigcom143        0.00000 -2.112274e-01
bigcom145        0.00000 -2.571338e-01
bigcom146        0.00000 -1.908923e-01
bigcom147        0.00000 -5.520781e-01
bigcom149        0.00000 -1.025711e-01
bigcom153        0.00000  2.766541e+00
bigcom154        0.00000 -5.162184e-01
bigcom156        0.00000 -2.361212e-01
bigcom157        0.00000  0.000000e+00
bigcom158        0.00000 -3.649603e-01
bigcom160        0.00000 -3.487807e-01
bigcom161        0.00000 -2.418449e-01
bigcom162        0.00000 -4.497237e-01
bigcom164        0.00000 -2.731136e-01
bigcom166        0.00000 -5.575643e-01
bigcom167        0.00000 -6.374501e-01
bigcom171        0.00000 -4.257243e-01
bigcom173        0.00000 -4.947246e-01
bigcom175        0.00000 -1.438730e+00
bigcom176        0.00000 -5.086868e-01
bigcom177        0.00000 -5.686360e-01
bigcom178        0.00000 -4.694063e-01
bigcom180        0.00000 -1.674477e-01
bigcom181        0.00000 -2.961886e-01
bigcom184        0.00000  3.972092e+00
bigcom186        0.00000 -1.237643e-01
bigcom187        0.00000 -4.395239e-02
bigcom189        0.00000 -4.622354e-01
bigcom194        0.00000 -5.195799e-01
bigcom195        0.00000 -1.469294e-01
bigcom196        0.00000 -2.734825e-02
bigcom204        0.00000 -5.967335e-01
bigcom205        0.00000 -1.320008e-01
bigcom212        0.00000 -5.998517e-01
bigcom214        0.00000 -3.215255e-01
bigcom222        0.00000 -2.460015e-01
bigcom223        0.00000  3.886696e+00
bigcom226        0.00000 -3.253956e-01
bigcom227        0.00000 -3.756780e-01
bigcom229        0.00000 -1.486621e-01
bigcom233        0.00000 -3.118884e-01
bigcom236        0.00000 -1.528999e-01
bigcom237        0.00000 -2.448524e-01
bigcom246        0.00000 -2.836114e-01
bigcom248        0.00000 -6.725712e-01
bigcom249        0.00000 -4.062146e-01
bigcom250        0.00000 -4.879840e-01
bigcom254        0.00000 -3.472520e-01
bigcom266        0.00000 -1.087556e-01
bigcom269        0.00000 -3.735955e-01
bigcom272        0.00000 -1.183597e-01
bigcom274        0.00000 -2.377394e-02
bigcom281        0.00000 -1.724450e-01
bigcom291        0.00000 -7.912198e-02
bigcom292        0.00000 -2.854992e-01
bigcom295        0.00000 -3.385187e-01
bigcom299        0.00000 -2.401424e-01
bigcom301        0.00000 -3.269971e-01
bigcom306        0.00000 -1.630698e-01
bigcom309        0.00000 -3.660225e-01
bigcom314        0.00000 -4.509840e-01
bigcom321        0.00000 -3.362171e-01
bigcom341        0.00000 -1.383735e-01
bigcom350        0.00000 -5.072108e-01
bigcom353        0.00000 -3.659955e-01
bigcom359        0.00000 -2.919259e-01
bigcom363        0.00000 -6.164434e-01
bigcom365        0.00000 -2.097444e-01
bigcom385        0.00000 -4.501111e-01
bigcom386        0.00000 -2.643391e-01
bigcom408        0.00000  3.018214e+00
bigcom412        0.00000 -4.511092e-01
bigcom480        0.00000 -5.731472e-01
spin_vertex      0.00000 -4.990972e-01
membership_s1    0.00000 -1.144125e-01
membership_s3    0.00000 -9.347409e-01
membership_s4    0.00000 -9.867406e-02
membership_s5    0.00000 -3.553530e-01
membership_s6    0.00000 -4.653359e-01
membership_s7    0.00000  2.702167e-02
membership_s8    0.00000 -5.938141e-01
membership_s9    0.00000 -9.095916e-01
membership_s11   0.00000 -8.665444e-01
membership_s12   0.00000 -1.023051e+00
membership_s14   0.00000 -6.755447e-01
membership_s15   0.00000 -2.854720e-02
membership_s16   0.00000 -7.379077e-01
membership_s17   0.00000 -8.227509e-01
membership_s18   0.00000 -1.540423e+00
membership_s20   0.00000 -6.981094e-01
membership_s21   0.00000 -1.068173e-01
membership_s22   0.00000 -1.767674e+00
membership_s24   0.00000  4.278769e-01
membership_s25   0.00000 -8.668150e-01
membership_s26   0.00000 -7.342602e-01
membership_s27   0.00000 -3.920790e-01
membership_s28   0.00000  1.461848e+00
membership_s30   0.00000  4.289847e-03
membership_s31   0.00000 -7.993715e-01
membership_s32   0.00000 -6.642555e-01
membership_s33   0.00000 -8.892703e-01
membership_s36   0.00000 -1.681162e-01
membership_s37   0.00000 -1.544972e+00
V1               0.00000 -1.736813e+00
V2               0.00000 -3.499078e-02
pdi              0.00000  0.000000e+00
adhesion         0.00000 -1.448548e-04
cohesion         0.00000  1.671259e-04
inner            0.00000 -6.712609e-05
outer            0.00000 -1.094919e-06
ioratio          0.00000  6.089333e-01
comsize          0.00000 -6.054132e-04
[1] "Dataset: all_targets Model GBM, run: 7 of 10 2015-06-18 00:07:17"
Iter   TrainDeviance   ValidDeviance   StepSize   Improve
     1        0.0731            -nan     0.0100   -0.0000
     2        0.0721            -nan     0.0100    0.0001
     3        0.0715            -nan     0.0100   -0.0000
     4        0.0710            -nan     0.0100   -0.0000
     5        0.0702            -nan     0.0100   -0.0000
     6        0.0697            -nan     0.0100   -0.0000
     7        0.0691            -nan     0.0100    0.0000
     8        0.0680            -nan     0.0100   -0.0000
     9        0.0668            -nan     0.0100   -0.0000
    10        0.0661            -nan     0.0100   -0.0000
    20        0.0610            -nan     0.0100   -0.0000
    40        0.0546            -nan     0.0100   -0.0000
    60        0.0498            -nan     0.0100    0.0000
    80        0.0465            -nan     0.0100    0.0000
   100        0.0434            -nan     0.0100   -0.0000
   120        0.0408            -nan     0.0100   -0.0000
   140        0.0386            -nan     0.0100   -0.0000
   160        0.0367            -nan     0.0100   -0.0000
   180        0.0350            -nan     0.0100   -0.0000
   200        0.0334            -nan     0.0100   -0.0000
   220        0.0320            -nan     0.0100   -0.0000
   240        0.0308            -nan     0.0100   -0.0000
   260        0.0296            -nan     0.0100   -0.0000
   280        0.0286            -nan     0.0100   -0.0000
   300        0.0275            -nan     0.0100   -0.0000
   320        0.0266            -nan     0.0100   -0.0000
   340        0.0259            -nan     0.0100   -0.0000
   360        0.0251            -nan     0.0100   -0.0000
   376        0.0246            -nan     0.0100   -0.0000

[1] "GBM variable coefficients"
                            var     rel.inf
V2                           V2 5.728892421
ratio5                   ratio5 4.122897427
V1                           V1 3.335789599
pagerank               pagerank 3.231882364
comsize                 comsize 3.168172133
inner                     inner 3.103890903
outer                     outer 2.855846931
fourth                   fourth 2.799951502
spin_vertex         spin_vertex 2.685339119
ratio2                   ratio2 2.558281011
knn                         knn 2.267447240
ioratio                 ioratio 1.908960711
ratio1                   ratio1 1.803257354
adhesion               adhesion 1.735372753
trans                     trans 1.677097861
walktrap_vertex walktrap_vertex 1.588063672
ratio4                   ratio4 1.553394556
bigcom101             bigcom101 1.510247118
cohesion               cohesion 1.347739087
bet                         bet 1.322487335
fifth                     fifth 1.293296857
orbit56                 orbit56 1.274859887
bigcom153             bigcom153 1.183485320
bigcom408             bigcom408 1.128470198
orbit18                 orbit18 1.104047619
graph23                 graph23 1.096988564
graph4                   graph4 1.069922671
graph1                   graph1 1.040724664
orbit28                 orbit28 0.994148413
graph3                   graph3 0.929043708
orbit47                 orbit47 0.927621434
orbit24                 orbit24 0.887258244
bigcom24               bigcom24 0.848117487
graph5                   graph5 0.824530632
bigcom113             bigcom113 0.791007410
orbit5                   orbit5 0.785920572
hubscore               hubscore 0.749405455
graph14                 graph14 0.739869700
bigcom116             bigcom116 0.730851012
graph13                 graph13 0.709213840
third                     third 0.702119536
graph19                 graph19 0.670759933
graph10                 graph10 0.663713984
ratio6                   ratio6 0.655164710
orbit62                 orbit62 0.646144026
orbit20                 orbit20 0.635841819
orbit19                 orbit19 0.631868720
orbit17                 orbit17 0.629991035
ratio3                   ratio3 0.615185041
orbit39                 orbit39 0.605674869
orbit11                 orbit11 0.586840423
orbit16                 orbit16 0.559859139
orbit63                 orbit63 0.557525281
orbit37                 orbit37 0.534620496
orbit21                 orbit21 0.507291135
orbit35                 orbit35 0.501347693
graph6                   graph6 0.500318029
graph7                   graph7 0.497564206
graph20                 graph20 0.488577730
membership_s1     membership_s1 0.476443208
constraint           constraint 0.467530654
orbit31                 orbit31 0.460148979
upto_fourth         upto_fourth 0.451722055
orbit45                 orbit45 0.446641506
graph11                 graph11 0.442057608
graph27                 graph27 0.398769932
close                     close 0.394644600
orbit32                 orbit32 0.390030607
bigcom223             bigcom223 0.389244196
orbit46                 orbit46 0.377476443
graph22                 graph22 0.376580723
graph17                 graph17 0.373257380
membership_s36   membership_s36 0.363594463
orbit50                 orbit50 0.356008627
orbit30                 orbit30 0.355866993
upto_third           upto_third 0.353184264
pdi                         pdi 0.352394661
graph12                 graph12 0.350605685
orbit36                 orbit36 0.333725791
orbit38                 orbit38 0.323686371
orbit27                 orbit27 0.319154959
upto_second         upto_second 0.304953884
graph25                 graph25 0.292316089
orbit9                   orbit9 0.289282172
graph16                 graph16 0.283595989
bigcom8                 bigcom8 0.283098275
bigcom28               bigcom28 0.278570889
sixth                     sixth 0.277846539
orbit51                 orbit51 0.277757312
orbit64                 orbit64 0.267977075
upto_sixth           upto_sixth 0.267022784
graph9                   graph9 0.265517429
orbit65                 orbit65 0.255668678
membership_s28   membership_s28 0.240684378
ecc                         ecc 0.237435730
orbit25                 orbit25 0.235523874
coreness               coreness 0.233358730
membership_s15   membership_s15 0.231072777
membership_s27   membership_s27 0.220682915
orbit52                 orbit52 0.205943454
bigcom4                 bigcom4 0.193826351
orbit1                   orbit1 0.191880474
graph21                 graph21 0.190941832
AP                           AP 0.190752713
membership_s21   membership_s21 0.179172637
graph24                 graph24 0.179068660
orbit49                 orbit49 0.177208612
orbit13                 orbit13 0.166125694
orbit40                 orbit40 0.161938299
orbit4                   orbit4 0.160710507
orbit44                 orbit44 0.159622234
orbit26                 orbit26 0.159151479
orbit54                 orbit54 0.156284518
orbit23                 orbit23 0.153172268
evcent                   evcent 0.152217044
orbit53                 orbit53 0.148945859
orbit15                 orbit15 0.146069819
graph0                   graph0 0.145624459
orbit59                 orbit59 0.143523865
membership_s4     membership_s4 0.141720037
orbit60                 orbit60 0.140559673
graph2                   graph2 0.133599644
orbit41                 orbit41 0.126221825
membership_s24   membership_s24 0.118433729
orbit22                 orbit22 0.117637878
orbit10                 orbit10 0.114835261
graph18                 graph18 0.109486397
membership_s30   membership_s30 0.109330356
graph26                 graph26 0.107399747
bigcom22               bigcom22 0.105186123
orbit68                 orbit68 0.098851807
orbit29                 orbit29 0.092240141
orbit12                 orbit12 0.092168737
membership_s5     membership_s5 0.082688938
orbit6                   orbit6 0.081362094
graph15                 graph15 0.069006585
orbit70                 orbit70 0.068581010
selfinter             selfinter 0.063726738
membership_s7     membership_s7 0.063226678
upto_fifth           upto_fifth 0.060913946
graph29                 graph29 0.060066544
orbit48                 orbit48 0.059334893
bigcom40               bigcom40 0.057171430
second                   second 0.056313421
orbit42                 orbit42 0.052740627
membership_s6     membership_s6 0.046330189
orbit61                 orbit61 0.045049069
orbit57                 orbit57 0.042948451
bigcom44               bigcom44 0.035214865
orbit2                   orbit2 0.034900404
orbit69                 orbit69 0.028144396
orbit7                   orbit7 0.026927167
bigcom1                 bigcom1 0.026393782
orbit33                 orbit33 0.026036685
orbit71                 orbit71 0.014616764
orbit43                 orbit43 0.009896292
graph28                 graph28 0.006993925
graph8                   graph8 0.004464447
orbit58                 orbit58 0.003899840
membership_s31   membership_s31 0.003860874
orbit0                   orbit0 0.000000000
orbit3                   orbit3 0.000000000
orbit8                   orbit8 0.000000000
orbit14                 orbit14 0.000000000
orbit34                 orbit34 0.000000000
orbit55                 orbit55 0.000000000
orbit66                 orbit66 0.000000000
orbit67                 orbit67 0.000000000
orbit72                 orbit72 0.000000000
eccrad                   eccrad 0.000000000
first                     first 0.000000000
bigcom2                 bigcom2 0.000000000
bigcom3                 bigcom3 0.000000000
bigcom6                 bigcom6 0.000000000
bigcom9                 bigcom9 0.000000000
bigcom11               bigcom11 0.000000000
bigcom13               bigcom13 0.000000000
bigcom15               bigcom15 0.000000000
bigcom16               bigcom16 0.000000000
bigcom21               bigcom21 0.000000000
bigcom26               bigcom26 0.000000000
bigcom30               bigcom30 0.000000000
bigcom31               bigcom31 0.000000000
bigcom32               bigcom32 0.000000000
bigcom33               bigcom33 0.000000000
bigcom34               bigcom34 0.000000000
bigcom36               bigcom36 0.000000000
bigcom37               bigcom37 0.000000000
bigcom38               bigcom38 0.000000000
bigcom39               bigcom39 0.000000000
bigcom43               bigcom43 0.000000000
bigcom46               bigcom46 0.000000000
bigcom47               bigcom47 0.000000000
bigcom49               bigcom49 0.000000000
bigcom50               bigcom50 0.000000000
bigcom51               bigcom51 0.000000000
bigcom52               bigcom52 0.000000000
bigcom54               bigcom54 0.000000000
bigcom56               bigcom56 0.000000000
bigcom62               bigcom62 0.000000000
bigcom66               bigcom66 0.000000000
bigcom68               bigcom68 0.000000000
bigcom69               bigcom69 0.000000000
bigcom71               bigcom71 0.000000000
bigcom72               bigcom72 0.000000000
bigcom73               bigcom73 0.000000000
bigcom74               bigcom74 0.000000000
bigcom75               bigcom75 0.000000000
bigcom76               bigcom76 0.000000000
bigcom77               bigcom77 0.000000000
bigcom79               bigcom79 0.000000000
bigcom80               bigcom80 0.000000000
bigcom82               bigcom82 0.000000000
bigcom83               bigcom83 0.000000000
bigcom84               bigcom84 0.000000000
bigcom85               bigcom85 0.000000000
bigcom87               bigcom87 0.000000000
bigcom89               bigcom89 0.000000000
bigcom91               bigcom91 0.000000000
bigcom92               bigcom92 0.000000000
bigcom93               bigcom93 0.000000000
bigcom96               bigcom96 0.000000000
bigcom97               bigcom97 0.000000000
bigcom98               bigcom98 0.000000000
bigcom99               bigcom99 0.000000000
bigcom104             bigcom104 0.000000000
bigcom106             bigcom106 0.000000000
bigcom109             bigcom109 0.000000000
bigcom120             bigcom120 0.000000000
bigcom123             bigcom123 0.000000000
bigcom126             bigcom126 0.000000000
bigcom127             bigcom127 0.000000000
bigcom137             bigcom137 0.000000000
bigcom139             bigcom139 0.000000000
bigcom140             bigcom140 0.000000000
bigcom143             bigcom143 0.000000000
bigcom145             bigcom145 0.000000000
bigcom146             bigcom146 0.000000000
bigcom147             bigcom147 0.000000000
bigcom149             bigcom149 0.000000000
bigcom154             bigcom154 0.000000000
bigcom156             bigcom156 0.000000000
bigcom157             bigcom157 0.000000000
bigcom158             bigcom158 0.000000000
bigcom160             bigcom160 0.000000000
bigcom161             bigcom161 0.000000000
bigcom162             bigcom162 0.000000000
bigcom164             bigcom164 0.000000000
bigcom166             bigcom166 0.000000000
bigcom167             bigcom167 0.000000000
bigcom171             bigcom171 0.000000000
bigcom173             bigcom173 0.000000000
bigcom175             bigcom175 0.000000000
bigcom176             bigcom176 0.000000000
bigcom177             bigcom177 0.000000000
bigcom178             bigcom178 0.000000000
bigcom180             bigcom180 0.000000000
bigcom181             bigcom181 0.000000000
bigcom184             bigcom184 0.000000000
bigcom186             bigcom186 0.000000000
bigcom187             bigcom187 0.000000000
bigcom189             bigcom189 0.000000000
bigcom194             bigcom194 0.000000000
bigcom195             bigcom195 0.000000000
bigcom196             bigcom196 0.000000000
bigcom204             bigcom204 0.000000000
bigcom205             bigcom205 0.000000000
bigcom212             bigcom212 0.000000000
bigcom214             bigcom214 0.000000000
bigcom222             bigcom222 0.000000000
bigcom226             bigcom226 0.000000000
bigcom227             bigcom227 0.000000000
bigcom229             bigcom229 0.000000000
bigcom233             bigcom233 0.000000000
bigcom236             bigcom236 0.000000000
bigcom237             bigcom237 0.000000000
bigcom246             bigcom246 0.000000000
bigcom248             bigcom248 0.000000000
bigcom249             bigcom249 0.000000000
bigcom250             bigcom250 0.000000000
bigcom254             bigcom254 0.000000000
bigcom266             bigcom266 0.000000000
bigcom269             bigcom269 0.000000000
bigcom272             bigcom272 0.000000000
bigcom274             bigcom274 0.000000000
bigcom281             bigcom281 0.000000000
bigcom291             bigcom291 0.000000000
bigcom292             bigcom292 0.000000000
bigcom295             bigcom295 0.000000000
bigcom299             bigcom299 0.000000000
bigcom301             bigcom301 0.000000000
bigcom306             bigcom306 0.000000000
bigcom309             bigcom309 0.000000000
bigcom314             bigcom314 0.000000000
bigcom321             bigcom321 0.000000000
bigcom341             bigcom341 0.000000000
bigcom350             bigcom350 0.000000000
bigcom353             bigcom353 0.000000000
bigcom359             bigcom359 0.000000000
bigcom363             bigcom363 0.000000000
bigcom365             bigcom365 0.000000000
bigcom385             bigcom385 0.000000000
bigcom386             bigcom386 0.000000000
bigcom412             bigcom412 0.000000000
bigcom480             bigcom480 0.000000000
membership_s3     membership_s3 0.000000000
membership_s8     membership_s8 0.000000000
membership_s9     membership_s9 0.000000000
membership_s11   membership_s11 0.000000000
membership_s12   membership_s12 0.000000000
membership_s14   membership_s14 0.000000000
membership_s16   membership_s16 0.000000000
membership_s17   membership_s17 0.000000000
membership_s18   membership_s18 0.000000000
membership_s20   membership_s20 0.000000000
membership_s22   membership_s22 0.000000000
membership_s25   membership_s25 0.000000000
membership_s26   membership_s26 0.000000000
membership_s32   membership_s32 0.000000000
membership_s33   membership_s33 0.000000000
membership_s37   membership_s37 0.000000000
[1] "Dataset: all_targets Model RF, run: 7 of 10 2015-06-18 00:13:37"
     |      Out-of-bag   |
Tree |      MSE  %Var(y) |
   1 |  0.01146   189.32 |
   2 | 0.009973   164.79 |
   3 | 0.009966   164.68 |
   4 | 0.009822   162.30 |
   5 |  0.00972   160.62 |
   6 |  0.00917   151.52 |
   7 | 0.008869   146.54 |
   8 | 0.008716   144.02 |
   9 | 0.008413   139.02 |
  10 | 0.008141   134.52 |
  11 | 0.008065   133.26 |
  12 | 0.007962   131.56 |
  13 | 0.007852   129.75 |
  14 | 0.007647   126.37 |
  15 | 0.007591   125.43 |
  16 |  0.00743   122.77 |
  17 | 0.007374   121.85 |
  18 | 0.007378   121.91 |
  19 |  0.00731   120.78 |
  20 | 0.007238   119.60 |
  21 | 0.007187   118.76 |
  22 | 0.007148   118.11 |
  23 | 0.007144   118.05 |
  24 | 0.007118   117.62 |
  25 | 0.007085   117.08 |
  26 | 0.007065   116.75 |
  27 |  0.00704   116.32 |
  28 |  0.00699   115.50 |
  29 | 0.006981   115.36 |
  30 | 0.006957   114.96 |
  31 | 0.006951   114.86 |
  32 | 0.006922   114.38 |
  33 | 0.006916   114.28 |
  34 | 0.006912   114.21 |
  35 |  0.00687   113.52 |
  36 | 0.006861   113.36 |
  37 | 0.006859   113.34 |
  38 | 0.006873   113.56 |
  39 | 0.006862   113.38 |
  40 | 0.006845   113.11 |
  41 | 0.006831   112.87 |
  42 |  0.00681   112.53 |
  43 | 0.006804   112.43 |
  44 | 0.006797   112.31 |
  45 | 0.006784   112.10 |
  46 | 0.006788   112.17 |
  47 | 0.006787   112.15 |
  48 | 0.006775   111.95 |
  49 | 0.006784   112.09 |
  50 |  0.00678   112.03 |
  51 | 0.006765   111.79 |
  52 | 0.006762   111.73 |
  53 | 0.006749   111.52 |
  54 | 0.006734   111.28 |
  55 |  0.00673   111.21 |
  56 | 0.006727   111.15 |
  57 | 0.006727   111.16 |
  58 | 0.006716   110.97 |
  59 |  0.00671   110.87 |
  60 | 0.006709   110.86 |
  61 | 0.006699   110.70 |
  62 | 0.006705   110.79 |
  63 | 0.006707   110.83 |
  64 | 0.006697   110.67 |
  65 | 0.006713   110.92 |
  66 | 0.006712   110.92 |
  67 | 0.006705   110.80 |
  68 | 0.006698   110.67 |
  69 | 0.006692   110.58 |
  70 |  0.00669   110.55 |
  71 | 0.006693   110.59 |
  72 | 0.006691   110.57 |
  73 | 0.006691   110.56 |
  74 | 0.006679   110.36 |
  75 | 0.006678   110.35 |
  76 | 0.006679   110.36 |
  77 | 0.006676   110.31 |
  78 | 0.006672   110.24 |
  79 | 0.006665   110.14 |
  80 | 0.006664   110.12 |
  81 | 0.006662   110.07 |
  82 | 0.006661   110.07 |
  83 | 0.006654   109.96 |
  84 | 0.006654   109.95 |
  85 | 0.006651   109.90 |
  86 | 0.006655   109.97 |
  87 |  0.00665   109.88 |
  88 | 0.006645   109.80 |
  89 | 0.006645   109.79 |
  90 | 0.006641   109.74 |
  91 | 0.006641   109.74 |
  92 | 0.006647   109.83 |
  93 | 0.006647   109.84 |
  94 | 0.006647   109.83 |
  95 | 0.006647   109.83 |
  96 |  0.00664   109.72 |
  97 | 0.006639   109.71 |
  98 | 0.006639   109.71 |
  99 | 0.006638   109.68 |
 100 | 0.006645   109.80 |
[1] "Random Forest variable coefficients"
                      %IncMSE IncNodePurity
graph5           2.700584e-03  2.905766e-01
graph6           2.919574e-03  3.197439e-01
graph7           1.208385e-03  1.875935e-01
graph8           1.219212e-05  6.662277e-02
graph9           1.508415e-03  3.387565e-01
graph10          1.944458e-03  3.259631e-01
graph11          5.836265e-03  6.485195e-01
graph12          2.055566e-03  4.512232e-01
graph13          5.013561e-03  6.047461e-01
graph14          3.331279e-03  6.290887e-01
graph15          3.543324e-03  2.532971e-01
graph16          5.575778e-03  5.278719e-01
graph17          3.431627e-03  3.253428e-01
graph18          4.290934e-03  3.292557e-01
graph19          5.179379e-03  4.980180e-01
graph20          1.530494e-03  2.550993e-01
graph21          3.024588e-03  2.717337e-01
graph22          2.194034e-03  2.712866e-01
graph23          3.564059e-03  5.927347e-01
graph24          3.813584e-03  9.903843e-02
graph25          6.077930e-03  3.670908e-01
graph26          1.461373e-03  1.530986e-01
graph27          2.542717e-03  1.815645e-01
graph28          9.618675e-05  7.809274e-02
graph29          4.437146e-04  1.678940e-01
orbit0           1.136426e-04  1.124680e-01
orbit1           5.177801e-03  3.670606e-01
orbit2           1.317823e-03  1.487552e-01
orbit3           1.109203e-03  5.131456e-02
orbit4           3.622455e-03  2.302430e-01
orbit5           2.932099e-03  2.513923e-01
orbit6           2.121810e-03  4.924369e-01
orbit7           1.865760e-03  1.490621e-01
orbit8           1.818812e-03  3.431350e-01
orbit9           2.973339e-03  3.477673e-01
orbit10          1.873222e-04  2.702782e-01
orbit11          2.401288e-04  1.386996e-01
orbit12          1.016529e-03  2.257335e-01
orbit13          1.754913e-04  9.462498e-02
orbit14          5.202811e-04  5.544343e-02
orbit15          2.820652e-03  4.671910e-01
orbit16          1.699817e-03  1.313594e-01
orbit17          1.009352e-02  4.349689e-01
orbit18          7.544491e-03  8.127679e-01
orbit19          6.439189e-03  3.857924e-01
orbit20          2.590595e-03  2.898631e-01
orbit21          1.793821e-03  2.588639e-01
orbit22          6.378034e-03  4.881923e-01
orbit23          4.593202e-03  2.418256e-01
orbit24          2.610107e-03  5.716708e-01
orbit25          1.233621e-03  2.311105e-01
orbit26          9.253062e-04  1.358073e-01
orbit27          3.415447e-03  5.872419e-01
orbit28          4.885788e-03  4.938130e-01
orbit29          1.571140e-03  1.735774e-01
orbit30          1.405514e-03  1.686991e-01
orbit31          2.705879e-03  3.878151e-01
orbit32          8.939912e-04  2.267003e-01
orbit33          3.343758e-04  6.943692e-02
orbit34          1.704746e-03  2.869384e-01
orbit35          7.491322e-03  2.360479e-01
orbit36          6.371989e-03  5.710118e-01
orbit37          3.204624e-03  5.295345e-01
orbit38          3.145526e-03  2.500849e-01
orbit39          5.750001e-03  5.800599e-01
orbit40          2.739101e-03  1.575926e-01
orbit41          7.627965e-04  2.683197e-01
orbit42          5.983911e-04  2.191774e-02
orbit43          5.475266e-03  2.724792e-01
orbit44          1.560391e-04  7.108709e-02
orbit45          7.402175e-03  4.445177e-01
orbit46          4.965334e-03  3.660502e-01
orbit47          4.309807e-03  2.203434e-01
orbit48          4.359310e-03  8.891800e-02
orbit49          2.107086e-03  2.705149e-01
orbit50          9.407905e-04  1.828798e-01
orbit51          4.349436e-03  4.778772e-01
orbit52          1.987505e-04  1.774735e-01
orbit53          2.593203e-03  1.932937e-01
orbit54          3.265102e-03  2.067014e-01
orbit55          5.658548e-03  1.407982e-01
orbit56          3.677931e-03  6.255184e-01
orbit57          9.096031e-05  9.371959e-02
orbit58          2.350957e-04  4.866642e-02
orbit59          1.886886e-03  2.034923e-01
orbit60          3.375680e-03  1.682487e-01
orbit61          8.596591e-05  6.403576e-02
orbit62          3.565352e-03  3.930057e-01
orbit63          4.532113e-03  2.154863e-01
orbit64          2.555781e-04  8.004765e-02
orbit65          2.125262e-03  1.440418e-01
orbit66          6.528221e-04  1.810707e-01
orbit67          2.939942e-04  1.700476e-02
orbit68          1.294166e-03  8.216121e-02
orbit69          0.000000e+00  1.661133e-17
orbit70          1.088579e-03  1.032213e-01
orbit71          2.305291e-04  5.031051e-02
orbit72          1.035393e-04  1.407572e-01
AP               1.290975e-04  9.114964e-02
bet              2.742870e-03  5.753353e-01
ecc              2.973386e-04  6.911277e-02
eccrad           2.352260e-04  7.127534e-02
close            1.121900e-03  3.504688e-01
constraint       2.116715e-03  5.131480e-01
coreness         1.014464e-03  1.783190e-01
knn              7.215805e-03  1.162966e+00
hubscore         3.644554e-04  2.606624e-01
pagerank         2.131574e-03  1.020824e+00
trans            4.566214e-04  4.544804e-01
evcent           1.275239e-03  1.815735e-01
first            7.166430e-04  1.892692e-01
upto_second      1.981916e-03  3.973971e-01
upto_third       2.885333e-03  3.044694e-01
upto_fourth      2.085151e-03  3.803831e-01
upto_fifth       3.367781e-03  3.089198e-01
upto_sixth       1.195561e-03  3.228165e-01
second           4.181821e-03  3.921337e-01
third            1.262443e-02  4.846254e-01
fourth           3.532469e-03  1.061332e+00
fifth            1.662140e-03  7.943634e-01
sixth            1.201753e-03  4.719053e-01
ratio1           6.233128e-03  7.114897e-01
ratio2           5.693793e-03  8.427807e-01
ratio3           3.453762e-03  6.792525e-01
ratio4           3.953601e-03  7.854754e-01
ratio5           2.161928e-03  1.328832e+00
ratio6           2.585375e-03  6.656206e-01
selfinter        2.095349e-05  9.039045e-02
walktrap_vertex  1.108038e-03  7.544931e-01
bigcom1          1.205163e-04  6.418745e-02
bigcom2          0.000000e+00  2.298509e-19
bigcom3          4.557962e-06  7.534484e-02
bigcom4          7.746934e-04  3.369766e-02
bigcom6          0.000000e+00  0.000000e+00
bigcom8          3.938882e-04  1.693030e-01
bigcom9          0.000000e+00  3.469447e-20
bigcom11         0.000000e+00  1.301043e-20
bigcom13         0.000000e+00  2.710505e-21
bigcom15         0.000000e+00  8.239937e-20
bigcom16         0.000000e+00  1.084202e-21
bigcom21         0.000000e+00  7.806256e-20
bigcom22         4.220208e-05  5.139663e-02
bigcom24        -2.122673e-05  2.294560e-01
bigcom26         0.000000e+00  2.059984e-20
bigcom28         1.177583e-04  1.141183e-01
bigcom30         0.000000e+00  1.753697e-19
bigcom31         0.000000e+00  2.797242e-19
bigcom32         0.000000e+00  7.155734e-20
bigcom33         0.000000e+00  7.806256e-20
bigcom34         0.000000e+00  1.084202e-21
bigcom36         0.000000e+00  7.914676e-20
bigcom37         0.000000e+00  0.000000e+00
bigcom38         0.000000e+00  1.734723e-20
bigcom39         0.000000e+00  2.298509e-19
bigcom40         2.423360e-04  1.016406e-01
bigcom43         0.000000e+00  4.206704e-19
bigcom44         9.691095e-05  3.463674e-02
bigcom46         0.000000e+00  1.301043e-20
bigcom47         0.000000e+00  0.000000e+00
bigcom49         0.000000e+00  9.757820e-21
bigcom50         0.000000e+00  2.081668e-19
bigcom51         0.000000e+00  4.336809e-21
bigcom52         0.000000e+00  1.084202e-21
bigcom54         0.000000e+00  0.000000e+00
bigcom56         0.000000e+00  1.734723e-20
bigcom62         0.000000e+00  9.107298e-20
bigcom66         0.000000e+00  1.301043e-20
bigcom68         0.000000e+00  2.168404e-21
bigcom69         0.000000e+00  0.000000e+00
bigcom71         0.000000e+00  8.673617e-21
bigcom72         0.000000e+00  8.673617e-21
bigcom73         0.000000e+00  4.336809e-20
bigcom74         0.000000e+00  6.938894e-20
bigcom75         0.000000e+00  0.000000e+00
bigcom76         0.000000e+00  1.084202e-20
bigcom77         0.000000e+00  2.602085e-20
bigcom79         0.000000e+00  0.000000e+00
bigcom80         0.000000e+00  4.336809e-21
bigcom82         0.000000e+00  1.398621e-19
bigcom83         0.000000e+00  8.333333e-03
bigcom84         0.000000e+00  6.505213e-21
bigcom85         0.000000e+00  0.000000e+00
bigcom87         0.000000e+00  6.938894e-20
bigcom89         0.000000e+00  3.903128e-20
bigcom91         0.000000e+00  0.000000e+00
bigcom92         0.000000e+00  1.084202e-20
bigcom93         0.000000e+00  3.469447e-20
bigcom96         0.000000e+00  4.336809e-20
bigcom97         0.000000e+00  8.673617e-21
bigcom98         0.000000e+00  1.474515e-19
bigcom99         0.000000e+00  0.000000e+00
bigcom101        1.640551e-05  1.725807e-01
bigcom104        0.000000e+00  1.084202e-20
bigcom106        0.000000e+00  6.938894e-20
bigcom109        0.000000e+00  0.000000e+00
bigcom113        3.121395e-05  2.135814e-01
bigcom116        3.697705e-04  1.923784e-01
bigcom120        0.000000e+00  0.000000e+00
bigcom123        0.000000e+00  1.084202e-21
bigcom126        0.000000e+00  1.301043e-20
bigcom127        0.000000e+00  0.000000e+00
bigcom137        0.000000e+00  0.000000e+00
bigcom139        0.000000e+00  0.000000e+00
bigcom140        0.000000e+00  1.431147e-19
bigcom143        0.000000e+00  0.000000e+00
bigcom145        0.000000e+00  6.938894e-20
bigcom146        0.000000e+00  1.387779e-19
bigcom147        0.000000e+00  8.998878e-20
bigcom149        0.000000e+00  0.000000e+00
bigcom153        5.501653e-05  1.627724e-01
bigcom154        0.000000e+00  9.757820e-21
bigcom156        0.000000e+00  3.577867e-20
bigcom157        0.000000e+00  1.734723e-20
bigcom158        0.000000e+00  1.084202e-21
bigcom160        0.000000e+00  0.000000e+00
bigcom161        0.000000e+00  2.081668e-19
bigcom162        0.000000e+00  4.336809e-21
bigcom164        0.000000e+00  4.336809e-21
bigcom166        0.000000e+00  6.938894e-20
bigcom167        0.000000e+00  4.336809e-21
bigcom171        0.000000e+00  6.938894e-20
bigcom173        0.000000e+00  7.914676e-20
bigcom175        0.000000e+00  0.000000e+00
bigcom176        0.000000e+00  0.000000e+00
bigcom177        0.000000e+00  1.084202e-21
bigcom178        0.000000e+00  0.000000e+00
bigcom180        0.000000e+00  0.000000e+00
bigcom181        0.000000e+00  8.673617e-21
bigcom184        0.000000e+00  0.000000e+00
bigcom186        0.000000e+00  1.084202e-21
bigcom187        0.000000e+00  1.734723e-20
bigcom189        0.000000e+00  2.255141e-19
bigcom194        0.000000e+00  0.000000e+00
bigcom195        0.000000e+00  0.000000e+00
bigcom196        0.000000e+00  6.938894e-20
bigcom204        0.000000e+00  1.301043e-20
bigcom205        0.000000e+00  2.168404e-19
bigcom212        0.000000e+00  0.000000e+00
bigcom214        0.000000e+00  4.336809e-21
bigcom222        0.000000e+00  6.938894e-20
bigcom223        3.106124e-06  2.195031e-01
bigcom226        0.000000e+00  0.000000e+00
bigcom227        0.000000e+00  0.000000e+00
bigcom229        0.000000e+00  0.000000e+00
bigcom233        0.000000e+00  7.155734e-20
bigcom236        0.000000e+00  0.000000e+00
bigcom237        0.000000e+00  2.775558e-19
bigcom246        0.000000e+00  4.336809e-21
bigcom248        0.000000e+00  7.372575e-20
bigcom249        0.000000e+00  4.336809e-21
bigcom250        0.000000e+00  1.138412e-20
bigcom254        0.000000e+00  0.000000e+00
bigcom266        0.000000e+00  0.000000e+00
bigcom269        0.000000e+00  0.000000e+00
bigcom272        0.000000e+00  6.505213e-21
bigcom274        0.000000e+00  3.361027e-20
bigcom281        0.000000e+00  7.806256e-20
bigcom291        0.000000e+00  6.938894e-20
bigcom292        0.000000e+00  1.387779e-19
bigcom295        0.000000e+00  3.469447e-20
bigcom299        0.000000e+00  3.252607e-21
bigcom301        0.000000e+00  9.757820e-21
bigcom306        0.000000e+00  1.301043e-20
bigcom309        0.000000e+00  4.336809e-21
bigcom314        0.000000e+00  0.000000e+00
bigcom321        0.000000e+00  0.000000e+00
bigcom341        0.000000e+00  0.000000e+00
bigcom350        0.000000e+00  0.000000e+00
bigcom353        0.000000e+00  0.000000e+00
bigcom359        0.000000e+00  6.938894e-20
bigcom363        0.000000e+00  0.000000e+00
bigcom365        0.000000e+00  8.673617e-21
bigcom385        0.000000e+00  0.000000e+00
bigcom386        0.000000e+00  0.000000e+00
bigcom408        3.984465e-05  1.936672e-01
bigcom412        0.000000e+00  0.000000e+00
bigcom480        0.000000e+00  8.348357e-20
spin_vertex      1.292152e-03  5.641404e-01
membership_s1    4.160728e-04  3.965556e-01
membership_s3    0.000000e+00  1.452831e-19
membership_s4    2.749870e-04  2.539688e-01
membership_s5    1.276302e-04  9.044737e-02
membership_s6   -8.609263e-06  1.129032e-04
membership_s7    5.155639e-05  2.022897e-01
membership_s8    0.000000e+00  4.336809e-21
membership_s9    0.000000e+00  8.673617e-21
membership_s11   0.000000e+00  9.757820e-21
membership_s12   0.000000e+00  6.938894e-20
membership_s14   0.000000e+00  8.131516e-22
membership_s15   3.527469e-06  8.954192e-02
membership_s16   0.000000e+00  2.862294e-19
membership_s17   0.000000e+00  1.062518e-19
membership_s18   0.000000e+00  1.081492e-19
membership_s20   0.000000e+00  8.673617e-20
membership_s21   3.950740e-05  2.699721e-01
membership_s22   0.000000e+00  1.355253e-20
membership_s24   8.725336e-05  8.723890e-02
membership_s25   0.000000e+00  1.301043e-20
membership_s26   0.000000e+00  1.528725e-19
membership_s27   3.456539e-05  2.143874e-01
membership_s28  -4.783314e-08  1.704813e-02
membership_s30   1.658969e-04  1.550932e-01
membership_s31   7.423489e-06  4.737887e-02
membership_s32   2.012882e-06  3.382015e-03
membership_s33   0.000000e+00  1.084202e-21
membership_s36   7.885887e-06  5.255426e-02
membership_s37   0.000000e+00  8.402567e-20
V1               4.354967e-03  1.251498e+00
V2               2.403190e-03  1.864613e+00
pdi              6.845101e-04  3.547606e-01
adhesion         4.303541e-03  8.918919e-01
cohesion         4.813850e-03  8.975807e-01
inner            1.701992e-03  8.819455e-01
outer            3.236237e-03  2.020422e+00
ioratio          2.835014e-03  8.572657e-01
comsize          1.183171e-03  1.428685e+00
[1] "Dataset: all_targets Model GLM, run: 7 of 10 2015-06-18 00:17:17"
[1] "glmnet variable coefficients"
                     [,1]          [,2]
(Intercept)     -5.095178 -1.119311e+01
graph0           0.000000 -8.547082e-03
graph1           0.000000  0.000000e+00
graph2           0.000000 -2.070556e-03
graph3           0.000000  0.000000e+00
graph4           0.000000  0.000000e+00
graph5           0.000000 -4.003699e-05
graph6           0.000000  0.000000e+00
graph7           0.000000  0.000000e+00
graph8           0.000000  1.820723e-04
graph9           0.000000  0.000000e+00
graph10          0.000000  0.000000e+00
graph11          0.000000  0.000000e+00
graph12          0.000000  0.000000e+00
graph13          0.000000  0.000000e+00
graph14          0.000000  0.000000e+00
graph15          0.000000  3.785554e-06
graph16          0.000000  0.000000e+00
graph17          0.000000  0.000000e+00
graph18          0.000000  0.000000e+00
graph19          0.000000  0.000000e+00
graph20          0.000000 -1.780236e-06
graph21          0.000000  0.000000e+00
graph22          0.000000  5.870786e-06
graph23          0.000000  0.000000e+00
graph24          0.000000  0.000000e+00
graph25          0.000000  0.000000e+00
graph26          0.000000  1.027590e-07
graph27          0.000000  0.000000e+00
graph28          0.000000  0.000000e+00
graph29          0.000000 -3.180151e-03
orbit0           0.000000 -6.644785e-03
orbit1           0.000000  0.000000e+00
orbit2           0.000000  0.000000e+00
orbit3           0.000000 -1.565939e-03
orbit4           0.000000  1.450459e-10
orbit5           0.000000  0.000000e+00
orbit6           0.000000 -1.145093e-08
orbit7           0.000000  0.000000e+00
orbit8           0.000000 -2.951618e-05
orbit9           0.000000  9.778323e-07
orbit10          0.000000  0.000000e+00
orbit11          0.000000  0.000000e+00
orbit12          0.000000  2.784883e-06
orbit13          0.000000  0.000000e+00
orbit14          0.000000  1.965410e-04
orbit15          0.000000  1.308173e-08
orbit16          0.000000  0.000000e+00
orbit17          0.000000  0.000000e+00
orbit18          0.000000  1.559203e-08
orbit19          0.000000  0.000000e+00
orbit20          0.000000 -7.218042e-09
orbit21          0.000000  0.000000e+00
orbit22          0.000000 -2.195617e-10
orbit23          0.000000  0.000000e+00
orbit24          0.000000 -7.930228e-07
orbit25          0.000000 -1.237403e-07
orbit26          0.000000  0.000000e+00
orbit27          0.000000  0.000000e+00
orbit28          0.000000  8.450365e-10
orbit29          0.000000  0.000000e+00
orbit30          0.000000  0.000000e+00
orbit31          0.000000 -4.093721e-08
orbit32          0.000000  2.842960e-08
orbit33          0.000000  0.000000e+00
orbit34          0.000000  4.350106e-06
orbit35          0.000000 -4.787478e-07
orbit36          0.000000 -1.018410e-07
orbit37          0.000000 -1.142178e-09
orbit38          0.000000  0.000000e+00
orbit39          0.000000  7.690381e-06
orbit40          0.000000 -2.854334e-06
orbit41          0.000000 -1.556000e-07
orbit42          0.000000  0.000000e+00
orbit43          0.000000  6.730491e-06
orbit44          0.000000 -1.227801e-06
orbit45          0.000000 -3.438153e-06
orbit46          0.000000  7.397763e-07
orbit47          0.000000  0.000000e+00
orbit48          0.000000 -2.932809e-09
orbit49          0.000000  7.196833e-06
orbit50          0.000000 -2.582709e-05
orbit51          0.000000  3.791577e-05
orbit52          0.000000 -1.055228e-05
orbit53          0.000000  0.000000e+00
orbit54          0.000000  1.654931e-05
orbit55          0.000000  3.554641e-06
orbit56          0.000000 -5.897037e-06
orbit57          0.000000  0.000000e+00
orbit58          0.000000  0.000000e+00
orbit59          0.000000  0.000000e+00
orbit60          0.000000  3.104164e-05
orbit61          0.000000  0.000000e+00
orbit62          0.000000 -1.175101e-04
orbit63          0.000000  0.000000e+00
orbit64          0.000000  0.000000e+00
orbit65          0.000000 -3.987569e-04
orbit66          0.000000  3.241222e-05
orbit67          0.000000  6.389722e-06
orbit68          0.000000  0.000000e+00
orbit69          0.000000  0.000000e+00
orbit70          0.000000  1.957977e-04
orbit71          0.000000  0.000000e+00
orbit72          0.000000 -3.243896e-03
AP               0.000000  4.615235e-01
bet              0.000000 -4.024281e-07
ecc              0.000000  4.759050e-02
eccrad           0.000000  2.547584e-01
close            0.000000  1.210101e+00
constraint       0.000000  1.087304e+00
coreness         0.000000  2.866535e-02
knn              0.000000 -4.496107e-04
hubscore         0.000000  0.000000e+00
pagerank         0.000000 -5.122012e+00
trans            0.000000  3.280264e-01
evcent           0.000000  0.000000e+00
first            0.000000 -7.141302e-03
upto_second      0.000000 -1.305870e-05
upto_third       0.000000  0.000000e+00
upto_fourth      0.000000 -1.562833e-06
upto_fifth       0.000000  5.229401e-05
upto_sixth       0.000000  3.427523e-04
second           0.000000 -3.020985e-08
third            0.000000  6.253851e-07
fourth           0.000000 -6.829799e-05
fifth            0.000000  4.694493e-05
sixth            0.000000  1.117228e-06
ratio1           0.000000 -6.222397e-05
ratio2           0.000000 -1.589133e-03
ratio3           0.000000 -2.227032e-02
ratio4           0.000000  0.000000e+00
ratio5           0.000000 -3.158492e-01
ratio6           0.000000  1.993365e-05
selfinter        0.000000 -4.753920e-02
walktrap_vertex  0.000000 -3.977020e-01
bigcom1          0.000000  1.743178e-01
bigcom2          0.000000 -6.276439e-01
bigcom3          0.000000  1.205315e-01
bigcom4          0.000000  7.642791e-01
bigcom6          0.000000 -5.348213e-01
bigcom8          0.000000  1.025879e+00
bigcom9          0.000000 -7.692765e-01
bigcom11         0.000000 -6.501248e-01
bigcom13         0.000000 -7.112110e-01
bigcom15         0.000000 -3.935063e-01
bigcom16         0.000000 -5.896772e-01
bigcom21         0.000000 -5.818851e-01
bigcom22         0.000000  1.179320e+00
bigcom24         0.000000  3.399975e+00
bigcom26         0.000000 -1.035963e+00
bigcom28         0.000000  9.058406e-01
bigcom30         0.000000 -6.793783e-01
bigcom31         0.000000 -3.900691e-01
bigcom32         0.000000 -6.120099e-01
bigcom33         0.000000 -1.005495e-01
bigcom34         0.000000 -4.764417e-01
bigcom36         0.000000 -4.552104e-01
bigcom37         0.000000  0.000000e+00
bigcom38         0.000000 -1.018400e+00
bigcom39         0.000000 -8.851529e-01
bigcom40         0.000000  3.422169e-01
bigcom43         0.000000 -4.819955e-01
bigcom44         0.000000  1.612322e+00
bigcom46         0.000000 -7.176243e-01
bigcom47         0.000000 -4.152176e-01
bigcom49         0.000000 -5.861660e-01
bigcom50         0.000000 -5.488092e-01
bigcom51         0.000000 -4.296397e-01
bigcom52         0.000000 -4.298004e-01
bigcom54         0.000000 -3.197400e-01
bigcom56         0.000000 -3.340558e-01
bigcom62         0.000000 -6.242658e-01
bigcom66         0.000000 -4.998487e-01
bigcom68         0.000000 -3.080000e-01
bigcom69         0.000000 -4.590205e-01
bigcom71         0.000000 -5.896555e-01
bigcom72         0.000000 -4.615786e-01
bigcom73         0.000000 -5.095760e-01
bigcom74         0.000000 -5.777481e-01
bigcom75         0.000000 -3.524667e-01
bigcom76         0.000000 -3.404465e-01
bigcom77         0.000000 -4.417701e-01
bigcom79         0.000000 -1.440410e-01
bigcom80         0.000000 -3.217374e-01
bigcom82         0.000000 -3.087359e-01
bigcom83         0.000000  0.000000e+00
bigcom84         0.000000 -2.280572e-01
bigcom85         0.000000 -4.409385e-01
bigcom87         0.000000 -5.136410e-01
bigcom89         0.000000 -7.997929e-02
bigcom91         0.000000 -2.355447e-01
bigcom92         0.000000 -4.930634e-01
bigcom93         0.000000  0.000000e+00
bigcom96         0.000000 -4.849209e-01
bigcom97         0.000000 -5.425608e-01
bigcom98         0.000000 -1.171628e-01
bigcom99         0.000000 -5.568700e-01
bigcom101        0.000000  2.625867e+00
bigcom104        0.000000 -5.642900e-01
bigcom106        0.000000 -3.442909e-01
bigcom109        0.000000 -4.417171e-01
bigcom113        0.000000  2.980480e+00
bigcom116        0.000000  2.504949e+00
bigcom120        0.000000 -1.948023e-01
bigcom123        0.000000 -4.844068e-01
bigcom126        0.000000 -3.682836e-01
bigcom127        0.000000  0.000000e+00
bigcom137        0.000000 -5.573189e-01
bigcom139        0.000000 -6.486295e-01
bigcom140        0.000000 -4.859897e-01
bigcom143        0.000000 -2.209713e-01
bigcom145        0.000000 -1.614725e-01
bigcom146        0.000000 -2.406296e-01
bigcom147        0.000000 -6.218930e-01
bigcom149        0.000000 -4.962400e-01
bigcom153        0.000000  2.864112e+00
bigcom154        0.000000 -6.278715e-01
bigcom156        0.000000 -4.871204e-01
bigcom157        0.000000  0.000000e+00
bigcom158        0.000000 -5.595000e-01
bigcom160        0.000000 -5.404588e-01
bigcom161        0.000000 -4.176878e-01
bigcom162        0.000000 -4.219172e-01
bigcom164        0.000000 -3.807889e-01
bigcom166        0.000000 -7.936385e-01
bigcom167        0.000000 -7.841764e-01
bigcom171        0.000000 -4.804147e-01
bigcom173        0.000000 -6.039332e-01
bigcom175        0.000000 -2.011900e+00
bigcom176        0.000000 -6.649981e-01
bigcom177        0.000000 -8.287384e-01
bigcom178        0.000000 -5.810045e-01
bigcom180        0.000000 -5.297349e-01
bigcom181        0.000000 -6.428505e-01
bigcom184        0.000000 -5.624086e-01
bigcom186        0.000000 -1.788507e-01
bigcom187        0.000000 -3.548924e-02
bigcom189        0.000000 -7.793529e-01
bigcom194        0.000000 -6.156354e-01
bigcom195        0.000000 -4.479051e-01
bigcom196        0.000000 -7.192555e-04
bigcom204        0.000000 -8.123748e-01
bigcom205        0.000000 -1.353236e-01
bigcom212        0.000000 -7.676524e-01
bigcom214        0.000000 -3.528380e-01
bigcom222        0.000000 -2.986517e-01
bigcom223        0.000000  3.710254e+00
bigcom226        0.000000 -3.603111e-01
bigcom227        0.000000 -3.410964e-01
bigcom229        0.000000 -1.492466e-01
bigcom233        0.000000 -3.333849e-01
bigcom236        0.000000 -1.640025e-01
bigcom237        0.000000 -5.003581e-01
bigcom246        0.000000 -6.054444e-01
bigcom248        0.000000 -7.847470e-01
bigcom249        0.000000 -4.035070e-01
bigcom250        0.000000 -5.766953e-01
bigcom254        0.000000 -4.742092e-01
bigcom266        0.000000 -2.269628e-01
bigcom269        0.000000 -6.048223e-01
bigcom272        0.000000 -2.279269e-01
bigcom274        0.000000 -6.876010e-02
bigcom281        0.000000 -1.458731e-01
bigcom291        0.000000 -3.424905e-01
bigcom292        0.000000 -3.957304e-01
bigcom295        0.000000 -3.683845e-01
bigcom299        0.000000 -3.780556e-01
bigcom301        0.000000 -4.427880e-01
bigcom306        0.000000 -1.588580e-01
bigcom309        0.000000 -4.003136e-01
bigcom314        0.000000 -5.324651e-01
bigcom321        0.000000 -6.401054e-01
bigcom341        0.000000 -1.770557e-01
bigcom350        0.000000 -5.931048e-01
bigcom353        0.000000 -5.533888e-01
bigcom359        0.000000 -5.988461e-01
bigcom363        0.000000 -7.993628e-01
bigcom365        0.000000 -2.668252e-01
bigcom385        0.000000 -3.702126e-01
bigcom386        0.000000 -1.884513e-01
bigcom408        0.000000  3.526665e+00
bigcom412        0.000000 -6.566339e-01
bigcom480        0.000000 -7.032496e-01
spin_vertex      0.000000 -4.763262e-01
membership_s1    0.000000 -2.276852e-01
membership_s3    0.000000 -1.133197e+00
membership_s4    0.000000 -2.990060e-01
membership_s5    0.000000 -3.974981e-01
membership_s6    0.000000 -9.207680e-01
membership_s7    0.000000 -1.203537e-01
membership_s8    0.000000 -8.846610e-01
membership_s9    0.000000 -1.159382e+00
membership_s11   0.000000 -1.238621e+00
membership_s12   0.000000 -1.380764e+00
membership_s14   0.000000 -1.008477e+00
membership_s15   0.000000 -1.998892e-01
membership_s16   0.000000 -8.726081e-01
membership_s17   0.000000 -1.208876e+00
membership_s18   0.000000 -1.962788e+00
membership_s20   0.000000 -1.118856e+00
membership_s21   0.000000  5.272438e-02
membership_s22   0.000000 -1.565335e+00
membership_s24   0.000000  2.851296e-01
membership_s25   0.000000 -1.320681e+00
membership_s26   0.000000 -1.098959e+00
membership_s27   0.000000 -7.133512e-01
membership_s28   0.000000  1.983703e+00
membership_s30   0.000000 -1.166481e-01
membership_s31   0.000000 -5.673912e-01
membership_s32   0.000000 -1.265432e+00
membership_s33   0.000000 -1.360385e+00
membership_s36   0.000000 -2.585641e-01
membership_s37   0.000000 -1.997588e+00
V1               0.000000 -2.404805e+00
V2               0.000000 -1.081829e-01
pdi              0.000000  6.352925e+02
adhesion         0.000000 -1.725415e-04
cohesion         0.000000  6.542274e-05
inner            0.000000 -3.148790e-05
outer            0.000000 -9.956398e-06
ioratio          0.000000 -3.060480e-01
comsize          0.000000 -6.449596e-04
[1] "Dataset: all_targets Model GBM, run: 8 of 10 2015-06-18 00:18:44"
Iter   TrainDeviance   ValidDeviance   StepSize   Improve
     1        0.0740            -nan     0.0100   -0.0000
     2        0.0730            -nan     0.0100   -0.0000
     3        0.0720            -nan     0.0100    0.0001
     4        0.0712            -nan     0.0100   -0.0000
     5        0.0706            -nan     0.0100   -0.0000
     6        0.0699            -nan     0.0100   -0.0000
     7        0.0696            -nan     0.0100   -0.0000
     8        0.0691            -nan     0.0100   -0.0000
     9        0.0684            -nan     0.0100    0.0000
    10        0.0680            -nan     0.0100   -0.0000
    20        0.0631            -nan     0.0100   -0.0000
    40        0.0570            -nan     0.0100   -0.0000
    60        0.0522            -nan     0.0100   -0.0000
    80        0.0479            -nan     0.0100   -0.0000
   100        0.0445            -nan     0.0100   -0.0000
   120        0.0422            -nan     0.0100   -0.0000
   140        0.0399            -nan     0.0100   -0.0000
   160        0.0381            -nan     0.0100   -0.0000
   180        0.0364            -nan     0.0100   -0.0000
   200        0.0348            -nan     0.0100   -0.0000
   220        0.0333            -nan     0.0100   -0.0000
   240        0.0322            -nan     0.0100    0.0000
   260        0.0310            -nan     0.0100   -0.0000
   280        0.0299            -nan     0.0100   -0.0000
   300        0.0288            -nan     0.0100   -0.0000
   320        0.0280            -nan     0.0100   -0.0000
   340        0.0272            -nan     0.0100   -0.0000
   360        0.0264            -nan     0.0100   -0.0000
   376        0.0258            -nan     0.0100   -0.0000

[1] "GBM variable coefficients"
                            var     rel.inf
V2                           V2 6.016679134
ratio5                   ratio5 4.032771252
outer                     outer 3.545585414
V1                           V1 3.235810241
comsize                 comsize 2.955299119
pagerank               pagerank 2.461025350
spin_vertex         spin_vertex 2.444400120
orbit28                 orbit28 2.101846377
ioratio                 ioratio 2.090655132
knn                         knn 2.064571071
inner                     inner 2.019528544
fourth                   fourth 1.778619536
ratio2                   ratio2 1.768853414
ratio4                   ratio4 1.682289132
walktrap_vertex walktrap_vertex 1.657226333
adhesion               adhesion 1.622874685
trans                     trans 1.563217772
fifth                     fifth 1.525678140
ratio1                   ratio1 1.514944840
bet                         bet 1.424504738
orbit18                 orbit18 1.419314950
cohesion               cohesion 1.352299350
bigcom101             bigcom101 1.301141571
bigcom408             bigcom408 1.262212890
graph14                 graph14 1.194239615
bigcom153             bigcom153 1.170739115
graph13                 graph13 1.140145616
orbit35                 orbit35 1.117534436
graph1                   graph1 1.110745549
graph19                 graph19 0.964164998
sixth                     sixth 0.955941395
graph20                 graph20 0.919325282
orbit56                 orbit56 0.898930292
orbit24                 orbit24 0.897933315
orbit37                 orbit37 0.879660488
graph11                 graph11 0.859481544
graph5                   graph5 0.855449824
orbit39                 orbit39 0.810143110
bigcom24               bigcom24 0.782537049
bigcom36               bigcom36 0.772634825
graph23                 graph23 0.763136647
graph16                 graph16 0.719051386
graph10                 graph10 0.681227028
hubscore               hubscore 0.658067369
bigcom116             bigcom116 0.613141736
orbit46                 orbit46 0.610465959
graph3                   graph3 0.597714392
third                     third 0.588199934
bigcom223             bigcom223 0.578228488
orbit50                 orbit50 0.565348152
graph21                 graph21 0.565065006
graph25                 graph25 0.563415355
bigcom184             bigcom184 0.560096731
membership_s36   membership_s36 0.548455675
graph17                 graph17 0.513708604
upto_fourth         upto_fourth 0.512733562
upto_second         upto_second 0.511696964
orbit27                 orbit27 0.498502890
pdi                         pdi 0.496663056
orbit47                 orbit47 0.491271990
graph4                   graph4 0.488652633
orbit36                 orbit36 0.484787008
orbit31                 orbit31 0.477823778
orbit62                 orbit62 0.475145319
upto_sixth           upto_sixth 0.473679171
orbit16                 orbit16 0.464935349
close                     close 0.426060444
ratio3                   ratio3 0.422288373
constraint           constraint 0.420868384
graph7                   graph7 0.417784027
graph12                 graph12 0.388650462
orbit30                 orbit30 0.373492952
orbit5                   orbit5 0.365613024
orbit38                 orbit38 0.364916297
orbit65                 orbit65 0.361532050
orbit45                 orbit45 0.359340006
graph6                   graph6 0.356461785
graph0                   graph0 0.355616649
bigcom8                 bigcom8 0.345856805
orbit63                 orbit63 0.343045647
orbit40                 orbit40 0.342746295
orbit21                 orbit21 0.338028848
orbit49                 orbit49 0.332615754
orbit32                 orbit32 0.332076921
ratio6                   ratio6 0.327331581
orbit41                 orbit41 0.322695131
orbit7                   orbit7 0.312652657
orbit25                 orbit25 0.300060342
graph9                   graph9 0.292902217
orbit17                 orbit17 0.288068249
orbit9                   orbit9 0.284084954
orbit51                 orbit51 0.271602051
graph22                 graph22 0.266141931
AP                           AP 0.245668662
orbit44                 orbit44 0.241831537
ecc                         ecc 0.238392464
graph15                 graph15 0.235749997
graph24                 graph24 0.231412071
orbit20                 orbit20 0.226245972
orbit19                 orbit19 0.225657550
coreness               coreness 0.225610738
orbit42                 orbit42 0.220868501
graph18                 graph18 0.214491046
graph26                 graph26 0.210582238
bigcom40               bigcom40 0.203553324
membership_s7     membership_s7 0.197929908
selfinter             selfinter 0.191913784
orbit11                 orbit11 0.189245530
membership_s4     membership_s4 0.188724944
evcent                   evcent 0.187384533
bigcom28               bigcom28 0.183196741
graph2                   graph2 0.177294222
orbit53                 orbit53 0.171362081
orbit52                 orbit52 0.169966169
membership_s21   membership_s21 0.168998411
upto_fifth           upto_fifth 0.165656865
upto_third           upto_third 0.162726180
orbit54                 orbit54 0.160699380
bigcom4                 bigcom4 0.158173045
orbit59                 orbit59 0.152015991
orbit10                 orbit10 0.150984786
membership_s28   membership_s28 0.149744140
orbit29                 orbit29 0.148989343
orbit2                   orbit2 0.140548261
orbit69                 orbit69 0.135547079
membership_s24   membership_s24 0.134394902
orbit1                   orbit1 0.132937775
membership_s1     membership_s1 0.115102158
orbit22                 orbit22 0.114560829
orbit12                 orbit12 0.107461197
orbit4                   orbit4 0.099004347
membership_s15   membership_s15 0.086639702
membership_s30   membership_s30 0.083129864
bigcom22               bigcom22 0.079374098
orbit15                 orbit15 0.077920155
orbit13                 orbit13 0.077695129
orbit48                 orbit48 0.070053575
orbit26                 orbit26 0.059753709
orbit68                 orbit68 0.059317198
membership_s5     membership_s5 0.053940790
bigcom1                 bigcom1 0.047702589
graph8                   graph8 0.046128803
orbit67                 orbit67 0.045189895
orbit64                 orbit64 0.041335014
orbit60                 orbit60 0.041073949
membership_s6     membership_s6 0.038258246
membership_s31   membership_s31 0.034073762
orbit55                 orbit55 0.034039610
second                   second 0.033201467
orbit33                 orbit33 0.029116602
graph29                 graph29 0.027890346
membership_s27   membership_s27 0.024768236
orbit66                 orbit66 0.024603420
orbit70                 orbit70 0.016815676
bigcom44               bigcom44 0.016503489
orbit43                 orbit43 0.016256456
graph27                 graph27 0.016063191
graph28                 graph28 0.015178708
orbit6                   orbit6 0.014158537
orbit23                 orbit23 0.013685279
orbit71                 orbit71 0.009364175
orbit61                 orbit61 0.007438053
orbit0                   orbit0 0.000000000
orbit3                   orbit3 0.000000000
orbit8                   orbit8 0.000000000
orbit14                 orbit14 0.000000000
orbit34                 orbit34 0.000000000
orbit57                 orbit57 0.000000000
orbit58                 orbit58 0.000000000
orbit72                 orbit72 0.000000000
eccrad                   eccrad 0.000000000
first                     first 0.000000000
bigcom2                 bigcom2 0.000000000
bigcom3                 bigcom3 0.000000000
bigcom6                 bigcom6 0.000000000
bigcom9                 bigcom9 0.000000000
bigcom11               bigcom11 0.000000000
bigcom13               bigcom13 0.000000000
bigcom15               bigcom15 0.000000000
bigcom16               bigcom16 0.000000000
bigcom21               bigcom21 0.000000000
bigcom26               bigcom26 0.000000000
bigcom30               bigcom30 0.000000000
bigcom31               bigcom31 0.000000000
bigcom32               bigcom32 0.000000000
bigcom33               bigcom33 0.000000000
bigcom34               bigcom34 0.000000000
bigcom37               bigcom37 0.000000000
bigcom38               bigcom38 0.000000000
bigcom39               bigcom39 0.000000000
bigcom43               bigcom43 0.000000000
bigcom46               bigcom46 0.000000000
bigcom47               bigcom47 0.000000000
bigcom49               bigcom49 0.000000000
bigcom50               bigcom50 0.000000000
bigcom51               bigcom51 0.000000000
bigcom52               bigcom52 0.000000000
bigcom54               bigcom54 0.000000000
bigcom56               bigcom56 0.000000000
bigcom62               bigcom62 0.000000000
bigcom66               bigcom66 0.000000000
bigcom68               bigcom68 0.000000000
bigcom69               bigcom69 0.000000000
bigcom71               bigcom71 0.000000000
bigcom72               bigcom72 0.000000000
bigcom73               bigcom73 0.000000000
bigcom74               bigcom74 0.000000000
bigcom75               bigcom75 0.000000000
bigcom76               bigcom76 0.000000000
bigcom77               bigcom77 0.000000000
bigcom79               bigcom79 0.000000000
bigcom80               bigcom80 0.000000000
bigcom82               bigcom82 0.000000000
bigcom83               bigcom83 0.000000000
bigcom84               bigcom84 0.000000000
bigcom85               bigcom85 0.000000000
bigcom87               bigcom87 0.000000000
bigcom89               bigcom89 0.000000000
bigcom91               bigcom91 0.000000000
bigcom92               bigcom92 0.000000000
bigcom93               bigcom93 0.000000000
bigcom96               bigcom96 0.000000000
bigcom97               bigcom97 0.000000000
bigcom98               bigcom98 0.000000000
bigcom99               bigcom99 0.000000000
bigcom104             bigcom104 0.000000000
bigcom106             bigcom106 0.000000000
bigcom109             bigcom109 0.000000000
bigcom113             bigcom113 0.000000000
bigcom120             bigcom120 0.000000000
bigcom123             bigcom123 0.000000000
bigcom126             bigcom126 0.000000000
bigcom127             bigcom127 0.000000000
bigcom137             bigcom137 0.000000000
bigcom139             bigcom139 0.000000000
bigcom140             bigcom140 0.000000000
bigcom143             bigcom143 0.000000000
bigcom145             bigcom145 0.000000000
bigcom146             bigcom146 0.000000000
bigcom147             bigcom147 0.000000000
bigcom149             bigcom149 0.000000000
bigcom154             bigcom154 0.000000000
bigcom156             bigcom156 0.000000000
bigcom157             bigcom157 0.000000000
bigcom158             bigcom158 0.000000000
bigcom160             bigcom160 0.000000000
bigcom161             bigcom161 0.000000000
bigcom162             bigcom162 0.000000000
bigcom164             bigcom164 0.000000000
bigcom166             bigcom166 0.000000000
bigcom167             bigcom167 0.000000000
bigcom171             bigcom171 0.000000000
bigcom173             bigcom173 0.000000000
bigcom175             bigcom175 0.000000000
bigcom176             bigcom176 0.000000000
bigcom177             bigcom177 0.000000000
bigcom178             bigcom178 0.000000000
bigcom180             bigcom180 0.000000000
bigcom181             bigcom181 0.000000000
bigcom186             bigcom186 0.000000000
bigcom187             bigcom187 0.000000000
bigcom189             bigcom189 0.000000000
bigcom194             bigcom194 0.000000000
bigcom195             bigcom195 0.000000000
bigcom196             bigcom196 0.000000000
bigcom204             bigcom204 0.000000000
bigcom205             bigcom205 0.000000000
bigcom212             bigcom212 0.000000000
bigcom214             bigcom214 0.000000000
bigcom222             bigcom222 0.000000000
bigcom226             bigcom226 0.000000000
bigcom227             bigcom227 0.000000000
bigcom229             bigcom229 0.000000000
bigcom233             bigcom233 0.000000000
bigcom236             bigcom236 0.000000000
bigcom237             bigcom237 0.000000000
bigcom246             bigcom246 0.000000000
bigcom248             bigcom248 0.000000000
bigcom249             bigcom249 0.000000000
bigcom250             bigcom250 0.000000000
bigcom254             bigcom254 0.000000000
bigcom266             bigcom266 0.000000000
bigcom269             bigcom269 0.000000000
bigcom272             bigcom272 0.000000000
bigcom274             bigcom274 0.000000000
bigcom281             bigcom281 0.000000000
bigcom291             bigcom291 0.000000000
bigcom292             bigcom292 0.000000000
bigcom295             bigcom295 0.000000000
bigcom299             bigcom299 0.000000000
bigcom301             bigcom301 0.000000000
bigcom306             bigcom306 0.000000000
bigcom309             bigcom309 0.000000000
bigcom314             bigcom314 0.000000000
bigcom321             bigcom321 0.000000000
bigcom341             bigcom341 0.000000000
bigcom350             bigcom350 0.000000000
bigcom353             bigcom353 0.000000000
bigcom359             bigcom359 0.000000000
bigcom363             bigcom363 0.000000000
bigcom365             bigcom365 0.000000000
bigcom385             bigcom385 0.000000000
bigcom386             bigcom386 0.000000000
bigcom412             bigcom412 0.000000000
bigcom480             bigcom480 0.000000000
membership_s3     membership_s3 0.000000000
membership_s8     membership_s8 0.000000000
membership_s9     membership_s9 0.000000000
membership_s11   membership_s11 0.000000000
membership_s12   membership_s12 0.000000000
membership_s14   membership_s14 0.000000000
membership_s16   membership_s16 0.000000000
membership_s17   membership_s17 0.000000000
membership_s18   membership_s18 0.000000000
membership_s20   membership_s20 0.000000000
membership_s22   membership_s22 0.000000000
membership_s25   membership_s25 0.000000000
membership_s26   membership_s26 0.000000000
membership_s32   membership_s32 0.000000000
membership_s33   membership_s33 0.000000000
membership_s37   membership_s37 0.000000000
[1] "Dataset: all_targets Model RF, run: 8 of 10 2015-06-18 00:25:05"
     |      Out-of-bag   |
Tree |      MSE  %Var(y) |
   1 | 0.009801   160.27 |
   2 |   0.0109   178.19 |
   3 |  0.01086   177.56 |
   4 |  0.01022   167.17 |
   5 | 0.009947   162.65 |
   6 | 0.009616   157.24 |
   7 | 0.009106   148.90 |
   8 | 0.008999   147.14 |
   9 | 0.008812   144.10 |
  10 | 0.008502   139.02 |
  11 | 0.008321   136.07 |
  12 | 0.008146   133.21 |
  13 | 0.007912   129.38 |
  14 | 0.007847   128.31 |
  15 | 0.007732   126.43 |
  16 | 0.007732   126.44 |
  17 | 0.007668   125.39 |
  18 | 0.007611   124.46 |
  19 | 0.007574   123.85 |
  20 | 0.007497   122.59 |
  21 | 0.007412   121.20 |
  22 | 0.007361   120.36 |
  23 |  0.00734   120.03 |
  24 | 0.007328   119.82 |
  25 | 0.007286   119.14 |
  26 | 0.007228   118.19 |
  27 | 0.007229   118.21 |
  28 | 0.007202   117.77 |
  29 | 0.007188   117.54 |
  30 | 0.007182   117.44 |
  31 | 0.007172   117.27 |
  32 | 0.007134   116.65 |
  33 | 0.007111   116.28 |
  34 | 0.007083   115.83 |
  35 | 0.007073   115.66 |
  36 |  0.00707   115.61 |
  37 | 0.007053   115.32 |
  38 | 0.007052   115.32 |
  39 | 0.007039   115.10 |
  40 | 0.007027   114.90 |
  41 | 0.007016   114.72 |
  42 | 0.007007   114.57 |
  43 | 0.006991   114.32 |
  44 | 0.006963   113.85 |
  45 | 0.006955   113.73 |
  46 | 0.006955   113.72 |
  47 | 0.006945   113.57 |
  48 | 0.006932   113.36 |
  49 | 0.006907   112.95 |
  50 | 0.006899   112.80 |
  51 | 0.006892   112.69 |
  52 | 0.006885   112.58 |
  53 | 0.006884   112.57 |
  54 | 0.006876   112.44 |
  55 | 0.006882   112.53 |
  56 |  0.00688   112.50 |
  57 | 0.006874   112.40 |
  58 | 0.006873   112.39 |
  59 | 0.006865   112.26 |
  60 | 0.006869   112.32 |
  61 | 0.006862   112.21 |
  62 | 0.006845   111.92 |
  63 | 0.006838   111.82 |
  64 | 0.006827   111.63 |
  65 | 0.006817   111.47 |
  66 | 0.006811   111.37 |
  67 | 0.006806   111.29 |
  68 | 0.006802   111.23 |
  69 | 0.006801   111.20 |
  70 | 0.006795   111.11 |
  71 |  0.00679   111.02 |
  72 | 0.006784   110.94 |
  73 | 0.006783   110.91 |
  74 | 0.006782   110.90 |
  75 | 0.006781   110.88 |
  76 | 0.006777   110.82 |
  77 | 0.006766   110.64 |
  78 | 0.006767   110.65 |
  79 | 0.006761   110.56 |
  80 | 0.006754   110.43 |
  81 | 0.006747   110.33 |
  82 | 0.006751   110.40 |
  83 | 0.006751   110.40 |
  84 | 0.006765   110.62 |
  85 | 0.006765   110.62 |
  86 |  0.00676   110.54 |
  87 | 0.006761   110.56 |
  88 | 0.006761   110.56 |
  89 | 0.006761   110.55 |
  90 | 0.006754   110.44 |
  91 |  0.00675   110.38 |
  92 | 0.006746   110.31 |
  93 | 0.006745   110.29 |
  94 | 0.006746   110.30 |
  95 | 0.006741   110.24 |
  96 | 0.006745   110.29 |
  97 | 0.006741   110.24 |
  98 | 0.006739   110.19 |
  99 | 0.006737   110.17 |
 100 | 0.006737   110.16 |
[1] "Random Forest variable coefficients"
                      %IncMSE IncNodePurity
graph5           1.204294e-03  4.249973e-01
graph6           4.073177e-03  3.131904e-01
graph7           1.997743e-03  2.328346e-01
graph8           5.804026e-04  9.090217e-02
graph9           1.778775e-03  4.654197e-01
graph10          8.807470e-03  5.292063e-01
graph11          7.227315e-03  4.509423e-01
graph12          3.464908e-03  2.151137e-01
graph13          6.880715e-03  4.917877e-01
graph14          5.867375e-03  5.104151e-01
graph15          3.819653e-03  3.294511e-01
graph16          7.706480e-03  3.804113e-01
graph17          1.758064e-03  2.493766e-01
graph18          2.234595e-04  2.829536e-01
graph19          3.178086e-03  3.875107e-01
graph20          4.146757e-03  4.147960e-01
graph21          4.652873e-03  3.004179e-01
graph22          2.322563e-03  2.206804e-01
graph23          5.079509e-03  3.530619e-01
graph24          3.600119e-03  2.305298e-01
graph25          3.695359e-03  3.143051e-01
graph26          2.535550e-04  1.713591e-01
graph27          1.569557e-03  1.775735e-01
graph28          6.815966e-04  2.995726e-02
graph29          5.728276e-04  4.183673e-01
orbit0           5.653322e-04  1.199006e-01
orbit1           6.482845e-03  4.154852e-01
orbit2           1.572287e-03  2.251585e-01
orbit3           4.648110e-04  4.796803e-02
orbit4           3.483195e-03  3.182141e-01
orbit5           1.223008e-03  2.310943e-01
orbit6           2.428896e-03  3.650139e-01
orbit7           6.073338e-04  1.821376e-01
orbit8           1.564853e-03  3.130017e-01
orbit9           1.420064e-03  3.770804e-01
orbit10          1.249958e-03  1.629917e-01
orbit11          1.495747e-03  1.462699e-01
orbit12          2.914205e-03  1.968380e-01
orbit13          1.504910e-03  6.937874e-02
orbit14          1.216735e-03  4.775846e-02
orbit15          3.363377e-03  3.493634e-01
orbit16          1.524725e-03  2.867452e-01
orbit17          5.088011e-03  4.344939e-01
orbit18          1.158644e-02  8.293595e-01
orbit19          2.778291e-03  4.910723e-01
orbit20          3.625977e-03  3.614974e-01
orbit21          1.020809e-03  2.870550e-01
orbit22          4.231884e-03  5.176161e-01
orbit23          1.541694e-03  2.238151e-01
orbit24          3.498008e-03  6.013024e-01
orbit25          1.825345e-03  2.767863e-01
orbit26          3.233711e-03  3.005676e-01
orbit27          6.384123e-03  5.485868e-01
orbit28          6.336967e-03  4.011257e-01
orbit29          4.634516e-04  1.441335e-01
orbit30          1.991911e-03  1.372959e-01
orbit31          3.154806e-03  5.886362e-01
orbit32          1.558849e-03  2.752930e-01
orbit33          1.540585e-04  1.434327e-01
orbit34          5.098984e-03  1.228347e-01
orbit35          3.085142e-03  5.700308e-01
orbit36          1.467497e-03  2.603305e-01
orbit37          4.427203e-03  3.727418e-01
orbit38          2.628826e-03  3.138331e-01
orbit39          4.317010e-03  3.491560e-01
orbit40          3.949743e-04  1.935385e-01
orbit41          8.517554e-04  1.691252e-01
orbit42          3.985325e-04  8.877803e-02
orbit43          5.761378e-04  1.047867e-01
orbit44          8.744589e-04  9.793198e-02
orbit45          5.042026e-03  4.197494e-01
orbit46          8.030534e-03  4.628153e-01
orbit47          1.761979e-03  1.626997e-01
orbit48          6.286991e-04  5.387777e-02
orbit49          3.107740e-03  4.899445e-01
orbit50          4.616098e-04  1.834350e-01
orbit51          5.183422e-03  4.396975e-01
orbit52          1.249466e-03  1.896184e-01
orbit53          1.017239e-03  1.984873e-01
orbit54          3.038378e-03  2.008100e-01
orbit55          2.657198e-03  1.189990e-01
orbit56          5.102992e-03  5.953569e-01
orbit57          1.263562e-04  4.754956e-02
orbit58          1.473818e-03  1.606207e-01
orbit59          2.142764e-03  1.889593e-01
orbit60          6.509403e-04  4.797453e-02
orbit61          3.800642e-04  4.508425e-02
orbit62          2.027204e-03  3.730057e-01
orbit63          1.937725e-03  1.961065e-01
orbit64          1.459070e-04  1.143347e-01
orbit65          4.604510e-04  1.434538e-01
orbit66          5.924674e-05  8.949444e-02
orbit67          1.455456e-03  2.823961e-02
orbit68          5.582423e-04  1.139278e-01
orbit69          6.785829e-06  1.045281e-02
orbit70          3.645516e-05  5.292690e-02
orbit71          3.628070e-04  6.408854e-02
orbit72          2.698607e-04  2.782160e-01
AP               2.281627e-04  1.122839e-01
bet              1.296970e-03  6.793454e-01
ecc              3.810497e-04  7.537608e-02
eccrad           1.842179e-04  8.489520e-02
close            6.023297e-04  3.297428e-01
constraint       2.104604e-03  7.622328e-01
coreness         6.748935e-04  1.610460e-01
knn              4.759796e-03  8.638768e-01
hubscore         1.683844e-03  2.491027e-01
pagerank         1.848405e-03  7.193093e-01
trans            7.603727e-04  4.143619e-01
evcent           2.165134e-03  2.743050e-01
first            5.899908e-04  1.367047e-01
upto_second      2.342913e-03  4.404990e-01
upto_third       5.294149e-03  3.693317e-01
upto_fourth      5.563470e-03  3.842263e-01
upto_fifth       6.315143e-03  4.553151e-01
upto_sixth       7.530042e-04  2.776951e-01
second           1.645575e-03  2.105815e-01
third            7.935315e-03  7.970554e-01
fourth           4.832502e-03  9.128394e-01
fifth            8.551329e-03  1.118346e+00
sixth            3.821239e-03  4.264487e-01
ratio1           4.186730e-03  6.070417e-01
ratio2           3.718600e-03  9.601211e-01
ratio3           2.609046e-03  6.869031e-01
ratio4           2.506503e-03  1.111203e+00
ratio5           3.712160e-03  1.779864e+00
ratio6           2.882895e-03  8.440801e-01
selfinter        3.483150e-06  5.342960e-02
walktrap_vertex  1.479719e-03  7.397581e-01
bigcom1          6.028867e-05  1.799530e-02
bigcom2          0.000000e+00  6.938894e-20
bigcom3          2.291181e-05  1.101379e-01
bigcom4          1.831978e-03  5.833332e-02
bigcom6          0.000000e+00  0.000000e+00
bigcom8          2.204961e-04  1.841641e-01
bigcom9          0.000000e+00  1.387779e-19
bigcom11         0.000000e+00  0.000000e+00
bigcom13         0.000000e+00  0.000000e+00
bigcom15         0.000000e+00  1.040834e-19
bigcom16         0.000000e+00  6.938894e-20
bigcom21         0.000000e+00  6.938894e-20
bigcom22         1.295630e-04  7.840466e-02
bigcom24        -3.292815e-05  3.053926e-01
bigcom26         0.000000e+00  0.000000e+00
bigcom28         1.215685e-04  1.518426e-01
bigcom30         0.000000e+00  6.071532e-20
bigcom31         0.000000e+00  7.372575e-20
bigcom32         0.000000e+00  0.000000e+00
bigcom33         0.000000e+00  2.081668e-19
bigcom34         0.000000e+00  1.387779e-19
bigcom36         3.473407e-05  1.897478e-01
bigcom37         0.000000e+00  0.000000e+00
bigcom38         0.000000e+00  1.387779e-19
bigcom39         0.000000e+00  6.938894e-20
bigcom40         1.858910e-04  1.306856e-01
bigcom43         0.000000e+00  6.938894e-20
bigcom44         2.223487e-06  1.827163e-03
bigcom46         0.000000e+00  2.081668e-19
bigcom47         0.000000e+00  0.000000e+00
bigcom49         0.000000e+00  0.000000e+00
bigcom50         0.000000e+00  0.000000e+00
bigcom51         0.000000e+00  6.938894e-20
bigcom52         0.000000e+00  1.387779e-19
bigcom54         0.000000e+00  1.387779e-19
bigcom56         0.000000e+00  0.000000e+00
bigcom62         0.000000e+00  3.469447e-20
bigcom66         0.000000e+00  6.938894e-20
bigcom68         0.000000e+00  6.938894e-20
bigcom69         0.000000e+00  0.000000e+00
bigcom71         0.000000e+00  3.469447e-20
bigcom72         0.000000e+00  1.387779e-19
bigcom73         0.000000e+00  0.000000e+00
bigcom74         0.000000e+00  0.000000e+00
bigcom75         0.000000e+00  0.000000e+00
bigcom76         0.000000e+00  0.000000e+00
bigcom77         0.000000e+00  6.938894e-20
bigcom79         0.000000e+00  6.938894e-20
bigcom80         0.000000e+00  0.000000e+00
bigcom82         0.000000e+00  1.040834e-19
bigcom83         0.000000e+00  0.000000e+00
bigcom84         0.000000e+00  6.938894e-20
bigcom85         0.000000e+00  0.000000e+00
bigcom87         0.000000e+00  0.000000e+00
bigcom89         0.000000e+00  6.938894e-20
bigcom91         0.000000e+00  0.000000e+00
bigcom92         0.000000e+00  0.000000e+00
bigcom93         0.000000e+00  6.505213e-21
bigcom96         0.000000e+00  0.000000e+00
bigcom97         0.000000e+00  6.938894e-20
bigcom98         0.000000e+00  0.000000e+00
bigcom99         0.000000e+00  0.000000e+00
bigcom101        5.546771e-05  1.778767e-01
bigcom104        0.000000e+00  6.938894e-20
bigcom106        0.000000e+00  0.000000e+00
bigcom109        0.000000e+00  6.938894e-20
bigcom113        0.000000e+00  0.000000e+00
bigcom116        3.477457e-04  1.673770e-01
bigcom120        0.000000e+00  0.000000e+00
bigcom123        0.000000e+00  6.938894e-20
bigcom126        0.000000e+00  0.000000e+00
bigcom127        0.000000e+00  6.938894e-20
bigcom137        0.000000e+00  6.938894e-20
bigcom139        0.000000e+00  0.000000e+00
bigcom140        0.000000e+00  6.938894e-20
bigcom143        0.000000e+00  6.938894e-20
bigcom145        0.000000e+00  6.938894e-20
bigcom146        0.000000e+00  6.938894e-20
bigcom147        0.000000e+00  6.938894e-20
bigcom149        0.000000e+00  0.000000e+00
bigcom153        8.106815e-05  1.173231e-01
bigcom154        0.000000e+00  0.000000e+00
bigcom156        0.000000e+00  0.000000e+00
bigcom157        0.000000e+00  0.000000e+00
bigcom158        0.000000e+00  0.000000e+00
bigcom160        0.000000e+00  0.000000e+00
bigcom161        0.000000e+00  0.000000e+00
bigcom162        0.000000e+00  0.000000e+00
bigcom164        0.000000e+00  6.938894e-20
bigcom166        0.000000e+00  1.040834e-19
bigcom167        0.000000e+00  3.469447e-20
bigcom171        0.000000e+00  2.081668e-19
bigcom173        0.000000e+00  0.000000e+00
bigcom175        0.000000e+00  2.081668e-19
bigcom176        0.000000e+00  1.387779e-19
bigcom177        0.000000e+00  0.000000e+00
bigcom178        0.000000e+00  0.000000e+00
bigcom180        0.000000e+00  3.469447e-20
bigcom181        0.000000e+00  2.081668e-19
bigcom184        1.914539e-05  3.190871e-01
bigcom186        0.000000e+00  0.000000e+00
bigcom187        0.000000e+00  0.000000e+00
bigcom189        0.000000e+00  0.000000e+00
bigcom194        0.000000e+00  1.387779e-19
bigcom195        0.000000e+00  2.775558e-19
bigcom196        0.000000e+00  0.000000e+00
bigcom204        0.000000e+00  1.387779e-19
bigcom205        0.000000e+00  0.000000e+00
bigcom212        0.000000e+00  6.938894e-20
bigcom214        0.000000e+00  0.000000e+00
bigcom222        0.000000e+00  3.469447e-19
bigcom223        5.877478e-06  3.208685e-01
bigcom226        0.000000e+00  0.000000e+00
bigcom227        0.000000e+00  0.000000e+00
bigcom229        0.000000e+00  0.000000e+00
bigcom233        0.000000e+00  2.775558e-19
bigcom236        0.000000e+00  0.000000e+00
bigcom237        0.000000e+00  0.000000e+00
bigcom246        0.000000e+00  6.938894e-20
bigcom248        0.000000e+00  0.000000e+00
bigcom249        0.000000e+00  1.387779e-19
bigcom250        0.000000e+00  6.938894e-20
bigcom254        0.000000e+00  0.000000e+00
bigcom266        0.000000e+00  0.000000e+00
bigcom269        0.000000e+00  0.000000e+00
bigcom272        0.000000e+00  0.000000e+00
bigcom274        0.000000e+00  0.000000e+00
bigcom281        0.000000e+00  1.040834e-19
bigcom291        0.000000e+00  0.000000e+00
bigcom292        0.000000e+00  0.000000e+00
bigcom295        0.000000e+00  0.000000e+00
bigcom299        0.000000e+00  3.469447e-19
bigcom301        0.000000e+00  6.938894e-20
bigcom306        0.000000e+00  1.387779e-19
bigcom309        0.000000e+00  0.000000e+00
bigcom314        0.000000e+00  0.000000e+00
bigcom321        0.000000e+00  3.469447e-20
bigcom341        0.000000e+00  1.387779e-19
bigcom350        0.000000e+00  0.000000e+00
bigcom353        0.000000e+00  3.469447e-19
bigcom359        0.000000e+00  0.000000e+00
bigcom363        0.000000e+00  1.387779e-19
bigcom365        0.000000e+00  0.000000e+00
bigcom385        0.000000e+00  0.000000e+00
bigcom386        0.000000e+00  1.387779e-19
bigcom408        3.622816e-05  1.474092e-01
bigcom412        0.000000e+00  1.734723e-19
bigcom480        0.000000e+00  2.428613e-19
spin_vertex      1.145478e-03  8.322443e-01
membership_s1    9.867148e-05  1.870575e-01
membership_s3    0.000000e+00  6.938894e-20
membership_s4    3.235555e-04  2.460468e-01
membership_s5    4.028409e-05  7.703669e-02
membership_s6    4.228245e-05  7.759372e-02
membership_s7    1.360514e-05  2.040041e-01
membership_s8    0.000000e+00  6.938894e-20
membership_s9    0.000000e+00  3.469447e-20
membership_s11   0.000000e+00  1.647987e-19
membership_s12   0.000000e+00  6.938894e-20
membership_s14   0.000000e+00  6.938894e-20
membership_s15   2.528182e-05  7.436424e-02
membership_s16   0.000000e+00  6.938894e-20
membership_s17   0.000000e+00  6.938894e-20
membership_s18   0.000000e+00  0.000000e+00
membership_s20   0.000000e+00  0.000000e+00
membership_s21   6.174323e-05  2.036901e-01
membership_s22   0.000000e+00  6.938894e-20
membership_s24   1.543718e-04  1.084668e-01
membership_s25   0.000000e+00  6.938894e-20
membership_s26   0.000000e+00  6.938894e-20
membership_s27   2.237164e-05  2.088891e-01
membership_s28  -1.188130e-05  4.521402e-02
membership_s30   2.473342e-04  2.252813e-01
membership_s31  -7.537234e-06  8.343723e-02
membership_s32  -7.961143e-06  3.425188e-02
membership_s33   0.000000e+00  0.000000e+00
membership_s36   6.497469e-05  1.201802e-01
membership_s37   0.000000e+00  8.571429e-03
V1               3.600147e-03  1.041712e+00
V2               2.268868e-03  1.885863e+00
pdi              3.516817e-04  4.731512e-01
adhesion         6.645334e-03  1.085892e+00
cohesion         5.581873e-03  1.002465e+00
inner            4.362813e-03  1.133885e+00
outer            3.327353e-03  1.395903e+00
ioratio          4.324332e-03  1.088514e+00
comsize          1.709775e-03  1.446056e+00
[1] "Dataset: all_targets Model GLM, run: 8 of 10 2015-06-18 00:28:17"
[1] "glmnet variable coefficients"
                     [,1]          [,2]
(Intercept)     -5.084589 -7.922128e+00
graph0           0.000000 -7.461079e-03
graph1           0.000000  0.000000e+00
graph2           0.000000 -1.366229e-04
graph3           0.000000  0.000000e+00
graph4           0.000000  0.000000e+00
graph5           0.000000 -2.384083e-05
graph6           0.000000  0.000000e+00
graph7           0.000000  0.000000e+00
graph8           0.000000  0.000000e+00
graph9           0.000000  0.000000e+00
graph10          0.000000  0.000000e+00
graph11          0.000000  0.000000e+00
graph12          0.000000  0.000000e+00
graph13          0.000000  0.000000e+00
graph14          0.000000  0.000000e+00
graph15          0.000000  3.174652e-06
graph16          0.000000  0.000000e+00
graph17          0.000000  0.000000e+00
graph18          0.000000  0.000000e+00
graph19          0.000000  0.000000e+00
graph20          0.000000 -2.592904e-07
graph21          0.000000  0.000000e+00
graph22          0.000000  5.241453e-06
graph23          0.000000  0.000000e+00
graph24          0.000000  0.000000e+00
graph25          0.000000 -6.234499e-08
graph26          0.000000  1.745646e-07
graph27          0.000000  0.000000e+00
graph28          0.000000  0.000000e+00
graph29          0.000000 -2.721675e-03
orbit0           0.000000 -6.833840e-03
orbit1           0.000000  7.033808e-06
orbit2           0.000000  0.000000e+00
orbit3           0.000000 -1.807470e-04
orbit4           0.000000  4.491905e-08
orbit5           0.000000  0.000000e+00
orbit6           0.000000  0.000000e+00
orbit7           0.000000  0.000000e+00
orbit8           0.000000 -1.911754e-05
orbit9           0.000000  0.000000e+00
orbit10          0.000000  0.000000e+00
orbit11          0.000000  0.000000e+00
orbit12          0.000000  8.305794e-06
orbit13          0.000000  0.000000e+00
orbit14          0.000000  0.000000e+00
orbit15          0.000000  2.924503e-08
orbit16          0.000000  0.000000e+00
orbit17          0.000000  0.000000e+00
orbit18          0.000000  1.255637e-08
orbit19          0.000000  1.381666e-10
orbit20          0.000000 -4.297749e-09
orbit21          0.000000  0.000000e+00
orbit22          0.000000 -4.637511e-11
orbit23          0.000000  0.000000e+00
orbit24          0.000000 -1.981997e-07
orbit25          0.000000 -1.722932e-07
orbit26          0.000000  0.000000e+00
orbit27          0.000000  0.000000e+00
orbit28          0.000000  1.124007e-07
orbit29          0.000000  3.917045e-08
orbit30          0.000000  0.000000e+00
orbit31          0.000000 -3.082025e-08
orbit32          0.000000  9.424236e-09
orbit33          0.000000  0.000000e+00
orbit34          0.000000  2.508847e-06
orbit35          0.000000 -6.023262e-07
orbit36          0.000000 -1.142472e-08
orbit37          0.000000  0.000000e+00
orbit38          0.000000  0.000000e+00
orbit39          0.000000  5.752372e-06
orbit40          0.000000 -1.042912e-06
orbit41          0.000000  0.000000e+00
orbit42          0.000000  0.000000e+00
orbit43          0.000000  1.302159e-06
orbit44          0.000000 -1.314698e-06
orbit45          0.000000 -8.094402e-06
orbit46          0.000000  1.709728e-06
orbit47          0.000000  0.000000e+00
orbit48          0.000000  0.000000e+00
orbit49          0.000000  1.355810e-06
orbit50          0.000000 -1.381643e-05
orbit51          0.000000  1.565640e-05
orbit52          0.000000 -2.542838e-06
orbit53          0.000000  0.000000e+00
orbit54          0.000000  1.187135e-05
orbit55          0.000000  1.560379e-06
orbit56          0.000000 -3.906369e-05
orbit57          0.000000  0.000000e+00
orbit58          0.000000  0.000000e+00
orbit59          0.000000  0.000000e+00
orbit60          0.000000  1.622115e-05
orbit61          0.000000  0.000000e+00
orbit62          0.000000 -1.233640e-04
orbit63          0.000000  0.000000e+00
orbit64          0.000000 -2.912247e-06
orbit65          0.000000 -2.768465e-04
orbit66          0.000000  6.741336e-05
orbit67          0.000000  3.075284e-09
orbit68          0.000000 -6.119813e-06
orbit69          0.000000  1.768587e-05
orbit70          0.000000  9.199556e-06
orbit71          0.000000 -2.538927e-05
orbit72          0.000000 -2.760785e-03
AP               0.000000  5.429908e-01
bet              0.000000  0.000000e+00
ecc              0.000000  7.952837e-02
eccrad           0.000000  4.766930e-01
close            0.000000  1.559298e-01
constraint       0.000000  6.535855e-01
coreness         0.000000  2.552369e-02
knn              0.000000  1.332108e-04
hubscore         0.000000  0.000000e+00
pagerank         0.000000 -5.930854e+00
trans            0.000000  5.943754e-01
evcent           0.000000  1.805975e-01
first            0.000000 -7.031088e-03
upto_second      0.000000  0.000000e+00
upto_third       0.000000  0.000000e+00
upto_fourth      0.000000  0.000000e+00
upto_fifth       0.000000  9.761902e-05
upto_sixth       0.000000  3.653935e-05
second           0.000000  0.000000e+00
third            0.000000  0.000000e+00
fourth           0.000000 -5.433797e-05
fifth            0.000000  8.293375e-05
sixth            0.000000  0.000000e+00
ratio1           0.000000  0.000000e+00
ratio2           0.000000 -1.301119e-03
ratio3           0.000000 -1.778925e-02
ratio4           0.000000  0.000000e+00
ratio5           0.000000  0.000000e+00
ratio6           0.000000 -1.297395e-05
selfinter        0.000000 -1.640343e-01
walktrap_vertex  0.000000 -2.889961e-01
bigcom1          0.000000  2.248208e-03
bigcom2          0.000000 -4.474223e-01
bigcom3          0.000000  1.850097e-01
bigcom4          0.000000  6.796795e-01
bigcom6          0.000000 -2.972856e-01
bigcom8          0.000000  9.240291e-01
bigcom9          0.000000 -5.511167e-01
bigcom11         0.000000 -3.135174e-01
bigcom13         0.000000 -5.414800e-01
bigcom15         0.000000 -2.749277e-01
bigcom16         0.000000 -6.002193e-01
bigcom21         0.000000 -6.334210e-01
bigcom22         0.000000  9.933952e-01
bigcom24         0.000000  3.376648e+00
bigcom26         0.000000 -9.943885e-01
bigcom28         0.000000  4.151415e-01
bigcom30         0.000000 -6.070210e-01
bigcom31         0.000000 -2.244634e-01
bigcom32         0.000000 -3.406520e-01
bigcom33         0.000000 -4.253450e-02
bigcom34         0.000000 -2.448421e-01
bigcom36         0.000000  2.762158e+00
bigcom37         0.000000  0.000000e+00
bigcom38         0.000000 -7.584366e-01
bigcom39         0.000000 -5.964043e-01
bigcom40         0.000000  3.156430e-01
bigcom43         0.000000 -2.880391e-01
bigcom44         0.000000  8.941206e-01
bigcom46         0.000000 -3.250880e-01
bigcom47         0.000000 -2.317771e-01
bigcom49         0.000000 -4.535313e-01
bigcom50         0.000000 -4.885272e-01
bigcom51         0.000000 -2.580691e-01
bigcom52         0.000000 -4.529941e-01
bigcom54         0.000000 -2.755005e-01
bigcom56         0.000000 -2.003479e-01
bigcom62         0.000000 -4.141743e-01
bigcom66         0.000000 -1.804251e-01
bigcom68         0.000000 -2.674507e-01
bigcom69         0.000000 -4.833996e-01
bigcom71         0.000000 -4.986891e-01
bigcom72         0.000000 -4.511548e-01
bigcom73         0.000000 -1.533650e-01
bigcom74         0.000000 -4.639261e-01
bigcom75         0.000000 -1.013102e-01
bigcom76         0.000000 -2.288121e-01
bigcom77         0.000000 -3.697183e-01
bigcom79         0.000000 -1.247101e-01
bigcom80         0.000000 -1.732807e-01
bigcom82         0.000000 -3.132073e-01
bigcom83         0.000000  0.000000e+00
bigcom84         0.000000 -2.039308e-01
bigcom85         0.000000 -3.471146e-01
bigcom87         0.000000 -1.767120e-01
bigcom89         0.000000 -1.067903e-01
bigcom91         0.000000 -2.439030e-01
bigcom92         0.000000 -4.820720e-01
bigcom93         0.000000  0.000000e+00
bigcom96         0.000000 -4.158827e-01
bigcom97         0.000000 -4.796365e-01
bigcom98         0.000000 -1.225521e-01
bigcom99         0.000000 -5.601148e-01
bigcom101        0.000000  2.465382e+00
bigcom104        0.000000 -3.787161e-01
bigcom106        0.000000 -1.656006e-01
bigcom109        0.000000 -2.977900e-01
bigcom113        0.000000 -7.018504e-01
bigcom116        0.000000  2.486927e+00
bigcom120        0.000000 -1.155431e-01
bigcom123        0.000000 -2.400684e-01
bigcom126        0.000000 -2.664191e-01
bigcom127        0.000000 -3.081446e-02
bigcom137        0.000000 -3.997661e-01
bigcom139        0.000000 -2.224238e-01
bigcom140        0.000000 -3.276980e-01
bigcom143        0.000000 -6.599688e-02
bigcom145        0.000000 -2.383550e-01
bigcom146        0.000000 -1.153972e-01
bigcom147        0.000000 -5.436252e-01
bigcom149        0.000000 -2.915659e-01
bigcom153        0.000000  2.981321e+00
bigcom154        0.000000 -4.605763e-01
bigcom156        0.000000 -3.573234e-01
bigcom157        0.000000  0.000000e+00
bigcom158        0.000000 -3.434452e-01
bigcom160        0.000000 -1.467202e-01
bigcom161        0.000000 -3.106265e-01
bigcom162        0.000000 -4.306789e-01
bigcom164        0.000000 -2.029597e-01
bigcom166        0.000000 -6.997348e-01
bigcom167        0.000000 -4.634957e-01
bigcom171        0.000000 -4.063501e-01
bigcom173        0.000000 -3.800352e-01
bigcom175        0.000000 -1.193512e+00
bigcom176        0.000000 -5.276737e-01
bigcom177        0.000000 -6.836290e-01
bigcom178        0.000000 -4.129714e-01
bigcom180        0.000000 -2.259223e-01
bigcom181        0.000000 -4.473401e-01
bigcom184        0.000000  4.058064e+00
bigcom186        0.000000 -1.006688e-01
bigcom187        0.000000 -1.430212e-02
bigcom189        0.000000 -7.091268e-01
bigcom194        0.000000 -5.230119e-01
bigcom195        0.000000 -2.718727e-01
bigcom196        0.000000 -3.186265e-03
bigcom204        0.000000 -4.153085e-01
bigcom205        0.000000 -4.933479e-02
bigcom212        0.000000 -7.024559e-01
bigcom214        0.000000 -2.503261e-01
bigcom222        0.000000 -9.287508e-02
bigcom223        0.000000  3.632584e+00
bigcom226        0.000000 -3.170779e-01
bigcom227        0.000000 -2.251729e-01
bigcom229        0.000000 -1.110347e-01
bigcom233        0.000000 -1.858105e-01
bigcom236        0.000000 -5.288287e-02
bigcom237        0.000000 -3.027284e-01
bigcom246        0.000000 -3.951856e-01
bigcom248        0.000000 -6.158555e-01
bigcom249        0.000000 -1.947902e-01
bigcom250        0.000000 -4.916543e-01
bigcom254        0.000000 -3.576876e-01
bigcom266        0.000000 -1.362230e-01
bigcom269        0.000000 -4.512277e-01
bigcom272        0.000000 -1.772122e-01
bigcom274        0.000000  0.000000e+00
bigcom281        0.000000 -1.055896e-01
bigcom291        0.000000 -1.941712e-01
bigcom292        0.000000 -2.551427e-01
bigcom295        0.000000 -1.103839e-01
bigcom299        0.000000 -6.197597e-02
bigcom301        0.000000 -3.368169e-01
bigcom306        0.000000 -2.046988e-01
bigcom309        0.000000 -3.996841e-01
bigcom314        0.000000 -2.798028e-01
bigcom321        0.000000 -3.593278e-01
bigcom341        0.000000 -2.724005e-02
bigcom350        0.000000 -5.911506e-01
bigcom353        0.000000 -5.654234e-01
bigcom359        0.000000 -4.690122e-01
bigcom363        0.000000 -7.572173e-01
bigcom365        0.000000 -5.611966e-02
bigcom385        0.000000 -3.213112e-01
bigcom386        0.000000 -2.067299e-01
bigcom408        0.000000  3.429275e+00
bigcom412        0.000000 -4.420547e-01
bigcom480        0.000000 -5.103002e-01
spin_vertex      0.000000 -3.505313e-01
membership_s1    0.000000 -3.580267e-01
membership_s3    0.000000 -9.553373e-01
membership_s4    0.000000 -1.409658e-01
membership_s5    0.000000 -2.585500e-01
membership_s6    0.000000 -4.343340e-01
membership_s7    0.000000  1.682066e-01
membership_s8    0.000000 -6.013035e-01
membership_s9    0.000000 -9.377967e-01
membership_s11   0.000000 -1.051631e+00
membership_s12   0.000000 -9.170890e-01
membership_s14   0.000000 -4.199379e-01
membership_s15   0.000000 -3.309672e-02
membership_s16   0.000000 -7.013831e-01
membership_s17   0.000000 -7.666347e-01
membership_s18   0.000000 -1.496833e+00
membership_s20   0.000000 -7.841577e-01
membership_s21   0.000000  2.595817e-01
membership_s22   0.000000 -1.669303e+00
membership_s24   0.000000  4.606476e-01
membership_s25   0.000000 -9.625597e-01
membership_s26   0.000000 -6.965856e-01
membership_s27   0.000000 -6.733892e-01
membership_s28   0.000000  1.280464e+00
membership_s30   0.000000  1.446824e-01
membership_s31   0.000000 -3.506491e-01
membership_s32   0.000000 -7.556029e-01
membership_s33   0.000000 -1.061144e+00
membership_s36   0.000000 -7.311547e-02
membership_s37   0.000000 -1.510565e+00
V1               0.000000 -2.621049e-01
V2               0.000000  3.269639e-01
pdi              0.000000  3.802173e+02
adhesion         0.000000 -1.196570e-04
cohesion         0.000000  4.298480e-05
inner            0.000000 -2.940101e-05
outer            0.000000 -4.266772e-06
ioratio          0.000000  3.913359e-02
comsize          0.000000 -5.343614e-04
[1] "Dataset: all_targets Model GBM, run: 9 of 10 2015-06-18 00:29:26"
Iter   TrainDeviance   ValidDeviance   StepSize   Improve
     1        0.0735            -nan     0.0100    0.0000
     2        0.0729            -nan     0.0100    0.0000
     3        0.0722            -nan     0.0100   -0.0000
     4        0.0716            -nan     0.0100   -0.0000
     5        0.0711            -nan     0.0100   -0.0000
     6        0.0701            -nan     0.0100   -0.0000
     7        0.0696            -nan     0.0100   -0.0000
     8        0.0686            -nan     0.0100   -0.0000
     9        0.0683            -nan     0.0100    0.0000
    10        0.0678            -nan     0.0100   -0.0000
    20        0.0633            -nan     0.0100   -0.0000
    40        0.0569            -nan     0.0100   -0.0000
    60        0.0518            -nan     0.0100   -0.0000
    80        0.0477            -nan     0.0100   -0.0000
   100        0.0445            -nan     0.0100   -0.0000
   120        0.0419            -nan     0.0100   -0.0000
   140        0.0396            -nan     0.0100   -0.0000
   160        0.0376            -nan     0.0100   -0.0000
   180        0.0355            -nan     0.0100   -0.0000
   200        0.0339            -nan     0.0100   -0.0000
   220        0.0324            -nan     0.0100   -0.0000
   240        0.0310            -nan     0.0100   -0.0000
   260        0.0298            -nan     0.0100   -0.0000
   280        0.0288            -nan     0.0100   -0.0000
   300        0.0277            -nan     0.0100   -0.0000
   320        0.0269            -nan     0.0100   -0.0000
   340        0.0260            -nan     0.0100   -0.0000
   360        0.0253            -nan     0.0100   -0.0000
   376        0.0246            -nan     0.0100   -0.0000

[1] "GBM variable coefficients"
                            var     rel.inf
V2                           V2 5.981730438
ratio5                   ratio5 3.839590651
outer                     outer 3.266327938
ratio2                   ratio2 3.031772704
V1                           V1 2.954142450
pagerank               pagerank 2.657389286
comsize                 comsize 2.409212480
ratio1                   ratio1 2.248670656
fourth                   fourth 1.879745277
knn                         knn 1.865376722
inner                     inner 1.864742994
adhesion               adhesion 1.752250295
walktrap_vertex walktrap_vertex 1.691513405
fifth                     fifth 1.679655324
graph13                 graph13 1.622934614
spin_vertex         spin_vertex 1.600352162
orbit18                 orbit18 1.414990672
cohesion               cohesion 1.412050237
bigcom101             bigcom101 1.381478807
graph23                 graph23 1.334250470
ioratio                 ioratio 1.292052897
bet                         bet 1.219839130
bigcom408             bigcom408 1.134904014
orbit39                 orbit39 1.130469076
bigcom36               bigcom36 0.993281139
orbit24                 orbit24 0.990177157
orbit56                 orbit56 0.975776102
trans                     trans 0.965455611
ratio4                   ratio4 0.944415528
orbit62                 orbit62 0.939935821
orbit28                 orbit28 0.926638895
graph11                 graph11 0.922984710
graph6                   graph6 0.915210523
orbit35                 orbit35 0.892934570
graph1                   graph1 0.884839390
graph19                 graph19 0.858399280
graph21                 graph21 0.837576446
orbit46                 orbit46 0.829962177
orbit63                 orbit63 0.808066221
graph3                   graph3 0.752716537
orbit21                 orbit21 0.740605232
graph17                 graph17 0.696080481
ratio6                   ratio6 0.689903678
third                     third 0.669173669
orbit5                   orbit5 0.667775573
ratio3                   ratio3 0.655412622
graph12                 graph12 0.651371124
sixth                     sixth 0.645957172
orbit36                 orbit36 0.645492711
hubscore               hubscore 0.632915604
bigcom113             bigcom113 0.617963300
graph9                   graph9 0.594034932
graph22                 graph22 0.585420024
graph10                 graph10 0.564510889
orbit30                 orbit30 0.559669369
orbit37                 orbit37 0.547478797
graph14                 graph14 0.527384217
bigcom184             bigcom184 0.523042966
upto_fifth           upto_fifth 0.522953242
orbit19                 orbit19 0.506891154
close                     close 0.492711437
graph16                 graph16 0.484843738
orbit1                   orbit1 0.481987991
orbit9                   orbit9 0.467205053
orbit45                 orbit45 0.460610490
membership_s1     membership_s1 0.452452557
orbit27                 orbit27 0.448368383
orbit38                 orbit38 0.443794869
pdi                         pdi 0.436016315
upto_sixth           upto_sixth 0.434199010
orbit31                 orbit31 0.430997076
membership_s36   membership_s36 0.426190717
constraint           constraint 0.425361016
bigcom24               bigcom24 0.418314956
orbit47                 orbit47 0.415817168
graph2                   graph2 0.398667001
membership_s15   membership_s15 0.395810994
graph7                   graph7 0.389545142
graph5                   graph5 0.385977427
graph26                 graph26 0.378962834
graph4                   graph4 0.376071913
graph8                   graph8 0.375987698
orbit17                 orbit17 0.371764829
bigcom223             bigcom223 0.366419222
bigcom8                 bigcom8 0.358090533
orbit25                 orbit25 0.356263386
orbit44                 orbit44 0.352669940
bigcom4                 bigcom4 0.348363111
orbit15                 orbit15 0.324059434
orbit4                   orbit4 0.315349973
graph20                 graph20 0.309812804
bigcom116             bigcom116 0.300248881
graph15                 graph15 0.298998724
orbit40                 orbit40 0.296228231
bigcom28               bigcom28 0.292824741
orbit16                 orbit16 0.281913897
ecc                         ecc 0.267855098
orbit50                 orbit50 0.266377842
membership_s30   membership_s30 0.263488141
orbit48                 orbit48 0.259457764
orbit11                 orbit11 0.256262451
upto_fourth         upto_fourth 0.252341715
graph18                 graph18 0.249107307
upto_second         upto_second 0.246539729
orbit20                 orbit20 0.243156455
membership_s27   membership_s27 0.238068655
orbit65                 orbit65 0.237729245
graph25                 graph25 0.231084209
membership_s7     membership_s7 0.228181429
orbit60                 orbit60 0.223960792
orbit49                 orbit49 0.222140065
orbit69                 orbit69 0.219402927
graph24                 graph24 0.215129484
membership_s21   membership_s21 0.210129367
orbit59                 orbit59 0.201112118
orbit41                 orbit41 0.196741086
orbit53                 orbit53 0.188054816
orbit32                 orbit32 0.186803178
orbit7                   orbit7 0.182738340
orbit68                 orbit68 0.179354884
orbit33                 orbit33 0.179188705
orbit10                 orbit10 0.163180645
orbit6                   orbit6 0.154588095
second                   second 0.142664740
orbit54                 orbit54 0.126036039
upto_third           upto_third 0.125687024
membership_s4     membership_s4 0.118597169
membership_s5     membership_s5 0.118414004
bigcom40               bigcom40 0.114074165
membership_s28   membership_s28 0.113509182
graph0                   graph0 0.113325571
orbit51                 orbit51 0.108671688
AP                           AP 0.108549296
graph27                 graph27 0.106979222
membership_s24   membership_s24 0.106421978
orbit29                 orbit29 0.103538186
bigcom22               bigcom22 0.103480912
orbit26                 orbit26 0.099128468
orbit2                   orbit2 0.089962234
orbit23                 orbit23 0.089525262
orbit55                 orbit55 0.079467829
orbit58                 orbit58 0.067165496
orbit22                 orbit22 0.063567499
membership_s6     membership_s6 0.059153467
orbit61                 orbit61 0.057590207
coreness               coreness 0.054895417
evcent                   evcent 0.052289490
selfinter             selfinter 0.051989916
orbit42                 orbit42 0.048315407
bigcom44               bigcom44 0.047544567
orbit13                 orbit13 0.035217558
orbit52                 orbit52 0.028590501
bigcom1                 bigcom1 0.026352139
orbit64                 orbit64 0.026129399
orbit12                 orbit12 0.025519011
membership_s31   membership_s31 0.022693755
graph29                 graph29 0.014735709
orbit66                 orbit66 0.014033111
orbit43                 orbit43 0.012958542
orbit57                 orbit57 0.009448645
orbit71                 orbit71 0.006836387
graph28                 graph28 0.004015211
orbit0                   orbit0 0.000000000
orbit3                   orbit3 0.000000000
orbit8                   orbit8 0.000000000
orbit14                 orbit14 0.000000000
orbit34                 orbit34 0.000000000
orbit67                 orbit67 0.000000000
orbit70                 orbit70 0.000000000
orbit72                 orbit72 0.000000000
eccrad                   eccrad 0.000000000
first                     first 0.000000000
bigcom2                 bigcom2 0.000000000
bigcom3                 bigcom3 0.000000000
bigcom6                 bigcom6 0.000000000
bigcom9                 bigcom9 0.000000000
bigcom11               bigcom11 0.000000000
bigcom13               bigcom13 0.000000000
bigcom15               bigcom15 0.000000000
bigcom16               bigcom16 0.000000000
bigcom21               bigcom21 0.000000000
bigcom26               bigcom26 0.000000000
bigcom30               bigcom30 0.000000000
bigcom31               bigcom31 0.000000000
bigcom32               bigcom32 0.000000000
bigcom33               bigcom33 0.000000000
bigcom34               bigcom34 0.000000000
bigcom37               bigcom37 0.000000000
bigcom38               bigcom38 0.000000000
bigcom39               bigcom39 0.000000000
bigcom43               bigcom43 0.000000000
bigcom46               bigcom46 0.000000000
bigcom47               bigcom47 0.000000000
bigcom49               bigcom49 0.000000000
bigcom50               bigcom50 0.000000000
bigcom51               bigcom51 0.000000000
bigcom52               bigcom52 0.000000000
bigcom54               bigcom54 0.000000000
bigcom56               bigcom56 0.000000000
bigcom62               bigcom62 0.000000000
bigcom66               bigcom66 0.000000000
bigcom68               bigcom68 0.000000000
bigcom69               bigcom69 0.000000000
bigcom71               bigcom71 0.000000000
bigcom72               bigcom72 0.000000000
bigcom73               bigcom73 0.000000000
bigcom74               bigcom74 0.000000000
bigcom75               bigcom75 0.000000000
bigcom76               bigcom76 0.000000000
bigcom77               bigcom77 0.000000000
bigcom79               bigcom79 0.000000000
bigcom80               bigcom80 0.000000000
bigcom82               bigcom82 0.000000000
bigcom83               bigcom83 0.000000000
bigcom84               bigcom84 0.000000000
bigcom85               bigcom85 0.000000000
bigcom87               bigcom87 0.000000000
bigcom89               bigcom89 0.000000000
bigcom91               bigcom91 0.000000000
bigcom92               bigcom92 0.000000000
bigcom93               bigcom93 0.000000000
bigcom96               bigcom96 0.000000000
bigcom97               bigcom97 0.000000000
bigcom98               bigcom98 0.000000000
bigcom99               bigcom99 0.000000000
bigcom104             bigcom104 0.000000000
bigcom106             bigcom106 0.000000000
bigcom109             bigcom109 0.000000000
bigcom120             bigcom120 0.000000000
bigcom123             bigcom123 0.000000000
bigcom126             bigcom126 0.000000000
bigcom127             bigcom127 0.000000000
bigcom137             bigcom137 0.000000000
bigcom139             bigcom139 0.000000000
bigcom140             bigcom140 0.000000000
bigcom143             bigcom143 0.000000000
bigcom145             bigcom145 0.000000000
bigcom146             bigcom146 0.000000000
bigcom147             bigcom147 0.000000000
bigcom149             bigcom149 0.000000000
bigcom153             bigcom153 0.000000000
bigcom154             bigcom154 0.000000000
bigcom156             bigcom156 0.000000000
bigcom157             bigcom157 0.000000000
bigcom158             bigcom158 0.000000000
bigcom160             bigcom160 0.000000000
bigcom161             bigcom161 0.000000000
bigcom162             bigcom162 0.000000000
bigcom164             bigcom164 0.000000000
bigcom166             bigcom166 0.000000000
bigcom167             bigcom167 0.000000000
bigcom171             bigcom171 0.000000000
bigcom173             bigcom173 0.000000000
bigcom175             bigcom175 0.000000000
bigcom176             bigcom176 0.000000000
bigcom177             bigcom177 0.000000000
bigcom178             bigcom178 0.000000000
bigcom180             bigcom180 0.000000000
bigcom181             bigcom181 0.000000000
bigcom186             bigcom186 0.000000000
bigcom187             bigcom187 0.000000000
bigcom189             bigcom189 0.000000000
bigcom194             bigcom194 0.000000000
bigcom195             bigcom195 0.000000000
bigcom196             bigcom196 0.000000000
bigcom204             bigcom204 0.000000000
bigcom205             bigcom205 0.000000000
bigcom212             bigcom212 0.000000000
bigcom214             bigcom214 0.000000000
bigcom222             bigcom222 0.000000000
bigcom226             bigcom226 0.000000000
bigcom227             bigcom227 0.000000000
bigcom229             bigcom229 0.000000000
bigcom233             bigcom233 0.000000000
bigcom236             bigcom236 0.000000000
bigcom237             bigcom237 0.000000000
bigcom246             bigcom246 0.000000000
bigcom248             bigcom248 0.000000000
bigcom249             bigcom249 0.000000000
bigcom250             bigcom250 0.000000000
bigcom254             bigcom254 0.000000000
bigcom266             bigcom266 0.000000000
bigcom269             bigcom269 0.000000000
bigcom272             bigcom272 0.000000000
bigcom274             bigcom274 0.000000000
bigcom281             bigcom281 0.000000000
bigcom291             bigcom291 0.000000000
bigcom292             bigcom292 0.000000000
bigcom295             bigcom295 0.000000000
bigcom299             bigcom299 0.000000000
bigcom301             bigcom301 0.000000000
bigcom306             bigcom306 0.000000000
bigcom309             bigcom309 0.000000000
bigcom314             bigcom314 0.000000000
bigcom321             bigcom321 0.000000000
bigcom341             bigcom341 0.000000000
bigcom350             bigcom350 0.000000000
bigcom353             bigcom353 0.000000000
bigcom359             bigcom359 0.000000000
bigcom363             bigcom363 0.000000000
bigcom365             bigcom365 0.000000000
bigcom385             bigcom385 0.000000000
bigcom386             bigcom386 0.000000000
bigcom412             bigcom412 0.000000000
bigcom480             bigcom480 0.000000000
membership_s3     membership_s3 0.000000000
membership_s8     membership_s8 0.000000000
membership_s9     membership_s9 0.000000000
membership_s11   membership_s11 0.000000000
membership_s12   membership_s12 0.000000000
membership_s14   membership_s14 0.000000000
membership_s16   membership_s16 0.000000000
membership_s17   membership_s17 0.000000000
membership_s18   membership_s18 0.000000000
membership_s20   membership_s20 0.000000000
membership_s22   membership_s22 0.000000000
membership_s25   membership_s25 0.000000000
membership_s26   membership_s26 0.000000000
membership_s32   membership_s32 0.000000000
membership_s33   membership_s33 0.000000000
membership_s37   membership_s37 0.000000000
[1] "Dataset: all_targets Model RF, run: 9 of 10 2015-06-18 00:35:29"
     |      Out-of-bag   |
Tree |      MSE  %Var(y) |
   1 |  0.01334   220.00 |
   2 |  0.01179   194.40 |
   3 |  0.01112   183.46 |
   4 |  0.01038   171.28 |
   5 |  0.01003   165.47 |
   6 | 0.009887   163.08 |
   7 | 0.009652   159.22 |
   8 | 0.008978   148.09 |
   9 | 0.009192   151.62 |
  10 | 0.008782   144.85 |
  11 | 0.008597   141.81 |
  12 | 0.008313   137.13 |
  13 | 0.008137   134.23 |
  14 | 0.007953   131.19 |
  15 | 0.007823   129.04 |
  16 | 0.007764   128.07 |
  17 | 0.007636   125.95 |
  18 | 0.007591   125.21 |
  19 | 0.007499   123.70 |
  20 | 0.007383   121.78 |
  21 |  0.00734   121.08 |
  22 | 0.007271   119.94 |
  23 | 0.007242   119.46 |
  24 | 0.007207   118.88 |
  25 | 0.007174   118.34 |
  26 |  0.00714   117.77 |
  27 | 0.007107   117.23 |
  28 | 0.007085   116.87 |
  29 | 0.007058   116.43 |
  30 | 0.007048   116.25 |
  31 | 0.007036   116.06 |
  32 | 0.007018   115.76 |
  33 | 0.006998   115.44 |
  34 | 0.006985   115.22 |
  35 | 0.006967   114.93 |
  36 | 0.006964   114.86 |
  37 | 0.006957   114.76 |
  38 | 0.006945   114.56 |
  39 | 0.006938   114.44 |
  40 | 0.006921   114.17 |
  41 | 0.006906   113.91 |
  42 | 0.006891   113.68 |
  43 | 0.006899   113.80 |
  44 | 0.006884   113.55 |
  45 | 0.006879   113.47 |
  46 | 0.006861   113.17 |
  47 | 0.006855   113.07 |
  48 | 0.006844   112.90 |
  49 | 0.006834   112.72 |
  50 | 0.006829   112.64 |
  51 | 0.006835   112.75 |
  52 | 0.006818   112.47 |
  53 | 0.006804   112.24 |
  54 | 0.006795   112.08 |
  55 | 0.006789   111.99 |
  56 | 0.006781   111.85 |
  57 | 0.006772   111.71 |
  58 | 0.006762   111.55 |
  59 | 0.006756   111.44 |
  60 | 0.006753   111.39 |
  61 |  0.00674   111.18 |
  62 | 0.006738   111.14 |
  63 | 0.006725   110.93 |
  64 | 0.006721   110.87 |
  65 | 0.006723   110.90 |
  66 | 0.006711   110.70 |
  67 | 0.006708   110.64 |
  68 | 0.006704   110.59 |
  69 | 0.006702   110.55 |
  70 | 0.006698   110.49 |
  71 | 0.006704   110.58 |
  72 | 0.006702   110.55 |
  73 | 0.006699   110.50 |
  74 | 0.006695   110.43 |
  75 | 0.006689   110.34 |
  76 | 0.006689   110.34 |
  77 | 0.006694   110.41 |
  78 | 0.006694   110.42 |
  79 | 0.006688   110.32 |
  80 | 0.006682   110.22 |
  81 | 0.006678   110.16 |
  82 | 0.006686   110.28 |
  83 |  0.00669   110.36 |
  84 | 0.006689   110.33 |
  85 | 0.006686   110.28 |
  86 | 0.006681   110.21 |
  87 | 0.006681   110.20 |
  88 | 0.006682   110.22 |
  89 | 0.006683   110.24 |
  90 | 0.006678   110.16 |
  91 |  0.00667   110.02 |
  92 | 0.006667   109.98 |
  93 | 0.006669   110.01 |
  94 | 0.006664   109.92 |
  95 | 0.006664   109.92 |
  96 | 0.006661   109.87 |
  97 | 0.006659   109.85 |
  98 | 0.006655   109.78 |
  99 | 0.006656   109.80 |
 100 | 0.006654   109.76 |
[1] "Random Forest variable coefficients"
                      %IncMSE IncNodePurity
graph5           4.483918e-03  3.629795e-01
graph6           4.400607e-03  3.316317e-01
graph7           2.072225e-03  1.485182e-01
graph8           1.786478e-05  5.892857e-02
graph9           6.190613e-04  3.413278e-01
graph10          1.718865e-03  4.017342e-01
graph11          6.576898e-03  5.978916e-01
graph12          2.131032e-03  3.760000e-01
graph13          3.968584e-03  4.737051e-01
graph14          2.509975e-03  4.471459e-01
graph15          2.951741e-04  1.835482e-01
graph16          4.445020e-03  5.091477e-01
graph17          3.455588e-03  2.938318e-01
graph18          2.188831e-03  1.619832e-01
graph19          4.262650e-03  3.321344e-01
graph20          3.475674e-03  3.811907e-01
graph21          7.814107e-04  2.864922e-01
graph22          2.776867e-03  2.772313e-01
graph23          5.300081e-03  6.845534e-01
graph24          2.122162e-03  2.550255e-01
graph25          2.579275e-03  3.100689e-01
graph26          1.308920e-03  2.095773e-01
graph27          2.881281e-03  1.057755e-01
graph28          2.987503e-04  5.763341e-02
graph29          1.396806e-04  6.535320e-02
orbit0           1.317050e-03  2.113537e-01
orbit1           4.539324e-03  4.113274e-01
orbit2           1.897465e-03  2.646206e-01
orbit3           1.274556e-04  4.555561e-02
orbit4           2.747303e-03  4.624311e-01
orbit5           4.401024e-03  2.023264e-01
orbit6           4.013279e-03  4.767714e-01
orbit7           2.051414e-03  1.464836e-01
orbit8           3.590972e-03  4.500425e-01
orbit9           2.455032e-03  4.597865e-01
orbit10          1.525790e-03  2.147504e-01
orbit11          1.120439e-03  7.553541e-02
orbit12          2.099152e-03  1.931413e-01
orbit13          2.216097e-03  1.040872e-01
orbit14          5.483767e-05  4.905038e-02
orbit15          2.147194e-03  2.789617e-01
orbit16          3.602462e-03  1.654393e-01
orbit17          7.323891e-03  2.802256e-01
orbit18          8.067509e-03  8.068637e-01
orbit19          2.022816e-03  3.558204e-01
orbit20          5.425685e-04  4.862352e-01
orbit21          8.816386e-04  2.135812e-01
orbit22          4.832845e-03  6.952886e-01
orbit23          1.184486e-03  3.111976e-01
orbit24          1.828432e-03  7.645852e-01
orbit25          2.805989e-04  2.581848e-01
orbit26          2.463317e-03  1.805972e-01
orbit27          7.460021e-03  6.437131e-01
orbit28          5.919639e-03  3.938069e-01
orbit29          1.995472e-03  1.517748e-01
orbit30          1.354308e-03  1.888782e-01
orbit31          1.336308e-03  3.704203e-01
orbit32          8.282941e-04  1.875995e-01
orbit33          3.004454e-04  1.316456e-01
orbit34          2.490473e-03  2.574942e-01
orbit35          3.374929e-03  4.980203e-01
orbit36          4.294511e-03  4.547645e-01
orbit37          1.832619e-03  3.537366e-01
orbit38          3.235600e-03  2.392729e-01
orbit39          4.656550e-03  3.621064e-01
orbit40          9.520272e-04  1.653072e-01
orbit41          2.396792e-03  1.219329e-01
orbit42          5.999899e-04  5.894198e-02
orbit43          4.040202e-03  2.327991e-01
orbit44          2.579653e-03  1.497148e-01
orbit45          4.313268e-03  4.266299e-01
orbit46          8.532231e-03  5.095851e-01
orbit47          7.002348e-03  3.663436e-01
orbit48          2.610198e-03  1.963437e-01
orbit49          2.719180e-03  4.085899e-01
orbit50          1.029633e-03  1.641097e-01
orbit51          2.105831e-03  3.826247e-01
orbit52          9.972569e-04  2.395036e-01
orbit53          3.145443e-04  1.511645e-01
orbit54          3.448724e-03  3.216493e-01
orbit55          4.436729e-03  1.718706e-01
orbit56          1.189222e-02  7.169184e-01
orbit57          8.575944e-04  1.028920e-01
orbit58          3.875597e-04  1.083767e-01
orbit59          1.558115e-03  1.946567e-01
orbit60          2.161889e-03  5.368883e-02
orbit61          2.008866e-04  2.184998e-02
orbit62          6.236969e-03  4.334233e-01
orbit63          4.221972e-03  1.461873e-01
orbit64          1.606600e-04  1.604354e-01
orbit65          2.583386e-04  1.223266e-01
orbit66          1.407037e-05  5.973528e-02
orbit67          2.882461e-04  2.904920e-02
orbit68          2.261823e-03  1.803439e-01
orbit69          8.382574e-06  8.726405e-02
orbit70          6.971176e-04  1.229185e-01
orbit71          1.193632e-03  6.393471e-02
orbit72          7.086623e-04  3.899903e-02
AP               9.392854e-05  1.243543e-01
bet              1.314792e-03  5.329992e-01
ecc              2.561674e-04  8.377463e-02
eccrad           1.545219e-04  8.344716e-02
close            1.052816e-03  2.674743e-01
constraint       4.646368e-03  7.220674e-01
coreness         2.327304e-04  1.206157e-01
knn              6.457326e-03  9.460981e-01
hubscore         1.690183e-03  4.270267e-01
pagerank         2.580872e-03  1.224467e+00
trans            1.979411e-03  4.414910e-01
evcent           6.275172e-04  3.119021e-01
first            1.753068e-03  1.816700e-01
upto_second      3.711846e-03  3.563072e-01
upto_third       2.570782e-03  5.567622e-01
upto_fourth      3.337858e-03  5.297108e-01
upto_fifth       4.918376e-03  5.218249e-01
upto_sixth       1.072350e-03  5.570026e-01
second           3.870606e-03  3.088191e-01
third            6.799710e-03  7.108295e-01
fourth           4.239361e-03  9.532941e-01
fifth            2.336754e-03  7.947714e-01
sixth            2.472994e-03  4.781121e-01
ratio1           5.408613e-03  9.515163e-01
ratio2           7.625272e-03  9.819679e-01
ratio3           3.934947e-03  5.806813e-01
ratio4           5.620713e-03  7.499419e-01
ratio5           3.002063e-03  1.429918e+00
ratio6           3.547179e-03  6.188159e-01
selfinter        5.626027e-05  8.254111e-02
walktrap_vertex  1.483760e-03  6.317545e-01
bigcom1          2.107574e-04  2.569607e-02
bigcom2          0.000000e+00  0.000000e+00
bigcom3          8.767710e-06  9.975197e-02
bigcom4          8.813656e-04  1.063340e-01
bigcom6          0.000000e+00  0.000000e+00
bigcom8          1.883363e-04  1.115016e-01
bigcom9          0.000000e+00  0.000000e+00
bigcom11         0.000000e+00  0.000000e+00
bigcom13         0.000000e+00  0.000000e+00
bigcom15         0.000000e+00  0.000000e+00
bigcom16         0.000000e+00  0.000000e+00
bigcom21         0.000000e+00  0.000000e+00
bigcom22         1.516551e-06  1.022724e-01
bigcom24        -2.520871e-05  2.319915e-01
bigcom26         0.000000e+00  0.000000e+00
bigcom28         1.308230e-04  1.675365e-01
bigcom30         0.000000e+00  0.000000e+00
bigcom31         0.000000e+00  0.000000e+00
bigcom32         0.000000e+00  0.000000e+00
bigcom33         0.000000e+00  0.000000e+00
bigcom34         0.000000e+00  0.000000e+00
bigcom36         3.826423e-05  2.046485e-01
bigcom37         0.000000e+00  0.000000e+00
bigcom38         0.000000e+00  0.000000e+00
bigcom39         0.000000e+00  0.000000e+00
bigcom40         3.233567e-04  8.291405e-02
bigcom43         0.000000e+00  0.000000e+00
bigcom44         9.122824e-05  2.697769e-02
bigcom46         0.000000e+00  0.000000e+00
bigcom47         0.000000e+00  0.000000e+00
bigcom49         0.000000e+00  0.000000e+00
bigcom50         0.000000e+00  0.000000e+00
bigcom51         0.000000e+00  0.000000e+00
bigcom52         0.000000e+00  0.000000e+00
bigcom54         0.000000e+00  0.000000e+00
bigcom56         0.000000e+00  0.000000e+00
bigcom62         0.000000e+00  0.000000e+00
bigcom66         0.000000e+00  0.000000e+00
bigcom68         0.000000e+00  0.000000e+00
bigcom69         0.000000e+00  0.000000e+00
bigcom71         0.000000e+00  0.000000e+00
bigcom72         0.000000e+00  0.000000e+00
bigcom73         0.000000e+00  0.000000e+00
bigcom74         0.000000e+00  0.000000e+00
bigcom75         0.000000e+00  0.000000e+00
bigcom76         0.000000e+00  0.000000e+00
bigcom77         0.000000e+00  0.000000e+00
bigcom79         0.000000e+00  0.000000e+00
bigcom80         0.000000e+00  0.000000e+00
bigcom82         0.000000e+00  0.000000e+00
bigcom83         0.000000e+00  0.000000e+00
bigcom84         0.000000e+00  0.000000e+00
bigcom85         0.000000e+00  0.000000e+00
bigcom87         0.000000e+00  0.000000e+00
bigcom89         0.000000e+00  0.000000e+00
bigcom91         0.000000e+00  0.000000e+00
bigcom92         0.000000e+00  0.000000e+00
bigcom93         0.000000e+00  0.000000e+00
bigcom96         0.000000e+00  0.000000e+00
bigcom97         0.000000e+00  0.000000e+00
bigcom98         0.000000e+00  1.387779e-19
bigcom99         0.000000e+00  0.000000e+00
bigcom101        6.315210e-05  1.533013e-01
bigcom104        0.000000e+00  2.775558e-19
bigcom106        0.000000e+00  0.000000e+00
bigcom109        0.000000e+00  0.000000e+00
bigcom113        9.952964e-06  2.091719e-01
bigcom116        4.115450e-05  1.385889e-01
bigcom120        0.000000e+00  0.000000e+00
bigcom123        0.000000e+00  0.000000e+00
bigcom126        0.000000e+00  0.000000e+00
bigcom127        0.000000e+00  0.000000e+00
bigcom137        0.000000e+00  0.000000e+00
bigcom139        0.000000e+00  0.000000e+00
bigcom140        0.000000e+00  0.000000e+00
bigcom143        0.000000e+00  0.000000e+00
bigcom145        0.000000e+00  0.000000e+00
bigcom146        0.000000e+00  0.000000e+00
bigcom147        0.000000e+00  0.000000e+00
bigcom149        0.000000e+00  0.000000e+00
bigcom153        0.000000e+00  0.000000e+00
bigcom154        0.000000e+00  0.000000e+00
bigcom156        0.000000e+00  0.000000e+00
bigcom157        0.000000e+00  0.000000e+00
bigcom158        0.000000e+00  0.000000e+00
bigcom160        0.000000e+00  0.000000e+00
bigcom161        0.000000e+00  0.000000e+00
bigcom162        0.000000e+00  0.000000e+00
bigcom164        0.000000e+00  0.000000e+00
bigcom166        0.000000e+00  0.000000e+00
bigcom167        0.000000e+00  0.000000e+00
bigcom171        0.000000e+00  0.000000e+00
bigcom173        0.000000e+00  0.000000e+00
bigcom175        0.000000e+00  0.000000e+00
bigcom176        0.000000e+00  0.000000e+00
bigcom177        0.000000e+00  0.000000e+00
bigcom178        0.000000e+00  1.387779e-19
bigcom180        0.000000e+00  0.000000e+00
bigcom181        0.000000e+00  0.000000e+00
bigcom184        3.908114e-05  3.157209e-01
bigcom186        0.000000e+00  0.000000e+00
bigcom187        0.000000e+00  0.000000e+00
bigcom189        0.000000e+00  0.000000e+00
bigcom194        0.000000e+00  0.000000e+00
bigcom195        0.000000e+00  0.000000e+00
bigcom196        0.000000e+00  0.000000e+00
bigcom204        0.000000e+00  0.000000e+00
bigcom205        0.000000e+00  0.000000e+00
bigcom212        0.000000e+00  0.000000e+00
bigcom214        0.000000e+00  0.000000e+00
bigcom222        0.000000e+00  0.000000e+00
bigcom223        7.445343e-06  3.151039e-01
bigcom226        0.000000e+00  0.000000e+00
bigcom227        0.000000e+00  0.000000e+00
bigcom229        0.000000e+00  0.000000e+00
bigcom233        0.000000e+00  0.000000e+00
bigcom236        0.000000e+00  0.000000e+00
bigcom237        0.000000e+00  0.000000e+00
bigcom246        0.000000e+00  0.000000e+00
bigcom248        0.000000e+00  0.000000e+00
bigcom249        0.000000e+00  0.000000e+00
bigcom250        0.000000e+00  0.000000e+00
bigcom254        0.000000e+00  0.000000e+00
bigcom266        0.000000e+00  0.000000e+00
bigcom269        0.000000e+00  0.000000e+00
bigcom272        0.000000e+00  0.000000e+00
bigcom274        0.000000e+00  0.000000e+00
bigcom281        0.000000e+00  0.000000e+00
bigcom291        0.000000e+00  0.000000e+00
bigcom292        0.000000e+00  0.000000e+00
bigcom295        0.000000e+00  0.000000e+00
bigcom299        0.000000e+00  0.000000e+00
bigcom301        0.000000e+00  0.000000e+00
bigcom306        0.000000e+00  0.000000e+00
bigcom309        0.000000e+00  0.000000e+00
bigcom314        0.000000e+00  0.000000e+00
bigcom321        0.000000e+00  0.000000e+00
bigcom341        0.000000e+00  0.000000e+00
bigcom350        0.000000e+00  0.000000e+00
bigcom353        0.000000e+00  0.000000e+00
bigcom359        0.000000e+00  0.000000e+00
bigcom363        0.000000e+00  0.000000e+00
bigcom365        0.000000e+00  0.000000e+00
bigcom385        0.000000e+00  0.000000e+00
bigcom386        0.000000e+00  0.000000e+00
bigcom408        3.388640e-05  1.789610e-01
bigcom412        0.000000e+00  0.000000e+00
bigcom480        0.000000e+00  0.000000e+00
spin_vertex      6.111204e-04  8.217308e-01
membership_s1    2.697127e-04  4.043724e-01
membership_s3    0.000000e+00  0.000000e+00
membership_s4    3.198897e-04  1.271966e-01
membership_s5    1.956489e-05  5.382441e-02
membership_s6    5.302562e-05  8.604403e-02
membership_s7    3.638910e-05  1.501759e-01
membership_s8    0.000000e+00  0.000000e+00
membership_s9    0.000000e+00  0.000000e+00
membership_s11   0.000000e+00  0.000000e+00
membership_s12   0.000000e+00  0.000000e+00
membership_s14   0.000000e+00  0.000000e+00
membership_s15   1.941643e-05  7.634512e-02
membership_s16   0.000000e+00  0.000000e+00
membership_s17   0.000000e+00  0.000000e+00
membership_s18   0.000000e+00  0.000000e+00
membership_s20   0.000000e+00  0.000000e+00
membership_s21   6.422932e-05  1.705828e-01
membership_s22   0.000000e+00  0.000000e+00
membership_s24   1.585481e-04  1.317414e-01
membership_s25   0.000000e+00  0.000000e+00
membership_s26   0.000000e+00  0.000000e+00
membership_s27   1.359209e-05  1.670579e-01
membership_s28  -4.587881e-06  2.947228e-02
membership_s30   3.016435e-04  6.784458e-02
membership_s31  -9.073039e-06  6.508018e-02
membership_s32   2.318973e-06  2.143812e-02
membership_s33   0.000000e+00  0.000000e+00
membership_s36   2.410059e-05  4.650251e-02
membership_s37   0.000000e+00  0.000000e+00
V1               4.283193e-03  1.190573e+00
V2               2.933763e-03  1.921556e+00
pdi              4.507270e-04  3.700604e-01
adhesion         8.623287e-03  1.253321e+00
cohesion         7.106438e-03  1.060401e+00
inner            1.994749e-03  9.725587e-01
outer            5.649193e-03  1.743252e+00
ioratio          3.008457e-03  1.040384e+00
comsize          1.286324e-03  1.053552e+00
[1] "Dataset: all_targets Model GLM, run: 9 of 10 2015-06-18 00:38:41"
[1] "glmnet variable coefficients"
                     [,1]          [,2]
(Intercept)     -5.093414 -7.440854e+00
graph0           0.000000 -4.319118e-03
graph1           0.000000  0.000000e+00
graph2           0.000000 -2.220580e-03
graph3           0.000000  0.000000e+00
graph4           0.000000  0.000000e+00
graph5           0.000000 -1.001601e-04
graph6           0.000000  0.000000e+00
graph7           0.000000  0.000000e+00
graph8           0.000000  0.000000e+00
graph9           0.000000  0.000000e+00
graph10          0.000000  0.000000e+00
[truncated: 126,425 more chars]
