# Supplementary material for: Distinctive Behaviors of Druggable Proteins in Cellular Networks
Source: PLoS Comput Biol. 2015 Dec 23;11(12):e1004597. doi: 10.1371/journal.pcbi.1004597 (PMC4689399; doi:10.1371/journal.pcbi.1004597)
Supplement: S1 File — (ZIP) [file pcbi.1004597.s004.zip › S1_File/direct.atc.20150613.random.ppi.optimised_Target_results_all_TnotC.txt]

[[1]]
[1] "all_TnotC"

[1] "Dataset: all_TnotC Model GBM, run: 1 of 10 2015-06-17 22:56:41"
Iter   TrainDeviance   ValidDeviance   StepSize   Improve
     1        0.0529            -nan     0.0100   -0.0000
     2        0.0520            -nan     0.0100   -0.0000
     3        0.0511            -nan     0.0100   -0.0000
     4        0.0504            -nan     0.0100   -0.0000
     5        0.0499            -nan     0.0100   -0.0000
     6        0.0493            -nan     0.0100    0.0001
     7        0.0487            -nan     0.0100   -0.0000
     8        0.0482            -nan     0.0100   -0.0000
     9        0.0476            -nan     0.0100   -0.0000
    10        0.0470            -nan     0.0100   -0.0000
    20        0.0423            -nan     0.0100   -0.0000
    40        0.0360            -nan     0.0100   -0.0000
    60        0.0318            -nan     0.0100   -0.0000
    80        0.0286            -nan     0.0100   -0.0000
   100        0.0262            -nan     0.0100   -0.0000
   120        0.0242            -nan     0.0100   -0.0000
   140        0.0224            -nan     0.0100   -0.0000
   160        0.0209            -nan     0.0100   -0.0000
   180        0.0196            -nan     0.0100   -0.0000
   200        0.0184            -nan     0.0100   -0.0000
   204        0.0182            -nan     0.0100   -0.0000

[1] "GBM variable coefficients"
                            var     rel.inf
outer                     outer 5.742304144
pagerank               pagerank 5.047332438
V2                           V2 4.262013447
V1                           V1 4.138150142
inner                     inner 3.851194659
comsize                 comsize 3.370292892
ratio5                   ratio5 2.920775368
ioratio                 ioratio 2.848295176
ratio2                   ratio2 2.739156079
cohesion               cohesion 2.392841602
adhesion               adhesion 2.195228534
orbit49                 orbit49 2.111032281
third                     third 2.015446644
walktrap_vertex walktrap_vertex 1.812292434
knn                         knn 1.737065849
bet                         bet 1.689727438
orbit18                 orbit18 1.564385276
orbit56                 orbit56 1.465481899
fourth                   fourth 1.408164657
orbit36                 orbit36 1.382603690
orbit31                 orbit31 1.292781050
orbit21                 orbit21 1.199391000
trans                     trans 1.121859658
spin_vertex         spin_vertex 1.114234543
ratio4                   ratio4 1.109926524
orbit30                 orbit30 0.995117307
upto_second         upto_second 0.973306889
orbit65                 orbit65 0.973179202
orbit42                 orbit42 0.880476235
ratio1                   ratio1 0.838519899
orbit54                 orbit54 0.835276658
constraint           constraint 0.809080200
graph20                 graph20 0.791869487
graph13                 graph13 0.778184867
orbit45                 orbit45 0.745664678
graph10                 graph10 0.728878847
graph11                 graph11 0.714341719
graph14                 graph14 0.689655622
graph21                 graph21 0.682410843
orbit24                 orbit24 0.669183823
orbit35                 orbit35 0.660249344
hubscore               hubscore 0.649349249
orbit28                 orbit28 0.648095265
orbit40                 orbit40 0.623894257
orbit39                 orbit39 0.620953603
orbit38                 orbit38 0.616587786
upto_sixth           upto_sixth 0.613529509
orbit5                   orbit5 0.585038729
close                     close 0.578719378
upto_fourth         upto_fourth 0.555855472
fifth                     fifth 0.538737866
bigcom274             bigcom274 0.516423828
orbit59                 orbit59 0.514083784
orbit27                 orbit27 0.510882643
orbit41                 orbit41 0.492593869
graph5                   graph5 0.491818636
orbit33                 orbit33 0.483353468
bigcom92               bigcom92 0.480689337
orbit20                 orbit20 0.470711507
graph19                 graph19 0.469544115
orbit25                 orbit25 0.466139031
upto_fifth           upto_fifth 0.461803438
graph18                 graph18 0.451647692
orbit13                 orbit13 0.450611594
orbit26                 orbit26 0.444570991
orbit17                 orbit17 0.439189156
orbit51                 orbit51 0.428641640
orbit50                 orbit50 0.417628778
orbit16                 orbit16 0.416706501
bigcom26               bigcom26 0.414763942
graph4                   graph4 0.411557617
graph23                 graph23 0.410075345
orbit22                 orbit22 0.397869857
graph16                 graph16 0.394994584
graph15                 graph15 0.381059918
orbit48                 orbit48 0.363492241
orbit37                 orbit37 0.352531200
orbit53                 orbit53 0.344953096
orbit62                 orbit62 0.335375796
orbit32                 orbit32 0.325734375
graph25                 graph25 0.325468469
orbit47                 orbit47 0.311094857
sixth                     sixth 0.310751915
graph1                   graph1 0.310605065
graph9                   graph9 0.296248993
orbit63                 orbit63 0.289093929
orbit10                 orbit10 0.279274344
orbit70                 orbit70 0.259175287
membership_s36   membership_s36 0.248318671
graph17                 graph17 0.245719457
orbit46                 orbit46 0.244936488
ecc                         ecc 0.243680121
ratio6                   ratio6 0.242921019
graph3                   graph3 0.191656954
graph6                   graph6 0.187446293
orbit1                   orbit1 0.186353323
graph24                 graph24 0.176894065
orbit23                 orbit23 0.165690811
bigcom30               bigcom30 0.160053967
second                   second 0.155357863
evcent                   evcent 0.154983801
orbit52                 orbit52 0.153339253
graph12                 graph12 0.153199493
graph29                 graph29 0.151326219
coreness               coreness 0.147834611
orbit15                 orbit15 0.144467812
orbit7                   orbit7 0.131405866
orbit4                   orbit4 0.130546711
orbit64                 orbit64 0.130287878
orbit19                 orbit19 0.119171872
orbit6                   orbit6 0.114381839
graph7                   graph7 0.113895069
graph0                   graph0 0.107111287
orbit9                   orbit9 0.101645933
membership_s21   membership_s21 0.101057110
bigcom8                 bigcom8 0.098220469
graph22                 graph22 0.095036580
upto_third           upto_third 0.083628461
membership_s30   membership_s30 0.081228523
orbit12                 orbit12 0.072585803
orbit2                   orbit2 0.065948245
membership_s31   membership_s31 0.064773397
orbit66                 orbit66 0.063168053
selfinter             selfinter 0.062583772
orbit29                 orbit29 0.054820123
orbit57                 orbit57 0.054651182
orbit55                 orbit55 0.054136338
bigcom40               bigcom40 0.050590450
membership_s18   membership_s18 0.047177677
graph26                 graph26 0.045374783
membership_s4     membership_s4 0.043587546
bigcom4                 bigcom4 0.039940925
orbit11                 orbit11 0.039450194
ratio3                   ratio3 0.038951695
orbit43                 orbit43 0.030332500
bigcom28               bigcom28 0.026781617
membership_s7     membership_s7 0.026485500
membership_s32   membership_s32 0.022912380
membership_s27   membership_s27 0.019111966
orbit44                 orbit44 0.017501286
graph2                   graph2 0.011925270
orbit69                 orbit69 0.010561716
orbit68                 orbit68 0.009003183
membership_s6     membership_s6 0.008599850
orbit61                 orbit61 0.007951735
graph8                   graph8 0.000000000
graph27                 graph27 0.000000000
graph28                 graph28 0.000000000
orbit0                   orbit0 0.000000000
orbit3                   orbit3 0.000000000
orbit8                   orbit8 0.000000000
orbit14                 orbit14 0.000000000
orbit34                 orbit34 0.000000000
orbit58                 orbit58 0.000000000
orbit60                 orbit60 0.000000000
orbit67                 orbit67 0.000000000
orbit71                 orbit71 0.000000000
orbit72                 orbit72 0.000000000
AP                           AP 0.000000000
eccrad                   eccrad 0.000000000
first                     first 0.000000000
bigcom1                 bigcom1 0.000000000
bigcom2                 bigcom2 0.000000000
bigcom3                 bigcom3 0.000000000
bigcom6                 bigcom6 0.000000000
bigcom9                 bigcom9 0.000000000
bigcom11               bigcom11 0.000000000
bigcom13               bigcom13 0.000000000
bigcom15               bigcom15 0.000000000
bigcom16               bigcom16 0.000000000
bigcom21               bigcom21 0.000000000
bigcom22               bigcom22 0.000000000
bigcom24               bigcom24 0.000000000
bigcom31               bigcom31 0.000000000
bigcom32               bigcom32 0.000000000
bigcom33               bigcom33 0.000000000
bigcom34               bigcom34 0.000000000
bigcom36               bigcom36 0.000000000
bigcom37               bigcom37 0.000000000
bigcom38               bigcom38 0.000000000
bigcom39               bigcom39 0.000000000
bigcom43               bigcom43 0.000000000
bigcom44               bigcom44 0.000000000
bigcom46               bigcom46 0.000000000
bigcom47               bigcom47 0.000000000
bigcom49               bigcom49 0.000000000
bigcom50               bigcom50 0.000000000
bigcom51               bigcom51 0.000000000
bigcom52               bigcom52 0.000000000
bigcom54               bigcom54 0.000000000
bigcom56               bigcom56 0.000000000
bigcom62               bigcom62 0.000000000
bigcom66               bigcom66 0.000000000
bigcom68               bigcom68 0.000000000
bigcom69               bigcom69 0.000000000
bigcom71               bigcom71 0.000000000
bigcom72               bigcom72 0.000000000
bigcom73               bigcom73 0.000000000
bigcom74               bigcom74 0.000000000
bigcom75               bigcom75 0.000000000
bigcom76               bigcom76 0.000000000
bigcom77               bigcom77 0.000000000
bigcom79               bigcom79 0.000000000
bigcom80               bigcom80 0.000000000
bigcom82               bigcom82 0.000000000
bigcom83               bigcom83 0.000000000
bigcom84               bigcom84 0.000000000
bigcom85               bigcom85 0.000000000
bigcom87               bigcom87 0.000000000
bigcom89               bigcom89 0.000000000
bigcom91               bigcom91 0.000000000
bigcom93               bigcom93 0.000000000
bigcom96               bigcom96 0.000000000
bigcom97               bigcom97 0.000000000
bigcom98               bigcom98 0.000000000
bigcom99               bigcom99 0.000000000
bigcom101             bigcom101 0.000000000
bigcom104             bigcom104 0.000000000
bigcom106             bigcom106 0.000000000
bigcom109             bigcom109 0.000000000
bigcom113             bigcom113 0.000000000
bigcom116             bigcom116 0.000000000
bigcom120             bigcom120 0.000000000
bigcom123             bigcom123 0.000000000
bigcom126             bigcom126 0.000000000
bigcom127             bigcom127 0.000000000
bigcom137             bigcom137 0.000000000
bigcom139             bigcom139 0.000000000
bigcom140             bigcom140 0.000000000
bigcom143             bigcom143 0.000000000
bigcom145             bigcom145 0.000000000
bigcom146             bigcom146 0.000000000
bigcom147             bigcom147 0.000000000
bigcom149             bigcom149 0.000000000
bigcom153             bigcom153 0.000000000
bigcom154             bigcom154 0.000000000
bigcom156             bigcom156 0.000000000
bigcom157             bigcom157 0.000000000
bigcom158             bigcom158 0.000000000
bigcom160             bigcom160 0.000000000
bigcom161             bigcom161 0.000000000
bigcom162             bigcom162 0.000000000
bigcom164             bigcom164 0.000000000
bigcom166             bigcom166 0.000000000
bigcom167             bigcom167 0.000000000
bigcom171             bigcom171 0.000000000
bigcom173             bigcom173 0.000000000
bigcom175             bigcom175 0.000000000
bigcom176             bigcom176 0.000000000
bigcom177             bigcom177 0.000000000
bigcom178             bigcom178 0.000000000
bigcom180             bigcom180 0.000000000
bigcom181             bigcom181 0.000000000
bigcom184             bigcom184 0.000000000
bigcom186             bigcom186 0.000000000
bigcom187             bigcom187 0.000000000
bigcom189             bigcom189 0.000000000
bigcom194             bigcom194 0.000000000
bigcom195             bigcom195 0.000000000
bigcom196             bigcom196 0.000000000
bigcom204             bigcom204 0.000000000
bigcom205             bigcom205 0.000000000
bigcom212             bigcom212 0.000000000
bigcom214             bigcom214 0.000000000
bigcom222             bigcom222 0.000000000
bigcom223             bigcom223 0.000000000
bigcom226             bigcom226 0.000000000
bigcom227             bigcom227 0.000000000
bigcom229             bigcom229 0.000000000
bigcom233             bigcom233 0.000000000
bigcom236             bigcom236 0.000000000
bigcom237             bigcom237 0.000000000
bigcom246             bigcom246 0.000000000
bigcom248             bigcom248 0.000000000
bigcom249             bigcom249 0.000000000
bigcom250             bigcom250 0.000000000
bigcom254             bigcom254 0.000000000
bigcom266             bigcom266 0.000000000
bigcom269             bigcom269 0.000000000
bigcom272             bigcom272 0.000000000
bigcom281             bigcom281 0.000000000
bigcom291             bigcom291 0.000000000
bigcom292             bigcom292 0.000000000
bigcom295             bigcom295 0.000000000
bigcom299             bigcom299 0.000000000
bigcom301             bigcom301 0.000000000
bigcom306             bigcom306 0.000000000
bigcom309             bigcom309 0.000000000
bigcom314             bigcom314 0.000000000
bigcom321             bigcom321 0.000000000
bigcom341             bigcom341 0.000000000
bigcom350             bigcom350 0.000000000
bigcom353             bigcom353 0.000000000
bigcom359             bigcom359 0.000000000
bigcom363             bigcom363 0.000000000
bigcom365             bigcom365 0.000000000
bigcom385             bigcom385 0.000000000
bigcom386             bigcom386 0.000000000
bigcom408             bigcom408 0.000000000
bigcom412             bigcom412 0.000000000
bigcom480             bigcom480 0.000000000
membership_s1     membership_s1 0.000000000
membership_s3     membership_s3 0.000000000
membership_s5     membership_s5 0.000000000
membership_s8     membership_s8 0.000000000
membership_s9     membership_s9 0.000000000
membership_s11   membership_s11 0.000000000
membership_s12   membership_s12 0.000000000
membership_s14   membership_s14 0.000000000
membership_s15   membership_s15 0.000000000
membership_s16   membership_s16 0.000000000
membership_s17   membership_s17 0.000000000
membership_s20   membership_s20 0.000000000
membership_s22   membership_s22 0.000000000
membership_s24   membership_s24 0.000000000
membership_s25   membership_s25 0.000000000
membership_s26   membership_s26 0.000000000
membership_s28   membership_s28 0.000000000
membership_s33   membership_s33 0.000000000
membership_s37   membership_s37 0.000000000
pdi                         pdi 0.000000000
[1] "Dataset: all_TnotC Model RF, run: 1 of 10 2015-06-17 23:00:43"
     |      Out-of-bag   |
Tree |      MSE  %Var(y) |
   1 | 0.007038   170.14 |
   2 | 0.006858   165.78 |
   3 | 0.006769   163.63 |
   4 | 0.006685   161.59 |
   5 |  0.00645   155.91 |
   6 | 0.006651   160.76 |
   7 |  0.00614   148.42 |
   8 | 0.005839   141.14 |
   9 | 0.005648   136.53 |
  10 | 0.005714   138.12 |
  11 |   0.0056   135.38 |
  12 |  0.00547   132.23 |
  13 | 0.005385   130.17 |
  14 |  0.00534   129.08 |
  15 | 0.005256   127.04 |
  16 | 0.005198   125.65 |
  17 | 0.005138   124.21 |
  18 | 0.005078   122.76 |
  19 | 0.005068   122.51 |
  20 | 0.005053   122.14 |
  21 | 0.004996   120.78 |
  22 | 0.004963   119.98 |
  23 | 0.004947   119.58 |
  24 | 0.004905   118.56 |
  25 | 0.004894   118.31 |
  26 | 0.004889   118.17 |
  27 |   0.0049   118.45 |
  28 | 0.004883   118.04 |
  29 | 0.004867   117.65 |
  30 | 0.004852   117.28 |
  31 | 0.004832   116.81 |
  32 | 0.004828   116.70 |
  33 | 0.004829   116.72 |
  34 |  0.00481   116.27 |
  35 | 0.004801   116.06 |
  36 | 0.004791   115.80 |
  37 | 0.004797   115.95 |
  38 | 0.004789   115.76 |
  39 | 0.004777   115.46 |
  40 | 0.004763   115.13 |
  41 | 0.004753   114.88 |
  42 | 0.004733   114.41 |
  43 | 0.004736   114.47 |
  44 | 0.004735   114.46 |
  45 | 0.004751   114.85 |
  46 | 0.004741   114.60 |
  47 | 0.004736   114.48 |
  48 | 0.004738   114.54 |
  49 | 0.004737   114.51 |
  50 | 0.004735   114.45 |
  51 | 0.004729   114.31 |
  52 |  0.00471   113.86 |
  53 | 0.004709   113.83 |
  54 |   0.0047   113.60 |
  55 | 0.004706   113.74 |
  56 | 0.004697   113.53 |
  57 | 0.004693   113.45 |
  58 | 0.004679   113.11 |
  59 | 0.004671   112.91 |
  60 | 0.004665   112.76 |
  61 | 0.004664   112.74 |
  62 | 0.004662   112.69 |
  63 | 0.004663   112.70 |
  64 | 0.004657   112.56 |
  65 | 0.004654   112.49 |
  66 | 0.004656   112.54 |
  67 | 0.004648   112.34 |
  68 |  0.00464   112.16 |
  69 | 0.004641   112.18 |
  70 | 0.004637   112.10 |
  71 | 0.004631   111.94 |
  72 | 0.004635   112.04 |
  73 | 0.004632   111.98 |
  74 | 0.004639   112.13 |
  75 |  0.00464   112.16 |
  76 | 0.004633   112.00 |
  77 |  0.00463   111.93 |
  78 |  0.00463   111.91 |
  79 | 0.004633   112.00 |
  80 | 0.004629   111.89 |
  81 | 0.004628   111.86 |
  82 |  0.00463   111.93 |
  83 | 0.004629   111.90 |
  84 | 0.004627   111.85 |
  85 | 0.004625   111.79 |
  86 | 0.004619   111.65 |
  87 | 0.004618   111.62 |
  88 | 0.004622   111.73 |
  89 | 0.004617   111.61 |
  90 | 0.004614   111.54 |
  91 | 0.004611   111.46 |
  92 | 0.004609   111.40 |
  93 | 0.004602   111.25 |
  94 | 0.004599   111.17 |
  95 |  0.00459   110.95 |
  96 | 0.004588   110.91 |
  97 | 0.004589   110.92 |
  98 | 0.004585   110.84 |
  99 | 0.004587   110.87 |
 100 | 0.004588   110.90 |
[1] "Random Forest variable coefficients"
                      %IncMSE IncNodePurity
graph5           1.997920e-03  2.759822e-01
graph6           1.783570e-03  2.541001e-01
graph7           6.492180e-04  1.281932e-01
graph8           9.754036e-04  5.286131e-02
graph9           2.060534e-03  2.474199e-01
graph10          3.403212e-03  2.417336e-01
graph11          3.709528e-03  3.459434e-01
graph12          2.973905e-03  1.137153e-01
graph13          4.897846e-04  1.989248e-01
graph14          1.432636e-03  2.924016e-01
graph15          2.285201e-03  1.483600e-01
graph16          3.014909e-03  3.535363e-01
graph17          7.121728e-03  3.358306e-01
graph18          1.382191e-03  1.031601e-01
graph19          1.593118e-03  1.875143e-01
graph20          2.830060e-03  1.979459e-01
graph21          3.091472e-03  2.096126e-01
graph22          7.720601e-04  1.875030e-01
graph23          3.306945e-03  3.924800e-01
graph24          1.301209e-03  7.750422e-02
graph25          5.061631e-05  6.567020e-02
graph26          1.922155e-03  1.828998e-01
graph27          3.092138e-05  4.000782e-02
graph28          3.383586e-04  1.180210e-02
graph29          0.000000e+00  1.267407e-02
orbit0           8.939733e-05  1.534278e-01
orbit1           4.570904e-04  2.663365e-01
orbit2           9.309470e-04  1.236835e-01
orbit3           9.755515e-04  7.797551e-02
orbit4           2.365901e-03  1.182841e-01
orbit5           1.478308e-03  2.063696e-01
orbit6           4.161114e-03  1.663421e-01
orbit7           1.823509e-03  1.915616e-01
orbit8           1.978042e-03  3.549595e-01
orbit9           8.133790e-04  2.242155e-01
orbit10          3.185214e-03  1.202967e-01
orbit11          1.153428e-08  4.412698e-02
orbit12          3.029914e-04  1.099109e-01
orbit13          1.263380e-03  1.127022e-01
orbit14          1.585191e-05  4.988889e-02
orbit15          2.302700e-03  2.278320e-01
orbit16          2.400503e-03  2.232863e-01
orbit17          4.840149e-04  1.582162e-01
orbit18          2.846885e-03  4.700968e-01
orbit19          7.175061e-04  2.654055e-01
orbit20          6.097353e-03  3.815017e-01
orbit21          4.334160e-03  2.284271e-01
orbit22          3.537836e-03  3.625180e-01
orbit23          2.498047e-03  2.063164e-01
orbit24          1.175107e-03  1.920626e-01
orbit25          3.603209e-03  1.937307e-01
orbit26          1.750642e-03  5.568331e-02
orbit27          4.741526e-03  3.130342e-01
orbit28          5.527476e-03  2.039596e-01
orbit29          1.391366e-04  8.266994e-02
orbit30          6.059359e-03  1.867626e-01
orbit31          2.114491e-03  2.112351e-01
orbit32          2.173674e-03  1.785469e-01
orbit33          1.313479e-03  1.150497e-01
orbit34          2.179008e-03  2.316620e-01
orbit35          2.104587e-03  3.292259e-01
orbit36          4.277625e-03  3.536241e-01
orbit37          1.203977e-03  2.432403e-01
orbit38          6.056550e-04  8.557420e-02
orbit39          5.243891e-03  1.873028e-01
orbit40          1.728154e-03  1.268912e-01
orbit41          3.299060e-04  8.554310e-02
orbit42          2.656897e-05  4.948810e-02
orbit43          7.965790e-04  1.532572e-01
orbit44          1.820396e-04  6.335956e-02
orbit45          3.636496e-03  2.506388e-01
orbit46          7.967225e-04  5.140424e-02
orbit47          1.607533e-04  5.759279e-02
orbit48          9.610743e-04  4.886436e-02
orbit49          4.542520e-03  4.911952e-01
orbit50          2.153182e-04  2.291651e-01
orbit51          2.830357e-03  1.923411e-01
orbit52          1.974592e-03  1.002856e-01
orbit53          9.924104e-04  9.769048e-02
orbit54          5.626476e-04  1.349546e-01
orbit55          4.777341e-04  6.212723e-02
orbit56          6.944872e-03  8.112323e-01
orbit57          1.117694e-03  5.273737e-02
orbit58          2.318669e-06  9.561924e-03
orbit59          2.011732e-03  2.364888e-01
orbit60          4.979654e-04  1.766542e-01
orbit61          1.392832e-04  2.011101e-02
orbit62          2.361220e-04  9.897997e-02
orbit63          3.245043e-04  1.026802e-01
orbit64          4.901411e-05  8.135796e-02
orbit65          4.009310e-03  3.330619e-01
orbit66          2.351515e-04  9.574202e-02
orbit67          1.707086e-04  5.115421e-02
orbit68          1.763775e-06  2.594982e-02
orbit69          5.916317e-05  6.954060e-02
orbit70          1.431761e-04  1.122734e-01
orbit71          0.000000e+00  8.888889e-03
orbit72          5.982626e-06  3.286631e-03
AP               6.768040e-06  5.782828e-02
bet              9.380216e-03  6.654154e-01
ecc              3.264615e-05  7.973300e-02
eccrad           6.811194e-05  9.714757e-02
close            1.079294e-03  2.768157e-01
constraint       5.607058e-03  4.727596e-01
coreness         2.111395e-04  7.305807e-02
knn              2.827689e-03  6.692303e-01
hubscore         9.112848e-04  2.454447e-01
pagerank         4.232675e-03  8.377855e-01
trans            2.482691e-04  3.471202e-01
evcent           1.323183e-03  1.713720e-01
first            3.527584e-04  1.096375e-01
upto_second      1.035242e-03  1.655045e-01
upto_third       3.910194e-03  3.669770e-01
upto_fourth      4.324885e-03  2.396218e-01
upto_fifth       1.743697e-03  2.030893e-01
upto_sixth       1.435327e-03  9.182472e-02
second           1.997201e-03  1.561138e-01
third            4.661455e-03  4.585422e-01
fourth           4.061259e-03  5.227875e-01
fifth            1.247015e-03  3.949365e-01
sixth            1.680557e-03  3.084192e-01
ratio1           2.393195e-03  5.808441e-01
ratio2           2.410318e-03  9.129928e-01
ratio3           5.125556e-03  4.740598e-01
ratio4           1.638661e-03  4.968643e-01
ratio5           6.125389e-04  7.198750e-01
ratio6           4.413875e-03  5.670323e-01
selfinter        5.037910e-05  2.059036e-02
walktrap_vertex  5.313618e-04  6.204689e-01
bigcom1          1.206802e-05  2.484223e-02
bigcom2          0.000000e+00  0.000000e+00
bigcom3         -1.941520e-06  2.346226e-02
bigcom4          9.450379e-05  3.042516e-02
bigcom6          0.000000e+00  0.000000e+00
bigcom8          1.271092e-04  4.793489e-02
bigcom9          0.000000e+00  0.000000e+00
bigcom11         0.000000e+00  0.000000e+00
bigcom13         0.000000e+00  0.000000e+00
bigcom15         0.000000e+00  0.000000e+00
bigcom16         0.000000e+00  0.000000e+00
bigcom21         0.000000e+00  0.000000e+00
bigcom22         0.000000e+00  0.000000e+00
bigcom24         0.000000e+00  0.000000e+00
bigcom26         2.309434e-04  1.548580e-01
bigcom28         9.475352e-06  5.541228e-02
bigcom30         7.044082e-05  1.454682e-01
bigcom31         0.000000e+00  0.000000e+00
bigcom32         0.000000e+00  1.387779e-19
bigcom33         0.000000e+00  0.000000e+00
bigcom34         0.000000e+00  0.000000e+00
bigcom36         0.000000e+00  0.000000e+00
bigcom37         0.000000e+00  0.000000e+00
bigcom38         0.000000e+00  0.000000e+00
bigcom39         0.000000e+00  0.000000e+00
bigcom40         1.340324e-04  9.848736e-02
bigcom43         0.000000e+00  0.000000e+00
bigcom44         0.000000e+00  0.000000e+00
bigcom46         0.000000e+00  0.000000e+00
bigcom47         0.000000e+00  0.000000e+00
bigcom49         0.000000e+00  0.000000e+00
bigcom50         0.000000e+00  0.000000e+00
bigcom51         0.000000e+00  0.000000e+00
bigcom52         0.000000e+00  0.000000e+00
bigcom54         0.000000e+00  0.000000e+00
bigcom56         0.000000e+00  0.000000e+00
bigcom62         0.000000e+00  0.000000e+00
bigcom66         0.000000e+00  0.000000e+00
bigcom68         0.000000e+00  0.000000e+00
bigcom69         0.000000e+00  0.000000e+00
bigcom71         0.000000e+00  0.000000e+00
bigcom72         0.000000e+00  0.000000e+00
bigcom73         0.000000e+00  0.000000e+00
bigcom74         0.000000e+00  0.000000e+00
bigcom75         0.000000e+00  0.000000e+00
bigcom76         0.000000e+00  0.000000e+00
bigcom77         0.000000e+00  0.000000e+00
bigcom79         0.000000e+00  0.000000e+00
bigcom80         0.000000e+00  0.000000e+00
bigcom82         0.000000e+00  0.000000e+00
bigcom83         0.000000e+00  0.000000e+00
bigcom84         4.792285e-05  2.961360e-01
bigcom85         0.000000e+00  0.000000e+00
bigcom87         0.000000e+00  0.000000e+00
bigcom89        -9.559468e-06  4.270647e-01
bigcom91         0.000000e+00  0.000000e+00
bigcom92        -1.254466e-09  1.971006e-02
bigcom93         0.000000e+00  0.000000e+00
bigcom96         0.000000e+00  0.000000e+00
bigcom97         0.000000e+00  0.000000e+00
bigcom98         0.000000e+00  1.387779e-19
bigcom99         0.000000e+00  1.387779e-19
bigcom101        0.000000e+00  0.000000e+00
bigcom104        0.000000e+00  0.000000e+00
bigcom106        0.000000e+00  0.000000e+00
bigcom109        0.000000e+00  0.000000e+00
bigcom113        0.000000e+00  0.000000e+00
bigcom116        0.000000e+00  0.000000e+00
bigcom120       -1.636696e-05  3.115830e-01
bigcom123       -2.469636e-06  2.966746e-01
bigcom126        0.000000e+00  0.000000e+00
bigcom127        0.000000e+00  0.000000e+00
bigcom137        0.000000e+00  0.000000e+00
bigcom139        0.000000e+00  0.000000e+00
bigcom140        0.000000e+00  0.000000e+00
bigcom143        0.000000e+00  0.000000e+00
bigcom145        0.000000e+00  0.000000e+00
bigcom146        0.000000e+00  0.000000e+00
bigcom147        0.000000e+00  0.000000e+00
bigcom149        0.000000e+00  1.387779e-19
bigcom153        0.000000e+00  0.000000e+00
bigcom154        0.000000e+00  0.000000e+00
bigcom156        0.000000e+00  0.000000e+00
bigcom157        0.000000e+00  0.000000e+00
bigcom158        0.000000e+00  0.000000e+00
bigcom160        0.000000e+00  0.000000e+00
bigcom161        0.000000e+00  0.000000e+00
bigcom162        0.000000e+00  0.000000e+00
bigcom164        0.000000e+00  0.000000e+00
bigcom166        0.000000e+00  0.000000e+00
bigcom167        0.000000e+00  0.000000e+00
bigcom171        0.000000e+00  0.000000e+00
bigcom173        0.000000e+00  0.000000e+00
bigcom175        0.000000e+00  0.000000e+00
bigcom176        0.000000e+00  0.000000e+00
bigcom177        0.000000e+00  0.000000e+00
bigcom178        0.000000e+00  0.000000e+00
bigcom180        0.000000e+00  0.000000e+00
bigcom181        0.000000e+00  0.000000e+00
bigcom184        0.000000e+00  1.387779e-19
bigcom186        0.000000e+00  0.000000e+00
bigcom187        0.000000e+00  0.000000e+00
bigcom189        0.000000e+00  0.000000e+00
bigcom194       -3.016269e-06  3.662958e-01
bigcom195        0.000000e+00  0.000000e+00
bigcom196        0.000000e+00  0.000000e+00
bigcom204        0.000000e+00  0.000000e+00
bigcom205        0.000000e+00  0.000000e+00
bigcom212        0.000000e+00  0.000000e+00
bigcom214        0.000000e+00  0.000000e+00
bigcom222        0.000000e+00  0.000000e+00
bigcom223        0.000000e+00  0.000000e+00
bigcom226        0.000000e+00  0.000000e+00
bigcom227        0.000000e+00  0.000000e+00
bigcom229        0.000000e+00  0.000000e+00
bigcom233        0.000000e+00  0.000000e+00
bigcom236        0.000000e+00  0.000000e+00
bigcom237        0.000000e+00  0.000000e+00
bigcom246        0.000000e+00  0.000000e+00
bigcom248        0.000000e+00  0.000000e+00
bigcom249        0.000000e+00  0.000000e+00
bigcom250        0.000000e+00  0.000000e+00
bigcom254        0.000000e+00  0.000000e+00
bigcom266        0.000000e+00  0.000000e+00
bigcom269        0.000000e+00  0.000000e+00
bigcom272        0.000000e+00  0.000000e+00
bigcom274        2.483814e-06  3.595087e-02
bigcom281        0.000000e+00  0.000000e+00
bigcom291        0.000000e+00  1.387779e-19
bigcom292        0.000000e+00  0.000000e+00
bigcom295        0.000000e+00  0.000000e+00
bigcom299        1.473860e-06  4.421369e-01
bigcom301        0.000000e+00  0.000000e+00
bigcom306        0.000000e+00  0.000000e+00
bigcom309        0.000000e+00  0.000000e+00
bigcom314        0.000000e+00  0.000000e+00
bigcom321        0.000000e+00  0.000000e+00
bigcom341        0.000000e+00  0.000000e+00
bigcom350        0.000000e+00  0.000000e+00
bigcom353        0.000000e+00  0.000000e+00
bigcom359        0.000000e+00  0.000000e+00
bigcom363        0.000000e+00  0.000000e+00
bigcom365        0.000000e+00  0.000000e+00
bigcom385        0.000000e+00  0.000000e+00
bigcom386        0.000000e+00  0.000000e+00
bigcom408        0.000000e+00  0.000000e+00
bigcom412        0.000000e+00  0.000000e+00
bigcom480        0.000000e+00  0.000000e+00
spin_vertex      6.674134e-04  4.443902e-01
membership_s1    2.833649e-05  4.221902e-02
membership_s3    0.000000e+00  0.000000e+00
membership_s4    2.545728e-04  1.052663e-01
membership_s5    7.099917e-06  3.020831e-02
membership_s6   -2.147677e-07  1.465370e-03
membership_s7    1.697379e-05  1.677158e-02
membership_s8    0.000000e+00  0.000000e+00
membership_s9    0.000000e+00  0.000000e+00
membership_s11   0.000000e+00  0.000000e+00
membership_s12   0.000000e+00  0.000000e+00
membership_s14   0.000000e+00  0.000000e+00
membership_s15   0.000000e+00  0.000000e+00
membership_s16   0.000000e+00  0.000000e+00
membership_s17   0.000000e+00  0.000000e+00
membership_s18  -1.165105e-05  6.627995e-03
membership_s20   0.000000e+00  0.000000e+00
membership_s21  -4.072780e-06  1.989097e-01
membership_s22   0.000000e+00  0.000000e+00
membership_s24   0.000000e+00  0.000000e+00
membership_s25   0.000000e+00  0.000000e+00
membership_s26   0.000000e+00  0.000000e+00
membership_s27  -7.263524e-06  6.929520e-02
membership_s28   0.000000e+00  0.000000e+00
membership_s30   6.483696e-05  9.266483e-02
membership_s31  -3.367793e-05  7.840511e-02
membership_s32   0.000000e+00  0.000000e+00
membership_s33   0.000000e+00  0.000000e+00
membership_s36   1.548900e-04  1.530963e-01
membership_s37   0.000000e+00  0.000000e+00
V1               1.422405e-03  8.275939e-01
V2               1.723068e-03  1.063639e+00
pdi             -6.734007e-06  2.555556e-02
adhesion         1.629156e-02  1.033517e+00
cohesion         1.577322e-02  1.199186e+00
inner            1.343841e-03  9.839784e-01
outer            1.315640e-03  9.249410e-01
ioratio          2.783633e-03  1.101402e+00
comsize          1.414808e-03  1.188100e+00
[1] "Dataset: all_TnotC Model GLM, run: 1 of 10 2015-06-17 23:03:45"
[1] "glmnet variable coefficients"
                         [,1]          [,2]
(Intercept)     -5.479472e+00 -5.485129e+00
graph0          -6.285922e-42 -1.158784e-06
graph1          -3.454476e-45 -6.221120e-10
graph2          -4.984838e-43 -9.984599e-08
graph3          -1.226939e-46 -2.270339e-11
graph4          -4.580795e-48 -8.100076e-13
graph5           4.682091e-44  8.175875e-09
graph6          -4.648595e-46 -8.746707e-11
graph7           2.355565e-44  3.886934e-09
graph8           2.393552e-43  3.598803e-08
graph9          -2.210475e-48 -4.134840e-13
graph10         -1.375676e-49 -2.466376e-14
graph11         -1.043749e-50 -1.847090e-15
graph12         -3.829767e-48 -7.124141e-13
graph13         -1.564353e-47 -3.098385e-12
graph14         -1.136380e-48 -2.035294e-13
graph15          5.914229e-46  9.620501e-11
graph16         -8.558042e-48 -1.627438e-12
graph17         -3.073851e-48 -7.162257e-13
graph18          1.168231e-46  1.515341e-11
graph19         -1.179430e-47 -3.530884e-12
graph20          2.981678e-45  5.205878e-10
graph21          4.790470e-46  7.820455e-11
graph22          3.697549e-45  6.450825e-10
graph23          4.422404e-46  7.025175e-11
graph24          1.093723e-45  1.801219e-10
graph25          9.144759e-45  1.558128e-09
graph26          8.207113e-45  1.398660e-09
graph27          4.118754e-44  6.959159e-09
graph28          5.583073e-44  9.427499e-09
graph29         -1.406880e-43 -3.205005e-08
orbit0          -6.285922e-42 -1.158778e-06
orbit1           1.012545e-43  1.762653e-08
orbit2          -4.317072e-45 -7.732263e-10
orbit3          -4.984838e-43 -9.984816e-08
orbit4           1.511620e-45  2.554811e-10
orbit5          -1.630813e-46 -2.978619e-11
orbit6          -2.458329e-46 -4.468295e-11
orbit7          -3.715632e-48 -6.525972e-13
orbit8           4.682091e-44  8.175816e-09
orbit9           1.299964e-43  2.313801e-08
orbit10          3.833732e-45  6.443939e-10
orbit11         -1.337448e-45 -2.412126e-10
orbit12          8.251730e-43  1.473340e-07
orbit13         -8.539176e-44 -1.581002e-08
orbit14          2.393552e-43  3.597948e-08
orbit15          4.456352e-47  7.621179e-12
orbit16         -5.174432e-48 -9.433119e-13
orbit17          1.604443e-47  2.762922e-12
orbit18          1.090832e-47  1.884613e-12
orbit19          1.261995e-48  2.028105e-13
orbit20         -6.188656e-48 -1.132511e-12
orbit21         -1.169666e-49 -2.070244e-14
orbit22         -6.433482e-49 -1.162982e-13
orbit23         -6.539325e-51 -1.142089e-15
orbit24          5.570769e-46  9.883059e-11
orbit25          3.068775e-46  5.434060e-11
orbit26         -9.056654e-48 -1.643013e-12
orbit27          2.486242e-47 -6.330835e-12
orbit28         -1.131602e-46 -2.095958e-11
orbit29          1.161581e-46  1.932733e-11
orbit30         -7.158397e-47 -1.324267e-11
orbit31          6.094693e-48  9.896427e-13
orbit32         -2.589402e-47 -4.783332e-12
orbit33         -8.332763e-49 -1.469480e-13
orbit34          5.914229e-46  9.619072e-11
orbit35          2.102263e-45  3.685228e-10
orbit36         -3.285413e-46 -6.130867e-11
orbit37          3.923084e-46  6.909549e-11
orbit38         -2.804014e-47 -5.028484e-12
orbit39          1.216777e-44  2.178282e-09
orbit40          2.103020e-45  3.755320e-10
orbit41         -3.775035e-46 -6.971446e-11
orbit42         -7.218629e-47 -1.299092e-11
orbit43          5.339401e-45  9.351891e-10
orbit44         -1.708320e-45 -3.098063e-10
orbit45          1.226170e-44  2.150844e-09
orbit46          4.293661e-45  7.529798e-10
orbit47         -2.057842e-46 -3.806975e-11
orbit48         -1.518976e-46 -3.080378e-11
orbit49          7.286858e-44  1.306831e-08
orbit50         -5.531629e-45 -1.012455e-09
orbit51          4.156429e-45  7.120245e-10
orbit52          2.240932e-44  3.947287e-09
orbit53         -4.375005e-46 -8.831832e-11
orbit54          1.391135e-43  2.497971e-08
orbit55         -8.671697e-45 -1.582798e-09
orbit56          2.082147e-43  3.722142e-08
orbit57          2.989526e-45  5.171539e-10
orbit58         -3.139523e-45 -5.730774e-10
orbit59          4.925059e-44  8.769311e-09
orbit60          2.535582e-45  4.157796e-10
orbit61         -7.681256e-45 -1.409929e-09
orbit62          2.152326e-43  3.782313e-08
orbit63          3.432997e-45  4.599472e-10
orbit64          3.017118e-44  5.230266e-09
orbit65          9.188400e-43  1.646815e-07
orbit66          8.138193e-44  1.442468e-08
orbit67         -2.237934e-44 -4.149331e-09
orbit68          1.398239e-43  2.453180e-08
orbit69         -2.845403e-43 -5.246592e-08
orbit70          1.645843e-42  2.945773e-07
orbit71         -1.295404e-43 -2.418742e-08
orbit72         -1.406880e-43 -3.209006e-08
AP              -2.695236e-39 -4.880149e-04
bet             -9.712224e-46 -1.757561e-10
ecc              9.961495e-41  1.855178e-05
eccrad           5.976897e-40  1.113099e-04
close            5.645894e-39  9.949735e-04
constraint      -1.883014e-39 -3.379336e-04
coreness         8.534921e-42  1.368058e-06
knn             -1.738659e-42 -3.128482e-07
hubscore         4.079060e-39  6.993289e-04
pagerank        -1.273920e-38 -2.294466e-03
trans           -2.686677e-39 -4.857910e-04
evcent           4.121328e-39  7.068529e-04
first           -6.285922e-42 -1.158929e-06
upto_second     -1.458303e-44 -3.462888e-09
upto_third       6.170209e-44  1.091628e-08
upto_fourth      1.681743e-43  3.008955e-08
upto_fifth       5.119177e-43  9.186651e-08
upto_sixth       8.153312e-43  1.463737e-07
second          -8.515963e-45 -2.371644e-09
third            1.024973e-43  1.826046e-08
fourth          -1.181303e-44 -1.850035e-09
fifth           -1.702818e-43 -3.041675e-08
sixth           -6.572053e-43 -1.179258e-07
ratio1          -1.805350e-42 -3.247732e-07
ratio2           4.228603e-41  7.642888e-06
ratio3          -8.273747e-42 -1.485817e-06
ratio4          -8.022610e-42 -1.439866e-06
ratio5          -4.935578e-42 -8.849974e-07
ratio6          -6.908229e-43 -1.239584e-07
selfinter       -1.987756e-39 -3.603059e-04
walktrap_vertex  1.844425e-39  3.319182e-04
bigcom1         -2.048626e-39 -3.700830e-04
bigcom2         -4.200354e-39 -7.584143e-04
bigcom3         -1.088322e-39 -1.964955e-04
bigcom4          1.745550e-39  3.145359e-04
bigcom6         -4.198608e-39 -7.579375e-04
bigcom8         -7.794883e-40 -1.414631e-04
bigcom9         -4.215077e-39 -7.612851e-04
bigcom11        -4.204200e-39 -7.591363e-04
bigcom13        -4.207352e-39 -7.598199e-04
bigcom15        -4.209105e-39 -7.595539e-04
bigcom16        -4.200004e-39 -7.584410e-04
bigcom21        -4.224243e-39 -7.624829e-04
bigcom22        -4.268153e-39 -7.711099e-04
bigcom24        -4.198957e-39 -7.580350e-04
bigcom26         5.755561e-39  1.039397e-03
bigcom28         3.438322e-39  6.190892e-04
bigcom30         4.407220e-39  7.964486e-04
bigcom31        -4.197910e-39 -7.579781e-04
bigcom32        -4.202101e-39 -7.585589e-04
bigcom33        -4.197561e-39 -7.578460e-04
bigcom34        -4.198259e-39 -7.578400e-04
bigcom36        -4.201751e-39 -7.581714e-04
bigcom37        -4.197561e-39 -7.570102e-04
bigcom38        -4.200354e-39 -7.586221e-04
bigcom39        -4.207001e-39 -7.596507e-04
bigcom40         2.178296e-41  3.074232e-06
bigcom43        -4.199655e-39 -7.582692e-04
bigcom44        -4.259154e-39 -7.695995e-04
bigcom46        -4.203150e-39 -7.587353e-04
bigcom47        -4.201402e-39 -7.585164e-04
bigcom49        -4.200703e-39 -7.586152e-04
bigcom50        -4.200004e-39 -7.585361e-04
bigcom51        -4.198259e-39 -7.579751e-04
bigcom52        -4.198259e-39 -7.586428e-04
bigcom54        -4.197561e-39 -7.584370e-04
bigcom56        -4.202101e-39 -7.591638e-04
bigcom62        -4.197910e-39 -7.580443e-04
bigcom66        -4.197910e-39 -7.579210e-04
bigcom68        -4.198259e-39 -7.581212e-04
bigcom69        -4.201751e-39 -7.590792e-04
bigcom71        -4.201751e-39 -7.584568e-04
bigcom72        -4.197910e-39 -7.582261e-04
bigcom73        -4.203500e-39 -7.589306e-04
bigcom74        -4.201402e-39 -7.592492e-04
bigcom75        -4.197910e-39 -7.577636e-04
bigcom76        -4.199655e-39 -7.584274e-04
bigcom77        -4.199655e-39 -7.587830e-04
bigcom79        -4.197910e-39 -7.579775e-04
bigcom80        -4.199655e-39 -7.578798e-04
bigcom82        -4.199655e-39 -7.577326e-04
bigcom83        -4.197910e-39 -7.573707e-04
bigcom84         1.081181e-37  1.953134e-02
bigcom85        -4.198957e-39 -7.579244e-04
bigcom87        -4.200004e-39 -7.583466e-04
bigcom89         1.979063e-37  3.575047e-02
bigcom91        -4.200354e-39 -7.579727e-04
bigcom92         2.648557e-38  4.784672e-03
bigcom93        -4.197910e-39 -7.577725e-04
bigcom96        -4.197910e-39 -7.580416e-04
bigcom97        -4.200703e-39 -7.590186e-04
bigcom98        -4.197910e-39 -7.576728e-04
bigcom99        -4.197910e-39 -7.582688e-04
bigcom101       -4.202451e-39 -7.582031e-04
bigcom104       -4.201052e-39 -7.583561e-04
bigcom106       -4.198957e-39 -7.579710e-04
bigcom109       -4.198608e-39 -7.581885e-04
bigcom113       -4.199306e-39 -7.570141e-04
bigcom116       -4.211913e-39 -7.605033e-04
bigcom120        1.642359e-37  2.966860e-02
bigcom123        1.401855e-37  2.532373e-02
bigcom126       -4.197561e-39 -7.579265e-04
bigcom127       -4.198608e-39 -7.578026e-04
bigcom137       -4.199655e-39 -7.589175e-04
bigcom139       -4.196863e-39 -7.576285e-04
bigcom140       -4.198608e-39 -7.580158e-04
bigcom143       -4.198259e-39 -7.582818e-04
bigcom145       -4.197561e-39 -7.577947e-04
bigcom146       -4.198608e-39 -7.578924e-04
bigcom147       -4.204200e-39 -7.593456e-04
bigcom149       -4.197910e-39 -7.579290e-04
bigcom153       -4.201052e-39 -7.583200e-04
bigcom154       -4.201052e-39 -7.584316e-04
bigcom156       -4.198957e-39 -7.582225e-04
bigcom157       -4.201402e-39 -7.579209e-04
bigcom158       -4.197910e-39 -7.583011e-04
bigcom160       -4.197910e-39 -7.578276e-04
bigcom161       -4.197910e-39 -7.580276e-04
bigcom162       -4.197910e-39 -7.577809e-04
bigcom164       -4.197212e-39 -7.578170e-04
bigcom166       -4.200703e-39 -7.582814e-04
bigcom167       -4.203850e-39 -7.591769e-04
bigcom171       -4.200004e-39 -7.593342e-04
bigcom173       -4.198608e-39 -7.580329e-04
bigcom175       -4.197561e-39 -7.573111e-04
bigcom176       -4.197561e-39 -7.576416e-04
bigcom177       -4.198259e-39 -7.576204e-04
bigcom178       -4.198259e-39 -7.587127e-04
bigcom180       -4.197910e-39 -7.576847e-04
bigcom181       -4.202101e-39 -7.590580e-04
bigcom184       -4.197910e-39 -7.578082e-04
bigcom186       -4.197910e-39 -7.577955e-04
bigcom187       -4.197561e-39 -7.570461e-04
bigcom189       -4.200354e-39 -7.586989e-04
bigcom194        1.401855e-37  2.532361e-02
bigcom195       -4.198259e-39 -7.581602e-04
bigcom196       -4.197910e-39 -7.575358e-04
bigcom204       -4.199655e-39 -7.582847e-04
bigcom205       -4.197910e-39 -7.579759e-04
bigcom212       -4.198259e-39 -7.580376e-04
bigcom214       -4.198608e-39 -7.579504e-04
bigcom222       -4.197561e-39 -7.582612e-04
bigcom223       -4.198259e-39 -7.573717e-04
bigcom226       -4.197910e-39 -7.579778e-04
bigcom227       -4.197910e-39 -7.578057e-04
bigcom229       -4.197212e-39 -7.580184e-04
bigcom233       -4.197910e-39 -7.573334e-04
bigcom236       -4.197561e-39 -7.579838e-04
bigcom237       -4.197561e-39 -7.577287e-04
bigcom246       -4.201052e-39 -7.588676e-04
bigcom248       -4.201751e-39 -7.586350e-04
bigcom249       -4.197910e-39 -7.580317e-04
bigcom250       -4.201751e-39 -7.586699e-04
bigcom254       -4.198608e-39 -7.582928e-04
bigcom266       -4.197910e-39 -7.577761e-04
bigcom269       -4.198259e-39 -7.577481e-04
bigcom272       -4.197561e-39 -7.578542e-04
bigcom274        1.882951e-38  3.400390e-03
bigcom281       -4.198957e-39 -7.577044e-04
bigcom291       -4.197910e-39 -7.580637e-04
bigcom292       -4.197910e-39 -7.584725e-04
bigcom295       -4.198608e-39 -7.581986e-04
bigcom299        2.484116e-37  4.487293e-02
bigcom301       -4.200354e-39 -7.584887e-04
bigcom306       -4.197910e-39 -7.580249e-04
bigcom309       -4.198957e-39 -7.584509e-04
bigcom314       -4.197910e-39 -7.574259e-04
bigcom321       -4.200004e-39 -7.584272e-04
bigcom341       -4.197561e-39 -7.578661e-04
bigcom350       -4.197910e-39 -7.583307e-04
bigcom353       -4.197561e-39 -7.574139e-04
bigcom359       -4.197910e-39 -7.582559e-04
bigcom363       -4.197910e-39 -7.569350e-04
bigcom365       -4.198259e-39 -7.577191e-04
bigcom385       -4.198608e-39 -7.587327e-04
bigcom386       -4.197561e-39 -7.577499e-04
bigcom408       -4.199306e-39 -7.583767e-04
bigcom412       -4.198259e-39 -7.584164e-04
bigcom480       -4.198259e-39 -7.579692e-04
spin_vertex     -3.411320e-39 -6.140397e-04
membership_s1   -1.225851e-40 -2.164144e-05
membership_s3   -4.203150e-39 -7.579303e-04
membership_s4   -1.328952e-40 -2.466231e-05
membership_s5   -2.136981e-40 -3.891915e-05
membership_s6   -1.016303e-39 -1.824425e-04
membership_s7   -1.298650e-39 -2.345749e-04
membership_s8   -4.199655e-39 -7.572369e-04
membership_s9   -4.201751e-39 -7.575666e-04
membership_s11  -4.200004e-39 -7.574495e-04
membership_s12  -4.201052e-39 -7.582612e-04
membership_s14  -4.199306e-39 -7.568726e-04
membership_s15  -4.256641e-39 -7.684928e-04
membership_s16  -4.200703e-39 -7.579555e-04
membership_s17  -4.199306e-39 -7.571819e-04
membership_s18   7.080121e-39  1.277666e-03
membership_s20  -4.198608e-39 -7.574762e-04
membership_s21   1.770614e-39  3.204658e-04
membership_s22  -4.207702e-39 -7.592119e-04
membership_s24  -4.208053e-39 -7.589772e-04
membership_s25  -4.204900e-39 -7.588792e-04
membership_s26  -4.202101e-39 -7.567166e-04
membership_s27  -4.678119e-40 -8.459238e-05
membership_s28  -4.201751e-39 -7.577695e-04
membership_s30   3.337521e-39  6.019813e-04
membership_s31   8.729468e-40  1.580452e-04
membership_s32  -2.873042e-39 -5.189661e-04
membership_s33  -4.198608e-39 -7.562041e-04
membership_s36  -1.432707e-41 -2.205600e-06
membership_s37  -4.231321e-39 -7.635581e-04
V1               2.202965e-39  3.957608e-04
V2              -3.869346e-40 -6.932157e-05
pdi             -5.588930e-37 -1.006509e-01
adhesion        -4.141194e-44 -7.346452e-09
cohesion         8.226522e-44  1.459180e-08
inner           -1.028401e-44 -1.963015e-09
outer           -3.756951e-44 -6.966126e-09
ioratio          6.134146e-39  1.105355e-03
comsize          4.405402e-43  7.906433e-08
[1] "Dataset: all_TnotC Model GBM, run: 2 of 10 2015-06-17 23:03:46"
Iter   TrainDeviance   ValidDeviance   StepSize   Improve
     1        0.0492            -nan     0.0100    0.0000
     2        0.0483            -nan     0.0100   -0.0000
     3        0.0476            -nan     0.0100   -0.0000
     4        0.0472            -nan     0.0100   -0.0000
     5        0.0461            -nan     0.0100    0.0001
     6        0.0457            -nan     0.0100   -0.0000
     7        0.0452            -nan     0.0100   -0.0000
     8        0.0444            -nan     0.0100   -0.0000
     9        0.0439            -nan     0.0100   -0.0000
    10        0.0433            -nan     0.0100    0.0001
    20        0.0387            -nan     0.0100   -0.0000
    40        0.0329            -nan     0.0100   -0.0000
    60        0.0288            -nan     0.0100   -0.0000
    80        0.0255            -nan     0.0100   -0.0000
   100        0.0228            -nan     0.0100   -0.0000
   120        0.0211            -nan     0.0100   -0.0000
   140        0.0195            -nan     0.0100   -0.0000
   160        0.0182            -nan     0.0100   -0.0000
   180        0.0170            -nan     0.0100   -0.0000
   200        0.0161            -nan     0.0100   -0.0000
   204        0.0158            -nan     0.0100   -0.0000

[1] "GBM variable coefficients"
                            var     rel.inf
pagerank               pagerank 6.253265876
V2                           V2 5.863570068
outer                     outer 4.617884180
V1                           V1 3.316685719
comsize                 comsize 3.144491944
orbit18                 orbit18 3.026996549
orbit56                 orbit56 3.019037788
ratio2                   ratio2 2.515405293
fourth                   fourth 2.387425434
knn                         knn 2.288158034
ratio5                   ratio5 2.159613368
orbit39                 orbit39 1.971841636
orbit49                 orbit49 1.963713222
orbit31                 orbit31 1.939369707
adhesion               adhesion 1.921057354
walktrap_vertex walktrap_vertex 1.828932356
ratio1                   ratio1 1.578929684
ioratio                 ioratio 1.514214819
cohesion               cohesion 1.483229319
inner                     inner 1.298401925
orbit70                 orbit70 1.183266699
orbit16                 orbit16 1.176867512
orbit62                 orbit62 1.155275042
graph11                 graph11 1.151879208
bet                         bet 1.102535762
graph4                   graph4 1.045081182
spin_vertex         spin_vertex 0.956322282
graph10                 graph10 0.952083543
orbit5                   orbit5 0.893574186
orbit50                 orbit50 0.840854400
orbit54                 orbit54 0.840278340
graph5                   graph5 0.823453856
third                     third 0.810941742
orbit25                 orbit25 0.810061851
orbit36                 orbit36 0.806546226
orbit52                 orbit52 0.806512313
orbit20                 orbit20 0.772349270
orbit29                 orbit29 0.736848141
orbit38                 orbit38 0.726015135
orbit24                 orbit24 0.715326792
graph12                 graph12 0.685708882
graph20                 graph20 0.676374588
ratio4                   ratio4 0.659686386
orbit21                 orbit21 0.631706282
graph23                 graph23 0.625392184
orbit59                 orbit59 0.624005542
constraint           constraint 0.621417635
graph14                 graph14 0.608365169
graph15                 graph15 0.605880029
trans                     trans 0.600933672
membership_s6     membership_s6 0.590601209
graph6                   graph6 0.590272732
bigcom274             bigcom274 0.565768781
graph17                 graph17 0.563243752
close                     close 0.550864238
ratio6                   ratio6 0.519808004
bigcom92               bigcom92 0.518198780
orbit17                 orbit17 0.490547937
orbit32                 orbit32 0.488374957
orbit46                 orbit46 0.479110507
graph1                   graph1 0.464139150
graph16                 graph16 0.463631998
sixth                     sixth 0.458855644
graph21                 graph21 0.457574258
graph9                   graph9 0.453970762
orbit37                 orbit37 0.435159402
orbit65                 orbit65 0.420446310
membership_s36   membership_s36 0.413480908
orbit7                   orbit7 0.407099581
orbit63                 orbit63 0.406880960
graph24                 graph24 0.401772429
orbit35                 orbit35 0.392545439
orbit27                 orbit27 0.383781815
orbit28                 orbit28 0.383451294
orbit30                 orbit30 0.360885629
graph13                 graph13 0.360252592
orbit55                 orbit55 0.353476043
orbit19                 orbit19 0.332768752
orbit64                 orbit64 0.324118061
orbit26                 orbit26 0.301957453
graph19                 graph19 0.301900949
orbit12                 orbit12 0.299345348
orbit60                 orbit60 0.298880846
graph25                 graph25 0.288128345
graph7                   graph7 0.282035605
orbit4                   orbit4 0.267963649
fifth                     fifth 0.267647535
orbit41                 orbit41 0.259320728
orbit13                 orbit13 0.238221150
orbit1                   orbit1 0.236091397
orbit40                 orbit40 0.235630930
bigcom3                 bigcom3 0.228601386
orbit10                 orbit10 0.210234903
orbit51                 orbit51 0.192248865
orbit47                 orbit47 0.189444899
orbit6                   orbit6 0.186096575
graph3                   graph3 0.171787469
hubscore               hubscore 0.169660017
orbit2                   orbit2 0.163862660
upto_fourth         upto_fourth 0.155081967
coreness               coreness 0.154678586
graph27                 graph27 0.144761025
orbit42                 orbit42 0.143280418
orbit43                 orbit43 0.138400301
orbit66                 orbit66 0.121762516
AP                           AP 0.113388470
membership_s7     membership_s7 0.113324899
orbit9                   orbit9 0.112365562
orbit23                 orbit23 0.110902698
graph8                   graph8 0.108856855
bigcom4                 bigcom4 0.105583597
upto_fifth           upto_fifth 0.104594106
orbit48                 orbit48 0.100206989
graph2                   graph2 0.099203703
upto_sixth           upto_sixth 0.096111322
orbit53                 orbit53 0.094965586
graph22                 graph22 0.094659787
upto_third           upto_third 0.091067376
orbit45                 orbit45 0.084361774
orbit57                 orbit57 0.067836862
bigcom40               bigcom40 0.067744341
bigcom8                 bigcom8 0.065930664
bigcom1                 bigcom1 0.065427077
orbit22                 orbit22 0.063419610
orbit15                 orbit15 0.062002400
second                   second 0.056964571
membership_s4     membership_s4 0.055092855
graph26                 graph26 0.051619657
membership_s18   membership_s18 0.050309209
selfinter             selfinter 0.049172285
upto_second         upto_second 0.044393537
orbit67                 orbit67 0.044325783
graph18                 graph18 0.041631864
ratio3                   ratio3 0.040179530
graph28                 graph28 0.034170104
orbit33                 orbit33 0.033986319
membership_s27   membership_s27 0.032583261
membership_s31   membership_s31 0.029464984
graph0                   graph0 0.027928478
orbit58                 orbit58 0.024504175
orbit71                 orbit71 0.022486128
orbit44                 orbit44 0.021581788
membership_s30   membership_s30 0.019432820
orbit61                 orbit61 0.018813989
membership_s32   membership_s32 0.017517579
orbit69                 orbit69 0.014197233
membership_s1     membership_s1 0.012826798
orbit11                 orbit11 0.012768177
graph29                 graph29 0.006219623
orbit0                   orbit0 0.000000000
orbit3                   orbit3 0.000000000
orbit8                   orbit8 0.000000000
orbit14                 orbit14 0.000000000
orbit34                 orbit34 0.000000000
orbit68                 orbit68 0.000000000
orbit72                 orbit72 0.000000000
ecc                         ecc 0.000000000
eccrad                   eccrad 0.000000000
evcent                   evcent 0.000000000
first                     first 0.000000000
bigcom2                 bigcom2 0.000000000
bigcom6                 bigcom6 0.000000000
bigcom9                 bigcom9 0.000000000
bigcom11               bigcom11 0.000000000
bigcom13               bigcom13 0.000000000
bigcom15               bigcom15 0.000000000
bigcom16               bigcom16 0.000000000
bigcom21               bigcom21 0.000000000
bigcom22               bigcom22 0.000000000
bigcom24               bigcom24 0.000000000
bigcom26               bigcom26 0.000000000
bigcom28               bigcom28 0.000000000
bigcom30               bigcom30 0.000000000
bigcom31               bigcom31 0.000000000
bigcom32               bigcom32 0.000000000
bigcom33               bigcom33 0.000000000
bigcom34               bigcom34 0.000000000
bigcom36               bigcom36 0.000000000
bigcom37               bigcom37 0.000000000
bigcom38               bigcom38 0.000000000
bigcom39               bigcom39 0.000000000
bigcom43               bigcom43 0.000000000
bigcom44               bigcom44 0.000000000
bigcom46               bigcom46 0.000000000
bigcom47               bigcom47 0.000000000
bigcom49               bigcom49 0.000000000
bigcom50               bigcom50 0.000000000
bigcom51               bigcom51 0.000000000
bigcom52               bigcom52 0.000000000
bigcom54               bigcom54 0.000000000
bigcom56               bigcom56 0.000000000
bigcom62               bigcom62 0.000000000
bigcom66               bigcom66 0.000000000
bigcom68               bigcom68 0.000000000
bigcom69               bigcom69 0.000000000
bigcom71               bigcom71 0.000000000
bigcom72               bigcom72 0.000000000
bigcom73               bigcom73 0.000000000
bigcom74               bigcom74 0.000000000
bigcom75               bigcom75 0.000000000
bigcom76               bigcom76 0.000000000
bigcom77               bigcom77 0.000000000
bigcom79               bigcom79 0.000000000
bigcom80               bigcom80 0.000000000
bigcom82               bigcom82 0.000000000
bigcom83               bigcom83 0.000000000
bigcom84               bigcom84 0.000000000
bigcom85               bigcom85 0.000000000
bigcom87               bigcom87 0.000000000
bigcom89               bigcom89 0.000000000
bigcom91               bigcom91 0.000000000
bigcom93               bigcom93 0.000000000
bigcom96               bigcom96 0.000000000
bigcom97               bigcom97 0.000000000
bigcom98               bigcom98 0.000000000
bigcom99               bigcom99 0.000000000
bigcom101             bigcom101 0.000000000
bigcom104             bigcom104 0.000000000
bigcom106             bigcom106 0.000000000
bigcom109             bigcom109 0.000000000
bigcom113             bigcom113 0.000000000
bigcom116             bigcom116 0.000000000
bigcom120             bigcom120 0.000000000
bigcom123             bigcom123 0.000000000
bigcom126             bigcom126 0.000000000
bigcom127             bigcom127 0.000000000
bigcom137             bigcom137 0.000000000
bigcom139             bigcom139 0.000000000
bigcom140             bigcom140 0.000000000
bigcom143             bigcom143 0.000000000
bigcom145             bigcom145 0.000000000
bigcom146             bigcom146 0.000000000
bigcom147             bigcom147 0.000000000
bigcom149             bigcom149 0.000000000
bigcom153             bigcom153 0.000000000
bigcom154             bigcom154 0.000000000
bigcom156             bigcom156 0.000000000
bigcom157             bigcom157 0.000000000
bigcom158             bigcom158 0.000000000
bigcom160             bigcom160 0.000000000
bigcom161             bigcom161 0.000000000
bigcom162             bigcom162 0.000000000
bigcom164             bigcom164 0.000000000
bigcom166             bigcom166 0.000000000
bigcom167             bigcom167 0.000000000
bigcom171             bigcom171 0.000000000
bigcom173             bigcom173 0.000000000
bigcom175             bigcom175 0.000000000
bigcom176             bigcom176 0.000000000
bigcom177             bigcom177 0.000000000
bigcom178             bigcom178 0.000000000
bigcom180             bigcom180 0.000000000
bigcom181             bigcom181 0.000000000
bigcom184             bigcom184 0.000000000
bigcom186             bigcom186 0.000000000
bigcom187             bigcom187 0.000000000
bigcom189             bigcom189 0.000000000
bigcom194             bigcom194 0.000000000
bigcom195             bigcom195 0.000000000
bigcom196             bigcom196 0.000000000
bigcom204             bigcom204 0.000000000
bigcom205             bigcom205 0.000000000
bigcom212             bigcom212 0.000000000
bigcom214             bigcom214 0.000000000
bigcom222             bigcom222 0.000000000
bigcom223             bigcom223 0.000000000
bigcom226             bigcom226 0.000000000
bigcom227             bigcom227 0.000000000
bigcom229             bigcom229 0.000000000
bigcom233             bigcom233 0.000000000
bigcom236             bigcom236 0.000000000
bigcom237             bigcom237 0.000000000
bigcom246             bigcom246 0.000000000
bigcom248             bigcom248 0.000000000
bigcom249             bigcom249 0.000000000
bigcom250             bigcom250 0.000000000
bigcom254             bigcom254 0.000000000
bigcom266             bigcom266 0.000000000
bigcom269             bigcom269 0.000000000
bigcom272             bigcom272 0.000000000
bigcom281             bigcom281 0.000000000
bigcom291             bigcom291 0.000000000
bigcom292             bigcom292 0.000000000
bigcom295             bigcom295 0.000000000
bigcom299             bigcom299 0.000000000
bigcom301             bigcom301 0.000000000
bigcom306             bigcom306 0.000000000
bigcom309             bigcom309 0.000000000
bigcom314             bigcom314 0.000000000
bigcom321             bigcom321 0.000000000
bigcom341             bigcom341 0.000000000
bigcom350             bigcom350 0.000000000
bigcom353             bigcom353 0.000000000
bigcom359             bigcom359 0.000000000
bigcom363             bigcom363 0.000000000
bigcom365             bigcom365 0.000000000
bigcom385             bigcom385 0.000000000
bigcom386             bigcom386 0.000000000
bigcom408             bigcom408 0.000000000
bigcom412             bigcom412 0.000000000
bigcom480             bigcom480 0.000000000
membership_s3     membership_s3 0.000000000
membership_s5     membership_s5 0.000000000
membership_s8     membership_s8 0.000000000
membership_s9     membership_s9 0.000000000
membership_s11   membership_s11 0.000000000
membership_s12   membership_s12 0.000000000
membership_s14   membership_s14 0.000000000
membership_s15   membership_s15 0.000000000
membership_s16   membership_s16 0.000000000
membership_s17   membership_s17 0.000000000
membership_s20   membership_s20 0.000000000
membership_s21   membership_s21 0.000000000
membership_s22   membership_s22 0.000000000
membership_s24   membership_s24 0.000000000
membership_s25   membership_s25 0.000000000
membership_s26   membership_s26 0.000000000
membership_s28   membership_s28 0.000000000
membership_s33   membership_s33 0.000000000
membership_s37   membership_s37 0.000000000
pdi                         pdi 0.000000000
[1] "Dataset: all_TnotC Model RF, run: 2 of 10 2015-06-17 23:07:57"
     |      Out-of-bag   |
Tree |      MSE  %Var(y) |
   1 | 0.008381   219.66 |
   2 | 0.007571   198.42 |
   3 | 0.007451   195.29 |
   4 | 0.006896   180.73 |
   5 | 0.006445   168.91 |
   6 | 0.006219   162.98 |
   7 | 0.006002   157.30 |
   8 | 0.005665   148.48 |
   9 | 0.005436   142.47 |
  10 | 0.005437   142.51 |
  11 | 0.005385   141.13 |
  12 | 0.005295   138.78 |
  13 | 0.005201   136.32 |
  14 | 0.005013   131.40 |
  15 | 0.004991   130.81 |
  16 | 0.004983   130.60 |
  17 | 0.004886   128.06 |
  18 | 0.004822   126.38 |
  19 | 0.004791   125.57 |
  20 | 0.004746   124.40 |
  21 |  0.00469   122.91 |
  22 | 0.004661   122.15 |
  23 | 0.004637   121.52 |
  24 | 0.004607   120.74 |
  25 |  0.00458   120.05 |
  26 | 0.004568   119.73 |
  27 | 0.004563   119.58 |
  28 | 0.004553   119.33 |
  29 | 0.004538   118.94 |
  30 | 0.004522   118.51 |
  31 | 0.004505   118.06 |
  32 | 0.004522   118.51 |
  33 | 0.004495   117.81 |
  34 | 0.004469   117.14 |
  35 | 0.004458   116.83 |
  36 | 0.004446   116.52 |
  37 |  0.00443   116.10 |
  38 | 0.004414   115.68 |
  39 | 0.004413   115.67 |
  40 | 0.004386   114.95 |
  41 | 0.004375   114.65 |
  42 | 0.004379   114.77 |
  43 | 0.004361   114.29 |
  44 |  0.00436   114.28 |
  45 | 0.004352   114.07 |
  46 | 0.004348   113.96 |
  47 | 0.004337   113.66 |
  48 | 0.004332   113.54 |
  49 | 0.004335   113.63 |
  50 | 0.004333   113.57 |
  51 | 0.004328   113.43 |
  52 | 0.004319   113.19 |
  53 | 0.004316   113.13 |
  54 | 0.004314   113.06 |
  55 | 0.004318   113.16 |
  56 | 0.004311   112.99 |
  57 | 0.004306   112.85 |
  58 | 0.004302   112.76 |
  59 | 0.004301   112.72 |
  60 | 0.004293   112.52 |
  61 | 0.004287   112.36 |
  62 | 0.004283   112.26 |
  63 | 0.004282   112.23 |
  64 | 0.004278   112.11 |
  65 |  0.00427   111.92 |
  66 | 0.004268   111.86 |
  67 | 0.004263   111.74 |
  68 | 0.004257   111.56 |
  69 | 0.004254   111.49 |
  70 | 0.004248   111.35 |
  71 | 0.004249   111.37 |
  72 | 0.004247   111.31 |
  73 | 0.004249   111.36 |
  74 | 0.004248   111.34 |
  75 | 0.004246   111.27 |
  76 | 0.004247   111.30 |
  77 | 0.004243   111.20 |
  78 | 0.004241   111.15 |
  79 | 0.004239   111.11 |
  80 | 0.004236   111.02 |
  81 | 0.004234   110.97 |
  82 | 0.004233   110.94 |
  83 | 0.004229   110.83 |
  84 |  0.00423   110.87 |
  85 | 0.004228   110.81 |
  86 | 0.004227   110.77 |
  87 | 0.004223   110.69 |
  88 | 0.004224   110.71 |
  89 | 0.004223   110.68 |
  90 |  0.00422   110.61 |
  91 | 0.004213   110.42 |
  92 | 0.004213   110.41 |
  93 | 0.004212   110.40 |
  94 | 0.004209   110.33 |
  95 | 0.004209   110.32 |
  96 | 0.004208   110.28 |
  97 | 0.004208   110.30 |
  98 | 0.004208   110.30 |
  99 | 0.004208   110.28 |
 100 | 0.004205   110.20 |
[1] "Random Forest variable coefficients"
                      %IncMSE IncNodePurity
graph5           3.846559e-03  2.097327e-01
graph6           1.838957e-03  3.182060e-01
graph7           3.678177e-03  1.442832e-01
graph8           2.827279e-05  2.111538e-02
graph9           9.476199e-04  1.773794e-01
graph10          2.077536e-03  3.018104e-01
graph11          1.580694e-03  4.747416e-01
graph12          1.129916e-03  2.721171e-01
graph13          1.181949e-03  1.855656e-01
graph14          5.301154e-03  3.639602e-01
graph15          3.914349e-03  1.403603e-01
graph16          2.518673e-03  2.450416e-01
graph17          3.182143e-03  1.594787e-01
graph18          5.983581e-04  9.597005e-02
graph19          2.842226e-03  2.791780e-01
graph20          2.950988e-03  3.782630e-01
graph21          1.552974e-03  2.135454e-01
graph22          3.253835e-04  1.254392e-01
graph23          5.260903e-03  3.509372e-01
graph24          3.273982e-04  6.002503e-02
graph25          1.611142e-03  1.810784e-01
graph26          7.653989e-04  4.748207e-02
graph27          2.955591e-05  4.815476e-02
graph28          5.886276e-05  5.959633e-02
graph29          1.139455e-04  2.874641e-03
orbit0           9.064258e-04  8.520299e-02
orbit1           2.965839e-03  3.546222e-01
orbit2           1.692684e-03  1.192450e-01
orbit3           1.244313e-03  6.395248e-02
orbit4           1.112231e-03  3.007892e-01
orbit5           5.294331e-04  1.572755e-01
orbit6           4.439078e-03  2.607045e-01
orbit7           1.863860e-03  1.929069e-01
orbit8           1.027901e-03  2.653120e-01
orbit9           9.119766e-04  2.767793e-01
orbit10          9.503067e-04  1.272193e-01
orbit11          1.281508e-03  4.945553e-02
orbit12          1.398425e-03  5.685548e-02
orbit13          2.373531e-04  8.816383e-02
orbit14          1.112542e-05  1.263030e-02
orbit15          1.067766e-03  2.580067e-01
orbit16          2.326469e-03  1.363701e-01
orbit17          8.913549e-04  2.499498e-01
orbit18          5.085006e-03  6.066886e-01
orbit19          2.213450e-04  1.348270e-01
orbit20          1.667396e-03  2.347932e-01
orbit21          4.825081e-03  1.766414e-01
orbit22          5.683231e-03  4.318199e-01
orbit23          6.170140e-04  1.295917e-01
orbit24          1.825761e-03  3.653257e-01
orbit25          3.076372e-03  2.149351e-01
orbit26          1.935958e-03  1.882943e-01
orbit27          6.895688e-04  1.678620e-01
orbit28          3.632940e-04  1.523751e-01
orbit29          2.552952e-03  1.296710e-01
orbit30          4.806742e-03  2.938573e-01
orbit31          3.475810e-03  2.948825e-01
orbit32          1.610470e-03  1.968332e-01
orbit33          7.442413e-04  7.997671e-02
orbit34          2.525306e-03  1.444798e-01
orbit35          2.084964e-03  3.184466e-01
orbit36          4.709801e-03  3.355098e-01
orbit37          3.253025e-03  1.462226e-01
orbit38          1.263721e-03  2.046049e-01
orbit39          6.717166e-03  4.294795e-01
orbit40          5.114219e-04  1.144564e-01
orbit41          9.523233e-04  1.209090e-01
orbit42          5.450215e-04  6.774763e-02
orbit43          6.772667e-04  1.141351e-01
orbit44          1.136986e-03  1.177156e-01
orbit45          1.048404e-03  3.272011e-01
orbit46          1.456358e-04  7.507004e-02
orbit47          2.200771e-04  1.357951e-01
orbit48          3.846255e-04  7.527406e-02
orbit49          1.885544e-03  5.049274e-01
orbit50          1.376226e-03  3.315506e-01
orbit51          1.647238e-03  1.626943e-01
orbit52          2.373363e-03  1.280609e-01
orbit53          6.047710e-04  8.641898e-02
orbit54          1.483972e-03  8.111633e-02
orbit55          2.159373e-04  6.272811e-02
orbit56          8.146009e-03  8.089140e-01
orbit57          4.924781e-04  5.961447e-02
orbit58          5.067336e-04  9.021199e-03
orbit59          1.365453e-03  2.277784e-01
orbit60          1.743777e-03  9.287769e-02
orbit61          6.793863e-05  3.149578e-02
orbit62          1.680876e-03  2.411894e-01
orbit63          3.322108e-04  1.464888e-01
orbit64          9.524024e-05  9.361309e-02
orbit65          6.573266e-04  1.014182e-01
orbit66          3.687749e-05  5.488457e-02
orbit67          1.003999e-04  3.952097e-02
orbit68          1.063813e-04  7.803608e-02
orbit69          1.548289e-04  4.229566e-02
orbit70          1.063423e-03  1.784080e-01
orbit71          1.389513e-04  2.382065e-02
orbit72          2.103491e-06  9.271137e-04
AP              -4.536176e-06  3.619048e-02
bet              4.059955e-03  4.548438e-01
ecc              2.592097e-06  2.156946e-04
eccrad           4.495488e-06  9.680340e-03
close            3.016239e-04  1.735950e-01
constraint       2.955587e-03  2.598089e-01
coreness         5.014027e-04  1.608873e-01
knn              5.125685e-03  5.588297e-01
hubscore         3.227614e-04  2.021918e-01
pagerank         6.118166e-03  1.101436e+00
trans            4.827343e-04  2.520628e-01
evcent           5.437223e-04  7.431575e-02
first            2.976693e-05  1.466041e-01
upto_second      5.784731e-04  2.510604e-01
upto_third       6.029480e-03  3.331463e-01
upto_fourth      5.753701e-04  2.521484e-01
upto_fifth       9.856196e-04  1.990568e-01
upto_sixth       4.655813e-04  1.014512e-01
second           8.005301e-04  2.803513e-01
third            6.968832e-03  3.159533e-01
fourth           5.644421e-03  5.041653e-01
fifth            2.646590e-03  2.570449e-01
sixth            1.920511e-04  2.179461e-01
ratio1           5.394584e-03  6.020781e-01
ratio2           4.708378e-03  7.763694e-01
ratio3           2.601687e-03  3.273332e-01
ratio4           9.373108e-04  4.351631e-01
ratio5           2.368121e-04  4.700519e-01
ratio6           2.031110e-03  2.865022e-01
selfinter       -7.132028e-06  1.500442e-02
walktrap_vertex  9.517835e-04  4.671746e-01
bigcom1          1.353387e-05  2.708597e-02
bigcom2          0.000000e+00  0.000000e+00
bigcom3          1.714055e-05  1.015635e-01
bigcom4          1.286975e-05  6.876938e-02
bigcom6          0.000000e+00  0.000000e+00
bigcom8          1.718737e-04  8.761014e-02
bigcom9          0.000000e+00  0.000000e+00
bigcom11         0.000000e+00  0.000000e+00
bigcom13         0.000000e+00  8.673617e-21
bigcom15         0.000000e+00  0.000000e+00
bigcom16         0.000000e+00  0.000000e+00
bigcom21         0.000000e+00  0.000000e+00
bigcom22         0.000000e+00  0.000000e+00
bigcom24         0.000000e+00  0.000000e+00
bigcom26         0.000000e+00  1.084202e-21
bigcom28        -1.811956e-05  2.867113e-02
bigcom30         0.000000e+00  3.252607e-21
bigcom31         0.000000e+00  0.000000e+00
bigcom32         0.000000e+00  0.000000e+00
bigcom33         0.000000e+00  0.000000e+00
bigcom34         0.000000e+00  0.000000e+00
bigcom36         0.000000e+00  0.000000e+00
bigcom37         0.000000e+00  0.000000e+00
bigcom38         0.000000e+00  0.000000e+00
bigcom39         0.000000e+00  0.000000e+00
bigcom40         1.110419e-05  2.979726e-02
bigcom43         0.000000e+00  0.000000e+00
bigcom44         0.000000e+00  0.000000e+00
bigcom46         0.000000e+00  8.673617e-21
bigcom47         0.000000e+00  1.084202e-21
bigcom49         0.000000e+00  2.168404e-21
bigcom50         0.000000e+00  0.000000e+00
bigcom51         0.000000e+00  0.000000e+00
bigcom52         0.000000e+00  0.000000e+00
bigcom54         0.000000e+00  0.000000e+00
bigcom56         0.000000e+00  4.336809e-21
bigcom62         0.000000e+00  0.000000e+00
bigcom66         0.000000e+00  0.000000e+00
bigcom68         0.000000e+00  0.000000e+00
bigcom69         0.000000e+00  0.000000e+00
bigcom71         0.000000e+00  6.666667e-04
bigcom72         0.000000e+00  0.000000e+00
bigcom73         0.000000e+00  2.710505e-22
bigcom74         0.000000e+00  1.355253e-22
bigcom75         0.000000e+00  0.000000e+00
bigcom76         0.000000e+00  0.000000e+00
bigcom77         0.000000e+00  0.000000e+00
bigcom79         0.000000e+00  0.000000e+00
bigcom80         0.000000e+00  8.673617e-21
bigcom82         0.000000e+00  0.000000e+00
bigcom83         0.000000e+00  0.000000e+00
bigcom84         0.000000e+00  0.000000e+00
bigcom85         0.000000e+00  0.000000e+00
bigcom87         0.000000e+00  0.000000e+00
bigcom89         1.442088e-05  3.322122e-01
bigcom91         0.000000e+00  0.000000e+00
bigcom92         1.088508e-05  3.391933e-02
bigcom93         0.000000e+00  0.000000e+00
bigcom96         0.000000e+00  0.000000e+00
bigcom97         0.000000e+00  0.000000e+00
bigcom98         0.000000e+00  0.000000e+00
bigcom99         0.000000e+00  0.000000e+00
bigcom101        0.000000e+00  0.000000e+00
bigcom104        0.000000e+00  0.000000e+00
bigcom106        0.000000e+00  0.000000e+00
bigcom109        0.000000e+00  0.000000e+00
bigcom113        0.000000e+00  0.000000e+00
bigcom116        0.000000e+00  0.000000e+00
bigcom120       -2.470248e-06  3.460158e-01
bigcom123        1.246562e-06  3.031381e-01
bigcom126        0.000000e+00  0.000000e+00
bigcom127        0.000000e+00  0.000000e+00
bigcom137        0.000000e+00  0.000000e+00
bigcom139        0.000000e+00  0.000000e+00
bigcom140        0.000000e+00  0.000000e+00
bigcom143        0.000000e+00  0.000000e+00
bigcom145        0.000000e+00  0.000000e+00
bigcom146        0.000000e+00  8.673617e-21
bigcom147        0.000000e+00  0.000000e+00
bigcom149        0.000000e+00  0.000000e+00
bigcom153        0.000000e+00  0.000000e+00
bigcom154        0.000000e+00  0.000000e+00
bigcom156        0.000000e+00  0.000000e+00
bigcom157        0.000000e+00  1.084202e-21
bigcom158        0.000000e+00  0.000000e+00
bigcom160        0.000000e+00  0.000000e+00
bigcom161        0.000000e+00  1.084202e-21
bigcom162        0.000000e+00  0.000000e+00
bigcom164        0.000000e+00  0.000000e+00
bigcom166        0.000000e+00  0.000000e+00
bigcom167        0.000000e+00  0.000000e+00
bigcom171        0.000000e+00  0.000000e+00
bigcom173        0.000000e+00  0.000000e+00
bigcom175        0.000000e+00  0.000000e+00
bigcom176        0.000000e+00  0.000000e+00
bigcom177        0.000000e+00  0.000000e+00
bigcom178        0.000000e+00  0.000000e+00
bigcom180        0.000000e+00  0.000000e+00
bigcom181        0.000000e+00  0.000000e+00
bigcom184        0.000000e+00  0.000000e+00
bigcom186        0.000000e+00  0.000000e+00
bigcom187        0.000000e+00  0.000000e+00
bigcom189        0.000000e+00  0.000000e+00
bigcom194       -8.390541e-06  2.394288e-01
bigcom195        0.000000e+00  0.000000e+00
bigcom196        0.000000e+00  0.000000e+00
bigcom204        0.000000e+00  0.000000e+00
bigcom205        0.000000e+00  0.000000e+00
bigcom212        0.000000e+00  0.000000e+00
bigcom214        0.000000e+00  0.000000e+00
bigcom222        0.000000e+00  0.000000e+00
bigcom223        0.000000e+00  0.000000e+00
bigcom226        0.000000e+00  0.000000e+00
bigcom227        0.000000e+00  0.000000e+00
bigcom229        0.000000e+00  0.000000e+00
bigcom233        0.000000e+00  0.000000e+00
bigcom236        0.000000e+00  0.000000e+00
bigcom237        0.000000e+00  0.000000e+00
bigcom246        0.000000e+00  0.000000e+00
bigcom248        0.000000e+00  0.000000e+00
bigcom249        0.000000e+00  8.673617e-21
bigcom250        0.000000e+00  0.000000e+00
bigcom254        0.000000e+00  0.000000e+00
bigcom266        0.000000e+00  0.000000e+00
bigcom269        0.000000e+00  0.000000e+00
bigcom272        0.000000e+00  0.000000e+00
bigcom274        3.152033e-06  3.352307e-02
bigcom281        0.000000e+00  0.000000e+00
bigcom291        0.000000e+00  0.000000e+00
bigcom292        0.000000e+00  0.000000e+00
bigcom295        0.000000e+00  0.000000e+00
bigcom299        1.594880e-06  4.129362e-01
bigcom301        0.000000e+00  0.000000e+00
bigcom306        0.000000e+00  0.000000e+00
bigcom309        0.000000e+00  1.734723e-20
bigcom314        0.000000e+00  0.000000e+00
bigcom321        0.000000e+00  0.000000e+00
bigcom341        0.000000e+00  0.000000e+00
bigcom350        0.000000e+00  0.000000e+00
bigcom353        0.000000e+00  0.000000e+00
bigcom359        0.000000e+00  0.000000e+00
bigcom363        0.000000e+00  0.000000e+00
bigcom365        0.000000e+00  0.000000e+00
bigcom385        0.000000e+00  0.000000e+00
bigcom386        0.000000e+00  0.000000e+00
bigcom408        0.000000e+00  0.000000e+00
bigcom412        0.000000e+00  0.000000e+00
bigcom480        0.000000e+00  0.000000e+00
spin_vertex      1.040313e-03  6.803480e-01
membership_s1    3.033047e-05  4.066135e-02
membership_s3    0.000000e+00  0.000000e+00
membership_s4    4.013543e-04  7.724380e-02
membership_s5    0.000000e+00  0.000000e+00
membership_s6   -4.682879e-06  2.142513e-02
membership_s7    3.683839e-05  8.648582e-02
membership_s8    0.000000e+00  0.000000e+00
membership_s9    0.000000e+00  0.000000e+00
membership_s11   0.000000e+00  0.000000e+00
membership_s12   0.000000e+00  0.000000e+00
membership_s14   0.000000e+00  0.000000e+00
membership_s15   0.000000e+00  4.336809e-21
membership_s16   0.000000e+00  0.000000e+00
membership_s17   0.000000e+00  0.000000e+00
membership_s18  -4.819158e-06  1.070497e-02
membership_s20   0.000000e+00  0.000000e+00
membership_s21   0.000000e+00  1.084202e-21
membership_s22   0.000000e+00  8.673617e-21
membership_s24   0.000000e+00  1.843144e-20
membership_s25   0.000000e+00  0.000000e+00
membership_s26   0.000000e+00  0.000000e+00
membership_s27  -1.209150e-05  1.179216e-02
membership_s28   0.000000e+00  0.000000e+00
membership_s30   2.552990e-05  1.038688e-01
membership_s31  -2.669130e-06  5.342276e-02
membership_s32  -4.906957e-06  1.295960e-02
membership_s33   0.000000e+00  1.355253e-22
membership_s36   1.730107e-04  8.874321e-02
membership_s37   0.000000e+00  1.355253e-22
V1               1.893836e-03  9.353838e-01
V2               1.256337e-03  1.024357e+00
pdi              0.000000e+00  1.775381e-20
adhesion         5.932537e-03  8.843226e-01
cohesion         3.771860e-03  8.448363e-01
inner            1.844974e-03  6.193794e-01
outer            3.483081e-04  1.067151e+00
ioratio          2.932009e-03  5.268670e-01
comsize          7.914660e-04  8.339434e-01
[1] "Dataset: all_TnotC Model GLM, run: 2 of 10 2015-06-17 23:11:15"
[1] "glmnet variable coefficients"
                         [,1]          [,2]
(Intercept)     -5.561016e+00 -7.444354e+00
graph0           1.458251e-41 -2.167435e-04
graph1           3.279282e-45 -1.257461e-07
graph2           6.097939e-42  6.031604e-05
graph3           5.001270e-46 -7.023232e-10
graph4          -3.917505e-48 -1.292568e-10
graph5           2.207699e-43  6.907732e-06
graph6           2.907459e-45 -1.203152e-08
graph7           2.267776e-43  3.473459e-06
graph8           3.801124e-42  5.408291e-05
graph9           1.316661e-47  1.092425e-10
graph10          2.046417e-50 -1.059992e-11
graph11         -1.080929e-50 -2.718819e-13
graph12          1.533386e-47 -6.645929e-10
graph13          2.024720e-46  2.032154e-09
graph14         -2.655752e-49 -8.050816e-11
graph15          1.025376e-44  3.798296e-07
graph16          7.676769e-47 -2.367330e-09
graph17          1.353894e-46  1.875228e-09
graph18          5.179811e-45  2.103212e-07
graph19          7.991906e-46 -2.242197e-08
graph20          8.437947e-45 -3.745717e-07
graph21          5.502723e-45 -3.494115e-08
graph22          1.490733e-44  2.865235e-07
graph23          5.223412e-45 -2.367296e-08
graph24          9.984691e-45 -6.617783e-08
graph25          4.349262e-44 -2.402007e-06
graph26          4.340379e-44 -1.118960e-07
graph27          1.928836e-43 -1.553234e-05
graph28          3.035769e-43 -1.343954e-06
graph29          2.359108e-42 -4.760810e-05
orbit0           1.458251e-41 -2.234525e-04
orbit1           4.554028e-43  1.262156e-05
orbit2           2.716021e-46 -2.243099e-07
orbit3           6.097939e-42  5.641980e-05
orbit4           1.179365e-44  3.190272e-08
orbit5           3.795604e-46 -1.753720e-09
orbit6          -2.524209e-46 -8.234433e-09
orbit7          -3.029063e-48 -1.015860e-10
orbit8           2.207699e-43  6.783296e-06
orbit9           2.389794e-43  1.785778e-06
orbit10          3.542520e-44  5.064148e-07
orbit11          2.062534e-46 -7.568898e-08
orbit12          1.748106e-42  4.970142e-05
orbit13          1.477185e-43 -1.357053e-06
orbit14          3.801124e-42  5.020106e-05
orbit15          2.896583e-46  2.259898e-09
orbit16          9.901320e-48 -2.194814e-11
orbit17          1.195062e-46  2.300105e-09
orbit18          8.105020e-47  4.509639e-09
orbit19          5.978601e-48  5.140895e-12
orbit20          2.920714e-48 -1.241015e-09
orbit21         -6.721633e-50 -5.885569e-12
orbit22         -7.972801e-49 -3.626300e-11
orbit23         -5.990447e-51 -5.192088e-14
orbit24          1.041093e-45 -3.468032e-08
orbit25          9.830670e-46  5.272468e-09
orbit26          5.174940e-48 -6.928962e-10
orbit27          5.615724e-45 -2.203172e-07
orbit28          6.308551e-46  2.263268e-08
orbit29          1.294229e-45  1.899648e-08
orbit30          1.563841e-46 -4.279425e-09
orbit31         -4.384262e-50  6.969669e-09
orbit32          2.859736e-47 -4.979207e-09
orbit33         -6.825157e-49 -2.686994e-11
orbit34          1.025376e-44  3.755627e-07
orbit35          5.544147e-45 -2.472719e-07
orbit36          1.233565e-45 -1.911572e-08
orbit37          1.367021e-45  1.020501e-09
orbit38         -2.439661e-49 -2.799520e-09
orbit39          1.491980e-44  6.949791e-07
orbit40          4.857341e-45  1.717679e-07
orbit41          6.754322e-46  3.164561e-09
orbit42         -2.796049e-47 -4.638279e-09
orbit43          3.099029e-44  1.647279e-06
orbit44         -3.978243e-46 -1.652502e-07
orbit45          2.820734e-44 -2.680258e-06
orbit46          1.908825e-44  3.148590e-08
orbit47          7.528396e-46 -3.181984e-08
orbit48          1.498827e-45 -5.030083e-08
orbit49          1.060455e-43  3.265695e-06
orbit50         -1.291958e-45 -9.650888e-07
orbit51          3.298837e-44  5.517367e-07
orbit52          8.706999e-44 -1.136306e-06
orbit53          4.465939e-45 -1.439759e-07
orbit54          1.988349e-43  5.545091e-06
orbit55          2.240182e-45 -1.185779e-07
orbit56          2.768448e-43  3.893513e-06
orbit57          1.467572e-44  1.166659e-07
orbit58          5.948244e-46 -2.640602e-07
orbit59          1.375381e-43  2.967121e-06
orbit60          2.527148e-44 -1.306612e-07
orbit61          1.259544e-45 -8.041494e-07
orbit62          7.723444e-43 -2.598680e-05
orbit63          6.388350e-44 -2.381408e-06
orbit64          9.992443e-44 -8.034663e-06
orbit65          1.650721e-42  5.507730e-05
orbit66          1.961766e-43 -2.674373e-06
orbit67          2.510735e-44 -4.210577e-07
orbit68          4.009903e-43 -1.573219e-05
orbit69         -2.785261e-44 -6.810135e-05
orbit70          2.694706e-42  8.742236e-05
orbit71          1.784348e-43 -1.368079e-05
orbit72          2.359108e-42 -4.797692e-05
AP              -3.447448e-40 -6.324291e-02
bet              2.367375e-46 -9.634090e-08
ecc              2.010596e-40  1.132033e-02
eccrad           1.206358e-39  6.795678e-02
close            7.694188e-39 -6.594972e-02
constraint      -1.308266e-39  3.301462e-02
coreness         7.178661e-41 -9.506919e-04
knn             -1.730921e-42 -5.259308e-05
hubscore         2.452187e-38 -1.389432e-01
pagerank        -1.124896e-38 -5.220998e-01
trans           -3.342243e-39 -2.543067e-01
evcent           2.442038e-38 -1.702325e-01
first            1.458251e-41 -2.181491e-04
upto_second      3.137572e-43  2.377881e-06
upto_third       1.441407e-44 -3.928461e-06
upto_fourth      2.719149e-43  1.800028e-05
upto_fifth       7.275421e-43  2.936585e-05
upto_sixth       7.586434e-43  2.273698e-05
second           3.092306e-43  2.594282e-06
third           -2.173364e-44 -6.756794e-06
fourth           1.643794e-43  2.133048e-05
fifth           -2.964146e-43 -2.283857e-05
sixth           -1.005780e-42 -4.257406e-05
ratio1          -1.785450e-42 -5.190843e-05
ratio2          -8.051213e-43  3.313582e-05
ratio3          -1.003020e-41 -4.517063e-04
ratio4          -1.007723e-41 -2.135343e-04
ratio5          -4.686520e-42 -5.759970e-05
ratio6          -1.103819e-42 -4.418550e-05
selfinter       -2.469605e-43 -4.889445e-02
walktrap_vertex  1.947008e-39  8.038917e-02
bigcom1          2.131386e-40  1.688876e-02
bigcom2         -3.873022e-39 -3.358805e-01
bigcom3          2.354629e-39  1.778211e-01
bigcom4          1.322268e-39  1.030699e-01
bigcom6         -3.871086e-39 -3.038646e-01
bigcom8         -3.325062e-40  7.325846e-02
bigcom9         -3.885979e-39 -3.570638e-01
bigcom11        -3.875930e-39 -3.351830e-01
bigcom13        -3.878842e-39 -3.695579e-01
bigcom15        -3.880462e-39 -2.347967e-01
bigcom16        -3.873345e-39 -3.786561e-01
bigcom21        -3.894773e-39 -2.652091e-01
bigcom22        -3.937682e-39 -3.098053e-01
bigcom24        -3.871086e-39 -3.033329e-01
bigcom26        -3.900331e-39 -3.344836e-01
bigcom28         1.261541e-39  2.828228e-02
bigcom30        -3.904264e-39 -2.848019e-01
bigcom31        -3.870119e-39 -2.853614e-01
bigcom32        -3.874960e-39 -3.272068e-01
bigcom33        -3.870441e-39 -3.517255e-01
bigcom34        -3.870764e-39 -2.338970e-01
bigcom36        -3.873345e-39 -2.814797e-01
bigcom37        -3.870119e-39 -2.079177e-01
bigcom38        -3.873345e-39 -2.630503e-01
bigcom39        -3.879490e-39 -3.016104e-01
bigcom40        -5.764641e-40 -1.462170e-02
bigcom43        -3.872377e-39 -3.177197e-01
bigcom44        -3.930022e-39 -4.247788e-01
bigcom46        -3.875930e-39 -3.268553e-01
bigcom47        -3.873668e-39 -3.339232e-01
bigcom49        -3.872699e-39 -3.061481e-01
bigcom50        -3.872377e-39 -3.405437e-01
bigcom51        -3.870764e-39 -3.000586e-01
bigcom52        -3.871086e-39 -3.508117e-01
bigcom54        -3.870441e-39 -3.785395e-01
bigcom56        -3.874960e-39 -3.179625e-01
bigcom62        -3.870764e-39 -3.262064e-01
bigcom66        -3.870764e-39 -3.339191e-01
bigcom68        -3.870764e-39 -3.457951e-01
bigcom69        -3.874314e-39 -3.718565e-01
bigcom71        -3.873991e-39 -3.564035e-01
bigcom72        -3.871086e-39 -3.622157e-01
bigcom73        -3.874960e-39 -3.304517e-01
bigcom74        -3.873991e-39 -3.242957e-01
bigcom75        -3.870119e-39 -3.397888e-01
bigcom76        -3.871731e-39 -3.107688e-01
bigcom77        -3.872054e-39 -3.164337e-01
bigcom79        -3.870764e-39 -3.269454e-01
bigcom80        -3.872054e-39 -3.508657e-01
bigcom82        -3.871731e-39 -2.718773e-01
bigcom83        -3.869796e-39 -1.984158e-01
bigcom84        -3.870764e-39 -2.634555e-01
bigcom85        -3.871086e-39 -3.009023e-01
bigcom87        -3.872699e-39 -3.363064e-01
bigcom89         1.982339e-37  2.431664e+00
bigcom91        -3.872377e-39 -2.542958e-01
bigcom92         2.777082e-38  9.106481e-01
bigcom93        -3.870119e-39 -2.166674e-01
bigcom96        -3.870441e-39 -3.007524e-01
bigcom97        -3.873345e-39 -3.333311e-01
bigcom98        -3.870119e-39 -3.230819e-01
bigcom99        -3.869474e-39 -2.003300e-01
bigcom101       -3.875930e-39 -2.312671e-01
bigcom104       -3.873022e-39 -3.266564e-01
bigcom106       -3.871086e-39 -3.347067e-01
bigcom109       -3.870441e-39 -3.281715e-01
bigcom113       -3.871731e-39 -1.738716e-01
bigcom116       -3.884354e-39 -3.269999e-01
bigcom120        1.982339e-37  2.481876e+00
bigcom123        1.405132e-37  2.154880e+00
bigcom126       -3.870119e-39 -3.276201e-01
bigcom127       -3.871086e-39 -2.296839e-01
bigcom137       -3.872699e-39 -3.305909e-01
bigcom139       -3.870764e-39 -3.112518e-01
bigcom140       -3.871086e-39 -3.152514e-01
bigcom143       -3.870441e-39 -3.304841e-01
bigcom145       -3.870764e-39 -3.152274e-01
bigcom146       -3.871409e-39 -3.496365e-01
bigcom147       -3.875283e-39 -2.434995e-01
bigcom149       -3.870119e-39 -2.300662e-01
bigcom153       -3.873668e-39 -3.265497e-01
bigcom154       -3.873022e-39 -3.853859e-01
bigcom156       -3.871409e-39 -3.561870e-01
bigcom157       -3.873991e-39 -1.858944e-01
bigcom158       -3.870441e-39 -2.311189e-01
bigcom160       -3.870764e-39 -3.374830e-01
bigcom161       -3.870441e-39 -3.070981e-01
bigcom162       -3.870441e-39 -2.710467e-01
bigcom164       -3.870119e-39 -3.090205e-01
bigcom166       -3.873345e-39 -2.896280e-01
bigcom167       -3.875607e-39 -3.223263e-01
bigcom171       -3.872377e-39 -3.432038e-01
bigcom173       -3.871086e-39 -3.216390e-01
bigcom175       -3.870441e-39 -2.342358e-01
bigcom176       -3.870119e-39 -2.907494e-01
bigcom177       -3.870441e-39 -2.022408e-01
bigcom178       -3.870764e-39 -3.255923e-01
bigcom180       -3.870441e-39 -2.155875e-01
bigcom181       -3.873345e-39 -3.293183e-01
bigcom184       -3.870764e-39 -2.919857e-01
bigcom186       -3.870119e-39 -3.263885e-01
bigcom187       -3.870441e-39 -2.611861e-01
bigcom189       -3.872377e-39 -2.060527e-01
bigcom194        1.224754e-37  2.009178e+00
bigcom195       -3.870764e-39 -3.649640e-01
bigcom196       -3.870441e-39 -2.751244e-01
bigcom204       -3.872054e-39 -3.277701e-01
bigcom205       -3.870764e-39 -3.215083e-01
bigcom212       -3.869796e-39 -2.686958e-01
bigcom214       -3.870764e-39 -3.403597e-01
bigcom222       -3.869796e-39 -3.556531e-01
bigcom223       -3.870441e-39 -2.133283e-01
bigcom226       -3.870764e-39 -2.841833e-01
bigcom227       -3.870441e-39 -3.207951e-01
bigcom229       -3.870441e-39 -3.485957e-01
bigcom233       -3.870441e-39 -2.988545e-01
bigcom236       -3.870119e-39 -3.801353e-01
bigcom237       -3.870441e-39 -2.300242e-01
bigcom246       -3.873022e-39 -3.311798e-01
bigcom248       -3.874314e-39 -2.166026e-01
bigcom249       -3.870764e-39 -3.070623e-01
bigcom250       -3.873991e-39 -3.487347e-01
bigcom254       -3.870119e-39 -2.747984e-01
bigcom266       -3.870441e-39 -3.384883e-01
bigcom269       -3.871731e-39 -3.649784e-01
bigcom272       -3.870441e-39 -3.881734e-01
bigcom274        1.815944e-38  7.310139e-01
bigcom281       -3.871409e-39 -2.778442e-01
bigcom291       -3.870764e-39 -3.339086e-01
bigcom292       -3.870119e-39 -3.531594e-01
bigcom295       -3.871086e-39 -3.420893e-01
bigcom299        1.982339e-37  2.439422e+00
bigcom301       -3.873022e-39 -2.627951e-01
bigcom306       -3.870441e-39 -3.616411e-01
bigcom309       -3.871409e-39 -3.491559e-01
bigcom314       -3.870764e-39 -2.694868e-01
bigcom321       -3.872377e-39 -3.703185e-01
bigcom341       -3.870441e-39 -3.016695e-01
bigcom350       -3.870119e-39 -2.979600e-01
bigcom353       -3.869796e-39 -3.762256e-01
bigcom359       -3.869796e-39 -3.041392e-01
bigcom363       -3.870441e-39 -2.232525e-01
bigcom365       -3.870441e-39 -3.359496e-01
bigcom385       -3.871086e-39 -3.655933e-01
bigcom386       -3.870441e-39 -3.367483e-01
bigcom408       -3.872377e-39 -3.471535e-01
bigcom412       -3.871086e-39 -3.016898e-01
bigcom480       -3.870764e-39 -3.397029e-01
spin_vertex     -1.097276e-39 -4.735888e-04
membership_s1    1.085019e-39  2.545638e-02
membership_s3   -3.874637e-39 -2.575841e-01
membership_s4   -3.785083e-40 -1.175237e-03
membership_s5   -2.028417e-39 -1.497828e-01
membership_s6    5.714171e-40  1.061287e-01
membership_s7   -9.612419e-40 -8.322614e-02
membership_s8   -3.872054e-39 -2.623616e-01
membership_s9   -3.873991e-39 -2.551556e-01
membership_s11  -3.871731e-39 -2.414194e-01
membership_s12  -3.873345e-39 -2.688464e-01
membership_s14  -3.871731e-39 -2.539980e-01
membership_s15  -3.923054e-39 -3.032308e-01
membership_s16  -3.873668e-39 -2.553869e-01
membership_s17  -3.871731e-39 -2.321794e-01
membership_s18   7.047040e-39  8.747022e-02
membership_s20  -3.871086e-39 -2.884392e-01
membership_s21  -3.922722e-39 -3.180088e-01
membership_s22  -3.878194e-39 -2.507023e-01
membership_s24  -3.880137e-39 -2.398939e-01
membership_s25  -3.877547e-39 -2.780569e-01
membership_s26  -3.873991e-39 -2.111290e-01
membership_s27  -1.419108e-40  6.330537e-03
membership_s28  -3.874960e-39 -2.475471e-01
membership_s30   1.211430e-39  5.133826e-02
membership_s31   1.332749e-39  8.826611e-02
membership_s32  -2.539046e-39 -1.266567e-01
membership_s33  -3.871086e-39 -1.818908e-01
membership_s36   1.694733e-39  1.465018e-01
membership_s37  -3.901641e-39 -2.837525e-01
V1               2.427326e-39 -1.677906e-02
V2               1.412434e-39 -8.053783e-03
pdi             -1.372280e-37 -1.509829e+01
adhesion        -1.588050e-43 -7.353428e-06
cohesion         3.162518e-43  1.436580e-05
inner            4.600744e-44 -1.723582e-06
outer            1.436352e-43 -1.462699e-06
ioratio          5.705456e-39  1.464005e-01
comsize          9.650970e-43  5.507029e-05
[1] "Dataset: all_TnotC Model GBM, run: 3 of 10 2015-06-17 23:13:13"
Iter   TrainDeviance   ValidDeviance   StepSize   Improve
     1        0.0567            -nan     0.0100   -0.0000
     2        0.0559            -nan     0.0100    0.0000
     3        0.0552            -nan     0.0100   -0.0000
     4        0.0544            -nan     0.0100   -0.0000
     5        0.0538            -nan     0.0100   -0.0000
     6        0.0531            -nan     0.0100   -0.0000
     7        0.0524            -nan     0.0100   -0.0000
     8        0.0517            -nan     0.0100   -0.0000
     9        0.0512            -nan     0.0100   -0.0000
    10        0.0506            -nan     0.0100    0.0000
    20        0.0456            -nan     0.0100    0.0000
    40        0.0391            -nan     0.0100   -0.0000
    60        0.0349            -nan     0.0100   -0.0000
    80        0.0316            -nan     0.0100   -0.0000
   100        0.0289            -nan     0.0100   -0.0000
   120        0.0266            -nan     0.0100   -0.0000
   140        0.0247            -nan     0.0100   -0.0000
   160        0.0229            -nan     0.0100   -0.0000
   180        0.0216            -nan     0.0100   -0.0000
   200        0.0204            -nan     0.0100   -0.0000
   204        0.0201            -nan     0.0100   -0.0000

[1] "GBM variable coefficients"
                            var     rel.inf
pagerank               pagerank 6.571946043
outer                     outer 4.590187845
V2                           V2 3.659299387
V1                           V1 3.595821827
ratio2                   ratio2 3.344849918
orbit56                 orbit56 3.339706800
ratio5                   ratio5 2.730878125
comsize                 comsize 2.519154402
bet                         bet 2.284103423
ioratio                 ioratio 2.011559089
orbit18                 orbit18 1.807741745
fourth                   fourth 1.794576414
cohesion               cohesion 1.787932817
orbit39                 orbit39 1.784849534
spin_vertex         spin_vertex 1.768347761
knn                         knn 1.759475568
ratio1                   ratio1 1.554656981
orbit49                 orbit49 1.548688145
adhesion               adhesion 1.465148657
trans                     trans 1.461413365
graph5                   graph5 1.459815994
walktrap_vertex walktrap_vertex 1.456245338
ratio4                   ratio4 1.448070872
inner                     inner 1.357176237
orbit36                 orbit36 1.305221876
orbit24                 orbit24 1.249490596
graph10                 graph10 1.162825972
graph19                 graph19 0.930656291
fifth                     fifth 0.929489893
graph23                 graph23 0.913229411
graph9                   graph9 0.912524184
upto_second         upto_second 0.906718064
graph16                 graph16 0.899211816
third                     third 0.894143130
graph20                 graph20 0.803162112
orbit50                 orbit50 0.755300030
graph12                 graph12 0.739679681
orbit37                 orbit37 0.718489790
graph17                 graph17 0.671720403
orbit51                 orbit51 0.649226226
orbit25                 orbit25 0.641917889
sixth                     sixth 0.634481259
orbit64                 orbit64 0.624946296
orbit45                 orbit45 0.623232656
orbit31                 orbit31 0.617420716
orbit16                 orbit16 0.591821990
constraint           constraint 0.586432990
orbit28                 orbit28 0.584552459
graph6                   graph6 0.583293184
orbit9                   orbit9 0.569832782
graph11                 graph11 0.555412924
orbit35                 orbit35 0.520761249
orbit40                 orbit40 0.516155588
graph13                 graph13 0.487114722
orbit20                 orbit20 0.485318176
orbit38                 orbit38 0.484991651
orbit17                 orbit17 0.482409858
orbit30                 orbit30 0.475548725
orbit65                 orbit65 0.457181491
graph3                   graph3 0.454355985
graph25                 graph25 0.448572909
orbit21                 orbit21 0.447733829
ecc                         ecc 0.429178624
orbit53                 orbit53 0.420635566
close                     close 0.417174847
graph27                 graph27 0.415091443
bigcom274             bigcom274 0.414852263
orbit19                 orbit19 0.414022799
orbit42                 orbit42 0.399772147
graph1                   graph1 0.391425552
graph4                   graph4 0.388543242
membership_s6     membership_s6 0.380970365
bigcom92               bigcom92 0.376750666
bigcom26               bigcom26 0.361421560
orbit66                 orbit66 0.361069324
graph24                 graph24 0.357286726
hubscore               hubscore 0.346718639
graph14                 graph14 0.323858676
orbit4                   orbit4 0.319608543
ratio6                   ratio6 0.318759150
graph18                 graph18 0.313786839
orbit29                 orbit29 0.304365438
orbit63                 orbit63 0.296279501
upto_fifth           upto_fifth 0.286185686
orbit46                 orbit46 0.285744666
orbit48                 orbit48 0.282979942
second                   second 0.276937778
orbit5                   orbit5 0.269054114
graph7                   graph7 0.268915865
orbit69                 orbit69 0.258967567
orbit32                 orbit32 0.257618787
orbit27                 orbit27 0.235750834
upto_sixth           upto_sixth 0.233921345
orbit11                 orbit11 0.233308765
graph22                 graph22 0.229415733
orbit43                 orbit43 0.226926600
orbit55                 orbit55 0.222759735
orbit1                   orbit1 0.217110420
orbit33                 orbit33 0.212644207
ratio3                   ratio3 0.206325296
graph26                 graph26 0.204815815
orbit67                 orbit67 0.203234573
graph15                 graph15 0.200680558
orbit57                 orbit57 0.193381754
orbit59                 orbit59 0.192117027
graph21                 graph21 0.190537416
orbit60                 orbit60 0.177853250
upto_third           upto_third 0.163729004
orbit52                 orbit52 0.163433829
orbit7                   orbit7 0.144062836
upto_fourth         upto_fourth 0.139223022
orbit70                 orbit70 0.136559438
orbit13                 orbit13 0.135130272
graph28                 graph28 0.125794566
orbit2                   orbit2 0.121329501
membership_s36   membership_s36 0.121218394
bigcom30               bigcom30 0.120655268
orbit12                 orbit12 0.117317559
membership_s4     membership_s4 0.117069102
orbit62                 orbit62 0.110128048
orbit47                 orbit47 0.107399053
graph2                   graph2 0.102454335
orbit41                 orbit41 0.092496144
orbit54                 orbit54 0.091305126
orbit22                 orbit22 0.086491462
orbit26                 orbit26 0.085825092
orbit15                 orbit15 0.083189469
membership_s5     membership_s5 0.081236410
orbit10                 orbit10 0.077625717
membership_s31   membership_s31 0.071088643
membership_s7     membership_s7 0.068009937
orbit23                 orbit23 0.063506526
membership_s18   membership_s18 0.058656467
membership_s30   membership_s30 0.057554817
bigcom3                 bigcom3 0.048224510
membership_s21   membership_s21 0.047828570
graph29                 graph29 0.046524365
bigcom4                 bigcom4 0.045073824
bigcom8                 bigcom8 0.036870732
selfinter             selfinter 0.035403852
coreness               coreness 0.033483563
orbit44                 orbit44 0.030651971
graph8                   graph8 0.022472344
membership_s27   membership_s27 0.016744638
orbit58                 orbit58 0.015769207
bigcom40               bigcom40 0.014653056
bigcom28               bigcom28 0.011360907
graph0                   graph0 0.011187932
membership_s1     membership_s1 0.006275762
orbit0                   orbit0 0.000000000
orbit3                   orbit3 0.000000000
orbit6                   orbit6 0.000000000
orbit8                   orbit8 0.000000000
orbit14                 orbit14 0.000000000
orbit34                 orbit34 0.000000000
orbit61                 orbit61 0.000000000
orbit68                 orbit68 0.000000000
orbit71                 orbit71 0.000000000
orbit72                 orbit72 0.000000000
AP                           AP 0.000000000
eccrad                   eccrad 0.000000000
evcent                   evcent 0.000000000
first                     first 0.000000000
bigcom1                 bigcom1 0.000000000
bigcom2                 bigcom2 0.000000000
bigcom6                 bigcom6 0.000000000
bigcom9                 bigcom9 0.000000000
bigcom11               bigcom11 0.000000000
bigcom13               bigcom13 0.000000000
bigcom15               bigcom15 0.000000000
bigcom16               bigcom16 0.000000000
bigcom21               bigcom21 0.000000000
bigcom22               bigcom22 0.000000000
bigcom24               bigcom24 0.000000000
bigcom31               bigcom31 0.000000000
bigcom32               bigcom32 0.000000000
bigcom33               bigcom33 0.000000000
bigcom34               bigcom34 0.000000000
bigcom36               bigcom36 0.000000000
bigcom37               bigcom37 0.000000000
bigcom38               bigcom38 0.000000000
bigcom39               bigcom39 0.000000000
bigcom43               bigcom43 0.000000000
bigcom44               bigcom44 0.000000000
bigcom46               bigcom46 0.000000000
bigcom47               bigcom47 0.000000000
bigcom49               bigcom49 0.000000000
bigcom50               bigcom50 0.000000000
bigcom51               bigcom51 0.000000000
bigcom52               bigcom52 0.000000000
bigcom54               bigcom54 0.000000000
bigcom56               bigcom56 0.000000000
bigcom62               bigcom62 0.000000000
bigcom66               bigcom66 0.000000000
bigcom68               bigcom68 0.000000000
bigcom69               bigcom69 0.000000000
bigcom71               bigcom71 0.000000000
bigcom72               bigcom72 0.000000000
bigcom73               bigcom73 0.000000000
bigcom74               bigcom74 0.000000000
bigcom75               bigcom75 0.000000000
bigcom76               bigcom76 0.000000000
bigcom77               bigcom77 0.000000000
bigcom79               bigcom79 0.000000000
bigcom80               bigcom80 0.000000000
bigcom82               bigcom82 0.000000000
bigcom83               bigcom83 0.000000000
bigcom84               bigcom84 0.000000000
bigcom85               bigcom85 0.000000000
bigcom87               bigcom87 0.000000000
bigcom89               bigcom89 0.000000000
bigcom91               bigcom91 0.000000000
bigcom93               bigcom93 0.000000000
bigcom96               bigcom96 0.000000000
bigcom97               bigcom97 0.000000000
bigcom98               bigcom98 0.000000000
bigcom99               bigcom99 0.000000000
bigcom101             bigcom101 0.000000000
bigcom104             bigcom104 0.000000000
bigcom106             bigcom106 0.000000000
bigcom109             bigcom109 0.000000000
bigcom113             bigcom113 0.000000000
bigcom116             bigcom116 0.000000000
bigcom120             bigcom120 0.000000000
bigcom123             bigcom123 0.000000000
bigcom126             bigcom126 0.000000000
bigcom127             bigcom127 0.000000000
bigcom137             bigcom137 0.000000000
bigcom139             bigcom139 0.000000000
bigcom140             bigcom140 0.000000000
bigcom143             bigcom143 0.000000000
bigcom145             bigcom145 0.000000000
bigcom146             bigcom146 0.000000000
bigcom147             bigcom147 0.000000000
bigcom149             bigcom149 0.000000000
bigcom153             bigcom153 0.000000000
bigcom154             bigcom154 0.000000000
bigcom156             bigcom156 0.000000000
bigcom157             bigcom157 0.000000000
bigcom158             bigcom158 0.000000000
bigcom160             bigcom160 0.000000000
bigcom161             bigcom161 0.000000000
bigcom162             bigcom162 0.000000000
bigcom164             bigcom164 0.000000000
bigcom166             bigcom166 0.000000000
bigcom167             bigcom167 0.000000000
bigcom171             bigcom171 0.000000000
bigcom173             bigcom173 0.000000000
bigcom175             bigcom175 0.000000000
bigcom176             bigcom176 0.000000000
bigcom177             bigcom177 0.000000000
bigcom178             bigcom178 0.000000000
bigcom180             bigcom180 0.000000000
bigcom181             bigcom181 0.000000000
bigcom184             bigcom184 0.000000000
bigcom186             bigcom186 0.000000000
bigcom187             bigcom187 0.000000000
bigcom189             bigcom189 0.000000000
bigcom194             bigcom194 0.000000000
bigcom195             bigcom195 0.000000000
bigcom196             bigcom196 0.000000000
bigcom204             bigcom204 0.000000000
bigcom205             bigcom205 0.000000000
bigcom212             bigcom212 0.000000000
bigcom214             bigcom214 0.000000000
bigcom222             bigcom222 0.000000000
bigcom223             bigcom223 0.000000000
bigcom226             bigcom226 0.000000000
bigcom227             bigcom227 0.000000000
bigcom229             bigcom229 0.000000000
bigcom233             bigcom233 0.000000000
bigcom236             bigcom236 0.000000000
bigcom237             bigcom237 0.000000000
bigcom246             bigcom246 0.000000000
bigcom248             bigcom248 0.000000000
bigcom249             bigcom249 0.000000000
bigcom250             bigcom250 0.000000000
bigcom254             bigcom254 0.000000000
bigcom266             bigcom266 0.000000000
bigcom269             bigcom269 0.000000000
bigcom272             bigcom272 0.000000000
bigcom281             bigcom281 0.000000000
bigcom291             bigcom291 0.000000000
bigcom292             bigcom292 0.000000000
bigcom295             bigcom295 0.000000000
bigcom299             bigcom299 0.000000000
bigcom301             bigcom301 0.000000000
bigcom306             bigcom306 0.000000000
bigcom309             bigcom309 0.000000000
bigcom314             bigcom314 0.000000000
bigcom321             bigcom321 0.000000000
bigcom341             bigcom341 0.000000000
bigcom350             bigcom350 0.000000000
bigcom353             bigcom353 0.000000000
bigcom359             bigcom359 0.000000000
bigcom363             bigcom363 0.000000000
bigcom365             bigcom365 0.000000000
bigcom385             bigcom385 0.000000000
bigcom386             bigcom386 0.000000000
bigcom408             bigcom408 0.000000000
bigcom412             bigcom412 0.000000000
bigcom480             bigcom480 0.000000000
membership_s3     membership_s3 0.000000000
membership_s8     membership_s8 0.000000000
membership_s9     membership_s9 0.000000000
membership_s11   membership_s11 0.000000000
membership_s12   membership_s12 0.000000000
membership_s14   membership_s14 0.000000000
membership_s15   membership_s15 0.000000000
membership_s16   membership_s16 0.000000000
membership_s17   membership_s17 0.000000000
membership_s20   membership_s20 0.000000000
membership_s22   membership_s22 0.000000000
membership_s24   membership_s24 0.000000000
membership_s25   membership_s25 0.000000000
membership_s26   membership_s26 0.000000000
membership_s28   membership_s28 0.000000000
membership_s32   membership_s32 0.000000000
membership_s33   membership_s33 0.000000000
membership_s37   membership_s37 0.000000000
pdi                         pdi 0.000000000
[1] "Dataset: all_TnotC Model RF, run: 3 of 10 2015-06-17 23:16:56"
     |      Out-of-bag   |
Tree |      MSE  %Var(y) |
   1 | 0.008322   186.88 |
   2 | 0.007203   161.75 |
   3 | 0.007629   171.31 |
   4 | 0.007214   161.99 |
   5 | 0.007214   162.00 |
   6 | 0.006728   151.08 |
   7 |  0.00627   140.80 |
   8 |  0.00614   137.87 |
   9 | 0.005911   132.73 |
  10 | 0.005751   129.14 |
  11 | 0.005597   125.69 |
  12 | 0.005575   125.19 |
  13 | 0.005486   123.19 |
  14 | 0.005493   123.35 |
  15 | 0.005434   122.03 |
  16 | 0.005368   120.53 |
  17 | 0.005345   120.02 |
  18 | 0.005375   120.71 |
  19 | 0.005355   120.25 |
  20 |  0.00532   119.47 |
  21 | 0.005269   118.33 |
  22 | 0.005255   118.01 |
  23 | 0.005229   117.41 |
  24 | 0.005226   117.36 |
  25 | 0.005216   117.12 |
  26 | 0.005198   116.72 |
  27 |  0.00517   116.09 |
  28 | 0.005164   115.97 |
  29 | 0.005149   115.62 |
  30 | 0.005141   115.45 |
  31 | 0.005125   115.09 |
  32 | 0.005103   114.59 |
  33 | 0.005085   114.19 |
  34 | 0.005085   114.18 |
  35 | 0.005073   113.91 |
  36 | 0.005071   113.87 |
  37 | 0.005068   113.80 |
  38 | 0.005045   113.29 |
  39 | 0.005039   113.14 |
  40 | 0.005029   112.93 |
  41 | 0.005027   112.89 |
  42 | 0.005024   112.81 |
  43 | 0.005017   112.67 |
  44 | 0.005017   112.67 |
  45 | 0.005033   113.03 |
  46 | 0.005041   113.21 |
  47 | 0.005033   113.02 |
  48 | 0.005021   112.75 |
  49 | 0.005017   112.66 |
  50 | 0.005003   112.34 |
  51 | 0.005001   112.29 |
  52 | 0.004998   112.23 |
  53 | 0.004992   112.09 |
  54 | 0.004987   112.00 |
  55 | 0.004979   111.81 |
  56 | 0.004973   111.67 |
  57 | 0.004959   111.36 |
  58 | 0.004966   111.52 |
  59 | 0.004966   111.52 |
  60 | 0.004961   111.41 |
  61 | 0.004964   111.47 |
  62 | 0.004959   111.35 |
  63 | 0.004956   111.29 |
  64 | 0.004949   111.13 |
  65 | 0.004938   110.90 |
  66 | 0.004939   110.90 |
  67 | 0.004939   110.91 |
  68 |  0.00493   110.71 |
  69 | 0.004933   110.76 |
  70 | 0.004921   110.51 |
  71 | 0.004921   110.50 |
  72 | 0.004916   110.40 |
  73 | 0.004917   110.42 |
  74 | 0.004923   110.56 |
  75 | 0.004921   110.50 |
  76 | 0.004922   110.53 |
  77 | 0.004922   110.53 |
  78 | 0.004921   110.52 |
  79 |  0.00492   110.49 |
  80 | 0.004917   110.41 |
  81 | 0.004918   110.44 |
  82 | 0.004913   110.34 |
  83 | 0.004917   110.42 |
  84 | 0.004917   110.42 |
  85 |  0.00492   110.47 |
  86 | 0.004921   110.50 |
  87 | 0.004915   110.37 |
  88 | 0.004907   110.18 |
  89 | 0.004911   110.29 |
  90 | 0.004908   110.21 |
  91 | 0.004907   110.19 |
  92 | 0.004909   110.25 |
  93 | 0.004908   110.22 |
  94 | 0.004905   110.14 |
  95 | 0.004902   110.07 |
  96 | 0.004901   110.05 |
  97 | 0.004901   110.05 |
  98 | 0.004894   109.89 |
  99 | 0.004894   109.90 |
 100 | 0.004892   109.85 |
[1] "Random Forest variable coefficients"
                      %IncMSE IncNodePurity
graph5           4.367446e-03  3.023423e-01
graph6           3.330443e-03  2.323373e-01
graph7           1.365217e-03  1.214126e-01
graph8           5.966827e-04  2.194847e-02
graph9           1.376390e-03  2.031416e-01
graph10          3.669140e-03  3.874747e-01
graph11          3.180684e-03  3.465520e-01
graph12          2.916227e-03  2.579024e-01
graph13          2.203376e-03  1.748026e-01
graph14          2.393992e-03  2.840441e-01
graph15          4.983689e-03  1.832105e-01
graph16          1.363814e-03  2.399948e-01
graph17          4.849358e-03  3.595238e-01
graph18          2.149900e-03  1.031823e-01
graph19          1.922808e-03  2.757539e-01
graph20          7.381360e-03  4.869512e-01
graph21          1.569746e-03  2.612918e-01
graph22          8.413940e-05  5.244511e-02
graph23          2.885507e-03  4.619260e-01
graph24          5.425457e-04  9.815785e-02
graph25          1.352063e-03  2.578845e-01
graph26          1.770081e-03  9.145588e-02
graph27          8.920684e-05  9.930889e-03
graph28          2.897843e-04  5.019438e-02
graph29          3.859338e-08  3.843843e-02
orbit0           2.475074e-04  1.292609e-01
orbit1           2.600819e-03  2.467367e-01
orbit2           1.499397e-03  1.505785e-01
orbit3           4.614944e-04  1.516996e-01
orbit4           1.260204e-04  1.249259e-01
orbit5           2.847808e-03  1.641017e-01
orbit6           3.148165e-03  2.036667e-01
orbit7           1.694717e-04  6.782977e-02
orbit8           1.903796e-03  1.810604e-01
orbit9           1.225921e-03  2.770376e-01
orbit10          1.083572e-03  9.930619e-02
orbit11          1.814155e-04  1.654668e-01
orbit12          2.321471e-04  9.240812e-02
orbit13          9.588929e-04  1.799339e-01
orbit14          8.542447e-04  8.652895e-02
orbit15          2.326402e-03  2.201611e-01
orbit16          1.032097e-03  2.211757e-01
orbit17          1.165275e-03  1.914219e-01
orbit18          5.015983e-03  5.430101e-01
orbit19          2.333025e-03  2.507109e-01
orbit20          2.696180e-03  2.722922e-01
orbit21          1.029088e-03  8.882582e-02
orbit22          4.137012e-03  3.505258e-01
orbit23          1.726868e-03  1.870021e-01
orbit24          8.315694e-03  5.345234e-01
orbit25          5.405989e-03  2.690992e-01
orbit26          1.020410e-03  9.633614e-02
orbit27          4.044731e-03  1.781118e-01
orbit28          4.641867e-03  3.547143e-01
orbit29          1.399306e-03  1.603482e-01
orbit30          2.119512e-03  2.785427e-01
orbit31          3.110623e-03  2.842059e-01
orbit32          1.561552e-03  2.140285e-01
orbit33          5.513684e-05  5.658436e-02
orbit34          2.647474e-03  1.982054e-01
orbit35          6.543997e-04  2.728331e-01
orbit36          4.654447e-03  3.161197e-01
orbit37          2.245079e-03  2.556897e-01
orbit38          3.233575e-03  2.075598e-01
orbit39          3.539667e-03  5.200918e-01
orbit40          9.749840e-04  1.586338e-01
orbit41          1.053186e-03  9.040440e-02
orbit42          1.064557e-03  1.624253e-01
orbit43          1.667491e-03  1.361696e-01
orbit44          2.280152e-04  4.395252e-02
orbit45          4.857465e-03  3.807328e-01
orbit46          2.807792e-04  7.044609e-02
orbit47          4.265484e-04  1.345712e-01
orbit48          4.818930e-04  6.137503e-02
orbit49          5.024725e-03  4.954424e-01
orbit50          1.890126e-03  1.911483e-01
orbit51          6.817686e-04  2.076550e-01
orbit52          2.885472e-03  1.457115e-01
orbit53          9.555524e-04  1.410493e-01
orbit54          3.830633e-04  1.071767e-01
orbit55          7.675065e-04  1.389174e-01
orbit56          6.861947e-03  1.223759e+00
orbit57          1.581131e-03  9.249237e-02
orbit58          1.543604e-05  4.685966e-02
orbit59          4.310627e-04  1.158189e-01
orbit60          1.288968e-03  3.835663e-02
orbit61          2.752290e-04  1.620437e-03
orbit62          1.067930e-03  2.038195e-01
orbit63          4.723497e-04  7.556666e-02
orbit64          1.641970e-04  1.328073e-01
orbit65          3.022373e-03  2.236959e-01
orbit66          6.556078e-05  1.043788e-01
orbit67          1.680659e-04  4.650877e-02
orbit68          7.897991e-05  7.582077e-02
orbit69          1.004710e-05  7.375000e-03
orbit70          2.729796e-04  6.732945e-02
orbit71          1.439565e-05  4.700074e-03
orbit72          1.635981e-05  2.486271e-02
AP               0.000000e+00  4.189286e-02
bet              4.984610e-03  6.130259e-01
ecc              3.137855e-04  7.686517e-02
eccrad           3.172977e-06  1.006531e-01
close            2.948702e-03  2.507784e-01
constraint       1.380397e-03  4.863536e-01
coreness         9.865933e-04  1.891048e-01
knn              3.140337e-03  5.934451e-01
hubscore         1.726082e-03  1.555902e-01
pagerank         4.314056e-03  1.048344e+00
trans            9.742069e-04  3.576619e-01
evcent           1.443713e-03  3.606480e-01
first            9.776735e-04  8.934425e-02
upto_second      4.795642e-03  3.399386e-01
upto_third       4.558740e-03  1.403231e-01
upto_fourth      1.425075e-03  2.431841e-01
upto_fifth       2.621538e-03  2.143317e-01
upto_sixth       1.252211e-03  2.471435e-01
second           9.697462e-04  2.969319e-01
third            6.653286e-03  4.257711e-01
fourth           2.797177e-03  7.750353e-01
fifth            2.062574e-03  5.010208e-01
sixth            2.376583e-03  3.866362e-01
ratio1           2.571616e-03  6.425963e-01
ratio2           3.741141e-03  9.885956e-01
ratio3           4.955600e-03  4.769556e-01
ratio4           4.574444e-04  4.736322e-01
ratio5           7.238736e-04  6.138958e-01
ratio6           3.343798e-03  6.163669e-01
selfinter        1.833082e-04  1.625239e-01
walktrap_vertex  7.847188e-04  8.164023e-01
bigcom1          5.074708e-06  1.136665e-03
bigcom2          0.000000e+00  6.938894e-20
bigcom3          5.304910e-05  3.223744e-02
bigcom4         -1.473862e-05  9.908045e-02
bigcom6          0.000000e+00  3.469447e-20
bigcom8          9.917404e-05  3.904707e-02
bigcom9          0.000000e+00  2.602085e-20
bigcom11         0.000000e+00  0.000000e+00
bigcom13         0.000000e+00  0.000000e+00
bigcom15         0.000000e+00  1.734723e-20
bigcom16         0.000000e+00  0.000000e+00
bigcom21         0.000000e+00  0.000000e+00
bigcom22         0.000000e+00  2.428613e-19
bigcom24         0.000000e+00  0.000000e+00
bigcom26         2.163131e-04  2.459918e-01
bigcom28        -3.098971e-05  1.817005e-02
bigcom30         2.489718e-05  1.211688e-01
bigcom31         0.000000e+00  0.000000e+00
bigcom32         0.000000e+00  3.469447e-20
bigcom33         0.000000e+00  2.602085e-20
bigcom34         0.000000e+00  0.000000e+00
bigcom36         0.000000e+00  0.000000e+00
bigcom37         0.000000e+00  0.000000e+00
bigcom38         0.000000e+00  8.673617e-20
bigcom39         0.000000e+00  1.734723e-20
bigcom40         8.856493e-05  8.689471e-02
bigcom43         0.000000e+00  0.000000e+00
bigcom44         0.000000e+00  0.000000e+00
bigcom46         0.000000e+00  3.469447e-20
bigcom47         0.000000e+00  0.000000e+00
bigcom49         0.000000e+00  3.469447e-20
bigcom50         0.000000e+00  1.734723e-20
bigcom51         0.000000e+00  3.469447e-20
bigcom52         0.000000e+00  0.000000e+00
bigcom54         0.000000e+00  0.000000e+00
bigcom56         0.000000e+00  1.040834e-19
bigcom62         0.000000e+00  0.000000e+00
bigcom66         0.000000e+00  0.000000e+00
bigcom68         0.000000e+00  0.000000e+00
bigcom69         0.000000e+00  0.000000e+00
bigcom71         0.000000e+00  1.734723e-20
bigcom72         0.000000e+00  0.000000e+00
bigcom73         0.000000e+00  0.000000e+00
bigcom74         0.000000e+00  0.000000e+00
bigcom75         0.000000e+00  1.734723e-20
bigcom76         0.000000e+00  3.469447e-20
bigcom77         0.000000e+00  0.000000e+00
bigcom79         0.000000e+00  0.000000e+00
bigcom80         0.000000e+00  3.469447e-20
bigcom82         0.000000e+00  0.000000e+00
bigcom83         0.000000e+00  0.000000e+00
bigcom84         4.157694e-05  2.580664e-01
bigcom85         0.000000e+00  8.673617e-20
bigcom87         0.000000e+00  1.734723e-20
bigcom89        -3.992685e-06  5.018584e-01
bigcom91         0.000000e+00  1.734723e-20
bigcom92         1.252970e-05  7.080767e-02
bigcom93         0.000000e+00  1.734723e-20
bigcom96         0.000000e+00  3.469447e-20
bigcom97         0.000000e+00  0.000000e+00
bigcom98         0.000000e+00  0.000000e+00
bigcom99         0.000000e+00  3.469447e-20
bigcom101        0.000000e+00  3.469447e-20
bigcom104        0.000000e+00  0.000000e+00
bigcom106        0.000000e+00  3.469447e-20
bigcom109        0.000000e+00  1.214306e-19
bigcom113        0.000000e+00  3.469447e-20
bigcom116        0.000000e+00  0.000000e+00
bigcom120        3.026389e-07  2.627779e-01
bigcom123       -9.534028e-06  2.921132e-01
bigcom126        0.000000e+00  1.734723e-20
bigcom127        0.000000e+00  0.000000e+00
bigcom137        0.000000e+00  6.938894e-20
bigcom139        0.000000e+00  0.000000e+00
bigcom140        0.000000e+00  0.000000e+00
bigcom143        0.000000e+00  0.000000e+00
bigcom145        0.000000e+00  6.938894e-20
bigcom146        0.000000e+00  6.938894e-20
bigcom147        0.000000e+00  6.938894e-20
bigcom149        0.000000e+00  3.469447e-20
bigcom153        0.000000e+00  0.000000e+00
bigcom154        0.000000e+00  0.000000e+00
bigcom156        0.000000e+00  0.000000e+00
bigcom157        0.000000e+00  0.000000e+00
bigcom158        0.000000e+00  0.000000e+00
bigcom160        0.000000e+00  0.000000e+00
bigcom161        0.000000e+00  0.000000e+00
bigcom162        0.000000e+00  0.000000e+00
bigcom164        0.000000e+00  1.734723e-19
bigcom166        0.000000e+00  0.000000e+00
bigcom167        0.000000e+00  0.000000e+00
bigcom171        0.000000e+00  3.469447e-20
bigcom173        0.000000e+00  1.734723e-20
bigcom175        0.000000e+00  0.000000e+00
bigcom176        0.000000e+00  0.000000e+00
bigcom177        0.000000e+00  3.469447e-20
bigcom178        0.000000e+00  0.000000e+00
bigcom180        0.000000e+00  0.000000e+00
bigcom181        0.000000e+00  0.000000e+00
bigcom184        0.000000e+00  0.000000e+00
bigcom186        0.000000e+00  3.469447e-20
bigcom187        0.000000e+00  0.000000e+00
bigcom189        0.000000e+00  0.000000e+00
bigcom194        0.000000e+00  0.000000e+00
bigcom195        0.000000e+00  0.000000e+00
bigcom196        0.000000e+00  0.000000e+00
bigcom204        0.000000e+00  0.000000e+00
bigcom205        0.000000e+00  1.734723e-20
bigcom212        0.000000e+00  0.000000e+00
bigcom214        0.000000e+00  0.000000e+00
bigcom222        0.000000e+00  0.000000e+00
bigcom223        0.000000e+00  0.000000e+00
bigcom226        0.000000e+00  0.000000e+00
bigcom227        0.000000e+00  3.469447e-20
bigcom229        0.000000e+00  0.000000e+00
bigcom233        0.000000e+00  0.000000e+00
bigcom236        0.000000e+00  0.000000e+00
bigcom237        0.000000e+00  0.000000e+00
bigcom246        0.000000e+00  0.000000e+00
bigcom248        0.000000e+00  1.734723e-20
bigcom249        0.000000e+00  0.000000e+00
bigcom250        0.000000e+00  3.469447e-20
bigcom254        0.000000e+00  0.000000e+00
bigcom266        0.000000e+00  0.000000e+00
bigcom269        0.000000e+00  1.734723e-20
bigcom272        0.000000e+00  0.000000e+00
bigcom274        5.497782e-06  3.037316e-02
bigcom281        0.000000e+00  0.000000e+00
bigcom291        0.000000e+00  1.734723e-20
bigcom292        0.000000e+00  0.000000e+00
bigcom295        0.000000e+00  0.000000e+00
bigcom299        7.632067e-06  3.872823e-01
bigcom301        0.000000e+00  0.000000e+00
bigcom306        0.000000e+00  0.000000e+00
bigcom309        0.000000e+00  9.540979e-20
bigcom314        0.000000e+00  0.000000e+00
bigcom321        0.000000e+00  1.734723e-20
bigcom341        0.000000e+00  0.000000e+00
bigcom350        0.000000e+00  1.734723e-20
bigcom353        0.000000e+00  1.734723e-20
bigcom359        0.000000e+00  0.000000e+00
bigcom363        0.000000e+00  0.000000e+00
bigcom365        0.000000e+00  0.000000e+00
bigcom385        0.000000e+00  1.734723e-20
bigcom386        0.000000e+00  0.000000e+00
bigcom408        0.000000e+00  0.000000e+00
bigcom412        0.000000e+00  0.000000e+00
bigcom480        0.000000e+00  0.000000e+00
spin_vertex      1.440604e-03  5.866567e-01
membership_s1    1.977939e-05  7.546549e-02
membership_s3    0.000000e+00  0.000000e+00
membership_s4    7.279696e-05  5.321324e-02
membership_s5   -5.724981e-07  1.596428e-02
membership_s6   -2.629115e-06  2.701664e-02
membership_s7    4.243140e-05  3.852121e-02
membership_s8    0.000000e+00  0.000000e+00
membership_s9    0.000000e+00  5.204170e-20
membership_s11   0.000000e+00  0.000000e+00
membership_s12   0.000000e+00  0.000000e+00
membership_s14   0.000000e+00  0.000000e+00
membership_s15   0.000000e+00  9.540979e-20
membership_s16   0.000000e+00  0.000000e+00
membership_s17   0.000000e+00  0.000000e+00
membership_s18  -6.717981e-06  2.231884e-03
membership_s20   0.000000e+00  0.000000e+00
membership_s21  -7.961291e-06  2.918809e-01
membership_s22   0.000000e+00  3.469447e-20
membership_s24   0.000000e+00  0.000000e+00
membership_s25   0.000000e+00  1.040834e-19
membership_s26   0.000000e+00  0.000000e+00
membership_s27   2.002382e-05  1.870157e-02
membership_s28   0.000000e+00  3.469447e-20
membership_s30   1.554224e-04  1.009167e-01
membership_s31   2.957295e-06  2.887891e-02
membership_s32  -5.914942e-07  1.846272e-03
membership_s33   0.000000e+00  0.000000e+00
membership_s36   1.612141e-04  1.458124e-01
membership_s37   0.000000e+00  0.000000e+00
V1               1.700055e-03  8.916940e-01
V2               3.273815e-03  1.105321e+00
pdi             -7.282600e-06  3.396296e-02
adhesion         1.008576e-02  1.244701e+00
cohesion         8.655761e-03  1.107869e+00
inner            1.284608e-03  8.640299e-01
outer            8.251620e-04  9.989174e-01
ioratio          4.515051e-03  8.918268e-01
comsize          1.180166e-03  8.711560e-01
[1] "Dataset: all_TnotC Model GLM, run: 3 of 10 2015-06-17 23:19:59"
[1] "glmnet variable coefficients"
                         [,1]          [,2]
(Intercept)     -5.405177e+00 -5.413306e+00
graph0           1.635400e-41  3.038617e-06
graph1           9.749793e-44  1.788973e-08
graph2           5.559135e-42  1.034679e-06
graph3           1.956633e-45  3.698926e-10
graph4          -2.792275e-46 -6.123064e-11
graph5           2.298238e-43  4.364199e-08
graph6           1.151750e-44  2.137131e-09
graph7           2.039965e-43  3.767188e-08
graph8           1.969671e-42  3.439743e-07
graph9           3.544797e-47  6.745949e-12
graph10          2.876381e-48  4.882904e-13
graph11         -8.951190e-49 -1.845075e-13
graph12          7.599511e-47  1.397070e-11
graph13          3.314406e-46  6.265059e-11
graph14          7.085395e-49 -4.900961e-13
graph15          1.323023e-44  2.555145e-09
graph16          3.192196e-46  5.949479e-11
graph17          5.110694e-46  9.461671e-11
graph18          1.093206e-44  2.084885e-09
graph19          1.045535e-45  1.923439e-10
graph20          7.028770e-45  1.235294e-09
graph21          6.377723e-45  1.200122e-09
graph22          1.684224e-44  3.113482e-09
graph23          5.086148e-45  9.188243e-10
graph24          9.817729e-45  1.815255e-09
graph25          2.964972e-44  5.230114e-09
graph26          2.767408e-44  4.926534e-09
graph27          5.604687e-44  7.510164e-09
graph28          8.415997e-44  1.208074e-08
graph29          2.275214e-43 -2.153520e-09
orbit0           1.635400e-41  3.038223e-06
orbit1           3.557425e-43  6.799011e-08
orbit2           8.008568e-44  1.383963e-08
orbit3           5.559135e-42  1.034533e-06
orbit4           1.011217e-44  1.947636e-09
orbit5           2.099134e-45  3.935128e-10
orbit6          -3.297991e-46 -6.954483e-11
orbit7          -6.513763e-47 -3.295547e-11
orbit8           2.298238e-43  4.363697e-08
orbit9           2.500981e-43  4.888943e-08
orbit10          2.823098e-44  5.346636e-09
orbit11          9.093820e-45  1.474083e-09
orbit12          1.112490e-42  2.142431e-07
orbit13          1.671699e-43  2.902390e-08
orbit14          1.969671e-42  3.438690e-07
orbit15          2.396763e-46  4.622379e-11
orbit16          4.677545e-47  8.808600e-12
orbit17          1.486498e-46  2.852407e-11
orbit18          6.858654e-47  1.342877e-11
orbit19          4.268136e-48  7.026505e-13
orbit20          1.792925e-48  1.597856e-13
orbit21          2.716556e-48  3.541975e-13
orbit22         -8.886315e-49 -1.826775e-13
orbit23         -4.217755e-48 -1.041945e-12
orbit24          1.214440e-45  2.371681e-10
orbit25          6.584293e-46  1.263089e-10
orbit26          5.227096e-47  8.903076e-12
orbit27          4.658272e-45  8.844171e-10
orbit28          2.061280e-45  3.981262e-10
orbit29          1.040006e-45  1.988685e-10
orbit30          4.066423e-46  7.211822e-11
orbit31         -2.165072e-48 -1.292681e-12
orbit32          4.133839e-48  1.864785e-14
orbit33         -1.603160e-47 -5.289386e-12
orbit34          1.323023e-44  2.554805e-09
orbit35          5.434265e-45  1.041929e-09
orbit36          1.176525e-45  2.213639e-10
orbit37          1.165620e-45  2.228722e-10
orbit38          2.508732e-46  3.884551e-11
orbit39          1.901434e-44  3.759100e-09
orbit40          3.250196e-45  6.321533e-10
orbit41          9.202686e-46  1.634147e-10
orbit42          3.683617e-47 -1.135997e-11
orbit43          2.661342e-44  5.191938e-09
orbit44          8.315899e-46 -6.638248e-11
orbit45          3.441710e-44  6.655894e-09
orbit46          1.268119e-44  2.427386e-09
orbit47          3.237131e-45  5.914685e-10
orbit48          1.363638e-45  2.439749e-10
orbit49          8.116055e-44  1.587319e-08
orbit50         -2.702613e-45 -7.389110e-10
orbit51          3.121082e-44  6.021077e-09
orbit52          6.217412e-44  1.194305e-08
orbit53          6.535709e-45  1.178476e-09
orbit54          1.291020e-43  2.531003e-08
orbit55          4.294993e-45  5.494770e-10
orbit56          3.733134e-43  7.390603e-08
orbit57          8.877219e-45  1.632608e-09
orbit58          3.040842e-45  3.340810e-10
orbit59          1.002885e-43  1.956365e-08
orbit60          2.070681e-44  3.825921e-09
orbit61          2.322541e-45  5.522514e-11
orbit62          5.750362e-43  1.097205e-07
orbit63          4.459143e-44  7.557711e-09
orbit64          6.037840e-44  1.049646e-08
orbit65          1.171320e-42  2.301289e-07
orbit66          8.532540e-44  1.537061e-08
orbit67          2.036904e-44  3.088915e-09
orbit68          1.390962e-43  2.283180e-08
orbit69         -1.781352e-43 -4.732352e-08
orbit70          7.982075e-43  1.434255e-07
orbit71          3.683345e-44  1.227104e-09
orbit72          2.275214e-43 -2.336122e-09
AP              -1.065095e-39 -2.242685e-04
bet              2.329385e-45  3.754980e-10
ecc             -6.935556e-41 -1.153660e-05
eccrad          -4.161334e-40 -6.921920e-05
close            7.976838e-39  1.502004e-03
constraint      -1.361871e-39 -2.688817e-04
coreness         3.686365e-41  6.698495e-06
knn             -2.158079e-42 -4.364510e-07
hubscore         2.258145e-38  4.314359e-03
pagerank        -1.332111e-38 -2.701532e-03
trans           -2.991001e-39 -6.079546e-04
evcent           2.259973e-38  4.317111e-03
first            1.635400e-41  3.036982e-06
upto_second      2.383555e-43  4.344927e-08
upto_third       5.962006e-44  1.106498e-08
upto_fourth      1.541607e-43  3.038622e-08
upto_fifth       5.550468e-43  1.114770e-07
upto_sixth       8.043062e-43  1.619094e-07
second           2.350655e-43  4.281191e-08
third            6.318918e-44  1.183702e-08
fourth          -1.498949e-44 -1.480566e-09
fifth           -1.381258e-43 -2.683603e-08
sixth           -7.240358e-43 -1.453249e-07
ratio1          -2.224390e-42 -4.494241e-07
ratio2           4.896374e-41  9.976114e-06
ratio3          -9.152370e-42 -1.839500e-06
ratio4          -8.330329e-42 -1.677082e-06
ratio5          -5.426638e-42 -1.092837e-06
ratio6          -7.234928e-43 -1.452028e-07
selfinter       -8.585689e-40 -1.804502e-04
walktrap_vertex  1.826179e-39  3.683868e-04
bigcom1         -5.258251e-40 -1.072826e-04
bigcom2         -4.522465e-39 -9.182030e-04
bigcom3         -1.429340e-39 -2.898234e-04
bigcom4          1.696279e-39  3.425893e-04
bigcom6         -4.520966e-39 -9.177539e-04
bigcom8         -9.848192e-40 -2.023274e-04
bigcom9         -4.538647e-39 -9.217172e-04
bigcom11        -4.526594e-39 -9.186393e-04
bigcom13        -4.529977e-39 -9.194659e-04
bigcom15        -4.532612e-39 -9.196883e-04
bigcom16        -4.523215e-39 -9.184509e-04
bigcom21        -4.549625e-39 -9.239871e-04
bigcom22        -4.596398e-39 -9.365302e-04
bigcom24        -4.520591e-39 -9.175510e-04
bigcom26         6.631657e-39  1.349391e-03
bigcom28         7.389679e-40  1.433593e-04
bigcom30         4.081731e-39  8.312583e-04
bigcom31        -4.519468e-39 -9.177690e-04
bigcom32        -4.525092e-39 -9.178172e-04
bigcom33        -4.519468e-39 -9.175204e-04
bigcom34        -4.519842e-39 -9.170227e-04
bigcom36        -4.524341e-39 -9.177967e-04
bigcom37        -4.519842e-39 -9.157420e-04
bigcom38        -4.523591e-39 -9.183808e-04
bigcom39        -4.529977e-39 -9.196160e-04
bigcom40         4.864626e-40  9.513042e-05
bigcom43        -4.522465e-39 -9.183300e-04
bigcom44        -4.586735e-39 -9.339015e-04
bigcom46        -4.526969e-39 -9.184639e-04
bigcom47        -4.523966e-39 -9.182079e-04
bigcom49        -4.523591e-39 -9.184884e-04
bigcom50        -4.522465e-39 -9.179784e-04
bigcom51        -4.520217e-39 -9.174098e-04
bigcom52        -4.520591e-39 -9.182478e-04
bigcom54        -4.520217e-39 -9.176783e-04
bigcom56        -4.525092e-39 -9.198386e-04
bigcom62        -4.520591e-39 -9.174437e-04
bigcom66        -4.520217e-39 -9.168439e-04
bigcom68        -4.520591e-39 -9.175840e-04
bigcom69        -4.524341e-39 -9.184464e-04
bigcom71        -4.523591e-39 -9.182436e-04
bigcom72        -4.520966e-39 -9.176648e-04
bigcom73        -4.526218e-39 -9.188082e-04
bigcom74        -4.524341e-39 -9.191557e-04
bigcom75        -4.520217e-39 -9.170542e-04
bigcom76        -4.522090e-39 -9.182399e-04
bigcom77        -4.522465e-39 -9.188535e-04
bigcom79        -4.520217e-39 -9.172613e-04
bigcom80        -4.522090e-39 -9.169773e-04
bigcom82        -4.522090e-39 -9.173393e-04
bigcom83        -4.520217e-39 -9.163481e-04
bigcom84         1.218250e-37  2.478200e-02
bigcom85        -4.520966e-39 -9.169158e-04
bigcom87        -4.522840e-39 -9.178877e-04
bigcom89         1.975837e-37  4.019128e-02
bigcom91        -4.522840e-39 -9.178492e-04
bigcom92         2.441246e-38  4.967260e-03
bigcom93        -4.520217e-39 -9.172238e-04
bigcom96        -4.519842e-39 -9.173580e-04
bigcom97        -4.524341e-39 -9.193857e-04
bigcom98        -4.520591e-39 -9.168932e-04
bigcom99        -4.520217e-39 -9.175045e-04
bigcom101       -4.526218e-39 -9.185650e-04
bigcom104       -4.523215e-39 -9.184892e-04
bigcom106       -4.521341e-39 -9.169149e-04
bigcom109       -4.520591e-39 -9.177330e-04
bigcom113       -4.521341e-39 -9.155878e-04
bigcom116       -4.535250e-39 -9.208591e-04
bigcom120        1.639133e-37  3.334377e-02
bigcom123        1.398629e-37  2.845072e-02
bigcom126       -4.519842e-39 -9.167603e-04
bigcom127       -4.521341e-39 -9.170657e-04
bigcom137       -4.522465e-39 -9.180347e-04
bigcom139       -4.520591e-39 -9.172796e-04
bigcom140       -4.520966e-39 -9.171215e-04
bigcom143       -4.520591e-39 -9.175048e-04
bigcom145       -4.520591e-39 -9.184008e-04
bigcom146       -4.520966e-39 -9.178208e-04
bigcom147       -4.526218e-39 -9.205033e-04
bigcom149       -4.520217e-39 -9.174906e-04
bigcom153       -4.523591e-39 -9.174535e-04
bigcom154       -4.523591e-39 -9.185080e-04
bigcom156       -4.521341e-39 -9.175428e-04
bigcom157       -4.523966e-39 -9.173595e-04
bigcom158       -4.519842e-39 -9.173070e-04
bigcom160       -4.520217e-39 -9.171608e-04
bigcom161       -4.520217e-39 -9.172386e-04
bigcom162       -4.520217e-39 -9.168002e-04
bigcom164       -4.520217e-39 -9.171720e-04
bigcom166       -4.523591e-39 -9.174911e-04
bigcom167       -4.526594e-39 -9.192834e-04
bigcom171       -4.522090e-39 -9.198680e-04
bigcom173       -4.520591e-39 -9.175398e-04
bigcom175       -4.520217e-39 -9.165027e-04
bigcom176       -4.520217e-39 -9.165593e-04
bigcom177       -4.520217e-39 -9.170604e-04
bigcom178       -4.520966e-39 -9.183235e-04
bigcom180       -4.520217e-39 -9.171105e-04
bigcom181       -4.524716e-39 -9.195347e-04
bigcom184       -4.519842e-39 -9.180065e-04
bigcom186       -4.520217e-39 -9.171008e-04
bigcom187       -4.520217e-39 -9.166030e-04
bigcom189       -4.522465e-39 -9.186218e-04
bigcom194       -4.520966e-39 -9.177167e-04
bigcom195       -4.519842e-39 -9.175549e-04
bigcom196       -4.519842e-39 -9.167651e-04
bigcom204       -4.521716e-39 -9.177748e-04
bigcom205       -4.520591e-39 -9.173329e-04
bigcom212       -4.520217e-39 -9.170355e-04
bigcom214       -4.520966e-39 -9.173196e-04
bigcom222       -4.520217e-39 -9.177393e-04
bigcom223       -4.519842e-39 -9.168295e-04
bigcom226       -4.520591e-39 -9.173756e-04
bigcom227       -4.520217e-39 -9.175449e-04
bigcom229       -4.520217e-39 -9.175571e-04
bigcom233       -4.519842e-39 -9.161694e-04
bigcom236       -4.520217e-39 -9.176031e-04
bigcom237       -4.519842e-39 -9.172876e-04
bigcom246       -4.522840e-39 -9.189289e-04
bigcom248       -4.525092e-39 -9.192104e-04
bigcom249       -4.519842e-39 -9.174209e-04
bigcom250       -4.523966e-39 -9.188348e-04
bigcom254       -4.520966e-39 -9.178545e-04
bigcom266       -4.519842e-39 -9.172226e-04
bigcom269       -4.520966e-39 -9.175122e-04
bigcom272       -4.519842e-39 -9.168158e-04
bigcom274        1.659140e-38  3.374170e-03
bigcom281       -4.521341e-39 -9.169926e-04
bigcom291       -4.520217e-39 -9.179214e-04
bigcom292       -4.519842e-39 -9.178186e-04
bigcom295       -4.520591e-39 -9.173313e-04
bigcom299        1.975837e-37  4.019100e-02
bigcom301       -4.523215e-39 -9.180326e-04
bigcom306       -4.519468e-39 -9.170344e-04
bigcom309       -4.521341e-39 -9.176693e-04
bigcom314       -4.520217e-39 -9.164436e-04
bigcom321       -4.522090e-39 -9.176705e-04
bigcom341       -4.520217e-39 -9.175945e-04
bigcom350       -4.520217e-39 -9.175921e-04
bigcom353       -4.520217e-39 -9.169845e-04
bigcom359       -4.520217e-39 -9.176099e-04
bigcom363       -4.520217e-39 -9.157354e-04
bigcom365       -4.520591e-39 -9.170313e-04
bigcom385       -4.520966e-39 -9.179033e-04
bigcom386       -4.520217e-39 -9.176108e-04
bigcom408       -4.521341e-39 -9.182131e-04
bigcom412       -4.520591e-39 -9.188587e-04
bigcom480       -4.520591e-39 -9.170877e-04
spin_vertex     -2.960638e-39 -5.931948e-04
membership_s1   -5.981208e-40 -1.194948e-04
membership_s3   -4.525467e-39 -9.167473e-04
membership_s4   -5.617240e-40 -1.174737e-04
membership_s5   -5.032332e-40 -1.032590e-04
membership_s6    9.636015e-40  1.991400e-04
membership_s7   -3.157956e-39 -6.416506e-04
membership_s8   -4.522840e-39 -9.164981e-04
membership_s9   -4.523966e-39 -9.157801e-04
membership_s11  -4.522465e-39 -9.159444e-04
membership_s12  -4.523215e-39 -9.177694e-04
membership_s14  -4.522090e-39 -9.158729e-04
membership_s15  -4.580572e-39 -9.300638e-04
membership_s16  -4.523966e-39 -9.171613e-04
membership_s17  -4.522090e-39 -9.162331e-04
membership_s18   6.162796e-39  1.252949e-03
membership_s20  -4.520966e-39 -9.165897e-04
membership_s21   1.818894e-39  3.722938e-04
membership_s22  -4.529977e-39 -9.184014e-04
membership_s24  -4.531859e-39 -9.186914e-04
membership_s25  -4.528473e-39 -9.186858e-04
membership_s26  -4.525092e-39 -9.151244e-04
membership_s27   3.879816e-40  7.908572e-05
membership_s28  -4.525467e-39 -9.171862e-04
membership_s30   2.311902e-39  4.675542e-04
membership_s31   6.677570e-40  1.378440e-04
membership_s32  -1.686936e-39 -3.427126e-04
membership_s33  -4.520966e-39 -9.145601e-04
membership_s36   9.974263e-40  2.035842e-04
membership_s37  -4.556085e-39 -9.242469e-04
V1               2.787959e-39  5.625596e-04
V2               6.957112e-40  1.425577e-04
pdi             -1.699795e-36 -3.677261e-01
adhesion        -4.479904e-44 -8.863969e-09
cohesion         8.829422e-44  1.746224e-08
inner           -1.604720e-44 -3.490195e-09
outer           -2.499045e-44 -5.444798e-09
ioratio          7.171582e-39  1.454053e-03
comsize          4.809069e-43  9.698331e-08
[1] "Dataset: all_TnotC Model GBM, run: 4 of 10 2015-06-17 23:20:00"
Iter   TrainDeviance   ValidDeviance   StepSize   Improve
     1        0.0557            -nan     0.0100   -0.0000
     2        0.0553            -nan     0.0100    0.0000
     3        0.0543            -nan     0.0100   -0.0000
     4        0.0538            -nan     0.0100   -0.0000
     5        0.0532            -nan     0.0100    0.0001
     6        0.0524            -nan     0.0100   -0.0000
     7        0.0518            -nan     0.0100   -0.0000
     8        0.0512            -nan     0.0100   -0.0000
     9        0.0506            -nan     0.0100   -0.0000
    10        0.0499            -nan     0.0100   -0.0000
    20        0.0451            -nan     0.0100   -0.0000
    40        0.0383            -nan     0.0100   -0.0000
    60        0.0337            -nan     0.0100   -0.0000
    80        0.0305            -nan     0.0100   -0.0000
   100        0.0280            -nan     0.0100   -0.0000
   120        0.0262            -nan     0.0100   -0.0000
   140        0.0242            -nan     0.0100   -0.0000
   160        0.0225            -nan     0.0100   -0.0000
   180        0.0213            -nan     0.0100   -0.0000
   200        0.0200            -nan     0.0100   -0.0000
   204        0.0198            -nan     0.0100   -0.0000

[1] "GBM variable coefficients"
                            var     rel.inf
pagerank               pagerank 5.682909159
outer                     outer 4.276200060
orbit56                 orbit56 4.059763855
V1                           V1 3.669495629
V2                           V2 3.650400341
ratio2                   ratio2 3.253600907
orbit39                 orbit39 2.898438220
ratio5                   ratio5 2.622907161
inner                     inner 2.478527117
ioratio                 ioratio 2.477057100
comsize                 comsize 2.169550292
bet                         bet 2.143019957
orbit49                 orbit49 1.927451633
ratio1                   ratio1 1.918775687
orbit36                 orbit36 1.655590695
orbit62                 orbit62 1.593421478
fourth                   fourth 1.575468932
cohesion               cohesion 1.546241657
adhesion               adhesion 1.518126014
walktrap_vertex walktrap_vertex 1.475381557
orbit24                 orbit24 1.455345957
orbit18                 orbit18 1.443810352
graph5                   graph5 1.375901115
graph19                 graph19 1.213661278
spin_vertex         spin_vertex 1.201323290
graph20                 graph20 1.090181802
orbit70                 orbit70 1.037144063
graph10                 graph10 1.026377558
knn                         knn 0.989773177
graph9                   graph9 0.978965490
orbit65                 orbit65 0.977264359
orbit20                 orbit20 0.968502076
orbit37                 orbit37 0.850822893
orbit25                 orbit25 0.846139395
orbit16                 orbit16 0.828360460
graph23                 graph23 0.818994636
graph13                 graph13 0.792918583
graph1                   graph1 0.785568665
upto_second         upto_second 0.755812344
trans                     trans 0.750144882
orbit17                 orbit17 0.735796560
orbit5                   orbit5 0.733806642
orbit4                   orbit4 0.728517259
orbit45                 orbit45 0.703375775
orbit42                 orbit42 0.652951360
orbit9                   orbit9 0.613797098
ratio6                   ratio6 0.599883307
orbit21                 orbit21 0.597600282
third                     third 0.597543232
orbit30                 orbit30 0.590939580
orbit19                 orbit19 0.582356665
orbit51                 orbit51 0.580931190
graph3                   graph3 0.563103948
orbit50                 orbit50 0.555327790
graph15                 graph15 0.547924580
hubscore               hubscore 0.546899258
graph16                 graph16 0.536640679
orbit28                 orbit28 0.535057052
orbit7                   orbit7 0.534410229
ratio4                   ratio4 0.518131083
graph11                 graph11 0.506107113
orbit31                 orbit31 0.504061145
orbit38                 orbit38 0.489495305
graph7                   graph7 0.453697051
constraint           constraint 0.452409099
bigcom26               bigcom26 0.446984058
bigcom274             bigcom274 0.445017525
orbit52                 orbit52 0.426206708
orbit35                 orbit35 0.414592585
bigcom92               bigcom92 0.407770514
graph6                   graph6 0.399317607
orbit26                 orbit26 0.390692353
upto_sixth           upto_sixth 0.387272819
orbit32                 orbit32 0.365864361
graph17                 graph17 0.361236660
orbit55                 orbit55 0.329291470
orbit54                 orbit54 0.295357279
orbit1                   orbit1 0.294630351
membership_s36   membership_s36 0.289830205
orbit60                 orbit60 0.267727566
orbit27                 orbit27 0.255345049
orbit41                 orbit41 0.240226888
fifth                     fifth 0.233153707
membership_s6     membership_s6 0.230325826
sixth                     sixth 0.224703315
orbit63                 orbit63 0.221526414
graph8                   graph8 0.217067958
graph26                 graph26 0.213847655
graph4                   graph4 0.212238992
orbit64                 orbit64 0.211293783
ratio3                   ratio3 0.201102179
graph25                 graph25 0.192316620
orbit33                 orbit33 0.192002616
orbit47                 orbit47 0.184695906
orbit66                 orbit66 0.178782760
orbit10                 orbit10 0.177546236
orbit22                 orbit22 0.163246773
ecc                         ecc 0.154529579
orbit40                 orbit40 0.153573725
coreness               coreness 0.153052459
orbit44                 orbit44 0.143920885
orbit53                 orbit53 0.130763235
bigcom30               bigcom30 0.127674633
orbit57                 orbit57 0.127579553
orbit6                   orbit6 0.127130697
graph14                 graph14 0.126387034
upto_third           upto_third 0.123486016
orbit43                 orbit43 0.122450878
selfinter             selfinter 0.121541440
orbit13                 orbit13 0.121378323
graph21                 graph21 0.116034876
orbit23                 orbit23 0.111731936
upto_fifth           upto_fifth 0.108144639
orbit2                   orbit2 0.102683657
graph2                   graph2 0.102468608
orbit12                 orbit12 0.093976695
upto_fourth         upto_fourth 0.092290214
graph24                 graph24 0.089841962
graph22                 graph22 0.087659289
orbit29                 orbit29 0.086810253
membership_s21   membership_s21 0.082423755
bigcom3                 bigcom3 0.081797472
orbit67                 orbit67 0.060272700
graph27                 graph27 0.059951155
orbit15                 orbit15 0.057979887
membership_s30   membership_s30 0.055708076
close                     close 0.055423614
orbit59                 orbit59 0.053873079
bigcom8                 bigcom8 0.047287609
graph0                   graph0 0.046034032
membership_s4     membership_s4 0.040251709
membership_s7     membership_s7 0.038476366
orbit46                 orbit46 0.031162043
orbit11                 orbit11 0.027755826
membership_s31   membership_s31 0.025616871
bigcom40               bigcom40 0.025277021
AP                           AP 0.024986888
graph29                 graph29 0.024638890
graph12                 graph12 0.019455149
graph18                 graph18 0.019129520
evcent                   evcent 0.018588635
bigcom28               bigcom28 0.011403629
membership_s27   membership_s27 0.011264546
graph28                 graph28 0.010107524
orbit71                 orbit71 0.008224626
orbit48                 orbit48 0.007988917
membership_s18   membership_s18 0.007380872
second                   second 0.005716012
membership_s1     membership_s1 0.005395146
orbit0                   orbit0 0.000000000
orbit3                   orbit3 0.000000000
orbit8                   orbit8 0.000000000
orbit14                 orbit14 0.000000000
orbit34                 orbit34 0.000000000
orbit58                 orbit58 0.000000000
orbit61                 orbit61 0.000000000
orbit68                 orbit68 0.000000000
orbit69                 orbit69 0.000000000
orbit72                 orbit72 0.000000000
eccrad                   eccrad 0.000000000
first                     first 0.000000000
bigcom1                 bigcom1 0.000000000
bigcom2                 bigcom2 0.000000000
bigcom4                 bigcom4 0.000000000
bigcom6                 bigcom6 0.000000000
bigcom9                 bigcom9 0.000000000
bigcom11               bigcom11 0.000000000
bigcom13               bigcom13 0.000000000
bigcom15               bigcom15 0.000000000
bigcom16               bigcom16 0.000000000
bigcom21               bigcom21 0.000000000
bigcom22               bigcom22 0.000000000
bigcom24               bigcom24 0.000000000
bigcom31               bigcom31 0.000000000
bigcom32               bigcom32 0.000000000
bigcom33               bigcom33 0.000000000
bigcom34               bigcom34 0.000000000
bigcom36               bigcom36 0.000000000
bigcom37               bigcom37 0.000000000
bigcom38               bigcom38 0.000000000
bigcom39               bigcom39 0.000000000
bigcom43               bigcom43 0.000000000
bigcom44               bigcom44 0.000000000
bigcom46               bigcom46 0.000000000
bigcom47               bigcom47 0.000000000
bigcom49               bigcom49 0.000000000
bigcom50               bigcom50 0.000000000
bigcom51               bigcom51 0.000000000
bigcom52               bigcom52 0.000000000
bigcom54               bigcom54 0.000000000
bigcom56               bigcom56 0.000000000
bigcom62               bigcom62 0.000000000
bigcom66               bigcom66 0.000000000
bigcom68               bigcom68 0.000000000
bigcom69               bigcom69 0.000000000
bigcom71               bigcom71 0.000000000
bigcom72               bigcom72 0.000000000
bigcom73               bigcom73 0.000000000
bigcom74               bigcom74 0.000000000
bigcom75               bigcom75 0.000000000
bigcom76               bigcom76 0.000000000
bigcom77               bigcom77 0.000000000
bigcom79               bigcom79 0.000000000
bigcom80               bigcom80 0.000000000
bigcom82               bigcom82 0.000000000
bigcom83               bigcom83 0.000000000
bigcom84               bigcom84 0.000000000
bigcom85               bigcom85 0.000000000
bigcom87               bigcom87 0.000000000
bigcom89               bigcom89 0.000000000
bigcom91               bigcom91 0.000000000
bigcom93               bigcom93 0.000000000
bigcom96               bigcom96 0.000000000
bigcom97               bigcom97 0.000000000
bigcom98               bigcom98 0.000000000
bigcom99               bigcom99 0.000000000
bigcom101             bigcom101 0.000000000
bigcom104             bigcom104 0.000000000
bigcom106             bigcom106 0.000000000
bigcom109             bigcom109 0.000000000
bigcom113             bigcom113 0.000000000
bigcom116             bigcom116 0.000000000
bigcom120             bigcom120 0.000000000
bigcom123             bigcom123 0.000000000
bigcom126             bigcom126 0.000000000
bigcom127             bigcom127 0.000000000
bigcom137             bigcom137 0.000000000
bigcom139             bigcom139 0.000000000
bigcom140             bigcom140 0.000000000
bigcom143             bigcom143 0.000000000
bigcom145             bigcom145 0.000000000
bigcom146             bigcom146 0.000000000
bigcom147             bigcom147 0.000000000
bigcom149             bigcom149 0.000000000
bigcom153             bigcom153 0.000000000
bigcom154             bigcom154 0.000000000
bigcom156             bigcom156 0.000000000
bigcom157             bigcom157 0.000000000
bigcom158             bigcom158 0.000000000
bigcom160             bigcom160 0.000000000
bigcom161             bigcom161 0.000000000
bigcom162             bigcom162 0.000000000
bigcom164             bigcom164 0.000000000
bigcom166             bigcom166 0.000000000
bigcom167             bigcom167 0.000000000
bigcom171             bigcom171 0.000000000
bigcom173             bigcom173 0.000000000
bigcom175             bigcom175 0.000000000
bigcom176             bigcom176 0.000000000
bigcom177             bigcom177 0.000000000
bigcom178             bigcom178 0.000000000
bigcom180             bigcom180 0.000000000
bigcom181             bigcom181 0.000000000
bigcom184             bigcom184 0.000000000
bigcom186             bigcom186 0.000000000
bigcom187             bigcom187 0.000000000
bigcom189             bigcom189 0.000000000
bigcom194             bigcom194 0.000000000
bigcom195             bigcom195 0.000000000
bigcom196             bigcom196 0.000000000
bigcom204             bigcom204 0.000000000
bigcom205             bigcom205 0.000000000
bigcom212             bigcom212 0.000000000
bigcom214             bigcom214 0.000000000
bigcom222             bigcom222 0.000000000
bigcom223             bigcom223 0.000000000
bigcom226             bigcom226 0.000000000
bigcom227             bigcom227 0.000000000
bigcom229             bigcom229 0.000000000
bigcom233             bigcom233 0.000000000
bigcom236             bigcom236 0.000000000
bigcom237             bigcom237 0.000000000
bigcom246             bigcom246 0.000000000
bigcom248             bigcom248 0.000000000
bigcom249             bigcom249 0.000000000
bigcom250             bigcom250 0.000000000
bigcom254             bigcom254 0.000000000
bigcom266             bigcom266 0.000000000
bigcom269             bigcom269 0.000000000
bigcom272             bigcom272 0.000000000
bigcom281             bigcom281 0.000000000
bigcom291             bigcom291 0.000000000
bigcom292             bigcom292 0.000000000
bigcom295             bigcom295 0.000000000
bigcom299             bigcom299 0.000000000
bigcom301             bigcom301 0.000000000
bigcom306             bigcom306 0.000000000
bigcom309             bigcom309 0.000000000
bigcom314             bigcom314 0.000000000
bigcom321             bigcom321 0.000000000
bigcom341             bigcom341 0.000000000
bigcom350             bigcom350 0.000000000
bigcom353             bigcom353 0.000000000
bigcom359             bigcom359 0.000000000
bigcom363             bigcom363 0.000000000
bigcom365             bigcom365 0.000000000
bigcom385             bigcom385 0.000000000
bigcom386             bigcom386 0.000000000
bigcom408             bigcom408 0.000000000
bigcom412             bigcom412 0.000000000
bigcom480             bigcom480 0.000000000
membership_s3     membership_s3 0.000000000
membership_s5     membership_s5 0.000000000
membership_s8     membership_s8 0.000000000
membership_s9     membership_s9 0.000000000
membership_s11   membership_s11 0.000000000
membership_s12   membership_s12 0.000000000
membership_s14   membership_s14 0.000000000
membership_s15   membership_s15 0.000000000
membership_s16   membership_s16 0.000000000
membership_s17   membership_s17 0.000000000
membership_s20   membership_s20 0.000000000
membership_s22   membership_s22 0.000000000
membership_s24   membership_s24 0.000000000
membership_s25   membership_s25 0.000000000
membership_s26   membership_s26 0.000000000
membership_s28   membership_s28 0.000000000
membership_s32   membership_s32 0.000000000
membership_s33   membership_s33 0.000000000
membership_s37   membership_s37 0.000000000
pdi                         pdi 0.000000000
[1] "Dataset: all_TnotC Model RF, run: 4 of 10 2015-06-17 23:23:35"
     |      Out-of-bag   |
Tree |      MSE  %Var(y) |
   1 |  0.01017   231.83 |
   2 | 0.009065   206.64 |
   3 | 0.007892   179.89 |
   4 | 0.007915   180.43 |
   5 | 0.007498   170.92 |
   6 | 0.007137   162.68 |
   7 |  0.00675   153.86 |
   8 | 0.006416   146.25 |
   9 | 0.006388   145.61 |
  10 | 0.006198   141.27 |
  11 | 0.006134   139.83 |
  12 | 0.006107   139.21 |
  13 | 0.006069   138.35 |
  14 | 0.005895   134.37 |
  15 | 0.005721   130.42 |
  16 | 0.005675   129.36 |
  17 | 0.005642   128.61 |
  18 | 0.005525   125.95 |
  19 | 0.005495   125.26 |
  20 | 0.005465   124.57 |
  21 | 0.005428   123.72 |
  22 | 0.005388   122.82 |
  23 |  0.00536   122.19 |
  24 | 0.005353   122.02 |
  25 | 0.005315   121.15 |
  26 | 0.005311   121.05 |
  27 | 0.005275   120.24 |
  28 | 0.005254   119.77 |
  29 | 0.005192   118.35 |
  30 | 0.005157   117.54 |
  31 | 0.005158   117.58 |
  32 | 0.005144   117.25 |
  33 | 0.005131   116.96 |
  34 | 0.005149   117.36 |
  35 | 0.005131   116.97 |
  36 | 0.005107   116.41 |
  37 | 0.005106   116.40 |
  38 | 0.005105   116.36 |
  39 | 0.005102   116.31 |
  40 | 0.005087   115.95 |
  41 | 0.005066   115.47 |
  42 | 0.005059   115.31 |
  43 | 0.005048   115.08 |
  44 | 0.005046   115.01 |
  45 | 0.005032   114.69 |
  46 | 0.005023   114.49 |
  47 | 0.005001   113.99 |
  48 | 0.004994   113.83 |
  49 |  0.00498   113.52 |
  50 | 0.004992   113.79 |
  51 | 0.004992   113.79 |
  52 | 0.004983   113.58 |
  53 | 0.004978   113.47 |
  54 | 0.004977   113.45 |
  55 | 0.004969   113.27 |
  56 | 0.004962   113.10 |
  57 | 0.004948   112.79 |
  58 | 0.004936   112.52 |
  59 | 0.004933   112.46 |
  60 | 0.004934   112.47 |
  61 | 0.004928   112.34 |
  62 |  0.00492   112.14 |
  63 | 0.004918   112.10 |
  64 | 0.004906   111.83 |
  65 |   0.0049   111.69 |
  66 | 0.004896   111.61 |
  67 | 0.004894   111.55 |
  68 | 0.004881   111.27 |
  69 | 0.004881   111.26 |
  70 | 0.004887   111.40 |
  71 | 0.004892   111.52 |
  72 |  0.00489   111.47 |
  73 | 0.004883   111.32 |
  74 | 0.004888   111.41 |
  75 | 0.004886   111.37 |
  76 | 0.004884   111.33 |
  77 | 0.004872   111.05 |
  78 | 0.004873   111.09 |
  79 | 0.004868   110.97 |
  80 |  0.00487   111.02 |
  81 |  0.00487   111.02 |
  82 | 0.004867   110.95 |
  83 | 0.004872   111.05 |
  84 | 0.004872   111.05 |
  85 | 0.004875   111.13 |
  86 | 0.004876   111.14 |
  87 | 0.004872   111.05 |
  88 | 0.004876   111.15 |
  89 | 0.004873   111.08 |
  90 | 0.004873   111.07 |
  91 | 0.004871   111.03 |
  92 | 0.004868   110.96 |
  93 | 0.004868   110.97 |
  94 |  0.00487   111.01 |
  95 | 0.004867   110.93 |
  96 | 0.004865   110.90 |
  97 | 0.004861   110.80 |
  98 | 0.004864   110.87 |
  99 | 0.004864   110.88 |
 100 | 0.004865   110.91 |
[1] "Random Forest variable coefficients"
                      %IncMSE IncNodePurity
graph5           9.453804e-04  1.435472e-01
graph6           5.383589e-04  1.860181e-01
graph7           1.366652e-03  1.273947e-01
graph8           3.886020e-05  4.212121e-02
graph9           2.467003e-03  2.496631e-01
graph10          1.974345e-03  2.660249e-01
graph11          8.677860e-03  5.420533e-01
graph12          1.578790e-03  3.410486e-01
graph13          1.412604e-03  2.085701e-01
graph14          1.406851e-03  3.610521e-01
graph15          4.572711e-03  1.967839e-01
graph16          3.761183e-03  2.374653e-01
graph17          3.052868e-03  2.490409e-01
graph18          1.296753e-03  1.364472e-01
graph19          3.844520e-03  2.238734e-01
graph20          3.029871e-03  2.430391e-01
graph21          6.547170e-04  2.699880e-01
graph22          1.134550e-03  1.799996e-01
graph23          4.353411e-03  4.448643e-01
graph24          1.328259e-03  1.873043e-01
graph25          9.944877e-04  2.069893e-01
graph26          2.414202e-03  8.684098e-02
graph27          3.563269e-04  8.143203e-02
graph28          7.898812e-05  6.172949e-02
graph29          4.280470e-05  2.782716e-02
orbit0           9.017274e-04  8.519604e-02
orbit1           3.219535e-03  2.165610e-01
orbit2           1.345803e-03  1.312569e-01
orbit3           1.053213e-03  2.199875e-01
orbit4           1.209639e-03  2.468930e-01
orbit5           3.306098e-03  1.825808e-01
orbit6           2.907405e-03  3.010976e-01
orbit7           5.753068e-04  1.662141e-01
orbit8           3.646929e-03  2.596146e-01
orbit9           2.049452e-03  2.188821e-01
orbit10          1.516755e-03  6.327498e-02
orbit11          1.349494e-03  8.236479e-02
orbit12          9.819755e-04  6.192988e-02
orbit13          1.782604e-04  9.310203e-02
orbit14          6.360321e-04  3.410703e-02
orbit15          4.297987e-04  2.919551e-01
orbit16          4.037990e-03  3.026846e-01
orbit17          1.416577e-03  2.812282e-01
orbit18          5.200212e-03  5.496024e-01
orbit19          6.549034e-04  2.335421e-01
orbit20          4.679555e-03  2.849342e-01
orbit21          6.415029e-03  1.882306e-01
orbit22          5.126691e-03  2.316732e-01
orbit23          1.591320e-04  1.263551e-01
orbit24          2.754249e-03  1.790058e-01
orbit25          2.719775e-03  1.111377e-01
orbit26          2.110339e-03  1.993345e-01
orbit27          5.223793e-04  1.824557e-01
orbit28          2.055434e-03  2.135710e-01
orbit29          6.324523e-04  1.436847e-01
orbit30          5.266691e-03  1.898186e-01
orbit31          1.988106e-03  2.902407e-01
orbit32          8.861050e-04  1.564337e-01
orbit33          2.216227e-04  9.678246e-02
orbit34          5.786527e-03  2.465509e-01
orbit35          2.186548e-03  3.100127e-01
orbit36          3.699135e-03  3.021738e-01
orbit37          6.829416e-04  1.028456e-01
orbit38          1.554389e-03  1.490642e-01
orbit39          4.355603e-03  5.671521e-01
orbit40          2.933521e-03  2.155658e-01
orbit41          1.250511e-03  5.021282e-02
orbit42          6.147951e-04  1.743345e-01
orbit43          1.179266e-03  1.432286e-01
orbit44          2.638137e-04  8.122329e-03
orbit45          1.279820e-03  2.653397e-01
orbit46          1.038973e-03  1.486317e-01
orbit47          3.226060e-04  9.550524e-02
orbit48          1.482281e-04  7.943812e-02
orbit49          2.701714e-03  5.121890e-01
orbit50          1.295165e-03  8.183994e-02
orbit51          1.028135e-03  2.588301e-01
orbit52          9.936675e-04  1.625717e-01
orbit53          1.052131e-04  1.418190e-01
orbit54          6.012632e-04  1.769474e-01
orbit55          4.300878e-04  1.303858e-01
orbit56          1.018628e-02  1.056905e+00
orbit57          1.408322e-04  9.006066e-02
orbit58          1.427344e-04  1.894640e-02
orbit59          2.036416e-03  3.530465e-01
orbit60          1.099220e-03  1.335646e-01
orbit61          4.528098e-05  4.891755e-02
orbit62          9.631841e-04  3.168343e-01
orbit63          1.032616e-04  1.371422e-01
orbit64          2.144459e-04  1.182509e-01
orbit65          4.541202e-03  2.880159e-01
orbit66          8.049859e-04  5.523866e-02
orbit67          5.966715e-05  9.795241e-02
orbit68          1.274298e-04  1.154289e-01
orbit69          1.220080e-04  3.029988e-02
orbit70          6.563698e-04  9.007518e-02
orbit71          4.982826e-05  4.788817e-02
orbit72          3.483945e-05  6.517694e-03
AP               2.251238e-06  4.547940e-02
bet              2.046238e-03  4.305612e-01
ecc              3.604129e-04  1.282912e-02
eccrad           1.753711e-04  5.695888e-02
close            1.621439e-03  2.770045e-01
constraint       4.581654e-03  4.967068e-01
coreness         2.211066e-03  1.408138e-01
knn              2.476550e-03  5.014673e-01
hubscore         3.019598e-04  1.321872e-01
pagerank         4.849751e-03  9.735491e-01
trans            4.588896e-04  2.837328e-01
evcent           4.940915e-04  2.382237e-01
first            3.286562e-04  8.677673e-02
upto_second      1.503368e-03  2.681628e-01
upto_third       1.919038e-03  2.576307e-01
upto_fourth      2.501504e-03  1.949228e-01
upto_fifth       1.782878e-03  1.192637e-01
upto_sixth       1.330348e-03  1.509271e-01
second           1.891038e-03  3.125467e-01
third            2.138498e-03  4.559014e-01
fourth           2.463981e-03  7.399713e-01
fifth            2.572790e-03  5.251791e-01
sixth            3.800013e-03  3.275544e-01
ratio1           2.987997e-03  5.946789e-01
ratio2           2.115275e-03  1.073483e+00
ratio3           1.123200e-03  4.183083e-01
ratio4           2.317178e-03  4.814266e-01
ratio5           9.110238e-04  7.715079e-01
ratio6           7.636381e-03  6.086248e-01
selfinter        8.342562e-05  9.654083e-02
walktrap_vertex  1.007101e-03  5.857288e-01
bigcom1          6.290543e-06  2.544513e-02
bigcom2          0.000000e+00  0.000000e+00
bigcom3          3.923988e-05  4.150933e-02
bigcom4          1.261903e-05  2.122323e-02
bigcom6          0.000000e+00  0.000000e+00
bigcom8          7.981375e-05  3.965493e-02
bigcom9          0.000000e+00  0.000000e+00
bigcom11         0.000000e+00  0.000000e+00
bigcom13         0.000000e+00  0.000000e+00
bigcom15         0.000000e+00  6.938894e-20
bigcom16         0.000000e+00  0.000000e+00
bigcom21         0.000000e+00  1.409463e-19
bigcom22         0.000000e+00  0.000000e+00
bigcom24         0.000000e+00  0.000000e+00
bigcom26         1.496707e-04  1.922193e-01
bigcom28         2.056042e-06  9.361422e-02
bigcom30         6.751611e-06  1.065939e-01
bigcom31         0.000000e+00  6.938894e-20
bigcom32         0.000000e+00  0.000000e+00
bigcom33         0.000000e+00  0.000000e+00
bigcom34         0.000000e+00  0.000000e+00
bigcom36         0.000000e+00  0.000000e+00
bigcom37         0.000000e+00  0.000000e+00
bigcom38         0.000000e+00  0.000000e+00
bigcom39         0.000000e+00  3.469447e-20
bigcom40         1.614555e-04  6.606966e-02
bigcom43         0.000000e+00  0.000000e+00
bigcom44         0.000000e+00  2.710505e-21
bigcom46         0.000000e+00  1.734723e-20
bigcom47         0.000000e+00  0.000000e+00
bigcom49         0.000000e+00  5.421011e-22
bigcom50         0.000000e+00  1.040834e-19
bigcom51         0.000000e+00  0.000000e+00
bigcom52         0.000000e+00  0.000000e+00
bigcom54         0.000000e+00  0.000000e+00
bigcom56         0.000000e+00  0.000000e+00
bigcom62         0.000000e+00  0.000000e+00
bigcom66         0.000000e+00  2.168404e-21
bigcom68         0.000000e+00  0.000000e+00
bigcom69         0.000000e+00  0.000000e+00
bigcom71         0.000000e+00  3.469447e-20
bigcom72         0.000000e+00  2.168404e-21
bigcom73         0.000000e+00  0.000000e+00
bigcom74         0.000000e+00  1.387779e-19
bigcom75         0.000000e+00  0.000000e+00
bigcom76         0.000000e+00  0.000000e+00
bigcom77         0.000000e+00  0.000000e+00
bigcom79         0.000000e+00  0.000000e+00
bigcom80         0.000000e+00  0.000000e+00
bigcom82         0.000000e+00  0.000000e+00
bigcom83         0.000000e+00  0.000000e+00
bigcom84         4.213898e-05  1.764154e-01
bigcom85         0.000000e+00  0.000000e+00
bigcom87         0.000000e+00  0.000000e+00
bigcom89        -5.554445e-07  3.136694e-01
bigcom91         0.000000e+00  0.000000e+00
bigcom92         1.166878e-05  1.531788e-02
bigcom93         0.000000e+00  0.000000e+00
bigcom96         0.000000e+00  0.000000e+00
bigcom97         0.000000e+00  0.000000e+00
bigcom98         0.000000e+00  0.000000e+00
bigcom99         0.000000e+00  3.469447e-20
bigcom101        0.000000e+00  0.000000e+00
bigcom104        0.000000e+00  0.000000e+00
bigcom106        0.000000e+00  0.000000e+00
bigcom109        0.000000e+00  0.000000e+00
bigcom113        0.000000e+00  1.355253e-22
bigcom116        0.000000e+00  0.000000e+00
bigcom120       -2.725089e-06  3.367978e-01
bigcom123        0.000000e+00  0.000000e+00
bigcom126        0.000000e+00  2.081668e-19
bigcom127        0.000000e+00  3.686287e-20
bigcom137        0.000000e+00  0.000000e+00
bigcom139        0.000000e+00  3.469447e-20
bigcom140        0.000000e+00  0.000000e+00
bigcom143        0.000000e+00  0.000000e+00
bigcom145        0.000000e+00  0.000000e+00
bigcom146        0.000000e+00  0.000000e+00
bigcom147        0.000000e+00  0.000000e+00
bigcom149        0.000000e+00  0.000000e+00
bigcom153        0.000000e+00  0.000000e+00
bigcom154        0.000000e+00  0.000000e+00
bigcom156        0.000000e+00  0.000000e+00
bigcom157        0.000000e+00  0.000000e+00
bigcom158        0.000000e+00  0.000000e+00
bigcom160        0.000000e+00  0.000000e+00
bigcom161        0.000000e+00  0.000000e+00
bigcom162        0.000000e+00  0.000000e+00
bigcom164        0.000000e+00  0.000000e+00
bigcom166        0.000000e+00  0.000000e+00
bigcom167        0.000000e+00  6.938894e-20
bigcom171        0.000000e+00  0.000000e+00
bigcom173        0.000000e+00  0.000000e+00
bigcom175        0.000000e+00  0.000000e+00
bigcom176        0.000000e+00  0.000000e+00
bigcom177        0.000000e+00  0.000000e+00
bigcom178        0.000000e+00  0.000000e+00
bigcom180        0.000000e+00  0.000000e+00
bigcom181        0.000000e+00  6.938894e-20
bigcom184        0.000000e+00  0.000000e+00
bigcom186        0.000000e+00  0.000000e+00
bigcom187        0.000000e+00  0.000000e+00
bigcom189        0.000000e+00  0.000000e+00
bigcom194        1.582795e-05  2.350057e-01
bigcom195        0.000000e+00  0.000000e+00
bigcom196        0.000000e+00  0.000000e+00
bigcom204        0.000000e+00  0.000000e+00
bigcom205        0.000000e+00  0.000000e+00
bigcom212        0.000000e+00  0.000000e+00
bigcom214        0.000000e+00  3.469447e-20
bigcom222        0.000000e+00  3.469447e-20
bigcom223        0.000000e+00  0.000000e+00
bigcom226        0.000000e+00  0.000000e+00
bigcom227        0.000000e+00  0.000000e+00
bigcom229        0.000000e+00  0.000000e+00
bigcom233        0.000000e+00  0.000000e+00
bigcom236        0.000000e+00  0.000000e+00
bigcom237        0.000000e+00  0.000000e+00
bigcom246        0.000000e+00  2.710505e-22
bigcom248        0.000000e+00  3.469447e-20
bigcom249        0.000000e+00  0.000000e+00
bigcom250        0.000000e+00  0.000000e+00
bigcom254        0.000000e+00  0.000000e+00
bigcom266        0.000000e+00  0.000000e+00
bigcom269        0.000000e+00  0.000000e+00
bigcom272        0.000000e+00  0.000000e+00
bigcom274       -4.480828e-05  3.130087e-02
bigcom281        0.000000e+00  3.469447e-20
bigcom291        0.000000e+00  0.000000e+00
bigcom292        0.000000e+00  0.000000e+00
bigcom295        0.000000e+00  0.000000e+00
bigcom299        6.754014e-06  3.509681e-01
bigcom301        0.000000e+00  0.000000e+00
bigcom306        0.000000e+00  6.938894e-20
bigcom309        0.000000e+00  3.469447e-20
bigcom314        0.000000e+00  0.000000e+00
bigcom321        0.000000e+00  0.000000e+00
bigcom341        0.000000e+00  0.000000e+00
bigcom350        0.000000e+00  0.000000e+00
bigcom353        0.000000e+00  0.000000e+00
bigcom359        0.000000e+00  0.000000e+00
bigcom363        0.000000e+00  0.000000e+00
bigcom365        0.000000e+00  0.000000e+00
bigcom385        0.000000e+00  0.000000e+00
bigcom386        0.000000e+00  0.000000e+00
bigcom408        0.000000e+00  0.000000e+00
bigcom412        0.000000e+00  0.000000e+00
bigcom480        0.000000e+00  0.000000e+00
spin_vertex      8.695705e-04  5.062223e-01
membership_s1    3.599265e-05  9.645659e-03
membership_s3    0.000000e+00  0.000000e+00
membership_s4    2.020908e-04  1.032906e-01
membership_s5    3.329042e-06  3.120287e-02
membership_s6    4.186144e-05  3.823123e-02
membership_s7    4.592341e-06  8.534044e-02
membership_s8    0.000000e+00  1.734723e-20
membership_s9    0.000000e+00  0.000000e+00
membership_s11   0.000000e+00  0.000000e+00
membership_s12   0.000000e+00  1.040834e-19
membership_s14   0.000000e+00  5.421011e-22
membership_s15   0.000000e+00  0.000000e+00
membership_s16   0.000000e+00  0.000000e+00
membership_s17   0.000000e+00  0.000000e+00
membership_s18  -3.060721e-06  1.307944e-02
membership_s20   0.000000e+00  0.000000e+00
membership_s21  -9.506982e-06  2.712162e-01
membership_s22   0.000000e+00  0.000000e+00
membership_s24   0.000000e+00  2.710505e-22
membership_s25   0.000000e+00  0.000000e+00
membership_s26   0.000000e+00  0.000000e+00
membership_s27  -4.102327e-06  4.879485e-02
membership_s28   0.000000e+00  0.000000e+00
membership_s30   1.293019e-04  6.956689e-02
membership_s31  -2.287121e-08  1.017018e-01
membership_s32  -4.250069e-07  1.198071e-02
membership_s33   0.000000e+00  0.000000e+00
membership_s36   1.001490e-04  1.398725e-01
membership_s37   0.000000e+00  0.000000e+00
V1               1.539193e-03  8.720830e-01
V2               2.363866e-03  1.383698e+00
pdi              1.496109e-06  3.234065e-02
adhesion         1.065240e-02  9.778410e-01
cohesion         9.908816e-03  8.333842e-01
inner            3.342684e-03  9.718157e-01
outer            7.563775e-04  1.169757e+00
ioratio          4.199227e-03  7.978983e-01
comsize          1.042193e-03  9.369694e-01
[1] "Dataset: all_TnotC Model GLM, run: 4 of 10 2015-06-17 23:27:09"
[1] "glmnet variable coefficients"
                         [,1]          [,2]
(Intercept)     -5.420285e+00 -5.429094e+00
graph0           1.263339e-41  2.090109e-06
graph1           2.308639e-45  2.438870e-10
graph2           5.654700e-42  9.491981e-07
graph3           4.564638e-46  7.363639e-11
graph4          -5.256349e-48 -1.130312e-12
graph5           1.999781e-43  3.381794e-08
graph6           2.609550e-45  4.092429e-10
graph7           2.118657e-43  3.545864e-08
graph8           3.329308e-42  5.542815e-07
graph9           1.204002e-47  1.988512e-12
graph10         -9.374562e-51 -7.836787e-15
graph11         -1.450430e-50 -2.954055e-15
graph12          1.458794e-47  2.207113e-12
graph13          1.894194e-46  3.155036e-11
graph14         -7.608601e-49 -1.848094e-13
graph15          9.767479e-45  1.672528e-09
graph16          6.698419e-47  1.052104e-11
graph17          1.219477e-46  1.905418e-11
graph18          4.824664e-45  8.055580e-10
graph19          7.624459e-46  1.248799e-10
graph20          6.958579e-45  1.096858e-09
graph21          5.257003e-45  8.815831e-10
graph22          1.485338e-44  2.470030e-09
graph23          4.877475e-45  7.994659e-10
graph24          9.492279e-45  1.583978e-09
graph25          4.051326e-44  6.667234e-09
graph26          4.034612e-44  6.729423e-09
graph27          1.701071e-43  2.755529e-08
graph28          2.613326e-43  4.298728e-08
graph29          1.842778e-42  2.908542e-07
orbit0           1.263339e-41  2.089891e-06
orbit1           4.262114e-43  7.315234e-08
orbit2          -5.292251e-46 -2.507263e-10
orbit3           5.654700e-42  9.491055e-07
orbit4           1.230899e-44  2.129707e-09
orbit5           3.201464e-46  4.933298e-11
orbit6          -4.836977e-46 -8.972659e-11
orbit7          -3.546475e-48 -8.142355e-13
orbit8           1.999781e-43  3.381477e-08
orbit9           3.247489e-43  5.692710e-08
orbit10          3.166071e-44  5.399577e-09
orbit11         -4.582601e-47 -6.363102e-11
orbit12          1.742303e-42  3.045238e-07
orbit13          1.228057e-43  1.873154e-08
orbit14          3.329308e-42  5.542008e-07
orbit15          2.999749e-46  5.200166e-11
orbit16          8.440579e-48  1.322883e-12
orbit17          1.104787e-46  1.880690e-11
orbit18          8.211645e-47  1.439989e-11
orbit19          4.360093e-48  6.364729e-13
orbit20          1.173813e-48  7.188458e-14
orbit21         -8.473487e-50 -2.056385e-14
orbit22         -1.259208e-48 -2.294379e-13
orbit23         -6.893398e-51 -1.569752e-15
orbit24          1.559217e-45  2.731160e-10
orbit25          9.023206e-46  1.564798e-10
orbit26          3.136427e-48  1.684935e-13
orbit27          5.880272e-45  1.007604e-09
orbit28          5.911780e-46  9.904947e-11
orbit29          1.226896e-45  2.112549e-10
orbit30          1.306192e-46  1.877916e-11
orbit31         -1.496695e-47 -3.496122e-12
orbit32          1.425484e-48 -4.279212e-13
orbit33         -7.979103e-49 -1.829895e-13
orbit34          9.767479e-45  1.672305e-09
orbit35          7.109903e-45  1.228307e-09
orbit36          1.109784e-45  1.861217e-10
orbit37          1.276050e-45  2.187793e-10
orbit38         -6.171907e-48 -2.443951e-12
orbit39          2.364448e-44  4.175890e-09
orbit40          4.572114e-45  8.009734e-10
orbit41          5.361791e-46  8.192837e-11
orbit42         -3.897355e-47 -9.852869e-12
orbit43          2.995352e-44  5.227786e-09
orbit44         -6.834680e-46 -1.919947e-10
orbit45          4.450656e-44  7.738323e-09
orbit46          1.899332e-44  3.303103e-09
orbit47          6.487995e-46  9.592384e-11
orbit48          1.341062e-45  2.170674e-10
orbit49          9.280653e-44  1.621789e-08
orbit50         -2.610156e-45 -6.306447e-10
orbit51          3.320855e-44  5.733486e-09
orbit52          8.448021e-44  1.466720e-08
orbit53          3.949853e-45  6.187492e-10
orbit54          2.153072e-43  3.807542e-08
orbit55          7.804348e-46 -7.468737e-11
orbit56          4.506268e-43  7.962817e-08
orbit57          1.326613e-44  2.253177e-09
orbit58         -2.253481e-47 -1.303136e-10
orbit59          1.420926e-43  2.495375e-08
orbit60          2.326670e-44  3.901570e-09
orbit61         -9.198240e-47 -2.653557e-10
orbit62          7.964003e-43  1.376059e-07
orbit63          5.885183e-44  9.396286e-09
orbit64          8.902661e-44  1.463236e-08
orbit65          1.818956e-42  3.215931e-07
orbit66          1.807040e-43  3.097912e-08
orbit67          1.915724e-44  2.646005e-09
orbit68          3.739875e-43  6.292123e-08
orbit69         -8.608326e-44 -2.367781e-08
orbit70          2.528087e-42  4.404618e-07
orbit71          1.293494e-43  1.810002e-08
orbit72          1.842778e-42  2.906636e-07
AP              -1.005135e-39 -1.884306e-04
bet              1.033465e-46 -6.819696e-13
ecc              1.514277e-40  2.982602e-05
eccrad           9.085663e-40  1.789547e-04
close            9.574730e-39  1.620029e-03
constraint      -1.842603e-39 -3.258000e-04
coreness         6.087367e-41  1.029124e-05
knn             -2.121076e-42 -3.814432e-07
hubscore         2.578679e-38  4.427115e-03
pagerank        -1.249297e-38 -2.255289e-03
trans           -2.738315e-39 -4.949558e-04
evcent           2.573607e-38  4.417132e-03
first            1.263339e-41  2.088989e-06
upto_second      2.677875e-43  4.381740e-08
upto_third       7.640107e-44  1.283829e-08
upto_fourth      1.832839e-43  3.224622e-08
upto_fifth       5.622912e-43  1.003665e-07
upto_sixth       9.539651e-43  1.706682e-07
second           2.637734e-43  4.313675e-08
third            8.583716e-44  1.459203e-08
fourth          -2.969925e-44 -3.930559e-09
fifth           -1.841934e-43 -3.214037e-08
sixth           -7.183008e-43 -1.281419e-07
ratio1          -2.205136e-42 -3.961509e-07
ratio2           4.721017e-41  8.548852e-06
ratio3          -1.014442e-41 -1.811209e-06
ratio4          -8.358051e-42 -1.495804e-06
ratio5          -5.273281e-42 -9.441305e-07
ratio6          -7.329516e-43 -1.307979e-07
selfinter       -3.371217e-40 -6.625038e-05
walktrap_vertex  2.070278e-39  3.714962e-04
bigcom1         -5.015306e-40 -9.080153e-05
bigcom2         -4.455710e-39 -8.037619e-04
bigcom3          1.974008e-39  3.576793e-04
bigcom4          9.951483e-40  1.777200e-04
bigcom6         -4.452745e-39 -8.029276e-04
bigcom8         -9.286849e-40 -1.699224e-04
bigcom9         -4.469847e-39 -8.064583e-04
bigcom11        -4.459050e-39 -8.041153e-04
bigcom13        -4.463511e-39 -8.050908e-04
bigcom15        -4.462767e-39 -8.047817e-04
bigcom16        -4.455710e-39 -8.039525e-04
bigcom21        -4.482196e-39 -8.090265e-04
bigcom22        -4.529601e-39 -8.200440e-04
bigcom24        -4.453856e-39 -8.032496e-04
bigcom26         5.904366e-39  1.068028e-03
bigcom28         3.251718e-39  5.809075e-04
bigcom30         4.374417e-39  7.916021e-04
bigcom31        -4.452375e-39 -8.029202e-04
bigcom32        -4.457565e-39 -8.036849e-04
bigcom33        -4.452745e-39 -8.032606e-04
bigcom34        -4.453115e-39 -8.028158e-04
bigcom36        -4.456452e-39 -8.034319e-04
bigcom37        -4.452375e-39 -8.017417e-04
bigcom38        -4.456452e-39 -8.036793e-04
bigcom39        -4.463511e-39 -8.053284e-04
bigcom40         5.395370e-40  9.406525e-05
bigcom43        -4.455339e-39 -8.036847e-04
bigcom44        -4.516608e-39 -8.170196e-04
bigcom46        -4.459421e-39 -8.040033e-04
bigcom47        -4.456823e-39 -8.036688e-04
bigcom49        -4.456452e-39 -8.041083e-04
bigcom50        -4.454968e-39 -8.035431e-04
bigcom51        -4.453115e-39 -8.029736e-04
bigcom52        -4.453115e-39 -8.033682e-04
bigcom54        -4.452745e-39 -8.030744e-04
bigcom56        -4.457565e-39 -8.047464e-04
bigcom62        -4.452745e-39 -8.029544e-04
bigcom66        -4.452745e-39 -8.026610e-04
bigcom68        -4.453115e-39 -8.030181e-04
bigcom69        -4.457194e-39 -8.038405e-04
bigcom71        -4.457194e-39 -8.039055e-04
bigcom72        -4.453115e-39 -8.028517e-04
bigcom73        -4.458307e-39 -8.042208e-04
bigcom74        -4.456452e-39 -8.044472e-04
bigcom75        -4.452745e-39 -8.026914e-04
bigcom76        -4.454968e-39 -8.035929e-04
bigcom77        -4.454227e-39 -8.039959e-04
bigcom79        -4.453115e-39 -8.028008e-04
bigcom80        -4.454227e-39 -8.026457e-04
bigcom82        -4.454227e-39 -8.030139e-04
bigcom83        -4.452004e-39 -8.018195e-04
bigcom84         1.078633e-37  1.949898e-02
bigcom85        -4.453856e-39 -8.028419e-04
bigcom87        -4.455339e-39 -8.033894e-04
bigcom89         1.976515e-37  3.572862e-02
bigcom91        -4.454968e-39 -8.034327e-04
bigcom92         2.448037e-38  4.426641e-03
bigcom93        -4.452745e-39 -8.028101e-04
bigcom96        -4.452375e-39 -8.026972e-04
bigcom97        -4.456452e-39 -8.043808e-04
bigcom98        -4.453115e-39 -8.024975e-04
bigcom99        -4.452375e-39 -8.027644e-04
bigcom101       -4.459421e-39 -8.042069e-04
bigcom104       -4.456081e-39 -8.040043e-04
bigcom106       -4.453856e-39 -8.025308e-04
bigcom109       -4.453486e-39 -8.033248e-04
bigcom113       -4.454227e-39 -8.016764e-04
bigcom116       -4.469100e-39 -8.063286e-04
bigcom120        1.976515e-37  3.572942e-02
bigcom123       -4.452745e-39 -8.033976e-04
bigcom126       -4.452745e-39 -8.024222e-04
bigcom127       -4.453856e-39 -8.027208e-04
bigcom137       -4.453856e-39 -8.038794e-04
bigcom139       -4.453115e-39 -8.029392e-04
bigcom140       -4.452745e-39 -8.024611e-04
bigcom143       -4.452745e-39 -8.027346e-04
bigcom145       -4.453486e-39 -8.038958e-04
bigcom146       -4.453115e-39 -8.033392e-04
bigcom147       -4.459050e-39 -8.055714e-04
bigcom149       -4.452745e-39 -8.031623e-04
bigcom153       -4.455710e-39 -8.030149e-04
bigcom154       -4.455339e-39 -8.035096e-04
bigcom156       -4.453115e-39 -8.030247e-04
bigcom157       -4.457194e-39 -8.031845e-04
bigcom158       -4.452375e-39 -8.028330e-04
bigcom160       -4.452375e-39 -8.030105e-04
bigcom161       -4.452745e-39 -8.028618e-04
bigcom162       -4.452745e-39 -8.026879e-04
bigcom164       -4.452745e-39 -8.029201e-04
bigcom166       -4.455710e-39 -8.034206e-04
bigcom167       -4.459793e-39 -8.048753e-04
bigcom171       -4.454968e-39 -8.048641e-04
bigcom173       -4.453115e-39 -8.032038e-04
bigcom175       -4.452375e-39 -8.022144e-04
bigcom176       -4.452375e-39 -8.021869e-04
bigcom177       -4.452745e-39 -8.028522e-04
bigcom178       -4.452745e-39 -8.034152e-04
bigcom180       -4.452004e-39 -8.026138e-04
bigcom181       -4.456081e-39 -8.045872e-04
bigcom184       -4.453115e-39 -8.034785e-04
bigcom186       -4.452375e-39 -8.027780e-04
bigcom187       -4.452745e-39 -8.023773e-04
bigcom189       -4.455339e-39 -8.038811e-04
bigcom194        1.218928e-37  2.203458e-02
bigcom195       -4.452375e-39 -8.029602e-04
bigcom196       -4.452745e-39 -8.025493e-04
bigcom204       -4.453856e-39 -8.031878e-04
bigcom205       -4.453115e-39 -8.027095e-04
bigcom212       -4.453115e-39 -8.032354e-04
bigcom214       -4.452745e-39 -8.025152e-04
bigcom222       -4.452375e-39 -8.033099e-04
bigcom223       -4.452745e-39 -8.028782e-04
bigcom226       -4.453115e-39 -8.031169e-04
bigcom227       -4.453115e-39 -8.030717e-04
bigcom229       -4.452375e-39 -8.029466e-04
bigcom233       -4.452375e-39 -8.019129e-04
bigcom236       -4.452375e-39 -8.031464e-04
bigcom237       -4.452745e-39 -8.029859e-04
bigcom246       -4.455710e-39 -8.043932e-04
bigcom248       -4.457565e-39 -8.047989e-04
bigcom249       -4.453115e-39 -8.032656e-04
bigcom250       -4.456452e-39 -8.039925e-04
bigcom254       -4.453486e-39 -8.034927e-04
bigcom266       -4.452745e-39 -8.026563e-04
bigcom269       -4.453856e-39 -8.030689e-04
bigcom272       -4.452745e-39 -8.025674e-04
bigcom274        1.710747e-38  3.092194e-03
bigcom281       -4.453486e-39 -8.027305e-04
bigcom291       -4.452745e-39 -8.035924e-04
bigcom292       -4.452745e-39 -8.032403e-04
bigcom295       -4.453115e-39 -8.028245e-04
bigcom299        2.481569e-37  4.485723e-02
bigcom301       -4.455339e-39 -8.035387e-04
bigcom306       -4.452375e-39 -8.027870e-04
bigcom309       -4.453856e-39 -8.030201e-04
bigcom314       -4.453115e-39 -8.023410e-04
bigcom321       -4.455339e-39 -8.033622e-04
bigcom341       -4.452375e-39 -8.026198e-04
bigcom350       -4.452745e-39 -8.030603e-04
bigcom353       -4.452745e-39 -8.025969e-04
bigcom359       -4.452745e-39 -8.031544e-04
bigcom363       -4.452745e-39 -8.016107e-04
bigcom365       -4.453115e-39 -8.027296e-04
bigcom385       -4.452745e-39 -8.030675e-04
bigcom386       -4.452745e-39 -8.032111e-04
bigcom408       -4.454968e-39 -8.036863e-04
bigcom412       -4.453115e-39 -8.043032e-04
bigcom480       -4.452375e-39 -8.026835e-04
spin_vertex     -3.017871e-39 -5.373380e-04
membership_s1   -4.102162e-40 -7.214152e-05
membership_s3   -4.457936e-39 -8.026514e-04
membership_s4    1.615139e-40  2.636011e-05
membership_s5   -3.983015e-40 -7.322776e-05
membership_s6    1.163215e-39  2.126862e-04
membership_s7   -1.520356e-39 -2.742599e-04
membership_s8   -4.455339e-39 -8.022707e-04
membership_s9   -4.457936e-39 -8.020547e-04
membership_s11  -4.454598e-39 -8.017455e-04
membership_s12  -4.456081e-39 -8.033837e-04
membership_s14  -4.454598e-39 -8.017103e-04
membership_s15  -4.513942e-39 -8.142957e-04
membership_s16  -4.456452e-39 -8.027430e-04
membership_s17  -4.453856e-39 -8.021295e-04
membership_s18   5.904366e-39  1.067164e-03
membership_s20  -4.453115e-39 -8.021692e-04
membership_s21   1.547782e-39  2.819414e-04
membership_s22  -4.461651e-39 -8.038484e-04
membership_s24  -4.464628e-39 -8.042803e-04
membership_s25  -4.460908e-39 -8.040561e-04
membership_s26  -4.455710e-39 -8.007733e-04
membership_s27  -8.204650e-40 -1.479383e-04
membership_s28  -4.456823e-39 -8.025803e-04
membership_s30   1.772518e-39  3.180707e-04
membership_s31   7.296638e-40  1.338454e-04
membership_s32  -1.629632e-39 -2.941273e-04
membership_s33  -4.453486e-39 -8.006218e-04
membership_s36   3.587689e-40  6.563299e-05
membership_s37  -4.484074e-39 -8.082194e-04
V1               3.098237e-39  5.565032e-04
V2              -3.829651e-40 -6.780467e-05
pdi             -2.368895e-37 -4.935909e-02
adhesion        -4.089499e-44 -7.187672e-09
cohesion         8.104658e-44  1.424069e-08
inner            6.979323e-46 -6.685115e-11
outer           -1.173677e-44 -2.418019e-09
ioratio          6.612629e-39  1.192032e-03
comsize          3.753570e-43  6.717154e-08
[1] "Dataset: all_TnotC Model GBM, run: 5 of 10 2015-06-17 23:27:10"
Iter   TrainDeviance   ValidDeviance   StepSize   Improve
     1        0.0596            -nan     0.0100    0.0000
     2        0.0588            -nan     0.0100   -0.0000
     3        0.0583            -nan     0.0100   -0.0000
     4        0.0577            -nan     0.0100    0.0000
     5        0.0571            -nan     0.0100   -0.0000
     6        0.0563            -nan     0.0100   -0.0000
     7        0.0557            -nan     0.0100   -0.0000
     8        0.0552            -nan     0.0100   -0.0000
     9        0.0547            -nan     0.0100    0.0000
    10        0.0541            -nan     0.0100   -0.0000
    20        0.0497            -nan     0.0100   -0.0000
    40        0.0430            -nan     0.0100    0.0000
    60        0.0383            -nan     0.0100   -0.0000
    80        0.0346            -nan     0.0100   -0.0000
   100        0.0317            -nan     0.0100   -0.0000
   120        0.0295            -nan     0.0100   -0.0000
   140        0.0274            -nan     0.0100   -0.0000
   160        0.0255            -nan     0.0100   -0.0000
   180        0.0239            -nan     0.0100   -0.0000
   200        0.0226            -nan     0.0100   -0.0000
   204        0.0223            -nan     0.0100   -0.0000

[1] "GBM variable coefficients"
                            var     rel.inf
pagerank               pagerank 5.719916846
V1                           V1 4.560454798
outer                     outer 4.335571537
V2                           V2 3.854159857
ratio2                   ratio2 3.550512252
orbit56                 orbit56 3.153423622
comsize                 comsize 3.144966864
orbit18                 orbit18 2.707314537
ratio5                   ratio5 2.449569610
ioratio                 ioratio 2.395891574
inner                     inner 2.220653572
bet                         bet 2.062949642
fourth                   fourth 2.048915064
adhesion               adhesion 2.043234281
cohesion               cohesion 1.732296144
orbit39                 orbit39 1.640406440
orbit49                 orbit49 1.541666934
knn                         knn 1.448650147
spin_vertex         spin_vertex 1.426286119
third                     third 1.361304595
ratio4                   ratio4 1.309375935
walktrap_vertex walktrap_vertex 1.243591553
orbit21                 orbit21 1.225742688
orbit24                 orbit24 1.111819265
orbit42                 orbit42 1.078804663
ratio1                   ratio1 1.000974976
trans                     trans 0.983634152
orbit45                 orbit45 0.923689566
graph17                 graph17 0.922810944
orbit36                 orbit36 0.920966220
orbit62                 orbit62 0.904182099
graph12                 graph12 0.852886608
orbit65                 orbit65 0.790665040
upto_second         upto_second 0.787221758
sixth                     sixth 0.751892171
graph19                 graph19 0.743219661
orbit37                 orbit37 0.734013270
graph16                 graph16 0.708889821
graph20                 graph20 0.708823132
orbit38                 orbit38 0.679026559
orbit70                 orbit70 0.676506251
ratio6                   ratio6 0.653629751
graph15                 graph15 0.642355417
graph11                 graph11 0.635167866
membership_s6     membership_s6 0.617788565
orbit50                 orbit50 0.617771379
orbit25                 orbit25 0.608046713
orbit35                 orbit35 0.588572268
orbit16                 orbit16 0.584533640
orbit31                 orbit31 0.551352499
graph21                 graph21 0.540551058
orbit30                 orbit30 0.519207708
orbit19                 orbit19 0.510673058
orbit55                 orbit55 0.483241652
orbit27                 orbit27 0.481765512
graph13                 graph13 0.481608503
upto_fourth         upto_fourth 0.466308103
orbit63                 orbit63 0.462178269
constraint           constraint 0.456455864
orbit40                 orbit40 0.455944603
orbit11                 orbit11 0.440563563
graph23                 graph23 0.434418200
orbit28                 orbit28 0.433044865
bigcom274             bigcom274 0.429464384
graph6                   graph6 0.429094477
graph9                   graph9 0.424651669
graph22                 graph22 0.415658595
bigcom92               bigcom92 0.408448188
upto_fifth           upto_fifth 0.405965635
graph14                 graph14 0.404753700
graph5                   graph5 0.403428595
orbit1                   orbit1 0.399656304
orbit54                 orbit54 0.394644480
orbit64                 orbit64 0.385033260
graph10                 graph10 0.383474610
graph3                   graph3 0.382188869
graph28                 graph28 0.366685724
orbit33                 orbit33 0.363296862
orbit52                 orbit52 0.357728736
orbit20                 orbit20 0.345399302
orbit9                   orbit9 0.333015657
orbit10                 orbit10 0.317971909
graph18                 graph18 0.316656296
orbit32                 orbit32 0.314615972
bigcom26               bigcom26 0.311588834
graph1                   graph1 0.304816748
orbit47                 orbit47 0.303945670
graph27                 graph27 0.285637842
orbit17                 orbit17 0.268551850
orbit5                   orbit5 0.259056654
fifth                     fifth 0.254550486
orbit59                 orbit59 0.253544281
orbit22                 orbit22 0.236647877
graph4                   graph4 0.233685942
orbit12                 orbit12 0.212936283
orbit48                 orbit48 0.212354540
orbit41                 orbit41 0.210634234
hubscore               hubscore 0.201400489
orbit58                 orbit58 0.199315099
orbit7                   orbit7 0.191632213
second                   second 0.182104382
orbit4                   orbit4 0.179015219
close                     close 0.174673147
orbit46                 orbit46 0.170421868
membership_s36   membership_s36 0.164999233
orbit51                 orbit51 0.146260821
orbit6                   orbit6 0.143366980
graph26                 graph26 0.140600407
coreness               coreness 0.139204379
graph0                   graph0 0.136066010
orbit2                   orbit2 0.131073733
orbit23                 orbit23 0.128227302
bigcom30               bigcom30 0.123770100
upto_third           upto_third 0.118267943
ratio3                   ratio3 0.111659210
bigcom4                 bigcom4 0.104452716
bigcom3                 bigcom3 0.100198481
orbit67                 orbit67 0.091169788
orbit57                 orbit57 0.089974895
orbit43                 orbit43 0.082382990
orbit66                 orbit66 0.080343055
orbit53                 orbit53 0.079165484
ecc                         ecc 0.078150671
selfinter             selfinter 0.076665519
graph25                 graph25 0.069854251
membership_s7     membership_s7 0.064909419
membership_s30   membership_s30 0.064201745
orbit44                 orbit44 0.063923440
orbit60                 orbit60 0.055302552
orbit15                 orbit15 0.054335084
orbit26                 orbit26 0.054068317
graph2                   graph2 0.050737832
orbit61                 orbit61 0.049697965
upto_sixth           upto_sixth 0.045619363
membership_s21   membership_s21 0.044559190
orbit69                 orbit69 0.043069662
graph7                   graph7 0.042846441
orbit68                 orbit68 0.039018154
orbit29                 orbit29 0.035689550
bigcom28               bigcom28 0.034135773
membership_s27   membership_s27 0.033883912
orbit13                 orbit13 0.031785959
membership_s4     membership_s4 0.027472385
membership_s32   membership_s32 0.024561368
membership_s18   membership_s18 0.012517453
bigcom40               bigcom40 0.009169518
membership_s1     membership_s1 0.008367277
bigcom8                 bigcom8 0.008337480
membership_s31   membership_s31 0.008120899
bigcom1                 bigcom1 0.007408584
graph8                   graph8 0.000000000
graph24                 graph24 0.000000000
graph29                 graph29 0.000000000
orbit0                   orbit0 0.000000000
orbit3                   orbit3 0.000000000
orbit8                   orbit8 0.000000000
orbit14                 orbit14 0.000000000
orbit34                 orbit34 0.000000000
orbit71                 orbit71 0.000000000
orbit72                 orbit72 0.000000000
AP                           AP 0.000000000
eccrad                   eccrad 0.000000000
evcent                   evcent 0.000000000
first                     first 0.000000000
bigcom2                 bigcom2 0.000000000
bigcom6                 bigcom6 0.000000000
bigcom9                 bigcom9 0.000000000
bigcom11               bigcom11 0.000000000
bigcom13               bigcom13 0.000000000
bigcom15               bigcom15 0.000000000
bigcom16               bigcom16 0.000000000
bigcom21               bigcom21 0.000000000
bigcom22               bigcom22 0.000000000
bigcom24               bigcom24 0.000000000
bigcom31               bigcom31 0.000000000
bigcom32               bigcom32 0.000000000
bigcom33               bigcom33 0.000000000
bigcom34               bigcom34 0.000000000
bigcom36               bigcom36 0.000000000
bigcom37               bigcom37 0.000000000
bigcom38               bigcom38 0.000000000
bigcom39               bigcom39 0.000000000
bigcom43               bigcom43 0.000000000
bigcom44               bigcom44 0.000000000
bigcom46               bigcom46 0.000000000
bigcom47               bigcom47 0.000000000
bigcom49               bigcom49 0.000000000
bigcom50               bigcom50 0.000000000
bigcom51               bigcom51 0.000000000
bigcom52               bigcom52 0.000000000
bigcom54               bigcom54 0.000000000
bigcom56               bigcom56 0.000000000
bigcom62               bigcom62 0.000000000
bigcom66               bigcom66 0.000000000
bigcom68               bigcom68 0.000000000
bigcom69               bigcom69 0.000000000
bigcom71               bigcom71 0.000000000
bigcom72               bigcom72 0.000000000
bigcom73               bigcom73 0.000000000
bigcom74               bigcom74 0.000000000
bigcom75               bigcom75 0.000000000
bigcom76               bigcom76 0.000000000
bigcom77               bigcom77 0.000000000
bigcom79               bigcom79 0.000000000
bigcom80               bigcom80 0.000000000
bigcom82               bigcom82 0.000000000
bigcom83               bigcom83 0.000000000
bigcom84               bigcom84 0.000000000
bigcom85               bigcom85 0.000000000
bigcom87               bigcom87 0.000000000
bigcom89               bigcom89 0.000000000
bigcom91               bigcom91 0.000000000
bigcom93               bigcom93 0.000000000
bigcom96               bigcom96 0.000000000
bigcom97               bigcom97 0.000000000
bigcom98               bigcom98 0.000000000
bigcom99               bigcom99 0.000000000
bigcom101             bigcom101 0.000000000
bigcom104             bigcom104 0.000000000
bigcom106             bigcom106 0.000000000
bigcom109             bigcom109 0.000000000
bigcom113             bigcom113 0.000000000
bigcom116             bigcom116 0.000000000
bigcom120             bigcom120 0.000000000
bigcom123             bigcom123 0.000000000
bigcom126             bigcom126 0.000000000
bigcom127             bigcom127 0.000000000
bigcom137             bigcom137 0.000000000
bigcom139             bigcom139 0.000000000
bigcom140             bigcom140 0.000000000
bigcom143             bigcom143 0.000000000
bigcom145             bigcom145 0.000000000
bigcom146             bigcom146 0.000000000
bigcom147             bigcom147 0.000000000
bigcom149             bigcom149 0.000000000
bigcom153             bigcom153 0.000000000
bigcom154             bigcom154 0.000000000
bigcom156             bigcom156 0.000000000
bigcom157             bigcom157 0.000000000
bigcom158             bigcom158 0.000000000
bigcom160             bigcom160 0.000000000
bigcom161             bigcom161 0.000000000
bigcom162             bigcom162 0.000000000
bigcom164             bigcom164 0.000000000
bigcom166             bigcom166 0.000000000
bigcom167             bigcom167 0.000000000
bigcom171             bigcom171 0.000000000
bigcom173             bigcom173 0.000000000
bigcom175             bigcom175 0.000000000
bigcom176             bigcom176 0.000000000
bigcom177             bigcom177 0.000000000
bigcom178             bigcom178 0.000000000
bigcom180             bigcom180 0.000000000
bigcom181             bigcom181 0.000000000
bigcom184             bigcom184 0.000000000
bigcom186             bigcom186 0.000000000
bigcom187             bigcom187 0.000000000
bigcom189             bigcom189 0.000000000
bigcom194             bigcom194 0.000000000
bigcom195             bigcom195 0.000000000
bigcom196             bigcom196 0.000000000
bigcom204             bigcom204 0.000000000
bigcom205             bigcom205 0.000000000
bigcom212             bigcom212 0.000000000
bigcom214             bigcom214 0.000000000
bigcom222             bigcom222 0.000000000
bigcom223             bigcom223 0.000000000
bigcom226             bigcom226 0.000000000
bigcom227             bigcom227 0.000000000
bigcom229             bigcom229 0.000000000
bigcom233             bigcom233 0.000000000
bigcom236             bigcom236 0.000000000
bigcom237             bigcom237 0.000000000
bigcom246             bigcom246 0.000000000
bigcom248             bigcom248 0.000000000
bigcom249             bigcom249 0.000000000
bigcom250             bigcom250 0.000000000
bigcom254             bigcom254 0.000000000
bigcom266             bigcom266 0.000000000
bigcom269             bigcom269 0.000000000
bigcom272             bigcom272 0.000000000
bigcom281             bigcom281 0.000000000
bigcom291             bigcom291 0.000000000
bigcom292             bigcom292 0.000000000
bigcom295             bigcom295 0.000000000
bigcom299             bigcom299 0.000000000
bigcom301             bigcom301 0.000000000
bigcom306             bigcom306 0.000000000
bigcom309             bigcom309 0.000000000
bigcom314             bigcom314 0.000000000
bigcom321             bigcom321 0.000000000
bigcom341             bigcom341 0.000000000
bigcom350             bigcom350 0.000000000
bigcom353             bigcom353 0.000000000
bigcom359             bigcom359 0.000000000
bigcom363             bigcom363 0.000000000
bigcom365             bigcom365 0.000000000
bigcom385             bigcom385 0.000000000
bigcom386             bigcom386 0.000000000
bigcom408             bigcom408 0.000000000
bigcom412             bigcom412 0.000000000
bigcom480             bigcom480 0.000000000
membership_s3     membership_s3 0.000000000
membership_s5     membership_s5 0.000000000
membership_s8     membership_s8 0.000000000
membership_s9     membership_s9 0.000000000
membership_s11   membership_s11 0.000000000
membership_s12   membership_s12 0.000000000
membership_s14   membership_s14 0.000000000
membership_s15   membership_s15 0.000000000
membership_s16   membership_s16 0.000000000
membership_s17   membership_s17 0.000000000
membership_s20   membership_s20 0.000000000
membership_s22   membership_s22 0.000000000
membership_s24   membership_s24 0.000000000
membership_s25   membership_s25 0.000000000
membership_s26   membership_s26 0.000000000
membership_s28   membership_s28 0.000000000
membership_s33   membership_s33 0.000000000
membership_s37   membership_s37 0.000000000
pdi                         pdi 0.000000000
[1] "Dataset: all_TnotC Model RF, run: 5 of 10 2015-06-17 23:30:46"
     |      Out-of-bag   |
Tree |      MSE  %Var(y) |
   1 | 0.009856   208.35 |
   2 | 0.009673   204.49 |
   3 | 0.008792   185.88 |
   4 | 0.008399   177.56 |
   5 | 0.008051   170.20 |
   6 | 0.007618   161.05 |
   7 | 0.007424   156.95 |
   8 |   0.0071   150.10 |
   9 | 0.006966   147.27 |
  10 | 0.006707   141.80 |
  11 | 0.006415   135.62 |
  12 | 0.006278   132.71 |
  13 | 0.006215   131.39 |
  14 |  0.00609   128.75 |
  15 |  0.00603   127.48 |
  16 | 0.005969   126.19 |
  17 | 0.005938   125.53 |
  18 | 0.005867   124.03 |
  19 | 0.005844   123.55 |
  20 | 0.005834   123.33 |
  21 | 0.005796   122.54 |
  22 | 0.005729   121.12 |
  23 | 0.005673   119.93 |
  24 | 0.005642   119.28 |
  25 | 0.005623   118.87 |
  26 | 0.005626   118.93 |
  27 |  0.00561   118.61 |
  28 |   0.0056   118.38 |
  29 | 0.005616   118.73 |
  30 | 0.005599   118.36 |
  31 | 0.005572   117.80 |
  32 | 0.005552   117.38 |
  33 | 0.005525   116.81 |
  34 | 0.005502   116.32 |
  35 | 0.005496   116.20 |
  36 | 0.005487   116.00 |
  37 | 0.005472   115.68 |
  38 | 0.005465   115.53 |
  39 | 0.005461   115.46 |
  40 | 0.005456   115.35 |
  41 | 0.005441   115.02 |
  42 | 0.005425   114.69 |
  43 | 0.005417   114.53 |
  44 | 0.005418   114.54 |
  45 |   0.0054   114.17 |
  46 |  0.00538   113.74 |
  47 | 0.005376   113.66 |
  48 | 0.005365   113.42 |
  49 | 0.005362   113.36 |
  50 | 0.005353   113.17 |
  51 | 0.005335   112.80 |
  52 | 0.005331   112.70 |
  53 | 0.005321   112.50 |
  54 |  0.00531   112.25 |
  55 | 0.005298   112.01 |
  56 | 0.005298   112.00 |
  57 | 0.005293   111.91 |
  58 | 0.005279   111.59 |
  59 | 0.005277   111.56 |
  60 | 0.005271   111.43 |
  61 | 0.005272   111.45 |
  62 | 0.005265   111.31 |
  63 | 0.005267   111.34 |
  64 | 0.005265   111.31 |
  65 | 0.005259   111.18 |
  66 | 0.005254   111.07 |
  67 | 0.005254   111.07 |
  68 | 0.005255   111.09 |
  69 | 0.005249   110.98 |
  70 | 0.005254   111.08 |
  71 | 0.005254   111.08 |
  72 | 0.005244   110.86 |
  73 | 0.005247   110.92 |
  74 | 0.005242   110.81 |
  75 | 0.005235   110.66 |
  76 | 0.005234   110.64 |
  77 | 0.005225   110.45 |
  78 | 0.005223   110.43 |
  79 | 0.005222   110.39 |
  80 | 0.005213   110.22 |
  81 | 0.005216   110.27 |
  82 | 0.005218   110.32 |
  83 | 0.005212   110.19 |
  84 |  0.00521   110.14 |
  85 | 0.005208   110.11 |
  86 | 0.005205   110.03 |
  87 | 0.005206   110.06 |
  88 | 0.005206   110.05 |
  89 | 0.005212   110.18 |
  90 | 0.005211   110.15 |
  91 | 0.005206   110.05 |
  92 | 0.005206   110.05 |
  93 | 0.005205   110.05 |
  94 | 0.005202   109.97 |
  95 | 0.005199   109.91 |
  96 | 0.005196   109.85 |
  97 | 0.005197   109.87 |
  98 | 0.005193   109.79 |
  99 | 0.005189   109.71 |
 100 |  0.00519   109.73 |
[1] "Random Forest variable coefficients"
                      %IncMSE IncNodePurity
graph5           2.412630e-03  1.117964e-01
graph6           7.241186e-04  1.725108e-01
graph7           1.820626e-03  2.153808e-01
graph8           1.834241e-05  2.484348e-02
graph9           1.875386e-03  3.946593e-01
graph10          3.037992e-03  2.463460e-01
graph11          1.824721e-03  3.624669e-01
graph12          1.832671e-03  3.425331e-01
graph13          8.575860e-04  1.625180e-01
graph14          3.139215e-03  2.951572e-01
graph15          3.438796e-03  2.302556e-01
graph16          5.971468e-03  2.525507e-01
graph17          5.045200e-03  2.309475e-01
graph18          1.671446e-03  1.414390e-01
graph19          6.796786e-04  2.128320e-01
graph20          6.354570e-03  2.505197e-01
graph21          4.163547e-04  2.447795e-01
graph22          3.733327e-04  1.637361e-01
graph23          6.780735e-03  5.166245e-01
graph24          2.007993e-03  1.852107e-01
graph25          8.306295e-04  1.594055e-01
graph26          2.005125e-03  7.756601e-02
graph27          5.855573e-05  1.028868e-02
graph28          2.969546e-04  6.432761e-02
graph29         -6.419593e-07  5.274204e-04
orbit0           8.612157e-05  1.118477e-01
orbit1           1.800629e-03  3.632628e-01
orbit2           1.767550e-03  2.048972e-01
orbit3           7.680462e-04  1.000813e-01
orbit4           1.164547e-03  2.915678e-01
orbit5           5.844444e-04  1.688460e-01
orbit6           1.344654e-03  2.892933e-01
orbit7           1.989035e-03  8.871643e-02
orbit8           1.453811e-03  2.496888e-01
orbit9           3.190580e-03  1.589880e-01
orbit10          1.105948e-03  1.339835e-01
orbit11          5.471218e-04  1.570577e-01
orbit12          1.103891e-04  1.158131e-01
orbit13          1.395554e-04  1.065695e-01
orbit14          8.131334e-05  1.036818e-01
orbit15          1.978261e-03  2.056306e-01
orbit16          1.306337e-03  3.812325e-01
orbit17          2.936720e-03  3.600637e-01
orbit18          3.849214e-03  6.556581e-01
orbit19          1.644434e-03  2.005386e-01
orbit20          1.937202e-03  2.898615e-01
orbit21          5.261021e-03  1.290146e-01
orbit22          3.532273e-03  3.676511e-01
orbit23          7.301214e-04  1.283124e-01
orbit24          3.190565e-03  4.461683e-01
orbit25          2.251842e-03  2.068543e-01
orbit26          1.169218e-03  1.670577e-01
orbit27          1.836229e-03  3.048280e-01
orbit28          2.081271e-03  2.080145e-01
orbit29          1.298342e-04  8.327022e-02
orbit30          3.878966e-03  4.362764e-01
orbit31          2.722510e-03  3.954478e-01
orbit32          1.718514e-03  1.693788e-01
orbit33          9.683333e-04  1.284672e-01
orbit34          4.852842e-03  1.846262e-01
orbit35          3.696603e-03  2.568073e-01
orbit36          3.891958e-03  3.128086e-01
orbit37          3.126699e-03  3.370684e-01
orbit38          2.083002e-03  2.928994e-01
orbit39          7.055078e-03  7.578206e-01
orbit40          9.551933e-04  1.250792e-01
orbit41          2.227092e-03  9.495824e-02
orbit42          2.002513e-03  1.116629e-01
orbit43          1.778381e-03  1.303230e-01
orbit44          1.308526e-04  3.962514e-02
orbit45          7.720659e-03  4.166801e-01
orbit46          8.880159e-05  2.666556e-02
orbit47          3.263464e-04  5.161940e-02
orbit48          2.578346e-04  7.023971e-02
orbit49          3.511952e-03  5.742087e-01
orbit50          8.372403e-04  1.886953e-01
orbit51          1.808331e-03  1.412259e-01
orbit52          7.466078e-04  9.048027e-02
orbit53          8.595553e-05  6.522170e-02
orbit54          7.241282e-04  2.187585e-01
orbit55          1.610991e-04  7.055717e-02
orbit56          1.076011e-02  9.620501e-01
orbit57          8.312372e-04  2.321842e-02
orbit58          4.535147e-06  9.935065e-03
orbit59          1.525292e-03  1.720859e-01
orbit60          5.033051e-03  5.806739e-02
orbit61          5.462857e-05  5.942168e-02
orbit62          1.162834e-03  2.076632e-01
orbit63          2.763427e-04  1.903486e-01
orbit64          5.869751e-05  6.936495e-02
orbit65          3.486045e-03  1.718135e-01
orbit66          6.266314e-04  9.699949e-02
orbit67          2.575548e-04  4.939253e-02
orbit68          1.536947e-05  5.316444e-02
orbit69          9.493158e-05  8.202472e-02
orbit70          1.002912e-03  1.023893e-01
orbit71          2.625425e-04  5.607758e-02
orbit72          6.899237e-06  9.155438e-03
AP               0.000000e+00  1.500000e-02
bet              6.162460e-03  5.644172e-01
ecc              2.042823e-05  8.051514e-02
eccrad           1.440006e-04  6.960559e-02
close            5.593745e-03  3.558897e-01
constraint       7.717146e-03  5.040722e-01
coreness         1.294167e-03  1.908957e-01
knn              3.256849e-03  7.831611e-01
hubscore         3.831989e-04  2.147174e-01
pagerank         4.332815e-03  1.031065e+00
trans            4.798850e-04  2.956517e-01
evcent           5.233592e-04  1.970952e-01
first            6.667185e-04  4.162763e-02
upto_second      3.711276e-03  2.334771e-01
upto_third       2.115122e-03  2.522094e-01
upto_fourth      1.214414e-03  3.275943e-01
upto_fifth       1.319790e-03  7.624508e-02
upto_sixth       1.982615e-03  1.267201e-01
second           1.391662e-03  2.571813e-01
third            7.571198e-03  4.373316e-01
fourth           3.295350e-03  8.473292e-01
fifth            5.623789e-03  5.005045e-01
sixth            3.158897e-03  3.689889e-01
ratio1           5.022289e-03  9.746273e-01
ratio2           5.617501e-03  1.250597e+00
ratio3           2.858080e-03  4.656619e-01
ratio4           1.497831e-03  6.282399e-01
ratio5           8.525576e-04  7.909172e-01
ratio6           6.892474e-03  6.191442e-01
selfinter        1.389862e-04  3.961163e-02
walktrap_vertex  9.973471e-04  6.439992e-01
bigcom1         -4.463289e-06  5.305801e-05
bigcom2          0.000000e+00  0.000000e+00
bigcom3          2.598534e-05  4.137396e-02
bigcom4          1.355355e-04  3.862652e-02
bigcom6          0.000000e+00  1.734723e-19
bigcom8          5.784372e-05  6.479003e-02
bigcom9          0.000000e+00  0.000000e+00
bigcom11         0.000000e+00  0.000000e+00
bigcom13         0.000000e+00  1.387779e-19
bigcom15         0.000000e+00  1.734723e-20
bigcom16         0.000000e+00  0.000000e+00
bigcom21         0.000000e+00  8.673617e-21
bigcom22         0.000000e+00  8.944668e-21
bigcom24         0.000000e+00  1.734723e-20
bigcom26         1.872536e-04  2.461302e-01
bigcom28        -1.863689e-05  6.160695e-02
bigcom30         3.065887e-05  4.737162e-02
bigcom31         0.000000e+00  8.673617e-21
bigcom32         0.000000e+00  8.673617e-21
bigcom33         0.000000e+00  0.000000e+00
bigcom34         0.000000e+00  0.000000e+00
bigcom36         0.000000e+00  0.000000e+00
bigcom37         0.000000e+00  0.000000e+00
bigcom38         0.000000e+00  0.000000e+00
bigcom39         0.000000e+00  1.734723e-20
bigcom40         7.126112e-05  1.525200e-01
bigcom43         0.000000e+00  0.000000e+00
bigcom44         0.000000e+00  0.000000e+00
bigcom46         0.000000e+00  8.673617e-21
bigcom47         0.000000e+00  8.673617e-21
bigcom49         0.000000e+00  0.000000e+00
bigcom50         0.000000e+00  2.710505e-22
bigcom51         0.000000e+00  0.000000e+00
bigcom52         0.000000e+00  0.000000e+00
bigcom54         0.000000e+00  0.000000e+00
bigcom56         0.000000e+00  8.673617e-21
bigcom62         0.000000e+00  0.000000e+00
bigcom66         0.000000e+00  0.000000e+00
bigcom68         0.000000e+00  0.000000e+00
bigcom69         0.000000e+00  5.421011e-22
bigcom71         0.000000e+00  0.000000e+00
bigcom72         0.000000e+00  0.000000e+00
bigcom73         0.000000e+00  0.000000e+00
bigcom74         0.000000e+00  0.000000e+00
bigcom75         0.000000e+00  0.000000e+00
bigcom76         0.000000e+00  0.000000e+00
bigcom77         0.000000e+00  0.000000e+00
bigcom79         0.000000e+00  8.673617e-21
bigcom80         0.000000e+00  0.000000e+00
bigcom82         0.000000e+00  0.000000e+00
bigcom83         0.000000e+00  0.000000e+00
bigcom84         1.076632e-05  1.811519e-01
bigcom85         0.000000e+00  0.000000e+00
bigcom87         0.000000e+00  0.000000e+00
bigcom89        -7.943135e-06  4.509610e-01
bigcom91         0.000000e+00  0.000000e+00
bigcom92         1.125392e-05  2.788348e-02
bigcom93         0.000000e+00  0.000000e+00
bigcom96         0.000000e+00  8.673617e-21
bigcom97         0.000000e+00  8.673617e-21
bigcom98         0.000000e+00  0.000000e+00
bigcom99         0.000000e+00  0.000000e+00
bigcom101        0.000000e+00  0.000000e+00
bigcom104        0.000000e+00  5.421011e-22
bigcom106        0.000000e+00  1.734723e-20
bigcom109        0.000000e+00  0.000000e+00
bigcom113        0.000000e+00  0.000000e+00
bigcom116        0.000000e+00  0.000000e+00
bigcom120       -2.044205e-05  3.407077e-01
bigcom123       -6.572881e-06  2.940644e-01
bigcom126        0.000000e+00  0.000000e+00
bigcom127        0.000000e+00  8.673617e-21
bigcom137        0.000000e+00  0.000000e+00
bigcom139        0.000000e+00  0.000000e+00
bigcom140        0.000000e+00  0.000000e+00
bigcom143        0.000000e+00  0.000000e+00
bigcom145        0.000000e+00  0.000000e+00
bigcom146        0.000000e+00  8.673617e-21
bigcom147        0.000000e+00  0.000000e+00
bigcom149        0.000000e+00  0.000000e+00
bigcom153        0.000000e+00  8.673617e-21
bigcom154        0.000000e+00  0.000000e+00
bigcom156        0.000000e+00  0.000000e+00
bigcom157        0.000000e+00  0.000000e+00
bigcom158        0.000000e+00  8.673617e-21
bigcom160        0.000000e+00  0.000000e+00
bigcom161        0.000000e+00  1.734723e-20
bigcom162        0.000000e+00  0.000000e+00
bigcom164        0.000000e+00  0.000000e+00
bigcom166        0.000000e+00  0.000000e+00
bigcom167        0.000000e+00  0.000000e+00
bigcom171        0.000000e+00  0.000000e+00
bigcom173        0.000000e+00  0.000000e+00
bigcom175        0.000000e+00  0.000000e+00
bigcom176        0.000000e+00  0.000000e+00
bigcom177        0.000000e+00  0.000000e+00
bigcom178        0.000000e+00  0.000000e+00
bigcom180        0.000000e+00  1.734723e-20
bigcom181        0.000000e+00  0.000000e+00
bigcom184        0.000000e+00  8.673617e-21
bigcom186        0.000000e+00  0.000000e+00
bigcom187        0.000000e+00  0.000000e+00
bigcom189        0.000000e+00  8.673617e-21
bigcom194        9.809398e-06  2.417662e-01
bigcom195        0.000000e+00  0.000000e+00
bigcom196        0.000000e+00  0.000000e+00
bigcom204        0.000000e+00  0.000000e+00
bigcom205        0.000000e+00  1.734723e-19
bigcom212        0.000000e+00  0.000000e+00
bigcom214        0.000000e+00  0.000000e+00
bigcom222        0.000000e+00  0.000000e+00
bigcom223        0.000000e+00  0.000000e+00
bigcom226        0.000000e+00  0.000000e+00
bigcom227        0.000000e+00  0.000000e+00
bigcom229        0.000000e+00  0.000000e+00
bigcom233        0.000000e+00  0.000000e+00
bigcom236        0.000000e+00  0.000000e+00
bigcom237        0.000000e+00  0.000000e+00
bigcom246        0.000000e+00  0.000000e+00
bigcom248        0.000000e+00  0.000000e+00
bigcom249        0.000000e+00  0.000000e+00
bigcom250        0.000000e+00  6.938894e-20
bigcom254        0.000000e+00  0.000000e+00
bigcom266        0.000000e+00  0.000000e+00
bigcom269        0.000000e+00  0.000000e+00
bigcom272        0.000000e+00  0.000000e+00
bigcom274       -8.162659e-06  4.112568e-02
bigcom281        0.000000e+00  0.000000e+00
bigcom291        0.000000e+00  0.000000e+00
bigcom292        0.000000e+00  0.000000e+00
bigcom295        0.000000e+00  0.000000e+00
bigcom299        2.448072e-05  4.161031e-01
bigcom301        0.000000e+00  8.673617e-21
bigcom306        0.000000e+00  0.000000e+00
bigcom309        0.000000e+00  0.000000e+00
bigcom314        0.000000e+00  0.000000e+00
bigcom321        0.000000e+00  1.734723e-20
bigcom341        0.000000e+00  0.000000e+00
bigcom350        0.000000e+00  0.000000e+00
bigcom353        0.000000e+00  0.000000e+00
bigcom359        0.000000e+00  0.000000e+00
bigcom363        0.000000e+00  0.000000e+00
bigcom365        0.000000e+00  8.673617e-21
bigcom385        0.000000e+00  0.000000e+00
bigcom386        0.000000e+00  0.000000e+00
bigcom408        0.000000e+00  0.000000e+00
bigcom412        0.000000e+00  0.000000e+00
bigcom480        0.000000e+00  0.000000e+00
spin_vertex      8.644211e-04  9.225525e-01
membership_s1    3.954880e-05  1.814621e-02
membership_s3    0.000000e+00  1.387779e-19
membership_s4    2.599693e-04  5.662272e-02
membership_s5   -4.564126e-06  1.673168e-02
membership_s6    1.202371e-05  6.190558e-02
membership_s7    1.710883e-05  5.628022e-02
membership_s8    0.000000e+00  8.673617e-21
membership_s9    0.000000e+00  0.000000e+00
membership_s11   0.000000e+00  0.000000e+00
membership_s12   0.000000e+00  0.000000e+00
membership_s14   0.000000e+00  8.673617e-21
membership_s15   0.000000e+00  0.000000e+00
membership_s16   0.000000e+00  0.000000e+00
membership_s17   0.000000e+00  0.000000e+00
membership_s18  -2.257846e-06  1.469717e-03
membership_s20   0.000000e+00  0.000000e+00
membership_s21   5.557669e-06  2.050436e-01
membership_s22   0.000000e+00  0.000000e+00
membership_s24   0.000000e+00  1.734723e-19
membership_s25   0.000000e+00  1.387779e-19
membership_s26   0.000000e+00  1.084202e-20
membership_s27  -1.080594e-05  6.892651e-02
membership_s28   0.000000e+00  8.673617e-21
membership_s30   4.866446e-05  6.975690e-02
membership_s31  -8.120048e-07  9.067896e-02
membership_s32   6.236548e-06  2.386025e-02
membership_s33   0.000000e+00  0.000000e+00
membership_s36   2.904275e-04  2.263920e-01
membership_s37   0.000000e+00  0.000000e+00
V1               1.046605e-03  1.122747e+00
V2               2.635574e-03  1.242179e+00
pdi             -2.842147e-06  2.417122e-02
adhesion         1.612905e-02  1.331948e+00
cohesion         1.624765e-02  1.540002e+00
inner            4.778058e-03  1.240815e+00
outer            1.421185e-03  8.563544e-01
ioratio          5.764496e-03  1.006294e+00
comsize          1.272812e-03  9.245018e-01
[1] "Dataset: all_TnotC Model GLM, run: 5 of 10 2015-06-17 23:33:50"
[1] "glmnet variable coefficients"
                         [,1]          [,2]
(Intercept)     -5.344263e+00 -5.353192e+00
graph0           9.503696e-42  1.537378e-06
graph1           1.496914e-45  1.117171e-10
graph2           4.802631e-42  7.997347e-07
graph3           3.843467e-46  6.121958e-11
graph4          -5.255300e-48 -1.110285e-12
graph5           1.797779e-43  3.029617e-08
graph6           2.283893e-45  3.547044e-10
graph7           1.847681e-43  3.073655e-08
graph8           2.892039e-42  4.777612e-07
graph9           1.032472e-47  1.691415e-12
graph10         -3.256539e-50 -1.147998e-14
graph11         -1.389103e-50 -2.804303e-15
graph12          1.247601e-47  1.855574e-12
graph13          1.651703e-46  2.734305e-11
graph14         -7.091809e-49 -1.709238e-13
graph15          8.616483e-45  1.471091e-09
graph16          5.728720e-47  8.874256e-12
graph17          1.112658e-46  1.733178e-11
graph18          4.425031e-45  7.375439e-10
graph19          6.593553e-46  1.070565e-10
graph20          6.069306e-45  9.452473e-10
graph21          4.587717e-45  7.650999e-10
graph22          1.293403e-44  2.136718e-09
graph23          4.316917e-45  7.031524e-10
graph24          8.434352e-45  1.400590e-09
graph25          3.331310e-44  5.412529e-09
graph26          3.530771e-44  5.850702e-09
graph27          1.385069e-43  2.204695e-08
graph28          2.240962e-43  3.647530e-08
graph29          1.539544e-42  2.379096e-07
orbit0           9.503696e-42  1.537178e-06
orbit1           3.984196e-43  6.834880e-08
orbit2          -1.203087e-45 -3.587191e-10
orbit3           4.802631e-42  7.996492e-07
orbit4           1.078639e-44  1.859925e-09
orbit5           2.625481e-46  3.952882e-11
orbit6          -3.873188e-46 -7.211912e-11
orbit7          -3.899412e-48 -8.587746e-13
orbit8           1.797779e-43  3.029323e-08
orbit9           3.005323e-43  5.264238e-08
orbit10          2.972226e-44  5.065230e-09
orbit11         -2.750412e-46 -1.006716e-10
orbit12          1.582669e-42  2.762793e-07
orbit13          9.704149e-44  1.429470e-08
orbit14          2.892039e-42  4.776850e-07
orbit15          2.606234e-46  4.501441e-11
orbit16          6.865412e-48  1.052561e-12
orbit17          1.008146e-46  1.712802e-11
orbit18          6.924651e-47  1.209556e-11
orbit19          5.986363e-48  9.395461e-13
orbit20          2.517729e-49 -8.556044e-14
orbit21         -9.838285e-50 -2.249666e-14
orbit22         -1.072425e-48 -1.954493e-13
orbit23         -7.450564e-51 -1.632699e-15
orbit24          1.422347e-45  2.488161e-10
orbit25          8.811306e-46  1.529656e-10
orbit26          1.390694e-48 -1.171634e-13
orbit27          4.876991e-45  8.294066e-10
orbit28          5.192023e-46  8.657369e-11
orbit29          1.101926e-45  1.892812e-10
orbit30          1.027285e-46  1.405668e-11
orbit31          4.484316e-48  7.517363e-14
orbit32          9.097011e-48  9.716580e-13
orbit33         -8.810114e-49 -1.938877e-13
orbit34          8.616483e-45  1.470883e-09
orbit35          6.514147e-45  1.123489e-09
orbit36          9.493074e-46  1.579079e-10
orbit37          1.165389e-45  1.994421e-10
orbit38         -1.121897e-47 -3.246520e-12
orbit39          2.261083e-44  3.993926e-09
orbit40          4.521141e-45  7.929244e-10
orbit41          4.674053e-46  7.031433e-11
orbit42         -4.855454e-47 -1.135243e-11
orbit43          2.809922e-44  4.902857e-09
orbit44         -9.370448e-46 -2.327669e-10
orbit45          3.980704e-44  6.905021e-09
orbit46          1.703892e-44  2.957456e-09
orbit47          5.267154e-46  7.532352e-11
orbit48          1.148988e-45  1.837909e-10
orbit49          9.242579e-44  1.617709e-08
orbit50         -3.758946e-45 -8.299890e-10
orbit51          2.874730e-44  4.947768e-09
orbit52          7.752333e-44  1.344200e-08
orbit53          3.291214e-45  5.056790e-10
orbit54          1.995767e-43  3.527775e-08
orbit55         -5.278113e-46 -2.965913e-10
orbit56          4.264390e-43  7.534932e-08
orbit57          1.211378e-44  2.052431e-09
orbit58         -5.856900e-46 -2.234392e-10
orbit59          1.310900e-43  2.300610e-08
orbit60          2.063253e-44  3.443459e-09
orbit61         -1.280927e-45 -4.648115e-10
orbit62          6.900771e-43  1.188164e-07
orbit63          4.497480e-44  6.994214e-09
orbit64          7.592788e-44  1.234993e-08
orbit65          1.671614e-42  2.953315e-07
orbit66          1.621244e-43  2.771177e-08
orbit67          1.406720e-44  1.773704e-09
orbit68          3.134148e-43  5.230445e-08
orbit69         -1.297922e-43 -3.110443e-08
orbit70          2.290161e-42  3.983069e-07
orbit71          9.294649e-44  1.179540e-08
orbit72          1.539544e-42  2.377239e-07
AP              -1.384990e-39 -2.567792e-04
bet             -5.627658e-47 -2.804076e-11
ecc              1.920321e-40  3.693179e-05
eccrad           1.152193e-39  2.215889e-04
close            7.323014e-39  1.220423e-03
constraint      -1.145257e-39 -2.002057e-04
coreness         4.243518e-41  7.000372e-06
knn             -2.208574e-42 -3.970494e-07
hubscore         2.286085e-38  3.912741e-03
pagerank        -1.417853e-38 -2.556785e-03
trans           -3.617671e-39 -6.537802e-04
evcent           2.281567e-38  3.903835e-03
first            9.503696e-42  1.536320e-06
upto_second      2.527290e-43  4.136472e-08
upto_third       4.017431e-44  6.363111e-09
upto_fourth      1.764836e-43  3.108462e-08
upto_fifth       6.166363e-43  1.102058e-07
upto_sixth       9.072685e-43  1.624294e-07
second           2.514566e-43  4.117648e-08
third            2.913490e-44  4.423427e-09
fourth           4.226111e-44  8.971762e-09
fifth           -1.650565e-43 -2.878482e-08
sixth           -7.913312e-43 -1.413657e-07
ratio1          -2.292585e-42 -4.117799e-07
ratio2           4.973614e-41  9.003196e-06
ratio3          -1.818020e-41 -3.250384e-06
ratio4          -8.990104e-42 -1.609634e-06
ratio5          -5.503366e-42 -9.856745e-07
ratio6          -7.939442e-43 -1.418347e-07
selfinter       -7.399598e-40 -1.387155e-04
walktrap_vertex  1.576005e-39  2.823698e-04
bigcom1         -9.144113e-40 -1.653284e-04
bigcom2         -4.805589e-39 -8.668221e-04
bigcom3          1.513783e-39  2.744237e-04
bigcom4          9.890218e-40  1.767813e-04
bigcom6         -4.802783e-39 -8.662777e-04
bigcom8         -1.235052e-39 -2.249798e-04
bigcom9         -4.822898e-39 -8.702605e-04
bigcom11        -4.808398e-39 -8.672779e-04
bigcom13        -4.814832e-39 -8.684758e-04
bigcom15        -4.814027e-39 -8.679240e-04
bigcom16        -4.805589e-39 -8.672218e-04
bigcom21        -4.833831e-39 -8.724954e-04
bigcom22        -4.887171e-39 -8.844469e-04
bigcom24        -4.803584e-39 -8.664976e-04
bigcom26         5.658398e-39  1.023149e-03
bigcom28         2.988525e-39  5.337053e-04
bigcom30         3.653282e-39  6.612890e-04
bigcom31        -4.802783e-39 -8.661766e-04
bigcom32        -4.808398e-39 -8.671634e-04
bigcom33        -4.802382e-39 -8.665964e-04
bigcom34        -4.802783e-39 -8.659386e-04
bigcom36        -4.807194e-39 -8.666517e-04
bigcom37        -4.802783e-39 -8.649750e-04
bigcom38        -4.805990e-39 -8.669712e-04
bigcom39        -4.813624e-39 -8.685254e-04
bigcom40         1.454569e-40  2.293947e-05
bigcom43        -4.803985e-39 -8.669060e-04
bigcom44        -4.875170e-39 -8.817983e-04
bigcom46        -4.809201e-39 -8.672929e-04
bigcom47        -4.807595e-39 -8.671633e-04
bigcom49        -4.806391e-39 -8.673371e-04
bigcom50        -4.805188e-39 -8.667828e-04
bigcom51        -4.802783e-39 -8.662665e-04
bigcom52        -4.803584e-39 -8.669584e-04
bigcom54        -4.802783e-39 -8.665089e-04
bigcom56        -4.807595e-39 -8.681333e-04
bigcom62        -4.803183e-39 -8.664102e-04
bigcom66        -4.803183e-39 -8.661146e-04
bigcom68        -4.803584e-39 -8.664302e-04
bigcom69        -4.807194e-39 -8.672132e-04
bigcom71        -4.807595e-39 -8.670535e-04
bigcom72        -4.803584e-39 -8.664371e-04
bigcom73        -4.808800e-39 -8.676964e-04
bigcom74        -4.805589e-39 -8.675204e-04
bigcom75        -4.802382e-39 -8.660838e-04
bigcom76        -4.804787e-39 -8.668773e-04
bigcom77        -4.803985e-39 -8.673598e-04
bigcom79        -4.802783e-39 -8.661819e-04
bigcom80        -4.804386e-39 -8.660686e-04
bigcom82        -4.803584e-39 -8.660469e-04
bigcom83        -4.802382e-39 -8.653651e-04
bigcom84         1.075133e-37  1.943335e-02
bigcom85        -4.803584e-39 -8.659270e-04
bigcom87        -4.804787e-39 -8.665944e-04
bigcom89         2.478071e-37  4.478823e-02
bigcom91        -4.804787e-39 -8.664374e-04
bigcom92         2.587955e-38  4.678919e-03
bigcom93        -4.802382e-39 -8.659812e-04
bigcom96        -4.801581e-39 -8.661562e-04
bigcom97        -4.806792e-39 -8.676534e-04
bigcom98        -4.802783e-39 -8.658014e-04
bigcom99        -4.802382e-39 -8.661417e-04
bigcom101       -4.809603e-39 -8.669166e-04
bigcom104       -4.804386e-39 -8.670795e-04
bigcom106       -4.803584e-39 -8.658824e-04
bigcom109       -4.803183e-39 -8.664771e-04
bigcom113       -4.803985e-39 -8.646772e-04
bigcom116       -4.819668e-39 -8.697225e-04
bigcom120        1.973017e-37  3.566131e-02
bigcom123        1.636313e-37  2.957535e-02
bigcom126       -4.802783e-39 -8.656873e-04
bigcom127       -4.803985e-39 -8.658910e-04
bigcom137       -4.805589e-39 -8.673527e-04
bigcom139       -4.803183e-39 -8.662795e-04
bigcom140       -4.803584e-39 -8.661129e-04
bigcom143       -4.803183e-39 -8.665321e-04
bigcom145       -4.803584e-39 -8.670471e-04
bigcom146       -4.803584e-39 -8.666254e-04
bigcom147       -4.807996e-39 -8.686009e-04
bigcom149       -4.802382e-39 -8.662033e-04
bigcom153       -4.805990e-39 -8.664661e-04
bigcom154       -4.805990e-39 -8.670814e-04
bigcom156       -4.803584e-39 -8.663769e-04
bigcom157       -4.807595e-39 -8.663415e-04
bigcom158       -4.802783e-39 -8.662155e-04
bigcom160       -4.802382e-39 -8.659882e-04
bigcom161       -4.803183e-39 -8.661183e-04
bigcom162       -4.801981e-39 -8.659198e-04
bigcom164       -4.802783e-39 -8.662059e-04
bigcom166       -4.804787e-39 -8.665299e-04
bigcom167       -4.809603e-39 -8.681136e-04
bigcom171       -4.804386e-39 -8.675227e-04
bigcom173       -4.803584e-39 -8.663425e-04
bigcom175       -4.802382e-39 -8.650705e-04
bigcom176       -4.802783e-39 -8.655470e-04
bigcom177       -4.802783e-39 -8.654897e-04
bigcom178       -4.803183e-39 -8.666570e-04
bigcom180       -4.802382e-39 -8.659015e-04
bigcom181       -4.807996e-39 -8.680761e-04
bigcom184       -4.803183e-39 -8.666314e-04
bigcom186       -4.802382e-39 -8.659005e-04
bigcom187       -4.801981e-39 -8.654708e-04
bigcom189       -4.805188e-39 -8.671502e-04
bigcom194        1.215429e-37  2.196857e-02
bigcom195       -4.802783e-39 -8.660088e-04
bigcom196       -4.801981e-39 -8.659725e-04
bigcom204       -4.803584e-39 -8.668328e-04
bigcom205       -4.801981e-39 -8.655044e-04
bigcom212       -4.802783e-39 -8.664385e-04
bigcom214       -4.803584e-39 -8.662116e-04
bigcom222       -4.802783e-39 -8.665091e-04
bigcom223       -4.802783e-39 -8.652090e-04
bigcom226       -4.802783e-39 -8.662053e-04
bigcom227       -4.802783e-39 -8.663091e-04
bigcom229       -4.801981e-39 -8.660534e-04
bigcom233       -4.802783e-39 -8.654601e-04
bigcom236       -4.802783e-39 -8.664605e-04
bigcom237       -4.802783e-39 -8.660628e-04
bigcom246       -4.806391e-39 -8.675583e-04
bigcom248       -4.807595e-39 -8.676263e-04
bigcom249       -4.803183e-39 -8.665829e-04
bigcom250       -4.807194e-39 -8.674124e-04
bigcom254       -4.803183e-39 -8.667586e-04
bigcom266       -4.801981e-39 -8.656285e-04
bigcom269       -4.803985e-39 -8.664025e-04
bigcom272       -4.802783e-39 -8.658878e-04
bigcom274        1.771237e-38  3.200969e-03
bigcom281       -4.803183e-39 -8.658107e-04
bigcom291       -4.802783e-39 -8.665691e-04
bigcom292       -4.802783e-39 -8.666260e-04
bigcom295       -4.803183e-39 -8.663576e-04
bigcom299        1.973017e-37  3.566045e-02
bigcom301       -4.804787e-39 -8.664666e-04
bigcom306       -4.802382e-39 -8.660548e-04
bigcom309       -4.803183e-39 -8.664121e-04
bigcom314       -4.802783e-39 -8.655041e-04
bigcom321       -4.805188e-39 -8.665506e-04
bigcom341       -4.802382e-39 -8.662750e-04
bigcom350       -4.801581e-39 -8.667267e-04
bigcom353       -4.802382e-39 -8.658013e-04
bigcom359       -4.802783e-39 -8.663937e-04
bigcom363       -4.801981e-39 -8.645678e-04
bigcom365       -4.803183e-39 -8.661149e-04
bigcom385       -4.803584e-39 -8.666831e-04
bigcom386       -4.802783e-39 -8.663770e-04
bigcom408       -4.803985e-39 -8.665570e-04
bigcom412       -4.803183e-39 -8.671417e-04
bigcom480       -4.802783e-39 -8.661418e-04
spin_vertex     -1.665597e-39 -2.935538e-04
membership_s1    1.410030e-40  2.719448e-05
membership_s3   -4.808398e-39 -8.659918e-04
membership_s4   -2.237889e-40 -4.328897e-05
membership_s5   -7.659823e-40 -1.394725e-04
membership_s6    8.303822e-40  1.525339e-04
membership_s7   -1.910836e-39 -3.448483e-04
membership_s8   -4.805990e-39 -8.656524e-04
membership_s9   -4.807996e-39 -8.654275e-04
membership_s11  -4.805589e-39 -8.652893e-04
membership_s12  -4.805990e-39 -8.664216e-04
membership_s14  -4.804386e-39 -8.653569e-04
membership_s15  -4.868162e-39 -8.783597e-04
membership_s16  -4.806391e-39 -8.661518e-04
membership_s17  -4.804386e-39 -8.651702e-04
membership_s18   6.226342e-39  1.124918e-03
membership_s20  -4.803183e-39 -8.655762e-04
membership_s21   1.265349e-39  2.307316e-04
membership_s22  -4.812819e-39 -8.673479e-04
membership_s24  -4.814832e-39 -8.674608e-04
membership_s25  -4.812015e-39 -8.674502e-04
membership_s26  -4.807595e-39 -8.640781e-04
membership_s27   1.422739e-40  2.622435e-05
membership_s28  -4.807996e-39 -8.662229e-04
membership_s30   2.094604e-39  3.762758e-04
membership_s31   2.717280e-40  5.099515e-05
membership_s32  -2.001266e-39 -3.611952e-04
membership_s33  -4.803584e-39 -8.639257e-04
membership_s36   6.588104e-40  1.198632e-04
membership_s37  -4.839519e-39 -8.724463e-04
V1               3.210069e-39  5.764127e-04
V2               4.287565e-40  7.860248e-05
pdi             -3.050520e-37 -6.105979e-02
adhesion        -5.320771e-44 -9.401805e-09
cohesion         1.050785e-43  1.856155e-08
inner           -8.301373e-45 -1.701049e-09
outer           -1.327177e-44 -2.709387e-09
ioratio          7.370110e-39  1.328501e-03
comsize          5.168159e-43  9.268696e-08
[1] "Dataset: all_TnotC Model GBM, run: 6 of 10 2015-06-17 23:33:51"
Iter   TrainDeviance   ValidDeviance   StepSize   Improve
     1        0.0552            -nan     0.0100    0.0000
     2        0.0546            -nan     0.0100   -0.0000
     3        0.0538            -nan     0.0100   -0.0000
     4        0.0529            -nan     0.0100   -0.0000
     5        0.0522            -nan     0.0100   -0.0000
     6        0.0517            -nan     0.0100   -0.0000
     7        0.0510            -nan     0.0100   -0.0000
     8        0.0505            -nan     0.0100   -0.0000
     9        0.0499            -nan     0.0100   -0.0000
    10        0.0494            -nan     0.0100   -0.0000
    20        0.0451            -nan     0.0100   -0.0000
    40        0.0389            -nan     0.0100   -0.0000
    60        0.0349            -nan     0.0100   -0.0000
    80        0.0313            -nan     0.0100    0.0000
   100        0.0282            -nan     0.0100   -0.0000
   120        0.0259            -nan     0.0100   -0.0000
   140        0.0242            -nan     0.0100    0.0000
   160        0.0227            -nan     0.0100   -0.0000
   180        0.0212            -nan     0.0100   -0.0000
   200        0.0200            -nan     0.0100   -0.0000
   204        0.0197            -nan     0.0100   -0.0000

[1] "GBM variable coefficients"
                            var     rel.inf
outer                     outer 5.299848664
pagerank               pagerank 4.655668462
V1                           V1 4.070188462
ratio2                   ratio2 3.579634426
inner                     inner 3.215687855
ratio5                   ratio5 3.147815198
ioratio                 ioratio 3.108307637
comsize                 comsize 2.699186964
orbit56                 orbit56 2.452963698
walktrap_vertex walktrap_vertex 2.330358006
adhesion               adhesion 2.167559619
V2                           V2 2.163577443
third                     third 2.022485597
orbit49                 orbit49 1.993320071
cohesion               cohesion 1.945254724
orbit62                 orbit62 1.727815205
knn                         knn 1.589119291
orbit18                 orbit18 1.536749979
ratio1                   ratio1 1.471646007
bet                         bet 1.315632145
graph17                 graph17 1.306378354
graph23                 graph23 1.196533707
spin_vertex         spin_vertex 1.161756940
upto_fourth         upto_fourth 1.054199527
ratio4                   ratio4 1.038187906
trans                     trans 0.968044097
fourth                   fourth 0.967435600
orbit65                 orbit65 0.940523809
upto_second         upto_second 0.925716714
orbit41                 orbit41 0.883107425
orbit27                 orbit27 0.873949147
graph20                 graph20 0.855416153
orbit28                 orbit28 0.835637982
orbit39                 orbit39 0.834940616
orbit21                 orbit21 0.824352826
graph14                 graph14 0.795509161
orbit24                 orbit24 0.792702608
graph11                 graph11 0.785977677
sixth                     sixth 0.783002933
graph15                 graph15 0.770128384
graph13                 graph13 0.740522699
orbit30                 orbit30 0.730494234
orbit19                 orbit19 0.726359119
graph9                   graph9 0.697816402
orbit33                 orbit33 0.694514601
orbit38                 orbit38 0.661961202
orbit25                 orbit25 0.658688071
orbit54                 orbit54 0.635272592
graph1                   graph1 0.604390322
orbit35                 orbit35 0.603497751
orbit45                 orbit45 0.593076799
orbit36                 orbit36 0.579849764
graph6                   graph6 0.579028869
orbit50                 orbit50 0.571405563
graph3                   graph3 0.567740765
graph16                 graph16 0.535170983
orbit31                 orbit31 0.520399596
constraint           constraint 0.520004749
graph25                 graph25 0.519884556
orbit32                 orbit32 0.479714002
upto_fifth           upto_fifth 0.461695117
orbit11                 orbit11 0.458876087
graph5                   graph5 0.453366416
bigcom274             bigcom274 0.450462238
orbit16                 orbit16 0.449356013
fifth                     fifth 0.444608662
orbit63                 orbit63 0.444092301
orbit70                 orbit70 0.441956297
graph21                 graph21 0.440991074
graph19                 graph19 0.440731026
orbit52                 orbit52 0.416988008
orbit37                 orbit37 0.390602775
orbit64                 orbit64 0.374120102
graph4                   graph4 0.372957273
orbit40                 orbit40 0.368112585
bigcom92               bigcom92 0.351347751
graph2                   graph2 0.339822917
orbit20                 orbit20 0.335538846
orbit51                 orbit51 0.334372005
bigcom26               bigcom26 0.327186954
orbit9                   orbit9 0.325019106
orbit17                 orbit17 0.316949413
orbit48                 orbit48 0.310700059
orbit29                 orbit29 0.309405343
graph12                 graph12 0.306349383
graph10                 graph10 0.297221284
upto_sixth           upto_sixth 0.269898192
graph22                 graph22 0.268681670
ratio6                   ratio6 0.267167467
orbit66                 orbit66 0.262528755
graph27                 graph27 0.259308570
ecc                         ecc 0.257452220
orbit42                 orbit42 0.247655129
graph18                 graph18 0.245311095
orbit58                 orbit58 0.233692275
hubscore               hubscore 0.215497989
orbit57                 orbit57 0.211814341
orbit10                 orbit10 0.189737140
graph26                 graph26 0.186074850
orbit53                 orbit53 0.181230219
bigcom30               bigcom30 0.176284245
ratio3                   ratio3 0.174596350
membership_s6     membership_s6 0.172292009
orbit2                   orbit2 0.156803532
orbit26                 orbit26 0.150941534
orbit55                 orbit55 0.149927997
orbit22                 orbit22 0.144129318
orbit4                   orbit4 0.136834246
orbit47                 orbit47 0.129748410
orbit1                   orbit1 0.129725520
orbit5                   orbit5 0.128835431
graph24                 graph24 0.127432736
bigcom8                 bigcom8 0.121292742
orbit46                 orbit46 0.117706533
graph28                 graph28 0.115340756
orbit59                 orbit59 0.113872695
selfinter             selfinter 0.108898861
bigcom3                 bigcom3 0.093724939
orbit23                 orbit23 0.092704792
evcent                   evcent 0.089721730
bigcom40               bigcom40 0.081478517
orbit12                 orbit12 0.077930670
membership_s1     membership_s1 0.066252478
graph7                   graph7 0.065349803
graph0                   graph0 0.062697284
membership_s4     membership_s4 0.060191904
membership_s36   membership_s36 0.056791710
orbit15                 orbit15 0.042682881
membership_s18   membership_s18 0.042175807
close                     close 0.039512230
orbit43                 orbit43 0.034234712
membership_s30   membership_s30 0.028836736
coreness               coreness 0.026558334
orbit44                 orbit44 0.024674285
upto_third           upto_third 0.021727122
membership_s21   membership_s21 0.020499058
orbit69                 orbit69 0.011216972
bigcom4                 bigcom4 0.010313951
membership_s27   membership_s27 0.009006265
orbit13                 orbit13 0.008988818
second                   second 0.007952377
bigcom28               bigcom28 0.005121103
graph8                   graph8 0.000000000
graph29                 graph29 0.000000000
orbit0                   orbit0 0.000000000
orbit3                   orbit3 0.000000000
orbit6                   orbit6 0.000000000
orbit7                   orbit7 0.000000000
orbit8                   orbit8 0.000000000
orbit14                 orbit14 0.000000000
orbit34                 orbit34 0.000000000
orbit60                 orbit60 0.000000000
orbit61                 orbit61 0.000000000
orbit67                 orbit67 0.000000000
orbit68                 orbit68 0.000000000
orbit71                 orbit71 0.000000000
orbit72                 orbit72 0.000000000
AP                           AP 0.000000000
eccrad                   eccrad 0.000000000
first                     first 0.000000000
bigcom1                 bigcom1 0.000000000
bigcom2                 bigcom2 0.000000000
bigcom6                 bigcom6 0.000000000
bigcom9                 bigcom9 0.000000000
bigcom11               bigcom11 0.000000000
bigcom13               bigcom13 0.000000000
bigcom15               bigcom15 0.000000000
bigcom16               bigcom16 0.000000000
bigcom21               bigcom21 0.000000000
bigcom22               bigcom22 0.000000000
bigcom24               bigcom24 0.000000000
bigcom31               bigcom31 0.000000000
bigcom32               bigcom32 0.000000000
bigcom33               bigcom33 0.000000000
bigcom34               bigcom34 0.000000000
bigcom36               bigcom36 0.000000000
bigcom37               bigcom37 0.000000000
bigcom38               bigcom38 0.000000000
bigcom39               bigcom39 0.000000000
bigcom43               bigcom43 0.000000000
bigcom44               bigcom44 0.000000000
bigcom46               bigcom46 0.000000000
bigcom47               bigcom47 0.000000000
bigcom49               bigcom49 0.000000000
bigcom50               bigcom50 0.000000000
bigcom51               bigcom51 0.000000000
bigcom52               bigcom52 0.000000000
bigcom54               bigcom54 0.000000000
bigcom56               bigcom56 0.000000000
bigcom62               bigcom62 0.000000000
bigcom66               bigcom66 0.000000000
bigcom68               bigcom68 0.000000000
bigcom69               bigcom69 0.000000000
bigcom71               bigcom71 0.000000000
bigcom72               bigcom72 0.000000000
bigcom73               bigcom73 0.000000000
bigcom74               bigcom74 0.000000000
bigcom75               bigcom75 0.000000000
bigcom76               bigcom76 0.000000000
bigcom77               bigcom77 0.000000000
bigcom79               bigcom79 0.000000000
bigcom80               bigcom80 0.000000000
bigcom82               bigcom82 0.000000000
bigcom83               bigcom83 0.000000000
bigcom84               bigcom84 0.000000000
bigcom85               bigcom85 0.000000000
bigcom87               bigcom87 0.000000000
bigcom89               bigcom89 0.000000000
bigcom91               bigcom91 0.000000000
bigcom93               bigcom93 0.000000000
bigcom96               bigcom96 0.000000000
bigcom97               bigcom97 0.000000000
bigcom98               bigcom98 0.000000000
bigcom99               bigcom99 0.000000000
bigcom101             bigcom101 0.000000000
bigcom104             bigcom104 0.000000000
bigcom106             bigcom106 0.000000000
bigcom109             bigcom109 0.000000000
bigcom113             bigcom113 0.000000000
bigcom116             bigcom116 0.000000000
bigcom120             bigcom120 0.000000000
bigcom123             bigcom123 0.000000000
bigcom126             bigcom126 0.000000000
bigcom127             bigcom127 0.000000000
bigcom137             bigcom137 0.000000000
bigcom139             bigcom139 0.000000000
bigcom140             bigcom140 0.000000000
bigcom143             bigcom143 0.000000000
bigcom145             bigcom145 0.000000000
bigcom146             bigcom146 0.000000000
bigcom147             bigcom147 0.000000000
bigcom149             bigcom149 0.000000000
bigcom153             bigcom153 0.000000000
bigcom154             bigcom154 0.000000000
bigcom156             bigcom156 0.000000000
bigcom157             bigcom157 0.000000000
bigcom158             bigcom158 0.000000000
bigcom160             bigcom160 0.000000000
bigcom161             bigcom161 0.000000000
bigcom162             bigcom162 0.000000000
bigcom164             bigcom164 0.000000000
bigcom166             bigcom166 0.000000000
bigcom167             bigcom167 0.000000000
bigcom171             bigcom171 0.000000000
bigcom173             bigcom173 0.000000000
bigcom175             bigcom175 0.000000000
bigcom176             bigcom176 0.000000000
bigcom177             bigcom177 0.000000000
bigcom178             bigcom178 0.000000000
bigcom180             bigcom180 0.000000000
bigcom181             bigcom181 0.000000000
bigcom184             bigcom184 0.000000000
bigcom186             bigcom186 0.000000000
bigcom187             bigcom187 0.000000000
bigcom189             bigcom189 0.000000000
bigcom194             bigcom194 0.000000000
bigcom195             bigcom195 0.000000000
bigcom196             bigcom196 0.000000000
bigcom204             bigcom204 0.000000000
bigcom205             bigcom205 0.000000000
bigcom212             bigcom212 0.000000000
bigcom214             bigcom214 0.000000000
bigcom222             bigcom222 0.000000000
bigcom223             bigcom223 0.000000000
bigcom226             bigcom226 0.000000000
bigcom227             bigcom227 0.000000000
bigcom229             bigcom229 0.000000000
bigcom233             bigcom233 0.000000000
bigcom236             bigcom236 0.000000000
bigcom237             bigcom237 0.000000000
bigcom246             bigcom246 0.000000000
bigcom248             bigcom248 0.000000000
bigcom249             bigcom249 0.000000000
bigcom250             bigcom250 0.000000000
bigcom254             bigcom254 0.000000000
bigcom266             bigcom266 0.000000000
bigcom269             bigcom269 0.000000000
bigcom272             bigcom272 0.000000000
bigcom281             bigcom281 0.000000000
bigcom291             bigcom291 0.000000000
bigcom292             bigcom292 0.000000000
bigcom295             bigcom295 0.000000000
bigcom299             bigcom299 0.000000000
bigcom301             bigcom301 0.000000000
bigcom306             bigcom306 0.000000000
bigcom309             bigcom309 0.000000000
bigcom314             bigcom314 0.000000000
bigcom321             bigcom321 0.000000000
bigcom341             bigcom341 0.000000000
bigcom350             bigcom350 0.000000000
bigcom353             bigcom353 0.000000000
bigcom359             bigcom359 0.000000000
bigcom363             bigcom363 0.000000000
bigcom365             bigcom365 0.000000000
bigcom385             bigcom385 0.000000000
bigcom386             bigcom386 0.000000000
bigcom408             bigcom408 0.000000000
bigcom412             bigcom412 0.000000000
bigcom480             bigcom480 0.000000000
membership_s3     membership_s3 0.000000000
membership_s5     membership_s5 0.000000000
membership_s7     membership_s7 0.000000000
membership_s8     membership_s8 0.000000000
membership_s9     membership_s9 0.000000000
membership_s11   membership_s11 0.000000000
membership_s12   membership_s12 0.000000000
membership_s14   membership_s14 0.000000000
membership_s15   membership_s15 0.000000000
membership_s16   membership_s16 0.000000000
membership_s17   membership_s17 0.000000000
membership_s20   membership_s20 0.000000000
membership_s22   membership_s22 0.000000000
membership_s24   membership_s24 0.000000000
membership_s25   membership_s25 0.000000000
membership_s26   membership_s26 0.000000000
membership_s28   membership_s28 0.000000000
membership_s31   membership_s31 0.000000000
membership_s32   membership_s32 0.000000000
membership_s33   membership_s33 0.000000000
membership_s37   membership_s37 0.000000000
pdi                         pdi 0.000000000
[1] "Dataset: all_TnotC Model RF, run: 6 of 10 2015-06-17 23:37:26"
     |      Out-of-bag   |
Tree |      MSE  %Var(y) |
   1 | 0.008123   188.41 |
   2 | 0.007293   169.17 |
   3 | 0.007927   183.87 |
   4 | 0.006783   157.32 |
   5 |  0.00723   167.71 |
   6 | 0.007077   164.15 |
   7 | 0.006649   154.23 |
   8 | 0.006393   148.28 |
   9 | 0.006388   148.17 |
  10 | 0.006079   141.01 |
  11 | 0.005858   135.87 |
  12 | 0.005767   133.77 |
  13 | 0.005705   132.32 |
  14 | 0.005553   128.79 |
  15 | 0.005551   128.75 |
  16 | 0.005478   127.06 |
  17 | 0.005431   125.96 |
  18 | 0.005363   124.38 |
  19 | 0.005298   122.89 |
  20 | 0.005261   122.04 |
  21 | 0.005196   120.52 |
  22 |  0.00518   120.16 |
  23 | 0.005162   119.74 |
  24 | 0.005165   119.80 |
  25 | 0.005159   119.66 |
  26 | 0.005145   119.35 |
  27 | 0.005142   119.28 |
  28 | 0.005137   119.15 |
  29 | 0.005145   119.34 |
  30 | 0.005098   118.25 |
  31 | 0.005084   117.93 |
  32 | 0.005068   117.54 |
  33 | 0.005046   117.05 |
  34 | 0.005037   116.84 |
  35 | 0.005022   116.49 |
  36 | 0.005018   116.39 |
  37 | 0.005014   116.29 |
  38 | 0.004995   115.86 |
  39 | 0.004983   115.58 |
  40 | 0.004976   115.42 |
  41 | 0.004985   115.63 |
  42 | 0.004989   115.71 |
  43 | 0.004981   115.54 |
  44 | 0.004979   115.48 |
  45 |  0.00496   115.05 |
  46 | 0.004959   115.01 |
  47 | 0.004971   115.30 |
  48 |  0.00497   115.29 |
  49 | 0.004969   115.26 |
  50 | 0.004963   115.11 |
  51 | 0.004956   114.95 |
  52 | 0.004951   114.84 |
  53 | 0.004948   114.76 |
  54 | 0.004946   114.73 |
  55 | 0.004946   114.73 |
  56 | 0.004942   114.62 |
  57 | 0.004946   114.72 |
  58 | 0.004953   114.88 |
  59 | 0.004947   114.75 |
  60 | 0.004949   114.78 |
  61 | 0.004946   114.73 |
  62 | 0.004944   114.68 |
  63 | 0.004939   114.57 |
  64 | 0.004938   114.53 |
  65 |  0.00493   114.36 |
  66 | 0.004927   114.27 |
  67 | 0.004919   114.09 |
  68 | 0.004919   114.09 |
  69 | 0.004915   114.01 |
  70 | 0.004916   114.02 |
  71 | 0.004906   113.80 |
  72 |   0.0049   113.66 |
  73 | 0.004892   113.47 |
  74 | 0.004895   113.54 |
  75 | 0.004891   113.44 |
  76 | 0.004894   113.52 |
  77 | 0.004887   113.35 |
  78 | 0.004886   113.33 |
  79 | 0.004886   113.33 |
  80 |  0.00488   113.19 |
  81 | 0.004876   113.09 |
  82 | 0.004868   112.90 |
  83 | 0.004869   112.94 |
  84 | 0.004868   112.90 |
  85 | 0.004864   112.81 |
  86 |  0.00486   112.73 |
  87 | 0.004858   112.69 |
  88 |  0.00486   112.72 |
  89 | 0.004856   112.63 |
  90 | 0.004849   112.47 |
  91 | 0.004848   112.46 |
  92 | 0.004848   112.44 |
  93 |  0.00485   112.49 |
  94 | 0.004845   112.38 |
  95 | 0.004842   112.30 |
  96 | 0.004842   112.30 |
  97 | 0.004838   112.22 |
  98 | 0.004837   112.18 |
  99 | 0.004837   112.20 |
 100 | 0.004838   112.21 |
[1] "Random Forest variable coefficients"
                      %IncMSE IncNodePurity
graph5           3.100531e-03  2.214336e-01
graph6           1.502009e-03  2.353052e-01
graph7           3.366042e-03  1.184246e-01
graph8           3.399271e-05  2.731062e-02
graph9           1.887031e-03  2.192274e-01
graph10          3.102138e-03  2.562117e-01
graph11          3.164229e-03  2.131680e-01
graph12          3.650758e-03  3.642017e-01
graph13          1.060217e-03  2.442534e-01
graph14          7.046015e-04  3.441759e-01
graph15          2.348017e-03  1.451426e-01
graph16          3.041550e-03  3.772069e-01
graph17          5.439902e-03  3.128886e-01
graph18          1.828856e-03  1.352339e-01
graph19          3.352235e-04  2.203036e-01
graph20          4.473881e-03  3.290952e-01
graph21          2.544546e-03  2.183561e-01
graph22          1.091782e-03  1.042420e-01
graph23          4.059924e-03  3.552392e-01
graph24          2.111894e-03  1.560534e-01
graph25          7.500924e-04  1.478089e-01
graph26          1.504842e-03  9.804602e-02
graph27          1.134690e-04  2.889235e-02
graph28          7.352757e-05  7.261844e-02
graph29          1.090764e-05  1.748411e-02
orbit0           5.206504e-05  3.282124e-02
orbit1           3.239550e-03  3.925086e-01
orbit2           4.387267e-04  2.079108e-01
orbit3           1.123212e-04  4.279428e-02
orbit4           2.591775e-03  2.674579e-01
orbit5           2.872446e-03  1.590984e-01
orbit6           5.060024e-03  3.587081e-01
orbit7           6.135049e-04  2.029147e-01
orbit8           2.550807e-03  1.902280e-01
orbit9           3.870859e-04  2.059166e-01
orbit10          2.168278e-03  1.482450e-01
orbit11          1.013207e-03  1.593495e-01
orbit12          9.734963e-04  6.566207e-02
orbit13          1.027734e-03  1.550186e-01
orbit14          7.033126e-05  2.201840e-02
orbit15          2.116562e-03  2.022538e-01
orbit16          2.721125e-03  2.111911e-01
orbit17          7.857335e-04  1.407866e-01
orbit18          3.684930e-03  4.140716e-01
orbit19          9.644094e-04  1.629656e-01
orbit20          4.815037e-03  2.243989e-01
orbit21          2.576212e-03  2.056115e-01
orbit22          3.084356e-03  2.421693e-01
orbit23          7.184443e-04  1.960622e-01
orbit24          3.399400e-03  4.603692e-01
orbit25          4.482389e-03  2.654281e-01
orbit26          1.630469e-03  7.586605e-02
orbit27          4.688183e-03  3.888394e-01
orbit28          3.693628e-03  2.505872e-01
orbit29          1.046422e-03  1.405211e-01
orbit30          9.352609e-03  2.144923e-01
orbit31          2.608149e-03  3.375289e-01
orbit32          3.964274e-03  2.590817e-01
orbit33          1.014663e-03  1.144343e-01
orbit34          1.203032e-03  2.617149e-01
orbit35          2.021395e-03  3.073916e-01
orbit36          1.212512e-03  3.411333e-01
orbit37          2.118088e-03  2.664283e-01
orbit38          1.787480e-03  7.816222e-02
orbit39          2.772343e-03  3.716675e-01
orbit40          4.585520e-03  2.136025e-01
orbit41          6.112707e-04  1.569330e-01
orbit42          1.429459e-03  7.758376e-02
orbit43          1.081673e-03  1.809489e-01
orbit44          4.614258e-04  6.164358e-02
orbit45          1.516298e-03  2.079731e-01
orbit46          4.255864e-04  1.765685e-01
orbit47          7.716146e-04  5.585870e-02
orbit48          5.543601e-04  6.210290e-02
orbit49          5.881814e-03  4.041452e-01
orbit50          1.102506e-03  1.680712e-01
orbit51          2.742064e-03  3.470138e-01
orbit52          3.596878e-03  2.303151e-01
orbit53          8.053278e-04  1.258689e-01
orbit54          1.012362e-03  1.534912e-01
orbit55          9.011689e-05  1.842653e-01
orbit56          1.243248e-02  1.080749e+00
orbit57          6.380061e-04  7.129766e-02
orbit58          1.161349e-04  7.902402e-02
orbit59          2.871799e-03  2.444962e-01
orbit60          1.742587e-03  1.625477e-01
orbit61          5.739384e-05  5.269501e-03
orbit62          7.545783e-04  2.014506e-01
orbit63          8.434460e-04  1.425044e-01
orbit64          2.297949e-04  6.076974e-02
orbit65          2.005225e-03  3.021669e-01
orbit66          1.711578e-04  1.812135e-02
orbit67          2.482525e-05  6.767981e-02
orbit68          6.750909e-05  2.110493e-02
orbit69          1.790816e-05  3.999701e-02
orbit70          2.249579e-04  2.287604e-01
orbit71          5.235918e-05  2.175660e-02
orbit72          3.343778e-06  2.591468e-02
AP               1.810774e-07  1.567460e-02
bet              2.580225e-03  2.736838e-01
ecc              2.036400e-04  3.540362e-02
eccrad           3.099366e-05  1.397081e-02
close            1.946360e-03  3.305832e-01
constraint       5.041380e-03  3.561653e-01
coreness         2.558582e-03  1.428457e-01
knn              4.655492e-03  5.708204e-01
hubscore         2.929502e-03  1.335261e-01
pagerank         3.714021e-03  9.269550e-01
trans            1.055965e-03  3.446212e-01
evcent           1.314005e-03  1.380341e-01
first            9.087277e-05  3.029924e-02
upto_second      1.394755e-03  2.204919e-01
upto_third       2.542087e-03  2.880910e-01
upto_fourth      2.582067e-03  2.000307e-01
upto_fifth       2.102755e-03  1.569508e-01
upto_sixth       7.909176e-04  1.153286e-01
second           1.024289e-03  2.247863e-01
third            3.742344e-03  5.983446e-01
fourth           1.767736e-03  6.892287e-01
fifth            2.044288e-03  6.653344e-01
sixth            3.789063e-03  2.940949e-01
ratio1           3.881625e-03  5.362237e-01
ratio2           4.385034e-03  1.064443e+00
ratio3           2.140005e-03  5.372399e-01
ratio4           2.266910e-03  6.221352e-01
ratio5           6.907685e-04  9.277951e-01
ratio6           6.352220e-04  3.342193e-01
selfinter        1.317063e-04  8.863259e-02
walktrap_vertex  9.399970e-04  6.157585e-01
bigcom1         -2.852579e-06  3.092141e-04
bigcom2          0.000000e+00  0.000000e+00
bigcom3          7.543048e-05  1.798618e-02
bigcom4          1.353201e-05  1.887212e-02
bigcom6          0.000000e+00  0.000000e+00
bigcom8          9.596468e-05  9.238618e-02
bigcom9          0.000000e+00  4.336809e-21
bigcom11         0.000000e+00  0.000000e+00
bigcom13         0.000000e+00  4.336809e-21
bigcom15         0.000000e+00  8.673617e-21
bigcom16         0.000000e+00  0.000000e+00
bigcom21         0.000000e+00  1.084202e-21
bigcom22         0.000000e+00  0.000000e+00
bigcom24         0.000000e+00  0.000000e+00
bigcom26         2.173220e-04  1.806744e-01
bigcom28        -8.592266e-06  6.173964e-02
bigcom30         7.928302e-05  7.851770e-02
bigcom31         0.000000e+00  0.000000e+00
bigcom32         0.000000e+00  0.000000e+00
bigcom33         0.000000e+00  0.000000e+00
bigcom34         0.000000e+00  0.000000e+00
bigcom36         0.000000e+00  0.000000e+00
bigcom37         0.000000e+00  0.000000e+00
bigcom38         0.000000e+00  0.000000e+00
bigcom39         0.000000e+00  0.000000e+00
bigcom40         5.755968e-05  6.687723e-02
bigcom43         0.000000e+00  0.000000e+00
bigcom44         0.000000e+00  5.421011e-22
bigcom46         0.000000e+00  5.421011e-22
bigcom47         0.000000e+00  0.000000e+00
bigcom49         0.000000e+00  0.000000e+00
bigcom50         0.000000e+00  0.000000e+00
bigcom51         0.000000e+00  0.000000e+00
bigcom52         0.000000e+00  0.000000e+00
bigcom54         0.000000e+00  0.000000e+00
bigcom56         0.000000e+00  0.000000e+00
bigcom62         0.000000e+00  0.000000e+00
bigcom66         0.000000e+00  0.000000e+00
bigcom68         0.000000e+00  0.000000e+00
bigcom69         0.000000e+00  0.000000e+00
bigcom71         0.000000e+00  0.000000e+00
bigcom72         0.000000e+00  0.000000e+00
bigcom73         0.000000e+00  0.000000e+00
bigcom74         0.000000e+00  0.000000e+00
bigcom75         0.000000e+00  0.000000e+00
bigcom76         0.000000e+00  0.000000e+00
bigcom77         0.000000e+00  0.000000e+00
bigcom79         0.000000e+00  0.000000e+00
bigcom80         0.000000e+00  0.000000e+00
bigcom82         0.000000e+00  0.000000e+00
bigcom83         0.000000e+00  0.000000e+00
bigcom84         2.261924e-05  3.782803e-01
bigcom85         0.000000e+00  0.000000e+00
bigcom87         0.000000e+00  0.000000e+00
bigcom89         4.000207e-06  5.271327e-01
bigcom91         0.000000e+00  0.000000e+00
bigcom92         3.052042e-05  3.952374e-02
bigcom93         0.000000e+00  1.084202e-21
bigcom96         0.000000e+00  0.000000e+00
bigcom97         0.000000e+00  8.673617e-21
bigcom98         0.000000e+00  0.000000e+00
bigcom99         0.000000e+00  0.000000e+00
bigcom101        0.000000e+00  1.084202e-21
bigcom104        0.000000e+00  4.336809e-21
bigcom106        0.000000e+00  0.000000e+00
bigcom109        0.000000e+00  0.000000e+00
bigcom113        0.000000e+00  0.000000e+00
bigcom116        0.000000e+00  5.421011e-22
bigcom120       -2.208315e-05  3.199422e-01
bigcom123       -3.875046e-05  4.023324e-01
bigcom126        0.000000e+00  0.000000e+00
bigcom127        0.000000e+00  0.000000e+00
bigcom137        0.000000e+00  0.000000e+00
bigcom139        0.000000e+00  4.336809e-21
bigcom140        0.000000e+00  8.673617e-21
bigcom143        0.000000e+00  0.000000e+00
bigcom145        0.000000e+00  0.000000e+00
bigcom146        0.000000e+00  0.000000e+00
bigcom147        0.000000e+00  4.336809e-21
bigcom149        0.000000e+00  0.000000e+00
bigcom153        0.000000e+00  0.000000e+00
bigcom154        0.000000e+00  4.336809e-21
bigcom156        0.000000e+00  1.084202e-21
bigcom157        0.000000e+00  0.000000e+00
bigcom158        0.000000e+00  0.000000e+00
bigcom160        0.000000e+00  0.000000e+00
bigcom161        0.000000e+00  0.000000e+00
bigcom162        0.000000e+00  0.000000e+00
bigcom164        0.000000e+00  0.000000e+00
bigcom166        0.000000e+00  0.000000e+00
bigcom167        0.000000e+00  0.000000e+00
bigcom171        0.000000e+00  0.000000e+00
bigcom173        0.000000e+00  0.000000e+00
bigcom175        0.000000e+00  0.000000e+00
bigcom176        0.000000e+00  0.000000e+00
bigcom177        0.000000e+00  4.336809e-21
bigcom178        0.000000e+00  0.000000e+00
bigcom180        0.000000e+00  4.336809e-21
bigcom181        0.000000e+00  0.000000e+00
bigcom184        0.000000e+00  0.000000e+00
bigcom186        0.000000e+00  0.000000e+00
bigcom187        0.000000e+00  8.673617e-21
bigcom189        0.000000e+00  0.000000e+00
bigcom194       -1.920318e-06  3.164827e-01
bigcom195        0.000000e+00  0.000000e+00
bigcom196        0.000000e+00  0.000000e+00
bigcom204        0.000000e+00  0.000000e+00
bigcom205        0.000000e+00  0.000000e+00
bigcom212        0.000000e+00  0.000000e+00
bigcom214        0.000000e+00  0.000000e+00
bigcom222        0.000000e+00  0.000000e+00
bigcom223        0.000000e+00  0.000000e+00
bigcom226        0.000000e+00  0.000000e+00
bigcom227        0.000000e+00  0.000000e+00
bigcom229        0.000000e+00  0.000000e+00
bigcom233        0.000000e+00  0.000000e+00
bigcom236        0.000000e+00  0.000000e+00
bigcom237        0.000000e+00  5.421011e-22
bigcom246        0.000000e+00  5.421011e-22
bigcom248        0.000000e+00  0.000000e+00
bigcom249        0.000000e+00  0.000000e+00
bigcom250        0.000000e+00  4.336809e-21
bigcom254        0.000000e+00  0.000000e+00
bigcom266        0.000000e+00  0.000000e+00
bigcom269        0.000000e+00  0.000000e+00
bigcom272        0.000000e+00  0.000000e+00
bigcom274       -4.259379e-06  1.964600e-02
bigcom281        0.000000e+00  0.000000e+00
bigcom291        0.000000e+00  0.000000e+00
bigcom292        0.000000e+00  0.000000e+00
bigcom295        0.000000e+00  0.000000e+00
bigcom299       -1.661609e-06  3.790899e-01
bigcom301        0.000000e+00  8.673617e-21
bigcom306        0.000000e+00  0.000000e+00
bigcom309        0.000000e+00  0.000000e+00
bigcom314        0.000000e+00  0.000000e+00
bigcom321        0.000000e+00  0.000000e+00
bigcom341        0.000000e+00  0.000000e+00
bigcom350        0.000000e+00  0.000000e+00
bigcom353        0.000000e+00  0.000000e+00
bigcom359        0.000000e+00  0.000000e+00
bigcom363        0.000000e+00  0.000000e+00
bigcom365        0.000000e+00  0.000000e+00
bigcom385        0.000000e+00  0.000000e+00
bigcom386        0.000000e+00  4.878910e-21
bigcom408        0.000000e+00  0.000000e+00
bigcom412        0.000000e+00  1.084202e-21
bigcom480        0.000000e+00  0.000000e+00
spin_vertex      4.042195e-04  5.101499e-01
membership_s1    2.485116e-05  2.556194e-02
membership_s3    0.000000e+00  0.000000e+00
membership_s4    3.599501e-04  8.457888e-02
membership_s5    1.304039e-05  1.017602e-02
membership_s6   -3.955627e-06  3.349793e-02
membership_s7    0.000000e+00  8.131516e-21
membership_s8    0.000000e+00  0.000000e+00
membership_s9    0.000000e+00  0.000000e+00
membership_s11   0.000000e+00  0.000000e+00
membership_s12   0.000000e+00  0.000000e+00
membership_s14   0.000000e+00  0.000000e+00
membership_s15   0.000000e+00  4.878910e-21
membership_s16   0.000000e+00  0.000000e+00
membership_s17   0.000000e+00  0.000000e+00
membership_s18  -4.703194e-06  6.136630e-03
membership_s20   0.000000e+00  0.000000e+00
membership_s21   1.382367e-05  3.259773e-01
membership_s22   0.000000e+00  0.000000e+00
membership_s24   0.000000e+00  0.000000e+00
membership_s25   0.000000e+00  0.000000e+00
membership_s26   0.000000e+00  0.000000e+00
membership_s27   9.785019e-06  3.278233e-02
membership_s28   0.000000e+00  0.000000e+00
membership_s30   6.051964e-05  4.097070e-02
membership_s31  -1.320778e-05  7.032275e-02
membership_s32   8.236385e-06  1.178751e-02
membership_s33   0.000000e+00  0.000000e+00
membership_s36   1.326831e-04  1.595386e-01
membership_s37   9.182526e-07  2.380952e-03
V1               1.724052e-03  9.154827e-01
V2               2.697092e-03  8.794322e-01
pdi              2.243158e-06  8.511905e-03
adhesion         1.293987e-02  1.065363e+00
cohesion         1.433160e-02  1.307802e+00
inner            1.734347e-03  8.002429e-01
outer            1.215726e-03  5.975966e-01
ioratio          3.616011e-03  9.594581e-01
comsize          1.330073e-03  9.182936e-01
[1] "Dataset: all_TnotC Model GLM, run: 6 of 10 2015-06-17 23:40:44"
[1] "glmnet variable coefficients"
                         [,1]          [,2]
(Intercept)     -5.437828e+00 -5.444928e+00
graph0           5.289837e-42  8.566586e-07
graph1           1.931417e-47 -7.438208e-11
graph2           2.892593e-42  4.849622e-07
graph3           1.867687e-46  2.944273e-11
graph4          -4.497597e-48 -8.847815e-13
graph5           9.722893e-44  1.639094e-08
graph6           1.146202e-45  1.769930e-10
graph7           1.188899e-43  2.002189e-08
graph8           1.884778e-42  3.155324e-07
graph9           5.058017e-48  8.216819e-13
graph10         -6.100199e-50 -1.371409e-14
graph11         -1.128069e-50 -2.167771e-15
graph12          5.659381e-48  8.171450e-13
graph13          8.981626e-47  1.488167e-11
graph14         -8.219525e-49 -1.689652e-13
graph15          4.120582e-45  6.975511e-10
graph16          2.166410e-47  3.150739e-12
graph17          5.851659e-47  9.135399e-12
graph18          2.636186e-45  4.432533e-10
graph19          3.608672e-46  5.870413e-11
graph20          1.505788e-45  1.946296e-10
graph21          2.177993e-45  3.588077e-10
graph22          8.933894e-45  1.505375e-09
graph23          2.588883e-45  4.260819e-10
graph24          4.973784e-45  8.310560e-10
graph25          1.474384e-44  2.329220e-09
graph26          2.397127e-44  4.036659e-09
graph27          7.340462e-44  1.160541e-08
graph28          1.725919e-43  2.894006e-08
graph29          1.089930e-42  1.744074e-07
orbit0           5.289837e-42  8.565537e-07
orbit1           2.579323e-43  4.446042e-08
orbit2          -1.769062e-45 -3.865308e-10
orbit3           2.892593e-42  4.849157e-07
orbit4           7.120956e-45  1.233853e-09
orbit5           9.908132e-47  1.385330e-11
orbit6          -2.556364e-46 -4.745804e-11
orbit7          -3.602877e-48 -7.190741e-13
orbit8           9.722893e-44  1.638939e-08
orbit9           2.227510e-43  3.923369e-08
orbit10          1.724316e-44  2.944867e-09
orbit11         -5.309930e-46 -1.208595e-10
orbit12          1.075005e-42  1.885749e-07
orbit13          5.543904e-44  8.274309e-09
orbit14          1.884778e-42  3.154890e-07
orbit15          1.706705e-46  2.959307e-11
orbit16          2.983996e-48  4.427537e-13
orbit17          4.518714e-47  7.572817e-12
orbit18          5.202740e-47  9.150783e-12
orbit19          5.908545e-48  9.819798e-13
orbit20         -2.207129e-48 -4.686211e-13
orbit21         -9.817590e-50 -1.988397e-14
orbit22         -7.451987e-49 -1.356199e-13
orbit23         -6.793286e-51 -1.352050e-15
orbit24          1.107820e-45  1.951421e-10
orbit25          5.371044e-46  9.348199e-11
orbit26         -2.181340e-48 -5.783612e-13
orbit27          3.138377e-45  5.361721e-10
orbit28          2.759863e-46  4.605740e-11
orbit29          6.997693e-46  1.208266e-10
orbit30          2.137550e-47  1.524719e-12
orbit31          2.795825e-47  4.601675e-12
orbit32         -6.900334e-48 -1.621264e-12
orbit33         -8.166305e-49 -1.631157e-13
orbit34          4.120582e-45  6.974360e-10
orbit35          4.642337e-45  8.063140e-10
orbit36          4.896347e-46  8.106251e-11
orbit37          5.633665e-46  9.558950e-11
orbit38         -1.819794e-47 -3.874012e-12
orbit39          1.869922e-44  3.321269e-09
orbit40          2.850613e-45  5.011034e-10
orbit41          2.008858e-46  2.869396e-11
orbit42         -4.902961e-47 -1.010416e-11
orbit43          1.864977e-44  3.269460e-09
orbit44         -1.148535e-45 -2.391785e-10
orbit45          2.871420e-44  5.012434e-09
orbit46          1.191841e-44  2.082369e-09
orbit47          1.681528e-46  2.023263e-11
orbit48          5.896689e-46  9.360222e-11
orbit49          5.087867e-44  8.888891e-09
orbit50         -4.271506e-45 -8.450489e-10
orbit51          1.448355e-44  2.477964e-09
orbit52          4.746765e-44  8.247720e-09
orbit53          1.121098e-45  1.554479e-10
orbit54          1.394846e-43  2.472967e-08
orbit55         -5.058969e-46 -1.963824e-10
orbit56          3.306051e-43  5.866238e-08
orbit57          7.721653e-45  1.318548e-09
orbit58         -1.226118e-45 -2.815875e-10
orbit59          9.094107e-44  1.602746e-08
orbit60          1.166274e-44  1.949984e-09
orbit61         -2.417257e-45 -5.588070e-10
orbit62          3.307249e-43  5.636878e-08
orbit63          2.025104e-44  3.044154e-09
orbit64          3.184632e-44  4.992243e-09
orbit65          1.191680e-42  2.112218e-07
orbit66          1.128985e-43  1.949312e-08
orbit67          8.413936e-45  1.104245e-09
orbit68          1.907234e-43  3.201312e-08
orbit69         -1.684415e-43 -3.454314e-08
orbit70          1.919756e-42  3.377935e-07
orbit71          5.602198e-44  7.371223e-09
orbit72          1.089930e-42  1.742995e-07
AP              -9.306586e-40 -1.717120e-04
bet             -1.895095e-46 -4.318825e-11
ecc             -9.796531e-42 -2.704582e-07
eccrad          -5.877920e-41 -1.622806e-06
close            7.884995e-39  1.360202e-03
constraint      -1.203392e-39 -2.128580e-04
coreness         4.457082e-41  7.640329e-06
knn             -1.859236e-42 -3.344894e-07
hubscore         1.449872e-38  2.493698e-03
pagerank        -1.296137e-38 -2.335182e-03
trans           -2.384928e-39 -4.308520e-04
evcent           1.451553e-38  2.496311e-03
first            5.289837e-42  8.560503e-07
upto_second      1.802358e-43  2.999265e-08
upto_third       6.758215e-44  1.163943e-08
upto_fourth      1.667205e-43  2.955311e-08
upto_fifth       5.423465e-43  9.704295e-08
upto_sixth       7.928821e-43  1.420532e-07
second           1.809086e-43  3.013004e-08
third            8.401658e-44  1.461885e-08
fourth          -2.237093e-44 -3.235528e-09
fifth           -1.595534e-43 -2.811064e-08
sixth           -7.079265e-43 -1.266248e-07
ratio1          -1.939596e-42 -3.487231e-07
ratio2           4.694724e-41  8.485529e-06
ratio3          -9.189877e-42 -1.645814e-06
ratio4          -8.189441e-42 -1.467013e-06
ratio5          -5.276592e-42 -9.451887e-07
ratio6          -6.952507e-43 -1.243220e-07
selfinter       -7.116610e-40 -1.314792e-04
walktrap_vertex  2.115578e-39  3.802818e-04
bigcom1         -1.289095e-39 -2.328602e-04
bigcom2         -4.378199e-39 -7.895464e-04
bigcom3          1.816369e-39  3.282610e-04
bigcom4          7.068864e-40  1.263365e-04
bigcom6         -4.375646e-39 -7.890956e-04
bigcom8         -8.752251e-40 -1.590560e-04
bigcom9         -4.394315e-39 -7.924700e-04
bigcom11        -4.382217e-39 -7.903220e-04
bigcom13        -4.384778e-39 -7.905010e-04
bigcom15        -4.388075e-39 -7.909522e-04
bigcom16        -4.378564e-39 -7.896938e-04
bigcom21        -4.402787e-39 -7.942042e-04
bigcom22        -4.452425e-39 -8.042930e-04
bigcom24        -4.376375e-39 -7.892474e-04
bigcom26         5.576492e-39  1.006955e-03
bigcom28         3.429829e-39  6.153285e-04
bigcom30         4.529711e-39  8.184324e-04
bigcom31        -4.375646e-39 -7.888118e-04
bigcom32        -4.380390e-39 -7.898919e-04
bigcom33        -4.375646e-39 -7.893044e-04
bigcom34        -4.376010e-39 -7.887565e-04
bigcom36        -4.378929e-39 -7.891729e-04
bigcom37        -4.375281e-39 -7.878252e-04
bigcom38        -4.379294e-39 -7.898190e-04
bigcom39        -4.384778e-39 -7.909680e-04
bigcom40         6.970226e-40  1.237210e-04
bigcom43        -4.378199e-39 -7.896007e-04
bigcom44        -4.442633e-39 -8.026527e-04
bigcom46        -4.382217e-39 -7.902234e-04
bigcom47        -4.379659e-39 -7.899003e-04
bigcom49        -4.378929e-39 -7.898586e-04
bigcom50        -4.377104e-39 -7.894684e-04
bigcom51        -4.376010e-39 -7.888428e-04
bigcom52        -4.376010e-39 -7.895378e-04
bigcom54        -4.374917e-39 -7.889845e-04
bigcom56        -4.380024e-39 -7.903234e-04
bigcom62        -4.375646e-39 -7.891712e-04
bigcom66        -4.375646e-39 -7.889080e-04
bigcom68        -4.376010e-39 -7.890762e-04
bigcom69        -4.379659e-39 -7.899026e-04
bigcom71        -4.380024e-39 -7.899585e-04
bigcom72        -4.376375e-39 -7.891989e-04
bigcom73        -4.381120e-39 -7.903277e-04
bigcom74        -4.378929e-39 -7.902820e-04
bigcom75        -4.375646e-39 -7.889898e-04
bigcom76        -4.377834e-39 -7.895580e-04
bigcom77        -4.377834e-39 -7.901928e-04
bigcom79        -4.376010e-39 -7.890197e-04
bigcom80        -4.377834e-39 -7.891042e-04
bigcom82        -4.377104e-39 -7.889660e-04
bigcom83        -4.375646e-39 -7.883469e-04
bigcom84         1.640583e-37  2.962381e-02
bigcom85        -4.376740e-39 -7.887267e-04
bigcom87        -4.378564e-39 -7.897060e-04
bigcom89         1.977287e-37  3.570290e-02
bigcom91        -4.377834e-39 -7.893904e-04
bigcom92         2.455778e-38  4.435301e-03
bigcom93        -4.375646e-39 -7.888810e-04
bigcom96        -4.375646e-39 -7.892157e-04
bigcom97        -4.378929e-39 -7.904093e-04
bigcom98        -4.375646e-39 -7.884304e-04
bigcom99        -4.375646e-39 -7.891682e-04
bigcom101       -4.382217e-39 -7.898796e-04
bigcom104       -4.378929e-39 -7.898825e-04
bigcom106       -4.376375e-39 -7.888109e-04
bigcom109       -4.376010e-39 -7.892157e-04
bigcom113       -4.376375e-39 -7.877335e-04
bigcom116       -4.390642e-39 -7.922166e-04
bigcom120        1.640583e-37  2.962398e-02
bigcom123        1.400079e-37  2.528074e-02
bigcom126       -4.375646e-39 -7.883895e-04
bigcom127       -4.376375e-39 -7.886575e-04
bigcom137       -4.377834e-39 -7.899430e-04
bigcom139       -4.375646e-39 -7.890102e-04
bigcom140       -4.375646e-39 -7.887340e-04
bigcom143       -4.375646e-39 -7.892729e-04
bigcom145       -4.376375e-39 -7.898048e-04
bigcom146       -4.376740e-39 -7.895579e-04
bigcom147       -4.381851e-39 -7.909562e-04
bigcom149       -4.374917e-39 -7.887636e-04
bigcom153       -4.378564e-39 -7.893512e-04
bigcom154       -4.378199e-39 -7.897074e-04
bigcom156       -4.376010e-39 -7.889068e-04
bigcom157       -4.378929e-39 -7.891309e-04
bigcom158       -4.375281e-39 -7.889347e-04
bigcom160       -4.376010e-39 -7.891367e-04
bigcom161       -4.375646e-39 -7.886934e-04
bigcom162       -4.375646e-39 -7.885797e-04
bigcom164       -4.375646e-39 -7.890799e-04
bigcom166       -4.377104e-39 -7.889583e-04
bigcom167       -4.382217e-39 -7.906661e-04
bigcom171       -4.377834e-39 -7.905449e-04
bigcom173       -4.376375e-39 -7.891984e-04
bigcom175       -4.375646e-39 -7.883645e-04
bigcom176       -4.375646e-39 -7.884191e-04
bigcom177       -4.376010e-39 -7.885238e-04
bigcom178       -4.376375e-39 -7.898044e-04
bigcom180       -4.375646e-39 -7.887084e-04
bigcom181       -4.378929e-39 -7.897634e-04
bigcom184       -4.375646e-39 -7.892038e-04
bigcom186       -4.375646e-39 -7.888499e-04
bigcom187       -4.375646e-39 -7.885604e-04
bigcom189       -4.377469e-39 -7.898225e-04
bigcom194        1.640583e-37  2.962343e-02
bigcom195       -4.375646e-39 -7.886455e-04
bigcom196       -4.375281e-39 -7.887277e-04
bigcom204       -4.377104e-39 -7.894686e-04
bigcom205       -4.375281e-39 -7.888708e-04
bigcom212       -4.376010e-39 -7.888651e-04
bigcom214       -4.376375e-39 -7.888937e-04
bigcom222       -4.375646e-39 -7.890602e-04
bigcom223       -4.375646e-39 -7.886509e-04
bigcom226       -4.376010e-39 -7.890602e-04
bigcom227       -4.376010e-39 -7.890829e-04
bigcom229       -4.375646e-39 -7.892922e-04
bigcom233       -4.375646e-39 -7.884542e-04
bigcom236       -4.375646e-39 -7.892952e-04
bigcom237       -4.375646e-39 -7.887209e-04
bigcom246       -4.378199e-39 -7.898332e-04
bigcom248       -4.380024e-39 -7.901042e-04
bigcom249       -4.376010e-39 -7.893460e-04
bigcom250       -4.379659e-39 -7.901025e-04
bigcom254       -4.376010e-39 -7.895648e-04
bigcom266       -4.375281e-39 -7.885484e-04
bigcom269       -4.376375e-39 -7.890567e-04
bigcom272       -4.375646e-39 -7.884687e-04
bigcom274        1.673684e-38  3.021431e-03
bigcom281       -4.376375e-39 -7.885889e-04
bigcom291       -4.375646e-39 -7.890447e-04
bigcom292       -4.375281e-39 -7.893226e-04
bigcom295       -4.376375e-39 -7.892374e-04
bigcom299        2.482341e-37  4.482177e-02
bigcom301       -4.377834e-39 -7.892147e-04
bigcom306       -4.375646e-39 -7.886256e-04
bigcom309       -4.376010e-39 -7.892530e-04
bigcom314       -4.376010e-39 -7.887119e-04
bigcom321       -4.377834e-39 -7.891105e-04
bigcom341       -4.375281e-39 -7.890316e-04
bigcom350       -4.375646e-39 -7.893365e-04
bigcom353       -4.375646e-39 -7.887398e-04
bigcom359       -4.375281e-39 -7.893257e-04
bigcom363       -4.375281e-39 -7.879390e-04
bigcom365       -4.375646e-39 -7.889024e-04
bigcom385       -4.376375e-39 -7.895257e-04
bigcom386       -4.375646e-39 -7.892963e-04
bigcom408       -4.377834e-39 -7.897962e-04
bigcom412       -4.376010e-39 -7.899868e-04
bigcom480       -4.376010e-39 -7.888308e-04
spin_vertex     -2.394160e-40 -3.830042e-05
membership_s1    5.859739e-40  1.067930e-04
membership_s3   -4.381486e-39 -7.889716e-04
membership_s4    3.285079e-40  5.757124e-05
membership_s5   -1.458670e-39 -2.639637e-04
membership_s6    1.176827e-39  2.139833e-04
membership_s7   -3.024913e-39 -5.459086e-04
membership_s8   -4.377469e-39 -7.882736e-04
membership_s9   -4.380024e-39 -7.884054e-04
membership_s11  -4.377834e-39 -7.880595e-04
membership_s12  -4.378929e-39 -7.893975e-04
membership_s14  -4.377104e-39 -7.877034e-04
membership_s15  -4.437754e-39 -8.003712e-04
membership_s16  -4.378929e-39 -7.887932e-04
membership_s17  -4.377104e-39 -7.880521e-04
membership_s18   6.197605e-39  1.118493e-03
membership_s20  -4.375646e-39 -7.884601e-04
membership_s21   1.735106e-39  3.146654e-04
membership_s22  -4.385510e-39 -7.902326e-04
membership_s24  -4.386975e-39 -7.902152e-04
membership_s25  -4.382948e-39 -7.900836e-04
membership_s26  -4.379659e-39 -7.872475e-04
membership_s27  -6.684223e-40 -1.204552e-04
membership_s28  -4.380755e-39 -7.889842e-04
membership_s30   2.559137e-39  4.605861e-04
membership_s31  -1.113023e-39 -1.998069e-04
membership_s32  -1.496647e-39 -2.698354e-04
membership_s33  -4.376010e-39 -7.869475e-04
membership_s36   4.712486e-40  8.563474e-05
membership_s37  -4.411292e-39 -7.950108e-04
V1               2.476519e-39  4.450279e-04
V2               2.249196e-41  4.872459e-06
pdi             -2.291288e-37 -4.417222e-02
adhesion        -3.666962e-44 -6.483863e-09
cohesion         7.200117e-44  1.272577e-08
inner           -6.035750e-45 -1.212641e-09
outer           -1.844868e-44 -3.525754e-09
ioratio          6.684978e-39  1.204697e-03
comsize          4.064203e-43  7.290881e-08
[1] "Dataset: all_TnotC Model GBM, run: 7 of 10 2015-06-17 23:40:45"
Iter   TrainDeviance   ValidDeviance   StepSize   Improve
     1        0.0552            -nan     0.0100   -0.0000
     2        0.0541            -nan     0.0100    0.0000
     3        0.0535            -nan     0.0100    0.0000
     4        0.0527            -nan     0.0100   -0.0000
     5        0.0520            -nan     0.0100    0.0000
     6        0.0512            -nan     0.0100   -0.0000
     7        0.0507            -nan     0.0100   -0.0000
     8        0.0501            -nan     0.0100   -0.0000
     9        0.0495            -nan     0.0100   -0.0000
    10        0.0491            -nan     0.0100   -0.0000
    20        0.0445            -nan     0.0100   -0.0000
    40        0.0383            -nan     0.0100   -0.0000
    60        0.0337            -nan     0.0100    0.0000
    80        0.0301            -nan     0.0100   -0.0000
   100        0.0275            -nan     0.0100   -0.0000
   120        0.0252            -nan     0.0100   -0.0000
   140        0.0233            -nan     0.0100   -0.0000
   160        0.0217            -nan     0.0100   -0.0000
   180        0.0204            -nan     0.0100   -0.0000
   200        0.0192            -nan     0.0100   -0.0000
   204        0.0189            -nan     0.0100   -0.0000

[1] "GBM variable coefficients"
                            var     rel.inf
V1                           V1 4.487312011
pagerank               pagerank 4.465079209
ratio2                   ratio2 4.408867599
V2                           V2 3.949498730
orbit56                 orbit56 3.608542046
comsize                 comsize 3.454395210
outer                     outer 3.309889980
ioratio                 ioratio 2.956513561
ratio5                   ratio5 2.575049622
inner                     inner 2.437938148
bet                         bet 2.371960960
orbit18                 orbit18 2.329767836
walktrap_vertex walktrap_vertex 2.260294697
knn                         knn 1.916476976
orbit49                 orbit49 1.886899899
orbit24                 orbit24 1.565028975
cohesion               cohesion 1.519767623
adhesion               adhesion 1.469763590
orbit39                 orbit39 1.463207256
trans                     trans 1.421718669
fourth                   fourth 1.421011058
orbit36                 orbit36 1.318997502
graph19                 graph19 1.203886470
upto_second         upto_second 1.166743841
spin_vertex         spin_vertex 1.165152288
orbit45                 orbit45 1.096772511
ratio1                   ratio1 1.081005895
ratio4                   ratio4 1.071466351
orbit70                 orbit70 1.018543748
orbit25                 orbit25 0.947824452
graph16                 graph16 0.880481920
graph11                 graph11 0.866441157
orbit62                 orbit62 0.855861519
orbit65                 orbit65 0.822190461
orbit19                 orbit19 0.808644203
graph21                 graph21 0.803002544
orbit21                 orbit21 0.800830030
third                     third 0.716009521
orbit37                 orbit37 0.705832201
orbit20                 orbit20 0.690534142
orbit54                 orbit54 0.668383611
graph23                 graph23 0.646006202
orbit64                 orbit64 0.641054476
ratio6                   ratio6 0.633181282
bigcom26               bigcom26 0.591005641
orbit31                 orbit31 0.583241112
graph10                 graph10 0.557079134
graph28                 graph28 0.547465631
orbit26                 orbit26 0.544016248
orbit59                 orbit59 0.536330342
graph1                   graph1 0.505754432
orbit9                   orbit9 0.496913993
orbit50                 orbit50 0.493977517
graph4                   graph4 0.493097975
graph14                 graph14 0.474018143
orbit66                 orbit66 0.469162186
graph13                 graph13 0.461790757
orbit5                   orbit5 0.456354072
orbit52                 orbit52 0.453064402
hubscore               hubscore 0.451777291
graph20                 graph20 0.445966550
orbit35                 orbit35 0.437023531
sixth                     sixth 0.434061354
graph9                   graph9 0.424421065
graph5                   graph5 0.421572015
graph6                   graph6 0.414173314
graph12                 graph12 0.413877455
constraint           constraint 0.403131838
orbit30                 orbit30 0.377762183
graph17                 graph17 0.373333544
orbit4                   orbit4 0.370071609
orbit1                   orbit1 0.362542649
upto_fourth         upto_fourth 0.357665593
orbit28                 orbit28 0.356467754
graph3                   graph3 0.344803854
membership_s6     membership_s6 0.337248588
orbit17                 orbit17 0.336345315
fifth                     fifth 0.315782373
graph15                 graph15 0.303340190
ratio3                   ratio3 0.300989039
orbit40                 orbit40 0.292643276
orbit23                 orbit23 0.282871192
graph27                 graph27 0.273711664
orbit53                 orbit53 0.261434890
orbit38                 orbit38 0.255747283
orbit33                 orbit33 0.250643993
upto_third           upto_third 0.242322218
bigcom30               bigcom30 0.242150755
evcent                   evcent 0.238404068
orbit42                 orbit42 0.233787312
graph26                 graph26 0.230239007
orbit41                 orbit41 0.227601843
upto_fifth           upto_fifth 0.223536032
orbit27                 orbit27 0.214794029
membership_s30   membership_s30 0.211805481
graph25                 graph25 0.209641869
graph0                   graph0 0.207623026
coreness               coreness 0.203977315
second                   second 0.202044696
orbit51                 orbit51 0.196615879
orbit11                 orbit11 0.191452592
orbit7                   orbit7 0.188361458
ecc                         ecc 0.184422388
orbit2                   orbit2 0.172033075
graph22                 graph22 0.167551295
membership_s4     membership_s4 0.160147088
orbit32                 orbit32 0.156288024
graph24                 graph24 0.153004748
orbit16                 orbit16 0.150057917
orbit6                   orbit6 0.145570302
orbit15                 orbit15 0.130743432
graph18                 graph18 0.128997278
graph7                   graph7 0.124245178
bigcom3                 bigcom3 0.122730948
upto_sixth           upto_sixth 0.118729323
orbit55                 orbit55 0.117670720
orbit46                 orbit46 0.092971918
orbit10                 orbit10 0.091271009
orbit69                 orbit69 0.084356128
orbit22                 orbit22 0.078942176
membership_s27   membership_s27 0.076111637
orbit44                 orbit44 0.069977556
membership_s36   membership_s36 0.067537118
membership_s31   membership_s31 0.063272304
orbit63                 orbit63 0.061106378
membership_s7     membership_s7 0.058977901
orbit43                 orbit43 0.055143724
close                     close 0.052618539
graph2                   graph2 0.049117378
bigcom8                 bigcom8 0.047879571
membership_s1     membership_s1 0.041045654
orbit47                 orbit47 0.040111261
selfinter             selfinter 0.039012405
bigcom40               bigcom40 0.038857035
orbit29                 orbit29 0.037952806
graph8                   graph8 0.036322312
membership_s21   membership_s21 0.032309066
membership_s32   membership_s32 0.022865336
bigcom28               bigcom28 0.022181844
orbit58                 orbit58 0.021577580
orbit13                 orbit13 0.021041522
orbit48                 orbit48 0.016572127
bigcom4                 bigcom4 0.012451014
orbit67                 orbit67 0.011551334
graph29                 graph29 0.009805102
orbit0                   orbit0 0.000000000
orbit3                   orbit3 0.000000000
orbit8                   orbit8 0.000000000
orbit12                 orbit12 0.000000000
orbit14                 orbit14 0.000000000
orbit34                 orbit34 0.000000000
orbit57                 orbit57 0.000000000
orbit60                 orbit60 0.000000000
orbit61                 orbit61 0.000000000
orbit68                 orbit68 0.000000000
orbit71                 orbit71 0.000000000
orbit72                 orbit72 0.000000000
AP                           AP 0.000000000
eccrad                   eccrad 0.000000000
first                     first 0.000000000
bigcom1                 bigcom1 0.000000000
bigcom2                 bigcom2 0.000000000
bigcom6                 bigcom6 0.000000000
bigcom9                 bigcom9 0.000000000
bigcom11               bigcom11 0.000000000
bigcom13               bigcom13 0.000000000
bigcom15               bigcom15 0.000000000
bigcom16               bigcom16 0.000000000
bigcom21               bigcom21 0.000000000
bigcom22               bigcom22 0.000000000
bigcom24               bigcom24 0.000000000
bigcom31               bigcom31 0.000000000
bigcom32               bigcom32 0.000000000
bigcom33               bigcom33 0.000000000
bigcom34               bigcom34 0.000000000
bigcom36               bigcom36 0.000000000
bigcom37               bigcom37 0.000000000
bigcom38               bigcom38 0.000000000
bigcom39               bigcom39 0.000000000
bigcom43               bigcom43 0.000000000
bigcom44               bigcom44 0.000000000
bigcom46               bigcom46 0.000000000
bigcom47               bigcom47 0.000000000
bigcom49               bigcom49 0.000000000
bigcom50               bigcom50 0.000000000
bigcom51               bigcom51 0.000000000
bigcom52               bigcom52 0.000000000
bigcom54               bigcom54 0.000000000
bigcom56               bigcom56 0.000000000
bigcom62               bigcom62 0.000000000
bigcom66               bigcom66 0.000000000
bigcom68               bigcom68 0.000000000
bigcom69               bigcom69 0.000000000
bigcom71               bigcom71 0.000000000
bigcom72               bigcom72 0.000000000
bigcom73               bigcom73 0.000000000
bigcom74               bigcom74 0.000000000
bigcom75               bigcom75 0.000000000
bigcom76               bigcom76 0.000000000
bigcom77               bigcom77 0.000000000
bigcom79               bigcom79 0.000000000
bigcom80               bigcom80 0.000000000
bigcom82               bigcom82 0.000000000
bigcom83               bigcom83 0.000000000
bigcom84               bigcom84 0.000000000
bigcom85               bigcom85 0.000000000
bigcom87               bigcom87 0.000000000
bigcom89               bigcom89 0.000000000
bigcom91               bigcom91 0.000000000
bigcom92               bigcom92 0.000000000
bigcom93               bigcom93 0.000000000
bigcom96               bigcom96 0.000000000
bigcom97               bigcom97 0.000000000
bigcom98               bigcom98 0.000000000
bigcom99               bigcom99 0.000000000
bigcom101             bigcom101 0.000000000
bigcom104             bigcom104 0.000000000
bigcom106             bigcom106 0.000000000
bigcom109             bigcom109 0.000000000
bigcom113             bigcom113 0.000000000
bigcom116             bigcom116 0.000000000
bigcom120             bigcom120 0.000000000
bigcom123             bigcom123 0.000000000
bigcom126             bigcom126 0.000000000
bigcom127             bigcom127 0.000000000
bigcom137             bigcom137 0.000000000
bigcom139             bigcom139 0.000000000
bigcom140             bigcom140 0.000000000
bigcom143             bigcom143 0.000000000
bigcom145             bigcom145 0.000000000
bigcom146             bigcom146 0.000000000
bigcom147             bigcom147 0.000000000
bigcom149             bigcom149 0.000000000
bigcom153             bigcom153 0.000000000
bigcom154             bigcom154 0.000000000
bigcom156             bigcom156 0.000000000
bigcom157             bigcom157 0.000000000
bigcom158             bigcom158 0.000000000
bigcom160             bigcom160 0.000000000
bigcom161             bigcom161 0.000000000
bigcom162             bigcom162 0.000000000
bigcom164             bigcom164 0.000000000
bigcom166             bigcom166 0.000000000
bigcom167             bigcom167 0.000000000
bigcom171             bigcom171 0.000000000
bigcom173             bigcom173 0.000000000
bigcom175             bigcom175 0.000000000
bigcom176             bigcom176 0.000000000
bigcom177             bigcom177 0.000000000
bigcom178             bigcom178 0.000000000
bigcom180             bigcom180 0.000000000
bigcom181             bigcom181 0.000000000
bigcom184             bigcom184 0.000000000
bigcom186             bigcom186 0.000000000
bigcom187             bigcom187 0.000000000
bigcom189             bigcom189 0.000000000
bigcom194             bigcom194 0.000000000
bigcom195             bigcom195 0.000000000
bigcom196             bigcom196 0.000000000
bigcom204             bigcom204 0.000000000
bigcom205             bigcom205 0.000000000
bigcom212             bigcom212 0.000000000
bigcom214             bigcom214 0.000000000
bigcom222             bigcom222 0.000000000
bigcom223             bigcom223 0.000000000
bigcom226             bigcom226 0.000000000
bigcom227             bigcom227 0.000000000
bigcom229             bigcom229 0.000000000
bigcom233             bigcom233 0.000000000
bigcom236             bigcom236 0.000000000
bigcom237             bigcom237 0.000000000
bigcom246             bigcom246 0.000000000
bigcom248             bigcom248 0.000000000
bigcom249             bigcom249 0.000000000
bigcom250             bigcom250 0.000000000
bigcom254             bigcom254 0.000000000
bigcom266             bigcom266 0.000000000
bigcom269             bigcom269 0.000000000
bigcom272             bigcom272 0.000000000
bigcom274             bigcom274 0.000000000
bigcom281             bigcom281 0.000000000
bigcom291             bigcom291 0.000000000
bigcom292             bigcom292 0.000000000
bigcom295             bigcom295 0.000000000
bigcom299             bigcom299 0.000000000
bigcom301             bigcom301 0.000000000
bigcom306             bigcom306 0.000000000
bigcom309             bigcom309 0.000000000
bigcom314             bigcom314 0.000000000
bigcom321             bigcom321 0.000000000
bigcom341             bigcom341 0.000000000
bigcom350             bigcom350 0.000000000
bigcom353             bigcom353 0.000000000
bigcom359             bigcom359 0.000000000
bigcom363             bigcom363 0.000000000
bigcom365             bigcom365 0.000000000
bigcom385             bigcom385 0.000000000
bigcom386             bigcom386 0.000000000
bigcom408             bigcom408 0.000000000
bigcom412             bigcom412 0.000000000
bigcom480             bigcom480 0.000000000
membership_s3     membership_s3 0.000000000
membership_s5     membership_s5 0.000000000
membership_s8     membership_s8 0.000000000
membership_s9     membership_s9 0.000000000
membership_s11   membership_s11 0.000000000
membership_s12   membership_s12 0.000000000
membership_s14   membership_s14 0.000000000
membership_s15   membership_s15 0.000000000
membership_s16   membership_s16 0.000000000
membership_s17   membership_s17 0.000000000
membership_s18   membership_s18 0.000000000
membership_s20   membership_s20 0.000000000
membership_s22   membership_s22 0.000000000
membership_s24   membership_s24 0.000000000
membership_s25   membership_s25 0.000000000
membership_s26   membership_s26 0.000000000
membership_s28   membership_s28 0.000000000
membership_s33   membership_s33 0.000000000
membership_s37   membership_s37 0.000000000
pdi                         pdi 0.000000000
[1] "Dataset: all_TnotC Model RF, run: 7 of 10 2015-06-17 23:44:12"
     |      Out-of-bag   |
Tree |      MSE  %Var(y) |
   1 | 0.008143   188.56 |
   2 | 0.008599   199.13 |
   3 | 0.007929   183.61 |
   4 |  0.00743   172.05 |
   5 | 0.007139   165.32 |
   6 |  0.00667   154.45 |
   7 | 0.006499   150.50 |
   8 | 0.006225   144.15 |
   9 | 0.006203   143.64 |
  10 |  0.00607   140.57 |
  11 | 0.005881   136.18 |
  12 | 0.005603   129.75 |
  13 | 0.005525   127.93 |
  14 | 0.005465   126.56 |
  15 | 0.005364   124.20 |
  16 |  0.00529   122.51 |
  17 | 0.005264   121.89 |
  18 | 0.005243   121.40 |
  19 | 0.005211   120.66 |
  20 | 0.005177   119.88 |
  21 | 0.005149   119.23 |
  22 | 0.005139   119.00 |
  23 |  0.00511   118.34 |
  24 | 0.005101   118.12 |
  25 | 0.005068   117.35 |
  26 | 0.005031   116.51 |
  27 | 0.005018   116.19 |
  28 | 0.005002   115.83 |
  29 |  0.00499   115.55 |
  30 | 0.005001   115.80 |
  31 | 0.005006   115.92 |
  32 | 0.005001   115.81 |
  33 | 0.004982   115.36 |
  34 | 0.004972   115.12 |
  35 | 0.004949   114.61 |
  36 |  0.00494   114.40 |
  37 |  0.00494   114.39 |
  38 |  0.00494   114.39 |
  39 | 0.004923   114.01 |
  40 | 0.004913   113.78 |
  41 | 0.004916   113.84 |
  42 | 0.004908   113.65 |
  43 | 0.004906   113.60 |
  44 | 0.004886   113.14 |
  45 | 0.004877   112.92 |
  46 | 0.004867   112.69 |
  47 | 0.004862   112.59 |
  48 | 0.004857   112.48 |
  49 | 0.004863   112.61 |
  50 | 0.004855   112.42 |
  51 | 0.004853   112.38 |
  52 | 0.004851   112.33 |
  53 | 0.004857   112.46 |
  54 | 0.004855   112.43 |
  55 |  0.00485   112.30 |
  56 | 0.004843   112.14 |
  57 | 0.004839   112.04 |
  58 | 0.004823   111.69 |
  59 | 0.004826   111.75 |
  60 | 0.004825   111.72 |
  61 | 0.004816   111.51 |
  62 | 0.004812   111.42 |
  63 | 0.004816   111.52 |
  64 | 0.004813   111.44 |
  65 | 0.004814   111.48 |
  66 | 0.004815   111.51 |
  67 | 0.004814   111.47 |
  68 |  0.00481   111.39 |
  69 |  0.00481   111.38 |
  70 | 0.004811   111.41 |
  71 | 0.004801   111.18 |
  72 | 0.004802   111.19 |
  73 | 0.004799   111.13 |
  74 | 0.004794   111.02 |
  75 |  0.00479   110.91 |
  76 | 0.004788   110.87 |
  77 | 0.004788   110.87 |
  78 | 0.004788   110.88 |
  79 | 0.004791   110.94 |
  80 | 0.004787   110.85 |
  81 | 0.004786   110.83 |
  82 | 0.004789   110.89 |
  83 | 0.004789   110.89 |
  84 | 0.004791   110.94 |
  85 | 0.004787   110.84 |
  86 | 0.004786   110.82 |
  87 | 0.004783   110.76 |
  88 | 0.004785   110.80 |
  89 | 0.004785   110.79 |
  90 | 0.004785   110.80 |
  91 | 0.004785   110.81 |
  92 | 0.004782   110.74 |
  93 | 0.004781   110.70 |
  94 | 0.004776   110.59 |
  95 | 0.004775   110.56 |
  96 | 0.004774   110.54 |
  97 | 0.004773   110.54 |
  98 | 0.004773   110.52 |
  99 | 0.004776   110.60 |
 100 | 0.004773   110.52 |
[1] "Random Forest variable coefficients"
                      %IncMSE IncNodePurity
graph5           1.394902e-03  2.565114e-01
graph6           2.359788e-03  2.467598e-01
graph7           4.987033e-05  5.279038e-02
graph8           9.149680e-05  8.927490e-02
graph9           1.207235e-03  2.064391e-01
graph10          1.519625e-03  2.169489e-01
graph11          5.672754e-03  3.530946e-01
graph12          2.631105e-03  1.983694e-01
graph13          1.031598e-03  1.673979e-01
graph14          2.890989e-03  3.118297e-01
graph15          3.224904e-03  1.792754e-01
graph16          1.445910e-03  3.523086e-01
graph17          3.718778e-03  2.187529e-01
graph18          6.675406e-04  1.381497e-01
graph19          2.303521e-03  3.131420e-01
graph20          4.442792e-03  4.026689e-01
graph21          1.477132e-03  1.636799e-01
graph22          5.866060e-04  2.053723e-01
graph23          1.914322e-03  3.265656e-01
graph24          3.162461e-04  9.922604e-02
graph25          2.166465e-03  2.086528e-01
graph26          7.471092e-04  1.070728e-01
graph27          3.151192e-05  3.841880e-02
graph28          1.624655e-04  6.127073e-02
graph29          1.702727e-06  2.431910e-02
orbit0           5.645616e-04  2.206224e-01
orbit1           2.733145e-03  2.491443e-01
orbit2           1.879949e-03  1.869379e-01
orbit3           8.597109e-04  5.199857e-02
orbit4           7.789123e-04  2.592912e-01
orbit5           3.237404e-03  1.869383e-01
orbit6           4.163153e-03  2.450392e-01
orbit7           5.523837e-03  1.121771e-01
orbit8           2.693742e-03  2.268702e-01
orbit9           6.229630e-04  2.473471e-01
orbit10          1.917069e-03  2.723408e-01
orbit11          2.769695e-03  1.018332e-01
orbit12          2.268151e-03  1.324088e-01
orbit13          8.304689e-04  9.811016e-02
orbit14          9.343886e-05  7.133300e-02
orbit15          2.243595e-03  3.250669e-01
orbit16          3.854975e-03  2.909211e-01
orbit17          9.886214e-04  1.157898e-01
orbit18          5.369059e-03  5.741442e-01
orbit19          1.134593e-03  2.550336e-01
orbit20          3.674514e-03  3.352847e-01
orbit21          4.042529e-03  1.860055e-01
orbit22          5.646880e-03  3.138913e-01
orbit23          3.606043e-03  1.938769e-01
orbit24          4.705805e-03  4.005780e-01
orbit25          2.638510e-03  2.775320e-01
orbit26          3.736759e-03  1.733130e-01
orbit27          3.301760e-04  2.544614e-01
orbit28          3.102847e-03  3.293825e-01
orbit29          1.056040e-03  1.616113e-01
orbit30          5.985544e-03  1.971755e-01
orbit31          4.472165e-03  2.928008e-01
orbit32          6.719441e-04  2.450491e-01
orbit33          3.454631e-03  1.898016e-01
orbit34          1.767184e-03  6.841804e-02
orbit35          1.387312e-03  2.321022e-01
orbit36          3.224719e-03  4.181080e-01
orbit37          1.090031e-03  2.264281e-01
orbit38          1.209486e-03  1.537272e-01
orbit39          1.877744e-03  5.354294e-01
orbit40          2.264301e-03  2.472172e-01
orbit41          1.852689e-03  1.322667e-01
orbit42          2.216354e-04  1.201056e-01
orbit43          1.529837e-03  1.711794e-01
orbit44          6.992084e-04  8.902999e-02
orbit45          4.252537e-03  2.852392e-01
orbit46          2.091132e-04  8.863232e-02
orbit47          2.943499e-03  2.049628e-01
orbit48          5.210329e-04  1.189059e-01
orbit49          4.473491e-03  5.090615e-01
orbit50          8.138301e-04  1.769458e-01
orbit51          9.833389e-04  1.367587e-01
orbit52          1.962291e-03  1.836012e-01
orbit53          7.688296e-04  1.338089e-01
orbit54          8.645721e-04  2.316332e-01
orbit55          5.916792e-04  6.584465e-02
orbit56          8.124212e-03  7.503863e-01
orbit57          7.296412e-04  7.082208e-02
orbit58          2.221322e-05  5.544785e-03
orbit59          8.022601e-04  9.292690e-02
orbit60          1.391153e-03  8.862165e-02
orbit61          1.446846e-04  5.770237e-02
orbit62          3.215124e-04  2.758454e-01
orbit63          6.825102e-04  1.866896e-01
orbit64          2.730460e-04  8.118044e-02
orbit65          4.955956e-03  3.377667e-01
orbit66          3.198579e-04  8.782082e-02
orbit67          2.087901e-04  8.733997e-02
orbit68          2.720820e-05  4.896253e-02
orbit69         -6.717085e-06  1.045777e-02
orbit70          3.640600e-04  6.936138e-02
orbit71          0.000000e+00  9.215718e-21
orbit72         -3.293834e-06  6.810869e-03
AP               7.195862e-07  4.363636e-03
bet              1.493874e-03  3.205958e-01
ecc              1.702298e-05  8.840245e-02
eccrad           3.245123e-04  1.928777e-01
close            3.404137e-03  3.091152e-01
constraint       3.535857e-03  6.264476e-01
coreness         1.818934e-03  1.377742e-01
knn              5.658335e-03  8.823199e-01
hubscore         1.060746e-03  2.211008e-01
pagerank         5.644286e-03  8.317090e-01
trans            1.930228e-04  2.776030e-01
evcent           3.311446e-03  1.234983e-01
first            2.072311e-03  1.024017e-01
upto_second      2.876980e-03  2.526060e-01
upto_third       4.311776e-04  1.687385e-01
upto_fourth      1.765374e-03  2.397116e-01
upto_fifth       3.325852e-03  1.496462e-01
upto_sixth       3.682183e-04  1.950079e-01
second           2.209076e-03  2.970494e-01
third            6.113192e-03  4.175811e-01
fourth           2.270936e-03  7.662918e-01
fifth            9.044291e-04  4.276867e-01
sixth            8.567619e-04  4.525870e-01
ratio1           3.636913e-03  7.208187e-01
ratio2           2.949501e-03  1.065546e+00
ratio3           3.671575e-03  4.535569e-01
ratio4           1.901144e-03  5.410442e-01
ratio5           4.029294e-04  6.757015e-01
ratio6           2.238482e-03  6.291150e-01
selfinter        1.171323e-04  1.546309e-01
walktrap_vertex  5.882792e-04  4.307909e-01
bigcom1         -4.552607e-06  9.922043e-03
bigcom2          0.000000e+00  6.938894e-20
bigcom3          2.768433e-06  6.263382e-02
bigcom4          6.877278e-05  6.463096e-02
bigcom6          0.000000e+00  0.000000e+00
bigcom8          1.774813e-04  8.005538e-02
bigcom9          0.000000e+00  0.000000e+00
bigcom11         0.000000e+00  0.000000e+00
bigcom13         0.000000e+00  0.000000e+00
bigcom15         0.000000e+00  0.000000e+00
bigcom16         0.000000e+00  6.938894e-20
bigcom21         0.000000e+00  0.000000e+00
bigcom22         0.000000e+00  0.000000e+00
bigcom24         0.000000e+00  0.000000e+00
bigcom26         1.702338e-04  1.872501e-01
bigcom28        -1.170559e-05  1.589248e-02
bigcom30         1.335193e-05  1.402955e-01
bigcom31         0.000000e+00  0.000000e+00
bigcom32         0.000000e+00  0.000000e+00
bigcom33         0.000000e+00  0.000000e+00
bigcom34         0.000000e+00  0.000000e+00
bigcom36         0.000000e+00  2.168404e-21
bigcom37         0.000000e+00  0.000000e+00
bigcom38         0.000000e+00  0.000000e+00
bigcom39         0.000000e+00  0.000000e+00
bigcom40         9.171519e-05  9.627971e-02
bigcom43         0.000000e+00  0.000000e+00
bigcom44         0.000000e+00  0.000000e+00
bigcom46         0.000000e+00  0.000000e+00
bigcom47         0.000000e+00  0.000000e+00
bigcom49         0.000000e+00  0.000000e+00
bigcom50         0.000000e+00  0.000000e+00
bigcom51         0.000000e+00  0.000000e+00
bigcom52         0.000000e+00  0.000000e+00
bigcom54         0.000000e+00  0.000000e+00
bigcom56         0.000000e+00  0.000000e+00
bigcom62         0.000000e+00  0.000000e+00
bigcom66         0.000000e+00  0.000000e+00
bigcom68         0.000000e+00  0.000000e+00
bigcom69         0.000000e+00  0.000000e+00
bigcom71         0.000000e+00  0.000000e+00
bigcom72         0.000000e+00  0.000000e+00
bigcom73         0.000000e+00  0.000000e+00
bigcom74         0.000000e+00  0.000000e+00
bigcom75         0.000000e+00  0.000000e+00
bigcom76         0.000000e+00  0.000000e+00
bigcom77         0.000000e+00  0.000000e+00
bigcom79         0.000000e+00  0.000000e+00
bigcom80         0.000000e+00  0.000000e+00
bigcom82         0.000000e+00  0.000000e+00
bigcom83         0.000000e+00  0.000000e+00
bigcom84         3.909151e-05  3.000630e-01
bigcom85         0.000000e+00  0.000000e+00
bigcom87         0.000000e+00  0.000000e+00
bigcom89         0.000000e+00  0.000000e+00
bigcom91         0.000000e+00  0.000000e+00
bigcom92         0.000000e+00  0.000000e+00
bigcom93         0.000000e+00  0.000000e+00
bigcom96         0.000000e+00  0.000000e+00
bigcom97         0.000000e+00  1.040834e-19
bigcom98         0.000000e+00  0.000000e+00
bigcom99         0.000000e+00  0.000000e+00
bigcom101        0.000000e+00  0.000000e+00
bigcom104        0.000000e+00  0.000000e+00
bigcom106        0.000000e+00  0.000000e+00
bigcom109        0.000000e+00  0.000000e+00
bigcom113        0.000000e+00  0.000000e+00
bigcom116        0.000000e+00  0.000000e+00
bigcom120       -2.857979e-05  3.472684e-01
bigcom123        1.553893e-05  4.742272e-01
bigcom126        0.000000e+00  6.938894e-20
bigcom127        0.000000e+00  0.000000e+00
bigcom137        0.000000e+00  0.000000e+00
bigcom139        0.000000e+00  0.000000e+00
bigcom140        0.000000e+00  3.469447e-20
bigcom143        0.000000e+00  0.000000e+00
bigcom145        0.000000e+00  0.000000e+00
bigcom146        0.000000e+00  0.000000e+00
bigcom147        0.000000e+00  0.000000e+00
bigcom149        0.000000e+00  0.000000e+00
bigcom153        0.000000e+00  0.000000e+00
bigcom154        0.000000e+00  0.000000e+00
bigcom156        0.000000e+00  0.000000e+00
bigcom157        0.000000e+00  0.000000e+00
bigcom158        0.000000e+00  0.000000e+00
bigcom160        0.000000e+00  0.000000e+00
bigcom161        0.000000e+00  0.000000e+00
bigcom162        0.000000e+00  0.000000e+00
bigcom164        0.000000e+00  0.000000e+00
bigcom166        0.000000e+00  0.000000e+00
bigcom167        0.000000e+00  0.000000e+00
bigcom171        0.000000e+00  0.000000e+00
bigcom173        0.000000e+00  0.000000e+00
bigcom175        0.000000e+00  0.000000e+00
bigcom176        0.000000e+00  0.000000e+00
bigcom177        0.000000e+00  0.000000e+00
bigcom178        0.000000e+00  3.469447e-20
bigcom180        0.000000e+00  0.000000e+00
bigcom181        0.000000e+00  2.081668e-19
bigcom184        0.000000e+00  0.000000e+00
bigcom186        0.000000e+00  0.000000e+00
bigcom187        0.000000e+00  0.000000e+00
bigcom189        0.000000e+00  0.000000e+00
bigcom194        7.206697e-06  2.437532e-01
bigcom195        0.000000e+00  0.000000e+00
bigcom196        0.000000e+00  0.000000e+00
bigcom204        0.000000e+00  0.000000e+00
bigcom205        0.000000e+00  0.000000e+00
bigcom212        0.000000e+00  0.000000e+00
bigcom214        0.000000e+00  0.000000e+00
bigcom222        0.000000e+00  0.000000e+00
bigcom223        0.000000e+00  0.000000e+00
bigcom226        0.000000e+00  0.000000e+00
bigcom227        0.000000e+00  0.000000e+00
bigcom229        0.000000e+00  0.000000e+00
bigcom233        0.000000e+00  0.000000e+00
bigcom236        0.000000e+00  0.000000e+00
bigcom237        0.000000e+00  0.000000e+00
bigcom246        0.000000e+00  0.000000e+00
bigcom248        0.000000e+00  0.000000e+00
bigcom249        0.000000e+00  0.000000e+00
bigcom250        0.000000e+00  0.000000e+00
bigcom254        0.000000e+00  0.000000e+00
bigcom266        0.000000e+00  0.000000e+00
bigcom269        0.000000e+00  0.000000e+00
bigcom272        0.000000e+00  0.000000e+00
bigcom274        0.000000e+00  0.000000e+00
bigcom281        0.000000e+00  0.000000e+00
bigcom291        0.000000e+00  0.000000e+00
bigcom292        0.000000e+00  0.000000e+00
bigcom295        0.000000e+00  0.000000e+00
bigcom299        2.017971e-05  4.007224e-01
bigcom301        0.000000e+00  0.000000e+00
bigcom306        0.000000e+00  0.000000e+00
bigcom309        0.000000e+00  2.168404e-21
bigcom314        0.000000e+00  0.000000e+00
bigcom321        0.000000e+00  0.000000e+00
bigcom341        0.000000e+00  0.000000e+00
bigcom350        0.000000e+00  0.000000e+00
bigcom353        0.000000e+00  0.000000e+00
bigcom359        0.000000e+00  0.000000e+00
bigcom363        0.000000e+00  0.000000e+00
bigcom365        0.000000e+00  0.000000e+00
bigcom385        0.000000e+00  0.000000e+00
bigcom386        0.000000e+00  0.000000e+00
bigcom408        0.000000e+00  0.000000e+00
bigcom412        0.000000e+00  0.000000e+00
bigcom480        0.000000e+00  0.000000e+00
spin_vertex      7.386630e-04  6.503462e-01
membership_s1    1.135939e-05  5.635650e-03
membership_s3    0.000000e+00  0.000000e+00
membership_s4    2.422123e-04  1.319159e-02
membership_s5    6.330543e-06  7.683466e-03
membership_s6    5.828141e-05  2.829375e-02
membership_s7    3.958215e-05  7.783155e-02
membership_s8    0.000000e+00  0.000000e+00
membership_s9    0.000000e+00  0.000000e+00
membership_s11   0.000000e+00  0.000000e+00
membership_s12   0.000000e+00  3.469447e-20
membership_s14   0.000000e+00  6.938894e-20
membership_s15   0.000000e+00  2.168404e-21
membership_s16   0.000000e+00  0.000000e+00
membership_s17   0.000000e+00  0.000000e+00
membership_s18   0.000000e+00  0.000000e+00
membership_s20   0.000000e+00  0.000000e+00
membership_s21  -9.713469e-06  1.413189e-01
membership_s22   0.000000e+00  0.000000e+00
membership_s24   0.000000e+00  6.938894e-20
membership_s25   0.000000e+00  0.000000e+00
membership_s26   0.000000e+00  1.843144e-20
membership_s27  -1.573803e-05  3.074443e-02
membership_s28   0.000000e+00  0.000000e+00
membership_s30   1.087290e-04  1.991817e-01
membership_s31   1.497632e-05  6.725482e-02
membership_s32  -3.207627e-06  1.156005e-03
membership_s33   0.000000e+00  6.505213e-21
membership_s36   1.741778e-04  1.574422e-01
membership_s37   0.000000e+00  1.040834e-19
V1               2.186087e-03  1.165419e+00
V2               3.010216e-03  9.615048e-01
pdi             -1.134452e-07  8.080808e-04
adhesion         8.145482e-03  9.946013e-01
cohesion         8.578943e-03  1.357014e+00
inner            1.847635e-03  7.034539e-01
outer            8.597191e-04  7.293167e-01
ioratio          2.608797e-03  1.083335e+00
comsize          1.340218e-03  1.256882e+00
[1] "Dataset: all_TnotC Model GLM, run: 7 of 10 2015-06-17 23:46:52"
[1] "glmnet variable coefficients"
                         [,1]          [,2]
(Intercept)     -5.436154e+00 -6.627628e+00
graph0           1.315528e-41 -3.483359e-04
graph1           3.314041e-45 -9.368721e-08
graph2           6.180129e-42  7.878404e-05
graph3           5.091562e-46  3.001116e-09
graph4          -3.940009e-48 -1.401164e-10
graph5           2.171611e-43  7.197825e-06
graph6           2.982205e-45 -1.832297e-09
graph7           2.390484e-43  4.046425e-06
graph8           3.827070e-42  6.196661e-05
graph9           1.329618e-47  1.358380e-10
graph10          2.331504e-50 -8.770343e-12
graph11         -1.127720e-50 -3.617083e-13
graph12          1.699783e-47 -3.536490e-10
graph13          2.089493e-46  2.474986e-09
graph14         -3.510349e-49 -8.418144e-11
graph15          1.052707e-44  3.621598e-07
graph16          7.643964e-47 -2.028582e-09
graph17          1.417609e-46  2.300486e-09
graph18          5.334852e-45  1.996378e-07
graph19          8.500890e-46 -1.554376e-08
graph20          7.589649e-45 -3.649351e-07
graph21          5.771982e-45 -3.121048e-08
graph22          1.742280e-44  5.258706e-07
graph23          5.506031e-45 -2.195269e-08
graph24          1.066081e-44 -5.283720e-08
graph25          4.351900e-44 -2.334583e-06
graph26          4.688714e-44  5.125422e-08
graph27          1.871646e-43 -1.585209e-05
graph28          3.072379e-43 -3.875285e-07
graph29          2.272523e-42 -2.847421e-05
orbit0           1.315528e-41 -3.590699e-04
orbit1           5.489686e-43  1.034878e-05
orbit2          -3.107795e-46 -1.753450e-07
orbit3           6.180129e-42  7.354459e-05
orbit4           1.401467e-44  1.917494e-08
orbit5           3.519369e-46  2.542999e-09
orbit6          -1.416267e-46 -1.409994e-08
orbit7          -3.447233e-48 -9.109497e-11
orbit8           2.171611e-43  7.045163e-06
orbit9           3.477857e-43  5.564304e-06
orbit10          3.600116e-44  3.607783e-07
orbit11          6.329933e-47 -5.488666e-08
orbit12          1.810475e-42  4.104898e-05
orbit13          1.475072e-43  4.511077e-07
orbit14          3.827070e-42  5.720669e-05
orbit15          3.434810e-46  7.625349e-10
orbit16          9.188290e-48  5.139951e-11
orbit17          1.208144e-46  2.196794e-09
orbit18          8.744798e-47  3.809031e-09
orbit19          1.634005e-47  2.431071e-10
orbit20          2.129097e-48 -1.133736e-09
orbit21         -7.992242e-50 -4.822485e-12
orbit22         -7.418173e-49 -5.112207e-11
orbit23         -6.769438e-51 -4.838236e-14
orbit24          1.704104e-45  5.964458e-09
orbit25          9.905496e-46 -2.000864e-09
orbit26          4.198139e-48 -4.324276e-10
orbit27          6.845949e-45 -2.577698e-07
orbit28          6.255910e-46  2.678316e-08
orbit29          1.354936e-45  1.186580e-08
orbit30          1.475245e-46 -1.206732e-09
orbit31          7.187923e-47  7.679448e-09
orbit32          1.983904e-47 -5.630980e-09
orbit33         -7.670517e-49 -2.420677e-11
orbit34          1.052707e-44  3.559093e-07
orbit35          9.191831e-45 -1.423740e-07
orbit36          1.263338e-45 -1.976526e-08
orbit37          1.374740e-45 -3.659086e-09
orbit38         -3.973473e-48 -2.171560e-09
orbit39          2.448861e-44  1.043223e-06
orbit40          4.910452e-45  1.312480e-07
orbit41          6.548666e-46  1.263933e-08
orbit42         -3.347411e-47 -3.790744e-09
orbit43          3.222149e-44  1.513184e-06
orbit44         -5.507064e-46 -1.426581e-07
orbit45          4.763268e-44 -1.722780e-06
orbit46          2.038100e-44 -1.135270e-07
orbit47          7.192178e-46 -1.232923e-08
orbit48          1.519006e-45 -3.885341e-08
orbit49          1.020713e-43  2.392723e-06
orbit50         -2.279555e-45 -8.459983e-07
orbit51          3.450357e-44  3.821612e-07
orbit52          9.192824e-44 -1.748531e-06
orbit53          4.466053e-45 -8.870292e-08
orbit54          2.177074e-43  6.633590e-06
orbit55          1.914313e-45  4.117960e-08
orbit56          4.203942e-43  6.089376e-06
orbit57          1.469582e-44  6.685958e-08
orbit58          3.804831e-46 -2.110916e-07
orbit59          1.451995e-43  2.072904e-06
orbit60          2.587511e-44  2.617783e-08
orbit61          8.222540e-46 -7.551244e-07
orbit62          7.893820e-43 -3.449551e-05
orbit63          6.178794e-44 -1.775381e-06
orbit64          9.969916e-44 -7.840531e-06
orbit65          1.776229e-42  5.404612e-05
orbit66          1.961591e-43 -3.029030e-06
orbit67          2.619840e-44  8.518675e-08
orbit68          3.892182e-43 -1.586441e-05
orbit69         -5.984727e-44 -7.091716e-05
orbit70          2.620891e-42  8.290536e-05
orbit71          1.739037e-43 -1.240483e-05
orbit72          2.272523e-42 -2.830204e-05
AP              -2.875210e-39 -2.622880e-01
bet              8.670082e-47 -8.040831e-08
ecc              3.739754e-41  6.711466e-03
eccrad           2.243852e-40  4.022242e-02
close            1.129876e-38  1.946343e-02
constraint      -5.489467e-40  6.479048e-02
coreness         7.226145e-41 -4.397653e-03
knn             -1.828200e-42 -7.707752e-05
hubscore         2.935900e-38 -1.077814e-01
pagerank        -1.308551e-38 -6.304138e-01
trans           -4.062170e-39 -2.765310e-01
evcent           2.935317e-38 -1.383210e-01
first            1.315528e-41 -3.460545e-04
upto_second      5.133434e-43  3.170492e-06
upto_third       8.106906e-44  5.706010e-07
upto_fourth      1.283053e-43  5.044351e-06
upto_fifth       5.062536e-43  1.233218e-05
upto_sixth       8.354015e-43  3.312457e-05
second           5.173694e-43  3.530790e-06
third            5.793695e-44  4.389695e-07
fourth          -8.241165e-44  2.392568e-06
fifth           -1.059991e-43 -5.513850e-06
sixth           -6.433619e-43 -1.299609e-05
ratio1          -1.902375e-42 -7.380763e-05
ratio2           4.771409e-41  1.053079e-03
ratio3          -8.194221e-42 -3.216796e-04
ratio4          -1.044799e-41 -3.610882e-04
ratio5          -1.894494e-40 -6.215284e-03
ratio6          -6.001798e-43 -5.225956e-06
selfinter       -6.942448e-40 -1.131863e-01
walktrap_vertex  6.095244e-40 -5.681593e-04
bigcom1         -3.362769e-40 -7.963492e-04
bigcom2         -4.385144e-39 -3.598464e-01
bigcom3          1.696744e-39  1.780807e-01
bigcom4          1.486675e-39  8.621788e-02
bigcom6         -4.383680e-39 -3.052248e-01
bigcom8         -9.691691e-40 -2.541060e-02
bigcom9         -4.400574e-39 -3.519783e-01
bigcom11        -4.389908e-39 -3.147276e-01
bigcom13        -4.392845e-39 -3.397199e-01
bigcom15        -4.394315e-39 -2.585184e-01
bigcom16        -4.385144e-39 -3.672183e-01
bigcom21        -4.411662e-39 -2.717963e-01
bigcom22        -4.457715e-39 -2.982712e-01
bigcom24        -4.384046e-39 -3.097491e-01
bigcom26         6.530841e-39  3.313473e-01
bigcom28         7.985666e-40 -3.979225e-02
bigcom30         4.007265e-39  3.187954e-01
bigcom31        -4.382948e-39 -3.276709e-01
bigcom32        -4.388075e-39 -2.896657e-01
bigcom33        -4.382948e-39 -3.557563e-01
bigcom34        -4.382948e-39 -2.877301e-01
bigcom36        -4.385144e-39 -2.817304e-01
bigcom37        -4.382948e-39 -2.071481e-01
bigcom38        -4.386975e-39 -3.931746e-01
bigcom39        -4.392845e-39 -2.802858e-01
bigcom40        -2.572731e-40  1.038972e-02
bigcom43        -4.385510e-39 -3.575753e-01
bigcom44        -4.447900e-39 -4.328765e-01
bigcom46        -4.388808e-39 -2.940318e-01
bigcom47        -4.385144e-39 -3.053984e-01
bigcom49        -4.386242e-39 -3.175022e-01
bigcom50        -4.384778e-39 -3.600355e-01
bigcom51        -4.382948e-39 -3.229883e-01
bigcom52        -4.383314e-39 -3.787684e-01
bigcom54        -4.382948e-39 -3.530142e-01
bigcom56        -4.387342e-39 -3.579397e-01
bigcom62        -4.382948e-39 -3.348046e-01
bigcom66        -4.383314e-39 -3.038145e-01
bigcom68        -4.383314e-39 -3.669462e-01
bigcom69        -4.386242e-39 -3.715326e-01
bigcom71        -4.387342e-39 -3.465354e-01
bigcom72        -4.383314e-39 -3.954258e-01
bigcom73        -4.388808e-39 -2.952006e-01
bigcom74        -4.386609e-39 -3.702772e-01
bigcom75        -4.382583e-39 -2.900005e-01
bigcom76        -4.384412e-39 -3.664500e-01
bigcom77        -4.385144e-39 -3.333289e-01
bigcom79        -4.383314e-39 -3.452004e-01
bigcom80        -4.384412e-39 -2.943677e-01
bigcom82        -4.384046e-39 -2.523403e-01
bigcom83        -4.382948e-39 -2.023744e-01
bigcom84         1.079333e-37  2.028922e+00
bigcom85        -4.384412e-39 -2.908172e-01
bigcom87        -4.385510e-39 -3.064793e-01
bigcom89        -4.382583e-39 -3.599825e-01
bigcom91        -4.384778e-39 -2.489292e-01
bigcom92        -4.392845e-39 -3.309955e-01
bigcom93        -4.382583e-39 -2.286006e-01
bigcom96        -4.382948e-39 -2.939866e-01
bigcom97        -4.386609e-39 -3.623567e-01
bigcom98        -4.383314e-39 -3.356581e-01
bigcom99        -4.382948e-39 -4.082535e-01
bigcom101       -4.389175e-39 -2.563504e-01
bigcom104       -4.385144e-39 -3.347548e-01
bigcom106       -4.383680e-39 -3.149307e-01
bigcom109       -4.383314e-39 -3.434325e-01
bigcom113       -4.384412e-39 -1.750472e-01
bigcom116       -4.397995e-39 -2.963248e-01
bigcom120        1.977215e-37  2.573893e+00
bigcom123        1.977215e-37  2.522484e+00
bigcom126       -4.382948e-39 -2.866123e-01
bigcom127       -4.382948e-39 -2.173934e-01
bigcom137       -4.385144e-39 -3.593978e-01
bigcom139       -4.383314e-39 -2.737347e-01
bigcom140       -4.383680e-39 -3.231810e-01
bigcom143       -4.382948e-39 -3.304881e-01
bigcom145       -4.382948e-39 -3.354027e-01
bigcom146       -4.384046e-39 -3.335069e-01
bigcom147       -4.388075e-39 -2.945815e-01
bigcom149       -4.382948e-39 -2.934954e-01
bigcom153       -4.386242e-39 -2.822471e-01
bigcom154       -4.386609e-39 -3.831788e-01
bigcom156       -4.384046e-39 -3.306527e-01
bigcom157       -4.386242e-39 -1.803495e-01
bigcom158       -4.382948e-39 -4.040070e-01
bigcom160       -4.383314e-39 -3.181453e-01
bigcom161       -4.382948e-39 -3.108075e-01
bigcom162       -4.382217e-39 -2.424423e-01
bigcom164       -4.382948e-39 -2.981417e-01
bigcom166       -4.385876e-39 -2.812390e-01
bigcom167       -4.388808e-39 -3.024867e-01
bigcom171       -4.384778e-39 -3.966775e-01
bigcom173       -4.383314e-39 -3.379893e-01
bigcom175       -4.382948e-39 -2.444190e-01
bigcom176       -4.382948e-39 -2.673864e-01
bigcom177       -4.382948e-39 -2.218445e-01
bigcom178       -4.383680e-39 -3.525492e-01
bigcom180       -4.382948e-39 -2.826162e-01
bigcom181       -4.387708e-39 -3.082436e-01
bigcom184       -4.382583e-39 -3.076544e-01
bigcom186       -4.382583e-39 -3.403193e-01
bigcom187       -4.382948e-39 -2.425595e-01
bigcom189       -4.385876e-39 -3.802618e-01
bigcom194        1.400008e-37  2.133568e+00
bigcom195       -4.383314e-39 -3.541798e-01
bigcom196       -4.382948e-39 -2.824116e-01
bigcom204       -4.384778e-39 -3.214701e-01
bigcom205       -4.383314e-39 -3.466558e-01
bigcom212       -4.383314e-39 -2.873276e-01
bigcom214       -4.383680e-39 -3.562735e-01
bigcom222       -4.382948e-39 -3.727041e-01
bigcom223       -4.383314e-39 -2.246109e-01
bigcom226       -4.381851e-39 -3.083347e-01
bigcom227       -4.382948e-39 -3.285992e-01
bigcom229       -4.382948e-39 -3.393665e-01
bigcom233       -4.382583e-39 -2.240968e-01
bigcom236       -4.382583e-39 -3.636335e-01
bigcom237       -4.382948e-39 -2.630106e-01
bigcom246       -4.385510e-39 -3.407084e-01
bigcom248       -4.386609e-39 -2.154153e-01
bigcom249       -4.382948e-39 -3.076766e-01
bigcom250       -4.386975e-39 -3.545502e-01
bigcom254       -4.383680e-39 -3.201882e-01
bigcom266       -4.382948e-39 -3.293133e-01
bigcom269       -4.384412e-39 -3.637914e-01
bigcom272       -4.382948e-39 -3.558434e-01
bigcom274       -4.397627e-39 -2.106314e-01
bigcom281       -4.383680e-39 -2.629904e-01
bigcom291       -4.383314e-39 -3.365960e-01
bigcom292       -4.382583e-39 -3.597526e-01
bigcom295       -4.382948e-39 -3.034810e-01
bigcom299        1.977215e-37  2.398260e+00
bigcom301       -4.385144e-39 -3.321523e-01
bigcom306       -4.382583e-39 -3.536993e-01
bigcom309       -4.383314e-39 -3.723713e-01
bigcom314       -4.383314e-39 -1.990151e-01
bigcom321       -4.384778e-39 -3.649048e-01
bigcom341       -4.382948e-39 -3.325447e-01
bigcom350       -4.382948e-39 -3.129904e-01
bigcom353       -4.382583e-39 -3.261815e-01
bigcom359       -4.382948e-39 -3.071640e-01
bigcom363       -4.382583e-39 -1.933302e-01
bigcom365       -4.382948e-39 -2.648535e-01
bigcom385       -4.382948e-39 -4.052181e-01
bigcom386       -4.382217e-39 -2.855788e-01
bigcom408       -4.384412e-39 -3.244168e-01
bigcom412       -4.383314e-39 -3.630551e-01
bigcom480       -4.383314e-39 -3.014253e-01
spin_vertex     -2.042058e-39 -1.364452e-01
membership_s1   -3.767286e-40 -6.261806e-02
membership_s3   -4.387708e-39 -3.174557e-01
membership_s4   -4.071656e-40  1.357118e-04
membership_s5   -3.628217e-40 -8.945707e-05
membership_s6    1.062576e-40  2.373573e-02
membership_s7   -1.451632e-39 -1.107107e-01
membership_s8   -4.385876e-39 -2.891206e-01
membership_s9   -4.386609e-39 -3.039183e-01
membership_s11  -4.384778e-39 -2.739924e-01
membership_s12  -4.385876e-39 -3.100614e-01
membership_s14  -4.384778e-39 -2.771687e-01
membership_s15  -4.446018e-39 -3.280722e-01
membership_s16  -4.385510e-39 -2.866040e-01
membership_s17  -4.384778e-39 -2.936656e-01
membership_s18  -4.415742e-39 -2.919268e-01
membership_s20  -4.383314e-39 -3.433428e-01
membership_s21   1.411488e-39  1.604443e-01
membership_s22  -4.392478e-39 -2.977356e-01
membership_s24  -4.394315e-39 -2.633939e-01
membership_s25  -4.389175e-39 -2.874475e-01
membership_s26  -4.387342e-39 -2.690787e-01
membership_s27   6.444780e-40  6.807625e-02
membership_s28  -4.387342e-39 -3.008197e-01
membership_s30   2.614482e-39  1.083282e-01
membership_s31  -1.049456e-39  7.190198e-03
membership_s32  -1.560498e-39 -1.428526e-01
membership_s33  -4.383680e-39 -2.380744e-01
membership_s36   1.219856e-39  1.133936e-01
membership_s37  -4.417228e-39 -3.018499e-01
V1               2.559504e-39 -1.868648e-02
V2              -3.802052e-40  1.855956e-02
pdi             -3.667477e-37 -1.871798e+01
adhesion        -2.817764e-44 -5.708648e-06
cohesion         5.501490e-44  1.099402e-05
inner           -6.140358e-44 -7.288472e-06
outer           -6.518636e-44 -1.348125e-05
ioratio          8.055136e-39  3.434185e-01
comsize          5.379612e-43  6.751342e-05
[1] "Dataset: all_TnotC Model GBM, run: 8 of 10 2015-06-17 23:48:40"
Iter   TrainDeviance   ValidDeviance   StepSize   Improve
     1        0.0545            -nan     0.0100    0.0000
     2        0.0536            -nan     0.0100   -0.0000
     3        0.0531            -nan     0.0100    0.0000
     4        0.0521            -nan     0.0100   -0.0000
     5        0.0515            -nan     0.0100   -0.0000
     6        0.0507            -nan     0.0100   -0.0000
     7        0.0501            -nan     0.0100   -0.0000
     8        0.0496            -nan     0.0100   -0.0000
     9        0.0490            -nan     0.0100    0.0000
    10        0.0486            -nan     0.0100   -0.0000
    20        0.0437            -nan     0.0100   -0.0000
    40        0.0377            -nan     0.0100    0.0000
    60        0.0335            -nan     0.0100   -0.0000
    80        0.0301            -nan     0.0100   -0.0000
   100        0.0274            -nan     0.0100   -0.0000
   120        0.0256            -nan     0.0100   -0.0000
   140        0.0237            -nan     0.0100   -0.0000
   160        0.0220            -nan     0.0100   -0.0000
   180        0.0207            -nan     0.0100   -0.0000
   200        0.0195            -nan     0.0100   -0.0000
   204        0.0193            -nan     0.0100   -0.0000

[1] "GBM variable coefficients"
                            var     rel.inf
outer                     outer 5.106593760
orbit56                 orbit56 4.781487702
pagerank               pagerank 4.410309786
V1                           V1 4.272155409
ratio2                   ratio2 3.718313836
V2                           V2 3.451536702
inner                     inner 3.091742296
ioratio                 ioratio 2.762896369
comsize                 comsize 2.537823367
orbit18                 orbit18 2.427336198
orbit39                 orbit39 2.202371109
ratio5                   ratio5 2.143577864
bet                         bet 1.992933197
adhesion               adhesion 1.848958913
orbit49                 orbit49 1.574165686
spin_vertex         spin_vertex 1.545891836
trans                     trans 1.530616652
cohesion               cohesion 1.500796377
knn                         knn 1.448520481
fourth                   fourth 1.423394789
ratio1                   ratio1 1.344307872
third                     third 1.279964217
orbit24                 orbit24 1.258160261
ratio4                   ratio4 1.227491008
orbit65                 orbit65 1.160406399
walktrap_vertex walktrap_vertex 1.156036849
orbit30                 orbit30 1.102198069
graph10                 graph10 0.949842765
upto_second         upto_second 0.939558179
graph23                 graph23 0.864362406
orbit37                 orbit37 0.859951386
graph1                   graph1 0.841964495
orbit38                 orbit38 0.826017850
orbit53                 orbit53 0.797687761
orbit54                 orbit54 0.787347046
orbit36                 orbit36 0.785170364
orbit62                 orbit62 0.736006660
orbit70                 orbit70 0.731107477
orbit20                 orbit20 0.722767421
graph20                 graph20 0.681076609
sixth                     sixth 0.668691031
graph12                 graph12 0.658086580
graph5                   graph5 0.657789181
orbit21                 orbit21 0.655254334
constraint           constraint 0.639566457
orbit26                 orbit26 0.634251802
bigcom274             bigcom274 0.583255847
graph21                 graph21 0.578274775
orbit33                 orbit33 0.549481064
orbit25                 orbit25 0.547774133
orbit50                 orbit50 0.522061597
orbit42                 orbit42 0.520554452
graph16                 graph16 0.506980243
fifth                     fifth 0.505005854
graph17                 graph17 0.482100557
graph19                 graph19 0.472736884
orbit52                 orbit52 0.472096384
orbit7                   orbit7 0.459719635
upto_fifth           upto_fifth 0.459329339
orbit31                 orbit31 0.443674899
bigcom92               bigcom92 0.441105580
orbit27                 orbit27 0.437379928
graph11                 graph11 0.425189718
orbit17                 orbit17 0.422247750
orbit67                 orbit67 0.421353232
graph27                 graph27 0.400104166
orbit46                 orbit46 0.387612471
graph14                 graph14 0.374021465
bigcom26               bigcom26 0.372936394
orbit63                 orbit63 0.371907311
orbit10                 orbit10 0.365285538
graph13                 graph13 0.346690635
ecc                         ecc 0.345195359
orbit35                 orbit35 0.331056685
graph6                   graph6 0.325216549
orbit12                 orbit12 0.314646601
orbit23                 orbit23 0.310475164
orbit51                 orbit51 0.303968153
second                   second 0.290882882
orbit59                 orbit59 0.288692666
orbit9                   orbit9 0.288087636
hubscore               hubscore 0.284523809
orbit66                 orbit66 0.284200498
orbit32                 orbit32 0.282525664
graph3                   graph3 0.270261245
graph25                 graph25 0.266865009
graph4                   graph4 0.264545475
graph7                   graph7 0.264377537
graph28                 graph28 0.257536735
orbit45                 orbit45 0.252536084
orbit28                 orbit28 0.250500586
ratio6                   ratio6 0.233701792
orbit40                 orbit40 0.229275978
orbit5                   orbit5 0.228925352
ratio3                   ratio3 0.221487233
bigcom30               bigcom30 0.220042068
bigcom40               bigcom40 0.219455388
upto_sixth           upto_sixth 0.215103930
membership_s36   membership_s36 0.214106884
upto_third           upto_third 0.213682145
orbit60                 orbit60 0.212888293
graph18                 graph18 0.210579027
orbit16                 orbit16 0.210259708
upto_fourth         upto_fourth 0.196340628
membership_s6     membership_s6 0.191294352
orbit19                 orbit19 0.188360188
graph2                   graph2 0.182448893
graph26                 graph26 0.178718686
membership_s30   membership_s30 0.169414861
graph15                 graph15 0.134775147
bigcom3                 bigcom3 0.130443324
orbit41                 orbit41 0.127806199
orbit22                 orbit22 0.126336151
graph24                 graph24 0.121240048
orbit55                 orbit55 0.115933452
graph9                   graph9 0.115244492
graph0                   graph0 0.109972377
orbit2                   orbit2 0.108501818
orbit15                 orbit15 0.105257663
graph22                 graph22 0.103614078
orbit64                 orbit64 0.079812265
orbit47                 orbit47 0.076259859
orbit29                 orbit29 0.067425926
orbit48                 orbit48 0.064631086
orbit4                   orbit4 0.061971504
coreness               coreness 0.059080166
graph29                 graph29 0.057098610
orbit1                   orbit1 0.051495033
close                     close 0.050596661
membership_s31   membership_s31 0.040228855
orbit13                 orbit13 0.037688099
orbit43                 orbit43 0.029035391
bigcom28               bigcom28 0.028213967
membership_s7     membership_s7 0.024806642
membership_s1     membership_s1 0.021414415
orbit71                 orbit71 0.020653506
orbit69                 orbit69 0.020643390
membership_s4     membership_s4 0.020619823
membership_s21   membership_s21 0.020310658
graph8                   graph8 0.018247852
selfinter             selfinter 0.012949381
orbit57                 orbit57 0.008770718
orbit11                 orbit11 0.007363015
membership_s27   membership_s27 0.004012031
orbit0                   orbit0 0.000000000
orbit3                   orbit3 0.000000000
orbit6                   orbit6 0.000000000
orbit8                   orbit8 0.000000000
orbit14                 orbit14 0.000000000
orbit34                 orbit34 0.000000000
orbit44                 orbit44 0.000000000
orbit58                 orbit58 0.000000000
orbit61                 orbit61 0.000000000
orbit68                 orbit68 0.000000000
orbit72                 orbit72 0.000000000
AP                           AP 0.000000000
eccrad                   eccrad 0.000000000
evcent                   evcent 0.000000000
first                     first 0.000000000
bigcom1                 bigcom1 0.000000000
bigcom2                 bigcom2 0.000000000
bigcom4                 bigcom4 0.000000000
bigcom6                 bigcom6 0.000000000
bigcom8                 bigcom8 0.000000000
bigcom9                 bigcom9 0.000000000
bigcom11               bigcom11 0.000000000
bigcom13               bigcom13 0.000000000
bigcom15               bigcom15 0.000000000
bigcom16               bigcom16 0.000000000
bigcom21               bigcom21 0.000000000
bigcom22               bigcom22 0.000000000
bigcom24               bigcom24 0.000000000
bigcom31               bigcom31 0.000000000
bigcom32               bigcom32 0.000000000
bigcom33               bigcom33 0.000000000
bigcom34               bigcom34 0.000000000
bigcom36               bigcom36 0.000000000
bigcom37               bigcom37 0.000000000
bigcom38               bigcom38 0.000000000
bigcom39               bigcom39 0.000000000
bigcom43               bigcom43 0.000000000
bigcom44               bigcom44 0.000000000
bigcom46               bigcom46 0.000000000
bigcom47               bigcom47 0.000000000
bigcom49               bigcom49 0.000000000
bigcom50               bigcom50 0.000000000
bigcom51               bigcom51 0.000000000
bigcom52               bigcom52 0.000000000
bigcom54               bigcom54 0.000000000
bigcom56               bigcom56 0.000000000
bigcom62               bigcom62 0.000000000
bigcom66               bigcom66 0.000000000
bigcom68               bigcom68 0.000000000
bigcom69               bigcom69 0.000000000
bigcom71               bigcom71 0.000000000
bigcom72               bigcom72 0.000000000
bigcom73               bigcom73 0.000000000
bigcom74               bigcom74 0.000000000
bigcom75               bigcom75 0.000000000
bigcom76               bigcom76 0.000000000
bigcom77               bigcom77 0.000000000
bigcom79               bigcom79 0.000000000
bigcom80               bigcom80 0.000000000
bigcom82               bigcom82 0.000000000
bigcom83               bigcom83 0.000000000
bigcom84               bigcom84 0.000000000
bigcom85               bigcom85 0.000000000
bigcom87               bigcom87 0.000000000
bigcom89               bigcom89 0.000000000
bigcom91               bigcom91 0.000000000
bigcom93               bigcom93 0.000000000
bigcom96               bigcom96 0.000000000
bigcom97               bigcom97 0.000000000
bigcom98               bigcom98 0.000000000
bigcom99               bigcom99 0.000000000
bigcom101             bigcom101 0.000000000
bigcom104             bigcom104 0.000000000
bigcom106             bigcom106 0.000000000
bigcom109             bigcom109 0.000000000
bigcom113             bigcom113 0.000000000
bigcom116             bigcom116 0.000000000
bigcom120             bigcom120 0.000000000
bigcom123             bigcom123 0.000000000
bigcom126             bigcom126 0.000000000
bigcom127             bigcom127 0.000000000
bigcom137             bigcom137 0.000000000
bigcom139             bigcom139 0.000000000
bigcom140             bigcom140 0.000000000
bigcom143             bigcom143 0.000000000
bigcom145             bigcom145 0.000000000
bigcom146             bigcom146 0.000000000
bigcom147             bigcom147 0.000000000
bigcom149             bigcom149 0.000000000
bigcom153             bigcom153 0.000000000
bigcom154             bigcom154 0.000000000
bigcom156             bigcom156 0.000000000
bigcom157             bigcom157 0.000000000
bigcom158             bigcom158 0.000000000
bigcom160             bigcom160 0.000000000
bigcom161             bigcom161 0.000000000
bigcom162             bigcom162 0.000000000
bigcom164             bigcom164 0.000000000
bigcom166             bigcom166 0.000000000
bigcom167             bigcom167 0.000000000
bigcom171             bigcom171 0.000000000
bigcom173             bigcom173 0.000000000
bigcom175             bigcom175 0.000000000
bigcom176             bigcom176 0.000000000
bigcom177             bigcom177 0.000000000
bigcom178             bigcom178 0.000000000
bigcom180             bigcom180 0.000000000
bigcom181             bigcom181 0.000000000
bigcom184             bigcom184 0.000000000
bigcom186             bigcom186 0.000000000
bigcom187             bigcom187 0.000000000
bigcom189             bigcom189 0.000000000
bigcom194             bigcom194 0.000000000
bigcom195             bigcom195 0.000000000
bigcom196             bigcom196 0.000000000
bigcom204             bigcom204 0.000000000
bigcom205             bigcom205 0.000000000
bigcom212             bigcom212 0.000000000
bigcom214             bigcom214 0.000000000
bigcom222             bigcom222 0.000000000
bigcom223             bigcom223 0.000000000
bigcom226             bigcom226 0.000000000
bigcom227             bigcom227 0.000000000
bigcom229             bigcom229 0.000000000
bigcom233             bigcom233 0.000000000
bigcom236             bigcom236 0.000000000
bigcom237             bigcom237 0.000000000
bigcom246             bigcom246 0.000000000
bigcom248             bigcom248 0.000000000
bigcom249             bigcom249 0.000000000
bigcom250             bigcom250 0.000000000
bigcom254             bigcom254 0.000000000
bigcom266             bigcom266 0.000000000
bigcom269             bigcom269 0.000000000
bigcom272             bigcom272 0.000000000
bigcom281             bigcom281 0.000000000
bigcom291             bigcom291 0.000000000
bigcom292             bigcom292 0.000000000
bigcom295             bigcom295 0.000000000
bigcom299             bigcom299 0.000000000
bigcom301             bigcom301 0.000000000
bigcom306             bigcom306 0.000000000
bigcom309             bigcom309 0.000000000
bigcom314             bigcom314 0.000000000
bigcom321             bigcom321 0.000000000
bigcom341             bigcom341 0.000000000
bigcom350             bigcom350 0.000000000
bigcom353             bigcom353 0.000000000
bigcom359             bigcom359 0.000000000
bigcom363             bigcom363 0.000000000
bigcom365             bigcom365 0.000000000
bigcom385             bigcom385 0.000000000
bigcom386             bigcom386 0.000000000
bigcom408             bigcom408 0.000000000
bigcom412             bigcom412 0.000000000
bigcom480             bigcom480 0.000000000
membership_s3     membership_s3 0.000000000
membership_s5     membership_s5 0.000000000
membership_s8     membership_s8 0.000000000
membership_s9     membership_s9 0.000000000
membership_s11   membership_s11 0.000000000
membership_s12   membership_s12 0.000000000
membership_s14   membership_s14 0.000000000
membership_s15   membership_s15 0.000000000
membership_s16   membership_s16 0.000000000
membership_s17   membership_s17 0.000000000
membership_s18   membership_s18 0.000000000
membership_s20   membership_s20 0.000000000
membership_s22   membership_s22 0.000000000
membership_s24   membership_s24 0.000000000
membership_s25   membership_s25 0.000000000
membership_s26   membership_s26 0.000000000
membership_s28   membership_s28 0.000000000
membership_s32   membership_s32 0.000000000
membership_s33   membership_s33 0.000000000
membership_s37   membership_s37 0.000000000
pdi                         pdi 0.000000000
[1] "Dataset: all_TnotC Model RF, run: 8 of 10 2015-06-17 23:52:11"
     |      Out-of-bag   |
Tree |      MSE  %Var(y) |
   1 |  0.01028   238.82 |
   2 |  0.01029   238.90 |
   3 | 0.008312   193.07 |
   4 | 0.008494   197.29 |
   5 |  0.00793   184.19 |
   6 | 0.007507   174.36 |
   7 | 0.006964   161.76 |
   8 | 0.006657   154.62 |
   9 | 0.006425   149.23 |
  10 | 0.006301   146.36 |
  11 | 0.006167   143.25 |
  12 | 0.005977   138.82 |
  13 | 0.005851   135.91 |
  14 | 0.005707   132.55 |
  15 | 0.005553   128.98 |
  16 | 0.005479   127.26 |
  17 | 0.005412   125.72 |
  18 | 0.005372   124.78 |
  19 | 0.005316   123.48 |
  20 | 0.005254   122.03 |
  21 | 0.005244   121.81 |
  22 |  0.00519   120.56 |
  23 | 0.005174   120.18 |
  24 | 0.005143   119.46 |
  25 | 0.005128   119.12 |
  26 | 0.005118   118.88 |
  27 |  0.00509   118.23 |
  28 | 0.005071   117.79 |
  29 | 0.005057   117.45 |
  30 | 0.005063   117.61 |
  31 | 0.005038   117.01 |
  32 | 0.005037   116.99 |
  33 | 0.005019   116.58 |
  34 | 0.005007   116.30 |
  35 | 0.005004   116.22 |
  36 | 0.004992   115.95 |
  37 |  0.00498   115.66 |
  38 | 0.004972   115.49 |
  39 | 0.004973   115.50 |
  40 | 0.004994   115.99 |
  41 |  0.00498   115.67 |
  42 |  0.00497   115.44 |
  43 | 0.004964   115.30 |
  44 | 0.004951   115.00 |
  45 | 0.004931   114.53 |
  46 | 0.004925   114.39 |
  47 | 0.004911   114.07 |
  48 | 0.004909   114.02 |
  49 | 0.004901   113.85 |
  50 | 0.004879   113.33 |
  51 | 0.004864   112.99 |
  52 | 0.004851   112.67 |
  53 | 0.004841   112.44 |
  54 | 0.004838   112.38 |
  55 | 0.004832   112.23 |
  56 | 0.004824   112.06 |
  57 | 0.004824   112.06 |
  58 | 0.004821   111.99 |
  59 | 0.004822   111.99 |
  60 | 0.004816   111.85 |
  61 | 0.004821   111.99 |
  62 | 0.004817   111.89 |
  63 | 0.004818   111.91 |
  64 | 0.004815   111.84 |
  65 | 0.004806   111.62 |
  66 | 0.004796   111.40 |
  67 | 0.004793   111.32 |
  68 | 0.004791   111.29 |
  69 | 0.004785   111.14 |
  70 | 0.004787   111.18 |
  71 | 0.004783   111.10 |
  72 | 0.004782   111.08 |
  73 |  0.00478   111.02 |
  74 | 0.004779   111.01 |
  75 | 0.004778   110.98 |
  76 | 0.004781   111.06 |
  77 | 0.004783   111.09 |
  78 | 0.004776   110.94 |
  79 | 0.004778   110.99 |
  80 | 0.004775   110.91 |
  81 | 0.004772   110.83 |
  82 | 0.004769   110.78 |
  83 | 0.004769   110.76 |
  84 | 0.004775   110.91 |
  85 | 0.004772   110.84 |
  86 | 0.004766   110.70 |
  87 | 0.004768   110.74 |
  88 | 0.004774   110.88 |
  89 | 0.004774   110.88 |
  90 | 0.004771   110.81 |
  91 | 0.004773   110.87 |
  92 | 0.004774   110.88 |
  93 | 0.004773   110.86 |
  94 | 0.004775   110.91 |
  95 | 0.004772   110.85 |
  96 | 0.004771   110.82 |
  97 |  0.00476   110.56 |
  98 | 0.004758   110.53 |
  99 | 0.004761   110.57 |
 100 | 0.004762   110.62 |
[1] "Random Forest variable coefficients"
                      %IncMSE IncNodePurity
graph5           2.750221e-03  3.733222e-01
graph6           1.132356e-03  2.637278e-01
graph7           2.616434e-04  4.121286e-02
graph8           1.610040e-04  5.732869e-02
graph9           9.582119e-04  2.098304e-01
graph10          3.536852e-03  3.335494e-01
graph11          2.814713e-03  2.998939e-01
graph12          1.872748e-03  2.245679e-01
graph13          1.059856e-03  1.658418e-01
graph14          3.955625e-03  3.564417e-01
graph15          4.826876e-03  1.342474e-01
graph16          2.412451e-03  3.361682e-01
graph17          2.217089e-03  1.972541e-01
graph18          1.628073e-03  7.977344e-02
graph19          3.359660e-03  2.256749e-01
graph20          1.832676e-03  4.201669e-01
graph21          2.877119e-03  2.337031e-01
graph22          4.982503e-04  8.248038e-02
graph23          7.932144e-03  4.986648e-01
graph24          4.624126e-04  1.353358e-01
graph25          1.388084e-03  2.348956e-01
graph26          1.679334e-03  1.314080e-01
graph27          8.252113e-05  5.383813e-02
graph28          6.591230e-05  7.994271e-02
graph29          0.000000e+00  8.548934e-19
orbit0           4.312815e-05  7.555616e-02
orbit1           3.525522e-03  3.675780e-01
orbit2           2.236315e-03  1.209424e-01
orbit3           3.206915e-04  4.923219e-02
orbit4           3.832906e-03  1.389040e-01
orbit5           1.059084e-03  1.284159e-01
orbit6           2.670779e-03  3.026199e-01
orbit7           1.688915e-03  1.141832e-01
orbit8           2.479271e-03  1.608903e-01
orbit9           1.138374e-03  1.641121e-01
orbit10          8.648040e-04  2.017854e-01
orbit11          5.472873e-04  3.051306e-02
orbit12          4.332498e-04  1.573514e-01
orbit13          1.928796e-04  4.023246e-02
orbit14          1.355723e-05  1.629541e-02
orbit15          2.055558e-03  3.063854e-01
orbit16          1.272915e-03  2.708950e-01
orbit17          1.125858e-03  1.548877e-01
orbit18          4.959439e-03  5.871391e-01
orbit19          4.908199e-04  2.088223e-01
orbit20          4.262371e-03  2.467695e-01
orbit21          1.183264e-03  9.699663e-02
orbit22          6.980369e-03  3.913344e-01
orbit23          3.204082e-03  1.625209e-01
orbit24          4.830044e-03  4.134286e-01
orbit25          4.104648e-03  1.343488e-01
orbit26          7.927731e-04  1.205864e-01
orbit27          2.801593e-03  2.438183e-01
orbit28          2.834587e-03  1.838662e-01
orbit29          2.532125e-03  9.460458e-02
orbit30          5.716020e-03  2.410273e-01
orbit31          2.582954e-03  2.699439e-01
orbit32          1.083621e-03  7.876121e-02
orbit33          1.159153e-03  1.075582e-01
orbit34          5.023043e-03  1.670119e-01
orbit35          1.188825e-03  3.121427e-01
orbit36          8.097711e-03  2.626175e-01
orbit37          1.797990e-03  2.056997e-01
orbit38          2.352918e-03  1.097230e-01
orbit39          3.998968e-03  4.795956e-01
orbit40          1.176764e-03  4.784492e-02
orbit41          3.180873e-03  1.861807e-01
orbit42          2.060073e-03  1.409112e-01
orbit43          2.605216e-03  1.363519e-01
orbit44          2.999398e-04  7.605888e-02
orbit45          2.156362e-03  3.068791e-01
orbit46          2.076041e-04  1.139265e-01
orbit47          1.590666e-03  1.462574e-01
orbit48          1.252509e-04  1.477648e-01
orbit49          3.849179e-03  4.847523e-01
orbit50          7.640267e-04  2.125985e-01
orbit51          1.183822e-03  1.787468e-01
orbit52          3.125324e-03  2.533829e-01
orbit53          2.821570e-04  1.223522e-01
orbit54          1.155493e-03  2.380699e-01
orbit55          3.360406e-04  1.330895e-01
orbit56          1.301645e-02  1.202468e+00
orbit57          6.729828e-04  4.090356e-02
orbit58          3.937900e-04  3.427825e-02
orbit59          9.133902e-04  1.750247e-01
orbit60          2.939239e-04  2.428480e-02
orbit61          4.519309e-05  6.328460e-02
orbit62          1.090682e-03  8.486802e-02
orbit63          2.171245e-04  1.008365e-01
orbit64          5.616091e-05  7.033254e-02
orbit65          2.010062e-03  2.457409e-01
orbit66          1.025017e-03  1.144106e-01
orbit67          3.843136e-05  1.074959e-02
orbit68          1.242009e-04  6.216271e-02
orbit69          3.242162e-04  7.177141e-02
orbit70          3.159669e-04  1.432495e-01
orbit71          1.571510e-04  2.864284e-02
orbit72          4.537205e-06  8.888889e-03
AP               0.000000e+00  1.046390e-02
bet              3.081173e-03  6.483703e-01
ecc              9.434933e-05  1.682137e-02
eccrad           3.190247e-05  4.209021e-02
close            1.405037e-03  2.062109e-01
constraint       2.704084e-03  4.760953e-01
coreness         7.011424e-04  1.014937e-01
knn              7.060259e-03  7.286286e-01
hubscore         1.090788e-03  1.953463e-01
pagerank         5.265051e-03  9.905668e-01
trans            3.701516e-04  3.437844e-01
evcent           9.681433e-04  1.255870e-01
first            1.270034e-04  5.701372e-02
upto_second      1.108624e-03  2.885004e-01
upto_third       5.600790e-04  1.420844e-01
upto_fourth      3.166371e-03  2.034845e-01
upto_fifth       1.138405e-03  9.381110e-02
upto_sixth       6.585455e-04  1.413722e-01
second           1.087039e-03  2.276038e-01
third            6.359084e-03  4.533319e-01
fourth           1.887489e-03  6.673307e-01
fifth            4.187106e-03  3.711249e-01
sixth            1.313586e-03  3.552027e-01
ratio1           4.646679e-03  6.139359e-01
ratio2           3.819004e-03  1.324735e+00
ratio3           5.691679e-04  3.372790e-01
ratio4           1.968886e-03  3.454069e-01
ratio5           5.054544e-04  4.608380e-01
ratio6           4.105302e-03  6.674005e-01
selfinter        3.333697e-04  1.060808e-01
walktrap_vertex  5.672099e-04  6.042101e-01
bigcom1         -2.603773e-06  2.808698e-04
bigcom2          0.000000e+00  1.084202e-21
bigcom3          3.697543e-05  6.489527e-02
bigcom4          1.540143e-05  5.366334e-02
bigcom6          0.000000e+00  0.000000e+00
bigcom8          0.000000e+00  5.421011e-22
bigcom9          0.000000e+00  0.000000e+00
bigcom11         0.000000e+00  0.000000e+00
bigcom13         0.000000e+00  0.000000e+00
bigcom15         0.000000e+00  1.040834e-19
bigcom16         0.000000e+00  7.806256e-20
bigcom21         0.000000e+00  3.469447e-20
bigcom22         0.000000e+00  0.000000e+00
bigcom24         0.000000e+00  3.469447e-20
bigcom26         1.907713e-04  1.419164e-01
bigcom28         1.295514e-05  4.052753e-02
bigcom30         1.777814e-05  6.746900e-02
bigcom31         0.000000e+00  2.775558e-19
bigcom32         0.000000e+00  0.000000e+00
bigcom33         0.000000e+00  0.000000e+00
bigcom34         0.000000e+00  1.387779e-19
bigcom36         0.000000e+00  1.734723e-19
bigcom37         0.000000e+00  0.000000e+00
bigcom38         0.000000e+00  0.000000e+00
bigcom39         0.000000e+00  0.000000e+00
bigcom40         1.091788e-04  1.672706e-01
bigcom43         0.000000e+00  3.469447e-20
bigcom44         0.000000e+00  1.788934e-20
bigcom46         0.000000e+00  1.734723e-19
bigcom47         0.000000e+00  0.000000e+00
bigcom49         0.000000e+00  1.734723e-20
bigcom50         0.000000e+00  0.000000e+00
bigcom51         0.000000e+00  0.000000e+00
bigcom52         0.000000e+00  3.469447e-20
bigcom54         0.000000e+00  0.000000e+00
bigcom56         0.000000e+00  0.000000e+00
bigcom62         0.000000e+00  1.040834e-19
bigcom66         0.000000e+00  3.469447e-20
bigcom68         0.000000e+00  0.000000e+00
bigcom69         0.000000e+00  1.387779e-19
bigcom71         0.000000e+00  0.000000e+00
bigcom72         0.000000e+00  1.387779e-19
bigcom73         0.000000e+00  1.734723e-20
bigcom74         0.000000e+00  0.000000e+00
bigcom75         0.000000e+00  0.000000e+00
bigcom76         0.000000e+00  3.122502e-19
bigcom77         0.000000e+00  6.938894e-20
bigcom79         0.000000e+00  3.469447e-20
bigcom80         0.000000e+00  1.561251e-19
bigcom82         0.000000e+00  0.000000e+00
bigcom83         0.000000e+00  0.000000e+00
bigcom84         2.612842e-05  1.587394e-01
bigcom85         0.000000e+00  0.000000e+00
bigcom87         0.000000e+00  0.000000e+00
bigcom89         6.799141e-07  4.045812e-01
bigcom91         0.000000e+00  1.387779e-19
bigcom92         1.132335e-05  3.931688e-02
bigcom93         0.000000e+00  1.561251e-19
bigcom96         0.000000e+00  1.734723e-20
bigcom97         0.000000e+00  0.000000e+00
bigcom98         0.000000e+00  3.122502e-19
bigcom99         0.000000e+00  5.551115e-19
bigcom101        0.000000e+00  6.938894e-20
bigcom104        0.000000e+00  1.734723e-20
bigcom106        0.000000e+00  1.734723e-19
bigcom109        0.000000e+00  0.000000e+00
bigcom113        0.000000e+00  0.000000e+00
bigcom116        0.000000e+00  5.421011e-22
bigcom120       -1.126360e-05  3.524273e-01
bigcom123       -1.050950e-05  3.946999e-01
bigcom126        0.000000e+00  0.000000e+00
bigcom127        0.000000e+00  0.000000e+00
bigcom137        0.000000e+00  3.469447e-20
bigcom139        0.000000e+00  3.469447e-20
bigcom140        0.000000e+00  0.000000e+00
bigcom143        0.000000e+00  0.000000e+00
bigcom145        0.000000e+00  3.469447e-20
bigcom146        0.000000e+00  0.000000e+00
bigcom147        0.000000e+00  1.040834e-19
bigcom149        0.000000e+00  0.000000e+00
bigcom153        0.000000e+00  0.000000e+00
bigcom154        0.000000e+00  0.000000e+00
bigcom156        0.000000e+00  3.469447e-20
bigcom157        0.000000e+00  1.734723e-20
bigcom158        0.000000e+00  1.387779e-19
bigcom160        0.000000e+00  1.734723e-20
bigcom161        0.000000e+00  0.000000e+00
bigcom162        0.000000e+00  2.775558e-19
bigcom164        0.000000e+00  0.000000e+00
bigcom166        0.000000e+00  0.000000e+00
bigcom167        0.000000e+00  6.938894e-20
bigcom171        0.000000e+00  1.387779e-19
bigcom173        0.000000e+00  0.000000e+00
bigcom175        0.000000e+00  3.469447e-20
bigcom176        0.000000e+00  1.734723e-20
bigcom177        0.000000e+00  0.000000e+00
bigcom178        0.000000e+00  3.469447e-20
bigcom180        0.000000e+00  3.469447e-20
bigcom181        0.000000e+00  0.000000e+00
bigcom184        0.000000e+00  0.000000e+00
bigcom186        0.000000e+00  0.000000e+00
bigcom187        0.000000e+00  0.000000e+00
bigcom189        0.000000e+00  0.000000e+00
bigcom194       -8.151900e-06  2.439143e-01
bigcom195        0.000000e+00  0.000000e+00
bigcom196        0.000000e+00  4.163336e-19
bigcom204        0.000000e+00  0.000000e+00
bigcom205        0.000000e+00  0.000000e+00
bigcom212        0.000000e+00  0.000000e+00
bigcom214        0.000000e+00  0.000000e+00
bigcom222        0.000000e+00  0.000000e+00
bigcom223        0.000000e+00  0.000000e+00
bigcom226        0.000000e+00  4.163336e-19
bigcom227        0.000000e+00  1.734723e-20
bigcom229        0.000000e+00  0.000000e+00
bigcom233        0.000000e+00  0.000000e+00
bigcom236        0.000000e+00  0.000000e+00
bigcom237        0.000000e+00  1.734723e-20
bigcom246        0.000000e+00  5.421011e-22
bigcom248        0.000000e+00  5.204170e-20
bigcom249        0.000000e+00  1.387779e-19
bigcom250        0.000000e+00  0.000000e+00
bigcom254        0.000000e+00  1.734723e-20
bigcom266        0.000000e+00  0.000000e+00
bigcom269        0.000000e+00  0.000000e+00
bigcom272        0.000000e+00  1.387779e-19
bigcom274        6.648116e-05  4.508593e-02
bigcom281        0.000000e+00  8.673617e-20
bigcom291        0.000000e+00  1.387779e-19
bigcom292        0.000000e+00  0.000000e+00
bigcom295        0.000000e+00  1.387779e-19
bigcom299        0.000000e+00  2.775558e-19
bigcom301        0.000000e+00  0.000000e+00
bigcom306        0.000000e+00  0.000000e+00
bigcom309        0.000000e+00  2.949030e-19
bigcom314        0.000000e+00  0.000000e+00
bigcom321        0.000000e+00  1.387779e-19
bigcom341        0.000000e+00  0.000000e+00
bigcom350        0.000000e+00  1.387779e-19
bigcom353        0.000000e+00  0.000000e+00
bigcom359        0.000000e+00  3.469447e-20
bigcom363        0.000000e+00  3.469447e-20
bigcom365        0.000000e+00  0.000000e+00
bigcom385        0.000000e+00  0.000000e+00
bigcom386        0.000000e+00  1.387779e-19
bigcom408        0.000000e+00  0.000000e+00
bigcom412        0.000000e+00  1.387779e-19
bigcom480        0.000000e+00  1.387779e-19
spin_vertex      9.492336e-04  7.214432e-01
membership_s1    2.953102e-06  3.405524e-02
membership_s3    0.000000e+00  0.000000e+00
membership_s4    1.787844e-04  3.142089e-02
membership_s5    1.247613e-06  5.291797e-02
membership_s6    2.780753e-05  8.915361e-03
membership_s7    1.951270e-05  5.274776e-02
membership_s8    0.000000e+00  0.000000e+00
membership_s9    0.000000e+00  0.000000e+00
membership_s11   0.000000e+00  1.084202e-21
membership_s12   0.000000e+00  2.710505e-22
membership_s14   0.000000e+00  0.000000e+00
membership_s15   0.000000e+00  0.000000e+00
membership_s16   0.000000e+00  0.000000e+00
membership_s17   0.000000e+00  4.163336e-19
membership_s18   2.093800e-06  1.685630e-02
membership_s20   0.000000e+00  2.710505e-22
membership_s21  -6.987141e-06  2.523320e-01
membership_s22   0.000000e+00  0.000000e+00
membership_s24   0.000000e+00  1.214306e-19
membership_s25   0.000000e+00  0.000000e+00
membership_s26   0.000000e+00  5.421011e-22
membership_s27   1.071714e-05  2.380195e-02
membership_s28   0.000000e+00  0.000000e+00
membership_s30   9.101889e-05  1.189342e-01
membership_s31  -5.918349e-06  7.111158e-02
membership_s32  -7.192999e-07  8.755027e-04
membership_s33   0.000000e+00  1.387779e-19
membership_s36   6.830588e-05  6.832751e-02
membership_s37   0.000000e+00  5.421011e-22
V1               1.152491e-03  1.113864e+00
V2               1.896971e-03  9.510388e-01
pdi             -2.257336e-06  9.285714e-03
adhesion         9.447614e-03  1.361745e+00
cohesion         7.965433e-03  1.073881e+00
inner            2.640429e-03  1.091269e+00
outer            9.934442e-04  1.063843e+00
ioratio          3.651037e-03  9.142566e-01
comsize          1.390946e-03  1.071915e+00
[1] "Dataset: all_TnotC Model GLM, run: 8 of 10 2015-06-17 23:55:04"
[1] "glmnet variable coefficients"
                         [,1]          [,2]
(Intercept)     -5.439249e+00 -5.447053e+00
graph0           9.264320e-42  1.490152e-06
graph1           2.345302e-45  2.580027e-10
graph2           5.497307e-42  9.225562e-07
graph3           4.281862e-46  6.887474e-11
graph4          -4.290870e-48 -9.474703e-13
graph5           1.972691e-43  3.344234e-08
graph6           2.573390e-45  4.049920e-10
graph7           2.186624e-43  3.672248e-08
graph8           3.631065e-42  6.081332e-07
graph9           1.145552e-47  1.890508e-12
graph10         -6.377921e-51 -7.043220e-15
graph11         -1.155905e-50 -2.406335e-15
graph12          1.433034e-47  2.176105e-12
graph13          1.823179e-46  3.035803e-11
graph14         -5.679710e-49 -1.480061e-13
graph15          9.455861e-45  1.620154e-09
graph16          6.782039e-47  1.073309e-11
graph17          1.241483e-46  1.955650e-11
graph18          4.651122e-45  7.762788e-10
graph19          7.608688e-46  1.249804e-10
graph20          7.616657e-45  1.227217e-09
graph21          5.184070e-45  8.707706e-10
graph22          1.641243e-44  2.747872e-09
graph23          5.030497e-45  8.278714e-10
graph24          9.675591e-45  1.619668e-09
graph25          4.130503e-44  6.825107e-09
graph26          4.368472e-44  7.329279e-09
graph27          1.789891e-43  2.920020e-08
graph28          3.059976e-43  5.092484e-08
graph29          2.374784e-42  3.847523e-07
orbit0           9.264320e-42  1.489936e-06
orbit1           4.391270e-43  7.563944e-08
orbit2          -6.149834e-46 -2.591789e-10
orbit3           5.497307e-42  9.224626e-07
orbit4           1.110932e-44  1.917579e-09
orbit5           3.065356e-46  4.719368e-11
orbit6          -2.310475e-46 -4.412858e-11
orbit7          -3.476603e-48 -7.929220e-13
orbit8           1.972691e-43  3.343925e-08
orbit9           3.091332e-43  5.416826e-08
orbit10          3.086887e-44  5.267841e-09
orbit11         -2.318343e-47 -5.714138e-11
orbit12          1.713469e-42  2.996090e-07
orbit13          1.325732e-43  2.051611e-08
orbit14          3.631065e-42  6.080495e-07
orbit15          2.678854e-46  4.631714e-11
orbit16          7.972146e-48  1.246604e-12
orbit17          1.094815e-46  1.867095e-11
orbit18          7.077580e-47  1.237251e-11
orbit19          9.971925e-48  1.652261e-12
orbit20          1.021368e-48  5.020320e-14
orbit21         -8.305813e-50 -2.001357e-14
orbit22         -7.887328e-49 -1.445797e-13
orbit23         -6.764176e-51 -1.529742e-15
orbit24          1.447576e-45  2.533188e-10
orbit25          8.906842e-46  1.546730e-10
orbit26          3.106816e-48  1.780074e-13
orbit27          4.957048e-45  8.438854e-10
orbit28          5.612448e-46  9.392422e-11
orbit29          1.187009e-45  2.043565e-10
orbit30          1.334103e-46  1.942976e-11
orbit31          2.276705e-47  3.305929e-12
orbit32          9.624682e-48  1.076980e-12
orbit33         -7.794541e-49 -1.777362e-13
orbit34          9.455861e-45  1.619940e-09
orbit35          7.474562e-45  1.296279e-09
orbit36          1.081396e-45  1.815883e-10
orbit37          1.257267e-45  2.160141e-10
orbit38         -6.006837e-48 -2.358218e-12
orbit39          2.230076e-44  3.935505e-09
orbit40          4.490316e-45  7.871932e-10
orbit41          5.444506e-46  8.384202e-11
orbit42         -3.618260e-47 -9.217808e-12
orbit43          2.835823e-44  4.946099e-09
orbit44         -6.357887e-46 -1.807345e-10
orbit45          4.225228e-44  7.346016e-09
orbit46          1.896491e-44  3.301641e-09
orbit47          6.429531e-46  9.562455e-11
orbit48          1.354581e-45  2.201103e-10
orbit49          9.781578e-44  1.715906e-08
orbit50         -2.589378e-45 -6.147760e-10
orbit51          3.157494e-44  5.452465e-09
orbit52          8.318494e-44  1.445247e-08
orbit53          3.984391e-45  6.277360e-10
orbit54          2.137913e-43  3.782482e-08
orbit55          1.571337e-45  6.148086e-11
orbit56          4.392837e-43  7.765051e-08
orbit57          1.332358e-44  2.265388e-09
orbit58          2.218135e-46 -8.350888e-11
orbit59          1.373731e-43  2.412476e-08
orbit60          2.371603e-44  3.989067e-09
orbit61          3.340424e-46 -1.832372e-10
orbit62          7.505379e-43  1.297090e-07
orbit63          6.091390e-44  9.787022e-09
orbit64          9.133875e-44  1.508303e-08
orbit65          1.763256e-42  3.117337e-07
orbit66          1.866636e-43  3.206822e-08
orbit67          2.367654e-44  3.446102e-09
orbit68          3.802522e-43  6.415535e-08
orbit69         -6.826917e-44 -2.044648e-08
orbit70          2.643249e-42  4.613366e-07
orbit71          1.734457e-43  2.580463e-08
orbit72          2.374784e-42  3.845490e-07
AP              -1.039589e-39 -1.941755e-04
bet              6.418705e-47 -6.969575e-12
ecc             -1.154047e-40 -1.843675e-05
eccrad          -6.924280e-40 -1.106199e-04
close            9.492282e-39  1.610231e-03
constraint      -9.077732e-40 -1.573658e-04
coreness         1.766773e-41  2.531927e-06
knn             -1.744189e-42 -3.137093e-07
hubscore         2.458257e-38  4.219305e-03
pagerank        -1.743699e-38 -3.158067e-03
trans           -2.608631e-39 -4.713386e-04
evcent           2.455133e-38  4.212917e-03
first            9.264320e-42  1.489072e-06
upto_second      3.148581e-43  5.248863e-08
upto_third       6.475435e-44  1.078867e-08
upto_fourth      2.215016e-43  3.919362e-08
upto_fifth       5.626899e-43  1.004720e-07
upto_sixth       7.915112e-43  1.416065e-07
second           3.161352e-43  5.275919e-08
third            5.996683e-44  9.986300e-09
fourth           1.951813e-44  4.883167e-09
fifth           -2.407461e-43 -4.242604e-08
sixth           -7.451559e-43 -1.329813e-07
ratio1          -1.848659e-42 -3.321293e-07
ratio2           5.010420e-41  9.067544e-06
ratio3          -1.042573e-41 -1.864464e-06
ratio4          -8.220826e-42 -1.470955e-06
ratio5          -5.289252e-42 -9.468027e-07
ratio6          -7.091186e-43 -1.264871e-07
selfinter       -1.182243e-39 -2.184852e-04
walktrap_vertex  1.799611e-39  3.227895e-04
bigcom1         -4.440901e-40 -8.025856e-05
bigcom2         -4.372004e-39 -7.885558e-04
bigcom3          1.841743e-39  3.334534e-04
bigcom4          6.496603e-40  1.154478e-04
bigcom6         -4.369821e-39 -7.876990e-04
bigcom8         -4.473661e-39 -8.103655e-04
bigcom9         -4.384412e-39 -7.908215e-04
bigcom11        -4.376375e-39 -7.890251e-04
bigcom13        -4.380024e-39 -7.896872e-04
bigcom15        -4.381120e-39 -7.896497e-04
bigcom16        -4.372732e-39 -7.884355e-04
bigcom21        -4.397995e-39 -7.936344e-04
bigcom22        -4.444513e-39 -8.043386e-04
bigcom24        -4.370549e-39 -7.879263e-04
bigcom26         5.988311e-39  1.082498e-03
bigcom28         3.261000e-39  5.828857e-04
bigcom30         4.614667e-39  8.346932e-04
bigcom31        -4.369094e-39 -7.875682e-04
bigcom32        -4.373460e-39 -7.884473e-04
bigcom33        -4.369458e-39 -7.879009e-04
bigcom34        -4.369821e-39 -7.873680e-04
bigcom36        -4.373460e-39 -7.880614e-04
bigcom37        -4.369458e-39 -7.864929e-04
bigcom38        -4.372732e-39 -7.882710e-04
bigcom39        -4.378564e-39 -7.896198e-04
bigcom40         6.812558e-40  1.198481e-04
bigcom43        -4.372004e-39 -7.884127e-04
bigcom44        -4.431763e-39 -8.013610e-04
bigcom46        -4.375281e-39 -7.887560e-04
bigcom47        -4.373824e-39 -7.886471e-04
bigcom49        -4.371640e-39 -7.881484e-04
bigcom50        -4.372004e-39 -7.883040e-04
bigcom51        -4.369458e-39 -7.873399e-04
bigcom52        -4.370185e-39 -7.883504e-04
bigcom54        -4.369458e-39 -7.877505e-04
bigcom56        -4.373824e-39 -7.894025e-04
bigcom62        -4.369821e-39 -7.877756e-04
bigcom66        -4.369821e-39 -7.875624e-04
bigcom68        -4.370185e-39 -7.877431e-04
bigcom69        -4.373824e-39 -7.886025e-04
bigcom71        -4.373824e-39 -7.886734e-04
bigcom72        -4.370185e-39 -7.878001e-04
bigcom73        -4.374917e-39 -7.890016e-04
bigcom74        -4.372004e-39 -7.889664e-04
bigcom75        -4.369458e-39 -7.875581e-04
bigcom76        -4.370912e-39 -7.884370e-04
bigcom77        -4.371276e-39 -7.889140e-04
bigcom79        -4.369821e-39 -7.875850e-04
bigcom80        -4.371276e-39 -7.874806e-04
bigcom82        -4.370549e-39 -7.874492e-04
bigcom83        -4.369458e-39 -7.869866e-04
bigcom84         1.079466e-37  1.950621e-02
bigcom85        -4.370912e-39 -7.875558e-04
bigcom87        -4.372004e-39 -7.883157e-04
bigcom89         2.482402e-37  4.485455e-02
bigcom91        -4.371276e-39 -7.879600e-04
bigcom92         2.727058e-38  4.928895e-03
bigcom93        -4.369094e-39 -7.877890e-04
bigcom96        -4.369458e-39 -7.877303e-04
bigcom97        -4.373096e-39 -7.891953e-04
bigcom98        -4.369821e-39 -7.871979e-04
bigcom99        -4.369458e-39 -7.876747e-04
bigcom101       -4.375646e-39 -7.886470e-04
bigcom104       -4.372368e-39 -7.885881e-04
bigcom106       -4.370549e-39 -7.873282e-04
bigcom109       -4.370185e-39 -7.879098e-04
bigcom113       -4.370549e-39 -7.863042e-04
bigcom116       -4.385510e-39 -7.912010e-04
bigcom120        1.977348e-37  3.573000e-02
bigcom123        1.640644e-37  2.964534e-02
bigcom126       -4.368731e-39 -7.867396e-04
bigcom127       -4.370549e-39 -7.873804e-04
bigcom137       -4.371640e-39 -7.886153e-04
bigcom139       -4.369821e-39 -7.877700e-04
bigcom140       -4.369821e-39 -7.877119e-04
bigcom143       -4.369458e-39 -7.879908e-04
bigcom145       -4.370185e-39 -7.885899e-04
bigcom146       -4.370185e-39 -7.880767e-04
bigcom147       -4.374553e-39 -7.898391e-04
bigcom149       -4.369458e-39 -7.876658e-04
bigcom153       -4.372368e-39 -7.878976e-04
bigcom154       -4.373096e-39 -7.885221e-04
bigcom156       -4.370185e-39 -7.877468e-04
bigcom157       -4.373096e-39 -7.878397e-04
bigcom158       -4.368731e-39 -7.878616e-04
bigcom160       -4.369821e-39 -7.877973e-04
bigcom161       -4.369821e-39 -7.873141e-04
bigcom162       -4.369458e-39 -7.875258e-04
bigcom164       -4.369094e-39 -7.874875e-04
bigcom166       -4.372732e-39 -7.881822e-04
bigcom167       -4.376375e-39 -7.895711e-04
bigcom171       -4.371640e-39 -7.893994e-04
bigcom173       -4.369458e-39 -7.877770e-04
bigcom175       -4.369458e-39 -7.870356e-04
bigcom176       -4.369458e-39 -7.869124e-04
bigcom177       -4.369821e-39 -7.872070e-04
bigcom178       -4.369821e-39 -7.884427e-04
bigcom180       -4.369094e-39 -7.874311e-04
bigcom181       -4.374188e-39 -7.895915e-04
bigcom184       -4.369821e-39 -7.882296e-04
bigcom186       -4.369458e-39 -7.874174e-04
bigcom187       -4.369458e-39 -7.871854e-04
bigcom189       -4.372368e-39 -7.886257e-04
bigcom194        1.219761e-37  2.204086e-02
bigcom195       -4.369821e-39 -7.876310e-04
bigcom196       -4.369458e-39 -7.872754e-04
bigcom204       -4.370912e-39 -7.882402e-04
bigcom205       -4.369821e-39 -7.875837e-04
bigcom212       -4.369458e-39 -7.877087e-04
bigcom214       -4.370185e-39 -7.875740e-04
bigcom222       -4.369094e-39 -7.875076e-04
bigcom223       -4.369821e-39 -7.873373e-04
bigcom226       -4.369821e-39 -7.876211e-04
bigcom227       -4.369821e-39 -7.878708e-04
bigcom229       -4.369458e-39 -7.877399e-04
bigcom233       -4.369094e-39 -7.868056e-04
bigcom236       -4.369458e-39 -7.878946e-04
bigcom237       -4.369094e-39 -7.872084e-04
bigcom246       -4.372004e-39 -7.886703e-04
bigcom248       -4.373824e-39 -7.893443e-04
bigcom249       -4.369821e-39 -7.881536e-04
bigcom250       -4.373824e-39 -7.887532e-04
bigcom254       -4.370185e-39 -7.881361e-04
bigcom266       -4.369458e-39 -7.872241e-04
bigcom269       -4.370912e-39 -7.877193e-04
bigcom272       -4.369458e-39 -7.872223e-04
bigcom274        1.975136e-38  3.568411e-03
bigcom281       -4.370549e-39 -7.872365e-04
bigcom291       -4.369821e-39 -7.882304e-04
bigcom292       -4.369458e-39 -7.880699e-04
bigcom295       -4.369821e-39 -7.877524e-04
bigcom299       -4.368731e-39 -7.878158e-04
bigcom301       -4.371640e-39 -7.879737e-04
bigcom306       -4.369458e-39 -7.875408e-04
bigcom309       -4.370549e-39 -7.880018e-04
bigcom314       -4.369458e-39 -7.871778e-04
bigcom321       -4.371276e-39 -7.878804e-04
bigcom341       -4.369458e-39 -7.878875e-04
bigcom350       -4.369458e-39 -7.878874e-04
bigcom353       -4.369458e-39 -7.872271e-04
bigcom359       -4.369094e-39 -7.875481e-04
bigcom363       -4.369458e-39 -7.863473e-04
bigcom365       -4.369458e-39 -7.873072e-04
bigcom385       -4.369458e-39 -7.879362e-04
bigcom386       -4.369094e-39 -7.879033e-04
bigcom408       -4.371640e-39 -7.885567e-04
bigcom412       -4.370185e-39 -7.890801e-04
bigcom480       -4.369458e-39 -7.875657e-04
spin_vertex     -8.340889e-40 -1.433092e-04
membership_s1    5.451910e-40  1.003432e-04
membership_s3   -4.374553e-39 -7.872054e-04
membership_s4   -3.664838e-40 -6.896004e-05
membership_s5   -1.475740e-39 -2.675251e-04
membership_s6    1.261666e-40  2.449665e-05
membership_s7   -1.372523e-39 -2.473751e-04
membership_s8   -4.372368e-39 -7.869938e-04
membership_s9   -4.374553e-39 -7.867488e-04
membership_s11  -4.372004e-39 -7.865968e-04
membership_s12  -4.372004e-39 -7.880014e-04
membership_s14  -4.369821e-39 -7.853900e-04
membership_s15  -4.431015e-39 -7.991498e-04
membership_s16  -4.373460e-39 -7.875237e-04
membership_s17  -4.370912e-39 -7.866082e-04
membership_s18   6.662688e-39  1.203570e-03
membership_s20  -4.369821e-39 -7.869246e-04
membership_s21   1.526877e-39  2.779318e-04
membership_s22  -4.378929e-39 -7.887325e-04
membership_s24  -4.380024e-39 -7.886751e-04
membership_s25  -4.377469e-39 -7.888236e-04
membership_s26  -4.373460e-39 -7.857218e-04
membership_s27   4.391428e-40  7.979280e-05
membership_s28  -4.374917e-39 -7.875429e-04
membership_s30   2.585417e-39  4.650284e-04
membership_s31   7.720110e-40  1.413562e-04
membership_s32  -1.504115e-39 -2.713262e-04
membership_s33  -4.369094e-39 -7.853964e-04
membership_s36  -2.080338e-40 -3.684379e-05
membership_s37  -4.406111e-39 -7.939337e-04
V1               2.505372e-39  4.502108e-04
V2               2.695609e-39  4.881761e-04
pdi             -2.410911e-37 -4.982009e-02
adhesion        -3.094153e-44 -5.431851e-09
cohesion         6.052716e-44  1.061833e-08
inner           -3.340081e-44 -6.199111e-09
outer           -4.615072e-44 -8.580339e-09
ioratio          7.192329e-39  1.297558e-03
comsize          5.347329e-43  9.614906e-08
[1] "Dataset: all_TnotC Model GBM, run: 9 of 10 2015-06-17 23:55:05"
Iter   TrainDeviance   ValidDeviance   StepSize   Improve
     1        0.0563            -nan     0.0100   -0.0000
     2        0.0556            -nan     0.0100   -0.0000
     3        0.0547            -nan     0.0100   -0.0000
     4        0.0539            -nan     0.0100   -0.0000
     5        0.0531            -nan     0.0100   -0.0000
     6        0.0522            -nan     0.0100    0.0001
     7        0.0517            -nan     0.0100   -0.0000
     8        0.0512            -nan     0.0100    0.0000
     9        0.0507            -nan     0.0100   -0.0000
    10        0.0502            -nan     0.0100   -0.0000
    20        0.0456            -nan     0.0100   -0.0000
    40        0.0387            -nan     0.0100   -0.0000
    60        0.0344            -nan     0.0100   -0.0000
    80        0.0307            -nan     0.0100   -0.0000
   100        0.0281            -nan     0.0100   -0.0000
   120        0.0259            -nan     0.0100   -0.0000
   140        0.0241            -nan     0.0100   -0.0000
   160        0.0225            -nan     0.0100   -0.0000
   180        0.0211            -nan     0.0100   -0.0000
   200        0.0199            -nan     0.0100   -0.0000
   204        0.0198            -nan     0.0100   -0.0000

[1] "GBM variable coefficients"
                            var    rel.inf
pagerank               pagerank 5.98402227
ratio2                   ratio2 4.44403904
V2                           V2 4.37956533
outer                     outer 3.70398369
comsize                 comsize 3.27699961
orbit56                 orbit56 3.20702062
V1                           V1 2.95685252
ioratio                 ioratio 2.88533604
cohesion               cohesion 2.67817283
orbit39                 orbit39 2.49624223
orbit18                 orbit18 2.12956016
bet                         bet 2.12451256
adhesion               adhesion 2.08158596
inner                     inner 1.74514974
ratio5                   ratio5 1.74059093
ratio1                   ratio1 1.68520173
walktrap_vertex walktrap_vertex 1.67158059
knn                         knn 1.56215672
third                     third 1.55508592
ratio4                   ratio4 1.42940968
spin_vertex         spin_vertex 1.41906618
fourth                   fourth 1.41190399
upto_second         upto_second 1.31359104
orbit36                 orbit36 1.28229759
graph10                 graph10 1.19998143
orbit24                 orbit24 1.17485688
graph25                 graph25 1.01407959
orbit30                 orbit30 0.96338030
orbit54                 orbit54 0.95600440
orbit52                 orbit52 0.92446051
trans                     trans 0.90282643
graph11                 graph11 0.84322014
graph15                 graph15 0.81431985
orbit21                 orbit21 0.79377392
orbit65                 orbit65 0.77551620
orbit37                 orbit37 0.77426610
graph9                   graph9 0.75884826
orbit50                 orbit50 0.75854020
graph16                 graph16 0.72384958
graph20                 graph20 0.69864333
graph27                 graph27 0.65157335
orbit59                 orbit59 0.62188305
graph13                 graph13 0.61109354
orbit38                 orbit38 0.60577988
orbit45                 orbit45 0.59238783
graph26                 graph26 0.59139346
orbit5                   orbit5 0.57682546
bigcom92               bigcom92 0.57031441
bigcom274             bigcom274 0.56434659
orbit20                 orbit20 0.55634023
upto_fifth           upto_fifth 0.54049087
graph17                 graph17 0.53947135
hubscore               hubscore 0.52511831
sixth                     sixth 0.52359463
orbit62                 orbit62 0.50896704
orbit60                 orbit60 0.48544874
upto_sixth           upto_sixth 0.43817009
graph19                 graph19 0.43266129
constraint           constraint 0.43122094
orbit4                   orbit4 0.42135100
graph14                 graph14 0.40463246
upto_fourth         upto_fourth 0.40344433
graph21                 graph21 0.40266988
orbit19                 orbit19 0.38785164
orbit28                 orbit28 0.38101707
orbit17                 orbit17 0.37910286
upto_third           upto_third 0.37031635
graph4                   graph4 0.36910140
ratio3                   ratio3 0.36687761
orbit46                 orbit46 0.36330018
graph6                   graph6 0.36000094
orbit63                 orbit63 0.33607896
orbit35                 orbit35 0.33294101
membership_s6     membership_s6 0.33165377
orbit41                 orbit41 0.32584419
orbit64                 orbit64 0.32117281
orbit40                 orbit40 0.31467155
graph3                   graph3 0.30507029
orbit25                 orbit25 0.30368469
close                     close 0.30116055
graph1                   graph1 0.30031831
ratio6                   ratio6 0.29988390
orbit9                   orbit9 0.29862697
orbit44                 orbit44 0.29260906
bigcom26               bigcom26 0.28128418
graph28                 graph28 0.27920561
orbit49                 orbit49 0.27824263
orbit47                 orbit47 0.27586738
orbit10                 orbit10 0.26607977
membership_s36   membership_s36 0.25993452
fifth                     fifth 0.25535697
orbit33                 orbit33 0.24963986
graph5                   graph5 0.24799434
orbit16                 orbit16 0.23078317
second                   second 0.22574393
orbit42                 orbit42 0.22087262
orbit15                 orbit15 0.21841591
orbit69                 orbit69 0.21792116
graph23                 graph23 0.21609712
orbit27                 orbit27 0.21474726
orbit31                 orbit31 0.20996325
orbit55                 orbit55 0.20447484
orbit7                   orbit7 0.17809587
ecc                         ecc 0.17677930
bigcom30               bigcom30 0.17398179
orbit6                   orbit6 0.16245681
bigcom40               bigcom40 0.15866212
orbit13                 orbit13 0.14723266
orbit70                 orbit70 0.13276034
graph2                   graph2 0.12011008
orbit57                 orbit57 0.11590496
graph24                 graph24 0.11514021
graph12                 graph12 0.11382742
graph29                 graph29 0.11382281
orbit68                 orbit68 0.10897908
orbit66                 orbit66 0.10123219
orbit12                 orbit12 0.09993971
membership_s31   membership_s31 0.08766790
selfinter             selfinter 0.08720087
orbit2                   orbit2 0.08620636
orbit29                 orbit29 0.08469526
orbit22                 orbit22 0.08438733
membership_s27   membership_s27 0.08285271
orbit32                 orbit32 0.07994457
orbit26                 orbit26 0.07504070
orbit1                   orbit1 0.06594842
orbit67                 orbit67 0.05824229
orbit23                 orbit23 0.05700056
orbit58                 orbit58 0.05466997
graph22                 graph22 0.05358530
membership_s7     membership_s7 0.04859074
orbit61                 orbit61 0.04463842
coreness               coreness 0.03901511
bigcom28               bigcom28 0.03387000
bigcom3                 bigcom3 0.03101138
membership_s18   membership_s18 0.02710791
graph0                   graph0 0.02579259
orbit43                 orbit43 0.02526017
membership_s30   membership_s30 0.02119167
graph7                   graph7 0.01947234
orbit53                 orbit53 0.01931855
membership_s21   membership_s21 0.01706151
membership_s32   membership_s32 0.01675241
orbit51                 orbit51 0.01113965
membership_s4     membership_s4 0.00982852
graph8                   graph8 0.00000000
graph18                 graph18 0.00000000
orbit0                   orbit0 0.00000000
orbit3                   orbit3 0.00000000
orbit8                   orbit8 0.00000000
orbit11                 orbit11 0.00000000
orbit14                 orbit14 0.00000000
orbit34                 orbit34 0.00000000
orbit48                 orbit48 0.00000000
orbit71                 orbit71 0.00000000
orbit72                 orbit72 0.00000000
AP                           AP 0.00000000
eccrad                   eccrad 0.00000000
evcent                   evcent 0.00000000
first                     first 0.00000000
bigcom1                 bigcom1 0.00000000
bigcom2                 bigcom2 0.00000000
bigcom4                 bigcom4 0.00000000
bigcom6                 bigcom6 0.00000000
bigcom8                 bigcom8 0.00000000
bigcom9                 bigcom9 0.00000000
bigcom11               bigcom11 0.00000000
bigcom13               bigcom13 0.00000000
bigcom15               bigcom15 0.00000000
bigcom16               bigcom16 0.00000000
bigcom21               bigcom21 0.00000000
bigcom22               bigcom22 0.00000000
bigcom24               bigcom24 0.00000000
bigcom31               bigcom31 0.00000000
bigcom32               bigcom32 0.00000000
bigcom33               bigcom33 0.00000000
bigcom34               bigcom34 0.00000000
bigcom36               bigcom36 0.00000000
bigcom37               bigcom37 0.00000000
bigcom38               bigcom38 0.00000000
bigcom39               bigcom39 0.00000000
bigcom43               bigcom43 0.00000000
bigcom44               bigcom44 0.00000000
bigcom46               bigcom46 0.00000000
bigcom47               bigcom47 0.00000000
bigcom49               bigcom49 0.00000000
bigcom50               bigcom50 0.00000000
bigcom51               bigcom51 0.00000000
bigcom52               bigcom52 0.00000000
bigcom54               bigcom54 0.00000000
bigcom56               bigcom56 0.00000000
bigcom62               bigcom62 0.00000000
bigcom66               bigcom66 0.00000000
bigcom68               bigcom68 0.00000000
bigcom69               bigcom69 0.00000000
bigcom71               bigcom71 0.00000000
bigcom72               bigcom72 0.00000000
bigcom73               bigcom73 0.00000000
bigcom74               bigcom74 0.00000000
bigcom75               bigcom75 0.00000000
bigcom76               bigcom76 0.00000000
bigcom77               bigcom77 0.00000000
bigcom79               bigcom79 0.00000000
bigcom80               bigcom80 0.00000000
bigcom82               bigcom82 0.00000000
bigcom83               bigcom83 0.00000000
bigcom84               bigcom84 0.00000000
bigcom85               bigcom85 0.00000000
bigcom87               bigcom87 0.00000000
bigcom89               bigcom89 0.00000000
bigcom91               bigcom91 0.00000000
bigcom93               bigcom93 0.00000000
bigcom96               bigcom96 0.00000000
bigcom97               bigcom97 0.00000000
bigcom98               bigcom98 0.00000000
bigcom99               bigcom99 0.00000000
bigcom101             bigcom101 0.00000000
bigcom104             bigcom104 0.00000000
bigcom106             bigcom106 0.00000000
bigcom109             bigcom109 0.00000000
bigcom113             bigcom113 0.00000000
bigcom116             bigcom116 0.00000000
bigcom120             bigcom120 0.00000000
bigcom123             bigcom123 0.00000000
bigcom126             bigcom126 0.00000000
bigcom127             bigcom127 0.00000000
bigcom137             bigcom137 0.00000000
bigcom139             bigcom139 0.00000000
bigcom140             bigcom140 0.00000000
bigcom143             bigcom143 0.00000000
bigcom145             bigcom145 0.00000000
bigcom146             bigcom146 0.00000000
bigcom147             bigcom147 0.00000000
bigcom149             bigcom149 0.00000000
bigcom153             bigcom153 0.00000000
bigcom154             bigcom154 0.00000000
bigcom156             bigcom156 0.00000000
bigcom157             bigcom157 0.00000000
bigcom158             bigcom158 0.00000000
bigcom160             bigcom160 0.00000000
bigcom161             bigcom161 0.00000000
bigcom162             bigcom162 0.00000000
bigcom164             bigcom164 0.00000000
bigcom166             bigcom166 0.00000000
bigcom167             bigcom167 0.00000000
bigcom171             bigcom171 0.00000000
bigcom173             bigcom173 0.00000000
bigcom175             bigcom175 0.00000000
bigcom176             bigcom176 0.00000000
bigcom177             bigcom177 0.00000000
bigcom178             bigcom178 0.00000000
bigcom180             bigcom180 0.00000000
bigcom181             bigcom181 0.00000000
bigcom184             bigcom184 0.00000000
bigcom186             bigcom186 0.00000000
bigcom187             bigcom187 0.00000000
bigcom189             bigcom189 0.00000000
bigcom194             bigcom194 0.00000000
bigcom195             bigcom195 0.00000000
bigcom196             bigcom196 0.00000000
bigcom204             bigcom204 0.00000000
bigcom205             bigcom205 0.00000000
bigcom212             bigcom212 0.00000000
bigcom214             bigcom214 0.00000000
bigcom222             bigcom222 0.00000000
bigcom223             bigcom223 0.00000000
bigcom226             bigcom226 0.00000000
bigcom227             bigcom227 0.00000000
bigcom229             bigcom229 0.00000000
bigcom233             bigcom233 0.00000000
bigcom236             bigcom236 0.00000000
bigcom237             bigcom237 0.00000000
bigcom246             bigcom246 0.00000000
bigcom248             bigcom248 0.00000000
bigcom249             bigcom249 0.00000000
bigcom250             bigcom250 0.00000000
bigcom254             bigcom254 0.00000000
bigcom266             bigcom266 0.00000000
bigcom269             bigcom269 0.00000000
bigcom272             bigcom272 0.00000000
bigcom281             bigcom281 0.00000000
bigcom291             bigcom291 0.00000000
bigcom292             bigcom292 0.00000000
bigcom295             bigcom295 0.00000000
bigcom299             bigcom299 0.00000000
bigcom301             bigcom301 0.00000000
bigcom306             bigcom306 0.00000000
bigcom309             bigcom309 0.00000000
bigcom314             bigcom314 0.00000000
bigcom321             bigcom321 0.00000000
bigcom341             bigcom341 0.00000000
bigcom350             bigcom350 0.00000000
bigcom353             bigcom353 0.00000000
bigcom359             bigcom359 0.00000000
bigcom363             bigcom363 0.00000000
bigcom365             bigcom365 0.00000000
bigcom385             bigcom385 0.00000000
bigcom386             bigcom386 0.00000000
bigcom408             bigcom408 0.00000000
bigcom412             bigcom412 0.00000000
bigcom480             bigcom480 0.00000000
membership_s1     membership_s1 0.00000000
membership_s3     membership_s3 0.00000000
membership_s5     membership_s5 0.00000000
membership_s8     membership_s8 0.00000000
membership_s9     membership_s9 0.00000000
membership_s11   membership_s11 0.00000000
membership_s12   membership_s12 0.00000000
membership_s14   membership_s14 0.00000000
membership_s15   membership_s15 0.00000000
membership_s16   membership_s16 0.00000000
membership_s17   membership_s17 0.00000000
membership_s20   membership_s20 0.00000000
membership_s22   membership_s22 0.00000000
membership_s24   membership_s24 0.00000000
membership_s25   membership_s25 0.00000000
membership_s26   membership_s26 0.00000000
membership_s28   membership_s28 0.00000000
membership_s33   membership_s33 0.00000000
membership_s37   membership_s37 0.00000000
pdi                         pdi 0.00000000
[1] "Dataset: all_TnotC Model RF, run: 9 of 10 2015-06-17 23:58:30"
     |      Out-of-bag   |
Tree |      MSE  %Var(y) |
   1 | 0.009692   219.84 |
   2 | 0.008419   190.95 |
   3 | 0.008896   201.78 |
   4 | 0.008056   182.72 |
   5 |  0.00796   180.56 |
   6 | 0.007483   169.72 |
   7 | 0.006999   158.75 |
   8 | 0.006903   156.57 |
   9 | 0.006577   149.18 |
  10 | 0.006221   141.10 |
  11 | 0.005863   132.98 |
  12 | 0.005835   132.34 |
  13 | 0.005872   133.19 |
  14 | 0.005721   129.77 |
  15 | 0.005696   129.19 |
  16 | 0.005544   125.74 |
  17 | 0.005539   125.63 |
  18 | 0.005493   124.60 |
  19 | 0.005447   123.54 |
  20 | 0.005393   122.33 |
  21 | 0.005347   121.28 |
  22 | 0.005306   120.36 |
  23 | 0.005266   119.44 |
  24 | 0.005231   118.65 |
  25 |  0.00522   118.41 |
  26 | 0.005207   118.10 |
  27 | 0.005193   117.79 |
  28 | 0.005183   117.56 |
  29 | 0.005169   117.24 |
  30 | 0.005157   116.97 |
  31 | 0.005155   116.93 |
  32 |  0.00514   116.58 |
  33 | 0.005124   116.21 |
  34 | 0.005118   116.07 |
  35 | 0.005113   115.98 |
  36 | 0.005105   115.79 |
  37 | 0.005084   115.31 |
  38 | 0.005084   115.30 |
  39 |  0.00507   115.00 |
  40 | 0.005057   114.70 |
  41 | 0.005055   114.66 |
  42 | 0.005054   114.62 |
  43 | 0.005046   114.45 |
  44 | 0.005035   114.20 |
  45 | 0.005032   114.14 |
  46 | 0.005026   113.99 |
  47 | 0.005009   113.61 |
  48 | 0.005007   113.58 |
  49 | 0.005008   113.60 |
  50 | 0.004997   113.33 |
  51 | 0.004993   113.24 |
  52 | 0.004974   112.82 |
  53 | 0.004978   112.90 |
  54 | 0.004979   112.93 |
  55 | 0.004971   112.75 |
  56 | 0.004971   112.74 |
  57 | 0.004963   112.57 |
  58 | 0.004959   112.48 |
  59 | 0.004953   112.35 |
  60 |  0.00495   112.28 |
  61 | 0.004951   112.29 |
  62 | 0.004954   112.36 |
  63 |  0.00495   112.28 |
  64 | 0.004949   112.25 |
  65 | 0.004944   112.14 |
  66 | 0.004937   111.97 |
  67 |  0.00493   111.83 |
  68 | 0.004931   111.84 |
  69 | 0.004921   111.63 |
  70 | 0.004922   111.64 |
  71 | 0.004919   111.57 |
  72 | 0.004923   111.66 |
  73 | 0.004919   111.57 |
  74 | 0.004916   111.50 |
  75 | 0.004909   111.35 |
  76 | 0.004907   111.29 |
  77 | 0.004907   111.31 |
  78 | 0.004902   111.19 |
  79 | 0.004905   111.25 |
  80 | 0.004905   111.26 |
  81 | 0.004897   111.08 |
  82 | 0.004895   111.03 |
  83 | 0.004891   110.94 |
  84 | 0.004885   110.80 |
  85 | 0.004881   110.70 |
  86 | 0.004879   110.66 |
  87 |  0.00488   110.68 |
  88 | 0.004875   110.56 |
  89 | 0.004871   110.49 |
  90 | 0.004873   110.53 |
  91 | 0.004874   110.54 |
  92 | 0.004877   110.62 |
  93 | 0.004873   110.54 |
  94 | 0.004871   110.47 |
  95 | 0.004867   110.39 |
  96 | 0.004865   110.36 |
  97 | 0.004863   110.30 |
  98 | 0.004861   110.26 |
  99 |  0.00486   110.24 |
 100 | 0.004862   110.28 |
[1] "Random Forest variable coefficients"
                      %IncMSE IncNodePurity
graph5           8.587820e-04  2.323559e-01
graph6           9.695117e-04  2.586497e-01
graph7           1.530801e-03  1.526282e-01
graph8           6.560993e-05  6.226456e-02
graph9           1.767779e-03  2.722693e-01
graph10          3.074610e-03  2.967429e-01
graph11          2.440378e-03  3.183239e-01
graph12          4.824706e-03  3.545513e-01
graph13          7.129544e-04  2.080167e-01
graph14          8.644459e-04  3.570634e-01
graph15          3.957468e-03  1.564001e-01
graph16          2.777474e-03  3.548427e-01
graph17          1.938146e-03  3.332513e-01
graph18          1.228427e-03  1.251411e-01
graph19          1.490135e-03  1.806622e-01
graph20          5.256807e-03  4.448043e-01
graph21          2.422710e-03  2.194896e-01
graph22          1.766508e-03  1.059618e-01
graph23          6.566046e-03  4.529211e-01
graph24          4.853823e-04  1.390599e-01
graph25          9.069505e-04  1.968534e-01
graph26          7.062130e-04  9.337078e-02
graph27          2.449931e-04  7.620969e-02
graph28          9.585780e-04  9.159856e-02
graph29          7.889854e-05  3.403246e-03
orbit0           7.608330e-05  1.848477e-01
orbit1           6.155536e-03  3.292192e-01
orbit2           2.849084e-03  1.469443e-01
orbit3           5.417950e-05  9.499269e-02
orbit4           3.500583e-03  2.496669e-01
orbit5           1.969432e-03  2.431174e-01
orbit6           2.611621e-03  3.518427e-01
orbit7           5.266670e-04  2.150539e-01
orbit8           2.286304e-03  1.920411e-01
orbit9           1.851833e-03  2.298305e-01
orbit10          7.342124e-04  1.791247e-01
orbit11          8.145136e-04  1.106655e-01
orbit12          3.513268e-04  7.432614e-02
orbit13          3.380871e-04  6.380893e-02
orbit14          6.347084e-05  4.756628e-02
orbit15          1.336328e-03  1.800629e-01
orbit16          4.480863e-03  2.289577e-01
orbit17          1.488411e-03  2.901192e-01
orbit18          5.653074e-03  5.767970e-01
orbit19          3.549368e-03  3.035247e-01
orbit20          5.872383e-03  2.545734e-01
orbit21          1.032266e-02  1.750398e-01
orbit22          5.446843e-03  3.505759e-01
orbit23          2.074594e-03  2.680014e-01
orbit24          5.324575e-03  5.077926e-01
orbit25          2.252641e-03  1.081277e-01
orbit26          1.779088e-03  1.525612e-01
orbit27          3.035629e-03  2.736095e-01
orbit28          2.376977e-03  2.915277e-01
orbit29          1.633672e-03  1.401184e-01
orbit30          4.178479e-03  2.385925e-01
orbit31          1.281212e-03  2.458723e-01
orbit32          1.415538e-03  1.825255e-01
orbit33          6.179157e-04  7.787960e-02
orbit34          5.405103e-03  1.131204e-01
orbit35          1.018892e-03  2.055849e-01
orbit36          2.914475e-03  1.997487e-01
orbit37          3.714950e-03  2.074428e-01
orbit38          4.325945e-04  2.871512e-01
orbit39          3.504849e-03  4.020964e-01
orbit40          5.434657e-04  2.334534e-01
orbit41          1.244284e-03  7.507924e-02
orbit42          1.527003e-03  4.877226e-02
orbit43          3.552002e-04  4.230477e-02
orbit44          3.162623e-04  5.199619e-02
orbit45          2.191939e-03  3.038984e-01
orbit46          1.229930e-04  1.356688e-01
orbit47          6.464229e-04  1.523066e-01
orbit48          8.001611e-04  1.227831e-01
orbit49          4.961531e-03  5.409280e-01
orbit50          2.389939e-03  2.019551e-01
orbit51          3.049209e-03  1.768852e-01
orbit52          1.385084e-03  1.085501e-01
orbit53          4.770365e-04  1.584854e-01
orbit54          1.221699e-03  1.755727e-01
orbit55          1.033049e-03  5.698690e-02
orbit56          1.378203e-02  1.154834e+00
orbit57          1.636617e-04  7.553502e-02
orbit58          3.403676e-05  8.909455e-03
orbit59          1.773748e-03  2.288061e-01
orbit60          1.439150e-03  1.274820e-01
orbit61          2.182877e-04  4.058684e-02
orbit62          1.082535e-03  1.966111e-01
orbit63          2.085139e-04  1.646512e-01
orbit64          8.404469e-05  7.404643e-02
orbit65          4.645882e-03  1.660128e-01
orbit66          1.346075e-04  1.701529e-01
orbit67          1.126093e-05  2.771144e-02
orbit68          2.211136e-04  8.645785e-02
orbit69          6.225238e-05  2.923923e-02
orbit70          2.988952e-04  8.429424e-02
orbit71          2.772505e-04  1.104031e-01
orbit72          3.639827e-05  2.568635e-02
AP               0.000000e+00  9.867725e-03
bet              4.660791e-03  7.162230e-01
ecc              1.795928e-06  2.437149e-02
eccrad           5.512928e-05  5.084260e-02
close            1.207398e-03  3.057281e-01
constraint       1.094998e-02  5.358395e-01
coreness         1.553706e-03  1.896821e-01
knn              5.935640e-03  5.446322e-01
hubscore         9.705743e-04  1.963590e-01
pagerank         4.448626e-03  9.467805e-01
trans            3.751612e-04  2.423143e-01
evcent           7.647413e-04  2.727277e-01
first            8.505806e-05  8.946585e-02
upto_second      2.845454e-03  2.846189e-01
upto_third       2.824852e-03  3.801922e-01
upto_fourth      5.284459e-03  1.867214e-01
upto_fifth       3.979266e-03  2.773715e-01
upto_sixth       1.067521e-03  1.588700e-01
second           3.555865e-03  2.457713e-01
third            5.176388e-03  5.590488e-01
fourth           2.207995e-03  5.667053e-01
fifth            2.106993e-03  4.069778e-01
sixth            1.854764e-03  3.285171e-01
ratio1           3.957294e-03  6.291673e-01
ratio2           3.688271e-03  7.777132e-01
ratio3           1.931044e-03  3.775498e-01
ratio4           1.116345e-03  4.699995e-01
ratio5           1.176612e-03  9.001375e-01
ratio6           3.760319e-03  4.025927e-01
selfinter        8.660108e-05  6.702609e-02
walktrap_vertex  7.677270e-04  5.769195e-01
bigcom1         -2.306384e-06  3.375872e-02
bigcom2          0.000000e+00  6.938894e-20
bigcom3          6.746684e-05  2.680390e-02
bigcom4         -1.071597e-05  1.967851e-02
bigcom6          0.000000e+00  6.938894e-20
bigcom8          2.002348e-04  6.455154e-02
bigcom9          0.000000e+00  4.336809e-21
bigcom11         0.000000e+00  0.000000e+00
bigcom13         0.000000e+00  3.122502e-19
bigcom15         0.000000e+00  0.000000e+00
bigcom16         0.000000e+00  3.469447e-20
bigcom21         0.000000e+00  4.336809e-21
bigcom22         0.000000e+00  0.000000e+00
bigcom24         0.000000e+00  0.000000e+00
bigcom26         1.849410e-04  9.870799e-02
bigcom28        -7.606932e-06  5.183707e-02
bigcom30        -5.785897e-06  1.258019e-01
bigcom31         0.000000e+00  3.469447e-20
bigcom32         0.000000e+00  1.387779e-19
bigcom33         0.000000e+00  0.000000e+00
bigcom34         0.000000e+00  0.000000e+00
bigcom36         0.000000e+00  3.469447e-20
bigcom37         0.000000e+00  3.469447e-20
bigcom38         0.000000e+00  3.469447e-20
bigcom39         0.000000e+00  2.168404e-21
bigcom40         2.715018e-05  1.112743e-01
bigcom43         0.000000e+00  3.469447e-20
bigcom44         0.000000e+00  7.047314e-21
bigcom46         0.000000e+00  0.000000e+00
bigcom47         0.000000e+00  0.000000e+00
bigcom49         0.000000e+00  0.000000e+00
bigcom50         0.000000e+00  0.000000e+00
bigcom51         0.000000e+00  0.000000e+00
bigcom52         0.000000e+00  0.000000e+00
bigcom54         0.000000e+00  0.000000e+00
bigcom56         0.000000e+00  1.734723e-19
bigcom62         0.000000e+00  0.000000e+00
bigcom66         0.000000e+00  3.469447e-20
bigcom68         0.000000e+00  0.000000e+00
bigcom69         0.000000e+00  3.469447e-20
bigcom71         0.000000e+00  0.000000e+00
bigcom72         0.000000e+00  0.000000e+00
bigcom73         0.000000e+00  0.000000e+00
bigcom74         0.000000e+00  6.938894e-20
bigcom75         0.000000e+00  0.000000e+00
bigcom76         0.000000e+00  0.000000e+00
bigcom77         0.000000e+00  0.000000e+00
bigcom79         0.000000e+00  0.000000e+00
bigcom80         0.000000e+00  0.000000e+00
bigcom82         0.000000e+00  0.000000e+00
bigcom83         0.000000e+00  1.734723e-19
bigcom84         4.377061e-05  3.178615e-01
bigcom85         0.000000e+00  6.938894e-20
bigcom87         0.000000e+00  0.000000e+00
bigcom89         1.050497e-05  3.743047e-01
bigcom91         0.000000e+00  0.000000e+00
bigcom92         2.573327e-05  6.423337e-02
bigcom93         0.000000e+00  3.469447e-20
bigcom96         0.000000e+00  0.000000e+00
bigcom97         0.000000e+00  0.000000e+00
bigcom98         0.000000e+00  0.000000e+00
bigcom99         0.000000e+00  2.081668e-19
bigcom101        0.000000e+00  0.000000e+00
[truncated: 134,154 more chars]
