# Supplementary material for: Distinctive Behaviors of Druggable Proteins in Cellular Networks
Source: PLoS Comput Biol. 2015 Dec 23;11(12):e1004597. doi: 10.1371/journal.pcbi.1004597 (PMC4689399; doi:10.1371/journal.pcbi.1004597)
Supplement: S1 File — (ZIP) [file pcbi.1004597.s004.zip › S1_File/direct.atc.20150613.random.ppi.optimised_Target_results_high_C.txt]

[[1]]
[1] "high_C"

[1] "Dataset: high_C Model GBM, run: 1 of 5 2015-06-17 22:56:36"
Iter   TrainDeviance   ValidDeviance   StepSize   Improve
     1        0.2709            -nan     0.0100   -0.0004
     2        0.2638            -nan     0.0100    0.0001
     3        0.2587            -nan     0.0100   -0.0005
     4        0.2548            -nan     0.0100   -0.0003
     5        0.2519            -nan     0.0100   -0.0004
     6        0.2476            -nan     0.0100   -0.0001
     7        0.2419            -nan     0.0100    0.0004
     8        0.2396            -nan     0.0100   -0.0003
     9        0.2361            -nan     0.0100    0.0004
    10        0.2330            -nan     0.0100   -0.0003
    20        0.2080            -nan     0.0100   -0.0002
    40        0.1713            -nan     0.0100   -0.0000
    60        0.1453            -nan     0.0100   -0.0001
    80        0.1263            -nan     0.0100   -0.0001
   100        0.1104            -nan     0.0100   -0.0001
   120        0.0974            -nan     0.0100   -0.0001
   140        0.0880            -nan     0.0100   -0.0001
   160        0.0799            -nan     0.0100   -0.0001
   180        0.0723            -nan     0.0100   -0.0002
   200        0.0662            -nan     0.0100   -0.0001
   203        0.0654            -nan     0.0100   -0.0000

[1] "GBM variable coefficients"
                            var     rel.inf
ratio5                   ratio5 4.282612954
orbit2                   orbit2 3.873576717
ratio4                   ratio4 3.404492869
spin_vertex         spin_vertex 3.020264399
constraint           constraint 2.591485504
walktrap_vertex walktrap_vertex 2.482301090
adhesion               adhesion 2.442671241
comsize                 comsize 2.399695298
V2                           V2 2.174406029
inner                     inner 2.161318396
third                     third 2.142467862
ioratio                 ioratio 1.895289342
trans                     trans 1.891199824
graph5                   graph5 1.857035695
bet                         bet 1.777067191
outer                     outer 1.637657451
graph0                   graph0 1.559489997
cohesion               cohesion 1.410936010
orbit13                 orbit13 1.388048321
pagerank               pagerank 1.364352806
V1                           V1 1.252837838
orbit50                 orbit50 1.245348695
knn                         knn 1.178251779
orbit49                 orbit49 1.175045717
graph15                 graph15 1.160865991
ratio1                   ratio1 1.140332211
orbit44                 orbit44 1.097006672
orbit69                 orbit69 1.040275316
orbit18                 orbit18 1.037734582
graph1                   graph1 1.005433142
orbit32                 orbit32 0.993597738
graph2                   graph2 0.992663210
graph7                   graph7 0.928783164
orbit9                   orbit9 0.914199371
orbit22                 orbit22 0.895306730
graph25                 graph25 0.859472134
orbit62                 orbit62 0.811314931
orbit31                 orbit31 0.787455503
orbit56                 orbit56 0.784196544
orbit41                 orbit41 0.780511464
graph20                 graph20 0.756727799
upto_sixth           upto_sixth 0.756552232
graph22                 graph22 0.725702031
ratio2                   ratio2 0.721980715
orbit55                 orbit55 0.714089375
graph29                 graph29 0.705486226
orbit6                   orbit6 0.686559686
orbit30                 orbit30 0.685420268
orbit36                 orbit36 0.680337650
orbit24                 orbit24 0.675219919
orbit21                 orbit21 0.664256751
graph4                   graph4 0.662014781
orbit28                 orbit28 0.653077017
orbit38                 orbit38 0.638527591
orbit45                 orbit45 0.619929311
close                     close 0.611541592
orbit52                 orbit52 0.603513293
ratio6                   ratio6 0.597642731
orbit63                 orbit63 0.595527180
orbit39                 orbit39 0.571657456
fourth                   fourth 0.567555596
orbit35                 orbit35 0.550616714
graph9                   graph9 0.540910765
orbit61                 orbit61 0.533622518
graph11                 graph11 0.520177405
orbit20                 orbit20 0.519719874
graph3                   graph3 0.514320553
orbit26                 orbit26 0.466553441
graph8                   graph8 0.465077852
membership_s7     membership_s7 0.462827281
orbit5                   orbit5 0.458572873
upto_fifth           upto_fifth 0.436394200
graph12                 graph12 0.435642892
coreness               coreness 0.423468313
orbit15                 orbit15 0.416860835
graph10                 graph10 0.407816849
upto_second         upto_second 0.399512529
hubscore               hubscore 0.377450282
orbit19                 orbit19 0.366604299
graph17                 graph17 0.357929460
graph14                 graph14 0.343266956
orbit4                   orbit4 0.324444465
orbit11                 orbit11 0.315722208
orbit29                 orbit29 0.306816551
orbit25                 orbit25 0.304482752
bigcom22               bigcom22 0.302664100
fifth                     fifth 0.298419059
orbit54                 orbit54 0.294814035
orbit46                 orbit46 0.291691181
orbit27                 orbit27 0.283697098
orbit23                 orbit23 0.282964873
orbit60                 orbit60 0.282721115
sixth                     sixth 0.279020999
graph28                 graph28 0.268281448
graph6                   graph6 0.268267968
orbit65                 orbit65 0.262066074
evcent                   evcent 0.258313035
orbit48                 orbit48 0.253260159
orbit16                 orbit16 0.248223802
membership_s4     membership_s4 0.241141429
orbit51                 orbit51 0.239354726
selfinter             selfinter 0.237801812
orbit17                 orbit17 0.237481266
AP                           AP 0.226687795
graph26                 graph26 0.226318530
pdi                         pdi 0.223545918
graph23                 graph23 0.223110975
graph27                 graph27 0.216303519
bigcom8                 bigcom8 0.207300349
graph16                 graph16 0.204068955
bigcom4                 bigcom4 0.197575119
graph18                 graph18 0.195810592
orbit1                   orbit1 0.195119026
orbit71                 orbit71 0.194053641
orbit42                 orbit42 0.190226414
orbit64                 orbit64 0.188032015
ratio3                   ratio3 0.181097455
graph13                 graph13 0.180394075
orbit67                 orbit67 0.165472567
membership_s32   membership_s32 0.157350513
graph24                 graph24 0.149721133
orbit70                 orbit70 0.148143377
graph19                 graph19 0.138680225
second                   second 0.138621240
orbit37                 orbit37 0.118994502
orbit68                 orbit68 0.117959897
membership_s30   membership_s30 0.112230578
upto_fourth         upto_fourth 0.111577573
orbit57                 orbit57 0.087468236
orbit47                 orbit47 0.087351214
orbit7                   orbit7 0.083975770
membership_s36   membership_s36 0.072281811
orbit12                 orbit12 0.060935051
orbit58                 orbit58 0.054292301
orbit40                 orbit40 0.053642594
bigcom1                 bigcom1 0.048350243
graph21                 graph21 0.041778407
orbit53                 orbit53 0.041495702
membership_s27   membership_s27 0.033482084
orbit59                 orbit59 0.028359225
bigcom40               bigcom40 0.025086871
membership_s5     membership_s5 0.019430340
orbit10                 orbit10 0.018582632
orbit33                 orbit33 0.011465143
orbit66                 orbit66 0.009986444
bigcom28               bigcom28 0.004322976
orbit0                   orbit0 0.000000000
orbit3                   orbit3 0.000000000
orbit8                   orbit8 0.000000000
orbit14                 orbit14 0.000000000
orbit34                 orbit34 0.000000000
orbit43                 orbit43 0.000000000
orbit72                 orbit72 0.000000000
ecc                         ecc 0.000000000
eccrad                   eccrad 0.000000000
first                     first 0.000000000
upto_third           upto_third 0.000000000
bigcom2                 bigcom2 0.000000000
bigcom3                 bigcom3 0.000000000
bigcom6                 bigcom6 0.000000000
bigcom9                 bigcom9 0.000000000
bigcom11               bigcom11 0.000000000
bigcom13               bigcom13 0.000000000
bigcom15               bigcom15 0.000000000
bigcom16               bigcom16 0.000000000
bigcom21               bigcom21 0.000000000
bigcom24               bigcom24 0.000000000
bigcom26               bigcom26 0.000000000
bigcom30               bigcom30 0.000000000
bigcom31               bigcom31 0.000000000
bigcom32               bigcom32 0.000000000
bigcom33               bigcom33 0.000000000
bigcom34               bigcom34 0.000000000
bigcom36               bigcom36 0.000000000
bigcom37               bigcom37 0.000000000
bigcom38               bigcom38 0.000000000
bigcom39               bigcom39 0.000000000
bigcom43               bigcom43 0.000000000
bigcom44               bigcom44 0.000000000
bigcom46               bigcom46 0.000000000
bigcom47               bigcom47 0.000000000
bigcom49               bigcom49 0.000000000
bigcom50               bigcom50 0.000000000
bigcom51               bigcom51 0.000000000
bigcom52               bigcom52 0.000000000
bigcom54               bigcom54 0.000000000
bigcom56               bigcom56 0.000000000
bigcom62               bigcom62 0.000000000
bigcom66               bigcom66 0.000000000
bigcom68               bigcom68 0.000000000
bigcom69               bigcom69 0.000000000
bigcom71               bigcom71 0.000000000
bigcom72               bigcom72 0.000000000
bigcom73               bigcom73 0.000000000
bigcom74               bigcom74 0.000000000
bigcom75               bigcom75 0.000000000
bigcom76               bigcom76 0.000000000
bigcom77               bigcom77 0.000000000
bigcom79               bigcom79 0.000000000
bigcom80               bigcom80 0.000000000
bigcom82               bigcom82 0.000000000
bigcom83               bigcom83 0.000000000
bigcom84               bigcom84 0.000000000
bigcom85               bigcom85 0.000000000
bigcom87               bigcom87 0.000000000
bigcom89               bigcom89 0.000000000
bigcom91               bigcom91 0.000000000
bigcom92               bigcom92 0.000000000
bigcom93               bigcom93 0.000000000
bigcom96               bigcom96 0.000000000
bigcom97               bigcom97 0.000000000
bigcom98               bigcom98 0.000000000
bigcom99               bigcom99 0.000000000
bigcom101             bigcom101 0.000000000
bigcom104             bigcom104 0.000000000
bigcom106             bigcom106 0.000000000
bigcom109             bigcom109 0.000000000
bigcom113             bigcom113 0.000000000
bigcom116             bigcom116 0.000000000
bigcom120             bigcom120 0.000000000
bigcom123             bigcom123 0.000000000
bigcom126             bigcom126 0.000000000
bigcom127             bigcom127 0.000000000
bigcom137             bigcom137 0.000000000
bigcom139             bigcom139 0.000000000
bigcom140             bigcom140 0.000000000
bigcom143             bigcom143 0.000000000
bigcom145             bigcom145 0.000000000
bigcom146             bigcom146 0.000000000
bigcom147             bigcom147 0.000000000
bigcom149             bigcom149 0.000000000
bigcom153             bigcom153 0.000000000
bigcom154             bigcom154 0.000000000
bigcom156             bigcom156 0.000000000
bigcom157             bigcom157 0.000000000
bigcom158             bigcom158 0.000000000
bigcom160             bigcom160 0.000000000
bigcom161             bigcom161 0.000000000
bigcom162             bigcom162 0.000000000
bigcom164             bigcom164 0.000000000
bigcom166             bigcom166 0.000000000
bigcom167             bigcom167 0.000000000
bigcom171             bigcom171 0.000000000
bigcom173             bigcom173 0.000000000
bigcom175             bigcom175 0.000000000
bigcom176             bigcom176 0.000000000
bigcom177             bigcom177 0.000000000
bigcom178             bigcom178 0.000000000
bigcom180             bigcom180 0.000000000
bigcom181             bigcom181 0.000000000
bigcom184             bigcom184 0.000000000
bigcom186             bigcom186 0.000000000
bigcom187             bigcom187 0.000000000
bigcom189             bigcom189 0.000000000
bigcom194             bigcom194 0.000000000
bigcom195             bigcom195 0.000000000
bigcom196             bigcom196 0.000000000
bigcom204             bigcom204 0.000000000
bigcom205             bigcom205 0.000000000
bigcom212             bigcom212 0.000000000
bigcom214             bigcom214 0.000000000
bigcom222             bigcom222 0.000000000
bigcom223             bigcom223 0.000000000
bigcom226             bigcom226 0.000000000
bigcom227             bigcom227 0.000000000
bigcom229             bigcom229 0.000000000
bigcom233             bigcom233 0.000000000
bigcom236             bigcom236 0.000000000
bigcom237             bigcom237 0.000000000
bigcom246             bigcom246 0.000000000
bigcom248             bigcom248 0.000000000
bigcom249             bigcom249 0.000000000
bigcom250             bigcom250 0.000000000
bigcom254             bigcom254 0.000000000
bigcom266             bigcom266 0.000000000
bigcom269             bigcom269 0.000000000
bigcom272             bigcom272 0.000000000
bigcom274             bigcom274 0.000000000
bigcom281             bigcom281 0.000000000
bigcom291             bigcom291 0.000000000
bigcom292             bigcom292 0.000000000
bigcom295             bigcom295 0.000000000
bigcom299             bigcom299 0.000000000
bigcom301             bigcom301 0.000000000
bigcom306             bigcom306 0.000000000
bigcom309             bigcom309 0.000000000
bigcom314             bigcom314 0.000000000
bigcom321             bigcom321 0.000000000
bigcom341             bigcom341 0.000000000
bigcom350             bigcom350 0.000000000
bigcom353             bigcom353 0.000000000
bigcom359             bigcom359 0.000000000
bigcom363             bigcom363 0.000000000
bigcom365             bigcom365 0.000000000
bigcom385             bigcom385 0.000000000
bigcom386             bigcom386 0.000000000
bigcom408             bigcom408 0.000000000
bigcom412             bigcom412 0.000000000
bigcom480             bigcom480 0.000000000
membership_s1     membership_s1 0.000000000
membership_s3     membership_s3 0.000000000
membership_s6     membership_s6 0.000000000
membership_s8     membership_s8 0.000000000
membership_s9     membership_s9 0.000000000
membership_s11   membership_s11 0.000000000
membership_s12   membership_s12 0.000000000
membership_s14   membership_s14 0.000000000
membership_s15   membership_s15 0.000000000
membership_s16   membership_s16 0.000000000
membership_s17   membership_s17 0.000000000
membership_s18   membership_s18 0.000000000
membership_s20   membership_s20 0.000000000
membership_s21   membership_s21 0.000000000
membership_s22   membership_s22 0.000000000
membership_s24   membership_s24 0.000000000
membership_s25   membership_s25 0.000000000
membership_s26   membership_s26 0.000000000
membership_s28   membership_s28 0.000000000
membership_s31   membership_s31 0.000000000
membership_s33   membership_s33 0.000000000
membership_s37   membership_s37 0.000000000
[1] "Dataset: high_C Model RF, run: 1 of 5 2015-06-17 22:56:54"
     |      Out-of-bag   |
Tree |      MSE  %Var(y) |
   1 |  0.06594   220.38 |
   2 |  0.05981   199.87 |
   3 |  0.06197   207.10 |
   4 |  0.05505   183.98 |
   5 |  0.05115   170.95 |
   6 |  0.04866   162.62 |
   7 |  0.04541   151.76 |
   8 |  0.04391   146.76 |
   9 |  0.04035   134.84 |
  10 |   0.0426   142.37 |
  11 |  0.03959   132.31 |
  12 |  0.03891   130.04 |
  13 |  0.03808   127.27 |
  14 |  0.03772   126.05 |
  15 |  0.03795   126.83 |
  16 |   0.0373   124.65 |
  17 |   0.0373   124.65 |
  18 |  0.03685   123.14 |
  19 |  0.03682   123.05 |
  20 |  0.03624   121.12 |
  21 |  0.03559   118.93 |
  22 |  0.03512   117.37 |
  23 |  0.03529   117.93 |
  24 |   0.0349   116.62 |
  25 |  0.03428   114.55 |
  26 |  0.03437   114.85 |
  27 |  0.03441   114.98 |
  28 |  0.03435   114.78 |
  29 |  0.03423   114.39 |
  30 |  0.03433   114.73 |
  31 |  0.03433   114.73 |
  32 |  0.03436   114.83 |
  33 |  0.03425   114.46 |
  34 |  0.03424   114.41 |
  35 |  0.03419   114.27 |
  36 |    0.034   113.62 |
  37 |  0.03399   113.58 |
  38 |  0.03388   113.22 |
  39 |  0.03384   113.09 |
  40 |   0.0339   113.31 |
  41 |  0.03359   112.25 |
  42 |  0.03351   112.00 |
  43 |  0.03352   112.00 |
  44 |  0.03341   111.66 |
  45 |  0.03342   111.67 |
  46 |  0.03344   111.75 |
  47 |  0.03342   111.68 |
  48 |   0.0334   111.62 |
  49 |  0.03343   111.73 |
  50 |  0.03349   111.92 |
  51 |  0.03356   112.14 |
  52 |  0.03353   112.05 |
  53 |  0.03355   112.11 |
  54 |  0.03339   111.58 |
  55 |  0.03331   111.31 |
  56 |  0.03336   111.49 |
  57 |   0.0334   111.63 |
  58 |  0.03339   111.59 |
  59 |  0.03337   111.53 |
  60 |  0.03341   111.65 |
  61 |  0.03346   111.83 |
  62 |  0.03349   111.91 |
  63 |  0.03351   111.98 |
  64 |  0.03355   112.13 |
  65 |  0.03353   112.07 |
  66 |  0.03349   111.91 |
  67 |   0.0336   112.29 |
  68 |   0.0337   112.62 |
  69 |  0.03368   112.56 |
  70 |  0.03364   112.40 |
  71 |  0.03362   112.35 |
  72 |   0.0336   112.30 |
  73 |  0.03362   112.36 |
  74 |  0.03363   112.38 |
  75 |  0.03363   112.40 |
  76 |  0.03365   112.44 |
  77 |   0.0337   112.61 |
  78 |  0.03376   112.83 |
  79 |  0.03382   113.02 |
  80 |  0.03381   112.98 |
  81 |  0.03385   113.11 |
  82 |  0.03384   113.08 |
  83 |  0.03379   112.91 |
  84 |  0.03386   113.14 |
  85 |  0.03374   112.77 |
  86 |  0.03375   112.78 |
  87 |   0.0337   112.61 |
  88 |   0.0337   112.63 |
  89 |  0.03372   112.70 |
  90 |  0.03373   112.71 |
  91 |  0.03372   112.68 |
  92 |  0.03371   112.65 |
  93 |  0.03377   112.87 |
  94 |  0.03377   112.85 |
  95 |  0.03376   112.84 |
  96 |  0.03382   113.03 |
  97 |  0.03383   113.05 |
  98 |  0.03383   113.07 |
  99 |  0.03385   113.12 |
 100 |  0.03383   113.04 |
[1] "Random Forest variable coefficients"
                      %IncMSE IncNodePurity
graph5           5.227923e-03  1.426093e-01
graph6           4.078428e-03  1.590874e-01
graph7           1.495363e-04  7.017488e-02
graph8           1.539617e-03  7.297550e-02
graph9           3.747749e-04  7.103989e-02
graph10          2.003358e-03  8.900632e-02
graph11          3.161526e-04  1.313661e-01
graph12          3.318088e-04  3.822739e-02
graph13          2.668941e-03  5.345645e-02
graph14          1.247118e-03  1.825878e-01
graph15          5.489228e-03  1.549753e-01
graph16          3.357944e-03  5.925450e-02
graph17          8.404451e-04  2.759213e-02
graph18          4.281173e-04  7.167575e-02
graph19          1.829015e-03  6.114549e-02
graph20          1.340093e-03  2.026196e-01
graph21          3.073770e-05  1.650000e-02
graph22          2.687375e-04  7.285714e-02
graph23          2.382239e-04  6.000839e-02
graph24          1.887071e-03  5.496371e-02
graph25          5.010881e-03  1.871507e-01
graph26          9.614305e-04  1.778649e-01
graph27          2.813189e-03  1.655604e-01
graph28          3.137437e-03  1.201951e-01
graph29          2.345506e-03  4.367564e-02
orbit0           1.638546e-03  1.109892e-01
orbit1           1.226511e-03  9.969375e-02
orbit2           1.913891e-03  5.285338e-01
orbit3           2.453488e-03  9.127474e-02
orbit4           3.120457e-03  1.697572e-01
orbit5           8.147492e-04  1.016979e-01
orbit6           1.702363e-03  1.661541e-01
orbit7           2.784665e-03  3.938127e-01
orbit8           3.942929e-03  2.131082e-01
orbit9           4.705033e-03  2.819554e-01
orbit10          2.083634e-03  6.966883e-02
orbit11          2.230028e-03  9.537613e-02
orbit12          1.275234e-03  4.426860e-02
orbit13          1.220840e-03  2.246552e-01
orbit14          3.785330e-04  1.692764e-02
orbit15          5.798441e-03  1.409403e-01
orbit16          2.308357e-04  6.836286e-02
orbit17          1.326731e-03  5.671759e-02
orbit18          3.934504e-03  2.276128e-01
orbit19          1.310734e-03  1.228899e-01
orbit20          4.188233e-03  1.316038e-01
orbit21          1.654438e-03  1.099911e-01
orbit22          4.240982e-04  1.698395e-01
orbit23          9.634117e-04  4.198542e-01
orbit24          1.568780e-02  3.091123e-01
orbit25          9.013945e-04  7.625820e-02
orbit26          3.906271e-03  1.792399e-01
orbit27          7.769975e-03  1.637620e-01
orbit28          2.729221e-03  1.047287e-01
orbit29          3.659394e-03  6.150777e-02
orbit30          6.886623e-03  1.624591e-01
orbit31          2.176660e-03  1.971229e-01
orbit32          9.974086e-04  2.736597e-01
orbit33          9.994240e-04  1.071826e-01
orbit34          3.382050e-03  1.256307e-01
orbit35          1.146641e-04  1.661067e-02
orbit36          2.155888e-03  9.378424e-02
orbit37          2.511877e-04  1.436607e-01
orbit38          3.182371e-03  1.499423e-01
orbit39          3.520428e-03  2.075645e-01
orbit40          2.600833e-04  9.070743e-02
orbit41          1.078762e-03  1.179974e-01
orbit42          2.087903e-03  3.675753e-01
orbit43          4.693496e-03  1.261694e-01
orbit44          3.272979e-03  1.903203e-01
orbit45          6.008359e-03  1.386875e-01
orbit46          2.715111e-03  6.855869e-02
orbit47          9.586847e-05  2.326797e-02
orbit48          1.780953e-03  1.730109e-01
orbit49          3.762142e-03  2.227064e-01
orbit50          5.583075e-03  1.758588e-01
orbit51          6.535131e-05  7.129972e-02
orbit52          4.980870e-03  1.372505e-01
orbit53          3.744171e-03  1.952631e-01
orbit54          2.275846e-06  5.092002e-02
orbit55          6.871369e-03  2.292327e-01
orbit56          1.442041e-03  1.896452e-01
orbit57          1.364342e-03  3.661557e-02
orbit58          9.685878e-04  6.272042e-02
orbit59          9.436944e-04  5.314189e-02
orbit60          2.833717e-03  1.173449e-01
orbit61          1.818509e-03  2.120674e-01
orbit62          4.179623e-03  1.868268e-01
orbit63          2.010924e-03  2.877996e-01
orbit64          1.864855e-03  2.667926e-01
orbit65          1.360024e-03  1.759351e-01
orbit66          1.682553e-03  1.219920e-01
orbit67          1.541231e-03  7.709389e-02
orbit68          3.562623e-03  1.773505e-01
orbit69          4.637036e-03  1.585287e-01
orbit70          3.666230e-04  1.450787e-01
orbit71          1.442161e-03  1.202223e-01
orbit72          8.411039e-04  8.736450e-02
AP               0.000000e+00  8.333333e-03
bet              2.901420e-03  5.432629e-01
ecc              0.000000e+00  3.469447e-20
eccrad           0.000000e+00  2.949030e-19
close            3.167244e-03  1.417206e-01
constraint       2.002780e-03  4.784780e-01
coreness         2.325241e-04  6.242554e-02
knn              2.802355e-04  1.429276e-01
hubscore         4.615963e-03  1.339988e-01
pagerank         1.291137e-03  3.839845e-01
trans            2.900369e-03  3.050534e-01
evcent           3.253346e-03  8.488223e-02
first            1.987563e-03  1.292268e-01
upto_second      4.162296e-03  1.640009e-01
upto_third       2.570773e-03  9.058958e-02
upto_fourth      7.333695e-04  5.875568e-02
upto_fifth       6.417000e-04  7.035457e-02
upto_sixth       1.103229e-03  1.841821e-01
second           3.325236e-03  8.105604e-02
third            4.955971e-03  3.759122e-01
fourth           2.559147e-03  1.492902e-01
fifth            1.459660e-03  1.532770e-01
sixth            7.852025e-05  9.754026e-02
ratio1           7.121171e-04  1.230504e-01
ratio2           4.472365e-03  2.342769e-01
ratio3           3.138466e-03  2.019599e-01
ratio4           1.372494e-03  4.797799e-01
ratio5           3.351650e-04  7.853162e-01
ratio6           1.628173e-03  2.818624e-01
selfinter        6.137835e-05  6.595401e-02
walktrap_vertex  7.845351e-04  2.948476e-01
bigcom1         -5.466217e-05  2.642042e-02
bigcom2          0.000000e+00  0.000000e+00
bigcom3          0.000000e+00  0.000000e+00
bigcom4          2.451440e-04  7.076912e-02
bigcom6          0.000000e+00  0.000000e+00
bigcom8          6.686785e-05  5.987046e-02
bigcom9          0.000000e+00  0.000000e+00
bigcom11         0.000000e+00  0.000000e+00
bigcom13         0.000000e+00  0.000000e+00
bigcom15         0.000000e+00  0.000000e+00
bigcom16         0.000000e+00  0.000000e+00
bigcom21         0.000000e+00  0.000000e+00
bigcom22        -6.166009e-07  1.395669e-01
bigcom24         0.000000e+00  0.000000e+00
bigcom26         0.000000e+00  0.000000e+00
bigcom28        -2.538071e-05  3.070707e-02
bigcom30         0.000000e+00  0.000000e+00
bigcom31         0.000000e+00  0.000000e+00
bigcom32         0.000000e+00  0.000000e+00
bigcom33         0.000000e+00  0.000000e+00
bigcom34         0.000000e+00  0.000000e+00
bigcom36         0.000000e+00  0.000000e+00
bigcom37         0.000000e+00  0.000000e+00
bigcom38         0.000000e+00  0.000000e+00
bigcom39         0.000000e+00  0.000000e+00
bigcom40         4.035828e-04  6.446254e-02
bigcom43         0.000000e+00  0.000000e+00
bigcom44         0.000000e+00  0.000000e+00
bigcom46         0.000000e+00  0.000000e+00
bigcom47         0.000000e+00  0.000000e+00
bigcom49         0.000000e+00  0.000000e+00
bigcom50         0.000000e+00  0.000000e+00
bigcom51         0.000000e+00  0.000000e+00
bigcom52         0.000000e+00  0.000000e+00
bigcom54         0.000000e+00  0.000000e+00
bigcom56         0.000000e+00  0.000000e+00
bigcom62         0.000000e+00  0.000000e+00
bigcom66         0.000000e+00  0.000000e+00
bigcom68         0.000000e+00  0.000000e+00
bigcom69         0.000000e+00  0.000000e+00
bigcom71         0.000000e+00  0.000000e+00
bigcom72         0.000000e+00  0.000000e+00
bigcom73         0.000000e+00  0.000000e+00
bigcom74         0.000000e+00  0.000000e+00
bigcom75         0.000000e+00  0.000000e+00
bigcom76         0.000000e+00  0.000000e+00
bigcom77         0.000000e+00  0.000000e+00
bigcom79         0.000000e+00  0.000000e+00
bigcom80         0.000000e+00  0.000000e+00
bigcom82         0.000000e+00  0.000000e+00
bigcom83         0.000000e+00  0.000000e+00
bigcom84         0.000000e+00  0.000000e+00
bigcom85         0.000000e+00  0.000000e+00
bigcom87         0.000000e+00  0.000000e+00
bigcom89         0.000000e+00  0.000000e+00
bigcom91         0.000000e+00  0.000000e+00
bigcom92         0.000000e+00  0.000000e+00
bigcom93         0.000000e+00  0.000000e+00
bigcom96         0.000000e+00  0.000000e+00
bigcom97         0.000000e+00  0.000000e+00
bigcom98         0.000000e+00  0.000000e+00
bigcom99         0.000000e+00  0.000000e+00
bigcom101       -1.185649e-04  6.023460e-01
bigcom104        0.000000e+00  0.000000e+00
bigcom106        0.000000e+00  0.000000e+00
bigcom109        0.000000e+00  0.000000e+00
bigcom113        0.000000e+00  0.000000e+00
bigcom116        0.000000e+00  0.000000e+00
bigcom120        0.000000e+00  0.000000e+00
bigcom123        0.000000e+00  0.000000e+00
bigcom126        0.000000e+00  0.000000e+00
bigcom127        0.000000e+00  0.000000e+00
bigcom137        0.000000e+00  0.000000e+00
bigcom139        0.000000e+00  0.000000e+00
bigcom140        0.000000e+00  0.000000e+00
bigcom143        0.000000e+00  0.000000e+00
bigcom145        0.000000e+00  0.000000e+00
bigcom146        0.000000e+00  0.000000e+00
bigcom147        0.000000e+00  0.000000e+00
bigcom149        0.000000e+00  0.000000e+00
bigcom153        0.000000e+00  0.000000e+00
bigcom154       -1.097412e-04  4.729796e-01
bigcom156        0.000000e+00  0.000000e+00
bigcom157        0.000000e+00  0.000000e+00
bigcom158        0.000000e+00  0.000000e+00
bigcom160        0.000000e+00  0.000000e+00
bigcom161        0.000000e+00  0.000000e+00
bigcom162        0.000000e+00  0.000000e+00
bigcom164        0.000000e+00  0.000000e+00
bigcom166        0.000000e+00  0.000000e+00
bigcom167        0.000000e+00  0.000000e+00
bigcom171        0.000000e+00  0.000000e+00
bigcom173        0.000000e+00  0.000000e+00
bigcom175        0.000000e+00  0.000000e+00
bigcom176        0.000000e+00  0.000000e+00
bigcom177        0.000000e+00  0.000000e+00
bigcom178        0.000000e+00  0.000000e+00
bigcom180        0.000000e+00  0.000000e+00
bigcom181        0.000000e+00  0.000000e+00
bigcom184        0.000000e+00  0.000000e+00
bigcom186        0.000000e+00  0.000000e+00
bigcom187        0.000000e+00  0.000000e+00
bigcom189        0.000000e+00  0.000000e+00
bigcom194        0.000000e+00  0.000000e+00
bigcom195        0.000000e+00  0.000000e+00
bigcom196        0.000000e+00  0.000000e+00
bigcom204        0.000000e+00  0.000000e+00
bigcom205        0.000000e+00  0.000000e+00
bigcom212        0.000000e+00  0.000000e+00
bigcom214        0.000000e+00  0.000000e+00
bigcom222        0.000000e+00  0.000000e+00
bigcom223        0.000000e+00  0.000000e+00
bigcom226        0.000000e+00  0.000000e+00
bigcom227        0.000000e+00  0.000000e+00
bigcom229        0.000000e+00  0.000000e+00
bigcom233        0.000000e+00  0.000000e+00
bigcom236        0.000000e+00  0.000000e+00
bigcom237        0.000000e+00  0.000000e+00
bigcom246        0.000000e+00  0.000000e+00
bigcom248        0.000000e+00  0.000000e+00
bigcom249        0.000000e+00  0.000000e+00
bigcom250        0.000000e+00  0.000000e+00
bigcom254        0.000000e+00  0.000000e+00
bigcom266        0.000000e+00  0.000000e+00
bigcom269        0.000000e+00  0.000000e+00
bigcom272        0.000000e+00  0.000000e+00
bigcom274        0.000000e+00  0.000000e+00
bigcom281        0.000000e+00  0.000000e+00
bigcom291        0.000000e+00  0.000000e+00
bigcom292        0.000000e+00  0.000000e+00
bigcom295        0.000000e+00  0.000000e+00
bigcom299        0.000000e+00  0.000000e+00
bigcom301        0.000000e+00  0.000000e+00
bigcom306        0.000000e+00  0.000000e+00
bigcom309        0.000000e+00  0.000000e+00
bigcom314        0.000000e+00  0.000000e+00
bigcom321        0.000000e+00  0.000000e+00
bigcom341        0.000000e+00  0.000000e+00
bigcom350        0.000000e+00  0.000000e+00
bigcom353        0.000000e+00  0.000000e+00
bigcom359        0.000000e+00  0.000000e+00
bigcom363        0.000000e+00  0.000000e+00
bigcom365        0.000000e+00  0.000000e+00
bigcom385        0.000000e+00  0.000000e+00
bigcom386        0.000000e+00  0.000000e+00
bigcom408        0.000000e+00  0.000000e+00
bigcom412        0.000000e+00  0.000000e+00
bigcom480        0.000000e+00  0.000000e+00
spin_vertex      4.260199e-04  9.397839e-01
membership_s1    0.000000e+00  0.000000e+00
membership_s3    0.000000e+00  0.000000e+00
membership_s4    5.136593e-05  8.920495e-03
membership_s5    0.000000e+00  1.734723e-20
membership_s6    0.000000e+00  0.000000e+00
membership_s7    2.543021e-05  1.192054e-01
membership_s8    0.000000e+00  0.000000e+00
membership_s9    0.000000e+00  0.000000e+00
membership_s11   0.000000e+00  0.000000e+00
membership_s12   0.000000e+00  0.000000e+00
membership_s14   0.000000e+00  0.000000e+00
membership_s15   0.000000e+00  1.734723e-20
membership_s16   0.000000e+00  0.000000e+00
membership_s17   0.000000e+00  0.000000e+00
membership_s18   0.000000e+00  1.734723e-20
membership_s20   0.000000e+00  0.000000e+00
membership_s21   0.000000e+00  0.000000e+00
membership_s22   0.000000e+00  0.000000e+00
membership_s24   0.000000e+00  0.000000e+00
membership_s25   0.000000e+00  0.000000e+00
membership_s26   0.000000e+00  0.000000e+00
membership_s27   9.398098e-05  1.040882e-02
membership_s28   0.000000e+00  0.000000e+00
membership_s30   2.478108e-05  5.563114e-02
membership_s31   0.000000e+00  0.000000e+00
membership_s32   3.372377e-05  3.950434e-02
membership_s33   0.000000e+00  0.000000e+00
membership_s36   8.278525e-05  1.019644e-01
membership_s37   0.000000e+00  0.000000e+00
V1               2.855727e-03  2.925317e-01
V2               1.096330e-03  3.172499e-01
pdi              5.917875e-05  4.802303e-02
adhesion         4.001186e-03  6.619989e-01
cohesion         4.312500e-03  8.792951e-01
inner            1.461946e-03  3.426750e-01
outer            2.662899e-06  2.475075e-01
ioratio          2.079308e-03  7.717071e-01
comsize          8.436501e-04  7.426590e-01
[1] "Dataset: high_C Model GLM, run: 1 of 5 2015-06-17 22:57:03"
[1] "glmnet variable coefficients"
                         [,1]          [,2]
(Intercept)     -3.446397e+00 -3.978196e+00
graph0          -2.511387e-41 -9.109435e-07
graph1          -2.420657e-44 -8.661639e-10
graph2          -3.274421e-42 -1.120106e-07
graph3          -1.257200e-45 -4.591964e-11
graph4          -2.810582e-47 -9.891007e-13
graph5          -1.657158e-43 -5.874127e-09
graph6          -6.731312e-45 -2.416619e-10
graph7          -2.077685e-43 -7.491577e-09
graph8           6.528590e-43  3.209022e-08
graph9          -2.775230e-47 -1.019171e-12
graph10         -9.027179e-49 -3.222948e-14
graph11         -5.353509e-50 -1.879148e-15
graph12         -5.875126e-47 -2.138876e-12
graph13         -2.647989e-46 -9.583787e-12
graph14         -5.685799e-48 -1.985676e-13
graph15         -1.382377e-44 -5.126198e-10
graph16         -2.230338e-46 -8.129896e-12
graph17         -3.062045e-46 -1.094840e-11
graph18         -4.870001e-45 -1.716133e-10
graph19         -1.381697e-45 -5.048537e-11
graph20         -8.850298e-45 -3.081599e-10
graph21         -6.890125e-45 -2.517393e-10
graph22         -3.350030e-44 -1.248773e-09
graph23         -8.264544e-45 -3.023082e-10
graph24         -1.012417e-44 -3.665967e-10
graph25         -8.874824e-45 -2.326877e-10
graph26         -3.833803e-44 -1.395822e-09
graph27          1.480198e-43  6.197604e-09
graph28         -1.311382e-44  5.536524e-11
graph29          2.065374e-42  8.510186e-08
orbit0          -2.511387e-41 -9.107841e-07
orbit1          -7.933573e-43 -2.952864e-08
orbit2          -2.358418e-44 -8.416807e-10
orbit3          -3.274421e-42 -1.119631e-07
orbit4           6.187939e-46  4.513887e-11
orbit5          -1.357256e-45 -4.966495e-11
orbit6          -3.904385e-45 -1.489541e-10
orbit7          -2.649653e-47 -9.273514e-13
orbit8          -1.657158e-43 -5.872489e-09
orbit9           4.239373e-43  1.657806e-08
orbit10         -7.402743e-45 -2.251525e-10
orbit11         -8.940484e-45 -3.243346e-10
orbit12          2.255313e-43  1.002427e-08
orbit13         -3.550383e-43 -1.298318e-08
orbit14          6.528590e-43  3.211391e-08
orbit15          1.949756e-46  7.982581e-12
orbit16         -3.136196e-47 -1.146800e-12
orbit17         -2.215634e-46 -8.285762e-12
orbit18         -1.255626e-47 -4.452575e-13
orbit19         -3.623048e-47 -1.345555e-12
orbit20         -2.364515e-47 -8.752196e-13
orbit21         -8.410284e-49 -2.981475e-14
orbit22         -7.584228e-48 -2.902414e-13
orbit23         -4.846095e-50 -1.684430e-15
orbit24          4.151835e-45  1.605705e-10
orbit25         -9.731216e-46 -3.662199e-11
orbit26         -6.193898e-47 -2.254938e-12
orbit27          6.744710e-45  2.713760e-10
orbit28         -1.074142e-45 -3.923581e-11
orbit29          5.143479e-47  3.668439e-12
orbit30         -6.988059e-46 -2.566096e-11
orbit31         -2.441049e-46 -9.059649e-12
orbit32          2.342591e-47  1.053536e-12
orbit33         -6.121404e-48 -2.160271e-13
orbit34         -1.382377e-44 -5.125430e-10
orbit35          1.337330e-44  5.254218e-10
orbit36         -1.733929e-45 -6.387366e-11
orbit37         -1.944754e-45 -7.275271e-11
orbit38         -2.210926e-46 -7.986961e-12
orbit39          6.804967e-44  2.629195e-09
orbit40         -1.886108e-45 -6.964157e-11
orbit41          3.707715e-47  5.000781e-12
orbit42         -4.809659e-46 -1.747602e-11
orbit43          1.137046e-44  4.702501e-10
orbit44         -1.115096e-44 -4.080011e-10
orbit45          1.506576e-43  5.838634e-09
orbit46          1.151359e-44  4.590617e-10
orbit47         -3.424317e-45 -1.257567e-10
orbit48         -2.794049e-45 -1.031054e-10
orbit49         -1.181296e-43 -4.473907e-09
orbit50         -3.681684e-45 -1.040667e-10
orbit51         -8.922146e-45 -2.954178e-10
orbit52         -1.855422e-44 -6.364555e-10
orbit53         -1.293015e-44 -4.769495e-10
orbit54          2.157640e-44  9.017903e-10
orbit55         -4.269888e-44 -1.596114e-09
orbit56          1.146676e-42  4.427382e-08
orbit57         -8.713465e-45 -3.159722e-10
orbit58         -2.040036e-44 -7.512394e-10
orbit59          6.512431e-44  2.593195e-09
orbit60         -2.305566e-44 -8.373024e-10
orbit61         -3.397414e-44 -1.253901e-09
orbit62          3.469503e-43  1.427388e-08
orbit63          2.395457e-44  1.149560e-09
orbit64         -9.355785e-44 -3.382226e-09
orbit65          6.706410e-43  2.648164e-08
orbit66         -2.460244e-45  1.055595e-10
orbit67         -9.563716e-44 -3.549451e-09
orbit68          4.435538e-43  1.776380e-08
orbit69         -4.446017e-43 -1.569338e-08
orbit70          1.632804e-42  6.478375e-08
orbit71         -1.972203e-43 -6.862818e-09
orbit72          2.065374e-42  8.512167e-08
AP              -1.860448e-38 -7.159218e-04
bet             -3.630688e-45 -1.330772e-10
ecc              1.103128e-38  4.211548e-04
eccrad           6.618769e-38  2.526903e-03
close           -6.509479e-38 -2.378963e-03
constraint       2.553615e-37  9.647425e-03
coreness         8.222130e-40  3.161370e-05
knn              3.402171e-42  8.619645e-08
hubscore        -4.350104e-39 -1.170331e-04
pagerank        -1.034804e-35 -3.920588e-01
trans            1.911229e-37  7.334588e-03
evcent          -4.136445e-39 -1.083212e-04
first           -2.511387e-41 -9.105408e-07
upto_second     -1.739034e-42 -6.514153e-08
upto_third       2.220442e-42  8.693430e-08
upto_fourth      2.343360e-41  9.157491e-07
upto_fifth      -7.583336e-41 -2.738729e-06
upto_sixth       9.814160e-40  3.935503e-05
second          -1.739214e-42 -6.530814e-08
third            1.019033e-41  3.880216e-07
fourth          -2.429942e-42 -9.514822e-08
fifth           -2.981316e-41 -1.161814e-06
sixth            1.211204e-40  4.483954e-06
ratio1          -3.375553e-41 -1.361587e-06
ratio2          -9.103633e-40 -3.534102e-05
ratio3          -3.330251e-38 -1.292549e-03
ratio4          -2.588274e-37 -9.719132e-03
ratio5           2.088197e-37  8.043842e-03
ratio6           6.933669e-39  2.619741e-04
selfinter       -9.418643e-39 -3.632109e-04
walktrap_vertex -9.212648e-39 -3.580052e-04
bigcom1         -3.421323e-39 -1.287431e-04
bigcom2          0.000000e+00  0.000000e+00
bigcom3         -3.198481e-38 -1.232976e-03
bigcom4         -1.228745e-38 -4.741906e-04
bigcom6          0.000000e+00  0.000000e+00
bigcom8          3.222739e-38  1.241114e-03
bigcom9         -3.134448e-38 -1.205469e-03
bigcom11         0.000000e+00  0.000000e+00
bigcom13        -3.125063e-38 -1.201929e-03
bigcom15        -3.131313e-38 -1.206469e-03
bigcom16         0.000000e+00  0.000000e+00
bigcom21        -3.131313e-38 -1.211658e-03
bigcom22         4.213682e-38  1.624165e-03
bigcom24         0.000000e+00  0.000000e+00
bigcom26        -3.137588e-38 -1.211872e-03
bigcom28         6.768864e-39  2.604005e-04
bigcom30        -3.140735e-38 -1.213370e-03
bigcom31         0.000000e+00  0.000000e+00
bigcom32        -3.121947e-38 -1.205940e-03
bigcom33         0.000000e+00  0.000000e+00
bigcom34         0.000000e+00  0.000000e+00
bigcom36         0.000000e+00  0.000000e+00
bigcom37         0.000000e+00  0.000000e+00
bigcom38         0.000000e+00  0.000000e+00
bigcom39        -3.121947e-38 -1.204436e-03
bigcom40         8.378339e-39  3.203645e-04
bigcom43         0.000000e+00  0.000000e+00
bigcom44        -3.172556e-38 -1.219378e-03
bigcom46        -3.121947e-38 -1.198367e-03
bigcom47         0.000000e+00  0.000000e+00
bigcom49         0.000000e+00  0.000000e+00
bigcom50         0.000000e+00  0.000000e+00
bigcom51         0.000000e+00  0.000000e+00
bigcom52         0.000000e+00  0.000000e+00
bigcom54         0.000000e+00  0.000000e+00
bigcom56         0.000000e+00  0.000000e+00
bigcom62         0.000000e+00  0.000000e+00
bigcom66         0.000000e+00  0.000000e+00
bigcom68         0.000000e+00  0.000000e+00
bigcom69         0.000000e+00  0.000000e+00
bigcom71        -3.121947e-38 -1.203907e-03
bigcom72         0.000000e+00  0.000000e+00
bigcom73         0.000000e+00  0.000000e+00
bigcom74         0.000000e+00  0.000000e+00
bigcom75         0.000000e+00  0.000000e+00
bigcom76         0.000000e+00  0.000000e+00
bigcom77         0.000000e+00  0.000000e+00
bigcom79         0.000000e+00  0.000000e+00
bigcom80         0.000000e+00  0.000000e+00
bigcom82        -3.121947e-38 -1.206575e-03
bigcom83         0.000000e+00  0.000000e+00
bigcom84         0.000000e+00  0.000000e+00
bigcom85         0.000000e+00  0.000000e+00
bigcom87         0.000000e+00  0.000000e+00
bigcom89         0.000000e+00  0.000000e+00
bigcom91         0.000000e+00  0.000000e+00
bigcom92        -3.125063e-38 -1.201998e-03
bigcom93         0.000000e+00  0.000000e+00
bigcom96         0.000000e+00  0.000000e+00
bigcom97        -3.121947e-38 -1.206509e-03
bigcom98         0.000000e+00  0.000000e+00
bigcom99         0.000000e+00  0.000000e+00
bigcom101        4.748080e-37  1.832964e-02
bigcom104       -3.121947e-38 -1.200810e-03
bigcom106        0.000000e+00  0.000000e+00
bigcom109        0.000000e+00  0.000000e+00
bigcom113        0.000000e+00  0.000000e+00
bigcom116       -3.125063e-38 -1.202259e-03
bigcom120        0.000000e+00  0.000000e+00
bigcom123        0.000000e+00  0.000000e+00
bigcom126        0.000000e+00  0.000000e+00
bigcom127        0.000000e+00  0.000000e+00
bigcom137        0.000000e+00  0.000000e+00
bigcom139        0.000000e+00  0.000000e+00
bigcom140        0.000000e+00  0.000000e+00
bigcom143        0.000000e+00  0.000000e+00
bigcom145        0.000000e+00  0.000000e+00
bigcom146        0.000000e+00  0.000000e+00
bigcom147       -3.125063e-38 -1.210178e-03
bigcom149        0.000000e+00  0.000000e+00
bigcom153        0.000000e+00  0.000000e+00
bigcom154        4.748080e-37  1.834212e-02
bigcom156        0.000000e+00  0.000000e+00
bigcom157        0.000000e+00  0.000000e+00
bigcom158        0.000000e+00  0.000000e+00
bigcom160        0.000000e+00  0.000000e+00
bigcom161        0.000000e+00  0.000000e+00
bigcom162        0.000000e+00  0.000000e+00
bigcom164        0.000000e+00  0.000000e+00
bigcom166        0.000000e+00  0.000000e+00
bigcom167       -3.121947e-38 -1.202483e-03
bigcom171        0.000000e+00  0.000000e+00
bigcom173        0.000000e+00  0.000000e+00
bigcom175        0.000000e+00  0.000000e+00
bigcom176        0.000000e+00  0.000000e+00
bigcom177        0.000000e+00  0.000000e+00
bigcom178        0.000000e+00  0.000000e+00
bigcom180        0.000000e+00  0.000000e+00
bigcom181       -3.125063e-38 -1.205689e-03
bigcom184        0.000000e+00  0.000000e+00
bigcom186        0.000000e+00  0.000000e+00
bigcom187        0.000000e+00  0.000000e+00
bigcom189        0.000000e+00  0.000000e+00
bigcom194        0.000000e+00  0.000000e+00
bigcom195        0.000000e+00  0.000000e+00
bigcom196        0.000000e+00  0.000000e+00
bigcom204       -3.121947e-38 -1.198746e-03
bigcom205        0.000000e+00  0.000000e+00
bigcom212        0.000000e+00  0.000000e+00
bigcom214        0.000000e+00  0.000000e+00
bigcom222        0.000000e+00  0.000000e+00
bigcom223        0.000000e+00  0.000000e+00
bigcom226        0.000000e+00  0.000000e+00
bigcom227        0.000000e+00  0.000000e+00
bigcom229        0.000000e+00  0.000000e+00
bigcom233        0.000000e+00  0.000000e+00
bigcom236        0.000000e+00  0.000000e+00
bigcom237        0.000000e+00  0.000000e+00
bigcom246        0.000000e+00  0.000000e+00
bigcom248       -3.121947e-38 -1.207579e-03
bigcom249        0.000000e+00  0.000000e+00
bigcom250        0.000000e+00  0.000000e+00
bigcom254        0.000000e+00  0.000000e+00
bigcom266        0.000000e+00  0.000000e+00
bigcom269       -3.121947e-38 -1.200172e-03
bigcom272        0.000000e+00  0.000000e+00
bigcom274       -3.128185e-38 -1.207230e-03
bigcom281        0.000000e+00  0.000000e+00
bigcom291        0.000000e+00  0.000000e+00
bigcom292        0.000000e+00  0.000000e+00
bigcom295        0.000000e+00  0.000000e+00
bigcom299        0.000000e+00  0.000000e+00
bigcom301        0.000000e+00  0.000000e+00
bigcom306        0.000000e+00  0.000000e+00
bigcom309        0.000000e+00  0.000000e+00
bigcom314        0.000000e+00  0.000000e+00
bigcom321       -3.121947e-38 -1.201773e-03
bigcom341        0.000000e+00  0.000000e+00
bigcom350        0.000000e+00  0.000000e+00
bigcom353        0.000000e+00  0.000000e+00
bigcom359        0.000000e+00  0.000000e+00
bigcom363        0.000000e+00  0.000000e+00
bigcom365        0.000000e+00  0.000000e+00
bigcom385        0.000000e+00  0.000000e+00
bigcom386        0.000000e+00  0.000000e+00
bigcom408        0.000000e+00  0.000000e+00
bigcom412        0.000000e+00  0.000000e+00
bigcom480        0.000000e+00  0.000000e+00
spin_vertex     -6.895650e-40 -2.751590e-05
membership_s1   -3.278862e-38 -1.264396e-03
membership_s3    0.000000e+00  0.000000e+00
membership_s4    1.320244e-38  5.073467e-04
membership_s5    4.118539e-39  1.559299e-04
membership_s6   -3.140735e-38 -1.192997e-03
membership_s7    4.472351e-38  1.726609e-03
membership_s8    0.000000e+00  0.000000e+00
membership_s9    0.000000e+00  0.000000e+00
membership_s11   0.000000e+00  0.000000e+00
membership_s12   0.000000e+00  0.000000e+00
membership_s14   0.000000e+00  0.000000e+00
membership_s15  -3.140735e-38 -1.211257e-03
membership_s16   0.000000e+00  0.000000e+00
membership_s17   0.000000e+00  0.000000e+00
membership_s18  -3.131313e-38 -1.209356e-03
membership_s20   0.000000e+00  0.000000e+00
membership_s21  -3.125063e-38 -1.206622e-03
membership_s22   0.000000e+00  0.000000e+00
membership_s24  -3.121947e-38 -1.237110e-03
membership_s25   0.000000e+00  0.000000e+00
membership_s26   0.000000e+00  0.000000e+00
membership_s27  -1.893389e-38 -7.304658e-04
membership_s28   0.000000e+00  0.000000e+00
membership_s30   1.780315e-39  6.820546e-05
membership_s31  -3.185466e-38 -1.227629e-03
membership_s32   3.095949e-38  1.193474e-03
membership_s33   0.000000e+00  0.000000e+00
membership_s36  -1.707895e-38 -6.550802e-04
membership_s37  -3.134448e-38 -1.207921e-03
V1               2.001151e-37  7.687890e-03
V2              -1.933397e-37 -7.424209e-03
pdi             -1.195958e-36 -4.301229e-02
adhesion        -1.169281e-41 -4.486917e-07
cohesion         2.340029e-41  8.979434e-07
inner            2.812099e-42  1.078531e-07
outer            5.859677e-42  2.238739e-07
ioratio         -1.368996e-37 -5.251877e-03
comsize         -1.582307e-41 -6.082969e-07
[1] "Dataset: high_C Model GBM, run: 2 of 5 2015-06-17 22:57:03"
Iter   TrainDeviance   ValidDeviance   StepSize   Improve
     1        0.2757            -nan     0.0100   -0.0004
     2        0.2708            -nan     0.0100   -0.0001
     3        0.2637            -nan     0.0100    0.0002
     4        0.2619            -nan     0.0100   -0.0005
     5        0.2594            -nan     0.0100   -0.0003
     6        0.2553            -nan     0.0100   -0.0001
     7        0.2517            -nan     0.0100    0.0001
     8        0.2456            -nan     0.0100   -0.0001
     9        0.2424            -nan     0.0100   -0.0000
    10        0.2380            -nan     0.0100    0.0001
    20        0.2106            -nan     0.0100    0.0000
    40        0.1688            -nan     0.0100    0.0001
    60        0.1438            -nan     0.0100   -0.0001
    80        0.1256            -nan     0.0100   -0.0001
   100        0.1109            -nan     0.0100   -0.0001
   120        0.0973            -nan     0.0100   -0.0000
   140        0.0871            -nan     0.0100   -0.0000
   160        0.0781            -nan     0.0100   -0.0001
   180        0.0704            -nan     0.0100   -0.0001
   200        0.0636            -nan     0.0100   -0.0001
   203        0.0628            -nan     0.0100   -0.0001

[1] "GBM variable coefficients"
                            var     rel.inf
ratio5                   ratio5 4.573622442
outer                     outer 4.174975165
V2                           V2 2.988726182
spin_vertex         spin_vertex 2.886247149
orbit50                 orbit50 2.398485141
pagerank               pagerank 2.273068656
orbit69                 orbit69 2.265260563
constraint           constraint 2.109859357
third                     third 2.048719565
comsize                 comsize 2.028134025
graph20                 graph20 2.007976835
V1                           V1 1.947889479
graph0                   graph0 1.938528528
ioratio                 ioratio 1.844377118
inner                     inner 1.661188460
bet                         bet 1.542834269
trans                     trans 1.496539981
orbit2                   orbit2 1.461271785
ratio4                   ratio4 1.418682580
orbit49                 orbit49 1.356076334
orbit44                 orbit44 1.283945715
graph1                   graph1 1.283255250
orbit64                 orbit64 1.248719457
walktrap_vertex walktrap_vertex 1.225808249
orbit4                   orbit4 1.133027085
graph3                   graph3 1.131266504
adhesion               adhesion 1.108418597
graph5                   graph5 1.096722189
graph2                   graph2 1.083546777
graph8                   graph8 1.083306589
orbit55                 orbit55 1.068688555
cohesion               cohesion 1.050333361
orbit62                 orbit62 1.036409595
orbit18                 orbit18 0.993391856
graph4                   graph4 0.900432072
orbit9                   orbit9 0.862758104
orbit42                 orbit42 0.862516565
knn                         knn 0.845446586
ratio6                   ratio6 0.841095329
upto_sixth           upto_sixth 0.832173666
orbit68                 orbit68 0.805297390
orbit46                 orbit46 0.796246291
orbit27                 orbit27 0.792055569
orbit24                 orbit24 0.791274422
orbit45                 orbit45 0.767902794
orbit31                 orbit31 0.754155962
fourth                   fourth 0.741189528
graph25                 graph25 0.715118655
graph15                 graph15 0.698203629
orbit54                 orbit54 0.682867354
graph22                 graph22 0.670666632
orbit35                 orbit35 0.644705054
orbit32                 orbit32 0.642615726
graph24                 graph24 0.638651857
selfinter             selfinter 0.627693620
orbit36                 orbit36 0.590153996
orbit33                 orbit33 0.587146388
orbit37                 orbit37 0.575137391
coreness               coreness 0.566698037
graph21                 graph21 0.537279723
graph6                   graph6 0.524107923
orbit61                 orbit61 0.519406594
orbit60                 orbit60 0.517875430
orbit7                   orbit7 0.505960643
orbit13                 orbit13 0.505707288
graph10                 graph10 0.504148796
orbit23                 orbit23 0.503817073
orbit56                 orbit56 0.468717103
upto_fifth           upto_fifth 0.468221124
orbit11                 orbit11 0.461661135
graph12                 graph12 0.454369564
orbit10                 orbit10 0.444706332
orbit38                 orbit38 0.442548171
membership_s7     membership_s7 0.439456322
graph27                 graph27 0.421904792
orbit12                 orbit12 0.407927800
graph29                 graph29 0.395980297
graph7                   graph7 0.388104375
orbit30                 orbit30 0.385547846
membership_s18   membership_s18 0.358805968
graph11                 graph11 0.358741503
orbit63                 orbit63 0.355011494
orbit41                 orbit41 0.351847829
graph19                 graph19 0.350028235
bigcom274             bigcom274 0.341390508
orbit65                 orbit65 0.335882377
orbit28                 orbit28 0.334183199
ratio3                   ratio3 0.333760752
graph23                 graph23 0.332847801
graph18                 graph18 0.326785555
orbit67                 orbit67 0.321744627
orbit48                 orbit48 0.319173549
bigcom1                 bigcom1 0.306788829
graph16                 graph16 0.302574225
graph9                   graph9 0.299672895
membership_s30   membership_s30 0.296956787
ratio1                   ratio1 0.294652895
orbit21                 orbit21 0.292007784
graph14                 graph14 0.290455168
orbit70                 orbit70 0.281285245
orbit57                 orbit57 0.279221189
orbit16                 orbit16 0.274073117
orbit22                 orbit22 0.273331785
orbit25                 orbit25 0.255155882
orbit39                 orbit39 0.242851013
orbit15                 orbit15 0.242763566
sixth                     sixth 0.236122359
graph26                 graph26 0.235788888
orbit40                 orbit40 0.217646572
orbit1                   orbit1 0.197920580
fifth                     fifth 0.175009206
orbit26                 orbit26 0.170827552
orbit20                 orbit20 0.160953515
hubscore               hubscore 0.158991677
orbit52                 orbit52 0.143808420
orbit29                 orbit29 0.136610876
close                     close 0.134289359
graph28                 graph28 0.132365874
orbit19                 orbit19 0.128944259
bigcom40               bigcom40 0.118787584
bigcom22               bigcom22 0.114927562
orbit43                 orbit43 0.104415874
upto_fourth         upto_fourth 0.103631288
pdi                         pdi 0.096811972
orbit51                 orbit51 0.096051273
orbit6                   orbit6 0.082033605
orbit66                 orbit66 0.081824620
orbit53                 orbit53 0.079846662
bigcom8                 bigcom8 0.076940907
orbit59                 orbit59 0.076478616
orbit58                 orbit58 0.065436660
membership_s27   membership_s27 0.060369572
AP                           AP 0.056958018
ratio2                   ratio2 0.056898826
orbit17                 orbit17 0.055841642
orbit5                   orbit5 0.049544460
orbit71                 orbit71 0.044774686
upto_third           upto_third 0.031303578
graph17                 graph17 0.029540753
evcent                   evcent 0.027821953
membership_s4     membership_s4 0.026383706
upto_second         upto_second 0.025363131
bigcom44               bigcom44 0.024209902
graph13                 graph13 0.023132853
second                   second 0.020904291
bigcom4                 bigcom4 0.009538754
orbit0                   orbit0 0.000000000
orbit3                   orbit3 0.000000000
orbit8                   orbit8 0.000000000
orbit14                 orbit14 0.000000000
orbit34                 orbit34 0.000000000
orbit47                 orbit47 0.000000000
orbit72                 orbit72 0.000000000
ecc                         ecc 0.000000000
eccrad                   eccrad 0.000000000
first                     first 0.000000000
bigcom2                 bigcom2 0.000000000
bigcom3                 bigcom3 0.000000000
bigcom6                 bigcom6 0.000000000
bigcom9                 bigcom9 0.000000000
bigcom11               bigcom11 0.000000000
bigcom13               bigcom13 0.000000000
bigcom15               bigcom15 0.000000000
bigcom16               bigcom16 0.000000000
bigcom21               bigcom21 0.000000000
bigcom24               bigcom24 0.000000000
bigcom26               bigcom26 0.000000000
bigcom28               bigcom28 0.000000000
bigcom30               bigcom30 0.000000000
bigcom31               bigcom31 0.000000000
bigcom32               bigcom32 0.000000000
bigcom33               bigcom33 0.000000000
bigcom34               bigcom34 0.000000000
bigcom36               bigcom36 0.000000000
bigcom37               bigcom37 0.000000000
bigcom38               bigcom38 0.000000000
bigcom39               bigcom39 0.000000000
bigcom43               bigcom43 0.000000000
bigcom46               bigcom46 0.000000000
bigcom47               bigcom47 0.000000000
bigcom49               bigcom49 0.000000000
bigcom50               bigcom50 0.000000000
bigcom51               bigcom51 0.000000000
bigcom52               bigcom52 0.000000000
bigcom54               bigcom54 0.000000000
bigcom56               bigcom56 0.000000000
bigcom62               bigcom62 0.000000000
bigcom66               bigcom66 0.000000000
bigcom68               bigcom68 0.000000000
bigcom69               bigcom69 0.000000000
bigcom71               bigcom71 0.000000000
bigcom72               bigcom72 0.000000000
bigcom73               bigcom73 0.000000000
bigcom74               bigcom74 0.000000000
bigcom75               bigcom75 0.000000000
bigcom76               bigcom76 0.000000000
bigcom77               bigcom77 0.000000000
bigcom79               bigcom79 0.000000000
bigcom80               bigcom80 0.000000000
bigcom82               bigcom82 0.000000000
bigcom83               bigcom83 0.000000000
bigcom84               bigcom84 0.000000000
bigcom85               bigcom85 0.000000000
bigcom87               bigcom87 0.000000000
bigcom89               bigcom89 0.000000000
bigcom91               bigcom91 0.000000000
bigcom92               bigcom92 0.000000000
bigcom93               bigcom93 0.000000000
bigcom96               bigcom96 0.000000000
bigcom97               bigcom97 0.000000000
bigcom98               bigcom98 0.000000000
bigcom99               bigcom99 0.000000000
bigcom101             bigcom101 0.000000000
bigcom104             bigcom104 0.000000000
bigcom106             bigcom106 0.000000000
bigcom109             bigcom109 0.000000000
bigcom113             bigcom113 0.000000000
bigcom116             bigcom116 0.000000000
bigcom120             bigcom120 0.000000000
bigcom123             bigcom123 0.000000000
bigcom126             bigcom126 0.000000000
bigcom127             bigcom127 0.000000000
bigcom137             bigcom137 0.000000000
bigcom139             bigcom139 0.000000000
bigcom140             bigcom140 0.000000000
bigcom143             bigcom143 0.000000000
bigcom145             bigcom145 0.000000000
bigcom146             bigcom146 0.000000000
bigcom147             bigcom147 0.000000000
bigcom149             bigcom149 0.000000000
bigcom153             bigcom153 0.000000000
bigcom154             bigcom154 0.000000000
bigcom156             bigcom156 0.000000000
bigcom157             bigcom157 0.000000000
bigcom158             bigcom158 0.000000000
bigcom160             bigcom160 0.000000000
bigcom161             bigcom161 0.000000000
bigcom162             bigcom162 0.000000000
bigcom164             bigcom164 0.000000000
bigcom166             bigcom166 0.000000000
bigcom167             bigcom167 0.000000000
bigcom171             bigcom171 0.000000000
bigcom173             bigcom173 0.000000000
bigcom175             bigcom175 0.000000000
bigcom176             bigcom176 0.000000000
bigcom177             bigcom177 0.000000000
bigcom178             bigcom178 0.000000000
bigcom180             bigcom180 0.000000000
bigcom181             bigcom181 0.000000000
bigcom184             bigcom184 0.000000000
bigcom186             bigcom186 0.000000000
bigcom187             bigcom187 0.000000000
bigcom189             bigcom189 0.000000000
bigcom194             bigcom194 0.000000000
bigcom195             bigcom195 0.000000000
bigcom196             bigcom196 0.000000000
bigcom204             bigcom204 0.000000000
bigcom205             bigcom205 0.000000000
bigcom212             bigcom212 0.000000000
bigcom214             bigcom214 0.000000000
bigcom222             bigcom222 0.000000000
bigcom223             bigcom223 0.000000000
bigcom226             bigcom226 0.000000000
bigcom227             bigcom227 0.000000000
bigcom229             bigcom229 0.000000000
bigcom233             bigcom233 0.000000000
bigcom236             bigcom236 0.000000000
bigcom237             bigcom237 0.000000000
bigcom246             bigcom246 0.000000000
bigcom248             bigcom248 0.000000000
bigcom249             bigcom249 0.000000000
bigcom250             bigcom250 0.000000000
bigcom254             bigcom254 0.000000000
bigcom266             bigcom266 0.000000000
bigcom269             bigcom269 0.000000000
bigcom272             bigcom272 0.000000000
bigcom281             bigcom281 0.000000000
bigcom291             bigcom291 0.000000000
bigcom292             bigcom292 0.000000000
bigcom295             bigcom295 0.000000000
bigcom299             bigcom299 0.000000000
bigcom301             bigcom301 0.000000000
bigcom306             bigcom306 0.000000000
bigcom309             bigcom309 0.000000000
bigcom314             bigcom314 0.000000000
bigcom321             bigcom321 0.000000000
bigcom341             bigcom341 0.000000000
bigcom350             bigcom350 0.000000000
bigcom353             bigcom353 0.000000000
bigcom359             bigcom359 0.000000000
bigcom363             bigcom363 0.000000000
bigcom365             bigcom365 0.000000000
bigcom385             bigcom385 0.000000000
bigcom386             bigcom386 0.000000000
bigcom408             bigcom408 0.000000000
bigcom412             bigcom412 0.000000000
bigcom480             bigcom480 0.000000000
membership_s1     membership_s1 0.000000000
membership_s3     membership_s3 0.000000000
membership_s5     membership_s5 0.000000000
membership_s6     membership_s6 0.000000000
membership_s8     membership_s8 0.000000000
membership_s9     membership_s9 0.000000000
membership_s11   membership_s11 0.000000000
membership_s12   membership_s12 0.000000000
membership_s14   membership_s14 0.000000000
membership_s15   membership_s15 0.000000000
membership_s16   membership_s16 0.000000000
membership_s17   membership_s17 0.000000000
membership_s20   membership_s20 0.000000000
membership_s21   membership_s21 0.000000000
membership_s22   membership_s22 0.000000000
membership_s24   membership_s24 0.000000000
membership_s25   membership_s25 0.000000000
membership_s26   membership_s26 0.000000000
membership_s28   membership_s28 0.000000000
membership_s31   membership_s31 0.000000000
membership_s32   membership_s32 0.000000000
membership_s33   membership_s33 0.000000000
membership_s36   membership_s36 0.000000000
membership_s37   membership_s37 0.000000000
[1] "Dataset: high_C Model RF, run: 2 of 5 2015-06-17 22:57:20"
     |      Out-of-bag   |
Tree |      MSE  %Var(y) |
   1 |  0.08334   274.22 |
   2 |  0.07471   245.84 |
   3 |  0.06823   224.50 |
   4 |  0.06398   210.52 |
   5 |  0.05704   187.68 |
   6 |  0.05735   188.69 |
   7 |  0.05432   178.74 |
   8 |  0.04877   160.48 |
   9 |   0.0464   152.67 |
  10 |  0.04327   142.37 |
  11 |  0.04177   137.44 |
  12 |  0.04078   134.17 |
  13 |   0.0392   128.98 |
  14 |  0.03925   129.15 |
  15 |  0.03958   130.23 |
  16 |  0.04012   132.01 |
  17 |  0.03905   128.49 |
  18 |   0.0391   128.64 |
  19 |  0.03872   127.39 |
  20 |  0.03838   126.28 |
  21 |  0.03839   126.33 |
  22 |   0.0378   124.37 |
  23 |  0.03746   123.27 |
  24 |   0.0372   122.39 |
  25 |    0.037   121.76 |
  26 |  0.03681   121.13 |
  27 |  0.03668   120.68 |
  28 |  0.03638   119.72 |
  29 |   0.0364   119.78 |
  30 |  0.03633   119.54 |
  31 |   0.0361   118.77 |
  32 |  0.03563   117.24 |
  33 |  0.03557   117.03 |
  34 |  0.03542   116.55 |
  35 |  0.03531   116.17 |
  36 |  0.03524   115.97 |
  37 |  0.03495   115.01 |
  38 |  0.03497   115.05 |
  39 |  0.03481   114.53 |
  40 |  0.03454   113.65 |
  41 |  0.03422   112.60 |
  42 |  0.03429   112.82 |
  43 |  0.03418   112.46 |
  44 |  0.03417   112.45 |
  45 |  0.03401   111.92 |
  46 |  0.03413   112.29 |
  47 |  0.03398   111.79 |
  48 |  0.03391   111.56 |
  49 |  0.03392   111.62 |
  50 |  0.03389   111.49 |
  51 |  0.03383   111.30 |
  52 |  0.03371   110.92 |
  53 |  0.03373   110.97 |
  54 |  0.03387   111.45 |
  55 |  0.03391   111.57 |
  56 |  0.03381   111.24 |
  57 |  0.03377   111.13 |
  58 |  0.03388   111.48 |
  59 |  0.03383   111.33 |
  60 |  0.03385   111.37 |
  61 |  0.03393   111.65 |
  62 |  0.03375   111.05 |
  63 |  0.03366   110.77 |
  64 |  0.03366   110.75 |
  65 |  0.03364   110.68 |
  66 |  0.03356   110.42 |
  67 |  0.03346   110.11 |
  68 |  0.03342   109.97 |
  69 |  0.03329   109.53 |
  70 |  0.03325   109.40 |
  71 |  0.03323   109.34 |
  72 |  0.03315   109.06 |
  73 |  0.03321   109.26 |
  74 |   0.0332   109.25 |
  75 |  0.03327   109.46 |
  76 |  0.03326   109.44 |
  77 |  0.03326   109.43 |
  78 |  0.03327   109.47 |
  79 |  0.03323   109.33 |
  80 |  0.03324   109.38 |
  81 |  0.03324   109.38 |
  82 |  0.03327   109.48 |
  83 |  0.03327   109.48 |
  84 |  0.03324   109.37 |
  85 |  0.03324   109.37 |
  86 |   0.0333   109.58 |
  87 |  0.03331   109.61 |
  88 |   0.0333   109.56 |
  89 |  0.03325   109.39 |
  90 |   0.0333   109.58 |
  91 |  0.03331   109.59 |
  92 |  0.03337   109.78 |
  93 |  0.03352   110.30 |
  94 |  0.03352   110.31 |
  95 |  0.03353   110.33 |
  96 |  0.03351   110.26 |
  97 |  0.03347   110.14 |
  98 |  0.03344   110.02 |
  99 |  0.03326   109.44 |
 100 |  0.03327   109.47 |
[1] "Random Forest variable coefficients"
                      %IncMSE IncNodePurity
graph5           4.021897e-03  1.683463e-01
graph6           1.441643e-03  8.336110e-02
graph7           1.011678e-03  4.468877e-02
graph8           2.550861e-03  1.564946e-01
graph9           7.644364e-04  8.251722e-02
graph10          2.932139e-03  1.212643e-01
graph11          6.723290e-04  2.042640e-01
graph12          4.219972e-03  9.563044e-02
graph13          7.060969e-04  3.005807e-02
graph14          1.483230e-03  1.181749e-01
graph15          2.923677e-03  9.171106e-02
graph16          3.796634e-03  2.001956e-01
graph17         -9.213980e-05  3.959628e-02
graph18          1.291638e-03  8.066070e-02
graph19          1.899573e-03  6.776080e-02
graph20          2.205848e-03  1.956909e-01
graph21          2.269180e-03  1.767714e-01
graph22          2.196892e-03  1.399735e-01
graph23          2.361713e-04  1.154501e-01
graph24          5.161632e-03  9.455328e-02
graph25          3.109476e-03  1.918947e-01
graph26          5.866764e-03  1.972565e-01
graph27          2.229328e-03  1.895764e-01
graph28          1.246499e-03  1.718029e-01
graph29          3.117260e-03  1.015795e-01
orbit0           1.254436e-03  1.363363e-01
orbit1           5.433290e-04  5.999118e-02
orbit2           4.944414e-03  4.264548e-01
orbit3           3.922464e-03  1.671779e-01
orbit4           2.981759e-03  1.808572e-01
orbit5           1.965438e-03  1.409045e-01
orbit6           1.180665e-04  6.548794e-02
orbit7           5.150450e-03  4.428419e-01
orbit8           2.019027e-03  1.079339e-01
orbit9           2.769409e-04  3.817516e-02
orbit10          1.031392e-03  5.878429e-02
orbit11          1.954535e-03  7.624400e-02
orbit12          1.566329e-03  6.490245e-02
orbit13          3.789555e-03  2.738181e-01
orbit14          6.512900e-04  8.609234e-02
orbit15          2.467946e-03  1.898929e-01
orbit16          2.963062e-03  9.345270e-02
orbit17          8.352815e-04  9.415928e-02
orbit18          7.593095e-04  1.941225e-01
orbit19          7.573589e-04  1.274823e-01
orbit20          1.841384e-03  9.256304e-02
orbit21          2.224772e-03  1.269727e-01
orbit22          1.791763e-04  1.006527e-01
orbit23          3.982514e-03  2.901058e-01
orbit24          3.041290e-03  1.283260e-01
orbit25          1.758501e-04  1.571143e-01
orbit26          2.292283e-03  1.478898e-01
orbit27          7.622951e-03  2.052850e-01
orbit28          1.944522e-03  8.500859e-02
orbit29          3.156394e-03  1.218903e-01
orbit30          2.888019e-03  1.378316e-01
orbit31          5.134468e-04  1.447418e-01
orbit32          1.573292e-03  1.763245e-01
orbit33          2.536729e-03  1.284160e-01
orbit34          2.798681e-04  1.092690e-01
orbit35          5.752874e-05  3.844444e-02
orbit36          4.297608e-03  1.603365e-01
orbit37          3.514654e-04  7.811646e-02
orbit38          4.062733e-03  1.919758e-01
orbit39          1.009479e-03  1.677729e-01
orbit40          1.370337e-04  3.408730e-02
orbit41          1.157295e-03  1.945761e-01
orbit42          2.020134e-03  1.956870e-01
orbit43          0.000000e+00  1.500000e-02
orbit44          7.398811e-03  2.472625e-01
orbit45          4.628198e-03  1.907222e-01
orbit46          5.234844e-03  1.651057e-01
orbit47          1.158085e-03  6.068050e-02
orbit48          4.229825e-03  1.778754e-01
orbit49          5.524036e-03  5.152257e-01
orbit50          1.532543e-02  8.246406e-01
orbit51          1.760393e-03  8.311266e-02
orbit52          1.686565e-03  7.303989e-02
orbit53          1.006002e-03  8.693533e-02
orbit54          1.533946e-03  2.050850e-01
orbit55          8.428800e-03  6.137385e-01
orbit56          1.447365e-03  1.864280e-01
orbit57          1.357601e-03  1.426422e-01
orbit58          7.971594e-05  8.780586e-02
orbit59          1.826963e-03  1.647704e-01
orbit60          1.682205e-03  5.215682e-02
orbit61          3.402638e-03  2.453883e-01
orbit62          2.660477e-03  1.615169e-01
orbit63          2.420480e-03  1.685114e-01
orbit64          8.354153e-03  2.209532e-01
orbit65          2.486529e-03  7.593144e-02
orbit66          2.642080e-03  1.670621e-01
orbit67          6.744481e-04  7.400923e-02
orbit68          4.673840e-03  2.466277e-01
orbit69          1.555703e-02  3.765136e-01
orbit70          1.085139e-03  1.151617e-01
orbit71          2.159979e-03  1.523430e-01
orbit72          2.673520e-03  1.338743e-01
AP               5.659341e-04  9.546373e-03
bet              5.838281e-03  3.306991e-01
ecc              0.000000e+00  4.857226e-18
eccrad           0.000000e+00  3.035766e-18
close            1.781746e-03  4.307021e-02
constraint       3.364544e-03  3.671378e-01
coreness         1.178742e-04  1.356129e-01
knn              1.080993e-03  2.367929e-01
hubscore         2.843288e-03  7.364556e-02
pagerank         3.354180e-03  3.946309e-01
trans            4.347005e-03  2.792288e-01
evcent           2.080979e-03  6.549888e-02
first            1.773516e-03  1.478692e-01
upto_second      6.872599e-04  4.108329e-02
upto_third       3.370552e-03  1.975853e-01
upto_fourth      5.333346e-04  1.513236e-01
upto_fifth       7.258592e-04  1.413522e-01
upto_sixth       1.364706e-03  3.278176e-01
second           1.908188e-04  7.801116e-02
third            1.568471e-03  2.662343e-01
fourth           3.456736e-03  2.044568e-01
fifth            2.363901e-03  2.128968e-01
sixth            1.191279e-03  1.485281e-01
ratio1           1.256508e-03  3.682022e-01
ratio2           2.082395e-03  1.833616e-01
ratio3           5.631153e-03  3.374935e-01
ratio4           1.309574e-03  3.454345e-01
ratio5           2.010571e-04  6.818319e-01
ratio6           1.966645e-03  2.661123e-01
selfinter       -8.886918e-05  9.408127e-02
walktrap_vertex  1.090335e-04  9.911508e-02
bigcom1         -2.209474e-05  2.484375e-02
bigcom2          0.000000e+00  0.000000e+00
bigcom3          0.000000e+00  1.040834e-19
bigcom4          2.158696e-04  3.584727e-02
bigcom6          0.000000e+00  0.000000e+00
bigcom8          0.000000e+00  4.482739e-03
bigcom9          0.000000e+00  0.000000e+00
bigcom11         0.000000e+00  0.000000e+00
bigcom13         0.000000e+00  0.000000e+00
bigcom15         0.000000e+00  3.469447e-20
bigcom16         0.000000e+00  0.000000e+00
bigcom21         0.000000e+00  0.000000e+00
bigcom22        -4.623288e-05  8.583270e-03
bigcom24         0.000000e+00  0.000000e+00
bigcom26         0.000000e+00  6.938894e-20
bigcom28        -2.739726e-05  4.508215e-03
bigcom30         0.000000e+00  6.938894e-20
bigcom31         0.000000e+00  0.000000e+00
bigcom32         0.000000e+00  0.000000e+00
bigcom33         0.000000e+00  0.000000e+00
bigcom34         0.000000e+00  0.000000e+00
bigcom36         0.000000e+00  0.000000e+00
bigcom37         0.000000e+00  0.000000e+00
bigcom38         0.000000e+00  0.000000e+00
bigcom39         0.000000e+00  0.000000e+00
bigcom40         7.393959e-05  3.208200e-02
bigcom43         0.000000e+00  0.000000e+00
bigcom44         0.000000e+00  8.750000e-03
bigcom46         0.000000e+00  0.000000e+00
bigcom47         0.000000e+00  0.000000e+00
bigcom49         0.000000e+00  0.000000e+00
bigcom50         0.000000e+00  0.000000e+00
bigcom51         0.000000e+00  0.000000e+00
bigcom52         0.000000e+00  0.000000e+00
bigcom54         0.000000e+00  0.000000e+00
bigcom56         0.000000e+00  0.000000e+00
bigcom62         0.000000e+00  0.000000e+00
bigcom66         0.000000e+00  0.000000e+00
bigcom68         0.000000e+00  0.000000e+00
bigcom69         0.000000e+00  0.000000e+00
bigcom71         0.000000e+00  0.000000e+00
bigcom72         0.000000e+00  0.000000e+00
bigcom73         0.000000e+00  6.938894e-20
bigcom74         0.000000e+00  0.000000e+00
bigcom75         0.000000e+00  0.000000e+00
bigcom76         0.000000e+00  0.000000e+00
bigcom77         0.000000e+00  0.000000e+00
bigcom79         0.000000e+00  0.000000e+00
bigcom80         0.000000e+00  0.000000e+00
bigcom82         0.000000e+00  3.469447e-20
bigcom83         0.000000e+00  0.000000e+00
bigcom84         0.000000e+00  0.000000e+00
bigcom85         0.000000e+00  0.000000e+00
bigcom87         0.000000e+00  0.000000e+00
bigcom89         0.000000e+00  0.000000e+00
bigcom91         0.000000e+00  0.000000e+00
bigcom92         0.000000e+00  3.469447e-20
bigcom93         0.000000e+00  0.000000e+00
bigcom96         0.000000e+00  0.000000e+00
bigcom97         0.000000e+00  6.938894e-20
bigcom98         0.000000e+00  0.000000e+00
bigcom99         0.000000e+00  0.000000e+00
bigcom101        0.000000e+00  0.000000e+00
bigcom104        0.000000e+00  0.000000e+00
bigcom106        0.000000e+00  0.000000e+00
bigcom109        0.000000e+00  0.000000e+00
bigcom113        0.000000e+00  0.000000e+00
bigcom116        0.000000e+00  6.938894e-20
bigcom120        0.000000e+00  0.000000e+00
bigcom123        0.000000e+00  0.000000e+00
bigcom126        0.000000e+00  0.000000e+00
bigcom127        0.000000e+00  0.000000e+00
bigcom137        0.000000e+00  0.000000e+00
bigcom139        0.000000e+00  0.000000e+00
bigcom140        0.000000e+00  0.000000e+00
bigcom143        0.000000e+00  0.000000e+00
bigcom145        0.000000e+00  0.000000e+00
bigcom146        0.000000e+00  0.000000e+00
bigcom147        0.000000e+00  3.469447e-20
bigcom149        0.000000e+00  0.000000e+00
bigcom153        0.000000e+00  0.000000e+00
bigcom154        0.000000e+00  7.403245e-01
bigcom156        0.000000e+00  0.000000e+00
bigcom157        0.000000e+00  0.000000e+00
bigcom158        0.000000e+00  0.000000e+00
bigcom160        0.000000e+00  0.000000e+00
bigcom161        0.000000e+00  0.000000e+00
bigcom162        0.000000e+00  0.000000e+00
bigcom164        0.000000e+00  0.000000e+00
bigcom166        0.000000e+00  0.000000e+00
bigcom167        0.000000e+00  6.938894e-20
bigcom171        0.000000e+00  0.000000e+00
bigcom173        0.000000e+00  0.000000e+00
bigcom175        0.000000e+00  0.000000e+00
bigcom176        0.000000e+00  0.000000e+00
bigcom177        0.000000e+00  0.000000e+00
bigcom178        0.000000e+00  0.000000e+00
bigcom180        0.000000e+00  0.000000e+00
bigcom181        0.000000e+00  3.469447e-20
bigcom184        0.000000e+00  0.000000e+00
bigcom186        0.000000e+00  0.000000e+00
bigcom187        0.000000e+00  0.000000e+00
bigcom189        0.000000e+00  0.000000e+00
bigcom194        0.000000e+00  0.000000e+00
bigcom195        0.000000e+00  0.000000e+00
bigcom196        0.000000e+00  0.000000e+00
bigcom204        0.000000e+00  0.000000e+00
bigcom205        0.000000e+00  0.000000e+00
bigcom212        0.000000e+00  0.000000e+00
bigcom214        0.000000e+00  0.000000e+00
bigcom222        0.000000e+00  0.000000e+00
bigcom223        0.000000e+00  0.000000e+00
bigcom226        0.000000e+00  0.000000e+00
bigcom227        0.000000e+00  0.000000e+00
bigcom229        0.000000e+00  0.000000e+00
bigcom233        0.000000e+00  0.000000e+00
bigcom236        0.000000e+00  0.000000e+00
bigcom237        0.000000e+00  0.000000e+00
bigcom246        0.000000e+00  0.000000e+00
bigcom248        0.000000e+00  0.000000e+00
bigcom249        0.000000e+00  0.000000e+00
bigcom250        0.000000e+00  0.000000e+00
bigcom254        0.000000e+00  0.000000e+00
bigcom266        0.000000e+00  0.000000e+00
bigcom269        0.000000e+00  0.000000e+00
bigcom272        0.000000e+00  0.000000e+00
bigcom274        5.323891e-06  2.286846e-01
bigcom281        0.000000e+00  0.000000e+00
bigcom291        0.000000e+00  0.000000e+00
bigcom292        0.000000e+00  0.000000e+00
bigcom295        0.000000e+00  0.000000e+00
bigcom299        0.000000e+00  0.000000e+00
bigcom301        0.000000e+00  0.000000e+00
bigcom306        0.000000e+00  0.000000e+00
bigcom309        0.000000e+00  0.000000e+00
bigcom314        0.000000e+00  0.000000e+00
bigcom321        0.000000e+00  0.000000e+00
bigcom341        0.000000e+00  0.000000e+00
bigcom350        0.000000e+00  0.000000e+00
bigcom353        0.000000e+00  0.000000e+00
bigcom359        0.000000e+00  0.000000e+00
bigcom363        0.000000e+00  0.000000e+00
bigcom365        0.000000e+00  0.000000e+00
bigcom385        0.000000e+00  0.000000e+00
bigcom386        0.000000e+00  0.000000e+00
bigcom408        0.000000e+00  0.000000e+00
bigcom412        0.000000e+00  0.000000e+00
bigcom480        0.000000e+00  0.000000e+00
spin_vertex     -1.245668e-04  4.518519e-01
membership_s1    0.000000e+00  1.734723e-19
membership_s3    0.000000e+00  0.000000e+00
membership_s4    2.116402e-07  2.460728e-02
membership_s5    0.000000e+00  8.571429e-03
membership_s6    0.000000e+00  3.469447e-20
membership_s7   -9.896328e-05  1.361513e-01
membership_s8    0.000000e+00  0.000000e+00
membership_s9    0.000000e+00  0.000000e+00
membership_s11   0.000000e+00  0.000000e+00
membership_s12   0.000000e+00  0.000000e+00
membership_s14   0.000000e+00  0.000000e+00
membership_s15   0.000000e+00  1.561251e-19
membership_s16   0.000000e+00  0.000000e+00
membership_s17   0.000000e+00  0.000000e+00
membership_s18   2.431330e-05  3.489967e-02
membership_s20   0.000000e+00  0.000000e+00
membership_s21   0.000000e+00  6.938894e-20
membership_s22   0.000000e+00  0.000000e+00
membership_s24   0.000000e+00  0.000000e+00
membership_s25   0.000000e+00  0.000000e+00
membership_s26   0.000000e+00  0.000000e+00
membership_s27   2.923977e-05  2.087607e-02
membership_s28   0.000000e+00  0.000000e+00
membership_s30   7.283313e-05  5.893499e-02
membership_s31   0.000000e+00  2.428613e-19
membership_s32  -6.005396e-05  9.416434e-03
membership_s33   0.000000e+00  0.000000e+00
membership_s36   0.000000e+00  1.873501e-18
membership_s37   0.000000e+00  3.469447e-20
V1               9.196764e-04  4.811819e-01
V2               1.734263e-03  6.265000e-01
pdi              2.076671e-04  3.622408e-02
adhesion         1.580685e-03  5.100019e-01
cohesion         1.556449e-03  4.756418e-01
inner            3.541915e-03  4.364603e-01
outer            1.023686e-03  3.738494e-01
ioratio          2.750366e-03  4.109642e-01
comsize          3.541672e-04  5.491568e-01
[1] "Dataset: high_C Model GLM, run: 2 of 5 2015-06-17 22:57:30"
[1] "glmnet variable coefficients"
                         [,1]          [,2]
(Intercept)     -3.429816e+00 -4.473016e+00
graph0          -2.920237e-41 -7.306528e-07
graph1          -2.573566e-44 -6.364137e-10
graph2          -5.130158e-42 -1.239151e-07
graph3          -1.383072e-45 -3.470657e-11
graph4          -2.861567e-47 -6.981589e-13
graph5          -6.100267e-44 -1.248023e-09
graph6          -7.237760e-45 -1.786348e-10
graph7          -2.334730e-43 -5.724258e-09
graph8          -2.457013e-42 -5.874907e-08
graph9          -3.042692e-47 -7.662323e-13
graph10         -9.774830e-49 -2.416845e-14
graph11         -5.342223e-50 -1.299415e-15
graph12         -6.159189e-47 -1.536907e-12
graph13         -3.272550e-46 -8.157982e-12
graph14         -5.781211e-48 -1.398579e-13
graph15         -1.502962e-44 -3.800971e-10
graph16         -2.213395e-46 -5.518325e-12
graph17         -3.030125e-46 -7.407370e-12
graph18         -5.345477e-45 -1.292853e-10
graph19         -1.607101e-45 -4.018541e-11
graph20         -2.105794e-45 -3.362169e-11
graph21         -6.911815e-45 -1.712102e-10
graph22         -3.233813e-44 -8.165579e-10
graph23         -1.183930e-44 -2.986398e-10
graph24         -1.198799e-44 -2.960081e-10
graph25          6.305780e-45  2.532033e-10
graph26         -6.454524e-44 -1.623722e-09
graph27          2.149894e-43  6.047202e-09
graph28         -2.801301e-43 -6.872036e-09
graph29         -4.092224e-42 -1.030390e-07
orbit0          -2.920237e-41 -7.305712e-07
orbit1          -8.655270e-43 -2.178075e-08
orbit2          -2.498836e-44 -6.171414e-10
orbit3          -5.130158e-42 -1.238888e-07
orbit4          -8.603527e-45 -2.061774e-10
orbit5          -1.453718e-45 -3.651969e-11
orbit6          -3.618460e-45 -9.351950e-11
orbit7          -2.718843e-47 -6.610910e-13
orbit8          -6.100267e-44 -1.247150e-09
orbit9           4.668710e-44  1.603539e-09
orbit10         -9.411175e-45 -2.001097e-10
orbit11         -9.308952e-45 -2.321932e-10
orbit12          3.471820e-43  1.044753e-08
orbit13         -4.136075e-43 -1.033713e-08
orbit14         -2.457013e-42 -5.873385e-08
orbit15         -1.264676e-46 -2.835673e-12
orbit16         -3.457620e-47 -8.693440e-13
orbit17         -2.147856e-46 -5.457386e-12
orbit18         -7.289558e-47 -1.864108e-12
orbit19         -6.676872e-47 -1.687287e-12
orbit20         -2.831065e-47 -7.197305e-13
orbit21         -8.682736e-49 -2.131428e-14
orbit22         -6.477512e-48 -1.683620e-13
orbit23         -4.933367e-50 -1.192869e-15
orbit24          2.348288e-45  6.330749e-11
orbit25         -7.733821e-46 -1.943602e-11
orbit26         -6.478515e-47 -1.619177e-12
orbit27         -4.426601e-45 -1.040778e-10
orbit28         -1.281117e-45 -3.223656e-11
orbit29         -2.170972e-46 -4.229506e-12
orbit30         -7.826623e-46 -1.970599e-11
orbit31         -5.401545e-46 -1.374848e-11
orbit32          2.846662e-47  8.511011e-13
orbit33         -6.243416e-48 -1.526448e-13
orbit34         -1.502962e-44 -3.800517e-10
orbit35         -3.544429e-45 -7.860077e-11
orbit36         -1.612601e-45 -4.022734e-11
orbit37         -1.686155e-45 -4.256591e-11
orbit38         -2.234548e-46 -5.552026e-12
orbit39          2.563137e-44  6.946434e-10
orbit40         -7.281119e-46 -1.574922e-11
orbit41          3.819015e-47  3.371890e-12
orbit42         -4.927750e-46 -1.230163e-11
orbit43          8.060974e-45  2.390807e-10
orbit44         -1.140354e-44 -2.857401e-10
orbit45          6.796231e-44  1.846553e-09
orbit46          1.164371e-44  3.219239e-10
orbit47         -3.459449e-45 -8.680808e-11
orbit48         -3.536716e-45 -8.930951e-11
orbit49         -1.129020e-43 -2.886425e-09
orbit50          4.770402e-45  1.485249e-10
orbit51         -1.113826e-44 -2.539100e-10
orbit52         -1.725402e-44 -3.742593e-10
orbit53         -1.284416e-44 -3.221292e-10
orbit54          6.650648e-44  1.852765e-09
orbit55         -4.377679e-44 -1.113914e-09
orbit56          5.924560e-43  1.589173e-08
orbit57         -1.751145e-44 -4.422237e-10
orbit58         -2.276093e-44 -5.745455e-10
orbit59          7.635117e-44  2.097890e-09
orbit60         -2.749591e-44 -6.800260e-10
orbit61         -4.114285e-44 -1.040491e-09
orbit62          4.396503e-43  1.237856e-08
orbit63          6.600889e-44  1.905774e-09
orbit64         -7.542579e-44 -1.793279e-09
orbit65          6.026546e-43  1.668608e-08
orbit66         -7.031036e-44 -1.656220e-09
orbit67         -1.423545e-43 -3.626342e-09
orbit68          6.851207e-43  1.855263e-08
orbit69         -8.671281e-43 -2.166395e-08
orbit70          1.312687e-42  3.619807e-08
orbit71         -6.267257e-43 -1.583432e-08
orbit72         -4.092224e-42 -1.030224e-07
AP              -1.094694e-38 -2.858231e-04
bet             -4.313441e-45 -1.091744e-10
ecc              9.631813e-39  2.499925e-04
eccrad           5.779088e-38  1.499944e-03
close           -1.267200e-37 -3.200215e-03
constraint       3.177260e-37  8.182487e-03
coreness         1.185219e-39  3.147135e-05
knn              4.486936e-41  1.172905e-06
hubscore        -1.757584e-38 -4.188767e-04
pagerank        -1.394194e-35 -3.615664e-01
trans            1.885632e-37  4.937851e-03
evcent          -1.766756e-38 -4.209949e-04
first           -2.920237e-41 -7.304256e-07
upto_second     -2.204527e-42 -5.603248e-08
upto_third      -6.727619e-43 -1.568404e-08
upto_fourth     -2.928594e-42 -5.373769e-08
upto_fifth       2.331028e-41  8.352713e-07
upto_sixth       2.909193e-39  7.765051e-05
second          -2.224928e-42 -5.661336e-08
third            7.263347e-42  1.871247e-07
fourth           7.637134e-43  1.790015e-08
fifth            3.893537e-42  7.707871e-08
sixth            5.196726e-41  1.123002e-06
ratio1           1.692357e-41  4.215528e-07
ratio2          -3.858834e-40 -1.059995e-05
ratio3          -1.646432e-39 -5.945935e-05
ratio4          -2.265296e-37 -5.811272e-03
ratio5          -3.592316e-40  2.424995e-06
ratio6           5.311736e-39  1.329936e-04
selfinter       -1.135443e-38 -2.971550e-04
walktrap_vertex  1.959719e-38  5.114590e-04
bigcom1          2.643641e-39  6.790873e-05
bigcom2          0.000000e+00  0.000000e+00
bigcom3         -3.255003e-38 -8.542599e-04
bigcom4         -8.306752e-39 -2.171788e-04
bigcom6          0.000000e+00  0.000000e+00
bigcom8          1.282091e-38  3.363008e-04
bigcom9         -3.175774e-38 -8.335526e-04
bigcom11         0.000000e+00  0.000000e+00
bigcom13        -3.175774e-38 -8.339199e-04
bigcom15        -3.182229e-38 -8.361170e-04
bigcom16         0.000000e+00  0.000000e+00
bigcom21        -3.185466e-38 -8.358105e-04
bigcom22         1.920027e-38  5.048293e-04
bigcom24         0.000000e+00  0.000000e+00
bigcom26        -3.198481e-38 -8.413377e-04
bigcom28         8.308670e-39  2.180041e-04
bigcom30        -3.205029e-38 -8.423407e-04
bigcom31         0.000000e+00  0.000000e+00
bigcom32         0.000000e+00  0.000000e+00
bigcom33         0.000000e+00  0.000000e+00
bigcom34         0.000000e+00  0.000000e+00
bigcom36        -3.172556e-38 -8.329345e-04
bigcom37         0.000000e+00  0.000000e+00
bigcom38         0.000000e+00  0.000000e+00
bigcom39         0.000000e+00  0.000000e+00
bigcom40         4.615357e-40  1.233247e-05
bigcom43         0.000000e+00  0.000000e+00
bigcom44         4.662005e-38  1.223753e-03
bigcom46         0.000000e+00  0.000000e+00
bigcom47         0.000000e+00  0.000000e+00
bigcom49         0.000000e+00  0.000000e+00
bigcom50         0.000000e+00  0.000000e+00
bigcom51         0.000000e+00  0.000000e+00
bigcom52         0.000000e+00  0.000000e+00
bigcom54         0.000000e+00  0.000000e+00
bigcom56         0.000000e+00  0.000000e+00
bigcom62         0.000000e+00  0.000000e+00
bigcom66         0.000000e+00  0.000000e+00
bigcom68         0.000000e+00  0.000000e+00
bigcom69         0.000000e+00  0.000000e+00
bigcom71         0.000000e+00  0.000000e+00
bigcom72         0.000000e+00  0.000000e+00
bigcom73        -3.172556e-38 -8.332903e-04
bigcom74         0.000000e+00  0.000000e+00
bigcom75         0.000000e+00  0.000000e+00
bigcom76         0.000000e+00  0.000000e+00
bigcom77         0.000000e+00  0.000000e+00
bigcom79         0.000000e+00  0.000000e+00
bigcom80         0.000000e+00  0.000000e+00
bigcom82        -3.172556e-38 -8.332566e-04
bigcom83         0.000000e+00  0.000000e+00
bigcom84         0.000000e+00  0.000000e+00
bigcom85         0.000000e+00  0.000000e+00
bigcom87         0.000000e+00  0.000000e+00
bigcom89         0.000000e+00  0.000000e+00
bigcom91         0.000000e+00  0.000000e+00
bigcom92        -3.175774e-38 -8.342269e-04
bigcom93         0.000000e+00  0.000000e+00
bigcom96         0.000000e+00  0.000000e+00
bigcom97        -3.175774e-38 -8.354045e-04
bigcom98         0.000000e+00  0.000000e+00
bigcom99         0.000000e+00  0.000000e+00
bigcom101        0.000000e+00  0.000000e+00
bigcom104       -3.172556e-38 -8.305569e-04
bigcom106        0.000000e+00  0.000000e+00
bigcom109        0.000000e+00  0.000000e+00
bigcom113        0.000000e+00  0.000000e+00
bigcom116       -3.172556e-38 -8.333012e-04
bigcom120        0.000000e+00  0.000000e+00
bigcom123        0.000000e+00  0.000000e+00
bigcom126        0.000000e+00  0.000000e+00
bigcom127        0.000000e+00  0.000000e+00
bigcom137        0.000000e+00  0.000000e+00
bigcom139        0.000000e+00  0.000000e+00
bigcom140        0.000000e+00  0.000000e+00
bigcom143        0.000000e+00  0.000000e+00
bigcom145        0.000000e+00  0.000000e+00
bigcom146        0.000000e+00  0.000000e+00
bigcom147       -3.175774e-38 -8.344546e-04
bigcom149        0.000000e+00  0.000000e+00
bigcom153        0.000000e+00  0.000000e+00
bigcom154        9.793989e-37  2.571925e-02
bigcom156        0.000000e+00  0.000000e+00
bigcom157        0.000000e+00  0.000000e+00
bigcom158        0.000000e+00  0.000000e+00
bigcom160        0.000000e+00  0.000000e+00
bigcom161        0.000000e+00  0.000000e+00
bigcom162        0.000000e+00  0.000000e+00
bigcom164        0.000000e+00  0.000000e+00
bigcom166        0.000000e+00  0.000000e+00
bigcom167       -3.175774e-38 -8.329809e-04
bigcom171        0.000000e+00  0.000000e+00
bigcom173        0.000000e+00  0.000000e+00
bigcom175        0.000000e+00  0.000000e+00
bigcom176        0.000000e+00  0.000000e+00
bigcom177        0.000000e+00  0.000000e+00
bigcom178        0.000000e+00  0.000000e+00
bigcom180        0.000000e+00  0.000000e+00
bigcom181       -3.175774e-38 -8.328037e-04
bigcom184        0.000000e+00  0.000000e+00
bigcom186        0.000000e+00  0.000000e+00
bigcom187        0.000000e+00  0.000000e+00
bigcom189       -3.172556e-38 -8.326488e-04
bigcom194        0.000000e+00  0.000000e+00
bigcom195       -3.172556e-38 -8.326121e-04
bigcom196        0.000000e+00  0.000000e+00
bigcom204        0.000000e+00  0.000000e+00
bigcom205        0.000000e+00  0.000000e+00
bigcom212        0.000000e+00  0.000000e+00
bigcom214        0.000000e+00  0.000000e+00
bigcom222        0.000000e+00  0.000000e+00
bigcom223        0.000000e+00  0.000000e+00
bigcom226        0.000000e+00  0.000000e+00
bigcom227        0.000000e+00  0.000000e+00
bigcom229        0.000000e+00  0.000000e+00
bigcom233        0.000000e+00  0.000000e+00
bigcom236        0.000000e+00  0.000000e+00
bigcom237        0.000000e+00  0.000000e+00
bigcom246        0.000000e+00  0.000000e+00
bigcom248       -3.172556e-38 -8.322905e-04
bigcom249        0.000000e+00  0.000000e+00
bigcom250        0.000000e+00  0.000000e+00
bigcom254        0.000000e+00  0.000000e+00
bigcom266        0.000000e+00  0.000000e+00
bigcom269       -3.172556e-38 -8.341501e-04
bigcom272        0.000000e+00  0.000000e+00
bigcom274        2.217295e-37  5.820263e-03
bigcom281        0.000000e+00  0.000000e+00
bigcom291        0.000000e+00  0.000000e+00
bigcom292        0.000000e+00  0.000000e+00
bigcom295        0.000000e+00  0.000000e+00
bigcom299        0.000000e+00  0.000000e+00
bigcom301        0.000000e+00  0.000000e+00
bigcom306        0.000000e+00  0.000000e+00
bigcom309        0.000000e+00  0.000000e+00
bigcom314        0.000000e+00  0.000000e+00
bigcom321       -3.172556e-38 -8.330819e-04
bigcom341        0.000000e+00  0.000000e+00
bigcom350        0.000000e+00  0.000000e+00
bigcom353        0.000000e+00  0.000000e+00
bigcom359        0.000000e+00  0.000000e+00
bigcom363        0.000000e+00  0.000000e+00
bigcom365        0.000000e+00  0.000000e+00
bigcom385        0.000000e+00  0.000000e+00
bigcom386        0.000000e+00  0.000000e+00
bigcom408        0.000000e+00  0.000000e+00
bigcom412        0.000000e+00  0.000000e+00
bigcom480        0.000000e+00  0.000000e+00
spin_vertex      4.058636e-38  1.062123e-03
membership_s1   -3.327644e-38 -8.732050e-04
membership_s3    0.000000e+00  0.000000e+00
membership_s4    5.739210e-40  1.578685e-05
membership_s5   -3.782508e-39 -9.915292e-05
membership_s6   -3.188710e-38 -8.254480e-04
membership_s7    4.562237e-38  1.197691e-03
membership_s8    0.000000e+00  0.000000e+00
membership_s9    0.000000e+00  0.000000e+00
membership_s11   0.000000e+00  0.000000e+00
membership_s12   0.000000e+00  0.000000e+00
membership_s14   0.000000e+00  0.000000e+00
membership_s15  -3.195217e-38 -8.383032e-04
membership_s16   0.000000e+00  0.000000e+00
membership_s17   0.000000e+00  0.000000e+00
membership_s18   9.534117e-38  2.500422e-03
membership_s20   0.000000e+00  0.000000e+00
membership_s21  -3.182229e-38 -8.343496e-04
membership_s22   0.000000e+00  0.000000e+00
membership_s24   0.000000e+00  0.000000e+00
membership_s25   0.000000e+00  0.000000e+00
membership_s26   0.000000e+00  0.000000e+00
membership_s27  -1.833477e-38 -4.811793e-04
membership_s28   0.000000e+00  0.000000e+00
membership_s30   1.400649e-38  3.679845e-04
membership_s31  -3.238173e-38 -8.503858e-04
membership_s32  -8.575978e-39 -2.250744e-04
membership_s33   0.000000e+00  0.000000e+00
membership_s36  -4.640184e-39 -1.235852e-04
membership_s37  -3.191960e-38 -8.385166e-04
V1               1.221341e-37  3.193420e-03
V2              -8.915559e-38 -2.341036e-03
pdi             -1.242522e-36 -3.090812e-02
adhesion         4.451811e-42  1.161391e-07
cohesion        -8.904873e-42 -2.323104e-07
inner           -1.542787e-42 -4.019957e-08
outer           -4.979760e-42 -1.294338e-07
ioratio          6.838008e-38  1.783235e-03
comsize          3.373688e-43  9.234074e-09
[1] "Dataset: high_C Model GBM, run: 3 of 5 2015-06-17 22:57:31"
Iter   TrainDeviance   ValidDeviance   StepSize   Improve
     1        0.3104            -nan     0.0100   -0.0005
     2        0.3040            -nan     0.0100    0.0009
     3        0.2994            -nan     0.0100   -0.0004
     4        0.2933            -nan     0.0100    0.0003
     5        0.2886            -nan     0.0100   -0.0000
     6        0.2838            -nan     0.0100   -0.0003
     7        0.2802            -nan     0.0100   -0.0004
     8        0.2750            -nan     0.0100    0.0005
     9        0.2714            -nan     0.0100   -0.0000
    10        0.2696            -nan     0.0100   -0.0002
    20        0.2432            -nan     0.0100   -0.0002
    40        0.2036            -nan     0.0100   -0.0003
    60        0.1751            -nan     0.0100   -0.0002
    80        0.1536            -nan     0.0100   -0.0001
   100        0.1370            -nan     0.0100    0.0000
   120        0.1224            -nan     0.0100   -0.0001
   140        0.1102            -nan     0.0100    0.0000
   160        0.0988            -nan     0.0100   -0.0001
   180        0.0897            -nan     0.0100    0.0000
   200        0.0820            -nan     0.0100   -0.0001
   203        0.0810            -nan     0.0100   -0.0001

[1] "GBM variable coefficients"
                            var    rel.inf
ratio5                   ratio5 4.16528825
V2                           V2 3.70880113
spin_vertex         spin_vertex 3.54685435
orbit2                   orbit2 3.24943669
outer                     outer 2.78112720
pagerank               pagerank 2.57328014
ioratio                 ioratio 2.37589855
comsize                 comsize 2.32564537
orbit55                 orbit55 2.29454336
third                     third 2.21690946
V1                           V1 2.19320100
ratio4                   ratio4 2.10295200
constraint           constraint 2.03227462
adhesion               adhesion 1.97200502
graph20                 graph20 1.90577291
orbit50                 orbit50 1.90133141
walktrap_vertex walktrap_vertex 1.88795298
knn                         knn 1.65322159
bet                         bet 1.62187598
orbit49                 orbit49 1.48023587
cohesion               cohesion 1.44360601
orbit69                 orbit69 1.39019287
graph11                 graph11 1.36541863
graph22                 graph22 1.30663436
orbit42                 orbit42 1.29917239
orbit63                 orbit63 1.28206501
graph5                   graph5 1.13063946
ratio6                   ratio6 1.12499438
graph4                   graph4 1.10733579
orbit7                   orbit7 1.03183010
orbit56                 orbit56 0.99762398
inner                     inner 0.96616171
graph1                   graph1 0.95410926
graph29                 graph29 0.84152188
orbit31                 orbit31 0.83879972
graph0                   graph0 0.82125213
orbit22                 orbit22 0.81670926
orbit41                 orbit41 0.79168291
orbit23                 orbit23 0.78599340
graph27                 graph27 0.77381836
graph21                 graph21 0.76840827
orbit45                 orbit45 0.75196271
ratio1                   ratio1 0.73603797
orbit13                 orbit13 0.73423197
trans                     trans 0.71327218
upto_sixth           upto_sixth 0.71211046
orbit24                 orbit24 0.68137855
orbit36                 orbit36 0.67583050
graph7                   graph7 0.66141346
orbit62                 orbit62 0.65670542
orbit18                 orbit18 0.65149422
fourth                   fourth 0.64928261
orbit12                 orbit12 0.64130121
graph10                 graph10 0.62737736
orbit33                 orbit33 0.59958159
orbit64                 orbit64 0.58435099
orbit67                 orbit67 0.52936042
orbit39                 orbit39 0.51964977
orbit16                 orbit16 0.51002057
graph25                 graph25 0.50779075
graph26                 graph26 0.48336266
upto_fourth         upto_fourth 0.45036762
orbit19                 orbit19 0.44028602
graph15                 graph15 0.44023857
fifth                     fifth 0.43697382
graph28                 graph28 0.43050743
bigcom274             bigcom274 0.42886964
graph8                   graph8 0.42388916
orbit32                 orbit32 0.41357633
orbit46                 orbit46 0.40797766
orbit37                 orbit37 0.39987413
graph17                 graph17 0.39318343
orbit54                 orbit54 0.38287524
orbit28                 orbit28 0.38147367
orbit20                 orbit20 0.37270734
graph12                 graph12 0.36145465
membership_s7     membership_s7 0.35175399
orbit21                 orbit21 0.34143589
orbit71                 orbit71 0.33441452
graph18                 graph18 0.33033783
orbit51                 orbit51 0.32359601
graph24                 graph24 0.31345363
orbit70                 orbit70 0.31221673
graph6                   graph6 0.30660231
graph14                 graph14 0.29970557
orbit9                   orbit9 0.28933260
graph3                   graph3 0.28498661
graph16                 graph16 0.27834275
orbit4                   orbit4 0.27512074
graph2                   graph2 0.26786550
orbit27                 orbit27 0.26498319
ratio3                   ratio3 0.25004081
orbit25                 orbit25 0.24972209
bigcom22               bigcom22 0.24753045
orbit65                 orbit65 0.23703879
orbit6                   orbit6 0.23051352
orbit52                 orbit52 0.22179684
membership_s18   membership_s18 0.21683468
graph23                 graph23 0.21508893
bigcom1                 bigcom1 0.21064238
ratio2                   ratio2 0.20747521
orbit48                 orbit48 0.20261986
membership_s4     membership_s4 0.19902816
graph19                 graph19 0.18856452
AP                           AP 0.18071438
selfinter             selfinter 0.17525561
orbit44                 orbit44 0.17277586
orbit68                 orbit68 0.17057108
orbit66                 orbit66 0.16840091
orbit38                 orbit38 0.16624421
orbit26                 orbit26 0.16605254
upto_fifth           upto_fifth 0.16530588
graph9                   graph9 0.15615393
orbit57                 orbit57 0.15387930
graph13                 graph13 0.14558938
bigcom8                 bigcom8 0.14361241
orbit43                 orbit43 0.13946329
sixth                     sixth 0.13512434
orbit61                 orbit61 0.12236009
orbit35                 orbit35 0.12148489
upto_third           upto_third 0.11973634
orbit10                 orbit10 0.11762570
evcent                   evcent 0.11119245
orbit11                 orbit11 0.10326328
orbit58                 orbit58 0.09778535
orbit15                 orbit15 0.09671486
membership_s30   membership_s30 0.09564264
upto_second         upto_second 0.08863147
orbit17                 orbit17 0.08812957
orbit29                 orbit29 0.07744408
orbit5                   orbit5 0.06384872
pdi                         pdi 0.05117921
membership_s32   membership_s32 0.04679061
orbit30                 orbit30 0.04435624
orbit40                 orbit40 0.03760236
bigcom4                 bigcom4 0.03752257
orbit47                 orbit47 0.03577285
bigcom40               bigcom40 0.02928445
close                     close 0.02763895
second                   second 0.02746683
orbit1                   orbit1 0.02230118
hubscore               hubscore 0.01458752
orbit59                 orbit59 0.01410274
orbit0                   orbit0 0.00000000
orbit3                   orbit3 0.00000000
orbit8                   orbit8 0.00000000
orbit14                 orbit14 0.00000000
orbit34                 orbit34 0.00000000
orbit53                 orbit53 0.00000000
orbit60                 orbit60 0.00000000
orbit72                 orbit72 0.00000000
ecc                         ecc 0.00000000
eccrad                   eccrad 0.00000000
coreness               coreness 0.00000000
first                     first 0.00000000
bigcom2                 bigcom2 0.00000000
bigcom3                 bigcom3 0.00000000
bigcom6                 bigcom6 0.00000000
bigcom9                 bigcom9 0.00000000
bigcom11               bigcom11 0.00000000
bigcom13               bigcom13 0.00000000
bigcom15               bigcom15 0.00000000
bigcom16               bigcom16 0.00000000
bigcom21               bigcom21 0.00000000
bigcom24               bigcom24 0.00000000
bigcom26               bigcom26 0.00000000
bigcom28               bigcom28 0.00000000
bigcom30               bigcom30 0.00000000
bigcom31               bigcom31 0.00000000
bigcom32               bigcom32 0.00000000
bigcom33               bigcom33 0.00000000
bigcom34               bigcom34 0.00000000
bigcom36               bigcom36 0.00000000
bigcom37               bigcom37 0.00000000
bigcom38               bigcom38 0.00000000
bigcom39               bigcom39 0.00000000
bigcom43               bigcom43 0.00000000
bigcom44               bigcom44 0.00000000
bigcom46               bigcom46 0.00000000
bigcom47               bigcom47 0.00000000
bigcom49               bigcom49 0.00000000
bigcom50               bigcom50 0.00000000
bigcom51               bigcom51 0.00000000
bigcom52               bigcom52 0.00000000
bigcom54               bigcom54 0.00000000
bigcom56               bigcom56 0.00000000
bigcom62               bigcom62 0.00000000
bigcom66               bigcom66 0.00000000
bigcom68               bigcom68 0.00000000
bigcom69               bigcom69 0.00000000
bigcom71               bigcom71 0.00000000
bigcom72               bigcom72 0.00000000
bigcom73               bigcom73 0.00000000
bigcom74               bigcom74 0.00000000
bigcom75               bigcom75 0.00000000
bigcom76               bigcom76 0.00000000
bigcom77               bigcom77 0.00000000
bigcom79               bigcom79 0.00000000
bigcom80               bigcom80 0.00000000
bigcom82               bigcom82 0.00000000
bigcom83               bigcom83 0.00000000
bigcom84               bigcom84 0.00000000
bigcom85               bigcom85 0.00000000
bigcom87               bigcom87 0.00000000
bigcom89               bigcom89 0.00000000
bigcom91               bigcom91 0.00000000
bigcom92               bigcom92 0.00000000
bigcom93               bigcom93 0.00000000
bigcom96               bigcom96 0.00000000
bigcom97               bigcom97 0.00000000
bigcom98               bigcom98 0.00000000
bigcom99               bigcom99 0.00000000
bigcom101             bigcom101 0.00000000
bigcom104             bigcom104 0.00000000
bigcom106             bigcom106 0.00000000
bigcom109             bigcom109 0.00000000
bigcom113             bigcom113 0.00000000
bigcom116             bigcom116 0.00000000
bigcom120             bigcom120 0.00000000
bigcom123             bigcom123 0.00000000
bigcom126             bigcom126 0.00000000
bigcom127             bigcom127 0.00000000
bigcom137             bigcom137 0.00000000
bigcom139             bigcom139 0.00000000
bigcom140             bigcom140 0.00000000
bigcom143             bigcom143 0.00000000
bigcom145             bigcom145 0.00000000
bigcom146             bigcom146 0.00000000
bigcom147             bigcom147 0.00000000
bigcom149             bigcom149 0.00000000
bigcom153             bigcom153 0.00000000
bigcom154             bigcom154 0.00000000
bigcom156             bigcom156 0.00000000
bigcom157             bigcom157 0.00000000
bigcom158             bigcom158 0.00000000
bigcom160             bigcom160 0.00000000
bigcom161             bigcom161 0.00000000
bigcom162             bigcom162 0.00000000
bigcom164             bigcom164 0.00000000
bigcom166             bigcom166 0.00000000
bigcom167             bigcom167 0.00000000
bigcom171             bigcom171 0.00000000
bigcom173             bigcom173 0.00000000
bigcom175             bigcom175 0.00000000
bigcom176             bigcom176 0.00000000
bigcom177             bigcom177 0.00000000
bigcom178             bigcom178 0.00000000
bigcom180             bigcom180 0.00000000
bigcom181             bigcom181 0.00000000
bigcom184             bigcom184 0.00000000
bigcom186             bigcom186 0.00000000
bigcom187             bigcom187 0.00000000
bigcom189             bigcom189 0.00000000
bigcom194             bigcom194 0.00000000
bigcom195             bigcom195 0.00000000
bigcom196             bigcom196 0.00000000
bigcom204             bigcom204 0.00000000
bigcom205             bigcom205 0.00000000
bigcom212             bigcom212 0.00000000
bigcom214             bigcom214 0.00000000
bigcom222             bigcom222 0.00000000
bigcom223             bigcom223 0.00000000
bigcom226             bigcom226 0.00000000
bigcom227             bigcom227 0.00000000
bigcom229             bigcom229 0.00000000
bigcom233             bigcom233 0.00000000
bigcom236             bigcom236 0.00000000
bigcom237             bigcom237 0.00000000
bigcom246             bigcom246 0.00000000
bigcom248             bigcom248 0.00000000
bigcom249             bigcom249 0.00000000
bigcom250             bigcom250 0.00000000
bigcom254             bigcom254 0.00000000
bigcom266             bigcom266 0.00000000
bigcom269             bigcom269 0.00000000
bigcom272             bigcom272 0.00000000
bigcom281             bigcom281 0.00000000
bigcom291             bigcom291 0.00000000
bigcom292             bigcom292 0.00000000
bigcom295             bigcom295 0.00000000
bigcom299             bigcom299 0.00000000
bigcom301             bigcom301 0.00000000
bigcom306             bigcom306 0.00000000
bigcom309             bigcom309 0.00000000
bigcom314             bigcom314 0.00000000
bigcom321             bigcom321 0.00000000
bigcom341             bigcom341 0.00000000
bigcom350             bigcom350 0.00000000
bigcom353             bigcom353 0.00000000
bigcom359             bigcom359 0.00000000
bigcom363             bigcom363 0.00000000
bigcom365             bigcom365 0.00000000
bigcom385             bigcom385 0.00000000
bigcom386             bigcom386 0.00000000
bigcom408             bigcom408 0.00000000
bigcom412             bigcom412 0.00000000
bigcom480             bigcom480 0.00000000
membership_s1     membership_s1 0.00000000
membership_s3     membership_s3 0.00000000
membership_s5     membership_s5 0.00000000
membership_s6     membership_s6 0.00000000
membership_s8     membership_s8 0.00000000
membership_s9     membership_s9 0.00000000
membership_s11   membership_s11 0.00000000
membership_s12   membership_s12 0.00000000
membership_s14   membership_s14 0.00000000
membership_s15   membership_s15 0.00000000
membership_s16   membership_s16 0.00000000
membership_s17   membership_s17 0.00000000
membership_s20   membership_s20 0.00000000
membership_s21   membership_s21 0.00000000
membership_s22   membership_s22 0.00000000
membership_s24   membership_s24 0.00000000
membership_s25   membership_s25 0.00000000
membership_s26   membership_s26 0.00000000
membership_s27   membership_s27 0.00000000
membership_s28   membership_s28 0.00000000
membership_s31   membership_s31 0.00000000
membership_s33   membership_s33 0.00000000
membership_s36   membership_s36 0.00000000
membership_s37   membership_s37 0.00000000
[1] "Dataset: high_C Model RF, run: 3 of 5 2015-06-17 22:57:48"
     |      Out-of-bag   |
Tree |      MSE  %Var(y) |
   1 |  0.06956   196.57 |
   2 |  0.05733   162.02 |
   3 |  0.06693   189.15 |
   4 |  0.06321   178.63 |
   5 |  0.06211   175.53 |
   6 |  0.05968   168.67 |
   7 |  0.05412   152.95 |
   8 |  0.05616   158.70 |
   9 |  0.05419   153.13 |
  10 |  0.05046   142.61 |
  11 |  0.04957   140.08 |
  12 |  0.04935   139.46 |
  13 |   0.0481   135.92 |
  14 |  0.04789   135.35 |
  15 |  0.04754   134.34 |
  16 |  0.04729   133.64 |
  17 |  0.04648   131.36 |
  18 |  0.04557   128.79 |
  19 |  0.04506   127.35 |
  20 |  0.04476   126.49 |
  21 |   0.0444   125.47 |
  22 |  0.04429   125.16 |
  23 |  0.04403   124.44 |
  24 |  0.04363   123.29 |
  25 |  0.04356   123.11 |
  26 |  0.04322   122.13 |
  27 |  0.04307   121.71 |
  28 |  0.04326   122.25 |
  29 |  0.04316   121.97 |
  30 |  0.04257   120.30 |
  31 |  0.04268   120.62 |
  32 |  0.04245   119.98 |
  33 |  0.04228   119.48 |
  34 |  0.04221   119.30 |
  35 |   0.0422   119.26 |
  36 |  0.04221   119.28 |
  37 |  0.04242   119.87 |
  38 |  0.04249   120.07 |
  39 |  0.04244   119.93 |
  40 |  0.04203   118.79 |
  41 |  0.04225   119.41 |
  42 |  0.04194   118.52 |
  43 |   0.0419   118.40 |
  44 |   0.0418   118.13 |
  45 |  0.04174   117.97 |
  46 |  0.04171   117.89 |
  47 |  0.04179   118.10 |
  48 |  0.04175   118.00 |
  49 |  0.04155   117.42 |
  50 |  0.04152   117.34 |
  51 |   0.0414   117.00 |
  52 |  0.04115   116.28 |
  53 |  0.04109   116.11 |
  54 |  0.04102   115.93 |
  55 |  0.04092   115.64 |
  56 |  0.04105   116.02 |
  57 |  0.04083   115.39 |
  58 |  0.04083   115.38 |
  59 |  0.04076   115.18 |
  60 |   0.0408   115.29 |
  61 |  0.04058   114.67 |
  62 |  0.04056   114.61 |
  63 |  0.04054   114.58 |
  64 |  0.04063   114.83 |
  65 |  0.04085   115.43 |
  66 |  0.04087   115.49 |
  67 |  0.04077   115.21 |
  68 |  0.04082   115.36 |
  69 |  0.04082   115.36 |
  70 |  0.04084   115.41 |
  71 |  0.04083   115.39 |
  72 |  0.04071   115.05 |
  73 |  0.04058   114.68 |
  74 |   0.0406   114.74 |
  75 |  0.04062   114.81 |
  76 |  0.04071   115.04 |
  77 |  0.04069   114.98 |
  78 |  0.04072   115.06 |
  79 |  0.04072   115.08 |
  80 |  0.04063   114.83 |
  81 |  0.04059   114.71 |
  82 |  0.04059   114.70 |
  83 |  0.04057   114.65 |
  84 |  0.04056   114.63 |
  85 |  0.04054   114.56 |
  86 |   0.0405   114.46 |
  87 |  0.04043   114.25 |
  88 |  0.04034   114.00 |
  89 |  0.04034   114.01 |
  90 |  0.04037   114.09 |
  91 |  0.04038   114.11 |
  92 |  0.04042   114.22 |
  93 |  0.04044   114.28 |
  94 |  0.04042   114.24 |
  95 |  0.04043   114.25 |
  96 |  0.04046   114.33 |
  97 |   0.0404   114.18 |
  98 |  0.04039   114.16 |
  99 |  0.04042   114.23 |
 100 |  0.04045   114.31 |
[1] "Random Forest variable coefficients"
                      %IncMSE IncNodePurity
graph5           6.626698e-03  3.111204e-01
graph6           1.710164e-03  9.532491e-02
graph7           3.071387e-04  8.694115e-02
graph8           3.032317e-03  1.042626e-01
graph9           1.675450e-03  1.602427e-01
graph10          1.506500e-03  1.653729e-01
graph11          2.714965e-04  2.043141e-01
graph12          2.283883e-03  1.274567e-01
graph13          4.096020e-03  6.609618e-02
graph14          2.852791e-04  5.326030e-02
graph15          7.306636e-04  1.160897e-01
graph16          7.557304e-04  6.686470e-02
graph17          2.079918e-03  9.901077e-02
graph18          4.620827e-03  1.120735e-01
graph19          1.174622e-03  1.006787e-01
graph20          3.658672e-03  2.427215e-01
graph21          1.022184e-03  1.025492e-01
graph22          1.140909e-03  2.140283e-01
graph23          3.833173e-03  1.354098e-01
graph24          5.509642e-05  3.817460e-02
graph25          3.808375e-04  1.288673e-01
graph26          3.121778e-03  8.168424e-02
graph27          1.394204e-04  2.167104e-01
graph28          2.769629e-04  1.170826e-01
graph29          4.017120e-03  2.664773e-01
orbit0           2.476004e-03  1.603035e-01
orbit1           2.747253e-04  3.125000e-02
orbit2           2.553571e-03  7.408578e-01
orbit3           1.224171e-04  3.384310e-02
orbit4           4.062821e-03  9.940562e-02
orbit5           1.243114e-03  2.036423e-01
orbit6           3.691138e-04  1.325228e-01
orbit7           1.391064e-03  6.592502e-01
orbit8           2.421448e-03  1.987537e-01
orbit9           1.889267e-04  1.302225e-02
orbit10          1.906782e-03  7.650000e-02
orbit11          9.470436e-04  1.166656e-01
orbit12          1.905886e-03  1.266222e-01
orbit13          9.221815e-03  4.761077e-01
orbit14          2.835769e-03  1.829085e-01
orbit15          5.370974e-03  6.786160e-02
orbit16          2.655934e-03  2.864398e-01
orbit17          1.821621e-03  7.901148e-02
orbit18          8.252369e-04  2.059282e-01
orbit19          1.141660e-03  1.807602e-01
orbit20          8.693333e-05  1.455799e-01
orbit21          1.523816e-03  1.062269e-01
orbit22          3.174866e-04  1.940818e-01
orbit23          5.831681e-04  3.615235e-01
orbit24          3.676158e-03  1.540070e-01
orbit25          4.690741e-04  1.652894e-01
orbit26          1.459691e-03  1.594866e-01
orbit27          1.084489e-02  1.132847e-01
orbit28          2.703189e-03  9.281572e-02
orbit29          1.821564e-03  1.545720e-01
orbit30          4.268684e-04  1.383393e-01
orbit31          1.124087e-03  2.416907e-01
orbit32          1.113056e-03  2.831223e-01
orbit33          2.237519e-03  1.801887e-01
orbit34          4.032833e-03  1.928049e-01
orbit35          1.669852e-04  8.586692e-02
orbit36          1.956432e-03  9.820863e-02
orbit37          6.749270e-05  1.027363e-01
orbit38          2.382444e-04  1.199525e-01
orbit39          2.196310e-03  1.187645e-01
orbit40          8.586580e-05  8.711584e-02
orbit41          1.479657e-03  1.048728e-01
orbit42          3.946046e-03  1.594796e-01
orbit43          3.795057e-03  2.130303e-01
orbit44          1.255000e-03  7.105041e-02
orbit45          2.693484e-03  1.411518e-01
orbit46          4.294574e-04  1.580043e-01
orbit47          7.174877e-04  1.229008e-01
orbit48          2.796608e-03  1.168561e-01
orbit49          4.147158e-03  4.203217e-01
orbit50          1.476558e-02  6.598759e-01
orbit51          2.902195e-04  9.264928e-02
orbit52          2.281219e-03  7.549504e-02
orbit53          1.660513e-06  1.052194e-01
orbit54          1.274879e-03  1.700764e-01
orbit55          1.379699e-02  3.981123e-01
orbit56          3.290638e-03  1.965143e-01
orbit57          7.606763e-04  8.933708e-02
orbit58          1.742790e-03  1.376392e-01
orbit59          7.787427e-04  7.992571e-02
orbit60          4.214279e-03  1.909382e-01
orbit61          6.265449e-03  2.922944e-01
orbit62          2.871732e-04  1.879237e-01
orbit63          1.837004e-03  4.212793e-01
orbit64          1.032096e-03  1.034678e-01
orbit65          4.718059e-04  7.619347e-02
orbit66          4.417452e-03  1.690882e-01
orbit67          3.332321e-03  1.400600e-01
orbit68          5.405471e-04  6.660163e-02
orbit69          1.118845e-02  3.962311e-01
orbit70          1.281738e-03  1.345532e-01
orbit71          2.922217e-03  8.067832e-02
orbit72          3.249537e-03  1.871218e-01
AP               0.000000e+00  9.679757e-18
bet              3.517665e-03  5.696824e-01
ecc              0.000000e+00  2.428613e-19
eccrad           2.777778e-05  8.333333e-03
close            4.834737e-04  7.827981e-02
constraint       1.598639e-03  2.135883e-01
coreness         5.062849e-05  5.520823e-02
knn              1.021465e-03  3.461600e-01
hubscore         1.319690e-03  1.656308e-01
pagerank         2.102473e-03  4.978231e-01
trans            1.877977e-03  2.282443e-01
evcent           2.221032e-03  5.082755e-02
first            3.050477e-03  1.466948e-01
upto_second      1.350442e-03  7.929349e-02
upto_third       1.251512e-03  1.219253e-01
upto_fourth      9.202610e-04  1.912521e-01
upto_fifth       1.270717e-03  1.367152e-01
upto_sixth       6.576560e-04  1.245415e-01
second           1.411213e-03  8.527100e-02
third            3.095575e-03  3.524784e-01
fourth           3.226890e-03  5.704537e-02
fifth            2.195781e-03  9.698175e-02
sixth            6.047066e-04  8.107057e-02
ratio1           2.001353e-03  6.249082e-01
ratio2           6.804149e-04  8.646052e-02
ratio3           2.220245e-03  3.041177e-01
ratio4           8.852299e-04  4.604933e-01
ratio5           1.048440e-04  9.705775e-01
ratio6           2.066144e-03  2.082281e-01
selfinter        1.120448e-06  1.791667e-03
walktrap_vertex  2.872935e-04  2.653648e-01
bigcom1          2.603356e-05  3.080238e-02
bigcom2          0.000000e+00  0.000000e+00
bigcom3          0.000000e+00  2.237793e-18
bigcom4          3.325859e-04  7.768184e-02
bigcom6          0.000000e+00  0.000000e+00
bigcom8         -9.844426e-05  1.057431e-02
bigcom9          0.000000e+00  3.382711e-18
bigcom11         0.000000e+00  0.000000e+00
bigcom13         0.000000e+00  1.144917e-18
bigcom15         0.000000e+00  1.665335e-18
bigcom16         0.000000e+00  0.000000e+00
bigcom21         0.000000e+00  1.405126e-18
bigcom22        -2.355428e-04  8.793108e-02
bigcom24         0.000000e+00  0.000000e+00
bigcom26         0.000000e+00  3.885781e-18
bigcom28         2.747253e-05  1.870130e-02
bigcom30         0.000000e+00  1.231654e-18
bigcom31         0.000000e+00  0.000000e+00
bigcom32         0.000000e+00  1.665335e-18
bigcom33         0.000000e+00  0.000000e+00
bigcom34         0.000000e+00  0.000000e+00
bigcom36         0.000000e+00  0.000000e+00
bigcom37         0.000000e+00  0.000000e+00
bigcom38         0.000000e+00  0.000000e+00
bigcom39         0.000000e+00  1.387779e-18
bigcom40         5.260230e-05  5.257499e-02
bigcom43         0.000000e+00  0.000000e+00
bigcom44         0.000000e+00  3.823574e-03
bigcom46         0.000000e+00  2.775558e-18
bigcom47         0.000000e+00  0.000000e+00
bigcom49         0.000000e+00  0.000000e+00
bigcom50         0.000000e+00  0.000000e+00
bigcom51         0.000000e+00  0.000000e+00
bigcom52         0.000000e+00  0.000000e+00
bigcom54         0.000000e+00  0.000000e+00
bigcom56         0.000000e+00  0.000000e+00
bigcom62         0.000000e+00  0.000000e+00
bigcom66         0.000000e+00  0.000000e+00
bigcom68         0.000000e+00  0.000000e+00
bigcom69         0.000000e+00  0.000000e+00
bigcom71         0.000000e+00  1.110223e-18
bigcom72         0.000000e+00  0.000000e+00
bigcom73         0.000000e+00  3.330669e-18
bigcom74         0.000000e+00  0.000000e+00
bigcom75         0.000000e+00  0.000000e+00
bigcom76         0.000000e+00  0.000000e+00
bigcom77         0.000000e+00  0.000000e+00
bigcom79         0.000000e+00  0.000000e+00
bigcom80         0.000000e+00  0.000000e+00
bigcom82         0.000000e+00  2.220446e-18
bigcom83         0.000000e+00  0.000000e+00
bigcom84         0.000000e+00  0.000000e+00
bigcom85         0.000000e+00  0.000000e+00
bigcom87         0.000000e+00  0.000000e+00
bigcom89         0.000000e+00  0.000000e+00
bigcom91         0.000000e+00  0.000000e+00
bigcom92         0.000000e+00  4.996004e-18
bigcom93         0.000000e+00  0.000000e+00
bigcom96         0.000000e+00  0.000000e+00
bigcom97         0.000000e+00  5.204170e-20
bigcom98         0.000000e+00  0.000000e+00
bigcom99         0.000000e+00  0.000000e+00
bigcom101       -1.405576e-04  5.339812e-01
bigcom104        0.000000e+00  1.665335e-18
bigcom106        0.000000e+00  0.000000e+00
bigcom109        0.000000e+00  0.000000e+00
bigcom113        0.000000e+00  0.000000e+00
bigcom116        0.000000e+00  1.665335e-18
bigcom120        0.000000e+00  0.000000e+00
bigcom123        0.000000e+00  0.000000e+00
bigcom126        0.000000e+00  0.000000e+00
bigcom127        0.000000e+00  0.000000e+00
bigcom137        0.000000e+00  0.000000e+00
bigcom139        0.000000e+00  0.000000e+00
bigcom140        0.000000e+00  0.000000e+00
bigcom143        0.000000e+00  0.000000e+00
bigcom145        0.000000e+00  0.000000e+00
bigcom146        0.000000e+00  0.000000e+00
bigcom147        0.000000e+00  1.110223e-18
bigcom149        0.000000e+00  0.000000e+00
bigcom153        0.000000e+00  0.000000e+00
bigcom154       -5.601253e-05  4.806138e-01
bigcom156        0.000000e+00  0.000000e+00
bigcom157        0.000000e+00  0.000000e+00
bigcom158        0.000000e+00  0.000000e+00
bigcom160        0.000000e+00  0.000000e+00
bigcom161        0.000000e+00  0.000000e+00
bigcom162        0.000000e+00  0.000000e+00
bigcom164        0.000000e+00  0.000000e+00
bigcom166        0.000000e+00  0.000000e+00
bigcom167        0.000000e+00  5.603157e-18
bigcom171        0.000000e+00  0.000000e+00
bigcom173        0.000000e+00  0.000000e+00
bigcom175        0.000000e+00  0.000000e+00
bigcom176        0.000000e+00  0.000000e+00
bigcom177        0.000000e+00  0.000000e+00
bigcom178        0.000000e+00  0.000000e+00
bigcom180        0.000000e+00  0.000000e+00
bigcom181        0.000000e+00  1.110223e-18
bigcom184        0.000000e+00  0.000000e+00
bigcom186        0.000000e+00  0.000000e+00
bigcom187        0.000000e+00  0.000000e+00
bigcom189        0.000000e+00  1.786765e-18
bigcom194        0.000000e+00  0.000000e+00
bigcom195        0.000000e+00  3.608225e-18
bigcom196        0.000000e+00  0.000000e+00
bigcom204        0.000000e+00  0.000000e+00
bigcom205        0.000000e+00  0.000000e+00
bigcom212        0.000000e+00  0.000000e+00
bigcom214        0.000000e+00  0.000000e+00
bigcom222        0.000000e+00  0.000000e+00
bigcom223        0.000000e+00  0.000000e+00
bigcom226        0.000000e+00  0.000000e+00
bigcom227        0.000000e+00  0.000000e+00
bigcom229        0.000000e+00  0.000000e+00
bigcom233        0.000000e+00  0.000000e+00
bigcom236        0.000000e+00  0.000000e+00
bigcom237        0.000000e+00  0.000000e+00
bigcom246        0.000000e+00  0.000000e+00
bigcom248        0.000000e+00  3.330669e-18
bigcom249        0.000000e+00  0.000000e+00
bigcom250        0.000000e+00  0.000000e+00
bigcom254        0.000000e+00  0.000000e+00
bigcom266        0.000000e+00  0.000000e+00
bigcom269        0.000000e+00  1.110223e-18
bigcom272        0.000000e+00  0.000000e+00
bigcom274       -1.114038e-04  1.942630e-01
bigcom281        0.000000e+00  0.000000e+00
bigcom291        0.000000e+00  0.000000e+00
bigcom292        0.000000e+00  0.000000e+00
bigcom295        0.000000e+00  0.000000e+00
bigcom299        0.000000e+00  0.000000e+00
bigcom301        0.000000e+00  0.000000e+00
bigcom306        0.000000e+00  0.000000e+00
bigcom309        0.000000e+00  0.000000e+00
bigcom314        0.000000e+00  0.000000e+00
bigcom321        0.000000e+00  0.000000e+00
bigcom341        0.000000e+00  0.000000e+00
bigcom350        0.000000e+00  0.000000e+00
bigcom353        0.000000e+00  0.000000e+00
bigcom359        0.000000e+00  0.000000e+00
bigcom363        0.000000e+00  0.000000e+00
bigcom365        0.000000e+00  0.000000e+00
bigcom385        0.000000e+00  0.000000e+00
bigcom386        0.000000e+00  0.000000e+00
bigcom408        0.000000e+00  0.000000e+00
bigcom412        0.000000e+00  0.000000e+00
bigcom480        0.000000e+00  0.000000e+00
spin_vertex      3.133886e-04  1.593079e+00
membership_s1    0.000000e+00  3.278627e-18
membership_s3    0.000000e+00  0.000000e+00
membership_s4    2.387908e-04  1.543966e-01
membership_s5    5.428618e-05  2.807692e-02
membership_s6    0.000000e+00  1.838807e-18
membership_s7    1.813951e-04  1.030724e-01
membership_s8    0.000000e+00  0.000000e+00
membership_s9    0.000000e+00  0.000000e+00
membership_s11   0.000000e+00  0.000000e+00
membership_s12   0.000000e+00  0.000000e+00
membership_s14   0.000000e+00  0.000000e+00
membership_s15   0.000000e+00  7.285839e-19
membership_s16   0.000000e+00  0.000000e+00
membership_s17   0.000000e+00  0.000000e+00
membership_s18   5.349419e-05  1.856222e-02
membership_s20   0.000000e+00  0.000000e+00
membership_s21   0.000000e+00  4.250073e-18
membership_s22   0.000000e+00  0.000000e+00
membership_s24   0.000000e+00  0.000000e+00
membership_s25   0.000000e+00  0.000000e+00
membership_s26   0.000000e+00  0.000000e+00
membership_s27   0.000000e+00  7.632783e-19
membership_s28   0.000000e+00  0.000000e+00
membership_s30   5.571031e-05  2.381764e-02
membership_s31   0.000000e+00  2.896988e-18
membership_s32  -1.418504e-04  7.707898e-02
membership_s33   0.000000e+00  0.000000e+00
membership_s36   0.000000e+00  8.333333e-03
membership_s37   0.000000e+00  0.000000e+00
V1               5.798261e-04  4.774612e-01
V2               1.120561e-03  7.433901e-01
pdi              6.051145e-04  8.133804e-02
adhesion         3.816368e-03  6.961682e-01
cohesion         4.186146e-03  6.046227e-01
inner            2.712541e-03  4.587559e-01
outer            6.557573e-04  4.849404e-01
ioratio          3.179407e-03  6.972830e-01
comsize          3.257952e-06  6.727325e-01
[1] "Dataset: high_C Model GLM, run: 3 of 5 2015-06-17 22:58:00"
[1] "glmnet variable coefficients"
                         [,1]          [,2]
(Intercept)     -3.266607e+00 -6.712060e+00
graph0          -2.813482e-41 -1.062181e-06
graph1          -2.746761e-44 -1.007853e-09
graph2           2.443465e-42  9.211183e-08
graph3          -1.350115e-45 -5.073475e-11
graph4          -3.063851e-47 -1.096468e-12
graph5          -1.245834e-44 -4.293807e-10
graph6          -5.578301e-45 -2.066293e-10
graph7          -4.455014e-45 -2.819045e-10
graph8           7.308877e-42  2.766842e-07
graph9          -2.958472e-47 -1.117880e-12
graph10         -9.734169e-49 -3.551054e-14
graph11         -5.575391e-50 -1.979442e-15
graph12         -5.930535e-47 -2.225240e-12
graph13         -2.181563e-46 -8.278057e-12
graph14         -4.952897e-48 -1.749366e-13
graph15         -1.270729e-44 -4.879860e-10
graph16         -2.078381e-46 -7.764600e-12
graph17         -2.315210e-46 -8.544420e-12
graph18         -2.740621e-45 -1.014235e-10
graph19         -1.035021e-45 -3.967106e-11
graph20          1.056096e-45  4.473727e-11
graph21         -4.491785e-45 -1.733570e-10
graph22         -2.601056e-44 -1.004821e-09
graph23         -5.013287e-45 -1.948030e-10
graph24         -4.249163e-45 -1.693692e-10
graph25          5.440845e-44  2.062026e-09
graph26         -2.795505e-46 -7.050142e-11
graph27          6.319612e-43  2.411865e-08
graph28          5.923310e-43  2.228720e-08
graph29          1.068381e-41  4.060022e-07
orbit0          -2.813482e-41 -1.062062e-06
orbit1           9.522639e-44  2.628062e-09
orbit2          -2.852099e-44 -1.044822e-09
orbit3           2.443465e-42  9.213627e-08
orbit4          -1.157313e-45 -6.161328e-11
orbit5          -1.450314e-45 -5.441179e-11
orbit6           2.559601e-45  9.486949e-11
orbit7          -3.169182e-47 -1.135213e-12
orbit8          -1.245834e-44 -4.284291e-10
orbit9           5.544882e-43  2.060881e-08
orbit10          2.890094e-44  1.086238e-09
orbit11         -9.765163e-45 -3.627368e-10
orbit12          1.735012e-42  6.535510e-08
orbit13         -1.993956e-43 -7.698170e-09
orbit14          7.308877e-42  2.766837e-07
orbit15          1.648542e-46  5.801431e-12
orbit16         -3.750066e-47 -1.410124e-12
orbit17         -1.539727e-46 -5.926755e-12
orbit18         -1.501864e-46 -5.835249e-12
orbit19          1.289698e-46  4.800503e-12
orbit20         -1.287014e-47 -4.922771e-13
orbit21         -9.941488e-49 -3.606081e-14
orbit22          3.116155e-48  1.153119e-13
orbit23         -5.770425e-50 -2.051088e-15
orbit24          2.892559e-45  1.076848e-10
orbit25         -1.523599e-46 -7.053532e-12
orbit26         -6.611827e-47 -2.472555e-12
orbit27          2.857399e-45  9.902387e-11
orbit28         -1.217988e-45 -4.596566e-11
orbit29          8.361426e-46  3.116220e-11
orbit30         -6.470060e-46 -2.447320e-11
orbit31          1.494305e-45  5.631813e-11
orbit32          1.855298e-46  7.082022e-12
orbit33         -7.172929e-48 -2.589068e-13
orbit34         -1.270729e-44 -4.879507e-10
orbit35          2.325256e-44  8.626912e-10
orbit36         -2.036279e-45 -7.840763e-11
orbit37         -1.995886e-46 -8.834986e-12
orbit38         -2.533056e-46 -9.363726e-12
orbit39          7.681336e-44  2.899496e-09
orbit40          3.142548e-45  1.158539e-10
orbit41          8.359223e-46  3.258490e-11
orbit42         -5.286133e-46 -1.964917e-11
orbit43          3.108775e-44  1.178034e-09
orbit44         -1.181049e-44 -4.431967e-10
orbit45          1.255154e-43  4.721065e-09
orbit46          1.687174e-44  6.310730e-10
orbit47         -3.408180e-45 -1.282984e-10
orbit48         -1.540088e-45 -6.071878e-11
orbit49          1.957949e-44  6.324798e-10
orbit50          1.322436e-46  1.812621e-11
orbit51          1.473744e-45  4.414553e-11
orbit52          3.525127e-44  1.268390e-09
orbit53         -1.058618e-44 -4.047570e-10
orbit54          2.019434e-43  7.572178e-09
orbit55         -4.407711e-44 -1.690050e-09
orbit56          9.827667e-43  3.705977e-08
orbit57          3.530699e-45  1.173744e-10
orbit58         -2.170436e-44 -8.213610e-10
orbit59          1.319009e-43  4.961353e-09
orbit60         -3.596155e-45 -1.583194e-10
orbit61         -3.524722e-44 -1.350572e-09
orbit62          9.864931e-43  3.733515e-08
orbit63          1.141475e-43  4.376734e-09
orbit64          8.500339e-44  3.153323e-09
orbit65          9.822935e-43  3.629800e-08
orbit66          2.009562e-43  7.512222e-09
orbit67         -7.444482e-44 -2.931126e-09
orbit68          1.231934e-42  4.708487e-08
orbit69          2.123511e-43  7.792249e-09
orbit70          4.657158e-42  1.771942e-07
orbit71          4.241671e-43  1.569286e-08
orbit72          1.068381e-41  4.059690e-07
AP              -2.045128e-38 -7.877228e-04
bet             -4.469486e-45 -1.675674e-10
ecc             -1.465839e-39 -5.239165e-05
eccrad          -8.795032e-39 -3.143465e-04
close            5.710425e-38  2.014898e-03
constraint       1.732758e-37  6.797985e-03
coreness         1.540406e-39  5.787223e-05
knn              1.176630e-40  4.398516e-06
hubscore         7.224796e-39  2.574088e-04
pagerank        -1.369806e-35 -5.245347e-01
trans            2.268085e-37  8.688796e-03
evcent           7.379744e-39  2.634698e-04
first           -2.813482e-41 -1.061964e-06
upto_second      7.312415e-43  2.521461e-08
upto_third       3.069346e-42  1.136265e-07
upto_fourth      5.829172e-41  2.183174e-06
upto_fifth       5.074662e-40  1.901070e-05
upto_sixth       6.188195e-39  2.366082e-04
second           9.401613e-43  3.290949e-08
third            2.936876e-42  1.158566e-07
fourth          -3.188855e-42 -1.178784e-07
fifth           -6.400203e-41 -2.396872e-06
sixth           -4.518715e-40 -1.679012e-05
ratio1           1.077167e-40  4.015151e-06
ratio2          -1.293015e-39 -4.822990e-05
ratio3          -3.166309e-38 -1.181148e-03
ratio4          -1.065413e-36 -4.092016e-02
ratio5           3.738215e-38  1.467294e-03
ratio6          -8.821288e-39 -3.252206e-04
selfinter       -5.647159e-39 -2.198839e-04
walktrap_vertex  6.987334e-41  8.930749e-07
bigcom1         -1.087744e-38 -4.149512e-04
bigcom2          0.000000e+00  0.000000e+00
bigcom3         -3.791829e-38 -1.459615e-03
bigcom4         -6.364710e-39 -2.455854e-04
bigcom6          0.000000e+00  0.000000e+00
bigcom8          4.227677e-38  1.628557e-03
bigcom9         -3.729604e-38 -1.427711e-03
bigcom11         0.000000e+00  0.000000e+00
bigcom13        -3.714365e-38 -1.421874e-03
bigcom15        -3.718163e-38 -1.425229e-03
bigcom16         0.000000e+00  0.000000e+00
bigcom21        -3.729604e-38 -1.437234e-03
bigcom22         4.825099e-38  1.861682e-03
bigcom24         0.000000e+00  0.000000e+00
bigcom26        -3.733433e-38 -1.436826e-03
bigcom28        -6.512317e-40 -3.214257e-05
bigcom30        -3.741115e-38 -1.439514e-03
bigcom31         0.000000e+00  0.000000e+00
bigcom32        -3.714365e-38 -1.431073e-03
bigcom33         0.000000e+00  0.000000e+00
bigcom34         0.000000e+00  0.000000e+00
bigcom36        -3.714365e-38 -1.427618e-03
bigcom37         0.000000e+00  0.000000e+00
bigcom38         0.000000e+00  0.000000e+00
bigcom39        -3.714365e-38 -1.422960e-03
bigcom40         1.345904e-40  1.191850e-06
bigcom43         0.000000e+00  0.000000e+00
bigcom44         2.645752e-38  1.026029e-03
bigcom46        -3.714365e-38 -1.417753e-03
bigcom47         0.000000e+00  0.000000e+00
bigcom49         0.000000e+00  0.000000e+00
bigcom50         0.000000e+00  0.000000e+00
bigcom51         0.000000e+00  0.000000e+00
bigcom52         0.000000e+00  0.000000e+00
bigcom54         0.000000e+00  0.000000e+00
bigcom56         0.000000e+00  0.000000e+00
bigcom62         0.000000e+00  0.000000e+00
bigcom66         0.000000e+00  0.000000e+00
bigcom68         0.000000e+00  0.000000e+00
bigcom69         0.000000e+00  0.000000e+00
bigcom71        -3.714365e-38 -1.423151e-03
bigcom72         0.000000e+00  0.000000e+00
bigcom73        -3.714365e-38 -1.425605e-03
bigcom74         0.000000e+00  0.000000e+00
bigcom75         0.000000e+00  0.000000e+00
bigcom76         0.000000e+00  0.000000e+00
bigcom77         0.000000e+00  0.000000e+00
bigcom79         0.000000e+00  0.000000e+00
bigcom80         0.000000e+00  0.000000e+00
bigcom82        -3.714365e-38 -1.425726e-03
bigcom83         0.000000e+00  0.000000e+00
bigcom84         0.000000e+00  0.000000e+00
bigcom85         0.000000e+00  0.000000e+00
bigcom87         0.000000e+00  0.000000e+00
bigcom89         0.000000e+00  0.000000e+00
bigcom91         0.000000e+00  0.000000e+00
bigcom92        -3.721969e-38 -1.428338e-03
bigcom93         0.000000e+00  0.000000e+00
bigcom96         0.000000e+00  0.000000e+00
bigcom97        -3.718163e-38 -1.429742e-03
bigcom98         0.000000e+00  0.000000e+00
bigcom99         0.000000e+00  0.000000e+00
bigcom101        4.689017e-37  1.810855e-02
bigcom104       -3.714365e-38 -1.429635e-03
bigcom106        0.000000e+00  0.000000e+00
bigcom109        0.000000e+00  0.000000e+00
bigcom113        0.000000e+00  0.000000e+00
bigcom116       -3.718163e-38 -1.427402e-03
bigcom120        0.000000e+00  0.000000e+00
bigcom123        0.000000e+00  0.000000e+00
bigcom126        0.000000e+00  0.000000e+00
bigcom127        0.000000e+00  0.000000e+00
bigcom137        0.000000e+00  0.000000e+00
bigcom139        0.000000e+00  0.000000e+00
bigcom140        0.000000e+00  0.000000e+00
bigcom143        0.000000e+00  0.000000e+00
bigcom145        0.000000e+00  0.000000e+00
bigcom146        0.000000e+00  0.000000e+00
bigcom147       -3.714365e-38 -1.435613e-03
bigcom149        0.000000e+00  0.000000e+00
bigcom153        0.000000e+00  0.000000e+00
bigcom154        4.689017e-37  1.811684e-02
bigcom156        0.000000e+00  0.000000e+00
bigcom157        0.000000e+00  0.000000e+00
bigcom158        0.000000e+00  0.000000e+00
bigcom160        0.000000e+00  0.000000e+00
bigcom161        0.000000e+00  0.000000e+00
bigcom162        0.000000e+00  0.000000e+00
bigcom164        0.000000e+00  0.000000e+00
bigcom166        0.000000e+00  0.000000e+00
bigcom167       -3.718163e-38 -1.429194e-03
bigcom171        0.000000e+00  0.000000e+00
bigcom173        0.000000e+00  0.000000e+00
bigcom175        0.000000e+00  0.000000e+00
bigcom176        0.000000e+00  0.000000e+00
bigcom177        0.000000e+00  0.000000e+00
bigcom178        0.000000e+00  0.000000e+00
bigcom180        0.000000e+00  0.000000e+00
bigcom181       -3.718163e-38 -1.439603e-03
bigcom184        0.000000e+00  0.000000e+00
bigcom186        0.000000e+00  0.000000e+00
bigcom187        0.000000e+00  0.000000e+00
bigcom189       -3.714365e-38 -1.422727e-03
bigcom194        0.000000e+00  0.000000e+00
bigcom195       -3.714365e-38 -1.420003e-03
bigcom196        0.000000e+00  0.000000e+00
bigcom204       -3.714365e-38 -1.422915e-03
bigcom205        0.000000e+00  0.000000e+00
bigcom212        0.000000e+00  0.000000e+00
bigcom214        0.000000e+00  0.000000e+00
bigcom222        0.000000e+00  0.000000e+00
bigcom223        0.000000e+00  0.000000e+00
bigcom226        0.000000e+00  0.000000e+00
bigcom227        0.000000e+00  0.000000e+00
bigcom229        0.000000e+00  0.000000e+00
bigcom233        0.000000e+00  0.000000e+00
bigcom236        0.000000e+00  0.000000e+00
bigcom237        0.000000e+00  0.000000e+00
bigcom246        0.000000e+00  0.000000e+00
bigcom248       -3.714365e-38 -1.434630e-03
bigcom249        0.000000e+00  0.000000e+00
bigcom250        0.000000e+00  0.000000e+00
bigcom254        0.000000e+00  0.000000e+00
bigcom266        0.000000e+00  0.000000e+00
bigcom269       -3.714365e-38 -1.424477e-03
bigcom272        0.000000e+00  0.000000e+00
bigcom274        1.320529e-37  5.098752e-03
bigcom281        0.000000e+00  0.000000e+00
bigcom291        0.000000e+00  0.000000e+00
bigcom292        0.000000e+00  0.000000e+00
bigcom295        0.000000e+00  0.000000e+00
bigcom299        0.000000e+00  0.000000e+00
bigcom301        0.000000e+00  0.000000e+00
bigcom306        0.000000e+00  0.000000e+00
bigcom309        0.000000e+00  0.000000e+00
bigcom314        0.000000e+00  0.000000e+00
bigcom321        0.000000e+00  0.000000e+00
bigcom341        0.000000e+00  0.000000e+00
bigcom350        0.000000e+00  0.000000e+00
bigcom353        0.000000e+00  0.000000e+00
bigcom359        0.000000e+00  0.000000e+00
bigcom363        0.000000e+00  0.000000e+00
bigcom365        0.000000e+00  0.000000e+00
bigcom385        0.000000e+00  0.000000e+00
bigcom386        0.000000e+00  0.000000e+00
bigcom408        0.000000e+00  0.000000e+00
bigcom412        0.000000e+00  0.000000e+00
bigcom480        0.000000e+00  0.000000e+00
spin_vertex      3.403417e-38  1.314402e-03
membership_s1   -3.889159e-38 -1.497202e-03
membership_s3    0.000000e+00  0.000000e+00
membership_s4    8.900600e-39  3.396331e-04
membership_s5    1.660485e-38  6.369279e-04
membership_s6   -3.737270e-38 -1.420651e-03
membership_s7    5.322756e-38  2.058260e-03
membership_s8    0.000000e+00  0.000000e+00
membership_s9    0.000000e+00  0.000000e+00
membership_s11   0.000000e+00  0.000000e+00
membership_s12   0.000000e+00  0.000000e+00
membership_s14   0.000000e+00  0.000000e+00
membership_s15  -3.744968e-38 -1.448913e-03
membership_s16   0.000000e+00  0.000000e+00
membership_s17   0.000000e+00  0.000000e+00
membership_s18   6.456316e-38  2.491106e-03
membership_s20   0.000000e+00  0.000000e+00
membership_s21  -3.721969e-38 -1.432226e-03
membership_s22   0.000000e+00  0.000000e+00
membership_s24  -3.714365e-38 -1.465952e-03
membership_s25   0.000000e+00  0.000000e+00
membership_s26   0.000000e+00  0.000000e+00
membership_s27  -3.948278e-38 -1.523142e-03
membership_s28   0.000000e+00  0.000000e+00
membership_s30   1.063453e-39  3.792940e-05
membership_s31  -3.799753e-38 -1.459667e-03
membership_s32   2.736593e-38  1.058234e-03
membership_s33   0.000000e+00  0.000000e+00
membership_s36  -1.208756e-38 -4.612221e-04
membership_s37  -3.725782e-38 -1.428636e-03
V1              -3.242542e-38 -1.191164e-03
V2              -2.446974e-37 -9.388108e-03
pdi             -1.714106e-36 -6.338818e-02
adhesion        -4.062646e-42 -1.534815e-07
cohesion         8.138314e-42  3.074605e-07
inner            8.353670e-43  3.129956e-08
outer           -6.045660e-43 -2.671665e-08
ioratio         -4.292744e-38 -1.614243e-03
comsize         -1.394910e-41 -5.350985e-07
[1] "Dataset: high_C Model GBM, run: 4 of 5 2015-06-17 22:58:00"
Iter   TrainDeviance   ValidDeviance   StepSize   Improve
     1        0.2736            -nan     0.0100    0.0006
     2        0.2680            -nan     0.0100   -0.0002
     3        0.2608            -nan     0.0100   -0.0004
     4        0.2554            -nan     0.0100   -0.0004
     5        0.2494            -nan     0.0100   -0.0001
     6        0.2460            -nan     0.0100   -0.0001
     7        0.2426            -nan     0.0100   -0.0001
     8        0.2386            -nan     0.0100    0.0002
     9        0.2356            -nan     0.0100   -0.0002
    10        0.2316            -nan     0.0100    0.0004
    20        0.2080            -nan     0.0100   -0.0003
    40        0.1715            -nan     0.0100   -0.0002
    60        0.1480            -nan     0.0100   -0.0001
    80        0.1299            -nan     0.0100   -0.0001
   100        0.1148            -nan     0.0100   -0.0001
   120        0.1027            -nan     0.0100   -0.0001
   140        0.0914            -nan     0.0100    0.0000
   160        0.0822            -nan     0.0100   -0.0000
   180        0.0750            -nan     0.0100   -0.0000
   200        0.0680            -nan     0.0100   -0.0001
   203        0.0673            -nan     0.0100   -0.0001

[1] "GBM variable coefficients"
                            var     rel.inf
ratio5                   ratio5 3.642810195
comsize                 comsize 3.578712101
orbit2                   orbit2 3.497199399
spin_vertex         spin_vertex 3.085510187
outer                     outer 2.966663689
V1                           V1 2.910753008
ioratio                 ioratio 2.841396998
adhesion               adhesion 2.189941940
V2                           V2 2.139874873
walktrap_vertex walktrap_vertex 2.035943588
ratio4                   ratio4 1.962444474
pagerank               pagerank 1.893758491
orbit55                 orbit55 1.825654698
constraint           constraint 1.593704570
orbit7                   orbit7 1.513818204
third                     third 1.469704421
orbit18                 orbit18 1.460649017
knn                         knn 1.409148383
graph2                   graph2 1.378614642
inner                     inner 1.355690688
cohesion               cohesion 1.350543888
trans                     trans 1.342207874
orbit50                 orbit50 1.334876521
orbit28                 orbit28 1.310263223
orbit44                 orbit44 1.269627074
graph5                   graph5 1.216112904
graph1                   graph1 1.093436821
orbit63                 orbit63 1.074221262
orbit69                 orbit69 1.040073289
graph0                   graph0 1.033543852
orbit56                 orbit56 1.022780821
graph29                 graph29 0.967871675
orbit38                 orbit38 0.964503889
coreness               coreness 0.955386676
ratio1                   ratio1 0.938900319
graph4                   graph4 0.932833807
bet                         bet 0.930810607
graph6                   graph6 0.849133471
orbit46                 orbit46 0.834079886
bigcom274             bigcom274 0.823852101
orbit13                 orbit13 0.818109165
graph12                 graph12 0.797233356
graph20                 graph20 0.758840886
orbit33                 orbit33 0.751068722
orbit42                 orbit42 0.742433384
orbit9                   orbit9 0.714426376
graph23                 graph23 0.706901739
membership_s7     membership_s7 0.702895531
orbit70                 orbit70 0.699739987
orbit16                 orbit16 0.677443140
fifth                     fifth 0.657326044
orbit39                 orbit39 0.654760675
graph10                 graph10 0.639279743
orbit15                 orbit15 0.623547201
graph22                 graph22 0.621620455
graph25                 graph25 0.590336902
graph11                 graph11 0.557652013
orbit23                 orbit23 0.554808169
graph17                 graph17 0.545892127
graph15                 graph15 0.542943413
orbit24                 orbit24 0.530908047
graph21                 graph21 0.526034353
orbit45                 orbit45 0.517450486
graph18                 graph18 0.500337501
upto_fourth         upto_fourth 0.497827226
fourth                   fourth 0.489967637
orbit11                 orbit11 0.488342229
orbit49                 orbit49 0.478062902
orbit4                   orbit4 0.463485859
orbit65                 orbit65 0.463292342
orbit61                 orbit61 0.452319138
orbit68                 orbit68 0.443691996
upto_fifth           upto_fifth 0.443607940
graph13                 graph13 0.439075553
orbit41                 orbit41 0.435188632
graph14                 graph14 0.419420233
graph7                   graph7 0.417838008
upto_sixth           upto_sixth 0.416620650
orbit48                 orbit48 0.398928916
orbit27                 orbit27 0.394280528
orbit20                 orbit20 0.389460007
ratio3                   ratio3 0.381161440
graph19                 graph19 0.371714818
membership_s18   membership_s18 0.369906416
orbit21                 orbit21 0.369761652
graph3                   graph3 0.367909381
graph27                 graph27 0.356760618
orbit53                 orbit53 0.351019334
orbit57                 orbit57 0.349301511
orbit62                 orbit62 0.341415151
orbit36                 orbit36 0.332228405
sixth                     sixth 0.321433224
ratio2                   ratio2 0.308403444
graph16                 graph16 0.307758506
orbit30                 orbit30 0.299714828
orbit12                 orbit12 0.293432447
orbit6                   orbit6 0.271987287
orbit26                 orbit26 0.256535530
graph9                   graph9 0.251318231
orbit37                 orbit37 0.228580316
graph8                   graph8 0.224652234
bigcom4                 bigcom4 0.213225029
orbit59                 orbit59 0.212112048
orbit25                 orbit25 0.197484357
orbit35                 orbit35 0.189921391
ratio6                   ratio6 0.187752992
close                     close 0.180807320
orbit31                 orbit31 0.176665095
orbit47                 orbit47 0.174536847
selfinter             selfinter 0.173588744
orbit52                 orbit52 0.166362762
orbit64                 orbit64 0.157293264
orbit66                 orbit66 0.156686967
upto_second         upto_second 0.147518869
hubscore               hubscore 0.136785203
orbit32                 orbit32 0.134418629
orbit54                 orbit54 0.129370719
orbit19                 orbit19 0.129075346
orbit67                 orbit67 0.122069333
AP                           AP 0.120114931
orbit5                   orbit5 0.107675051
upto_third           upto_third 0.093182589
orbit22                 orbit22 0.087772469
orbit10                 orbit10 0.086509348
evcent                   evcent 0.084491989
bigcom1                 bigcom1 0.084164175
bigcom40               bigcom40 0.081714667
bigcom22               bigcom22 0.081435521
orbit1                   orbit1 0.080839932
membership_s4     membership_s4 0.079345766
orbit51                 orbit51 0.072546952
membership_s32   membership_s32 0.071102903
orbit60                 orbit60 0.070952667
second                   second 0.067884088
orbit58                 orbit58 0.062233014
orbit17                 orbit17 0.059438707
orbit40                 orbit40 0.049117842
graph24                 graph24 0.044835439
graph28                 graph28 0.040749405
orbit71                 orbit71 0.030803761
membership_s27   membership_s27 0.024133319
membership_s5     membership_s5 0.019056248
membership_s30   membership_s30 0.016538697
pdi                         pdi 0.015112341
bigcom44               bigcom44 0.013944327
graph26                 graph26 0.011758531
bigcom8                 bigcom8 0.001422895
orbit0                   orbit0 0.000000000
orbit3                   orbit3 0.000000000
orbit8                   orbit8 0.000000000
orbit14                 orbit14 0.000000000
orbit29                 orbit29 0.000000000
orbit34                 orbit34 0.000000000
orbit43                 orbit43 0.000000000
orbit72                 orbit72 0.000000000
ecc                         ecc 0.000000000
eccrad                   eccrad 0.000000000
first                     first 0.000000000
bigcom2                 bigcom2 0.000000000
bigcom3                 bigcom3 0.000000000
bigcom6                 bigcom6 0.000000000
bigcom9                 bigcom9 0.000000000
bigcom11               bigcom11 0.000000000
bigcom13               bigcom13 0.000000000
bigcom15               bigcom15 0.000000000
bigcom16               bigcom16 0.000000000
bigcom21               bigcom21 0.000000000
bigcom24               bigcom24 0.000000000
bigcom26               bigcom26 0.000000000
bigcom28               bigcom28 0.000000000
bigcom30               bigcom30 0.000000000
bigcom31               bigcom31 0.000000000
bigcom32               bigcom32 0.000000000
bigcom33               bigcom33 0.000000000
bigcom34               bigcom34 0.000000000
bigcom36               bigcom36 0.000000000
bigcom37               bigcom37 0.000000000
bigcom38               bigcom38 0.000000000
bigcom39               bigcom39 0.000000000
bigcom43               bigcom43 0.000000000
bigcom46               bigcom46 0.000000000
bigcom47               bigcom47 0.000000000
bigcom49               bigcom49 0.000000000
bigcom50               bigcom50 0.000000000
bigcom51               bigcom51 0.000000000
bigcom52               bigcom52 0.000000000
bigcom54               bigcom54 0.000000000
bigcom56               bigcom56 0.000000000
bigcom62               bigcom62 0.000000000
bigcom66               bigcom66 0.000000000
bigcom68               bigcom68 0.000000000
bigcom69               bigcom69 0.000000000
bigcom71               bigcom71 0.000000000
bigcom72               bigcom72 0.000000000
bigcom73               bigcom73 0.000000000
bigcom74               bigcom74 0.000000000
bigcom75               bigcom75 0.000000000
bigcom76               bigcom76 0.000000000
bigcom77               bigcom77 0.000000000
bigcom79               bigcom79 0.000000000
bigcom80               bigcom80 0.000000000
bigcom82               bigcom82 0.000000000
bigcom83               bigcom83 0.000000000
bigcom84               bigcom84 0.000000000
bigcom85               bigcom85 0.000000000
bigcom87               bigcom87 0.000000000
bigcom89               bigcom89 0.000000000
bigcom91               bigcom91 0.000000000
bigcom92               bigcom92 0.000000000
bigcom93               bigcom93 0.000000000
bigcom96               bigcom96 0.000000000
bigcom97               bigcom97 0.000000000
bigcom98               bigcom98 0.000000000
bigcom99               bigcom99 0.000000000
bigcom101             bigcom101 0.000000000
bigcom104             bigcom104 0.000000000
bigcom106             bigcom106 0.000000000
bigcom109             bigcom109 0.000000000
bigcom113             bigcom113 0.000000000
bigcom116             bigcom116 0.000000000
bigcom120             bigcom120 0.000000000
bigcom123             bigcom123 0.000000000
bigcom126             bigcom126 0.000000000
bigcom127             bigcom127 0.000000000
bigcom137             bigcom137 0.000000000
bigcom139             bigcom139 0.000000000
bigcom140             bigcom140 0.000000000
bigcom143             bigcom143 0.000000000
bigcom145             bigcom145 0.000000000
bigcom146             bigcom146 0.000000000
bigcom147             bigcom147 0.000000000
bigcom149             bigcom149 0.000000000
bigcom153             bigcom153 0.000000000
bigcom154             bigcom154 0.000000000
bigcom156             bigcom156 0.000000000
bigcom157             bigcom157 0.000000000
bigcom158             bigcom158 0.000000000
bigcom160             bigcom160 0.000000000
bigcom161             bigcom161 0.000000000
bigcom162             bigcom162 0.000000000
bigcom164             bigcom164 0.000000000
bigcom166             bigcom166 0.000000000
bigcom167             bigcom167 0.000000000
bigcom171             bigcom171 0.000000000
bigcom173             bigcom173 0.000000000
bigcom175             bigcom175 0.000000000
bigcom176             bigcom176 0.000000000
bigcom177             bigcom177 0.000000000
bigcom178             bigcom178 0.000000000
bigcom180             bigcom180 0.000000000
bigcom181             bigcom181 0.000000000
bigcom184             bigcom184 0.000000000
bigcom186             bigcom186 0.000000000
bigcom187             bigcom187 0.000000000
bigcom189             bigcom189 0.000000000
bigcom194             bigcom194 0.000000000
bigcom195             bigcom195 0.000000000
bigcom196             bigcom196 0.000000000
bigcom204             bigcom204 0.000000000
bigcom205             bigcom205 0.000000000
bigcom212             bigcom212 0.000000000
bigcom214             bigcom214 0.000000000
bigcom222             bigcom222 0.000000000
bigcom223             bigcom223 0.000000000
bigcom226             bigcom226 0.000000000
bigcom227             bigcom227 0.000000000
bigcom229             bigcom229 0.000000000
bigcom233             bigcom233 0.000000000
bigcom236             bigcom236 0.000000000
bigcom237             bigcom237 0.000000000
bigcom246             bigcom246 0.000000000
bigcom248             bigcom248 0.000000000
bigcom249             bigcom249 0.000000000
bigcom250             bigcom250 0.000000000
bigcom254             bigcom254 0.000000000
bigcom266             bigcom266 0.000000000
bigcom269             bigcom269 0.000000000
bigcom272             bigcom272 0.000000000
bigcom281             bigcom281 0.000000000
bigcom291             bigcom291 0.000000000
bigcom292             bigcom292 0.000000000
bigcom295             bigcom295 0.000000000
bigcom299             bigcom299 0.000000000
bigcom301             bigcom301 0.000000000
bigcom306             bigcom306 0.000000000
bigcom309             bigcom309 0.000000000
bigcom314             bigcom314 0.000000000
bigcom321             bigcom321 0.000000000
bigcom341             bigcom341 0.000000000
bigcom350             bigcom350 0.000000000
bigcom353             bigcom353 0.000000000
bigcom359             bigcom359 0.000000000
bigcom363             bigcom363 0.000000000
bigcom365             bigcom365 0.000000000
bigcom385             bigcom385 0.000000000
bigcom386             bigcom386 0.000000000
bigcom408             bigcom408 0.000000000
bigcom412             bigcom412 0.000000000
bigcom480             bigcom480 0.000000000
membership_s1     membership_s1 0.000000000
membership_s3     membership_s3 0.000000000
membership_s6     membership_s6 0.000000000
membership_s8     membership_s8 0.000000000
membership_s9     membership_s9 0.000000000
membership_s11   membership_s11 0.000000000
membership_s12   membership_s12 0.000000000
membership_s14   membership_s14 0.000000000
membership_s15   membership_s15 0.000000000
membership_s16   membership_s16 0.000000000
membership_s17   membership_s17 0.000000000
membership_s20   membership_s20 0.000000000
membership_s21   membership_s21 0.000000000
membership_s22   membership_s22 0.000000000
membership_s24   membership_s24 0.000000000
membership_s25   membership_s25 0.000000000
membership_s26   membership_s26 0.000000000
membership_s28   membership_s28 0.000000000
membership_s31   membership_s31 0.000000000
membership_s33   membership_s33 0.000000000
membership_s36   membership_s36 0.000000000
membership_s37   membership_s37 0.000000000
[1] "Dataset: high_C Model RF, run: 4 of 5 2015-06-17 22:58:22"
     |      Out-of-bag   |
Tree |      MSE  %Var(y) |
   1 |  0.06591   218.13 |
   2 |  0.05998   198.51 |
   3 |  0.05638   186.60 |
   4 |  0.05106   168.99 |
   5 |  0.04705   155.72 |
   6 |  0.04704   155.69 |
   7 |  0.04742   156.96 |
   8 |   0.0446   147.60 |
   9 |  0.04477   148.18 |
  10 |  0.04463   147.72 |
  11 |  0.04192   138.74 |
  12 |   0.0404   133.69 |
  13 |  0.04005   132.55 |
  14 |   0.0397   131.39 |
  15 |  0.03863   127.85 |
  16 |  0.03796   125.64 |
  17 |    0.038   125.78 |
  18 |  0.03752   124.17 |
  19 |  0.03752   124.18 |
  20 |  0.03683   121.90 |
  21 |  0.03657   121.04 |
  22 |  0.03641   120.51 |
  23 |  0.03651   120.84 |
  24 |    0.036   119.14 |
  25 |  0.03596   119.02 |
  26 |  0.03577   118.40 |
  27 |   0.0356   117.81 |
  28 |  0.03555   117.67 |
  29 |  0.03552   117.57 |
  30 |  0.03554   117.62 |
  31 |  0.03549   117.45 |
  32 |  0.03551   117.53 |
  33 |   0.0353   116.84 |
  34 |  0.03529   116.81 |
  35 |  0.03525   116.67 |
  36 |  0.03509   116.13 |
  37 |  0.03508   116.09 |
  38 |  0.03493   115.60 |
  39 |  0.03497   115.73 |
  40 |   0.0349   115.51 |
  41 |   0.0349   115.52 |
  42 |  0.03499   115.80 |
  43 |  0.03501   115.86 |
  44 |  0.03516   116.36 |
  45 |  0.03509   116.12 |
  46 |  0.03505   116.01 |
  47 |  0.03496   115.72 |
  48 |  0.03486   115.37 |
  49 |  0.03483   115.27 |
  50 |  0.03487   115.40 |
  51 |  0.03492   115.57 |
  52 |  0.03474   114.98 |
  53 |  0.03469   114.81 |
  54 |  0.03475   115.00 |
  55 |  0.03467   114.74 |
  56 |  0.03466   114.70 |
  57 |  0.03464   114.64 |
  58 |   0.0347   114.83 |
  59 |  0.03472   114.90 |
  60 |  0.03468   114.78 |
  61 |  0.03477   115.06 |
  62 |  0.03473   114.96 |
  63 |  0.03476   115.04 |
  64 |  0.03479   115.16 |
  65 |  0.03486   115.38 |
  66 |  0.03486   115.38 |
  67 |  0.03485   115.35 |
  68 |  0.03482   115.24 |
  69 |  0.03474   114.97 |
  70 |  0.03464   114.65 |
  71 |  0.03462   114.59 |
  72 |  0.03462   114.59 |
  73 |   0.0346   114.53 |
  74 |   0.0345   114.19 |
  75 |  0.03453   114.28 |
  76 |  0.03447   114.10 |
  77 |  0.03449   114.17 |
  78 |   0.0345   114.19 |
  79 |  0.03451   114.22 |
  80 |  0.03449   114.14 |
  81 |  0.03448   114.13 |
  82 |  0.03449   114.14 |
  83 |  0.03445   114.01 |
  84 |  0.03441   113.89 |
  85 |  0.03443   113.95 |
  86 |  0.03443   113.96 |
  87 |  0.03446   114.06 |
  88 |  0.03443   113.96 |
  89 |  0.03448   114.12 |
  90 |  0.03444   113.99 |
  91 |  0.03441   113.90 |
  92 |  0.03438   113.78 |
  93 |  0.03434   113.66 |
  94 |  0.03434   113.65 |
  95 |  0.03427   113.43 |
  96 |   0.0343   113.52 |
  97 |   0.0343   113.52 |
  98 |  0.03422   113.25 |
  99 |  0.03422   113.24 |
 100 |  0.03416   113.07 |
[1] "Random Forest variable coefficients"
                      %IncMSE IncNodePurity
graph5           1.088439e-03  4.167403e-02
graph6           2.360524e-03  1.905191e-02
graph7           1.868669e-03  5.986330e-02
graph8           9.740505e-04  6.577844e-02
graph9           1.521784e-04  4.051075e-02
graph10          5.058385e-03  1.486905e-01
graph11          5.055973e-04  1.052842e-01
graph12          1.198897e-03  1.087524e-01
graph13          2.999499e-03  1.368932e-01
graph14          9.097183e-04  1.118197e-01
graph15          2.153305e-03  1.241989e-01
graph16          5.804480e-04  7.045600e-02
graph17          1.555969e-03  2.604526e-02
graph18          5.625211e-04  1.016323e-01
graph19          2.921824e-03  2.341988e-02
graph20          1.064275e-03  7.612822e-02
graph21          4.878296e-03  1.432400e-01
graph22          2.873994e-04  9.500418e-02
graph23          7.922510e-04  1.717755e-01
graph24          1.146726e-04  4.032422e-02
graph25          3.505868e-03  1.042727e-01
graph26          1.084123e-04  8.340036e-02
graph27          4.014161e-04  1.276679e-01
graph28          9.715442e-04  1.445427e-01
graph29          1.416422e-03  2.164391e-01
orbit0           2.457767e-03  1.033052e-01
orbit1           1.755643e-03  9.053366e-02
orbit2           4.711028e-03  7.655876e-01
orbit3           1.224759e-03  4.633108e-02
orbit4           1.555350e-03  4.037630e-02
orbit5           3.898067e-03  1.536745e-01
orbit6           1.438267e-03  3.254283e-02
orbit7           1.847901e-03  6.243145e-01
orbit8           4.759834e-03  1.585238e-01
orbit9           5.002296e-04  1.659816e-01
orbit10          2.445924e-03  1.612738e-01
orbit11          1.169529e-03  1.145582e-01
orbit12          2.083380e-03  1.110532e-01
orbit13          4.968801e-04  7.167584e-02
orbit14          1.445322e-03  1.525150e-01
orbit15          1.070548e-03  1.836514e-01
orbit16          2.612018e-03  1.144314e-01
orbit17          4.314587e-04  9.818696e-02
orbit18          1.816961e-03  3.037926e-01
orbit19          6.052043e-04  6.163935e-02
orbit20          1.944315e-03  1.566010e-01
orbit21          2.228776e-03  2.027385e-01
orbit22          8.076792e-04  1.219627e-01
orbit23          2.510314e-03  3.868280e-01
orbit24          4.367326e-03  1.829169e-01
orbit25          3.509550e-04  8.073932e-02
orbit26          3.157622e-04  6.053571e-02
orbit27          1.396877e-03  7.726990e-02
orbit28          6.991500e-03  2.849129e-01
orbit29          7.792208e-05  3.390026e-02
orbit30          2.371913e-04  9.166008e-02
orbit31          1.212594e-03  1.057583e-01
orbit32          3.541889e-04  1.179918e-01
orbit33          2.096244e-03  1.828718e-01
orbit34          5.501937e-04  1.109150e-01
orbit35          7.099018e-04  3.335265e-02
orbit36          1.340450e-03  8.651924e-02
orbit37          4.085251e-04  1.243539e-01
orbit38          3.065767e-03  1.257012e-01
orbit39          7.574092e-04  1.578551e-01
orbit40          1.968081e-04  1.110521e-01
orbit41          1.397324e-03  1.406211e-01
orbit42          7.141265e-04  5.590945e-02
orbit43          8.772676e-05  5.189874e-02
orbit44          4.389516e-03  2.782817e-01
orbit45          5.327544e-03  1.512684e-01
orbit46          1.952277e-03  1.543778e-01
orbit47          1.282423e-03  1.180972e-01
orbit48          2.870113e-03  1.452957e-01
orbit49          8.129330e-04  1.971401e-01
orbit50          2.483120e-03  3.543652e-01
orbit51          1.347709e-03  3.662898e-02
orbit52          1.758502e-03  8.598609e-02
orbit53          1.906570e-03  1.248059e-01
orbit54          8.921880e-04  8.154076e-02
orbit55          6.819323e-03  7.347566e-01
orbit56          1.811026e-03  1.010868e-01
orbit57         -6.041991e-05  1.050183e-01
orbit58          3.608405e-03  1.128849e-01
orbit59          1.469169e-04  8.222415e-02
orbit60          1.443946e-03  7.513884e-02
orbit61          2.090263e-03  2.032212e-01
orbit62          4.498037e-04  7.268557e-02
orbit63          1.957430e-03  3.504480e-01
orbit64          3.575270e-03  1.527816e-01
orbit65          5.449519e-04  1.408480e-01
orbit66          1.804836e-03  1.990722e-01
orbit67          4.526261e-04  1.002204e-01
orbit68          1.163549e-03  1.470595e-01
orbit69          3.462411e-03  1.795609e-01
orbit70          7.742871e-04  1.051231e-01
orbit71          3.739758e-04  5.308733e-02
orbit72          5.376376e-04  1.365580e-01
AP               1.384796e-04  2.453373e-02
bet              1.244584e-03  2.801879e-01
ecc              0.000000e+00  0.000000e+00
eccrad           0.000000e+00  8.571429e-03
close            6.421314e-05  2.219249e-02
constraint       1.434850e-03  2.488491e-01
coreness         3.366201e-06  6.861939e-02
knn              4.261227e-04  1.219187e-01
hubscore         9.131635e-04  7.524530e-02
pagerank         4.587771e-03  5.372144e-01
trans            2.566508e-03  2.908754e-01
evcent           2.053642e-03  9.238235e-02
first            4.347559e-04  6.579192e-02
upto_second      2.754651e-05  5.142857e-02
upto_third       7.119784e-04  1.032360e-01
upto_fourth      1.186672e-03  1.019529e-01
upto_fifth       6.163786e-04  7.979880e-02
upto_sixth      -3.746372e-05  8.158134e-02
second           1.038961e-06  1.846154e-03
third            7.715327e-04  1.700238e-01
fourth           1.733361e-03  2.507737e-01
fifth            1.386285e-04  8.666667e-02
sixth            1.893846e-03  5.969121e-02
ratio1           1.961596e-03  3.553953e-01
ratio2           3.518131e-04  1.810542e-01
ratio3           2.627302e-03  3.582274e-01
ratio4           3.233689e-04  2.066371e-01
ratio5          -2.587694e-04  5.714021e-01
ratio6           1.337327e-03  1.706463e-01
selfinter        3.997391e-05  2.646154e-02
walktrap_vertex  1.287816e-04  3.497308e-01
bigcom1         -2.680965e-05  5.084034e-02
bigcom2          0.000000e+00  0.000000e+00
bigcom3          0.000000e+00  0.000000e+00
bigcom4          7.901139e-04  9.245404e-02
bigcom6          0.000000e+00  0.000000e+00
bigcom8          2.749734e-05  1.207846e-03
bigcom9          0.000000e+00  0.000000e+00
bigcom11         0.000000e+00  0.000000e+00
bigcom13         0.000000e+00  0.000000e+00
bigcom15         0.000000e+00  0.000000e+00
bigcom16         0.000000e+00  0.000000e+00
bigcom21         0.000000e+00  0.000000e+00
bigcom22        -7.613878e-06  1.423833e-02
bigcom24         0.000000e+00  0.000000e+00
bigcom26         0.000000e+00  5.551115e-19
bigcom28        -1.286264e-04  3.208980e-03
bigcom30         0.000000e+00  0.000000e+00
bigcom31         0.000000e+00  0.000000e+00
bigcom32         0.000000e+00  5.551115e-19
bigcom33         0.000000e+00  0.000000e+00
bigcom34         0.000000e+00  0.000000e+00
bigcom36         0.000000e+00  0.000000e+00
bigcom37         0.000000e+00  0.000000e+00
bigcom38         0.000000e+00  0.000000e+00
bigcom39         0.000000e+00  0.000000e+00
bigcom40         1.078494e-04  7.530446e-02
bigcom43         0.000000e+00  0.000000e+00
bigcom44         0.000000e+00  4.534340e-03
bigcom46         0.000000e+00  0.000000e+00
bigcom47         0.000000e+00  0.000000e+00
bigcom49         0.000000e+00  0.000000e+00
bigcom50         0.000000e+00  0.000000e+00
bigcom51         0.000000e+00  0.000000e+00
bigcom52         0.000000e+00  0.000000e+00
bigcom54         0.000000e+00  0.000000e+00
bigcom56         0.000000e+00  0.000000e+00
bigcom62         0.000000e+00  0.000000e+00
bigcom66         0.000000e+00  0.000000e+00
bigcom68         0.000000e+00  0.000000e+00
bigcom69         0.000000e+00  0.000000e+00
bigcom71         0.000000e+00  0.000000e+00
bigcom72         0.000000e+00  0.000000e+00
bigcom73         0.000000e+00  0.000000e+00
bigcom74         0.000000e+00  0.000000e+00
bigcom75         0.000000e+00  0.000000e+00
bigcom76         0.000000e+00  0.000000e+00
bigcom77         0.000000e+00  0.000000e+00
bigcom79         0.000000e+00  0.000000e+00
bigcom80         0.000000e+00  0.000000e+00
bigcom82         0.000000e+00  1.110223e-18
bigcom83         0.000000e+00  0.000000e+00
bigcom84         0.000000e+00  0.000000e+00
bigcom85         0.000000e+00  0.000000e+00
bigcom87         0.000000e+00  0.000000e+00
bigcom89         0.000000e+00  0.000000e+00
bigcom91         0.000000e+00  0.000000e+00
bigcom92         0.000000e+00  0.000000e+00
bigcom93         0.000000e+00  0.000000e+00
bigcom96         0.000000e+00  0.000000e+00
bigcom97         0.000000e+00  0.000000e+00
bigcom98         0.000000e+00  0.000000e+00
bigcom99         0.000000e+00  0.000000e+00
bigcom101       -2.913996e-05  4.513977e-01
bigcom104        0.000000e+00  0.000000e+00
bigcom106        0.000000e+00  0.000000e+00
bigcom109        0.000000e+00  0.000000e+00
bigcom113        0.000000e+00  0.000000e+00
bigcom116        0.000000e+00  5.551115e-19
bigcom120        0.000000e+00  0.000000e+00
bigcom123        0.000000e+00  0.000000e+00
bigcom126        0.000000e+00  0.000000e+00
bigcom127        0.000000e+00  0.000000e+00
bigcom137        0.000000e+00  0.000000e+00
bigcom139        0.000000e+00  0.000000e+00
bigcom140        0.000000e+00  0.000000e+00
bigcom143        0.000000e+00  0.000000e+00
bigcom145        0.000000e+00  0.000000e+00
bigcom146        0.000000e+00  0.000000e+00
bigcom147        0.000000e+00  0.000000e+00
bigcom149        0.000000e+00  0.000000e+00
bigcom153        0.000000e+00  0.000000e+00
bigcom154        0.000000e+00  0.000000e+00
bigcom156        0.000000e+00  0.000000e+00
bigcom157        0.000000e+00  0.000000e+00
bigcom158        0.000000e+00  0.000000e+00
bigcom160        0.000000e+00  0.000000e+00
bigcom161        0.000000e+00  0.000000e+00
bigcom162        0.000000e+00  0.000000e+00
bigcom164        0.000000e+00  0.000000e+00
bigcom166        0.000000e+00  0.000000e+00
bigcom167        0.000000e+00  0.000000e+00
bigcom171        0.000000e+00  0.000000e+00
bigcom173        0.000000e+00  0.000000e+00
bigcom175        0.000000e+00  0.000000e+00
bigcom176        0.000000e+00  0.000000e+00
bigcom177        0.000000e+00  0.000000e+00
bigcom178        0.000000e+00  0.000000e+00
bigcom180        0.000000e+00  0.000000e+00
bigcom181        0.000000e+00  1.110223e-18
bigcom184        0.000000e+00  0.000000e+00
bigcom186        0.000000e+00  0.000000e+00
bigcom187        0.000000e+00  0.000000e+00
bigcom189        0.000000e+00  0.000000e+00
bigcom194        0.000000e+00  0.000000e+00
bigcom195        0.000000e+00  0.000000e+00
bigcom196        0.000000e+00  0.000000e+00
bigcom204        0.000000e+00  0.000000e+00
bigcom205        0.000000e+00  0.000000e+00
bigcom212        0.000000e+00  0.000000e+00
bigcom214        0.000000e+00  0.000000e+00
bigcom222        0.000000e+00  0.000000e+00
bigcom223        0.000000e+00  0.000000e+00
bigcom226        0.000000e+00  0.000000e+00
bigcom227        0.000000e+00  0.000000e+00
bigcom229        0.000000e+00  0.000000e+00
bigcom233        0.000000e+00  0.000000e+00
bigcom236        0.000000e+00  0.000000e+00
bigcom237        0.000000e+00  0.000000e+00
bigcom246        0.000000e+00  0.000000e+00
bigcom248        0.000000e+00  0.000000e+00
bigcom249        0.000000e+00  0.000000e+00
bigcom250        0.000000e+00  0.000000e+00
bigcom254        0.000000e+00  0.000000e+00
bigcom266        0.000000e+00  0.000000e+00
bigcom269        0.000000e+00  0.000000e+00
bigcom272        0.000000e+00  0.000000e+00
bigcom274        3.103961e-05  1.911976e-01
bigcom281        0.000000e+00  0.000000e+00
bigcom291        0.000000e+00  0.000000e+00
bigcom292        0.000000e+00  0.000000e+00
bigcom295        0.000000e+00  0.000000e+00
bigcom299        0.000000e+00  0.000000e+00
bigcom301        0.000000e+00  0.000000e+00
bigcom306        0.000000e+00  0.000000e+00
bigcom309        0.000000e+00  0.000000e+00
bigcom314        0.000000e+00  0.000000e+00
bigcom321        0.000000e+00  0.000000e+00
bigcom341        0.000000e+00  0.000000e+00
bigcom350        0.000000e+00  0.000000e+00
bigcom353        0.000000e+00  0.000000e+00
bigcom359        0.000000e+00  0.000000e+00
bigcom363        0.000000e+00  0.000000e+00
bigcom365        0.000000e+00  0.000000e+00
bigcom385        0.000000e+00  0.000000e+00
bigcom386        0.000000e+00  0.000000e+00
bigcom408        0.000000e+00  0.000000e+00
bigcom412        0.000000e+00  0.000000e+00
bigcom480        0.000000e+00  0.000000e+00
spin_vertex      2.328782e-04  1.307979e+00
membership_s1    0.000000e+00  0.000000e+00
membership_s3    0.000000e+00  0.000000e+00
membership_s4   -2.747253e-05  3.047378e-02
membership_s5    0.000000e+00  0.000000e+00
membership_s6    0.000000e+00  0.000000e+00
membership_s7   -2.748643e-04  1.645467e-01
membership_s8    0.000000e+00  0.000000e+00
membership_s9    0.000000e+00  0.000000e+00
membership_s11   0.000000e+00  0.000000e+00
membership_s12   0.000000e+00  0.000000e+00
membership_s14   0.000000e+00  0.000000e+00
membership_s15   0.000000e+00  0.000000e+00
membership_s16   0.000000e+00  0.000000e+00
membership_s17   0.000000e+00  0.000000e+00
membership_s18   1.717033e-06  3.784098e-02
membership_s20   0.000000e+00  0.000000e+00
membership_s21   0.000000e+00  0.000000e+00
membership_s22   0.000000e+00  0.000000e+00
membership_s24   0.000000e+00  0.000000e+00
membership_s25   0.000000e+00  0.000000e+00
membership_s26   0.000000e+00  0.000000e+00
membership_s27   6.867852e-05  1.659050e-02
membership_s28   0.000000e+00  0.000000e+00
membership_s30   2.536184e-05  1.095238e-02
membership_s31   0.000000e+00  0.000000e+00
membership_s32  -1.222347e-04  3.387844e-02
membership_s33   0.000000e+00  0.000000e+00
membership_s36   5.681818e-05  8.333333e-03
membership_s37   0.000000e+00  0.000000e+00
V1               1.528709e-03  3.766036e-01
V2               8.502500e-04  3.771703e-01
pdi              6.509094e-04  4.912875e-02
adhesion         5.227062e-03  6.919343e-01
cohesion         4.390714e-03  7.493025e-01
inner            3.250195e-03  4.429003e-01
outer            8.932900e-04  6.210738e-01
ioratio          3.115318e-03  6.204584e-01
comsize          5.597105e-04  5.586744e-01
[1] "Dataset: high_C Model GLM, run: 4 of 5 2015-06-17 22:58:30"
[1] "glmnet variable coefficients"
                         [,1]          [,2]
(Intercept)     -3.436066e+00 -4.303107e+00
graph0          -1.194313e-40 -4.384057e-06
graph1          -3.311845e-43 -1.192564e-08
graph2          -7.457896e-42 -2.404339e-07
graph3          -5.375267e-45 -1.930875e-10
graph4          -8.500616e-46 -2.970461e-11
graph5          -5.842060e-43 -2.081532e-08
graph6          -2.002514e-44 -6.907741e-10
graph7          -3.113933e-43 -1.027130e-08
graph8           2.472727e-42  1.192131e-07
graph9          -1.006678e-46 -3.627228e-12
graph10         -1.105670e-47 -3.916595e-13
graph11         -2.240775e-48 -7.733411e-14
graph12         -1.575527e-46 -5.538287e-12
graph13         -5.902508e-46 -2.048774e-11
graph14         -5.742496e-47 -1.995012e-12
graph15         -2.712611e-44 -9.705018e-10
graph16         -9.713915e-46 -3.462852e-11
graph17         -7.695523e-46 -2.648920e-11
graph18         -1.060067e-44 -3.555711e-10
graph19         -2.077667e-45 -7.075302e-11
graph20         -4.516683e-44 -1.646231e-09
graph21         -1.361160e-44 -4.756609e-10
graph22         -4.370968e-44 -1.545954e-09
graph23         -6.898672e-45 -2.155683e-10
graph24         -1.464732e-44 -4.844781e-10
graph25         -8.183389e-44 -2.760825e-09
graph26         -3.611154e-44 -1.092523e-09
graph27         -1.636597e-45  1.682616e-09
graph28          1.519829e-43  7.885400e-09
graph29          8.013742e-42  3.266265e-07
orbit0          -1.194313e-40 -4.383647e-06
orbit1          -1.065151e-42 -3.688434e-08
orbit2          -3.789049e-43 -1.370371e-08
orbit3          -7.457896e-42 -2.403331e-07
orbit4          -2.998146e-44 -1.062199e-09
orbit5          -6.008658e-45 -2.161158e-10
orbit6          -1.280019e-45 -4.422508e-11
orbit7          -8.636350e-46 -3.021636e-11
orbit8          -5.842060e-43 -2.081167e-08
orbit9          -2.007607e-43 -6.110173e-09
orbit10         -3.118235e-44 -1.001181e-09
orbit11         -3.446426e-44 -1.216803e-09
orbit12          2.918913e-43  1.697972e-08
orbit13         -5.510247e-43 -1.901955e-08
orbit14          2.472727e-42  1.192705e-07
orbit15         -7.713744e-46 -2.740114e-11
orbit16         -1.644040e-46 -5.968766e-12
orbit17         -2.583479e-46 -9.059208e-12
orbit18         -1.780574e-46 -6.552395e-12
orbit19         -3.528814e-47 -1.104026e-12
orbit20         -3.535107e-47 -1.257353e-12
orbit21         -1.287867e-47 -4.538278e-13
orbit22         -1.979480e-48 -7.106926e-14
orbit23         -2.715197e-48 -9.105079e-14
orbit24          2.031414e-46  1.539113e-11
orbit25         -9.246967e-46 -3.186639e-11
orbit26         -1.786597e-46 -6.313866e-12
orbit27         -2.067966e-44 -7.390852e-10
orbit28         -4.362360e-45 -1.573054e-10
orbit29         -8.242313e-46 -2.539855e-11
orbit30         -1.153759e-45 -4.014409e-11
orbit31         -1.773672e-46 -5.360831e-12
orbit32         -1.383388e-46 -4.887489e-12
orbit33         -6.186189e-47 -2.120282e-12
orbit34         -2.712611e-44 -9.702888e-10
orbit35         -3.839978e-45 -8.426499e-11
orbit36         -4.820584e-45 -1.760293e-10
orbit37         -1.786181e-45 -6.119406e-11
orbit38         -1.776547e-45 -6.351642e-11
orbit39          7.995130e-45  3.961271e-10
orbit40         -8.243299e-46 -1.764241e-11
orbit41         -2.773052e-45 -9.665104e-11
orbit42         -1.337661e-45 -4.687050e-11
orbit43         -1.225762e-44 -3.587640e-10
orbit44         -1.811136e-44 -6.300595e-10
orbit45          4.548947e-45  4.498574e-10
orbit46         -7.305837e-45 -2.093003e-10
orbit47         -8.600591e-45 -3.028280e-10
orbit48         -3.093603e-45 -1.038846e-10
orbit49         -6.806459e-44 -2.251144e-09
orbit50         -5.395952e-44 -1.984021e-09
orbit51         -5.895960e-44 -2.093201e-09
orbit52         -3.385491e-44 -9.622543e-10
orbit53         -2.104559e-44 -7.373141e-10
orbit54          6.173202e-44  2.831444e-09
orbit55         -6.069661e-44 -2.188098e-09
orbit56          2.036099e-43  9.278483e-09
orbit57         -2.040330e-45 -3.821071e-12
orbit58         -3.055197e-44 -1.067834e-09
orbit59         -1.923205e-45  3.223998e-10
orbit60         -2.752953e-44 -8.834902e-10
orbit61         -4.479103e-44 -1.559851e-09
orbit62         -9.821419e-43 -3.404117e-08
orbit63         -2.481916e-43 -8.808538e-09
orbit64         -5.013113e-44 -1.108182e-09
orbit65         -5.060825e-43 -1.570543e-08
orbit66          8.612382e-44  4.124980e-09
orbit67         -1.039893e-43 -3.545770e-09
orbit68          1.282995e-43  7.389368e-09
orbit69         -4.507617e-43 -1.270198e-08
orbit70          2.565412e-42  1.063617e-07
orbit71         -2.025908e-44  1.787722e-09
orbit72          8.013742e-42  3.266959e-07
AP              -2.200645e-38 -8.389789e-04
bet             -2.788604e-44 -1.026500e-09
ecc              3.834209e-39  1.411518e-04
eccrad           2.300525e-38  8.469026e-04
close           -1.821012e-37 -6.481046e-03
constraint       9.619271e-37  3.610330e-02
coreness         2.858465e-40  1.307775e-05
knn              1.711542e-40  6.541586e-06
hubscore        -4.330673e-38 -1.479754e-03
pagerank        -1.235896e-35 -4.636808e-01
trans            3.070052e-37  1.173391e-02
evcent          -4.334516e-38 -1.479880e-03
first           -1.194313e-40 -4.382754e-06
upto_second     -2.466035e-42 -8.731354e-08
upto_third      -3.122624e-42 -1.110150e-07
upto_fourth     -2.767348e-41 -9.606166e-07
upto_fifth      -5.192520e-40 -1.901923e-05
upto_sixth       2.096556e-39  8.527289e-05
second          -2.325654e-42 -8.196641e-08
third            3.590362e-42  1.262365e-07
fourth           3.451819e-42  1.228681e-07
fifth            2.665723e-41  9.118626e-07
sixth            7.036532e-40  2.601503e-05
ratio1           2.082700e-40  7.855154e-06
ratio2           6.125947e-41  2.997162e-07
ratio3           2.267689e-38  7.969437e-04
ratio4          -6.586570e-37 -2.452874e-02
ratio5           1.822170e-37  7.034812e-03
ratio6           3.604084e-38  1.352470e-03
selfinter       -1.327171e-38 -5.062175e-04
walktrap_vertex -3.983867e-39 -1.620736e-04
bigcom1         -3.206670e-39 -1.259057e-04
bigcom2          0.000000e+00  0.000000e+00
bigcom3         -3.231489e-38 -1.245467e-03
bigcom4         -4.570865e-39 -1.728673e-04
bigcom6          0.000000e+00  0.000000e+00
bigcom8         -5.830896e-39 -2.261578e-04
bigcom9         -3.162943e-38 -1.220065e-03
bigcom11         0.000000e+00  0.000000e+00
bigcom13        -3.153387e-38 -1.213626e-03
bigcom15        -3.159751e-38 -1.224025e-03
bigcom16         0.000000e+00  0.000000e+00
bigcom21        -3.166141e-38 -1.213271e-03
bigcom22         1.084730e-38  4.175637e-04
bigcom24         0.000000e+00  0.000000e+00
bigcom26        -3.182229e-38 -1.228724e-03
bigcom28         1.141202e-38  4.391097e-04
bigcom30        -3.185466e-38 -1.231301e-03
bigcom31         0.000000e+00  0.000000e+00
bigcom32        -3.153387e-38 -1.217384e-03
bigcom33         0.000000e+00  0.000000e+00
bigcom34         0.000000e+00  0.000000e+00
bigcom36        -3.153387e-38 -1.213682e-03
bigcom37         0.000000e+00  0.000000e+00
bigcom38         0.000000e+00  0.000000e+00
bigcom39        -3.153387e-38 -1.214327e-03
bigcom40         6.370589e-39  2.456588e-04
bigcom43         0.000000e+00  0.000000e+00
bigcom44         4.122861e-38  1.585475e-03
bigcom46        -3.153387e-38 -1.221929e-03
bigcom47         0.000000e+00  0.000000e+00
bigcom49         0.000000e+00  0.000000e+00
bigcom50         0.000000e+00  0.000000e+00
bigcom51         0.000000e+00  0.000000e+00
bigcom52         0.000000e+00  0.000000e+00
bigcom54         0.000000e+00  0.000000e+00
bigcom56         0.000000e+00  0.000000e+00
bigcom62         0.000000e+00  0.000000e+00
bigcom66         0.000000e+00  0.000000e+00
bigcom68         0.000000e+00  0.000000e+00
bigcom69         0.000000e+00  0.000000e+00
bigcom71        -3.153387e-38 -1.212957e-03
bigcom72         0.000000e+00  0.000000e+00
bigcom73        -3.153387e-38 -1.218365e-03
bigcom74         0.000000e+00  0.000000e+00
bigcom75         0.000000e+00  0.000000e+00
bigcom76         0.000000e+00  0.000000e+00
bigcom77         0.000000e+00  0.000000e+00
bigcom79         0.000000e+00  0.000000e+00
bigcom80         0.000000e+00  0.000000e+00
bigcom82        -3.153387e-38 -1.220347e-03
bigcom83         0.000000e+00  0.000000e+00
bigcom84         0.000000e+00  0.000000e+00
bigcom85         0.000000e+00  0.000000e+00
bigcom87         0.000000e+00  0.000000e+00
bigcom89         0.000000e+00  0.000000e+00
bigcom91         0.000000e+00  0.000000e+00
bigcom92        -3.156566e-38 -1.219314e-03
bigcom93         0.000000e+00  0.000000e+00
bigcom96         0.000000e+00  0.000000e+00
bigcom97        -3.156566e-38 -1.222165e-03
bigcom98         0.000000e+00  0.000000e+00
bigcom99         0.000000e+00  0.000000e+00
bigcom101        4.745031e-37  1.823700e-02
bigcom104       -3.153387e-38 -1.206624e-03
bigcom106        0.000000e+00  0.000000e+00
bigcom109        0.000000e+00  0.000000e+00
bigcom113        0.000000e+00  0.000000e+00
bigcom116       -3.156566e-38 -1.219335e-03
bigcom120        0.000000e+00  0.000000e+00
bigcom123        0.000000e+00  0.000000e+00
bigcom126        0.000000e+00  0.000000e+00
bigcom127        0.000000e+00  0.000000e+00
bigcom137        0.000000e+00  0.000000e+00
bigcom139        0.000000e+00  0.000000e+00
bigcom140        0.000000e+00  0.000000e+00
bigcom143        0.000000e+00  0.000000e+00
bigcom145        0.000000e+00  0.000000e+00
bigcom146        0.000000e+00  0.000000e+00
bigcom147       -3.153387e-38 -1.218619e-03
bigcom149        0.000000e+00  0.000000e+00
bigcom153        0.000000e+00  0.000000e+00
bigcom154       -3.153387e-38 -1.213644e-03
bigcom156        0.000000e+00  0.000000e+00
bigcom157        0.000000e+00  0.000000e+00
bigcom158        0.000000e+00  0.000000e+00
bigcom160        0.000000e+00  0.000000e+00
bigcom161        0.000000e+00  0.000000e+00
bigcom162        0.000000e+00  0.000000e+00
bigcom164        0.000000e+00  0.000000e+00
bigcom166        0.000000e+00  0.000000e+00
bigcom167       -3.153387e-38 -1.216542e-03
bigcom171        0.000000e+00  0.000000e+00
bigcom173        0.000000e+00  0.000000e+00
bigcom175        0.000000e+00  0.000000e+00
bigcom176        0.000000e+00  0.000000e+00
bigcom177        0.000000e+00  0.000000e+00
bigcom178        0.000000e+00  0.000000e+00
bigcom180        0.000000e+00  0.000000e+00
bigcom181       -3.153387e-38 -1.216326e-03
bigcom184        0.000000e+00  0.000000e+00
bigcom186        0.000000e+00  0.000000e+00
bigcom187        0.000000e+00  0.000000e+00
bigcom189       -3.153387e-38 -1.217732e-03
bigcom194        0.000000e+00  0.000000e+00
bigcom195       -3.153387e-38 -1.217654e-03
bigcom196        0.000000e+00  0.000000e+00
bigcom204       -3.153387e-38 -1.215866e-03
bigcom205        0.000000e+00  0.000000e+00
bigcom212        0.000000e+00  0.000000e+00
bigcom214        0.000000e+00  0.000000e+00
bigcom222        0.000000e+00  0.000000e+00
bigcom223        0.000000e+00  0.000000e+00
bigcom226        0.000000e+00  0.000000e+00
bigcom227        0.000000e+00  0.000000e+00
bigcom229        0.000000e+00  0.000000e+00
bigcom233        0.000000e+00  0.000000e+00
bigcom236        0.000000e+00  0.000000e+00
bigcom237        0.000000e+00  0.000000e+00
bigcom246        0.000000e+00  0.000000e+00
bigcom248        0.000000e+00  0.000000e+00
bigcom249        0.000000e+00  0.000000e+00
bigcom250        0.000000e+00  0.000000e+00
bigcom254        0.000000e+00  0.000000e+00
bigcom266        0.000000e+00  0.000000e+00
bigcom269       -3.153387e-38 -1.213469e-03
bigcom272        0.000000e+00  0.000000e+00
bigcom274        1.376791e-37  5.285914e-03
bigcom281        0.000000e+00  0.000000e+00
bigcom291        0.000000e+00  0.000000e+00
bigcom292        0.000000e+00  0.000000e+00
bigcom295        0.000000e+00  0.000000e+00
bigcom299        0.000000e+00  0.000000e+00
bigcom301        0.000000e+00  0.000000e+00
bigcom306        0.000000e+00  0.000000e+00
bigcom309        0.000000e+00  0.000000e+00
bigcom314        0.000000e+00  0.000000e+00
bigcom321       -3.153387e-38 -1.216458e-03
bigcom341        0.000000e+00  0.000000e+00
bigcom350        0.000000e+00  0.000000e+00
bigcom353        0.000000e+00  0.000000e+00
bigcom359        0.000000e+00  0.000000e+00
bigcom363        0.000000e+00  0.000000e+00
bigcom365        0.000000e+00  0.000000e+00
bigcom385        0.000000e+00  0.000000e+00
bigcom386        0.000000e+00  0.000000e+00
bigcom408        0.000000e+00  0.000000e+00
bigcom412        0.000000e+00  0.000000e+00
bigcom480        0.000000e+00  0.000000e+00
spin_vertex      1.316426e-38  4.965672e-04
membership_s1   -3.310056e-38 -1.274163e-03
membership_s3    0.000000e+00  0.000000e+00
membership_s4    8.198872e-41  4.869580e-06
membership_s5    8.206525e-39  3.168408e-04
membership_s6   -3.169345e-38 -1.217632e-03
membership_s7    4.725133e-38  1.814252e-03
membership_s8    0.000000e+00  0.000000e+00
membership_s9    0.000000e+00  0.000000e+00
membership_s11   0.000000e+00  0.000000e+00
membership_s12   0.000000e+00  0.000000e+00
membership_s14   0.000000e+00  0.000000e+00
membership_s15  -3.169345e-38 -1.219253e-03
membership_s16   0.000000e+00  0.000000e+00
membership_s17   0.000000e+00  0.000000e+00
membership_s18   8.146895e-38  3.123275e-03
membership_s20   0.000000e+00  0.000000e+00
membership_s21  -3.162943e-38 -1.210121e-03
membership_s22   0.000000e+00  0.000000e+00
membership_s24  -3.153387e-38 -1.245181e-03
membership_s25   0.000000e+00  0.000000e+00
membership_s26   0.000000e+00  0.000000e+00
membership_s27  -1.761322e-38 -6.766869e-04
membership_s28   0.000000e+00  0.000000e+00
membership_s30   7.129366e-39  2.756505e-04
membership_s31  -3.221516e-38 -1.243791e-03
membership_s32   4.845900e-39  1.854946e-04
membership_s33   0.000000e+00  0.000000e+00
membership_s36  -9.330887e-39 -3.604600e-04
membership_s37  -3.169345e-38 -1.224883e-03
V1               1.291843e-38  5.109189e-04
V2              -6.190309e-38 -2.355717e-03
pdi             -1.905672e-35 -7.162906e-01
adhesion        -3.910351e-43 -1.561993e-08
cohesion         7.934712e-43  3.167634e-08
inner           -4.919540e-43 -1.829982e-08
outer           -3.879193e-42 -1.457121e-07
ioratio          1.442216e-38  5.352771e-04
comsize          4.889250e-42  1.833318e-07
[1] "Dataset: high_C Model GBM, run: 5 of 5 2015-06-17 22:58:30"
Iter   TrainDeviance   ValidDeviance   StepSize   Improve
     1        0.2920            -nan     0.0100   -0.0002
     2        0.2858            -nan     0.0100   -0.0001
     3        0.2811            -nan     0.0100   -0.0001
     4        0.2757            -nan     0.0100    0.0000
     5        0.2717            -nan     0.0100   -0.0001
     6        0.2698            -nan     0.0100   -0.0003
     7        0.2661            -nan     0.0100   -0.0001
     8        0.2624            -nan     0.0100   -0.0002
     9        0.2590            -nan     0.0100   -0.0004
    10        0.2565            -nan     0.0100   -0.0001
    20        0.2281            -nan     0.0100   -0.0001
    40        0.1870            -nan     0.0100   -0.0000
    60        0.1608            -nan     0.0100   -0.0001
    80        0.1418            -nan     0.0100   -0.0001
   100        0.1254            -nan     0.0100   -0.0002
   120        0.1111            -nan     0.0100   -0.0000
   140        0.1000            -nan     0.0100   -0.0001
   160        0.0902            -nan     0.0100   -0.0001
   180        0.0813            -nan     0.0100   -0.0001
   200        0.0745            -nan     0.0100   -0.0001
   203        0.0735            -nan     0.0100   -0.0002

[1] "GBM variable coefficients"
                            var     rel.inf
spin_vertex         spin_vertex 3.010808514
ratio4                   ratio4 3.003787026
V1                           V1 2.491496110
comsize                 comsize 2.380624806
bet                         bet 2.354820374
ratio5                   ratio5 2.220916353
third                     third 2.033607960
orbit2                   orbit2 2.018174298
orbit50                 orbit50 1.945037124
outer                     outer 1.873006234
inner                     inner 1.821460806
trans                     trans 1.784452365
knn                         knn 1.717447888
orbit55                 orbit55 1.633249400
walktrap_vertex walktrap_vertex 1.571713168
constraint           constraint 1.553786702
orbit62                 orbit62 1.455619420
orbit64                 orbit64 1.422774464
pagerank               pagerank 1.335413330
V2                           V2 1.275675851
adhesion               adhesion 1.262616653
graph0                   graph0 1.234318543
orbit49                 orbit49 1.211575940
orbit54                 orbit54 1.196707523
orbit18                 orbit18 1.179817098
orbit61                 orbit61 1.170045732
graph15                 graph15 1.161977119
orbit68                 orbit68 1.113458438
graph23                 graph23 1.113153739
graph2                   graph2 1.100207068
ioratio                 ioratio 1.084608717
orbit20                 orbit20 1.046211365
ratio6                   ratio6 0.992056819
graph22                 graph22 0.967581244
upto_sixth           upto_sixth 0.894207845
orbit44                 orbit44 0.889518888
graph5                   graph5 0.870945434
orbit63                 orbit63 0.868681181
graph6                   graph6 0.863158790
graph1                   graph1 0.860936925
orbit32                 orbit32 0.859033203
graph8                   graph8 0.840216777
graph3                   graph3 0.813996146
orbit39                 orbit39 0.798914569
orbit36                 orbit36 0.796314496
ratio1                   ratio1 0.794646774
orbit42                 orbit42 0.788991659
graph11                 graph11 0.746963302
orbit7                   orbit7 0.741893188
orbit56                 orbit56 0.733639782
orbit31                 orbit31 0.724336838
orbit46                 orbit46 0.697289891
graph10                 graph10 0.695542032
orbit45                 orbit45 0.682138134
orbit21                 orbit21 0.661695132
orbit23                 orbit23 0.657847699
graph29                 graph29 0.651480646
graph26                 graph26 0.640300973
graph24                 graph24 0.623340221
graph16                 graph16 0.612263155
graph19                 graph19 0.608346678
graph25                 graph25 0.597016074
orbit24                 orbit24 0.588828917
graph4                   graph4 0.587439312
graph7                   graph7 0.585036378
orbit28                 orbit28 0.584938730
orbit38                 orbit38 0.582354187
orbit25                 orbit25 0.579040051
orbit10                 orbit10 0.575621435
graph17                 graph17 0.573099579
orbit69                 orbit69 0.546211537
orbit19                 orbit19 0.529804951
cohesion               cohesion 0.508206841
membership_s30   membership_s30 0.480635739
orbit58                 orbit58 0.479540663
bigcom274             bigcom274 0.478442887
orbit16                 orbit16 0.475452636
orbit4                   orbit4 0.463082579
graph12                 graph12 0.455764468
orbit30                 orbit30 0.448443006
graph9                   graph9 0.437130179
orbit9                   orbit9 0.429714734
fifth                     fifth 0.413663801
graph27                 graph27 0.405680361
close                     close 0.399212409
graph21                 graph21 0.396054784
membership_s7     membership_s7 0.380291856
orbit70                 orbit70 0.373888993
graph14                 graph14 0.373743122
graph20                 graph20 0.360825156
upto_fifth           upto_fifth 0.339653176
orbit52                 orbit52 0.338118543
orbit22                 orbit22 0.335686792
orbit37                 orbit37 0.325564059
orbit5                   orbit5 0.321794616
ratio3                   ratio3 0.312513274
sixth                     sixth 0.310670412
ratio2                   ratio2 0.306902493
graph28                 graph28 0.297631898
fourth                   fourth 0.275352724
orbit51                 orbit51 0.274197791
orbit65                 orbit65 0.273812845
membership_s18   membership_s18 0.273460710
graph18                 graph18 0.273280491
graph13                 graph13 0.268700660
orbit26                 orbit26 0.268582974
orbit48                 orbit48 0.253818865
orbit67                 orbit67 0.253525252
orbit12                 orbit12 0.242217590
orbit13                 orbit13 0.241655019
orbit33                 orbit33 0.239319726
orbit41                 orbit41 0.230533625
orbit29                 orbit29 0.227156066
orbit15                 orbit15 0.224520612
orbit40                 orbit40 0.221840857
bigcom40               bigcom40 0.218635158
orbit43                 orbit43 0.210682246
orbit17                 orbit17 0.208202169
orbit27                 orbit27 0.198449528
coreness               coreness 0.189641136
orbit59                 orbit59 0.176518631
upto_second         upto_second 0.174388302
orbit35                 orbit35 0.173234932
bigcom4                 bigcom4 0.165726399
bigcom22               bigcom22 0.165376850
orbit6                   orbit6 0.161341869
second                   second 0.151973915
bigcom8                 bigcom8 0.151263381
orbit11                 orbit11 0.150686356
AP                           AP 0.133160243
membership_s32   membership_s32 0.127641670
orbit53                 orbit53 0.127204114
upto_third           upto_third 0.117531158
orbit57                 orbit57 0.103156237
orbit66                 orbit66 0.099680000
orbit47                 orbit47 0.093703199
upto_fourth         upto_fourth 0.082932808
membership_s4     membership_s4 0.081143206
selfinter             selfinter 0.080154004
hubscore               hubscore 0.078713197
membership_s27   membership_s27 0.045351920
pdi                         pdi 0.044223168
orbit71                 orbit71 0.036315855
bigcom1                 bigcom1 0.032454502
orbit1                   orbit1 0.017114424
evcent                   evcent 0.013683655
bigcom28               bigcom28 0.010887161
orbit60                 orbit60 0.004303625
orbit0                   orbit0 0.000000000
orbit3                   orbit3 0.000000000
orbit8                   orbit8 0.000000000
orbit14                 orbit14 0.000000000
orbit34                 orbit34 0.000000000
orbit72                 orbit72 0.000000000
ecc                         ecc 0.000000000
eccrad                   eccrad 0.000000000
first                     first 0.000000000
bigcom2                 bigcom2 0.000000000
bigcom3                 bigcom3 0.000000000
bigcom6                 bigcom6 0.000000000
bigcom9                 bigcom9 0.000000000
bigcom11               bigcom11 0.000000000
bigcom13               bigcom13 0.000000000
bigcom15               bigcom15 0.000000000
bigcom16               bigcom16 0.000000000
bigcom21               bigcom21 0.000000000
bigcom24               bigcom24 0.000000000
bigcom26               bigcom26 0.000000000
bigcom30               bigcom30 0.000000000
bigcom31               bigcom31 0.000000000
bigcom32               bigcom32 0.000000000
bigcom33               bigcom33 0.000000000
bigcom34               bigcom34 0.000000000
bigcom36               bigcom36 0.000000000
bigcom37               bigcom37 0.000000000
bigcom38               bigcom38 0.000000000
bigcom39               bigcom39 0.000000000
bigcom43               bigcom43 0.000000000
bigcom44               bigcom44 0.000000000
bigcom46               bigcom46 0.000000000
bigcom47               bigcom47 0.000000000
bigcom49               bigcom49 0.000000000
bigcom50               bigcom50 0.000000000
bigcom51               bigcom51 0.000000000
bigcom52               bigcom52 0.000000000
bigcom54               bigcom54 0.000000000
bigcom56               bigcom56 0.000000000
bigcom62               bigcom62 0.000000000
bigcom66               bigcom66 0.000000000
bigcom68               bigcom68 0.000000000
bigcom69               bigcom69 0.000000000
bigcom71               bigcom71 0.000000000
bigcom72               bigcom72 0.000000000
bigcom73               bigcom73 0.000000000
bigcom74               bigcom74 0.000000000
bigcom75               bigcom75 0.000000000
bigcom76               bigcom76 0.000000000
bigcom77               bigcom77 0.000000000
bigcom79               bigcom79 0.000000000
bigcom80               bigcom80 0.000000000
bigcom82               bigcom82 0.000000000
bigcom83               bigcom83 0.000000000
bigcom84               bigcom84 0.000000000
bigcom85               bigcom85 0.000000000
bigcom87               bigcom87 0.000000000
bigcom89               bigcom89 0.000000000
bigcom91               bigcom91 0.000000000
bigcom92               bigcom92 0.000000000
bigcom93               bigcom93 0.000000000
bigcom96               bigcom96 0.000000000
bigcom97               bigcom97 0.000000000
bigcom98               bigcom98 0.000000000
bigcom99               bigcom99 0.000000000
bigcom101             bigcom101 0.000000000
bigcom104             bigcom104 0.000000000
bigcom106             bigcom106 0.000000000
bigcom109             bigcom109 0.000000000
bigcom113             bigcom113 0.000000000
bigcom116             bigcom116 0.000000000
bigcom120             bigcom120 0.000000000
bigcom123             bigcom123 0.000000000
bigcom126             bigcom126 0.000000000
bigcom127             bigcom127 0.000000000
bigcom137             bigcom137 0.000000000
bigcom139             bigcom139 0.000000000
bigcom140             bigcom140 0.000000000
bigcom143             bigcom143 0.000000000
bigcom145             bigcom145 0.000000000
bigcom146             bigcom146 0.000000000
bigcom147             bigcom147 0.000000000
bigcom149             bigcom149 0.000000000
bigcom153             bigcom153 0.000000000
bigcom154             bigcom154 0.000000000
bigcom156             bigcom156 0.000000000
bigcom157             bigcom157 0.000000000
bigcom158             bigcom158 0.000000000
bigcom160             bigcom160 0.000000000
bigcom161             bigcom161 0.000000000
bigcom162             bigcom162 0.000000000
bigcom164             bigcom164 0.000000000
bigcom166             bigcom166 0.000000000
bigcom167             bigcom167 0.000000000
bigcom171             bigcom171 0.000000000
bigcom173             bigcom173 0.000000000
bigcom175             bigcom175 0.000000000
bigcom176             bigcom176 0.000000000
bigcom177             bigcom177 0.000000000
bigcom178             bigcom178 0.000000000
bigcom180             bigcom180 0.000000000
bigcom181             bigcom181 0.000000000
bigcom184             bigcom184 0.000000000
bigcom186             bigcom186 0.000000000
bigcom187             bigcom187 0.000000000
bigcom189             bigcom189 0.000000000
bigcom194             bigcom194 0.000000000
bigcom195             bigcom195 0.000000000
bigcom196             bigcom196 0.000000000
bigcom204             bigcom204 0.000000000
bigcom205             bigcom205 0.000000000
bigcom212             bigcom212 0.000000000
bigcom214             bigcom214 0.000000000
bigcom222             bigcom222 0.000000000
bigcom223             bigcom223 0.000000000
bigcom226             bigcom226 0.000000000
bigcom227             bigcom227 0.000000000
bigcom229             bigcom229 0.000000000
bigcom233             bigcom233 0.000000000
bigcom236             bigcom236 0.000000000
bigcom237             bigcom237 0.000000000
bigcom246             bigcom246 0.000000000
bigcom248             bigcom248 0.000000000
bigcom249             bigcom249 0.000000000
bigcom250             bigcom250 0.000000000
bigcom254             bigcom254 0.000000000
bigcom266             bigcom266 0.000000000
bigcom269             bigcom269 0.000000000
bigcom272             bigcom272 0.000000000
bigcom281             bigcom281 0.000000000
bigcom291             bigcom291 0.000000000
bigcom292             bigcom292 0.000000000
bigcom295             bigcom295 0.000000000
bigcom299             bigcom299 0.000000000
bigcom301             bigcom301 0.000000000
bigcom306             bigcom306 0.000000000
bigcom309             bigcom309 0.000000000
bigcom314             bigcom314 0.000000000
bigcom321             bigcom321 0.000000000
bigcom341             bigcom341 0.000000000
bigcom350             bigcom350 0.000000000
bigcom353             bigcom353 0.000000000
bigcom359             bigcom359 0.000000000
bigcom363             bigcom363 0.000000000
bigcom365             bigcom365 0.000000000
bigcom385             bigcom385 0.000000000
bigcom386             bigcom386 0.000000000
bigcom408             bigcom408 0.000000000
bigcom412             bigcom412 0.000000000
bigcom480             bigcom480 0.000000000
membership_s1     membership_s1 0.000000000
membership_s3     membership_s3 0.000000000
membership_s5     membership_s5 0.000000000
membership_s6     membership_s6 0.000000000
membership_s8     membership_s8 0.000000000
membership_s9     membership_s9 0.000000000
membership_s11   membership_s11 0.000000000
membership_s12   membership_s12 0.000000000
membership_s14   membership_s14 0.000000000
membership_s15   membership_s15 0.000000000
membership_s16   membership_s16 0.000000000
membership_s17   membership_s17 0.000000000
membership_s20   membership_s20 0.000000000
membership_s21   membership_s21 0.000000000
membership_s22   membership_s22 0.000000000
membership_s24   membership_s24 0.000000000
membership_s25   membership_s25 0.000000000
membership_s26   membership_s26 0.000000000
membership_s28   membership_s28 0.000000000
membership_s31   membership_s31 0.000000000
membership_s33   membership_s33 0.000000000
membership_s36   membership_s36 0.000000000
membership_s37   membership_s37 0.000000000
[1] "Dataset: high_C Model RF, run: 5 of 5 2015-06-17 22:58:51"
     |      Out-of-bag   |
Tree |      MSE  %Var(y) |
   1 |  0.06488   197.64 |
   2 |  0.05628   171.45 |
   3 |  0.05771   175.81 |
   4 |  0.05666   172.61 |
   5 |  0.05329   162.36 |
   6 |  0.04861   148.09 |
   7 |  0.04656   141.83 |
   8 |   0.0449   136.79 |
   9 |  0.04581   139.54 |
  10 |  0.04544   138.43 |
  11 |  0.04551   138.63 |
  12 |  0.04643   141.43 |
  13 |  0.04543   138.40 |
  14 |  0.04473   136.25 |
  15 |  0.04313   131.40 |
  16 |  0.04289   130.65 |
  17 |  0.04286   130.56 |
  18 |  0.04259   129.75 |
  19 |  0.04226   128.73 |
  20 |   0.0414   126.11 |
  21 |  0.04113   125.28 |
  22 |  0.04065   123.83 |
  23 |  0.04044   123.21 |
  24 |   0.0401   122.16 |
  25 |  0.03927   119.63 |
  26 |  0.03905   118.96 |
  27 |  0.03906   118.98 |
  28 |  0.03922   119.47 |
  29 |  0.03914   119.25 |
  30 |  0.03925   119.57 |
  31 |  0.03893   118.59 |
  32 |  0.03889   118.48 |
  33 |  0.03877   118.11 |
  34 |  0.03896   118.70 |
  35 |  0.03874   118.00 |
  36 |  0.03855   117.45 |
  37 |   0.0384   116.98 |
  38 |  0.03822   116.42 |
  39 |  0.03827   116.58 |
  40 |  0.03838   116.92 |
  41 |  0.03831   116.72 |
  42 |  0.03831   116.71 |
  43 |  0.03832   116.74 |
  44 |  0.03828   116.61 |
  45 |  0.03836   116.87 |
  46 |  0.03842   117.04 |
  47 |  0.03845   117.14 |
  48 |  0.03831   116.72 |
  49 |  0.03818   116.31 |
  50 |  0.03811   116.09 |
  51 |  0.03821   116.39 |
  52 |  0.03822   116.43 |
  53 |  0.03813   116.17 |
  54 |  0.03801   115.80 |
  55 |  0.03787   115.35 |
  56 |  0.03795   115.62 |
  57 |  0.03791   115.48 |
  58 |  0.03778   115.11 |
  59 |   0.0378   115.15 |
  60 |  0.03782   115.20 |
  61 |  0.03782   115.23 |
  62 |  0.03773   114.94 |
  63 |  0.03777   115.06 |
  64 |  0.03775   115.01 |
  65 |  0.03781   115.20 |
  66 |  0.03773   114.94 |
  67 |  0.03774   114.97 |
  68 |  0.03779   115.11 |
  69 |  0.03779   115.13 |
  70 |  0.03782   115.21 |
  71 |  0.03787   115.36 |
  72 |  0.03788   115.39 |
  73 |  0.03782   115.22 |
  74 |  0.03782   115.22 |
  75 |   0.0378   115.16 |
  76 |  0.03774   114.97 |
  77 |  0.03774   114.97 |
  78 |  0.03775   115.00 |
  79 |  0.03769   114.82 |
  80 |  0.03772   114.92 |
  81 |  0.03767   114.76 |
  82 |  0.03772   114.90 |
  83 |  0.03766   114.74 |
  84 |  0.03765   114.70 |
  85 |  0.03767   114.76 |
  86 |  0.03771   114.88 |
  87 |  0.03771   114.88 |
  88 |  0.03771   114.87 |
  89 |  0.03771   114.88 |
  90 |  0.03772   114.90 |
  91 |  0.03772   114.92 |
  92 |  0.03778   115.08 |
  93 |  0.03778   115.08 |
  94 |  0.03766   114.72 |
  95 |  0.03759   114.52 |
  96 |  0.03758   114.48 |
  97 |  0.03758   114.48 |
  98 |  0.03758   114.49 |
  99 |  0.03758   114.47 |
 100 |  0.03749   114.21 |
[1] "Random Forest variable coefficients"
                      %IncMSE IncNodePurity
graph5           4.624864e-03  2.186656e-01
graph6           5.060378e-04  1.044353e-01
graph7           6.804760e-04  1.097358e-01
graph8           2.745097e-03  1.827130e-01
graph9           2.367458e-03  1.999587e-02
graph10          8.232653e-04  1.633097e-01
graph11          1.343758e-03  1.763794e-01
graph12          2.120407e-04  9.577416e-02
graph13          7.817547e-04  5.651396e-02
graph14          4.048299e-04  1.368717e-01
graph15          4.185913e-03  1.905176e-01
graph16          2.300199e-03  2.015163e-01
graph17          3.050841e-03  2.114267e-01
graph18          2.195301e-03  5.501128e-02
graph19          2.682932e-03  1.699349e-01
graph20          2.097007e-03  1.199044e-01
graph21          6.871750e-04  1.028443e-01
graph22          2.132956e-03  2.533623e-01
graph23          7.675934e-04  6.152393e-02
graph24          4.007006e-03  1.906228e-01
graph25          5.947375e-03  1.876926e-01
graph26          3.295165e-03  2.038186e-01
graph27          1.248703e-03  1.363567e-01
graph28          3.128374e-03  6.795933e-02
graph29          4.163853e-03  1.084628e-01
orbit0           3.077427e-04  5.303229e-02
orbit1           1.381786e-03  6.487363e-02
orbit2           1.510683e-03  5.849316e-01
orbit3           1.305689e-03  9.430982e-02
orbit4           1.507657e-03  1.042036e-01
orbit5           2.882974e-03  1.547532e-01
orbit6           1.315369e-03  2.115083e-01
orbit7           2.646110e-03  4.049240e-01
orbit8           4.084088e-03  2.242388e-01
orbit9           2.695415e-03  1.132856e-01
orbit10          1.885626e-03  1.016594e-01
orbit11          4.585471e-03  2.277645e-01
orbit12          1.946797e-03  1.856798e-01
orbit13          1.006056e-02  2.596927e-01
orbit14          4.080024e-03  1.739246e-01
orbit15          3.203225e-03  7.959661e-02
orbit16          3.284663e-04  5.388731e-02
orbit17          1.465857e-03  2.491976e-01
orbit18          2.016772e-03  2.503260e-01
orbit19          6.516513e-04  9.023516e-02
orbit20          1.501398e-03  1.374372e-01
orbit21          1.615964e-03  1.573819e-01
orbit22          3.638927e-04  8.349012e-02
orbit23          3.567218e-03  3.848441e-01
orbit24          3.272981e-03  1.747502e-01
orbit25          1.159880e-03  1.331329e-01
orbit26          1.712037e-03  1.378620e-01
orbit27          3.256689e-03  1.323782e-01
orbit28          1.024646e-03  1.190475e-01
orbit29          2.741912e-03  1.276438e-01
orbit30          5.822175e-03  1.268684e-01
orbit31          5.204408e-04  2.639491e-01
orbit32          4.970860e-04  2.728674e-01
orbit33          2.037352e-03  9.612076e-02
orbit34          2.090972e-03  2.497492e-01
orbit35          1.112076e-03  7.060279e-02
orbit36          4.300735e-03  3.003621e-01
orbit37          1.647977e-03  8.656313e-02
orbit38          3.212097e-03  2.491478e-01
orbit39          1.205523e-03  5.616493e-02
orbit40          8.953755e-04  8.493012e-02
orbit41          2.091684e-03  2.329657e-01
orbit42          2.646578e-03  1.871719e-01
orbit43          9.049576e-04  1.299263e-01
orbit44          7.162916e-03  2.456089e-01
orbit45          1.930684e-03  1.031327e-01
orbit46          1.695132e-03  1.367117e-01
orbit47          2.203771e-03  2.988103e-02
orbit48          9.297257e-04  1.059204e-01
orbit49          3.359684e-03  3.049134e-01
orbit50          8.642456e-03  3.104517e-01
orbit51          8.999548e-04  3.291799e-02
orbit52          8.803425e-04  2.748130e-01
orbit53          1.129428e-03  9.872564e-02
orbit54          1.106889e-03  1.607745e-01
orbit55          1.246326e-02  4.288469e-01
orbit56          3.958600e-03  2.899584e-01
orbit57          2.282125e-03  1.335336e-01
orbit58          9.086641e-04  1.392904e-01
orbit59          1.249940e-03  1.041288e-01
orbit60          7.843843e-03  1.925004e-01
orbit61          5.940013e-03  2.147865e-01
orbit62          2.115026e-03  2.417274e-01
orbit63          3.708172e-03  3.754250e-01
orbit64          9.360529e-03  3.214207e-01
orbit65          3.389373e-04  1.630750e-01
orbit66          2.048495e-03  1.228994e-01
orbit67          3.867845e-03  1.086073e-01
orbit68          3.641749e-03  2.729192e-01
orbit69          1.272277e-02  3.815864e-01
orbit70          2.132361e-03  1.135561e-01
orbit71          1.536555e-03  8.334556e-02
orbit72          2.920122e-03  2.630985e-01
AP               9.454033e-05  5.385714e-02
bet              2.984026e-03  4.280037e-01
ecc              0.000000e+00  6.938894e-20
eccrad          -5.376344e-05  1.692308e-02
close            1.609254e-03  6.325317e-02
constraint       1.576786e-03  2.567763e-01
coreness         6.229061e-04  1.909836e-02
knn              9.051644e-04  2.427531e-01
hubscore         3.761399e-03  1.586698e-01
pagerank         2.370195e-03  4.246062e-01
trans            3.111525e-03  2.081403e-01
evcent           2.435141e-03  1.214527e-01
first            2.924685e-03  2.244238e-01
upto_second      8.305510e-04  9.516698e-02
upto_third       8.638878e-04  1.074290e-01
upto_fourth      4.720993e-04  4.851338e-02
upto_fifth       1.608081e-04  3.103652e-02
upto_sixth       1.347702e-03  3.253651e-01
second           1.513532e-03  6.618593e-02
third            3.607906e-03  4.077984e-01
fourth           2.241091e-03  1.905178e-01
fifth            2.027060e-03  2.832678e-01
sixth            7.042492e-04  2.214780e-01
ratio1           3.314926e-04  5.969341e-01
ratio2           6.458908e-04  1.212939e-01
ratio3           1.195491e-03  3.134936e-01
ratio4           1.672721e-03  5.260483e-01
ratio5          -3.340050e-05  6.119673e-01
ratio6           8.525148e-04  1.846518e-01
selfinter       -2.695418e-05  2.386905e-02
walktrap_vertex  5.606363e-05  3.642155e-01
bigcom1          2.556993e-05  2.296855e-02
bigcom2          0.000000e+00  0.000000e+00
bigcom3          0.000000e+00  0.000000e+00
bigcom4          2.662423e-04  1.941126e-02
bigcom6          0.000000e+00  0.000000e+00
bigcom8          8.970089e-05  5.849964e-02
bigcom9          0.000000e+00  0.000000e+00
bigcom11         0.000000e+00  0.000000e+00
bigcom13         0.000000e+00  0.000000e+00
bigcom15         0.000000e+00  0.000000e+00
bigcom16         0.000000e+00  0.000000e+00
bigcom21         0.000000e+00  8.571429e-03
bigcom22         5.817306e-05  9.596778e-02
bigcom24         0.000000e+00  0.000000e+00
bigcom26         0.000000e+00  3.469447e-20
bigcom28         5.167959e-05  1.762046e-04
bigcom30         0.000000e+00  0.000000e+00
bigcom31         0.000000e+00  0.000000e+00
bigcom32         0.000000e+00  0.000000e+00
bigcom33         0.000000e+00  0.000000e+00
bigcom34         0.000000e+00  0.000000e+00
bigcom36         0.000000e+00  0.000000e+00
bigcom37         0.000000e+00  0.000000e+00
bigcom38         0.000000e+00  0.000000e+00
bigcom39         0.000000e+00  0.000000e+00
bigcom40         7.964802e-05  6.720004e-02
bigcom43         0.000000e+00  0.000000e+00
bigcom44         0.000000e+00  0.000000e+00
bigcom46         0.000000e+00  0.000000e+00
bigcom47         0.000000e+00  0.000000e+00
bigcom49         0.000000e+00  0.000000e+00
bigcom50         0.000000e+00  0.000000e+00
bigcom51         0.000000e+00  0.000000e+00
bigcom52         0.000000e+00  0.000000e+00
bigcom54         0.000000e+00  0.000000e+00
bigcom56         0.000000e+00  0.000000e+00
bigcom62         0.000000e+00  0.000000e+00
bigcom66         0.000000e+00  0.000000e+00
bigcom68         0.000000e+00  0.000000e+00
bigcom69         0.000000e+00  0.000000e+00
bigcom71         0.000000e+00  0.000000e+00
bigcom72         0.000000e+00  0.000000e+00
bigcom73         0.000000e+00  0.000000e+00
bigcom74         0.000000e+00  0.000000e+00
bigcom75         0.000000e+00  0.000000e+00
bigcom76         0.000000e+00  0.000000e+00
bigcom77         0.000000e+00  0.000000e+00
bigcom79         0.000000e+00  0.000000e+00
bigcom80         0.000000e+00  0.000000e+00
bigcom82         0.000000e+00  0.000000e+00
bigcom83         0.000000e+00  0.000000e+00
bigcom84         0.000000e+00  0.000000e+00
bigcom85         0.000000e+00  0.000000e+00
bigcom87         0.000000e+00  0.000000e+00
bigcom89         0.000000e+00  0.000000e+00
bigcom91         0.000000e+00  0.000000e+00
bigcom92         0.000000e+00  0.000000e+00
bigcom93         0.000000e+00  0.000000e+00
bigcom96         0.000000e+00  0.000000e+00
bigcom97         0.000000e+00  0.000000e+00
bigcom98         0.000000e+00  0.000000e+00
bigcom99         0.000000e+00  0.000000e+00
bigcom101       -7.718458e-05  5.198525e-01
bigcom104        0.000000e+00  0.000000e+00
bigcom106        0.000000e+00  0.000000e+00
bigcom109        0.000000e+00  0.000000e+00
bigcom113        0.000000e+00  0.000000e+00
bigcom116        0.000000e+00  0.000000e+00
bigcom120        0.000000e+00  0.000000e+00
bigcom123        0.000000e+00  0.000000e+00
bigcom126        0.000000e+00  0.000000e+00
bigcom127        0.000000e+00  0.000000e+00
bigcom137        0.000000e+00  0.000000e+00
bigcom139        0.000000e+00  0.000000e+00
bigcom140        0.000000e+00  0.000000e+00
bigcom143        0.000000e+00  0.000000e+00
bigcom145        0.000000e+00  0.000000e+00
bigcom146        0.000000e+00  0.000000e+00
bigcom147        0.000000e+00  8.888889e-03
bigcom149        0.000000e+00  0.000000e+00
bigcom153        0.000000e+00  0.000000e+00
bigcom154       -7.943712e-05  5.384151e-01
bigcom156        0.000000e+00  0.000000e+00
bigcom157        0.000000e+00  0.000000e+00
bigcom158        0.000000e+00  0.000000e+00
bigcom160        0.000000e+00  0.000000e+00
bigcom161        0.000000e+00  0.000000e+00
bigcom162        0.000000e+00  0.000000e+00
bigcom164        0.000000e+00  0.000000e+00
bigcom166        0.000000e+00  0.000000e+00
bigcom167        0.000000e+00  0.000000e+00
bigcom171        0.000000e+00  0.000000e+00
bigcom173        0.000000e+00  0.000000e+00
bigcom175        0.000000e+00  0.000000e+00
bigcom176        0.000000e+00  0.000000e+00
bigcom177        0.000000e+00  0.000000e+00
bigcom178        0.000000e+00  0.000000e+00
bigcom180        0.000000e+00  0.000000e+00
bigcom181        0.000000e+00  0.000000e+00
bigcom184        0.000000e+00  0.000000e+00
bigcom186        0.000000e+00  0.000000e+00
bigcom187        0.000000e+00  0.000000e+00
bigcom189        0.000000e+00  0.000000e+00
bigcom194        0.000000e+00  0.000000e+00
bigcom195        0.000000e+00  0.000000e+00
bigcom196        0.000000e+00  0.000000e+00
bigcom204        0.000000e+00  0.000000e+00
bigcom205        0.000000e+00  0.000000e+00
bigcom212        0.000000e+00  0.000000e+00
bigcom214        0.000000e+00  0.000000e+00
bigcom222        0.000000e+00  0.000000e+00
bigcom223        0.000000e+00  0.000000e+00
bigcom226        0.000000e+00  0.000000e+00
bigcom227        0.000000e+00  0.000000e+00
bigcom229        0.000000e+00  0.000000e+00
bigcom233        0.000000e+00  0.000000e+00
bigcom236        0.000000e+00  0.000000e+00
bigcom237        0.000000e+00  0.000000e+00
bigcom246        0.000000e+00  0.000000e+00
bigcom248        0.000000e+00  0.000000e+00
bigcom249        0.000000e+00  0.000000e+00
bigcom250        0.000000e+00  0.000000e+00
bigcom254        0.000000e+00  0.000000e+00
bigcom266        0.000000e+00  0.000000e+00
bigcom269        0.000000e+00  0.000000e+00
bigcom272        0.000000e+00  0.000000e+00
bigcom274       -1.670663e-04  2.088670e-01
bigcom281        0.000000e+00  0.000000e+00
bigcom291        0.000000e+00  0.000000e+00
bigcom292        0.000000e+00  0.000000e+00
bigcom295        0.000000e+00  0.000000e+00
bigcom299        0.000000e+00  0.000000e+00
bigcom301        0.000000e+00  0.000000e+00
bigcom306        0.000000e+00  0.000000e+00
bigcom309        0.000000e+00  0.000000e+00
bigcom314        0.000000e+00  0.000000e+00
bigcom321        0.000000e+00  0.000000e+00
bigcom341        0.000000e+00  0.000000e+00
bigcom350        0.000000e+00  0.000000e+00
bigcom353        0.000000e+00  0.000000e+00
bigcom359        0.000000e+00  0.000000e+00
bigcom363        0.000000e+00  0.000000e+00
bigcom365        0.000000e+00  0.000000e+00
bigcom385        0.000000e+00  0.000000e+00
bigcom386        0.000000e+00  0.000000e+00
bigcom408        0.000000e+00  0.000000e+00
bigcom412        0.000000e+00  0.000000e+00
bigcom480        0.000000e+00  0.000000e+00
spin_vertex      4.518285e-04  1.164170e+00
membership_s1    0.000000e+00  1.040834e-19
membership_s3    0.000000e+00  0.000000e+00
membership_s4    1.037034e-04  1.159295e-01
membership_s5   -2.610966e-05  1.500000e-02
membership_s6    0.000000e+00  0.000000e+00
membership_s7    4.749919e-05  8.039459e-02
membership_s8    0.000000e+00  0.000000e+00
membership_s9    0.000000e+00  0.000000e+00
membership_s11   0.000000e+00  0.000000e+00
membership_s12   0.000000e+00  0.000000e+00
membership_s14   0.000000e+00  0.000000e+00
membership_s15   0.000000e+00  1.040834e-19
membership_s16   0.000000e+00  0.000000e+00
membership_s17   0.000000e+00  0.000000e+00
membership_s18   2.506266e-05  4.472556e-02
membership_s20   0.000000e+00  0.000000e+00
membership_s21   0.000000e+00  0.000000e+00
membership_s22   0.000000e+00  0.000000e+00
membership_s24   0.000000e+00  0.000000e+00
membership_s25   0.000000e+00  0.000000e+00
membership_s26   0.000000e+00  0.000000e+00
membership_s27  -3.199419e-05  3.216215e-02
membership_s28   0.000000e+00  0.000000e+00
membership_s30   1.596102e-04  5.611280e-03
membership_s31   0.000000e+00  0.000000e+00
membership_s32   2.353834e-05  4.730644e-03
membership_s33   0.000000e+00  0.000000e+00
membership_s36   0.000000e+00  3.122502e-19
membership_s37   0.000000e+00  0.000000e+00
V1               9.898570e-04  4.803840e-01
V2               9.709344e-04  2.868913e-01
pdi              1.900645e-04  8.425884e-02
adhesion         1.470335e-03  3.316182e-01
cohesion         2.105614e-03  3.318052e-01
inner            2.017001e-03  3.560124e-01
outer            1.915721e-03  5.644229e-01
ioratio          3.659411e-03  3.771859e-01
comsize          2.070542e-03  6.695631e-01
[1] "Dataset: high_C Model GLM, run: 5 of 5 2015-06-17 22:59:00"
[1] "glmnet variable coefficients"
                         [,1]          [,2]
(Intercept)     -3.347395e+00 -4.291007e+00
graph0          -2.607972e-41 -1.026778e-06
graph1          -2.471360e-44 -9.383293e-10
graph2           5.257699e-42  1.937895e-07
graph3          -1.273370e-45 -4.969059e-11
graph4          -2.731804e-47 -1.009685e-12
graph5           3.473478e-44  1.100868e-09
graph6          -4.315688e-45 -1.683307e-10
graph7           1.233965e-43  4.317476e-09
graph8           9.095878e-42  3.462459e-07
graph9          -2.798430e-47 -1.098165e-12
graph10         -8.622705e-49 -3.252412e-14
graph11         -5.068794e-50 -1.860626e-15
graph12         -5.406938e-47 -2.113103e-12
graph13         -1.496788e-46 -6.111865e-12
graph14         -4.228603e-48 -1.551423e-13
graph15         -1.115660e-44 -4.484326e-10
graph16         -1.854317e-46 -7.214025e-12
graph17         -1.733632e-46 -6.790333e-12
graph18         -4.372321e-46 -2.265750e-11
graph19         -5.587226e-46 -2.354564e-11
graph20          6.595623e-45  2.439794e-10
graph21         -2.066571e-45 -9.099145e-11
graph22         -2.016643e-44 -8.283831e-10
graph23         -2.490126e-45 -1.115721e-10
graph24          2.398860e-45  6.868714e-11
graph25          8.487222e-44  3.213806e-09
graph26          2.574636e-44  8.805069e-10
graph27          8.005992e-43  3.078981e-08
graph28          7.512247e-43  2.847221e-08
graph29          1.263173e-41  4.855220e-07
orbit0          -2.607972e-41 -1.026712e-06
orbit1           8.285967e-44  1.528511e-09
orbit2          -2.562779e-44 -9.699751e-10
orbit3           5.257699e-42  1.937925e-07
orbit4           2.826815e-45  7.691320e-11
orbit5          -1.389231e-45 -5.404622e-11
orbit6           1.715505e-45  6.386099e-11
orbit7          -2.808349e-47 -1.037986e-12
orbit8           3.473478e-44  1.101196e-09
orbit9           5.454428e-43  2.041002e-08
orbit10          3.979419e-44  1.491972e-09
orbit11         -8.936653e-45 -3.437856e-10
orbit12          2.407701e-42  9.178736e-08
orbit13         -8.122295e-44 -3.749961e-09
orbit14          9.095878e-42  3.462317e-07
orbit15          2.999048e-46  1.081491e-11
orbit16         -3.549779e-47 -1.381953e-12
orbit17         -1.521864e-46 -6.128503e-12
orbit18         -1.024570e-46 -4.129619e-12
orbit19          1.089161e-46  4.100487e-12
orbit20         -1.493391e-47 -6.011581e-13
orbit21         -8.717856e-49 -3.261613e-14
orbit22          2.212799e-48  8.311080e-14
orbit23         -5.217500e-50 -1.916071e-15
orbit24          4.503034e-45  1.719665e-10
orbit25         -1.393984e-47 -2.415810e-12
orbit26         -6.341446e-47 -2.461298e-12
orbit27          9.083001e-45  3.359806e-10
orbit28         -1.168537e-45 -4.581211e-11
orbit29          1.480136e-45  5.570289e-11
orbit30         -6.379629e-46 -2.531660e-11
orbit31          9.698291e-46  3.689557e-11
orbit32          1.663621e-46  6.395456e-12
orbit33         -6.154263e-48 -2.288198e-13
orbit34         -1.115660e-44 -4.484294e-10
orbit35          2.289088e-44  8.584883e-10
orbit36         -1.963124e-45 -7.891741e-11
orbit37          3.464501e-47 -1.254612e-12
orbit38         -2.269446e-46 -8.670872e-12
orbit39          6.095607e-44  2.323482e-09
orbit40          3.321918e-45  1.227948e-10
orbit41          1.944988e-45  7.416444e-11
orbit42         -5.013791e-46 -1.928650e-11
orbit43          3.851661e-44  1.469737e-09
orbit44         -1.293204e-44 -5.051091e-10
orbit45          1.563389e-43  5.982856e-09
orbit46          3.328163e-44  1.272762e-09
orbit47         -3.016237e-45 -1.181127e-10
orbit48         -7.244780e-46 -3.364029e-11
orbit49          8.327381e-44  3.093140e-09
orbit50          2.425429e-45  8.871486e-11
orbit51          1.303392e-44  4.644980e-10
orbit52          7.612976e-44  2.827579e-09
orbit53         -8.316553e-45 -3.374715e-10
orbit54          2.223231e-43  8.432454e-09
orbit55         -4.151843e-44 -1.657624e-09
orbit56          8.311064e-43  3.161417e-08
orbit57          8.313310e-45  2.899246e-10
orbit58         -2.096069e-44 -8.279797e-10
orbit59          2.094639e-43  8.021580e-09
orbit60          1.091899e-44  3.684079e-10
orbit61         -3.275754e-44 -1.326547e-09
orbit62          1.588224e-42  6.092190e-08
orbit63          1.556334e-43  5.930108e-09
orbit64          1.595689e-43  5.955111e-09
orbit65          1.855772e-42  7.052380e-08
orbit66          2.915720e-43  1.102282e-08
orbit67         -3.952260e-44 -1.726990e-09
orbit68          1.512204e-42  5.845205e-08
orbit69          5.178465e-43  1.853649e-08
orbit70          5.726854e-42  2.207818e-07
orbit71          5.846794e-43  2.169611e-08
orbit72          1.263173e-41  4.854659e-07
AP              -1.883641e-38 -7.410378e-04
bet             -4.237492e-45 -1.637880e-10
ecc             -1.581122e-39 -5.891065e-05
eccrad          -9.486731e-39 -3.534602e-04
close            8.184441e-39  7.082105e-05
constraint       7.129419e-38  3.032908e-03
coreness         1.947603e-39  7.475195e-05
knn              8.066425e-41  3.055784e-06
hubscore         2.115678e-38  7.753494e-04
pagerank        -1.299661e-35 -5.089855e-01
trans            2.572502e-37  1.006368e-02
evcent           2.151968e-38  7.894882e-04
first           -2.607972e-41 -1.026735e-06
upto_second      5.206732e-44 -1.753300e-09
upto_third       1.778941e-42  6.423982e-08
upto_fourth      2.289012e-41  8.244502e-07
upto_fifth       4.300669e-40  1.630315e-05
upto_sixth       1.423384e-39  5.323028e-05
second           1.833042e-43  3.135246e-09
third            2.811232e-42  1.150903e-07
fourth          -1.919646e-42 -6.933154e-08
fifth           -2.176368e-41 -7.721711e-07
sixth           -4.978043e-40 -1.889336e-05
ratio1           4.294243e-42  9.120120e-08
ratio2          -8.072548e-40 -2.994524e-05
ratio3          -2.066527e-38 -7.641891e-04
ratio4          -2.626830e-37 -1.040511e-02
ratio5          -1.513392e-37 -5.963275e-03
ratio6          -1.568511e-38 -5.995894e-04
selfinter       -8.093051e-39 -3.205668e-04
walktrap_vertex  3.046575e-39  1.168633e-04
bigcom1         -2.077323e-38 -8.122571e-04
bigcom2          0.000000e+00  0.000000e+00
bigcom3         -3.524779e-38 -1.380233e-03
bigcom4         -1.457710e-38 -5.730379e-04
bigcom6          0.000000e+00  0.000000e+00
bigcom8          3.772319e-38  1.483102e-03
bigcom9         -3.445764e-38 -1.345149e-03
bigcom11         0.000000e+00  0.000000e+00
bigcom13        -3.439060e-38 -1.341665e-03
bigcom15        -3.442409e-38 -1.345743e-03
bigcom16         0.000000e+00  0.000000e+00
bigcom21        -3.449125e-38 -1.354231e-03
bigcom22         3.888327e-38  1.528679e-03
bigcom24         0.000000e+00  0.000000e+00
bigcom26        -3.462638e-38 -1.356746e-03
bigcom28         1.323556e-38  5.141882e-04
bigcom30        -3.469434e-38 -1.361204e-03
bigcom31         0.000000e+00  0.000000e+00
bigcom32        -3.435718e-38 -1.346166e-03
bigcom33         0.000000e+00  0.000000e+00
bigcom34         0.000000e+00  0.000000e+00
bigcom36        -3.435718e-38 -1.345880e-03
bigcom37         0.000000e+00  0.000000e+00
bigcom38         0.000000e+00  0.000000e+00
bigcom39        -3.435718e-38 -1.342053e-03
bigcom40         1.658186e-38  6.465228e-04
bigcom43         0.000000e+00  0.000000e+00
bigcom44         2.926205e-38  1.155173e-03
bigcom46        -3.435718e-38 -1.337870e-03
bigcom47         0.000000e+00  0.000000e+00
bigcom49         0.000000e+00  0.000000e+00
bigcom50         0.000000e+00  0.000000e+00
bigcom51         0.000000e+00  0.000000e+00
bigcom52         0.000000e+00  0.000000e+00
bigcom54         0.000000e+00  0.000000e+00
bigcom56         0.000000e+00  0.000000e+00
bigcom62         0.000000e+00  0.000000e+00
bigcom66         0.000000e+00  0.000000e+00
bigcom68         0.000000e+00  0.000000e+00
bigcom69         0.000000e+00  0.000000e+00
bigcom71        -3.435718e-38 -1.342150e-03
bigcom72         0.000000e+00  0.000000e+00
bigcom73        -3.435718e-38 -1.343449e-03
bigcom74         0.000000e+00  0.000000e+00
bigcom75         0.000000e+00  0.000000e+00
bigcom76         0.000000e+00  0.000000e+00
bigcom77         0.000000e+00  0.000000e+00
bigcom79         0.000000e+00  0.000000e+00
bigcom80         0.000000e+00  0.000000e+00
bigcom82         0.000000e+00  0.000000e+00
bigcom83         0.000000e+00  0.000000e+00
bigcom84         0.000000e+00  0.000000e+00
bigcom85         0.000000e+00  0.000000e+00
bigcom87         0.000000e+00  0.000000e+00
bigcom89         0.000000e+00  0.000000e+00
bigcom91         0.000000e+00  0.000000e+00
bigcom92        -3.442409e-38 -1.345913e-03
bigcom93         0.000000e+00  0.000000e+00
bigcom96         0.000000e+00  0.000000e+00
bigcom97        -3.435718e-38 -1.345676e-03
bigcom98         0.000000e+00  0.000000e+00
bigcom99         0.000000e+00  0.000000e+00
bigcom101        4.716425e-37  1.856913e-02
bigcom104        0.000000e+00  0.000000e+00
bigcom106        0.000000e+00  0.000000e+00
bigcom109        0.000000e+00  0.000000e+00
bigcom113        0.000000e+00  0.000000e+00
bigcom116       -3.435718e-38 -1.346716e-03
bigcom120        0.000000e+00  0.000000e+00
bigcom123        0.000000e+00  0.000000e+00
bigcom126        0.000000e+00  0.000000e+00
bigcom127        0.000000e+00  0.000000e+00
bigcom137        0.000000e+00  0.000000e+00
bigcom139        0.000000e+00  0.000000e+00
bigcom140        0.000000e+00  0.000000e+00
bigcom143        0.000000e+00  0.000000e+00
bigcom145        0.000000e+00  0.000000e+00
bigcom146        0.000000e+00  0.000000e+00
bigcom147       -3.439060e-38 -1.355648e-03
bigcom149        0.000000e+00  0.000000e+00
bigcom153        0.000000e+00  0.000000e+00
bigcom154        4.716425e-37  1.857473e-02
bigcom156        0.000000e+00  0.000000e+00
bigcom157        0.000000e+00  0.000000e+00
bigcom158        0.000000e+00  0.000000e+00
bigcom160        0.000000e+00  0.000000e+00
bigcom161        0.000000e+00  0.000000e+00
bigcom162        0.000000e+00  0.000000e+00
bigcom164        0.000000e+00  0.000000e+00
bigcom166        0.000000e+00  0.000000e+00
bigcom167       -3.439060e-38 -1.345581e-03
bigcom171        0.000000e+00  0.000000e+00
bigcom173        0.000000e+00  0.000000e+00
bigcom175        0.000000e+00  0.000000e+00
bigcom176        0.000000e+00  0.000000e+00
bigcom177        0.000000e+00  0.000000e+00
bigcom178        0.000000e+00  0.000000e+00
bigcom180        0.000000e+00  0.000000e+00
bigcom181       -3.435718e-38 -1.351595e-03
bigcom184        0.000000e+00  0.000000e+00
bigcom186        0.000000e+00  0.000000e+00
bigcom187        0.000000e+00  0.000000e+00
bigcom189       -3.435718e-38 -1.339820e-03
bigcom194        0.000000e+00  0.000000e+00
bigcom195       -3.435718e-38 -1.337642e-03
bigcom196        0.000000e+00  0.000000e+00
bigcom204       -3.435718e-38 -1.340559e-03
bigcom205        0.000000e+00  0.000000e+00
bigcom212        0.000000e+00  0.000000e+00
bigcom214        0.000000e+00  0.000000e+00
bigcom222        0.000000e+00  0.000000e+00
bigcom223        0.000000e+00  0.000000e+00
bigcom226        0.000000e+00  0.000000e+00
bigcom227        0.000000e+00  0.000000e+00
bigcom229        0.000000e+00  0.000000e+00
bigcom233        0.000000e+00  0.000000e+00
bigcom236        0.000000e+00  0.000000e+00
bigcom237        0.000000e+00  0.000000e+00
bigcom246        0.000000e+00  0.000000e+00
bigcom248       -3.435718e-38 -1.352424e-03
bigcom249        0.000000e+00  0.000000e+00
bigcom250        0.000000e+00  0.000000e+00
bigcom254        0.000000e+00  0.000000e+00
bigcom266        0.000000e+00  0.000000e+00
bigcom269        0.000000e+00  0.000000e+00
bigcom272        0.000000e+00  0.000000e+00
bigcom274        1.685144e-37  6.631968e-03
bigcom281        0.000000e+00  0.000000e+00
bigcom291        0.000000e+00  0.000000e+00
bigcom292        0.000000e+00  0.000000e+00
bigcom295        0.000000e+00  0.000000e+00
bigcom299        0.000000e+00  0.000000e+00
bigcom301        0.000000e+00  0.000000e+00
bigcom306        0.000000e+00  0.000000e+00
bigcom309        0.000000e+00  0.000000e+00
bigcom314        0.000000e+00  0.000000e+00
bigcom321       -3.435718e-38 -1.341347e-03
bigcom341        0.000000e+00  0.000000e+00
bigcom350        0.000000e+00  0.000000e+00
bigcom353        0.000000e+00  0.000000e+00
bigcom359        0.000000e+00  0.000000e+00
bigcom363        0.000000e+00  0.000000e+00
bigcom365        0.000000e+00  0.000000e+00
bigcom385        0.000000e+00  0.000000e+00
bigcom386        0.000000e+00  0.000000e+00
bigcom408        0.000000e+00  0.000000e+00
bigcom412        0.000000e+00  0.000000e+00
bigcom480        0.000000e+00  0.000000e+00
spin_vertex      4.275774e-38  1.679714e-03
membership_s1   -3.596494e-38 -1.409315e-03
membership_s3    0.000000e+00  0.000000e+00
membership_s4    1.978543e-38  7.721287e-04
membership_s5    5.716259e-40  1.957245e-05
membership_s6   -3.452494e-38 -1.337655e-03
membership_s7    3.505849e-38  1.383573e-03
membership_s8    0.000000e+00  0.000000e+00
membership_s9    0.000000e+00  0.000000e+00
membership_s11   0.000000e+00  0.000000e+00
membership_s12   0.000000e+00  0.000000e+00
membership_s14   0.000000e+00  0.000000e+00
membership_s15  -3.466033e-38 -1.364552e-03
membership_s16   0.000000e+00  0.000000e+00
membership_s17   0.000000e+00  0.000000e+00
membership_s18   7.859639e-38  3.091488e-03
membership_s20   0.000000e+00  0.000000e+00
membership_s21  -3.442409e-38 -1.348496e-03
membership_s22   0.000000e+00  0.000000e+00
membership_s24  -3.435718e-38 -1.380576e-03
membership_s25   0.000000e+00  0.000000e+00
membership_s26   0.000000e+00  0.000000e+00
membership_s27  -2.058683e-38 -8.076276e-04
membership_s28   0.000000e+00  0.000000e+00
membership_s30   8.482771e-40  3.112938e-05
membership_s31  -3.503819e-38 -1.370046e-03
membership_s32   2.194439e-38  8.648260e-04
membership_s33   0.000000e+00  0.000000e+00
membership_s36  -2.048893e-38 -8.008329e-04
membership_s37  -3.452494e-38 -1.349786e-03
V1              -4.763682e-38 -1.854702e-03
V2              -3.507331e-38 -1.334437e-03
pdi             -1.340953e-36 -5.066051e-02
adhesion        -1.344011e-42 -4.951741e-08
cohesion         2.699815e-42  9.949691e-08
inner            9.696295e-43  3.700521e-08
outer            8.821549e-42  3.429296e-07
ioratio         -2.493628e-38 -9.325299e-04
comsize         -4.203007e-41 -1.649377e-06
[1] "Dataset: high_C Model GBM, refit model on training data 2015-06-17 22:59:00"
Iter   TrainDeviance   ValidDeviance   StepSize   Improve
     1        0.2861            -nan     0.0100   -0.0004
     2        0.2829            -nan     0.0100   -0.0004
     3        0.2794            -nan     0.0100    0.0002
     4        0.2753            -nan     0.0100    0.0000
     5        0.2710            -nan     0.0100   -0.0004
     6        0.2668            -nan     0.0100   -0.0003
     7        0.2630            -nan     0.0100    0.0000
     8        0.2601            -nan     0.0100   -0.0000
     9        0.2568            -nan     0.0100   -0.0002
    10        0.2527            -nan     0.0100    0.0003
    20        0.2280            -nan     0.0100   -0.0002
    40        0.1897            -nan     0.0100   -0.0001
    60        0.1651            -nan     0.0100   -0.0001
    80        0.1449            -nan     0.0100    0.0000
   100        0.1291            -nan     0.0100   -0.0001
   120        0.1159            -nan     0.0100   -0.0001
   140        0.1046            -nan     0.0100   -0.0001
   160        0.0964            -nan     0.0100   -0.0001
   180        0.0883            -nan     0.0100   -0.0000
   200        0.0804            -nan     0.0100   -0.0001
   203        0.0795            -nan     0.0100   -0.0001

[1] "GBM variable coefficients"
                            var     rel.inf
ratio5                   ratio5 3.847574534
comsize                 comsize 3.152543932
V2                           V2 2.457689721
spin_vertex         spin_vertex 2.453084096
orbit2                   orbit2 2.440027019
pagerank               pagerank 2.275518671
ratio4                   ratio4 2.158257563
third                     third 2.065297527
outer                     outer 2.012780378
constraint           constraint 2.005707254
trans                     trans 1.924979928
graph1                   graph1 1.904233934
V1                           V1 1.829950602
orbit50                 orbit50 1.824746554
ioratio                 ioratio 1.810761419
walktrap_vertex walktrap_vertex 1.745495811
bet                         bet 1.699376465
orbit55                 orbit55 1.623883568
adhesion               adhesion 1.413860013
graph0                   graph0 1.409708446
inner                     inner 1.398202383
graph6                   graph6 1.329470001
cohesion               cohesion 1.313466075
graph20                 graph20 1.311950092
orbit44                 orbit44 1.226805159
orbit18                 orbit18 1.166938170
orbit36                 orbit36 1.106185509
knn                         knn 1.103485448
graph15                 graph15 1.081090310
graph22                 graph22 1.052163290
upto_sixth           upto_sixth 1.020837692
orbit62                 orbit62 1.009356187
orbit42                 orbit42 1.004600275
orbit49                 orbit49 0.953652962
graph5                   graph5 0.944741325
orbit65                 orbit65 0.926816024
graph2                   graph2 0.920005995
orbit24                 orbit24 0.902179601
orbit56                 orbit56 0.883631139
graph10                 graph10 0.868684884
graph8                   graph8 0.857206933
orbit7                   orbit7 0.838649466
orbit30                 orbit30 0.819767158
orbit27                 orbit27 0.809179173
coreness               coreness 0.782209876
orbit13                 orbit13 0.777770746
orbit64                 orbit64 0.766081505
orbit31                 orbit31 0.750547485
ratio1                   ratio1 0.747893492
graph25                 graph25 0.719641267
orbit68                 orbit68 0.698207754
graph7                   graph7 0.695685906
graph27                 graph27 0.677948847
orbit69                 orbit69 0.673548525
graph26                 graph26 0.666728740
orbit61                 orbit61 0.649777550
orbit63                 orbit63 0.642116296
graph23                 graph23 0.624898028
orbit45                 orbit45 0.599766437
orbit54                 orbit54 0.596077337
graph12                 graph12 0.548040688
orbit20                 orbit20 0.542108336
graph4                   graph4 0.533412720
orbit28                 orbit28 0.527516962
orbit59                 orbit59 0.519071847
upto_fourth         upto_fourth 0.507993184
graph19                 graph19 0.501003546
orbit33                 orbit33 0.500387926
orbit23                 orbit23 0.490445353
graph29                 graph29 0.482626265
membership_s7     membership_s7 0.480196197
orbit46                 orbit46 0.469295223
orbit15                 orbit15 0.455699153
ratio6                   ratio6 0.450562538
graph17                 graph17 0.444846370
graph16                 graph16 0.430487649
orbit41                 orbit41 0.427902307
orbit53                 orbit53 0.425900932
orbit9                   orbit9 0.425745171
orbit38                 orbit38 0.417653970
orbit32                 orbit32 0.411845470
graph14                 graph14 0.411312317
graph24                 graph24 0.409659043
bigcom274             bigcom274 0.395598280
fifth                     fifth 0.385431901
graph11                 graph11 0.381213738
orbit40                 orbit40 0.372867008
close                     close 0.353960718
orbit5                   orbit5 0.349283224
graph9                   graph9 0.344184139
fourth                   fourth 0.329088451
orbit26                 orbit26 0.327758711
orbit37                 orbit37 0.319803894
orbit11                 orbit11 0.316512237
orbit16                 orbit16 0.306618846
orbit4                   orbit4 0.292324093
orbit58                 orbit58 0.270293655
orbit60                 orbit60 0.267862262
sixth                     sixth 0.263127430
orbit19                 orbit19 0.260464184
orbit52                 orbit52 0.246552203
orbit51                 orbit51 0.245691772
orbit67                 orbit67 0.242867797
orbit1                   orbit1 0.240717700
upto_fifth           upto_fifth 0.231941483
orbit39                 orbit39 0.226330864
graph18                 graph18 0.222536165
membership_s18   membership_s18 0.222108650
orbit25                 orbit25 0.198669946
orbit35                 orbit35 0.196833870
orbit17                 orbit17 0.193287952
orbit57                 orbit57 0.184754846
hubscore               hubscore 0.184632836
orbit6                   orbit6 0.161540719
orbit12                 orbit12 0.160564558
membership_s32   membership_s32 0.156075405
evcent                   evcent 0.144851173
orbit22                 orbit22 0.143329672
orbit66                 orbit66 0.134346059
ratio3                   ratio3 0.134006572
ratio2                   ratio2 0.129901460
bigcom8                 bigcom8 0.126958253
graph21                 graph21 0.125910386
orbit70                 orbit70 0.111732148
bigcom22               bigcom22 0.108127153
AP                           AP 0.105217064
membership_s4     membership_s4 0.102570245
graph28                 graph28 0.097611806
pdi                         pdi 0.084309182
second                   second 0.084032028
orbit48                 orbit48 0.081936142
orbit43                 orbit43 0.080980562
bigcom1                 bigcom1 0.075426645
orbit71                 orbit71 0.062881687
membership_s30   membership_s30 0.060110757
membership_s27   membership_s27 0.052101631
orbit21                 orbit21 0.042306283
selfinter             selfinter 0.041146187
graph13                 graph13 0.038020157
upto_third           upto_third 0.032098882
bigcom40               bigcom40 0.029673663
orbit10                 orbit10 0.028985310
bigcom4                 bigcom4 0.025370607
graph3                   graph3 0.025120394
orbit47                 orbit47 0.024639155
upto_second         upto_second 0.015250068
orbit29                 orbit29 0.006356640
membership_s5     membership_s5 0.006036847
orbit0                   orbit0 0.000000000
orbit3                   orbit3 0.000000000
orbit8                   orbit8 0.000000000
orbit14                 orbit14 0.000000000
orbit34                 orbit34 0.000000000
orbit72                 orbit72 0.000000000
ecc                         ecc 0.000000000
eccrad                   eccrad 0.000000000
first                     first 0.000000000
bigcom2                 bigcom2 0.000000000
bigcom3                 bigcom3 0.000000000
bigcom6                 bigcom6 0.000000000
bigcom9                 bigcom9 0.000000000
bigcom11               bigcom11 0.000000000
bigcom13               bigcom13 0.000000000
bigcom15               bigcom15 0.000000000
bigcom16               bigcom16 0.000000000
bigcom21               bigcom21 0.000000000
bigcom24               bigcom24 0.000000000
bigcom26               bigcom26 0.000000000
bigcom28               bigcom28 0.000000000
bigcom30               bigcom30 0.000000000
bigcom31               bigcom31 0.000000000
bigcom32               bigcom32 0.000000000
bigcom33               bigcom33 0.000000000
bigcom34               bigcom34 0.000000000
bigcom36               bigcom36 0.000000000
bigcom37               bigcom37 0.000000000
bigcom38               bigcom38 0.000000000
bigcom39               bigcom39 0.000000000
bigcom43               bigcom43 0.000000000
bigcom44               bigcom44 0.000000000
bigcom46               bigcom46 0.000000000
bigcom47               bigcom47 0.000000000
bigcom49               bigcom49 0.000000000
bigcom50               bigcom50 0.000000000
bigcom51               bigcom51 0.000000000
bigcom52               bigcom52 0.000000000
bigcom54               bigcom54 0.000000000
bigcom56               bigcom56 0.000000000
bigcom62               bigcom62 0.000000000
bigcom66               bigcom66 0.000000000
bigcom68               bigcom68 0.000000000
bigcom69               bigcom69 0.000000000
bigcom71               bigcom71 0.000000000
bigcom72               bigcom72 0.000000000
bigcom73               bigcom73 0.000000000
bigcom74               bigcom74 0.000000000
bigcom75               bigcom75 0.000000000
bigcom76               bigcom76 0.000000000
bigcom77               bigcom77 0.000000000
bigcom79               bigcom79 0.000000000
bigcom80               bigcom80 0.000000000
bigcom82               bigcom82 0.000000000
bigcom83               bigcom83 0.000000000
bigcom84               bigcom84 0.000000000
bigcom85               bigcom85 0.000000000
bigcom87               bigcom87 0.000000000
bigcom89               bigcom89 0.000000000
bigcom91               bigcom91 0.000000000
bigcom92               bigcom92 0.000000000
bigcom93               bigcom93 0.000000000
bigcom96               bigcom96 0.000000000
bigcom97               bigcom97 0.000000000
bigcom98               bigcom98 0.000000000
bigcom99               bigcom99 0.000000000
bigcom101             bigcom101 0.000000000
bigcom104             bigcom104 0.000000000
bigcom106             bigcom106 0.000000000
bigcom109             bigcom109 0.000000000
bigcom113             bigcom113 0.000000000
bigcom116             bigcom116 0.000000000
bigcom120             bigcom120 0.000000000
bigcom123             bigcom123 0.000000000
bigcom126             bigcom126 0.000000000
bigcom127             bigcom127 0.000000000
bigcom137             bigcom137 0.000000000
bigcom139             bigcom139 0.000000000
bigcom140             bigcom140 0.000000000
bigcom143             bigcom143 0.000000000
bigcom145             bigcom145 0.000000000
bigcom146             bigcom146 0.000000000
bigcom147             bigcom147 0.000000000
bigcom149             bigcom149 0.000000000
bigcom153             bigcom153 0.000000000
bigcom154             bigcom154 0.000000000
bigcom156             bigcom156 0.000000000
bigcom157             bigcom157 0.000000000
bigcom158             bigcom158 0.000000000
bigcom160             bigcom160 0.000000000
bigcom161             bigcom161 0.000000000
bigcom162             bigcom162 0.000000000
bigcom164             bigcom164 0.000000000
bigcom166             bigcom166 0.000000000
bigcom167             bigcom167 0.000000000
bigcom171             bigcom171 0.000000000
bigcom173             bigcom173 0.000000000
bigcom175             bigcom175 0.000000000
bigcom176             bigcom176 0.000000000
bigcom177             bigcom177 0.000000000
bigcom178             bigcom178 0.000000000
bigcom180             bigcom180 0.000000000
bigcom181             bigcom181 0.000000000
bigcom184             bigcom184 0.000000000
bigcom186             bigcom186 0.000000000
bigcom187             bigcom187 0.000000000
bigcom189             bigcom189 0.000000000
bigcom194             bigcom194 0.000000000
bigcom195             bigcom195 0.000000000
bigcom196             bigcom196 0.000000000
bigcom204             bigcom204 0.000000000
bigcom205             bigcom205 0.000000000
bigcom212             bigcom212 0.000000000
bigcom214             bigcom214 0.000000000
bigcom222             bigcom222 0.000000000
bigcom223             bigcom223 0.000000000
bigcom226             bigcom226 0.000000000
bigcom227             bigcom227 0.000000000
bigcom229             bigcom229 0.000000000
bigcom233             bigcom233 0.000000000
bigcom236             bigcom236 0.000000000
bigcom237             bigcom237 0.000000000
bigcom246             bigcom246 0.000000000
bigcom248             bigcom248 0.000000000
bigcom249             bigcom249 0.000000000
bigcom250             bigcom250 0.000000000
bigcom254             bigcom254 0.000000000
bigcom266             bigcom266 0.000000000
bigcom269             bigcom269 0.000000000
bigcom272             bigcom272 0.000000000
bigcom281             bigcom281 0.000000000
bigcom291             bigcom291 0.000000000
bigcom292             bigcom292 0.000000000
bigcom295             bigcom295 0.000000000
bigcom299             bigcom299 0.000000000
bigcom301             bigcom301 0.000000000
bigcom306             bigcom306 0.000000000
bigcom309             bigcom309 0.000000000
bigcom314             bigcom314 0.000000000
bigcom321             bigcom321 0.000000000
bigcom341             bigcom341 0.000000000
bigcom350             bigcom350 0.000000000
bigcom353             bigcom353 0.000000000
bigcom359             bigcom359 0.000000000
bigcom363             bigcom363 0.000000000
bigcom365             bigcom365 0.000000000
bigcom385             bigcom385 0.000000000
bigcom386             bigcom386 0.000000000
bigcom408             bigcom408 0.000000000
bigcom412             bigcom412 0.000000000
bigcom480             bigcom480 0.000000000
membership_s1     membership_s1 0.000000000
membership_s3     membership_s3 0.000000000
membership_s6     membership_s6 0.000000000
membership_s8     membership_s8 0.000000000
membership_s9     membership_s9 0.000000000
membership_s11   membership_s11 0.000000000
membership_s12   membership_s12 0.000000000
membership_s14   membership_s14 0.000000000
membership_s15   membership_s15 0.000000000
membership_s16   membership_s16 0.000000000
membership_s17   membership_s17 0.000000000
membership_s20   membership_s20 0.000000000
membership_s21   membership_s21 0.000000000
membership_s22   membership_s22 0.000000000
membership_s24   membership_s24 0.000000000
membership_s25   membership_s25 0.000000000
membership_s26   membership_s26 0.000000000
membership_s28   membership_s28 0.000000000
membership_s31   membership_s31 0.000000000
membership_s33   membership_s33 0.000000000
membership_s36   membership_s36 0.000000000
membership_s37   membership_s37 0.000000000
[1] "All"
[1] 1
[1] 4.482812
[1] "Dataset: high_C Model RF, refit model on training data 2015-06-17 22:59:23"
     |      Out-of-bag   |
Tree |      MSE  %Var(y) |
   1 |  0.05901   185.87 |
   2 |  0.06047   190.47 |
   3 |   0.0595   187.42 |
   4 |  0.05183   163.25 |
   5 |  0.05176   163.02 |
   6 |  0.05351   168.55 |
   7 |  0.05069   159.66 |
   8 |  0.04854   152.88 |
   9 |  0.04772   150.31 |
  10 |   0.0471   148.34 |
  11 |  0.04646   146.33 |
  12 |   0.0457   143.94 |
  13 |  0.04572   143.99 |
  14 |  0.04418   139.16 |
  15 |  0.04347   136.91 |
  16 |  0.04326   136.25 |
  17 |  0.04186   131.85 |
  18 |  0.04147   130.63 |
  19 |  0.04089   128.81 |
  20 |  0.04071   128.24 |
  21 |  0.04024   126.74 |
  22 |  0.03977   125.25 |
  23 |  0.03968   124.97 |
  24 |  0.03975   125.20 |
  25 |  0.03929   123.74 |
  26 |  0.03895   122.69 |
  27 |  0.03887   122.44 |
  28 |   0.0387   121.89 |
  29 |  0.03839   120.92 |
  30 |  0.03816   120.21 |
  31 |  0.03818   120.26 |
  32 |  0.03793   119.48 |
  33 |   0.0377   118.74 |
  34 |  0.03756   118.32 |
  35 |  0.03749   118.07 |
  36 |  0.03731   117.52 |
  37 |  0.03738   117.73 |
  38 |   0.0373   117.48 |
  39 |  0.03745   117.95 |
  40 |  0.03743   117.91 |
  41 |   0.0373   117.50 |
  42 |  0.03738   117.75 |
  43 |  0.03727   117.40 |
  44 |  0.03732   117.56 |
  45 |  0.03734   117.61 |
  46 |  0.03715   117.01 |
  47 |  0.03691   116.26 |
  48 |  0.03703   116.63 |
  49 |  0.03701   116.59 |
  50 |   0.0369   116.23 |
  51 |  0.03685   116.07 |
  52 |  0.03674   115.71 |
  53 |  0.03678   115.84 |
  54 |  0.03675   115.76 |
  55 |  0.03663   115.37 |
  56 |  0.03668   115.54 |
  57 |  0.03675   115.75 |
  58 |  0.03674   115.72 |
  59 |  0.03675   115.75 |
  60 |  0.03671   115.64 |
  61 |  0.03667   115.49 |
  62 |  0.03678   115.83 |
  63 |  0.03672   115.65 |
  64 |   0.0367   115.58 |
  65 |  0.03676   115.80 |
  66 |  0.03678   115.84 |
  67 |  0.03675   115.74 |
  68 |  0.03677   115.81 |
  69 |  0.03674   115.72 |
  70 |  0.03669   115.57 |
  71 |  0.03677   115.82 |
  72 |  0.03676   115.78 |
  73 |  0.03677   115.82 |
  74 |  0.03677   115.81 |
  75 |  0.03666   115.46 |
  76 |  0.03667   115.49 |
  77 |  0.03662   115.34 |
  78 |  0.03663   115.37 |
  79 |  0.03669   115.55 |
  80 |  0.03658   115.22 |
  81 |  0.03656   115.15 |
  82 |   0.0365   114.96 |
  83 |  0.03644   114.78 |
  84 |  0.03643   114.75 |
  85 |  0.03641   114.68 |
  86 |   0.0365   114.96 |
  87 |  0.03648   114.89 |
  88 |  0.03649   114.93 |
  89 |  0.03648   114.89 |
  90 |  0.03642   114.73 |
  91 |  0.03647   114.87 |
  92 |   0.0365   114.95 |
  93 |  0.03648   114.89 |
  94 |  0.03643   114.75 |
  95 |  0.03642   114.73 |
  96 |  0.03646   114.84 |
  97 |  0.03653   115.07 |
  98 |   0.0365   114.98 |
  99 |  0.03649   114.93 |
 100 |  0.03648   114.91 |
[1] "Random Forest variable coefficients"
                      %IncMSE IncNodePurity
graph0           9.688448e-04  2.460246e-01
graph1           1.508621e-03  9.521928e-02
graph2           1.676956e-03  8.830760e-02
graph3           4.636390e-04  1.050562e-01
graph4           2.359939e-03  3.006267e-02
graph5           3.710799e-03  2.194991e-01
graph6           1.937294e-04  7.206818e-02
graph7           1.722626e-03  6.795003e-02
graph8           2.209626e-03  1.530762e-01
graph9           1.333971e-04  9.003146e-02
graph10          5.751914e-04  2.031575e-01
graph11          1.740848e-03  1.057434e-01
graph12          7.107328e-04  1.469395e-01
graph13          1.870432e-03  1.161039e-01
graph14          4.047625e-04  8.308551e-02
graph15          2.942238e-03  2.100643e-01
graph16          3.439601e-03  1.961750e-01
graph17          3.299206e-04  6.514329e-02
graph18          1.907306e-03  1.435565e-01
graph19          5.180589e-03  2.451487e-01
graph20          2.795380e-03  3.204255e-01
graph21          1.046856e-03  9.879109e-02
graph22          1.346946e-03  2.233932e-01
graph23          4.377330e-04  1.273468e-01
graph24          4.395076e-03  1.563553e-01
graph25          2.881390e-03  2.863053e-01
graph26          4.719556e-03  1.521768e-01
graph27          3.619593e-03  2.888947e-01
graph28          1.660286e-03  5.750603e-02
graph29          2.238490e-03  1.590131e-01
orbit0           1.925926e-03  1.181403e-01
orbit1           3.778093e-04  6.927262e-02
orbit2           1.902702e-03  4.945240e-01
orbit3           1.063830e-04  1.955631e-02
orbit4           5.688178e-03  1.985561e-01
orbit5           5.586543e-04  8.592169e-02
orbit6           1.263469e-04  1.249860e-01
orbit7           3.159936e-03  6.163240e-01
orbit8           4.165032e-03  2.643298e-01
orbit9           2.339316e-03  1.349401e-01
orbit10          2.139041e-04  1.265605e-01
orbit11          3.035413e-03  1.258981e-01
orbit12          3.269755e-03  2.503932e-01
orbit13          3.945523e-03  3.348037e-01
orbit14          1.023771e-03  3.903500e-02
orbit15          4.714680e-03  1.322043e-01
orbit16          1.945900e-03  1.378240e-01
orbit17          2.286818e-03  1.528147e-01
orbit18          1.196109e-03  2.252117e-01
orbit19          9.406805e-05  1.153541e-01
orbit20          8.165517e-04  1.419405e-01
orbit21          4.449719e-04  1.842573e-01
orbit22          1.924074e-03  2.680104e-01
orbit23          3.097524e-03  3.549704e-01
orbit24          5.196646e-03  2.273844e-01
orbit25          1.904990e-03  1.776789e-01
orbit26          8.432723e-04  1.176044e-01
orbit27          7.075265e-03  1.349196e-01
orbit28          4.182027e-03  1.714562e-01
orbit29          4.276179e-03  1.727639e-01
orbit30          7.033402e-03  2.713103e-01
orbit31          4.505261e-04  1.544919e-01
orbit32          2.582748e-03  3.240894e-01
orbit33          1.320643e-03  1.366064e-01
orbit34          6.754258e-03  1.624732e-01
orbit35          6.852420e-04  1.125098e-01
orbit36          2.380338e-03  3.212786e-01
orbit37          8.211498e-04  1.442845e-01
orbit38          5.074319e-03  2.635302e-01
orbit39          1.875439e-03  1.798848e-01
orbit40          3.957835e-04  1.283524e-01
orbit41          2.659200e-03  2.187048e-01
orbit42          5.276450e-03  2.231625e-01
orbit43          1.363366e-03  2.506721e-01
orbit44          1.497365e-03  1.413906e-01
orbit45          6.257976e-03  2.097398e-01
orbit46          3.390815e-03  2.131983e-01
orbit47          1.392845e-03  1.567278e-01
orbit48          2.777685e-03  2.192277e-01
orbit49          3.975582e-03  2.882085e-01
orbit50          8.567308e-03  5.299853e-01
orbit51          1.770955e-03  1.238854e-01
orbit52          3.199721e-03  1.732222e-01
orbit53          3.325935e-03  1.883325e-01
orbit54          1.353051e-03  2.583346e-01
orbit55          1.028810e-02  6.369460e-01
orbit56          2.182876e-03  2.325141e-01
orbit57          1.315747e-03  9.132237e-02
orbit58          1.273350e-03  1.581747e-01
orbit59          2.130308e-03  1.876442e-01
orbit60          9.552894e-04  9.475358e-02
orbit61          7.894397e-03  3.572412e-01
orbit62          2.013294e-03  2.111338e-01
orbit63          3.112873e-03  4.758146e-01
orbit64          8.043687e-03  3.378312e-01
orbit65          2.701461e-03  9.864152e-02
orbit66          1.242442e-03  1.587861e-01
orbit67          6.083937e-03  2.660392e-01
orbit68          2.653880e-03  1.851360e-01
orbit69          1.550231e-02  5.090958e-01
orbit70          1.768604e-04  2.152560e-01
orbit71          1.179092e-03  2.044343e-01
orbit72          1.721904e-03  1.680983e-01
AP               1.994358e-04  2.904444e-02
bet              3.898458e-03  6.242315e-01
ecc              0.000000e+00  6.765422e-19
eccrad           0.000000e+00  2.862294e-19
close            4.388381e-03  1.536474e-01
constraint       2.958378e-03  3.132600e-01
coreness         5.597299e-04  7.059320e-02
knn              1.250523e-03  2.943599e-01
hubscore         4.489335e-03  8.402588e-02
pagerank         2.604424e-03  4.249298e-01
trans            3.325669e-03  3.933293e-01
evcent           2.395388e-03  1.116723e-01
first            2.302639e-03  1.343297e-01
upto_second      1.053608e-03  5.225962e-02
upto_third       2.749749e-03  1.916318e-01
upto_fourth      2.757975e-03  1.902728e-01
upto_fifth       9.405519e-04  1.466655e-01
upto_sixth       7.242565e-04  2.419911e-01
second           2.419098e-04  4.435606e-02
third            2.791919e-03  3.347165e-01
fourth           1.880946e-03  2.822442e-01
fifth            9.649086e-04  2.250808e-01
sixth            8.404553e-04  1.365562e-01
ratio1           4.302193e-04  4.693444e-01
ratio2           1.244633e-03  2.397806e-01
ratio3           5.550954e-03  2.903616e-01
ratio4           1.278982e-03  6.843517e-01
ratio5           3.588295e-04  9.677816e-01
ratio6           2.360510e-03  8.980276e-02
selfinter       -8.733624e-05  6.500000e-02
walktrap_vertex  5.832354e-04  3.469864e-01
bigcom1          6.651885e-05  9.856675e-03
bigcom2          0.000000e+00  0.000000e+00
bigcom3          0.000000e+00  3.122502e-19
bigcom4          4.411806e-04  1.069807e-01
bigcom6          0.000000e+00  0.000000e+00
bigcom8          1.499026e-04  2.529992e-02
bigcom9          0.000000e+00  2.775558e-19
bigcom11         0.000000e+00  0.000000e+00
bigcom13         0.000000e+00  0.000000e+00
bigcom15         0.000000e+00  6.938894e-20
bigcom16         0.000000e+00  0.000000e+00
bigcom21         0.000000e+00  1.647987e-19
bigcom22        -6.962007e-05  4.386978e-02
bigcom24         0.000000e+00  0.000000e+00
bigcom26         0.000000e+00  3.469447e-20
bigcom28         0.000000e+00  1.249001e-18
bigcom30         0.000000e+00  6.245005e-19
bigcom31         0.000000e+00  0.000000e+00
bigcom32         0.000000e+00  0.000000e+00
bigcom33         0.000000e+00  0.000000e+00
bigcom34         0.000000e+00  0.000000e+00
bigcom36         0.000000e+00  3.469447e-20
bigcom37         0.000000e+00  0.000000e+00
bigcom38         0.000000e+00  0.000000e+00
bigcom39         0.000000e+00  1.249001e-18
bigcom40         2.276212e-04  5.373772e-02
bigcom43         0.000000e+00  0.000000e+00
bigcom44         0.000000e+00  1.804112e-18
bigcom46         0.000000e+00  5.551115e-19
bigcom47         0.000000e+00  0.000000e+00
bigcom49         0.000000e+00  0.000000e+00
bigcom50         0.000000e+00  0.000000e+00
bigcom51         0.000000e+00  0.000000e+00
bigcom52         0.000000e+00  0.000000e+00
bigcom54         0.000000e+00  0.000000e+00
bigcom56         0.000000e+00  0.000000e+00
bigcom62         0.000000e+00  0.000000e+00
bigcom66         0.000000e+00  0.000000e+00
bigcom68         0.000000e+00  0.000000e+00
bigcom69         0.000000e+00  0.000000e+00
bigcom71         0.000000e+00  0.000000e+00
bigcom72         0.000000e+00  0.000000e+00
bigcom73         0.000000e+00  1.110223e-18
bigcom74         0.000000e+00  0.000000e+00
bigcom75         0.000000e+00  0.000000e+00
bigcom76         0.000000e+00  0.000000e+00
bigcom77         0.000000e+00  0.000000e+00
bigcom79         0.000000e+00  0.000000e+00
bigcom80         0.000000e+00  0.000000e+00
bigcom82         0.000000e+00  0.000000e+00
bigcom83         0.000000e+00  0.000000e+00
bigcom84         0.000000e+00  0.000000e+00
bigcom85         0.000000e+00  0.000000e+00
bigcom87         0.000000e+00  0.000000e+00
bigcom89         0.000000e+00  0.000000e+00
bigcom91         0.000000e+00  0.000000e+00
bigcom92         0.000000e+00  3.469447e-20
bigcom93         0.000000e+00  0.000000e+00
bigcom96         0.000000e+00  0.000000e+00
bigcom97         0.000000e+00  5.551115e-19
bigcom98         0.000000e+00  0.000000e+00
bigcom99         0.000000e+00  0.000000e+00
bigcom101       -2.150538e-05  5.460887e-01
bigcom104        0.000000e+00  0.000000e+00
bigcom106        0.000000e+00  0.000000e+00
bigcom109        0.000000e+00  0.000000e+00
bigcom113        0.000000e+00  0.000000e+00
bigcom116        0.000000e+00  1.110223e-18
bigcom120        0.000000e+00  0.000000e+00
bigcom123        0.000000e+00  0.000000e+00
bigcom126        0.000000e+00  0.000000e+00
bigcom127        0.000000e+00  0.000000e+00
bigcom137        0.000000e+00  0.000000e+00
bigcom139        0.000000e+00  0.000000e+00
bigcom140        0.000000e+00  0.000000e+00
bigcom143        0.000000e+00  0.000000e+00
bigcom145        0.000000e+00  0.000000e+00
bigcom146        0.000000e+00  0.000000e+00
bigcom147        0.000000e+00  0.000000e+00
bigcom149        0.000000e+00  0.000000e+00
bigcom153        0.000000e+00  0.000000e+00
bigcom154        0.000000e+00  4.226745e-01
bigcom156        0.000000e+00  0.000000e+00
bigcom157        0.000000e+00  0.000000e+00
bigcom158        0.000000e+00  0.000000e+00
bigcom160        0.000000e+00  0.000000e+00
bigcom161        0.000000e+00  0.000000e+00
bigcom162        0.000000e+00  0.000000e+00
bigcom164        0.000000e+00  0.000000e+00
bigcom166        0.000000e+00  0.000000e+00
bigcom167        0.000000e+00  2.081668e-19
bigcom171        0.000000e+00  0.000000e+00
bigcom173        0.000000e+00  0.000000e+00
bigcom175        0.000000e+00  0.000000e+00
bigcom176        0.000000e+00  0.000000e+00
bigcom177        0.000000e+00  0.000000e+00
bigcom178        0.000000e+00  0.000000e+00
bigcom180        0.000000e+00  0.000000e+00
bigcom181        0.000000e+00  0.000000e+00
bigcom184        0.000000e+00  0.000000e+00
bigcom186        0.000000e+00  0.000000e+00
bigcom187        0.000000e+00  0.000000e+00
bigcom189        0.000000e+00  6.938894e-19
bigcom194        0.000000e+00  0.000000e+00
bigcom195        0.000000e+00  1.110223e-18
bigcom196        0.000000e+00  0.000000e+00
bigcom204        0.000000e+00  5.551115e-19
bigcom205        0.000000e+00  0.000000e+00
bigcom212        0.000000e+00  0.000000e+00
bigcom214        0.000000e+00  0.000000e+00
bigcom222        0.000000e+00  0.000000e+00
bigcom223        0.000000e+00  0.000000e+00
bigcom226        0.000000e+00  0.000000e+00
bigcom227        0.000000e+00  0.000000e+00
bigcom229        0.000000e+00  0.000000e+00
bigcom233        0.000000e+00  0.000000e+00
bigcom236        0.000000e+00  0.000000e+00
bigcom237        0.000000e+00  0.000000e+00
bigcom246        0.000000e+00  0.000000e+00
bigcom248        0.000000e+00  5.551115e-19
bigcom249        0.000000e+00  0.000000e+00
bigcom250        0.000000e+00  0.000000e+00
bigcom254        0.000000e+00  0.000000e+00
bigcom266        0.000000e+00  0.000000e+00
bigcom269        0.000000e+00  2.602085e-20
bigcom272        0.000000e+00  0.000000e+00
bigcom274       -1.846502e-04  1.703565e-01
bigcom281        0.000000e+00  0.000000e+00
bigcom291        0.000000e+00  0.000000e+00
bigcom292        0.000000e+00  0.000000e+00
bigcom295        0.000000e+00  0.000000e+00
bigcom299        0.000000e+00  0.000000e+00
bigcom301        0.000000e+00  0.000000e+00
bigcom306        0.000000e+00  0.000000e+00
bigcom309        0.000000e+00  0.000000e+00
bigcom314        0.000000e+00  0.000000e+00
bigcom321        0.000000e+00  0.000000e+00
bigcom341        0.000000e+00  0.000000e+00
bigcom350        0.000000e+00  0.000000e+00
bigcom353        0.000000e+00  0.000000e+00
bigcom359        0.000000e+00  0.000000e+00
bigcom363        0.000000e+00  0.000000e+00
bigcom365        0.000000e+00  0.000000e+00
bigcom385        0.000000e+00  0.000000e+00
bigcom386        0.000000e+00  0.000000e+00
bigcom408        0.000000e+00  0.000000e+00
bigcom412        0.000000e+00  0.000000e+00
bigcom480        0.000000e+00  0.000000e+00
spin_vertex      3.518248e-04  1.377267e+00
membership_s1    0.000000e+00  3.122502e-19
membership_s3    0.000000e+00  0.000000e+00
membership_s4    3.559552e-04  5.125276e-02
membership_s5   -1.079914e-04  2.571429e-02
membership_s6    0.000000e+00  2.220446e-18
membership_s7   -2.321644e-04  1.146203e-01
membership_s8    0.000000e+00  0.000000e+00
membership_s9    0.000000e+00  0.000000e+00
membership_s11   0.000000e+00  0.000000e+00
membership_s12   0.000000e+00  0.000000e+00
membership_s14   0.000000e+00  0.000000e+00
membership_s15   0.000000e+00  1.387779e-19
membership_s16   0.000000e+00  0.000000e+00
membership_s17   0.000000e+00  0.000000e+00
membership_s18   1.692208e-06  1.941219e-02
membership_s20   0.000000e+00  0.000000e+00
membership_s21   0.000000e+00  0.000000e+00
membership_s22   0.000000e+00  0.000000e+00
membership_s24   0.000000e+00  2.775558e-19
membership_s25   0.000000e+00  0.000000e+00
membership_s26   0.000000e+00  0.000000e+00
membership_s27   1.586442e-04  1.141939e-02
membership_s28   0.000000e+00  0.000000e+00
membership_s30   4.560250e-07  4.186906e-02
membership_s31   0.000000e+00  7.632783e-19
membership_s32   3.738232e-05  3.319482e-02
membership_s33   0.000000e+00  0.000000e+00
membership_s36   0.000000e+00  9.020562e-19
membership_s37   0.000000e+00  2.775558e-19
V1               2.736160e-03  4.846929e-01
V2               1.891197e-03  4.602238e-01
pdi              4.109291e-04  7.688167e-02
adhesion         3.599203e-03  8.668651e-01
cohesion         3.350378e-03  5.874505e-01
inner            3.349929e-03  4.989181e-01
outer            7.078912e-04  5.424474e-01
ioratio          2.992166e-03  4.748151e-01
comsize          1.848889e-04  6.702145e-01
                            var     rel.inf
ratio5                   ratio5 3.847574534
comsize                 comsize 3.152543932
V2                           V2 2.457689721
spin_vertex         spin_vertex 2.453084096
orbit2                   orbit2 2.440027019
pagerank               pagerank 2.275518671
ratio4                   ratio4 2.158257563
third                     third 2.065297527
outer                     outer 2.012780378
constraint           constraint 2.005707254
trans                     trans 1.924979928
graph1                   graph1 1.904233934
V1                           V1 1.829950602
orbit50                 orbit50 1.824746554
ioratio                 ioratio 1.810761419
walktrap_vertex walktrap_vertex 1.745495811
bet                         bet 1.699376465
orbit55                 orbit55 1.623883568
adhesion               adhesion 1.413860013
graph0                   graph0 1.409708446
inner                     inner 1.398202383
graph6                   graph6 1.329470001
cohesion               cohesion 1.313466075
graph20                 graph20 1.311950092
orbit44                 orbit44 1.226805159
orbit18                 orbit18 1.166938170
orbit36                 orbit36 1.106185509
knn                         knn 1.103485448
graph15                 graph15 1.081090310
graph22                 graph22 1.052163290
upto_sixth           upto_sixth 1.020837692
orbit62                 orbit62 1.009356187
orbit42                 orbit42 1.004600275
orbit49                 orbit49 0.953652962
graph5                   graph5 0.944741325
orbit65                 orbit65 0.926816024
graph2                   graph2 0.920005995
orbit24                 orbit24 0.902179601
orbit56                 orbit56 0.883631139
graph10                 graph10 0.868684884
graph8                   graph8 0.857206933
orbit7                   orbit7 0.838649466
orbit30                 orbit30 0.819767158
orbit27                 orbit27 0.809179173
coreness               coreness 0.782209876
orbit13                 orbit13 0.777770746
orbit64                 orbit64 0.766081505
orbit31                 orbit31 0.750547485
ratio1                   ratio1 0.747893492
graph25                 graph25 0.719641267
orbit68                 orbit68 0.698207754
graph7                   graph7 0.695685906
graph27                 graph27 0.677948847
orbit69                 orbit69 0.673548525
graph26                 graph26 0.666728740
orbit61                 orbit61 0.649777550
orbit63                 orbit63 0.642116296
graph23                 graph23 0.624898028
orbit45                 orbit45 0.599766437
orbit54                 orbit54 0.596077337
graph12                 graph12 0.548040688
orbit20                 orbit20 0.542108336
graph4                   graph4 0.533412720
orbit28                 orbit28 0.527516962
orbit59                 orbit59 0.519071847
upto_fourth         upto_fourth 0.507993184
graph19                 graph19 0.501003546
orbit33                 orbit33 0.500387926
orbit23                 orbit23 0.490445353
graph29                 graph29 0.482626265
membership_s7     membership_s7 0.480196197
orbit46                 orbit46 0.469295223
orbit15                 orbit15 0.455699153
ratio6                   ratio6 0.450562538
graph17                 graph17 0.444846370
graph16                 graph16 0.430487649
orbit41                 orbit41 0.427902307
orbit53                 orbit53 0.425900932
orbit9                   orbit9 0.425745171
orbit38                 orbit38 0.417653970
orbit32                 orbit32 0.411845470
graph14                 graph14 0.411312317
graph24                 graph24 0.409659043
bigcom274             bigcom274 0.395598280
fifth                     fifth 0.385431901
graph11                 graph11 0.381213738
orbit40                 orbit40 0.372867008
close                     close 0.353960718
orbit5                   orbit5 0.349283224
graph9                   graph9 0.344184139
fourth                   fourth 0.329088451
orbit26                 orbit26 0.327758711
orbit37                 orbit37 0.319803894
orbit11                 orbit11 0.316512237
orbit16                 orbit16 0.306618846
orbit4                   orbit4 0.292324093
orbit58                 orbit58 0.270293655
orbit60                 orbit60 0.267862262
sixth                     sixth 0.263127430
orbit19                 orbit19 0.260464184
orbit52                 orbit52 0.246552203
orbit51                 orbit51 0.245691772
orbit67                 orbit67 0.242867797
orbit1                   orbit1 0.240717700
upto_fifth           upto_fifth 0.231941483
orbit39                 orbit39 0.226330864
graph18                 graph18 0.222536165
membership_s18   membership_s18 0.222108650
orbit25                 orbit25 0.198669946
orbit35                 orbit35 0.196833870
orbit17                 orbit17 0.193287952
orbit57                 orbit57 0.184754846
hubscore               hubscore 0.184632836
orbit6                   orbit6 0.161540719
orbit12                 orbit12 0.160564558
membership_s32   membership_s32 0.156075405
evcent                   evcent 0.144851173
orbit22                 orbit22 0.143329672
orbit66                 orbit66 0.134346059
ratio3                   ratio3 0.134006572
ratio2                   ratio2 0.129901460
bigcom8                 bigcom8 0.126958253
graph21                 graph21 0.125910386
orbit70                 orbit70 0.111732148
bigcom22               bigcom22 0.108127153
AP                           AP 0.105217064
membership_s4     membership_s4 0.102570245
graph28                 graph28 0.097611806
pdi                         pdi 0.084309182
second                   second 0.084032028
orbit48                 orbit48 0.081936142
orbit43                 orbit43 0.080980562
bigcom1                 bigcom1 0.075426645
orbit71                 orbit71 0.062881687
membership_s30   membership_s30 0.060110757
membership_s27   membership_s27 0.052101631
orbit21                 orbit21 0.042306283
selfinter             selfinter 0.041146187
graph13                 graph13 0.038020157
upto_third           upto_third 0.032098882
bigcom40               bigcom40 0.029673663
orbit10                 orbit10 0.028985310
bigcom4                 bigcom4 0.025370607
graph3                   graph3 0.025120394
orbit47                 orbit47 0.024639155
upto_second         upto_second 0.015250068
orbit29                 orbit29 0.006356640
membership_s5     membership_s5 0.006036847
orbit0                   orbit0 0.000000000
orbit3                   orbit3 0.000000000
orbit8                   orbit8 0.000000000
orbit14                 orbit14 0.000000000
orbit34                 orbit34 0.000000000
orbit72                 orbit72 0.000000000
ecc                         ecc 0.000000000
eccrad                   eccrad 0.000000000
first                     first 0.000000000
bigcom2                 bigcom2 0.000000000
bigcom3                 bigcom3 0.000000000
bigcom6                 bigcom6 0.000000000
bigcom9                 bigcom9 0.000000000
bigcom11               bigcom11 0.000000000
bigcom13               bigcom13 0.000000000
bigcom15               bigcom15 0.000000000
bigcom16               bigcom16 0.000000000
bigcom21               bigcom21 0.000000000
bigcom24               bigcom24 0.000000000
bigcom26               bigcom26 0.000000000
bigcom28               bigcom28 0.000000000
bigcom30               bigcom30 0.000000000
bigcom31               bigcom31 0.000000000
bigcom32               bigcom32 0.000000000
bigcom33               bigcom33 0.000000000
bigcom34               bigcom34 0.000000000
bigcom36               bigcom36 0.000000000
bigcom37               bigcom37 0.000000000
bigcom38               bigcom38 0.000000000
bigcom39               bigcom39 0.000000000
bigcom43               bigcom43 0.000000000
bigcom44               bigcom44 0.000000000
bigcom46               bigcom46 0.000000000
bigcom47               bigcom47 0.000000000
bigcom49               bigcom49 0.000000000
bigcom50               bigcom50 0.000000000
bigcom51               bigcom51 0.000000000
bigcom52               bigcom52 0.000000000
bigcom54               bigcom54 0.000000000
bigcom56               bigcom56 0.000000000
bigcom62               bigcom62 0.000000000
bigcom66               bigcom66 0.000000000
bigcom68               bigcom68 0.000000000
bigcom69               bigcom69 0.000000000
bigcom71               bigcom71 0.000000000
bigcom72               bigcom72 0.000000000
bigcom73               bigcom73 0.000000000
bigcom74               bigcom74 0.000000000
bigcom75               bigcom75 0.000000000
bigcom76               bigcom76 0.000000000
bigcom77               bigcom77 0.000000000
bigcom79               bigcom79 0.000000000
bigcom80               bigcom80 0.000000000
bigcom82               bigcom82 0.000000000
bigcom83               bigcom83 0.000000000
bigcom84               bigcom84 0.000000000
bigcom85               bigcom85 0.000000000
bigcom87               bigcom87 0.000000000
bigcom89               bigcom89 0.000000000
bigcom91               bigcom91 0.000000000
bigcom92               bigcom92 0.000000000
bigcom93               bigcom93 0.000000000
bigcom96               bigcom96 0.000000000
bigcom97               bigcom97 0.000000000
bigcom98               bigcom98 0.000000000
bigcom99               bigcom99 0.000000000
bigcom101             bigcom101 0.000000000
bigcom104             bigcom104 0.000000000
bigcom106             bigcom106 0.000000000
bigcom109             bigcom109 0.000000000
bigcom113             bigcom113 0.000000000
bigcom116             bigcom116 0.000000000
bigcom120             bigcom120 0.000000000
bigcom123             bigcom123 0.000000000
bigcom126             bigcom126 0.000000000
bigcom127             bigcom127 0.000000000
bigcom137             bigcom137 0.000000000
bigcom139             bigcom139 0.000000000
bigcom140             bigcom140 0.000000000
bigcom143             bigcom143 0.000000000
bigcom145             bigcom145 0.000000000
bigcom146             bigcom146 0.000000000
bigcom147             bigcom147 0.000000000
bigcom149             bigcom149 0.000000000
bigcom153             bigcom153 0.000000000
bigcom154             bigcom154 0.000000000
bigcom156             bigcom156 0.000000000
bigcom157             bigcom157 0.000000000
bigcom158             bigcom158 0.000000000
bigcom160             bigcom160 0.000000000
bigcom161             bigcom161 0.000000000
bigcom162             bigcom162 0.000000000
bigcom164             bigcom164 0.000000000
bigcom166             bigcom166 0.000000000
bigcom167             bigcom167 0.000000000
bigcom171             bigcom171 0.000000000
bigcom173             bigcom173 0.000000000
bigcom175             bigcom175 0.000000000
bigcom176             bigcom176 0.000000000
bigcom177             bigcom177 0.000000000
bigcom178             bigcom178 0.000000000
bigcom180             bigcom180 0.000000000
bigcom181             bigcom181 0.000000000
bigcom184             bigcom184 0.000000000
bigcom186             bigcom186 0.000000000
bigcom187             bigcom187 0.000000000
bigcom189             bigcom189 0.000000000
bigcom194             bigcom194 0.000000000
bigcom195             bigcom195 0.000000000
bigcom196             bigcom196 0.000000000
bigcom204             bigcom204 0.000000000
bigcom205             bigcom205 0.000000000
bigcom212             bigcom212 0.000000000
bigcom214             bigcom214 0.000000000
bigcom222             bigcom222 0.000000000
bigcom223             bigcom223 0.000000000
bigcom226             bigcom226 0.000000000
bigcom227             bigcom227 0.000000000
bigcom229             bigcom229 0.000000000
bigcom233             bigcom233 0.000000000
bigcom236             bigcom236 0.000000000
bigcom237             bigcom237 0.000000000
bigcom246             bigcom246 0.000000000
bigcom248             bigcom248 0.000000000
bigcom249             bigcom249 0.000000000
bigcom250             bigcom250 0.000000000
bigcom254             bigcom254 0.000000000
bigcom266             bigcom266 0.000000000
bigcom269             bigcom269 0.000000000
bigcom272             bigcom272 0.000000000
bigcom281             bigcom281 0.000000000
bigcom291             bigcom291 0.000000000
bigcom292             bigcom292 0.000000000
bigcom295             bigcom295 0.000000000
bigcom299             bigcom299 0.000000000
bigcom301             bigcom301 0.000000000
bigcom306             bigcom306 0.000000000
bigcom309             bigcom309 0.000000000
bigcom314             bigcom314 0.000000000
bigcom321             bigcom321 0.000000000
bigcom341             bigcom341 0.000000000
bigcom350             bigcom350 0.000000000
bigcom353             bigcom353 0.000000000
bigcom359             bigcom359 0.000000000
bigcom363             bigcom363 0.000000000
bigcom365             bigcom365 0.000000000
bigcom385             bigcom385 0.000000000
bigcom386             bigcom386 0.000000000
bigcom408             bigcom408 0.000000000
bigcom412             bigcom412 0.000000000
bigcom480             bigcom480 0.000000000
membership_s1     membership_s1 0.000000000
membership_s3     membership_s3 0.000000000
membership_s6     membership_s6 0.000000000
membership_s8     membership_s8 0.000000000
membership_s9     membership_s9 0.000000000
membership_s11   membership_s11 0.000000000
membership_s12   membership_s12 0.000000000
membership_s14   membership_s14 0.000000000
membership_s15   membership_s15 0.000000000
membership_s16   membership_s16 0.000000000
membership_s17   membership_s17 0.000000000
membership_s20   membership_s20 0.000000000
membership_s21   membership_s21 0.000000000
membership_s22   membership_s22 0.000000000
membership_s24   membership_s24 0.000000000
membership_s25   membership_s25 0.000000000
membership_s26   membership_s26 0.000000000
membership_s28   membership_s28 0.000000000
membership_s31   membership_s31 0.000000000
membership_s33   membership_s33 0.000000000
membership_s36   membership_s36 0.000000000
membership_s37   membership_s37 0.000000000
[1] "Dataset: high_C Model GLM, refit model on training data 2015-06-17 22:59:38"
[1] "glmnet variable coefficients"
                [,1]              [,2]                   
(Intercept)     "(Intercept)"     "-5.00627152025169"    
graph0          "graph0"          "-1.50305402585628e-06"
graph1          "graph1"          "-1.1552472783987e-09" 
graph2          "graph2"          "-5.16910936782909e-08"
graph3          "graph3"          "-6.26751859982185e-11"
graph4          "graph4"          "-1.1367764512546e-12" 
graph5          "graph5"          "-5.05820505798298e-09"
graph6          "graph6"          "-2.76461640259744e-10"
graph7          "graph7"          "-4.96386526811111e-09"
graph8          "graph8"          "1.47601620636051e-07" 
graph9          "graph9"          "-1.38505015925385e-12"
graph10         "graph10"         "-4.02394710125568e-14"
graph11         "graph11"         "-2.04686704994598e-15"
graph12         "graph12"         "-2.67567471590801e-12"
graph13         "graph13"         "-1.15096068764879e-11"
graph14         "graph14"         "-2.18430142997227e-13"
graph15         "graph15"         "-6.23105443212069e-10"
graph16         "graph16"         "-9.87436487603383e-12"
graph17         "graph17"         "-1.20076780403558e-11"
graph18         "graph18"         "-1.72964731064288e-10"
graph19         "graph19"         "-5.23608127457546e-11"
graph20         "graph20"         "-3.25781506628035e-10"
graph21         "graph21"         "-2.59318989550298e-10"
graph22         "graph22"         "-1.29577629337065e-09"
graph23         "graph23"         "-2.86511390104886e-10"
graph24         "graph24"         "-3.10078902913e-10"   
graph25         "graph25"         "7.30020343135593e-10" 
graph26         "graph26"         "-9.35853094840588e-10"
graph27         "graph27"         "1.59725412539272e-08" 
graph28         "graph28"         "1.01904147322587e-08" 
graph29         "graph29"         "2.4371294737406e-07"  
orbit0          "orbit0"          "-1.50285970675936e-06"
orbit1          "orbit1"          "-2.07361696455909e-08"
orbit2          "orbit2"          "-1.14973053591401e-09"
orbit3          "orbit3"          "-5.16390394315492e-08"
orbit4          "orbit4"          "-2.75575442321264e-10"
orbit5          "orbit5"          "-6.65907853909594e-11"
orbit6          "orbit6"          "-3.92503485720248e-11"
orbit7          "orbit7"          "-1.11782249719681e-12"
orbit8          "orbit8"          "-5.05632436974519e-09"
orbit9          "orbit9"          "1.20893959461309e-08" 
orbit10         "orbit10"         "2.49448387336929e-10" 
orbit11         "orbit11"         "-4.14671000141803e-10"
orbit12         "orbit12"         "4.51637011780816e-08" 
orbit13         "orbit13"         "-1.30374733063696e-08"
orbit14         "orbit14"         "1.47623664492909e-07" 
orbit15         "orbit15"         "-1.34822487051511e-12"
orbit16         "orbit16"         "-1.67185599216188e-12"
orbit17         "orbit17"         "-8.18828969694207e-12"
orbit18         "orbit18"         "-4.39889642316817e-12"
orbit19         "orbit19"         "8.76482444845188e-13" 
orbit20         "orbit20"         "-9.37839237157401e-13"
orbit21         "orbit21"         "-3.71103814503252e-14"
orbit22         "orbit22"         "-9.31336760516079e-14"
orbit23         "orbit23"         "-1.97086039055427e-15"
orbit24         "orbit24"         "1.22449717850062e-10" 
orbit25         "orbit25"         "-2.34185393856817e-11"
orbit26         "orbit26"         "-2.90771214246489e-12"
orbit27         "orbit27"         "-3.62276618465854e-11"
orbit28         "orbit28"         "-5.72519811308709e-11"
orbit29         "orbit29"         "1.4055289533961e-11"  
orbit30         "orbit30"         "-3.07060765576489e-11"
orbit31         "orbit31"         "1.28151163895257e-11" 
orbit32         "orbit32"         "2.34225440762376e-12" 
orbit33         "orbit33"         "-2.60251127394823e-13"
orbit34         "orbit34"         "-6.23013771368158e-10"
orbit35         "orbit35"         "4.54598631604142e-10" 
orbit36         "orbit36"         "-9.69841243818098e-11"
orbit37         "orbit37"         "-4.60333405187725e-11"
orbit38         "orbit38"         "-1.03641344294198e-11"
orbit39         "orbit39"         "2.06810212024838e-09" 
orbit40         "orbit40"         "3.03130364571164e-11" 
orbit41         "orbit41"         "3.84128681463613e-12" 
orbit42         "orbit42"         "-2.2039038626049e-11" 
orbit43         "orbit43"         "7.13636806377308e-10" 
orbit44         "orbit44"         "-5.07403427383627e-10"
orbit45         "orbit45"         "4.39016433019558e-09" 
orbit46         "orbit46"         "6.06322502141396e-10" 
orbit47         "orbit47"         "-1.5047215379882e-10" 
orbit48         "orbit48"         "-9.72561435261674e-11"
orbit49         "orbit49"         "-1.61596177914832e-09"
orbit50         "orbit50"         "-3.14093328064184e-10"
orbit51         "orbit51"         "-4.14317704604201e-10"
orbit52         "orbit52"         "4.68606890455013e-10" 
orbit53         "orbit53"         "-5.16444280575673e-10"
orbit54         "orbit54"         "5.09754682052426e-09" 
orbit55         "orbit55"         "-1.93014082392639e-09"
orbit56         "orbit56"         "3.25383925143209e-08" 
orbit57         "orbit57"         "-1.29030032561209e-10"
orbit58         "orbit58"         "-9.29523340757835e-10"
orbit59         "orbit59"         "4.31153009586875e-09" 
orbit60         "orbit60"         "-5.50954994949484e-10"
orbit61         "orbit61"         "-1.55797327970805e-09"
orbit62         "orbit62"         "2.29926373216461e-08" 
orbit63         "orbit63"         "1.75519290468515e-09" 
orbit64         "orbit64"         "4.13544184774469e-10" 
orbit65         "orbit65"         "3.26752634037462e-08" 
orbit66         "orbit66"         "4.5415161745001e-09"  
orbit67         "orbit67"         "-3.85061892691829e-09"
orbit68         "orbit68"         "3.59903277797808e-08" 
orbit69         "orbit69"         "-9.48900156533896e-09"
orbit70         "orbit70"         "1.39385858523555e-07" 
orbit71         "orbit71"         "1.06974649577714e-09" 
orbit72         "orbit72"         "2.43721965372698e-07" 
AP              "AP"              "-0.000780799573909591"
bet             "bet"             "-2.0199292469733e-10" 
ecc             "ecc"             "0.000182854249020089" 
eccrad          "eccrad"          "0.00109711223683721"  
close           "close"           "-0.00253798036926661" 
constraint      "constraint"      "0.0152203473623651"   
coreness        "coreness"        "4.98713022417044e-05" 
knn             "knn"             "3.53350278561355e-06" 
hubscore        "hubscore"        "-0.000195492539842797"
pagerank        "pagerank"        "-0.539001938140119"   
trans           "trans"           "0.0100891225862423"   
evcent          "evcent"          "-0.000189263347429952"
first           "first"           "-1.50256081269782e-06"
upto_second     "upto_second"     "-4.71606311557806e-08"
upto_third      "upto_third"      "2.78964646913596e-08" 
upto_fourth     "upto_fourth"     "6.3034502998515e-07"  
upto_fifth      "upto_fifth"      "3.19993416672083e-06" 
upto_sixth      "upto_sixth"      "0.000117256206207994" 
second          "second"          "-4.36078624388628e-08"
third           "third"           "2.2934905232372e-07"  
fourth          "fourth"          "-2.832567339365e-08"  
fifth           "fifth"           "-7.24150163233776e-07"
sixth           "sixth"           "-5.95420396130849e-07"
ratio1          "ratio1"          "2.49218668722726e-06" 
ratio2          "ratio2"          "-2.8320085594341e-05" 
ratio3          "ratio3"          "-0.000547337203164409"
ratio4          "ratio4"          "-0.0211202278274609"  
ratio5          "ratio5"          "0.0021594204130598"   
ratio6          "ratio6"          "0.000208035283320255" 
selfinter       "selfinter"       "-0.000412911582469907"
walktrap_vertex "walktrap_vertex" "7.6486361079011e-05"  
bigcom1         "bigcom1"         "-0.000306155605650078"
bigcom2         "bigcom2"         "0"                    
bigcom3         "bigcom3"         "-0.00146729152497347" 
bigcom4         "bigcom4"         "-0.000401360053694224"
bigcom6         "bigcom6"         "0"                    
bigcom8         "bigcom8"         "0.00103499382896487"  
bigcom9         "bigcom9"         "-0.00143337431003078" 
bigcom11        "bigcom11"        "0"                    
bigcom13        "bigcom13"        "-0.00142954142093865" 
bigcom15        "bigcom15"        "-0.00143481558689072" 
bigcom16        "bigcom16"        "0"                    
bigcom21        "bigcom21"        "-0.00143912557428367" 
bigcom22        "bigcom22"        "0.00141810622773237"  
bigcom24        "bigcom24"        "0"                    
bigcom26        "bigcom26"        "-0.00144484060087772" 
bigcom28        "bigcom28"        "0.000336974414376102" 
bigcom30        "bigcom30"        "-0.00144777071898469" 
bigcom31        "bigcom31"        "0"                    
bigcom32        "bigcom32"        "-0.00143426798335505" 
bigcom33        "bigcom33"        "0"                    
bigcom34        "bigcom34"        "0"                    
bigcom36        "bigcom36"        "-0.00143308191554341" 
bigcom37        "bigcom37"        "0"                    
bigcom38        "bigcom38"        "0"                    
bigcom39        "bigcom39"        "-0.00142948638105268" 
bigcom40        "bigcom40"        "0.000274559464562774" 
bigcom43        "bigcom43"        "0"                    
bigcom44        "bigcom44"        "0.000881202427222998" 
bigcom46        "bigcom46"        "-0.00142789136155013" 
bigcom47        "bigcom47"        "0"                    
bigcom49        "bigcom49"        "0"                    
bigcom50        "bigcom50"        "0"                    
bigcom51        "bigcom51"        "0"                    
bigcom52        "bigcom52"        "0"                    
bigcom54        "bigcom54"        "0"                    
bigcom56        "bigcom56"        "0"                    
bigcom62        "bigcom62"        "0"                    
bigcom66        "bigcom66"        "0"                    
bigcom68        "bigcom68"        "0"                    
bigcom69        "bigcom69"        "0"                    
bigcom71        "bigcom71"        "-0.00142942554254509" 
bigcom72        "bigcom72"        "0"                    
bigcom73        "bigcom73"        "-0.001431881717688"   
bigcom74        "bigcom74"        "0"                    
bigcom75        "bigcom75"        "0"                    
bigcom76        "bigcom76"        "0"                    
bigcom77        "bigcom77"        "0"                    
bigcom79        "bigcom79"        "0"                    
bigcom80        "bigcom80"        "0"                    
bigcom82        "bigcom82"        "-0.00143327229103124" 
bigcom83        "bigcom83"        "0"                    
bigcom84        "bigcom84"        "0"                    
bigcom85        "bigcom85"        "0"                    
bigcom87        "bigcom87"        "0"                    
bigcom89        "bigcom89"        "0"                    
bigcom91        "bigcom91"        "0"                    
bigcom92        "bigcom92"        "-0.00143314265442675" 
bigcom93        "bigcom93"        "0"                    
bigcom96        "bigcom96"        "0"                    
bigcom97        "bigcom97"        "-0.00143601504396728" 
bigcom98        "bigcom98"        "0"                    
bigcom99        "bigcom99"        "0"                    
bigcom101       "bigcom101"       "0.0204373624193125"   
bigcom104       "bigcom104"       "-0.00142873929729378" 
bigcom106       "bigcom106"       "0"                    
bigcom109       "bigcom109"       "0"                    
bigcom113       "bigcom113"       "0"                    
bigcom116       "bigcom116"       "-0.00143164914833375" 
bigcom120       "bigcom120"       "0"                    
bigcom123       "bigcom123"       "0"                    
bigcom126       "bigcom126"       "0"                    
bigcom127       "bigcom127"       "0"                    
bigcom137       "bigcom137"       "0"                    
bigcom139       "bigcom139"       "0"                    
bigcom140       "bigcom140"       "0"                    
bigcom143       "bigcom143"       "0"                    
bigcom145       "bigcom145"       "0"                    
bigcom146       "bigcom146"       "0"                    
bigcom147       "bigcom147"       "-0.0014405864173793"  
bigcom149       "bigcom149"       "0"                    
bigcom153       "bigcom153"       "0"                    
bigcom154       "bigcom154"       "0.0204448087935283"   
bigcom156       "bigcom156"       "0"                    
bigcom157       "bigcom157"       "0"                    
bigcom158       "bigcom158"       "0"                    
bigcom160       "bigcom160"       "0"                    
bigcom161       "bigcom161"       "0"                    
bigcom162       "bigcom162"       "0"                    
bigcom164       "bigcom164"       "0"                    
bigcom166       "bigcom166"       "0"                    
bigcom167       "bigcom167"       "-0.00143204077654053" 
bigcom171       "bigcom171"       "0"                    
bigcom173       "bigcom173"       "0"                    
bigcom175       "bigcom175"       "0"                    
bigcom176       "bigcom176"       "0"                    
bigcom177       "bigcom177"       "0"                    
bigcom178       "bigcom178"       "0"                    
bigcom180       "bigcom180"       "0"                    
bigcom181       "bigcom181"       "-0.00143691128245966" 
bigcom184       "bigcom184"       "0"                    
bigcom186       "bigcom186"       "0"                    
bigcom187       "bigcom187"       "0"                    
bigcom189       "bigcom189"       "-0.00142960014734433" 
bigcom194       "bigcom194"       "0"                    
bigcom195       "bigcom195"       "-0.00142831599582221" 
bigcom196       "bigcom196"       "0"                    
bigcom204       "bigcom204"       "-0.00142903644699692" 
bigcom205       "bigcom205"       "0"                    
bigcom212       "bigcom212"       "0"                    
bigcom214       "bigcom214"       "0"                    
bigcom222       "bigcom222"       "0"                    
bigcom223       "bigcom223"       "0"                    
bigcom226       "bigcom226"       "0"                    
bigcom227       "bigcom227"       "0"                    
bigcom229       "bigcom229"       "0"                    
bigcom233       "bigcom233"       "0"                    
bigcom236       "bigcom236"       "0"                    
bigcom237       "bigcom237"       "0"                    
bigcom246       "bigcom246"       "0"                    
bigcom248       "bigcom248"       "-0.00143424054829114" 
bigcom249       "bigcom249"       "0"                    
bigcom250       "bigcom250"       "0"                    
bigcom254       "bigcom254"       "0"                    
bigcom266       "bigcom266"       "0"                    
bigcom269       "bigcom269"       "-0.00142999494016219" 
bigcom272       "bigcom272"       "0"                    
bigcom274       "bigcom274"       "0.00587058210043649"  
bigcom281       "bigcom281"       "0"                    
bigcom291       "bigcom291"       "0"                    
bigcom292       "bigcom292"       "0"                    
bigcom295       "bigcom295"       "0"                    
bigcom299       "bigcom299"       "0"                    
bigcom301       "bigcom301"       "0"                    
bigcom306       "bigcom306"       "0"                    
bigcom309       "bigcom309"       "0"                    
bigcom314       "bigcom314"       "0"                    
bigcom321       "bigcom321"       "-0.00142945430145646" 
bigcom341       "bigcom341"       "0"                    
bigcom350       "bigcom350"       "0"                    
bigcom353       "bigcom353"       "0"                    
bigcom359       "bigcom359"       "0"                    
bigcom363       "bigcom363"       "0"                    
bigcom365       "bigcom365"       "0"                    
bigcom385       "bigcom385"       "0"                    
bigcom386       "bigcom386"       "0"                    
bigcom408       "bigcom408"       "0"                    
bigcom412       "bigcom412"       "0"                    
bigcom480       "bigcom480"       "0"                    
spin_vertex     "spin_vertex"     "0.00112314565570343"  
membership_s1   "membership_s1"   "-0.00150185803525114" 
membership_s3   "membership_s3"   "0"                    
membership_s4   "membership_s4"   "0.000368929696531572" 
membership_s5   "membership_s5"   "0.000203967996425581" 
membership_s6   "membership_s6"   "-0.00141713955380241" 
membership_s7   "membership_s7"   "0.00192984432862134"  
membership_s8   "membership_s8"   "0"                    
membership_s9   "membership_s9"   "0"                    
membership_s11  "membership_s11"  "0"                    
membership_s12  "membership_s12"  "0"                    
membership_s14  "membership_s14"  "0"                    
membership_s15  "membership_s15"  "-0.00144516818323802" 
membership_s16  "membership_s16"  "0"                    
membership_s17  "membership_s17"  "0"                    
membership_s18  "membership_s18"  "0.00295228672424768"  
membership_s20  "membership_s20"  "0"                    
membership_s21  "membership_s21"  "-0.00143437757110647" 
membership_s22  "membership_s22"  "0"                    
membership_s24  "membership_s24"  "-0.00147317424735807" 
membership_s25  "membership_s25"  "0"                    
membership_s26  "membership_s26"  "0"                    
membership_s27  "membership_s27"  "-0.000978215342825948"
membership_s28  "membership_s28"  "0"                    
membership_s30  "membership_s30"  "0.000211556139316933" 
membership_s31  "membership_s31"  "-0.00146204736635996" 
membership_s32  "membership_s32"  "0.000680269668962122" 
membership_s33  "membership_s33"  "0"                    
membership_s36  "membership_s36"  "-0.000544983489692841"
membership_s37  "membership_s37"  "-0.0014381619451356"  
V1              "V1"              "0.00225844306176285"  
V2              "V2"              "-0.00535064990830178" 
pdi             "pdi"             "-0.0717043438682144"  
adhesion        "adhesion"        "-1.0909835860764e-07" 
cohesion        "cohesion"        "2.18594787207098e-07" 
inner           "inner"           "2.18180911049294e-08" 
outer           "outer"           "4.55561504688461e-08" 
ioratio         "ioratio"         "-0.00102211554743304" 
comsize         "comsize"         "-5.88750431703518e-07"
[1] "Average GBM 10 CV AUC"
[1] 0.4785092
[[1]]
[1] 0.5344681

[[2]]
[1] 0.5454183

[[3]]
[1] 0.205303

[[4]]
[1] 0.5604082

[[5]]
[1] 0.5469484

[1] "Average GBM 10 CV RMSE"
[1] 4.678939
[[1]]
[1] 4.737401

[[2]]
[1] 4.882676

[[3]]
[1] 4.468787

[[4]]
[1] 4.724958

[[5]]
[1] 4.580873

[1] "Average RF 10 CV AUC"
[1] 0.4843177
[[1]]
[1] 0.5297872

[[2]]
[1] 0.549004

[[3]]
[1] 0.3704545

[[4]]
[1] 0.4934694

[[5]]
[1] 0.4788732

[1] "Average RF 10 CV RMSE"
[1] 0.1879173
[[1]]
[1] 0.2057091

[[2]]
[1] 0.1998656

[[3]]
[1] 0.1588528

[[4]]
[1] 0.2029904

[[5]]
[1] 0.1721685

[1] "Average GLM 10 CV AUC"
[1] 0.3979462
[[1]]
[1] 0.407234

[[2]]
[1] 0.4557769

[[3]]
[1] 0.4287879

[[4]]
[1] 0.3293878

[[5]]
[1] 0.3685446

[1] "Average GLM 10 CV RMSE"
[1] 3.42332
[[1]]
[1] 3.492841

[[2]]
[1] 3.473089

[[3]]
[1] 3.287807

[[4]]
[1] 3.483695

[[5]]
[1] 3.379166

[1] "Average 10 CV AUC"
[1] 0.4770261
[[1]]
[1] 0.5340426

[[2]]
[1] 0.5462151

[[3]]
[1] 0.2083333

[[4]]
[1] 0.5542857

[[5]]
[1] 0.5422535

[1] "Average 10 CV RMSE"
[1] 2.695447
[[1]]
[1] 2.740946

[[2]]
[1] 2.785158

[[3]]
[1] 2.571303

[[4]]
[1] 2.733316

[[5]]
[1] 2.646513

[1] "average all"
[1] 2.615507
[1] 1
