# Supplementary material for: Distinctive Behaviors of Druggable Proteins in Cellular Networks
Source: PLoS Comput Biol. 2015 Dec 23;11(12):e1004597. doi: 10.1371/journal.pcbi.1004597 (PMC4689399; doi:10.1371/journal.pcbi.1004597)
Supplement: S1 File — (ZIP) [file pcbi.1004597.s004.zip › S1_File/direct.atc.20150613.random.ppi.optimised_Target_results_high_CT.txt]

[[1]]
[1] "high_CT"

[1] "Dataset: high_CT Model GBM, run: 1 of 5 2015-06-17 22:56:34"
Iter   TrainDeviance   ValidDeviance   StepSize   Improve
     1        0.0158            -nan     0.0100   -0.0000
     2        0.0119            -nan     0.0100   -0.0001
     3        0.0119            -nan     0.0100   -0.0000
     4        0.0119            -nan     0.0100   -0.0000
     5        0.0101            -nan     0.0100    0.0000
     6        0.0101            -nan     0.0100   -0.0000
     7        0.0093            -nan     0.0100   -0.0000
     8        0.0093            -nan     0.0100   -0.0000
     9        0.0093            -nan     0.0100   -0.0000
    10        0.0093            -nan     0.0100   -0.0000
    20        0.0076            -nan     0.0100   -0.0000
    40        0.0058            -nan     0.0100    0.0000
    60        0.0049            -nan     0.0100   -0.0000
    80        0.0042            -nan     0.0100   -0.0000
   100        0.0036            -nan     0.0100   -0.0000
   120        0.0032            -nan     0.0100   -0.0000
   130        0.0030            -nan     0.0100    0.0000

[1] "GBM variable coefficients"
                            var      rel.inf
constraint           constraint 7.397113e+01
orbit18                 orbit18 1.168118e+01
orbit22                 orbit22 9.271232e+00
ratio1                   ratio1 5.075247e+00
orbit31                 orbit31 7.090795e-04
graph11                 graph11 3.817465e-04
knn                         knn 3.147923e-05
orbit36                 orbit36 2.942805e-05
orbit7                   orbit7 2.056042e-05
V1                           V1 1.725815e-05
pagerank               pagerank 1.095325e-05
graph27                 graph27 8.874139e-07
cohesion               cohesion 6.529353e-07
graph16                 graph16 5.085278e-07
orbit26                 orbit26 4.645678e-07
orbit28                 orbit28 4.194331e-07
orbit48                 orbit48 3.984555e-07
orbit30                 orbit30 3.556516e-07
orbit50                 orbit50 3.494457e-07
orbit17                 orbit17 3.046316e-07
coreness               coreness 2.750108e-07
third                     third 2.625530e-07
orbit20                 orbit20 2.048717e-07
upto_sixth           upto_sixth 1.800340e-07
graph3                   graph3 6.523860e-08
graph13                 graph13 3.997982e-08
orbit11                 orbit11 2.136734e-08
trans                     trans 1.838969e-08
orbit29                 orbit29 1.795900e-08
V2                           V2 1.716719e-08
orbit2                   orbit2 1.545746e-08
orbit23                 orbit23 8.815243e-09
ratio4                   ratio4 3.053673e-09
outer                     outer 2.955332e-09
orbit21                 orbit21 2.041761e-09
orbit9                   orbit9 1.197463e-09
ratio6                   ratio6 2.892993e-13
ratio5                   ratio5 2.530523e-13
graph4                   graph4 1.171491e-13
orbit32                 orbit32 7.582751e-14
inner                     inner 5.767473e-14
graph14                 graph14 5.041992e-14
pdi                         pdi 4.195545e-14
graph29                 graph29 3.910645e-14
fourth                   fourth 3.560601e-14
orbit45                 orbit45 3.084876e-14
graph19                 graph19 2.451633e-14
graph8                   graph8 2.402389e-14
upto_fourth         upto_fourth 2.352985e-14
orbit35                 orbit35 2.000808e-14
spin_vertex         spin_vertex 1.862775e-14
orbit27                 orbit27 1.771977e-14
orbit43                 orbit43 8.293916e-15
comsize                 comsize 8.183321e-15
graph5                   graph5 7.980838e-15
orbit4                   orbit4 5.378643e-15
upto_fifth           upto_fifth 4.590161e-15
orbit6                   orbit6 2.564818e-15
orbit65                 orbit65 2.019630e-15
orbit39                 orbit39 1.945350e-15
orbit38                 orbit38 1.727351e-15
graph7                   graph7 1.454616e-15
graph1                   graph1 8.245929e-16
upto_third           upto_third 6.705023e-16
graph9                   graph9 6.337932e-16
orbit25                 orbit25 3.610491e-16
orbit33                 orbit33 3.259801e-16
walktrap_vertex walktrap_vertex 2.677451e-16
graph28                 graph28 2.308360e-16
graph0                   graph0 2.290319e-16
adhesion               adhesion 1.307507e-16
orbit37                 orbit37 9.459978e-17
ratio3                   ratio3 7.975357e-17
ioratio                 ioratio 3.241184e-17
graph10                 graph10 3.123130e-17
graph18                 graph18 1.227996e-17
close                     close 1.195030e-17
orbit5                   orbit5 9.882098e-18
graph6                   graph6 9.313078e-18
graph22                 graph22 6.489150e-18
orbit44                 orbit44 4.940213e-18
orbit15                 orbit15 3.399056e-18
orbit47                 orbit47 2.198245e-18
orbit10                 orbit10 1.736859e-18
graph21                 graph21 1.427916e-18
graph15                 graph15 7.764307e-19
bigcom3                 bigcom3 6.790690e-19
orbit46                 orbit46 3.592354e-19
orbit41                 orbit41 2.848418e-19
orbit49                 orbit49 1.828889e-19
orbit52                 orbit52 1.791632e-19
upto_second         upto_second 1.620041e-22
orbit19                 orbit19 7.211989e-23
fifth                     fifth 1.706060e-23
orbit16                 orbit16 6.490629e-24
orbit40                 orbit40 6.001411e-24
orbit1                   orbit1 2.038518e-24
graph2                   graph2 0.000000e+00
graph12                 graph12 0.000000e+00
graph17                 graph17 0.000000e+00
graph20                 graph20 0.000000e+00
graph23                 graph23 0.000000e+00
graph24                 graph24 0.000000e+00
graph25                 graph25 0.000000e+00
graph26                 graph26 0.000000e+00
orbit0                   orbit0 0.000000e+00
orbit3                   orbit3 0.000000e+00
orbit8                   orbit8 0.000000e+00
orbit12                 orbit12 0.000000e+00
orbit13                 orbit13 0.000000e+00
orbit14                 orbit14 0.000000e+00
orbit24                 orbit24 0.000000e+00
orbit34                 orbit34 0.000000e+00
orbit42                 orbit42 0.000000e+00
orbit51                 orbit51 0.000000e+00
orbit53                 orbit53 0.000000e+00
orbit54                 orbit54 0.000000e+00
orbit55                 orbit55 0.000000e+00
orbit56                 orbit56 0.000000e+00
orbit57                 orbit57 0.000000e+00
orbit58                 orbit58 0.000000e+00
orbit59                 orbit59 0.000000e+00
orbit60                 orbit60 0.000000e+00
orbit61                 orbit61 0.000000e+00
orbit62                 orbit62 0.000000e+00
orbit63                 orbit63 0.000000e+00
orbit64                 orbit64 0.000000e+00
orbit66                 orbit66 0.000000e+00
orbit67                 orbit67 0.000000e+00
orbit68                 orbit68 0.000000e+00
orbit69                 orbit69 0.000000e+00
orbit70                 orbit70 0.000000e+00
orbit71                 orbit71 0.000000e+00
orbit72                 orbit72 0.000000e+00
AP                           AP 0.000000e+00
bet                         bet 0.000000e+00
ecc                         ecc 0.000000e+00
eccrad                   eccrad 0.000000e+00
hubscore               hubscore 0.000000e+00
evcent                   evcent 0.000000e+00
first                     first 0.000000e+00
second                   second 0.000000e+00
sixth                     sixth 0.000000e+00
ratio2                   ratio2 0.000000e+00
selfinter             selfinter 0.000000e+00
bigcom1                 bigcom1 0.000000e+00
bigcom2                 bigcom2 0.000000e+00
bigcom4                 bigcom4 0.000000e+00
bigcom6                 bigcom6 0.000000e+00
bigcom8                 bigcom8 0.000000e+00
bigcom9                 bigcom9 0.000000e+00
bigcom11               bigcom11 0.000000e+00
bigcom13               bigcom13 0.000000e+00
bigcom15               bigcom15 0.000000e+00
bigcom16               bigcom16 0.000000e+00
bigcom21               bigcom21 0.000000e+00
bigcom22               bigcom22 0.000000e+00
bigcom24               bigcom24 0.000000e+00
bigcom26               bigcom26 0.000000e+00
bigcom28               bigcom28 0.000000e+00
bigcom30               bigcom30 0.000000e+00
bigcom31               bigcom31 0.000000e+00
bigcom32               bigcom32 0.000000e+00
bigcom33               bigcom33 0.000000e+00
bigcom34               bigcom34 0.000000e+00
bigcom36               bigcom36 0.000000e+00
bigcom37               bigcom37 0.000000e+00
bigcom38               bigcom38 0.000000e+00
bigcom39               bigcom39 0.000000e+00
bigcom40               bigcom40 0.000000e+00
bigcom43               bigcom43 0.000000e+00
bigcom44               bigcom44 0.000000e+00
bigcom46               bigcom46 0.000000e+00
bigcom47               bigcom47 0.000000e+00
bigcom49               bigcom49 0.000000e+00
bigcom50               bigcom50 0.000000e+00
bigcom51               bigcom51 0.000000e+00
bigcom52               bigcom52 0.000000e+00
bigcom54               bigcom54 0.000000e+00
bigcom56               bigcom56 0.000000e+00
bigcom62               bigcom62 0.000000e+00
bigcom66               bigcom66 0.000000e+00
bigcom68               bigcom68 0.000000e+00
bigcom69               bigcom69 0.000000e+00
bigcom71               bigcom71 0.000000e+00
bigcom72               bigcom72 0.000000e+00
bigcom73               bigcom73 0.000000e+00
bigcom74               bigcom74 0.000000e+00
bigcom75               bigcom75 0.000000e+00
bigcom76               bigcom76 0.000000e+00
bigcom77               bigcom77 0.000000e+00
bigcom79               bigcom79 0.000000e+00
bigcom80               bigcom80 0.000000e+00
bigcom82               bigcom82 0.000000e+00
bigcom83               bigcom83 0.000000e+00
bigcom84               bigcom84 0.000000e+00
bigcom85               bigcom85 0.000000e+00
bigcom87               bigcom87 0.000000e+00
bigcom89               bigcom89 0.000000e+00
bigcom91               bigcom91 0.000000e+00
bigcom92               bigcom92 0.000000e+00
bigcom93               bigcom93 0.000000e+00
bigcom96               bigcom96 0.000000e+00
bigcom97               bigcom97 0.000000e+00
bigcom98               bigcom98 0.000000e+00
bigcom99               bigcom99 0.000000e+00
bigcom101             bigcom101 0.000000e+00
bigcom104             bigcom104 0.000000e+00
bigcom106             bigcom106 0.000000e+00
bigcom109             bigcom109 0.000000e+00
bigcom113             bigcom113 0.000000e+00
bigcom116             bigcom116 0.000000e+00
bigcom120             bigcom120 0.000000e+00
bigcom123             bigcom123 0.000000e+00
bigcom126             bigcom126 0.000000e+00
bigcom127             bigcom127 0.000000e+00
bigcom137             bigcom137 0.000000e+00
bigcom139             bigcom139 0.000000e+00
bigcom140             bigcom140 0.000000e+00
bigcom143             bigcom143 0.000000e+00
bigcom145             bigcom145 0.000000e+00
bigcom146             bigcom146 0.000000e+00
bigcom147             bigcom147 0.000000e+00
bigcom149             bigcom149 0.000000e+00
bigcom153             bigcom153 0.000000e+00
bigcom154             bigcom154 0.000000e+00
bigcom156             bigcom156 0.000000e+00
bigcom157             bigcom157 0.000000e+00
bigcom158             bigcom158 0.000000e+00
bigcom160             bigcom160 0.000000e+00
bigcom161             bigcom161 0.000000e+00
bigcom162             bigcom162 0.000000e+00
bigcom164             bigcom164 0.000000e+00
bigcom166             bigcom166 0.000000e+00
bigcom167             bigcom167 0.000000e+00
bigcom171             bigcom171 0.000000e+00
bigcom173             bigcom173 0.000000e+00
bigcom175             bigcom175 0.000000e+00
bigcom176             bigcom176 0.000000e+00
bigcom177             bigcom177 0.000000e+00
bigcom178             bigcom178 0.000000e+00
bigcom180             bigcom180 0.000000e+00
bigcom181             bigcom181 0.000000e+00
bigcom184             bigcom184 0.000000e+00
bigcom186             bigcom186 0.000000e+00
bigcom187             bigcom187 0.000000e+00
bigcom189             bigcom189 0.000000e+00
bigcom194             bigcom194 0.000000e+00
bigcom195             bigcom195 0.000000e+00
bigcom196             bigcom196 0.000000e+00
bigcom204             bigcom204 0.000000e+00
bigcom205             bigcom205 0.000000e+00
bigcom212             bigcom212 0.000000e+00
bigcom214             bigcom214 0.000000e+00
bigcom222             bigcom222 0.000000e+00
bigcom223             bigcom223 0.000000e+00
bigcom226             bigcom226 0.000000e+00
bigcom227             bigcom227 0.000000e+00
bigcom229             bigcom229 0.000000e+00
bigcom233             bigcom233 0.000000e+00
bigcom236             bigcom236 0.000000e+00
bigcom237             bigcom237 0.000000e+00
bigcom246             bigcom246 0.000000e+00
bigcom248             bigcom248 0.000000e+00
bigcom249             bigcom249 0.000000e+00
bigcom250             bigcom250 0.000000e+00
bigcom254             bigcom254 0.000000e+00
bigcom266             bigcom266 0.000000e+00
bigcom269             bigcom269 0.000000e+00
bigcom272             bigcom272 0.000000e+00
bigcom274             bigcom274 0.000000e+00
bigcom281             bigcom281 0.000000e+00
bigcom291             bigcom291 0.000000e+00
bigcom292             bigcom292 0.000000e+00
bigcom295             bigcom295 0.000000e+00
bigcom299             bigcom299 0.000000e+00
bigcom301             bigcom301 0.000000e+00
bigcom306             bigcom306 0.000000e+00
bigcom309             bigcom309 0.000000e+00
bigcom314             bigcom314 0.000000e+00
bigcom321             bigcom321 0.000000e+00
bigcom341             bigcom341 0.000000e+00
bigcom350             bigcom350 0.000000e+00
bigcom353             bigcom353 0.000000e+00
bigcom359             bigcom359 0.000000e+00
bigcom363             bigcom363 0.000000e+00
bigcom365             bigcom365 0.000000e+00
bigcom385             bigcom385 0.000000e+00
bigcom386             bigcom386 0.000000e+00
bigcom408             bigcom408 0.000000e+00
bigcom412             bigcom412 0.000000e+00
bigcom480             bigcom480 0.000000e+00
membership_s1     membership_s1 0.000000e+00
membership_s3     membership_s3 0.000000e+00
membership_s4     membership_s4 0.000000e+00
membership_s5     membership_s5 0.000000e+00
membership_s6     membership_s6 0.000000e+00
membership_s7     membership_s7 0.000000e+00
membership_s8     membership_s8 0.000000e+00
membership_s9     membership_s9 0.000000e+00
membership_s11   membership_s11 0.000000e+00
membership_s12   membership_s12 0.000000e+00
membership_s14   membership_s14 0.000000e+00
membership_s15   membership_s15 0.000000e+00
membership_s16   membership_s16 0.000000e+00
membership_s17   membership_s17 0.000000e+00
membership_s18   membership_s18 0.000000e+00
membership_s20   membership_s20 0.000000e+00
membership_s21   membership_s21 0.000000e+00
membership_s22   membership_s22 0.000000e+00
membership_s24   membership_s24 0.000000e+00
membership_s25   membership_s25 0.000000e+00
membership_s26   membership_s26 0.000000e+00
membership_s27   membership_s27 0.000000e+00
membership_s28   membership_s28 0.000000e+00
membership_s30   membership_s30 0.000000e+00
membership_s31   membership_s31 0.000000e+00
membership_s32   membership_s32 0.000000e+00
membership_s33   membership_s33 0.000000e+00
membership_s36   membership_s36 0.000000e+00
membership_s37   membership_s37 0.000000e+00
[1] "Dataset: high_CT Model RF, run: 1 of 5 2015-06-17 22:56:49"
     |      Out-of-bag   |
Tree |      MSE  %Var(y) |
   1 |        0     0.00 |
   2 | 0.001658   166.67 |
   3 | 0.001318   132.41 |
   4 | 0.001462   146.93 |
   5 | 0.001209   121.51 |
   6 | 0.001168   117.42 |
   7 | 0.001144   115.00 |
   8 |  0.00113   113.60 |
   9 | 0.001304   131.09 |
  10 |  0.00135   135.65 |
  11 | 0.001344   135.10 |
  12 | 0.001245   125.16 |
  13 | 0.001325   133.16 |
  14 | 0.001248   125.45 |
  15 | 0.001238   124.39 |
  16 | 0.001215   122.13 |
  17 | 0.001214   122.01 |
  18 | 0.001202   120.79 |
  19 |  0.00118   118.62 |
  20 | 0.001176   118.14 |
  21 | 0.001176   118.14 |
  22 | 0.001176   118.14 |
  23 | 0.001176   118.14 |
  24 | 0.001165   117.13 |
  25 | 0.001175   118.04 |
  26 | 0.001145   115.09 |
  27 | 0.001145   115.09 |
  28 | 0.001141   114.68 |
  29 | 0.001138   114.35 |
  30 | 0.001132   113.79 |
  31 | 0.001106   111.20 |
  32 |  0.00112   112.59 |
  33 | 0.001119   112.46 |
  34 | 0.001116   112.18 |
  35 | 0.001114   112.00 |
  36 |  0.00112   112.54 |
  37 | 0.001116   112.14 |
  38 | 0.001114   111.96 |
  39 |  0.00111   111.52 |
  40 | 0.001109   111.44 |
  41 | 0.001108   111.31 |
  42 | 0.001107   111.26 |
  43 | 0.001119   112.46 |
  44 | 0.001104   110.93 |
  45 | 0.001102   110.78 |
  46 |   0.0011   110.58 |
  47 | 0.001133   113.89 |
  48 |  0.00113   113.60 |
  49 | 0.001128   113.36 |
  50 | 0.001127   113.24 |
  51 | 0.001127   113.23 |
  52 | 0.001125   113.06 |
  53 | 0.001123   112.83 |
  54 |  0.00111   111.59 |
  55 | 0.001108   111.32 |
  56 | 0.001106   111.20 |
  57 | 0.001138   114.42 |
  58 | 0.001138   114.42 |
  59 | 0.001138   114.36 |
  60 | 0.001137   114.31 |
  61 | 0.001122   112.73 |
  62 | 0.001121   112.71 |
  63 | 0.001121   112.68 |
  64 | 0.001121   112.64 |
  65 |  0.00112   112.60 |
  66 | 0.001107   111.30 |
  67 | 0.001106   111.20 |
  68 | 0.001095   110.01 |
  69 | 0.001094   109.97 |
  70 | 0.001094   109.93 |
  71 | 0.001085   109.05 |
  72 | 0.001084   108.93 |
  73 | 0.001076   108.18 |
  74 | 0.001075   108.09 |
  75 | 0.001075   108.08 |
  76 | 0.001069   107.40 |
  77 | 0.001063   106.86 |
  78 | 0.001059   106.41 |
  79 | 0.001059   106.47 |
  80 | 0.001055   105.99 |
  81 | 0.001051   105.64 |
  82 | 0.001052   105.73 |
  83 | 0.001048   105.35 |
  84 | 0.001056   106.14 |
  85 | 0.001053   105.85 |
  86 | 0.001052   105.72 |
  87 | 0.001051   105.63 |
  88 | 0.001048   105.33 |
  89 | 0.001047   105.26 |
  90 | 0.001045   104.98 |
  91 | 0.001042   104.73 |
  92 | 0.001042   104.68 |
  93 |  0.00104   104.50 |
  94 | 0.001039   104.42 |
  95 | 0.001038   104.36 |
  96 | 0.001038   104.30 |
  97 | 0.001047   105.17 |
  98 | 0.001051   105.62 |
  99 | 0.001052   105.69 |
 100 | 0.001052   105.75 |
[1] "Random Forest variable coefficients"
                      %IncMSE IncNodePurity
graph5           0.000000e+00  2.304777e-20
graph6           0.000000e+00  3.783696e-20
graph7           0.000000e+00  2.342046e-20
graph8           0.000000e+00  3.411849e-20
graph9           0.000000e+00  3.153504e-20
graph10          0.000000e+00  3.532974e-20
graph11          2.373673e-04  9.062620e-03
graph12          2.824859e-05  9.500000e-03
graph13         -5.221932e-05  9.444444e-03
graph14          0.000000e+00  3.098447e-20
graph15          0.000000e+00  3.588879e-20
graph16          0.000000e+00  3.650712e-20
graph17          0.000000e+00  3.006120e-20
graph18          0.000000e+00  4.282599e-20
graph19          0.000000e+00  2.178569e-20
graph20          1.939058e-04  9.333333e-03
graph21          0.000000e+00  3.024755e-20
graph22          0.000000e+00  2.335270e-20
graph23          0.000000e+00  3.080659e-20
graph24          0.000000e+00  2.020174e-20
graph25          0.000000e+00  4.334268e-20
graph26          0.000000e+00  3.335616e-20
graph27          0.000000e+00  2.655448e-20
graph28          0.000000e+00  2.547875e-20
graph29          0.000000e+00  2.503829e-20
orbit0           0.000000e+00  3.654947e-20
orbit1           0.000000e+00  2.922264e-20
orbit2           0.000000e+00  2.307318e-20
orbit3           0.000000e+00  2.618179e-20
orbit4           0.000000e+00  2.727446e-20
orbit5           0.000000e+00  4.081852e-20
orbit6           0.000000e+00  8.888889e-03
orbit7           0.000000e+00  3.665112e-20
orbit8           0.000000e+00  2.779115e-20
orbit9           0.000000e+00  3.009508e-20
orbit10          0.000000e+00  3.124705e-20
orbit11         -8.571429e-05  9.230769e-03
orbit12          0.000000e+00  2.573286e-20
orbit13          0.000000e+00  2.803679e-20
orbit14          0.000000e+00  3.865011e-20
orbit15          0.000000e+00  3.176374e-20
orbit16          0.000000e+00  3.245830e-20
orbit17          0.000000e+00  1.932929e-20
orbit18          3.730318e-04  2.636546e-02
orbit19          0.000000e+00  9.000000e-03
orbit20          0.000000e+00  2.079466e-20
orbit21          0.000000e+00  3.024755e-20
orbit22          5.872279e-04  2.396411e-02
orbit23          0.000000e+00  2.933275e-20
orbit24          0.000000e+00  3.371191e-20
orbit25          0.000000e+00  3.051013e-20
orbit26          0.000000e+00  3.683746e-20
orbit27          0.000000e+00  2.464019e-20
orbit28          5.208333e-05  9.090909e-03
orbit29          0.000000e+00  2.937510e-20
orbit30          0.000000e+00  3.136563e-20
orbit31          0.000000e+00  2.951063e-20
orbit32          0.000000e+00  2.732528e-20
orbit33          0.000000e+00  3.421166e-20
orbit34          5.305040e-05  9.375000e-03
orbit35          0.000000e+00  3.926845e-20
orbit36          0.000000e+00  9.677419e-03
orbit37          0.000000e+00  3.402531e-20
orbit38          5.494505e-04  8.437946e-05
orbit39          5.333333e-05  2.678571e-02
orbit40          0.000000e+00  2.927346e-20
orbit41          0.000000e+00  3.635465e-20
orbit42          0.000000e+00  3.647324e-20
orbit43          0.000000e+00  2.542793e-20
orbit44          0.000000e+00  3.526198e-20
orbit45          0.000000e+00  2.507218e-20
orbit46          0.000000e+00  3.405919e-20
orbit47          0.000000e+00  3.214490e-20
orbit48          0.000000e+00  4.276669e-20
orbit49          0.000000e+00  2.815538e-20
orbit50          0.000000e+00  2.820620e-20
orbit51          0.000000e+00  3.591420e-20
orbit52          0.000000e+00  3.284794e-20
orbit53          0.000000e+00  2.364916e-20
orbit54          1.351351e-04  1.636364e-02
orbit55          2.680965e-05  1.764706e-02
orbit56          0.000000e+00  2.942592e-20
orbit57          0.000000e+00  2.812149e-20
orbit58          0.000000e+00  3.365262e-20
orbit59          0.000000e+00  3.184844e-20
orbit60          0.000000e+00  4.364761e-20
orbit61          0.000000e+00  3.503328e-20
orbit62          0.000000e+00  3.091670e-20
orbit63          0.000000e+00  3.409308e-20
orbit64          0.000000e+00  1.752511e-20
orbit65          0.000000e+00  3.593961e-20
orbit66          0.000000e+00  2.900241e-20
orbit67          0.000000e+00  2.536017e-20
orbit68          0.000000e+00  2.704576e-20
orbit69          0.000000e+00  2.517382e-20
orbit70          0.000000e+00  3.162821e-20
orbit71          0.000000e+00  3.916680e-20
orbit72          0.000000e+00  2.361528e-20
AP               0.000000e+00  5.014435e-21
bet              1.576192e-04  1.766234e-02
ecc              0.000000e+00  1.719477e-21
eccrad           0.000000e+00  8.809143e-21
close            8.108108e-05  2.666667e-02
constraint      -3.089215e-05  7.516722e-02
coreness        -5.524862e-05  9.333333e-03
knn             -5.449591e-05  4.000000e-02
hubscore         0.000000e+00  4.043735e-20
pagerank         0.000000e+00  3.086588e-20
trans            0.000000e+00  3.656641e-20
evcent           0.000000e+00  4.004772e-20
first            0.000000e+00  2.879912e-20
upto_second      0.000000e+00  3.133175e-20
upto_third       2.719041e-04  2.696886e-02
upto_fourth      0.000000e+00  2.790974e-20
upto_fifth       5.420054e-05  9.090909e-03
upto_sixth       0.000000e+00  2.726974e-02
second           0.000000e+00  3.090823e-20
third            0.000000e+00  2.163322e-20
fourth           0.000000e+00  2.331882e-20
fifth            0.000000e+00  2.892618e-20
sixth            0.000000e+00  3.471141e-20
ratio1           5.284099e-05  4.847828e-03
ratio2           2.824859e-05  9.500000e-03
ratio3           6.582534e-04  2.590566e-02
ratio4           0.000000e+00  4.050512e-20
ratio5           0.000000e+00  2.552110e-20
ratio6           0.000000e+00  9.655172e-03
selfinter        0.000000e+00  3.057789e-21
walktrap_vertex  0.000000e+00  2.292918e-20
bigcom1          0.000000e+00  4.023406e-21
bigcom2          0.000000e+00  0.000000e+00
bigcom3          0.000000e+00  4.379160e-21
bigcom4          0.000000e+00  6.835556e-21
bigcom6          0.000000e+00  0.000000e+00
bigcom8          0.000000e+00  5.632769e-21
bigcom9          0.000000e+00  2.303930e-21
bigcom11         0.000000e+00  0.000000e+00
bigcom13         0.000000e+00  8.682088e-21
bigcom15         0.000000e+00  5.963112e-21
bigcom16         0.000000e+00  0.000000e+00
bigcom21         0.000000e+00  3.269547e-21
bigcom22         0.000000e+00  5.310897e-21
bigcom24         0.000000e+00  0.000000e+00
bigcom26         0.000000e+00  7.055784e-21
bigcom28         0.000000e+00  3.769297e-21
bigcom30         0.000000e+00  1.355253e-22
bigcom31         0.000000e+00  0.000000e+00
bigcom32         0.000000e+00  0.000000e+00
bigcom33         0.000000e+00  0.000000e+00
bigcom34         0.000000e+00  0.000000e+00
bigcom36         0.000000e+00  0.000000e+00
bigcom37         0.000000e+00  0.000000e+00
bigcom38         0.000000e+00  0.000000e+00
bigcom39         0.000000e+00  0.000000e+00
bigcom40         0.000000e+00  3.379661e-21
bigcom43         0.000000e+00  0.000000e+00
bigcom44         0.000000e+00  2.117582e-21
bigcom46         0.000000e+00  5.421011e-22
bigcom47         0.000000e+00  0.000000e+00
bigcom49         0.000000e+00  0.000000e+00
bigcom50         0.000000e+00  0.000000e+00
bigcom51         0.000000e+00  0.000000e+00
bigcom52         0.000000e+00  0.000000e+00
bigcom54         0.000000e+00  0.000000e+00
bigcom56         0.000000e+00  0.000000e+00
bigcom62         0.000000e+00  0.000000e+00
bigcom66         0.000000e+00  0.000000e+00
bigcom68         0.000000e+00  0.000000e+00
bigcom69         0.000000e+00  0.000000e+00
bigcom71         0.000000e+00  0.000000e+00
bigcom72         0.000000e+00  0.000000e+00
bigcom73         0.000000e+00  0.000000e+00
bigcom74         0.000000e+00  0.000000e+00
bigcom75         0.000000e+00  0.000000e+00
bigcom76         0.000000e+00  0.000000e+00
bigcom77         0.000000e+00  0.000000e+00
bigcom79         0.000000e+00  0.000000e+00
bigcom80         0.000000e+00  0.000000e+00
bigcom82         0.000000e+00  3.252607e-21
bigcom83         0.000000e+00  0.000000e+00
bigcom84         0.000000e+00  0.000000e+00
bigcom85         0.000000e+00  0.000000e+00
bigcom87         0.000000e+00  0.000000e+00
bigcom89         0.000000e+00  0.000000e+00
bigcom91         0.000000e+00  0.000000e+00
bigcom92         0.000000e+00  5.963112e-21
bigcom93         0.000000e+00  0.000000e+00
bigcom96         0.000000e+00  0.000000e+00
bigcom97         0.000000e+00  1.355253e-22
bigcom98         0.000000e+00  0.000000e+00
bigcom99         0.000000e+00  0.000000e+00
bigcom101        0.000000e+00  2.710505e-22
bigcom104        0.000000e+00  2.710505e-22
bigcom106        0.000000e+00  0.000000e+00
bigcom109        0.000000e+00  0.000000e+00
bigcom113        0.000000e+00  0.000000e+00
bigcom116        0.000000e+00  2.439455e-21
bigcom120        0.000000e+00  0.000000e+00
bigcom123        0.000000e+00  0.000000e+00
bigcom126        0.000000e+00  0.000000e+00
bigcom127        0.000000e+00  0.000000e+00
bigcom137        0.000000e+00  0.000000e+00
bigcom139        0.000000e+00  0.000000e+00
bigcom140        0.000000e+00  0.000000e+00
bigcom143        0.000000e+00  0.000000e+00
bigcom145        0.000000e+00  0.000000e+00
bigcom146        0.000000e+00  0.000000e+00
bigcom147        0.000000e+00  2.168404e-21
bigcom149        0.000000e+00  0.000000e+00
bigcom153        0.000000e+00  0.000000e+00
bigcom154        0.000000e+00  2.879912e-22
bigcom156        0.000000e+00  0.000000e+00
bigcom157        0.000000e+00  0.000000e+00
bigcom158        0.000000e+00  0.000000e+00
bigcom160        0.000000e+00  0.000000e+00
bigcom161        0.000000e+00  0.000000e+00
bigcom162        0.000000e+00  0.000000e+00
bigcom164        0.000000e+00  0.000000e+00
bigcom166        0.000000e+00  0.000000e+00
bigcom167        0.000000e+00  1.084202e-21
bigcom171        0.000000e+00  0.000000e+00
bigcom173        0.000000e+00  0.000000e+00
bigcom175        0.000000e+00  0.000000e+00
bigcom176        0.000000e+00  0.000000e+00
bigcom177        0.000000e+00  0.000000e+00
bigcom178        0.000000e+00  0.000000e+00
bigcom180        0.000000e+00  0.000000e+00
bigcom181        0.000000e+00  1.724285e-01
bigcom184        0.000000e+00  0.000000e+00
bigcom186        0.000000e+00  0.000000e+00
bigcom187        0.000000e+00  0.000000e+00
bigcom189        0.000000e+00  0.000000e+00
bigcom194        0.000000e+00  0.000000e+00
bigcom195        0.000000e+00  0.000000e+00
bigcom196        0.000000e+00  0.000000e+00
bigcom204        0.000000e+00  5.421011e-22
bigcom205        0.000000e+00  0.000000e+00
bigcom212        0.000000e+00  0.000000e+00
bigcom214        0.000000e+00  0.000000e+00
bigcom222        0.000000e+00  0.000000e+00
bigcom223        0.000000e+00  0.000000e+00
bigcom226        0.000000e+00  0.000000e+00
bigcom227        0.000000e+00  0.000000e+00
bigcom229        0.000000e+00  0.000000e+00
bigcom233        0.000000e+00  0.000000e+00
bigcom236        0.000000e+00  0.000000e+00
bigcom237        0.000000e+00  0.000000e+00
bigcom246        0.000000e+00  0.000000e+00
bigcom248        0.000000e+00  1.355253e-21
bigcom249        0.000000e+00  0.000000e+00
bigcom250        0.000000e+00  0.000000e+00
bigcom254        0.000000e+00  0.000000e+00
bigcom266        0.000000e+00  0.000000e+00
bigcom269        0.000000e+00  1.694066e-23
bigcom272        0.000000e+00  0.000000e+00
bigcom274        0.000000e+00  6.505213e-21
bigcom281        0.000000e+00  0.000000e+00
bigcom291        0.000000e+00  0.000000e+00
bigcom292        0.000000e+00  0.000000e+00
bigcom295        0.000000e+00  0.000000e+00
bigcom299        0.000000e+00  0.000000e+00
bigcom301        0.000000e+00  0.000000e+00
bigcom306        0.000000e+00  0.000000e+00
bigcom309        0.000000e+00  0.000000e+00
bigcom314        0.000000e+00  0.000000e+00
bigcom321        0.000000e+00  0.000000e+00
bigcom341        0.000000e+00  0.000000e+00
bigcom350        0.000000e+00  0.000000e+00
bigcom353        0.000000e+00  0.000000e+00
bigcom359        0.000000e+00  0.000000e+00
bigcom363        0.000000e+00  0.000000e+00
bigcom365        0.000000e+00  0.000000e+00
bigcom385        0.000000e+00  0.000000e+00
bigcom386        0.000000e+00  0.000000e+00
bigcom408        0.000000e+00  0.000000e+00
bigcom412        0.000000e+00  0.000000e+00
bigcom480        0.000000e+00  0.000000e+00
spin_vertex      0.000000e+00  3.001885e-20
membership_s1    0.000000e+00  1.592422e-21
membership_s3    0.000000e+00  0.000000e+00
membership_s4    0.000000e+00  5.031376e-21
membership_s5    0.000000e+00  3.023908e-21
membership_s6    0.000000e+00  9.512180e-21
membership_s7    0.000000e+00  2.574980e-21
membership_s8    0.000000e+00  0.000000e+00
membership_s9    0.000000e+00  0.000000e+00
membership_s11   0.000000e+00  0.000000e+00
membership_s12   0.000000e+00  0.000000e+00
membership_s14   0.000000e+00  0.000000e+00
membership_s15   0.000000e+00  4.624800e-21
membership_s16   0.000000e+00  0.000000e+00
membership_s17   0.000000e+00  0.000000e+00
membership_s18   0.000000e+00  3.405072e-21
membership_s20   0.000000e+00  0.000000e+00
membership_s21   0.000000e+00  2.439455e-21
membership_s22   0.000000e+00  0.000000e+00
membership_s24   0.000000e+00  2.168404e-21
membership_s25   0.000000e+00  0.000000e+00
membership_s26   0.000000e+00  0.000000e+00
membership_s27   0.000000e+00  1.982057e-21
membership_s28   0.000000e+00  0.000000e+00
membership_s30   0.000000e+00  6.886378e-21
membership_s31   2.728717e-04  2.141425e-02
membership_s32   0.000000e+00  1.490778e-21
membership_s33   0.000000e+00  0.000000e+00
membership_s36   0.000000e+00  3.405072e-21
membership_s37   0.000000e+00  7.860466e-21
V1               0.000000e+00  3.117928e-20
V2              -5.524862e-05  9.915739e-04
pdi              0.000000e+00  2.491124e-20
adhesion         0.000000e+00  3.754897e-20
cohesion         2.724796e-05  8.750000e-03
inner           -5.305040e-05  4.164706e-02
outer            0.000000e+00  2.165863e-20
ioratio          0.000000e+00  3.441495e-20
comsize          0.000000e+00  2.517382e-20
[1] "Dataset: high_CT Model GLM, run: 1 of 5 2015-06-17 22:57:00"
