# Supplementary material for: Distinctive Behaviors of Druggable Proteins in Cellular Networks
Source: PLoS Comput Biol. 2015 Dec 23;11(12):e1004597. doi: 10.1371/journal.pcbi.1004597 (PMC4689399; doi:10.1371/journal.pcbi.1004597)
Supplement: S1 File — (ZIP) [file pcbi.1004597.s004.zip › S1_File/direct.atc.20150613.random.ppi.optimised_Target_results_high_targets.txt]

[[1]]
[1] "high_targets"

[1] "Dataset: high_targets Model GBM, run: 1 of 5 2015-06-17 22:56:38"
Iter   TrainDeviance   ValidDeviance   StepSize   Improve
     1        0.0617            -nan     0.0100   -0.0000
     2        0.0602            -nan     0.0100   -0.0000
     3        0.0568            -nan     0.0100   -0.0001
     4        0.0538            -nan     0.0100   -0.0001
     5        0.0513            -nan     0.0100   -0.0001
     6        0.0503            -nan     0.0100   -0.0000
     7        0.0488            -nan     0.0100   -0.0000
     8        0.0478            -nan     0.0100   -0.0001
     9        0.0472            -nan     0.0100   -0.0001
    10        0.0463            -nan     0.0100   -0.0001
    20        0.0402            -nan     0.0100   -0.0000
    40        0.0340            -nan     0.0100    0.0001
    60        0.0298            -nan     0.0100   -0.0000
    80        0.0264            -nan     0.0100   -0.0000
   100        0.0236            -nan     0.0100   -0.0001
   120        0.0214            -nan     0.0100   -0.0000
   128        0.0204            -nan     0.0100   -0.0000

[1] "GBM variable coefficients"
                            var      rel.inf
ratio5                   ratio5 2.773226e+01
outer                     outer 7.723209e+00
inner                     inner 7.050363e+00
orbit63                 orbit63 6.747735e+00
comsize                 comsize 6.314819e+00
orbit24                 orbit24 6.101709e+00
orbit56                 orbit56 6.024335e+00
walktrap_vertex walktrap_vertex 4.288238e+00
V2                           V2 3.624141e+00
spin_vertex         spin_vertex 2.962564e+00
orbit39                 orbit39 2.828379e+00
pdi                         pdi 2.218700e+00
ratio4                   ratio4 1.817254e+00
orbit25                 orbit25 1.556370e+00
orbit18                 orbit18 1.125075e+00
graph4                   graph4 1.116663e+00
selfinter             selfinter 1.052464e+00
orbit65                 orbit65 9.874942e-01
V1                           V1 9.336984e-01
orbit33                 orbit33 7.547078e-01
graph1                   graph1 6.292604e-01
AP                           AP 5.141203e-01
trans                     trans 4.740728e-01
graph20                 graph20 4.522791e-01
knn                         knn 4.477911e-01
orbit17                 orbit17 4.156044e-01
orbit27                 orbit27 3.890345e-01
third                     third 3.233278e-01
orbit49                 orbit49 2.991327e-01
orbit7                   orbit7 2.902938e-01
orbit45                 orbit45 2.869414e-01
orbit4                   orbit4 2.848833e-01
graph22                 graph22 2.501613e-01
orbit35                 orbit35 2.390026e-01
orbit16                 orbit16 1.991323e-01
graph7                   graph7 1.871454e-01
orbit44                 orbit44 1.727264e-01
close                     close 1.543599e-01
graph18                 graph18 1.500853e-01
cohesion               cohesion 1.463060e-01
graph2                   graph2 1.303262e-01
orbit42                 orbit42 1.245049e-01
orbit9                   orbit9 1.192422e-01
orbit20                 orbit20 1.166668e-01
graph16                 graph16 1.100216e-01
ratio6                   ratio6 7.016048e-02
constraint           constraint 8.265940e-03
graph8                   graph8 6.325253e-03
orbit62                 orbit62 4.951954e-03
orbit21                 orbit21 4.590322e-03
graph25                 graph25 3.870220e-03
graph9                   graph9 3.488515e-03
upto_sixth           upto_sixth 3.072143e-03
fourth                   fourth 2.590863e-03
orbit71                 orbit71 2.090796e-03
orbit30                 orbit30 1.790340e-03
orbit69                 orbit69 1.564487e-03
orbit64                 orbit64 1.537041e-03
orbit26                 orbit26 1.371959e-03
graph5                   graph5 1.108389e-03
sixth                     sixth 1.026302e-03
ioratio                 ioratio 9.417678e-04
orbit12                 orbit12 7.713204e-04
orbit46                 orbit46 7.686577e-04
orbit41                 orbit41 6.931982e-04
orbit40                 orbit40 6.928882e-04
bet                         bet 6.425515e-04
ratio1                   ratio1 6.370444e-04
orbit54                 orbit54 6.086735e-04
graph17                 graph17 5.919648e-04
pagerank               pagerank 5.244731e-04
orbit58                 orbit58 5.243198e-04
orbit51                 orbit51 4.993701e-04
ratio3                   ratio3 4.958316e-04
adhesion               adhesion 4.898003e-04
orbit11                 orbit11 4.670836e-04
graph11                 graph11 3.394066e-04
orbit13                 orbit13 3.070308e-04
orbit1                   orbit1 3.058551e-04
graph29                 graph29 2.745786e-04
orbit15                 orbit15 2.730287e-04
membership_s1     membership_s1 2.280189e-04
graph6                   graph6 2.238161e-04
graph28                 graph28 2.179132e-04
orbit19                 orbit19 2.140074e-04
orbit48                 orbit48 2.099761e-04
orbit37                 orbit37 2.095902e-04
orbit36                 orbit36 2.054609e-04
orbit55                 orbit55 2.015629e-04
orbit59                 orbit59 1.742919e-04
orbit31                 orbit31 1.703613e-04
ratio2                   ratio2 1.576206e-04
orbit47                 orbit47 1.513867e-04
orbit22                 orbit22 1.508468e-04
graph27                 graph27 1.495059e-04
graph10                 graph10 1.481713e-04
orbit57                 orbit57 1.406717e-04
upto_second         upto_second 1.400860e-04
orbit68                 orbit68 1.399317e-04
orbit6                   orbit6 1.373689e-04
graph23                 graph23 1.341138e-04
orbit32                 orbit32 1.302562e-04
graph3                   graph3 1.235026e-04
graph14                 graph14 1.062835e-04
graph15                 graph15 9.566842e-05
orbit5                   orbit5 9.348333e-05
orbit66                 orbit66 8.323278e-05
orbit67                 orbit67 7.473552e-05
orbit23                 orbit23 7.190970e-05
orbit61                 orbit61 5.902308e-05
graph0                   graph0 4.863961e-05
orbit43                 orbit43 4.319013e-05
membership_s4     membership_s4 3.997493e-05
graph24                 graph24 3.975273e-05
orbit2                   orbit2 3.826971e-05
upto_fourth         upto_fourth 3.791322e-05
orbit28                 orbit28 3.601902e-05
upto_fifth           upto_fifth 3.596438e-05
orbit50                 orbit50 3.396278e-05
orbit70                 orbit70 3.366521e-05
coreness               coreness 8.996917e-06
fifth                     fifth 5.777345e-06
second                   second 5.381332e-06
graph12                 graph12 0.000000e+00
graph13                 graph13 0.000000e+00
graph19                 graph19 0.000000e+00
graph21                 graph21 0.000000e+00
graph26                 graph26 0.000000e+00
orbit0                   orbit0 0.000000e+00
orbit3                   orbit3 0.000000e+00
orbit8                   orbit8 0.000000e+00
orbit10                 orbit10 0.000000e+00
orbit14                 orbit14 0.000000e+00
orbit29                 orbit29 0.000000e+00
orbit34                 orbit34 0.000000e+00
orbit38                 orbit38 0.000000e+00
orbit52                 orbit52 0.000000e+00
orbit53                 orbit53 0.000000e+00
orbit60                 orbit60 0.000000e+00
orbit72                 orbit72 0.000000e+00
ecc                         ecc 0.000000e+00
eccrad                   eccrad 0.000000e+00
hubscore               hubscore 0.000000e+00
evcent                   evcent 0.000000e+00
first                     first 0.000000e+00
upto_third           upto_third 0.000000e+00
bigcom1                 bigcom1 0.000000e+00
bigcom2                 bigcom2 0.000000e+00
bigcom3                 bigcom3 0.000000e+00
bigcom4                 bigcom4 0.000000e+00
bigcom6                 bigcom6 0.000000e+00
bigcom8                 bigcom8 0.000000e+00
bigcom9                 bigcom9 0.000000e+00
bigcom11               bigcom11 0.000000e+00
bigcom13               bigcom13 0.000000e+00
bigcom15               bigcom15 0.000000e+00
bigcom16               bigcom16 0.000000e+00
bigcom21               bigcom21 0.000000e+00
bigcom22               bigcom22 0.000000e+00
bigcom24               bigcom24 0.000000e+00
bigcom26               bigcom26 0.000000e+00
bigcom28               bigcom28 0.000000e+00
bigcom30               bigcom30 0.000000e+00
bigcom31               bigcom31 0.000000e+00
bigcom32               bigcom32 0.000000e+00
bigcom33               bigcom33 0.000000e+00
bigcom34               bigcom34 0.000000e+00
bigcom36               bigcom36 0.000000e+00
bigcom37               bigcom37 0.000000e+00
bigcom38               bigcom38 0.000000e+00
bigcom39               bigcom39 0.000000e+00
bigcom40               bigcom40 0.000000e+00
bigcom43               bigcom43 0.000000e+00
bigcom44               bigcom44 0.000000e+00
bigcom46               bigcom46 0.000000e+00
bigcom47               bigcom47 0.000000e+00
bigcom49               bigcom49 0.000000e+00
bigcom50               bigcom50 0.000000e+00
bigcom51               bigcom51 0.000000e+00
bigcom52               bigcom52 0.000000e+00
bigcom54               bigcom54 0.000000e+00
bigcom56               bigcom56 0.000000e+00
bigcom62               bigcom62 0.000000e+00
bigcom66               bigcom66 0.000000e+00
bigcom68               bigcom68 0.000000e+00
bigcom69               bigcom69 0.000000e+00
bigcom71               bigcom71 0.000000e+00
bigcom72               bigcom72 0.000000e+00
bigcom73               bigcom73 0.000000e+00
bigcom74               bigcom74 0.000000e+00
bigcom75               bigcom75 0.000000e+00
bigcom76               bigcom76 0.000000e+00
bigcom77               bigcom77 0.000000e+00
bigcom79               bigcom79 0.000000e+00
bigcom80               bigcom80 0.000000e+00
bigcom82               bigcom82 0.000000e+00
bigcom83               bigcom83 0.000000e+00
bigcom84               bigcom84 0.000000e+00
bigcom85               bigcom85 0.000000e+00
bigcom87               bigcom87 0.000000e+00
bigcom89               bigcom89 0.000000e+00
bigcom91               bigcom91 0.000000e+00
bigcom92               bigcom92 0.000000e+00
bigcom93               bigcom93 0.000000e+00
bigcom96               bigcom96 0.000000e+00
bigcom97               bigcom97 0.000000e+00
bigcom98               bigcom98 0.000000e+00
bigcom99               bigcom99 0.000000e+00
bigcom101             bigcom101 0.000000e+00
bigcom104             bigcom104 0.000000e+00
bigcom106             bigcom106 0.000000e+00
bigcom109             bigcom109 0.000000e+00
bigcom113             bigcom113 0.000000e+00
bigcom116             bigcom116 0.000000e+00
bigcom120             bigcom120 0.000000e+00
bigcom123             bigcom123 0.000000e+00
bigcom126             bigcom126 0.000000e+00
bigcom127             bigcom127 0.000000e+00
bigcom137             bigcom137 0.000000e+00
bigcom139             bigcom139 0.000000e+00
bigcom140             bigcom140 0.000000e+00
bigcom143             bigcom143 0.000000e+00
bigcom145             bigcom145 0.000000e+00
bigcom146             bigcom146 0.000000e+00
bigcom147             bigcom147 0.000000e+00
bigcom149             bigcom149 0.000000e+00
bigcom153             bigcom153 0.000000e+00
bigcom154             bigcom154 0.000000e+00
bigcom156             bigcom156 0.000000e+00
bigcom157             bigcom157 0.000000e+00
bigcom158             bigcom158 0.000000e+00
bigcom160             bigcom160 0.000000e+00
bigcom161             bigcom161 0.000000e+00
bigcom162             bigcom162 0.000000e+00
bigcom164             bigcom164 0.000000e+00
bigcom166             bigcom166 0.000000e+00
bigcom167             bigcom167 0.000000e+00
bigcom171             bigcom171 0.000000e+00
bigcom173             bigcom173 0.000000e+00
bigcom175             bigcom175 0.000000e+00
bigcom176             bigcom176 0.000000e+00
bigcom177             bigcom177 0.000000e+00
bigcom178             bigcom178 0.000000e+00
bigcom180             bigcom180 0.000000e+00
bigcom181             bigcom181 0.000000e+00
bigcom184             bigcom184 0.000000e+00
bigcom186             bigcom186 0.000000e+00
bigcom187             bigcom187 0.000000e+00
bigcom189             bigcom189 0.000000e+00
bigcom194             bigcom194 0.000000e+00
bigcom195             bigcom195 0.000000e+00
bigcom196             bigcom196 0.000000e+00
bigcom204             bigcom204 0.000000e+00
bigcom205             bigcom205 0.000000e+00
bigcom212             bigcom212 0.000000e+00
bigcom214             bigcom214 0.000000e+00
bigcom222             bigcom222 0.000000e+00
bigcom223             bigcom223 0.000000e+00
bigcom226             bigcom226 0.000000e+00
bigcom227             bigcom227 0.000000e+00
bigcom229             bigcom229 0.000000e+00
bigcom233             bigcom233 0.000000e+00
bigcom236             bigcom236 0.000000e+00
bigcom237             bigcom237 0.000000e+00
bigcom246             bigcom246 0.000000e+00
bigcom248             bigcom248 0.000000e+00
bigcom249             bigcom249 0.000000e+00
bigcom250             bigcom250 0.000000e+00
bigcom254             bigcom254 0.000000e+00
bigcom266             bigcom266 0.000000e+00
bigcom269             bigcom269 0.000000e+00
bigcom272             bigcom272 0.000000e+00
bigcom274             bigcom274 0.000000e+00
bigcom281             bigcom281 0.000000e+00
bigcom291             bigcom291 0.000000e+00
bigcom292             bigcom292 0.000000e+00
bigcom295             bigcom295 0.000000e+00
bigcom299             bigcom299 0.000000e+00
bigcom301             bigcom301 0.000000e+00
bigcom306             bigcom306 0.000000e+00
bigcom309             bigcom309 0.000000e+00
bigcom314             bigcom314 0.000000e+00
bigcom321             bigcom321 0.000000e+00
bigcom341             bigcom341 0.000000e+00
bigcom350             bigcom350 0.000000e+00
bigcom353             bigcom353 0.000000e+00
bigcom359             bigcom359 0.000000e+00
bigcom363             bigcom363 0.000000e+00
bigcom365             bigcom365 0.000000e+00
bigcom385             bigcom385 0.000000e+00
bigcom386             bigcom386 0.000000e+00
bigcom408             bigcom408 0.000000e+00
bigcom412             bigcom412 0.000000e+00
bigcom480             bigcom480 0.000000e+00
membership_s3     membership_s3 0.000000e+00
membership_s5     membership_s5 0.000000e+00
membership_s6     membership_s6 0.000000e+00
membership_s7     membership_s7 0.000000e+00
membership_s8     membership_s8 0.000000e+00
membership_s9     membership_s9 0.000000e+00
membership_s11   membership_s11 0.000000e+00
membership_s12   membership_s12 0.000000e+00
membership_s14   membership_s14 0.000000e+00
membership_s15   membership_s15 0.000000e+00
membership_s16   membership_s16 0.000000e+00
membership_s17   membership_s17 0.000000e+00
membership_s18   membership_s18 0.000000e+00
membership_s20   membership_s20 0.000000e+00
membership_s21   membership_s21 0.000000e+00
membership_s22   membership_s22 0.000000e+00
membership_s24   membership_s24 0.000000e+00
membership_s25   membership_s25 0.000000e+00
membership_s26   membership_s26 0.000000e+00
membership_s27   membership_s27 0.000000e+00
membership_s28   membership_s28 0.000000e+00
membership_s30   membership_s30 0.000000e+00
membership_s31   membership_s31 0.000000e+00
membership_s32   membership_s32 0.000000e+00
membership_s33   membership_s33 0.000000e+00
membership_s36   membership_s36 0.000000e+00
membership_s37   membership_s37 0.000000e+00
[1] "Dataset: high_targets Model RF, run: 1 of 5 2015-06-17 22:56:53"
     |      Out-of-bag   |
Tree |      MSE  %Var(y) |
   1 |  0.01084   218.76 |
   2 |  0.01279   258.07 |
   3 |  0.01173   236.79 |
   4 |   0.0101   203.89 |
   5 | 0.009756   196.88 |
   6 | 0.008295   167.39 |
   7 | 0.007771   156.82 |
   8 | 0.007238   146.07 |
   9 | 0.006259   126.30 |
  10 | 0.006088   122.85 |
  11 | 0.006197   125.05 |
  12 | 0.005981   120.70 |
  13 |  0.00592   119.47 |
  14 | 0.006049   122.07 |
  15 | 0.006038   121.85 |
  16 | 0.005973   120.55 |
  17 | 0.005715   115.34 |
  18 | 0.005575   112.50 |
  19 | 0.006388   128.91 |
  20 | 0.006401   129.17 |
  21 | 0.006381   128.78 |
  22 | 0.006227   125.66 |
  23 | 0.006229   125.71 |
  24 | 0.006166   124.44 |
  25 | 0.006196   125.04 |
  26 | 0.006105   123.21 |
  27 | 0.006066   122.42 |
  28 | 0.005993   120.94 |
  29 |    0.006   121.08 |
  30 | 0.005974   120.56 |
  31 | 0.005921   119.50 |
  32 | 0.005963   120.34 |
  33 |  0.00593   119.68 |
  34 | 0.005896   118.99 |
  35 | 0.005838   117.80 |
  36 | 0.005843   117.92 |
  37 | 0.005842   117.90 |
  38 | 0.005823   117.51 |
  39 | 0.005807   117.18 |
  40 | 0.005846   117.98 |
  41 | 0.005816   117.38 |
  42 | 0.005802   117.09 |
  43 | 0.005779   116.63 |
  44 | 0.005794   116.93 |
  45 | 0.005796   116.96 |
  46 | 0.005785   116.74 |
  47 | 0.005759   116.21 |
  48 | 0.005785   116.75 |
  49 | 0.005804   117.13 |
  50 |  0.00578   116.65 |
  51 | 0.005758   116.20 |
  52 | 0.005732   115.67 |
  53 | 0.005708   115.20 |
  54 | 0.005699   115.00 |
  55 | 0.005677   114.56 |
  56 | 0.005656   114.15 |
  57 | 0.005654   114.11 |
  58 | 0.005645   113.91 |
  59 | 0.005634   113.69 |
  60 | 0.005621   113.43 |
  61 | 0.005639   113.79 |
  62 | 0.005633   113.67 |
  63 | 0.005637   113.75 |
  64 | 0.005628   113.57 |
  65 |  0.00561   113.21 |
  66 | 0.005597   112.95 |
  67 | 0.005575   112.51 |
  68 | 0.005562   112.25 |
  69 | 0.005592   112.84 |
  70 | 0.005582   112.64 |
  71 | 0.005567   112.34 |
  72 | 0.005609   113.19 |
  73 | 0.005609   113.19 |
  74 | 0.005603   113.08 |
  75 | 0.005606   113.13 |
  76 | 0.005598   112.96 |
  77 | 0.005595   112.91 |
  78 | 0.005584   112.70 |
  79 | 0.005577   112.54 |
  80 | 0.005572   112.44 |
  81 | 0.005562   112.25 |
  82 |  0.00555   112.01 |
  83 | 0.005547   111.93 |
  84 |  0.00554   111.80 |
  85 |  0.00554   111.80 |
  86 | 0.005532   111.64 |
  87 | 0.005531   111.61 |
  88 | 0.005521   111.43 |
  89 | 0.005527   111.53 |
  90 |  0.00552   111.40 |
  91 | 0.005518   111.35 |
  92 | 0.005508   111.15 |
  93 | 0.005501   111.01 |
  94 | 0.005526   111.52 |
  95 | 0.005513   111.26 |
  96 | 0.005501   111.02 |
  97 | 0.005499   110.97 |
  98 | 0.005498   110.95 |
  99 | 0.005496   110.91 |
 100 |  0.00549   110.79 |
[1] "Random Forest variable coefficients"
                      %IncMSE IncNodePurity
graph5           0.000000e+00  8.538092e-20
graph6           0.000000e+00  8.348357e-20
graph7           0.000000e+00  1.395910e-19
graph8           1.685393e-04  1.714286e-02
graph9          -2.770083e-05  8.888889e-03
graph10          2.025956e-03  4.868255e-02
graph11          3.210548e-04  7.021078e-02
graph12          6.692759e-04  2.857344e-02
graph13          0.000000e+00  8.750000e-03
graph14          1.385042e-04  3.750000e-02
graph15          1.161005e-03  5.591557e-02
graph16          9.485131e-04  5.781640e-02
graph17          0.000000e+00  5.908902e-20
graph18          0.000000e+00  1.718460e-19
graph19          0.000000e+00  3.310882e-18
graph20          0.000000e+00  1.173649e-19
graph21          0.000000e+00  2.082752e-18
graph22          7.957560e-05  9.230769e-03
graph23          1.075269e-04  9.500000e-03
graph24          7.101449e-04  2.837264e-02
graph25          1.542477e-03  2.433818e-02
graph26          0.000000e+00  1.782699e-18
graph27          4.999614e-04  1.427859e-02
graph28         -5.405405e-05  1.600000e-02
graph29          0.000000e+00  4.248446e-18
orbit0           7.202216e-04  1.039683e-03
orbit1           5.453038e-04  3.683761e-02
orbit2           1.559889e-04  7.661017e-03
orbit3           9.949368e-04  1.869382e-02
orbit4           6.849348e-04  2.686181e-03
orbit5           5.555556e-05  1.555556e-02
orbit6           1.304889e-04  4.044444e-02
orbit7           3.076923e-05  1.920000e-03
orbit8           2.185792e-04  9.285714e-03
orbit9           4.114825e-04  4.519420e-02
orbit10          0.000000e+00  1.195333e-19
orbit11          0.000000e+00  4.094490e-18
orbit12          0.000000e+00  3.639667e-18
orbit13          0.000000e+00  5.703446e-18
orbit14          0.000000e+00  1.124589e-18
orbit15          6.229522e-04  5.446158e-02
orbit16          0.000000e+00  6.532318e-20
orbit17          5.219780e-04  2.836257e-02
orbit18          7.036912e-04  2.993416e-02
orbit19          0.000000e+00  1.333333e-02
orbit20          5.489418e-04  2.584848e-02
orbit21          0.000000e+00  1.089623e-19
orbit22          2.946446e-04  4.848485e-02
orbit23          3.581267e-04  4.934051e-05
orbit24          1.460668e-04  1.578072e-01
orbit25          9.879941e-04  5.610196e-02
orbit26          2.659574e-05  8.888889e-03
orbit27          4.832577e-03  5.538335e-02
orbit28         -2.631579e-05  9.000000e-03
orbit29          8.450704e-05  2.181818e-02
orbit30          0.000000e+00  8.888889e-03
orbit31          1.298701e-04  4.880952e-04
orbit32          0.000000e+00  1.100465e-19
orbit33          6.887052e-04  6.071429e-04
orbit34          2.998709e-03  9.768013e-03
orbit35          8.021390e-05  8.571429e-03
orbit36         -2.732240e-05  1.102354e-02
orbit37          2.168758e-04  2.679487e-02
orbit38          0.000000e+00  7.460405e-04
orbit39         -2.628444e-05  5.970526e-02
orbit40          0.000000e+00  1.840433e-19
orbit41          0.000000e+00  2.693700e-18
orbit42          0.000000e+00  3.700187e-04
orbit43          3.861748e-04  1.620394e-02
orbit44          0.000000e+00  7.697835e-20
orbit45          0.000000e+00  8.333333e-03
orbit46          2.762431e-05  1.766234e-02
orbit47          1.104678e-03  1.088143e-02
orbit48          0.000000e+00  6.098637e-20
orbit49          2.384454e-04  3.228156e-02
orbit50          8.340780e-05  5.119741e-05
orbit51          8.800057e-05  2.820950e-02
orbit52          2.951235e-04  2.650000e-02
orbit53          1.089918e-04  9.090909e-03
orbit54          0.000000e+00  8.750000e-03
orbit55          8.042895e-05  4.309443e-03
orbit56          4.292411e-04  5.200874e-02
orbit57          0.000000e+00  2.409639e-19
orbit58          0.000000e+00  1.409734e-18
orbit59          3.280404e-04  1.251074e-02
orbit60          1.315744e-03  1.400331e-02
orbit61          0.000000e+00  4.883789e-18
orbit62          2.303810e-04  2.734266e-03
orbit63          1.503737e-03  6.426561e-02
orbit64          1.533745e-04  1.331522e-02
orbit65          8.368170e-04  3.212024e-02
orbit66          0.000000e+00  2.293088e-19
orbit67          0.000000e+00  7.118058e-18
orbit68          2.099766e-04  1.227198e-02
orbit69          0.000000e+00  8.565197e-20
orbit70          1.098901e-04  9.729730e-03
orbit71          0.000000e+00  1.192622e-19
orbit72          0.000000e+00  1.360674e-19
AP              -2.710027e-05  8.888889e-03
bet              1.643836e-04  1.826087e-02
ecc              0.000000e+00  1.084202e-20
eccrad           0.000000e+00  0.000000e+00
close            3.571429e-04  1.928138e-02
constraint       0.000000e+00  1.395910e-19
coreness         0.000000e+00  2.005774e-20
knn              7.853403e-05  8.333333e-03
hubscore        -5.780347e-05  9.166667e-03
pagerank         8.152174e-05  8.595238e-03
trans           -4.775227e-05  2.326532e-02
evcent           2.840909e-05  9.000000e-03
first            1.055686e-03  6.462549e-03
upto_second      0.000000e+00  4.204807e-18
upto_third       2.127660e-04  5.026144e-02
upto_fourth      0.000000e+00  1.268517e-18
upto_fifth       1.855287e-03  1.070063e-02
upto_sixth       5.952381e-05  1.500000e-02
second           0.000000e+00  1.722222e-02
third            1.351245e-04  9.540708e-02
fourth           9.826663e-04  7.784782e-02
fifth            1.064091e-03  5.804342e-02
sixth            6.012791e-03  9.161734e-02
ratio1           2.005302e-04  2.784900e-02
ratio2           5.988737e-04  8.221210e-02
ratio3           2.401509e-03  1.177523e-01
ratio4           0.000000e+00  4.392916e-18
ratio5           6.151895e-04  2.928395e-01
ratio6           2.089079e-03  1.666891e-01
selfinter        5.428618e-05  5.921261e-03
walktrap_vertex -1.295238e-06  9.626867e-02
bigcom1         -1.219250e-06  3.775000e-02
bigcom2          0.000000e+00  0.000000e+00
bigcom3          0.000000e+00  0.000000e+00
bigcom4          0.000000e+00  1.761829e-20
bigcom6          0.000000e+00  0.000000e+00
bigcom8          0.000000e+00  0.000000e+00
bigcom9          0.000000e+00  0.000000e+00
bigcom11         0.000000e+00  0.000000e+00
bigcom13         0.000000e+00  3.469447e-20
bigcom15         0.000000e+00  0.000000e+00
bigcom16         0.000000e+00  0.000000e+00
bigcom21         0.000000e+00  6.938894e-20
bigcom22         0.000000e+00  0.000000e+00
bigcom24         0.000000e+00  0.000000e+00
bigcom26         0.000000e+00  0.000000e+00
bigcom28         0.000000e+00  1.301043e-20
bigcom30         0.000000e+00  3.469447e-20
bigcom31         0.000000e+00  0.000000e+00
bigcom32         0.000000e+00  0.000000e+00
bigcom33         0.000000e+00  0.000000e+00
bigcom34         0.000000e+00  0.000000e+00
bigcom36         0.000000e+00  0.000000e+00
bigcom37         0.000000e+00  0.000000e+00
bigcom38         0.000000e+00  0.000000e+00
bigcom39         0.000000e+00  0.000000e+00
bigcom40         0.000000e+00  2.168404e-21
bigcom43         0.000000e+00  0.000000e+00
bigcom44         0.000000e+00  0.000000e+00
bigcom46         0.000000e+00  0.000000e+00
bigcom47         0.000000e+00  0.000000e+00
bigcom49         0.000000e+00  0.000000e+00
bigcom50         0.000000e+00  0.000000e+00
bigcom51         0.000000e+00  0.000000e+00
bigcom52         0.000000e+00  0.000000e+00
bigcom54         0.000000e+00  0.000000e+00
bigcom56         0.000000e+00  0.000000e+00
bigcom62         0.000000e+00  0.000000e+00
bigcom66         0.000000e+00  0.000000e+00
bigcom68         0.000000e+00  0.000000e+00
bigcom69         0.000000e+00  0.000000e+00
bigcom71         0.000000e+00  6.938894e-20
bigcom72         0.000000e+00  0.000000e+00
bigcom73         0.000000e+00  0.000000e+00
bigcom74         0.000000e+00  0.000000e+00
bigcom75         0.000000e+00  0.000000e+00
bigcom76         0.000000e+00  0.000000e+00
bigcom77         0.000000e+00  0.000000e+00
bigcom79         0.000000e+00  0.000000e+00
bigcom80         0.000000e+00  0.000000e+00
bigcom82         0.000000e+00  0.000000e+00
bigcom83         0.000000e+00  0.000000e+00
bigcom84         0.000000e+00  0.000000e+00
bigcom85         0.000000e+00  0.000000e+00
bigcom87         0.000000e+00  0.000000e+00
bigcom89         0.000000e+00  0.000000e+00
bigcom91         0.000000e+00  0.000000e+00
bigcom92         0.000000e+00  0.000000e+00
bigcom93         0.000000e+00  0.000000e+00
bigcom96         0.000000e+00  0.000000e+00
bigcom97         0.000000e+00  3.469447e-20
bigcom98         0.000000e+00  0.000000e+00
bigcom99         0.000000e+00  0.000000e+00
bigcom101       -5.348970e-05  1.699038e-01
bigcom104        0.000000e+00  0.000000e+00
bigcom106        0.000000e+00  0.000000e+00
bigcom109        0.000000e+00  0.000000e+00
bigcom113        0.000000e+00  0.000000e+00
bigcom116        0.000000e+00  3.469447e-20
bigcom120        0.000000e+00  0.000000e+00
bigcom123        0.000000e+00  0.000000e+00
bigcom126        0.000000e+00  0.000000e+00
bigcom127        0.000000e+00  0.000000e+00
bigcom137        0.000000e+00  0.000000e+00
bigcom139        0.000000e+00  0.000000e+00
bigcom140        0.000000e+00  0.000000e+00
bigcom143        0.000000e+00  0.000000e+00
bigcom145        0.000000e+00  0.000000e+00
bigcom146        0.000000e+00  0.000000e+00
bigcom147        0.000000e+00  3.469447e-20
bigcom149        0.000000e+00  0.000000e+00
bigcom153        0.000000e+00  0.000000e+00
bigcom154        0.000000e+00  0.000000e+00
bigcom156        0.000000e+00  0.000000e+00
bigcom157        0.000000e+00  0.000000e+00
bigcom158        0.000000e+00  0.000000e+00
bigcom160        0.000000e+00  0.000000e+00
bigcom161        0.000000e+00  0.000000e+00
bigcom162        0.000000e+00  0.000000e+00
bigcom164        0.000000e+00  0.000000e+00
bigcom166        0.000000e+00  0.000000e+00
bigcom167        0.000000e+00  0.000000e+00
bigcom171        0.000000e+00  0.000000e+00
bigcom173        0.000000e+00  0.000000e+00
bigcom175        0.000000e+00  0.000000e+00
bigcom176        0.000000e+00  0.000000e+00
bigcom177        0.000000e+00  0.000000e+00
bigcom178        0.000000e+00  0.000000e+00
bigcom180        0.000000e+00  0.000000e+00
bigcom181        0.000000e+00  3.686287e-20
bigcom184        0.000000e+00  0.000000e+00
bigcom186        0.000000e+00  0.000000e+00
bigcom187        0.000000e+00  0.000000e+00
bigcom189        0.000000e+00  0.000000e+00
bigcom194        0.000000e+00  0.000000e+00
bigcom195        0.000000e+00  0.000000e+00
bigcom196        0.000000e+00  0.000000e+00
bigcom204        0.000000e+00  0.000000e+00
bigcom205        0.000000e+00  0.000000e+00
bigcom212        0.000000e+00  0.000000e+00
bigcom214        0.000000e+00  0.000000e+00
bigcom222        0.000000e+00  0.000000e+00
bigcom223        0.000000e+00  0.000000e+00
bigcom226        0.000000e+00  0.000000e+00
bigcom227        0.000000e+00  0.000000e+00
bigcom229        0.000000e+00  0.000000e+00
bigcom233        0.000000e+00  0.000000e+00
bigcom236        0.000000e+00  0.000000e+00
bigcom237        0.000000e+00  0.000000e+00
bigcom246        0.000000e+00  0.000000e+00
bigcom248        0.000000e+00  6.938894e-20
bigcom249        0.000000e+00  0.000000e+00
bigcom250        0.000000e+00  0.000000e+00
bigcom254        0.000000e+00  0.000000e+00
bigcom266        0.000000e+00  0.000000e+00
bigcom269        0.000000e+00  3.469447e-20
bigcom272        0.000000e+00  0.000000e+00
bigcom274        0.000000e+00  6.938894e-20
bigcom281        0.000000e+00  0.000000e+00
bigcom291        0.000000e+00  0.000000e+00
bigcom292        0.000000e+00  0.000000e+00
bigcom295        0.000000e+00  0.000000e+00
bigcom299        0.000000e+00  0.000000e+00
bigcom301        0.000000e+00  0.000000e+00
bigcom306        0.000000e+00  0.000000e+00
bigcom309        0.000000e+00  0.000000e+00
bigcom314        0.000000e+00  0.000000e+00
bigcom321        0.000000e+00  0.000000e+00
bigcom341        0.000000e+00  0.000000e+00
bigcom350        0.000000e+00  0.000000e+00
bigcom353        0.000000e+00  0.000000e+00
bigcom359        0.000000e+00  0.000000e+00
bigcom363        0.000000e+00  0.000000e+00
bigcom365        0.000000e+00  0.000000e+00
bigcom385        0.000000e+00  0.000000e+00
bigcom386        0.000000e+00  0.000000e+00
bigcom408        0.000000e+00  0.000000e+00
bigcom412        0.000000e+00  0.000000e+00
bigcom480        0.000000e+00  0.000000e+00
spin_vertex     -1.429519e-04  3.413733e-02
membership_s1    0.000000e+00  3.252607e-21
membership_s3    0.000000e+00  0.000000e+00
membership_s4    0.000000e+00  0.000000e+00
membership_s5    0.000000e+00  1.951564e-20
membership_s6    0.000000e+00  0.000000e+00
membership_s7    0.000000e+00  1.355253e-20
membership_s8    0.000000e+00  0.000000e+00
membership_s9    0.000000e+00  0.000000e+00
membership_s11   0.000000e+00  0.000000e+00
membership_s12   0.000000e+00  0.000000e+00
membership_s14   0.000000e+00  0.000000e+00
membership_s15   0.000000e+00  5.421011e-22
membership_s16   0.000000e+00  0.000000e+00
membership_s17   0.000000e+00  0.000000e+00
membership_s18   0.000000e+00  6.993104e-20
membership_s20   0.000000e+00  0.000000e+00
membership_s21   0.000000e+00  0.000000e+00
membership_s22   0.000000e+00  0.000000e+00
membership_s24   0.000000e+00  6.502988e-01
membership_s25   0.000000e+00  0.000000e+00
membership_s26   0.000000e+00  0.000000e+00
membership_s27   0.000000e+00  0.000000e+00
membership_s28   0.000000e+00  0.000000e+00
membership_s30   5.434783e-05  9.500000e-03
membership_s31   0.000000e+00  2.168404e-21
membership_s32   0.000000e+00  5.421011e-22
membership_s33   0.000000e+00  0.000000e+00
membership_s36   0.000000e+00  1.734723e-20
membership_s37   0.000000e+00  0.000000e+00
V1              -2.793253e-05  8.651342e-03
V2               4.829352e-04  6.909131e-02
pdi              9.114526e-05  2.193741e-03
adhesion        -2.666667e-05  2.933333e-02
cohesion         0.000000e+00  1.500000e-02
inner            2.074090e-03  8.286063e-02
outer            1.026885e-04  3.167640e-01
ioratio          3.157246e-03  5.238948e-02
comsize          1.253059e-04  1.054245e-01
[1] "Dataset: high_targets Model GLM, run: 1 of 5 2015-06-17 22:57:00"
[1] "glmnet variable coefficients"
                     [,1]          [,2]
(Intercept)     -5.297317 -1.006316e+03
graph0           0.000000 -1.083293e-03
graph1           0.000000  0.000000e+00
graph2           0.000000  0.000000e+00
graph3           0.000000  0.000000e+00
graph4           0.000000  0.000000e+00
graph5           0.000000  0.000000e+00
graph6           0.000000  0.000000e+00
graph7           0.000000  0.000000e+00
graph8           0.000000  0.000000e+00
graph9           0.000000  0.000000e+00
graph10          0.000000  0.000000e+00
graph11          0.000000  0.000000e+00
graph12          0.000000  0.000000e+00
graph13          0.000000  0.000000e+00
graph14          0.000000  0.000000e+00
graph15          0.000000  1.815637e-07
graph16          0.000000  0.000000e+00
graph17          0.000000  0.000000e+00
graph18          0.000000  0.000000e+00
graph19          0.000000  0.000000e+00
graph20          0.000000 -3.587584e-08
graph21          0.000000  0.000000e+00
graph22          0.000000  1.222735e-06
graph23          0.000000  0.000000e+00
graph24          0.000000  0.000000e+00
graph25          0.000000  0.000000e+00
graph26          0.000000  0.000000e+00
graph27          0.000000 -8.967742e-06
graph28          0.000000  0.000000e+00
graph29          0.000000 -1.793064e-03
orbit0           0.000000 -1.062808e-03
orbit1           0.000000  0.000000e+00
orbit2           0.000000  0.000000e+00
orbit3           0.000000  0.000000e+00
orbit4           0.000000  0.000000e+00
orbit5           0.000000  0.000000e+00
orbit6           0.000000  0.000000e+00
orbit7           0.000000  0.000000e+00
orbit8           0.000000  0.000000e+00
orbit9           0.000000  0.000000e+00
orbit10          0.000000  0.000000e+00
orbit11          0.000000  0.000000e+00
orbit12          0.000000  0.000000e+00
orbit13          0.000000  0.000000e+00
orbit14          0.000000  0.000000e+00
orbit15          0.000000  0.000000e+00
orbit16          0.000000  0.000000e+00
orbit17          0.000000  0.000000e+00
orbit18          0.000000  2.506639e-10
orbit19          0.000000  0.000000e+00
orbit20          0.000000  0.000000e+00
orbit21          0.000000  0.000000e+00
orbit22          0.000000 -1.019819e-09
orbit23          0.000000  0.000000e+00
orbit24          0.000000  4.508966e-07
orbit25          0.000000  0.000000e+00
orbit26          0.000000  0.000000e+00
orbit27          0.000000  0.000000e+00
orbit28          0.000000  0.000000e+00
orbit29          0.000000  0.000000e+00
orbit30          0.000000  0.000000e+00
orbit31          0.000000  0.000000e+00
orbit32          0.000000 -1.643237e-10
orbit33          0.000000  0.000000e+00
orbit34          0.000000  1.680512e-07
orbit35          0.000000  0.000000e+00
orbit36          0.000000  0.000000e+00
orbit37          0.000000  0.000000e+00
orbit38          0.000000  0.000000e+00
orbit39          0.000000 -1.224038e-08
orbit40          0.000000  0.000000e+00
orbit41          0.000000  0.000000e+00
orbit42          0.000000  0.000000e+00
orbit43          0.000000  4.947629e-06
orbit44          0.000000  0.000000e+00
orbit45          0.000000  0.000000e+00
orbit46          0.000000  0.000000e+00
orbit47          0.000000  0.000000e+00
orbit48          0.000000  0.000000e+00
orbit49          0.000000  1.470740e-05
orbit50          0.000000 -4.988089e-06
orbit51          0.000000  1.022023e-05
orbit52          0.000000  0.000000e+00
orbit53          0.000000  0.000000e+00
orbit54          0.000000  5.025121e-07
orbit55          0.000000  5.300161e-07
orbit56          0.000000 -4.065612e-04
orbit57          0.000000  0.000000e+00
orbit58          0.000000  0.000000e+00
orbit59          0.000000  0.000000e+00
orbit60          0.000000  0.000000e+00
orbit61          0.000000  0.000000e+00
orbit62          0.000000  4.393790e-05
orbit63          0.000000 -4.844096e-06
orbit64          0.000000  0.000000e+00
orbit65          0.000000  3.401066e-04
orbit66          0.000000  0.000000e+00
orbit67          0.000000  0.000000e+00
orbit68          0.000000 -5.961658e-05
orbit69          0.000000  0.000000e+00
orbit70          0.000000  0.000000e+00
orbit71          0.000000 -7.184136e-06
orbit72          0.000000 -1.800327e-03
AP               0.000000  4.355711e+00
bet              0.000000  0.000000e+00
ecc              0.000000  1.115907e+00
eccrad           0.000000  6.658367e+00
close            0.000000  0.000000e+00
constraint       0.000000  1.076308e+02
coreness         0.000000 -5.951515e-01
knn              0.000000  0.000000e+00
hubscore         0.000000  0.000000e+00
pagerank         0.000000 -5.471398e+02
trans            0.000000  0.000000e+00
evcent           0.000000  0.000000e+00
first            0.000000 -1.033045e-03
upto_second      0.000000  0.000000e+00
upto_third       0.000000  3.512650e-04
upto_fourth      0.000000  1.469685e-03
upto_fifth       0.000000  7.362644e-02
upto_sixth       0.000000  0.000000e+00
second           0.000000  0.000000e+00
third            0.000000  3.994761e-04
fourth           0.000000 -3.907853e-04
fifth            0.000000 -9.513570e-04
sixth            0.000000 -9.681825e-02
ratio1           0.000000  5.859290e-04
ratio2           0.000000 -1.365883e-01
ratio3           0.000000 -9.290157e+00
ratio4           0.000000  1.890161e+01
ratio5           0.000000  6.574409e+00
ratio6           0.000000  1.367133e+00
selfinter        0.000000 -1.022743e+00
walktrap_vertex  0.000000  8.392755e+00
bigcom1          0.000000  1.968392e+00
bigcom2          0.000000  0.000000e+00
bigcom3          0.000000  0.000000e+00
bigcom4          0.000000 -1.330807e+00
bigcom6          0.000000  0.000000e+00
bigcom8          0.000000  0.000000e+00
bigcom9          0.000000  0.000000e+00
bigcom11         0.000000  0.000000e+00
bigcom13         0.000000  0.000000e+00
bigcom15         0.000000  0.000000e+00
bigcom16         0.000000  0.000000e+00
bigcom21         0.000000  0.000000e+00
bigcom22         0.000000  0.000000e+00
bigcom24         0.000000  0.000000e+00
bigcom26         0.000000  0.000000e+00
bigcom28         0.000000 -9.879823e-01
bigcom30         0.000000  0.000000e+00
bigcom31         0.000000  0.000000e+00
bigcom32         0.000000  0.000000e+00
bigcom33         0.000000  0.000000e+00
bigcom34         0.000000  0.000000e+00
bigcom36         0.000000  0.000000e+00
bigcom37         0.000000  0.000000e+00
bigcom38         0.000000  0.000000e+00
bigcom39         0.000000  0.000000e+00
bigcom40         0.000000  1.326076e+00
bigcom43         0.000000  0.000000e+00
bigcom44         0.000000  0.000000e+00
bigcom46         0.000000  0.000000e+00
bigcom47         0.000000  0.000000e+00
bigcom49         0.000000  0.000000e+00
bigcom50         0.000000  0.000000e+00
bigcom51         0.000000  0.000000e+00
bigcom52         0.000000  0.000000e+00
bigcom54         0.000000  0.000000e+00
bigcom56         0.000000  0.000000e+00
bigcom62         0.000000  0.000000e+00
bigcom66         0.000000  0.000000e+00
bigcom68         0.000000  0.000000e+00
bigcom69         0.000000  0.000000e+00
bigcom71         0.000000  0.000000e+00
bigcom72         0.000000  0.000000e+00
bigcom73         0.000000  0.000000e+00
bigcom74         0.000000  0.000000e+00
bigcom75         0.000000  0.000000e+00
bigcom76         0.000000  0.000000e+00
bigcom77         0.000000  0.000000e+00
bigcom79         0.000000  0.000000e+00
bigcom80         0.000000  0.000000e+00
bigcom82         0.000000  0.000000e+00
bigcom83         0.000000  0.000000e+00
bigcom84         0.000000  0.000000e+00
bigcom85         0.000000  0.000000e+00
bigcom87         0.000000  0.000000e+00
bigcom89         0.000000  0.000000e+00
bigcom91         0.000000  0.000000e+00
bigcom92         0.000000  0.000000e+00
bigcom93         0.000000  0.000000e+00
bigcom96         0.000000  0.000000e+00
bigcom97         0.000000  0.000000e+00
bigcom98         0.000000  0.000000e+00
bigcom99         0.000000  0.000000e+00
bigcom101        0.000000  0.000000e+00
bigcom104        0.000000  0.000000e+00
bigcom106        0.000000  0.000000e+00
bigcom109        0.000000  0.000000e+00
bigcom113        0.000000  0.000000e+00
bigcom116        0.000000  0.000000e+00
bigcom120        0.000000  0.000000e+00
bigcom123        0.000000  0.000000e+00
bigcom126        0.000000  0.000000e+00
bigcom127        0.000000  0.000000e+00
bigcom137        0.000000  0.000000e+00
bigcom139        0.000000  0.000000e+00
bigcom140        0.000000  0.000000e+00
bigcom143        0.000000  0.000000e+00
bigcom145        0.000000  0.000000e+00
bigcom146        0.000000  0.000000e+00
bigcom147        0.000000  0.000000e+00
bigcom149        0.000000  0.000000e+00
bigcom153        0.000000  0.000000e+00
bigcom154        0.000000  0.000000e+00
bigcom156        0.000000  0.000000e+00
bigcom157        0.000000  0.000000e+00
bigcom158        0.000000  0.000000e+00
bigcom160        0.000000  0.000000e+00
bigcom161        0.000000  0.000000e+00
bigcom162        0.000000  0.000000e+00
bigcom164        0.000000  0.000000e+00
bigcom166        0.000000  0.000000e+00
bigcom167        0.000000  0.000000e+00
bigcom171        0.000000  0.000000e+00
bigcom173        0.000000  0.000000e+00
bigcom175        0.000000  0.000000e+00
bigcom176        0.000000  0.000000e+00
bigcom177        0.000000  0.000000e+00
bigcom178        0.000000  0.000000e+00
bigcom180        0.000000  0.000000e+00
bigcom181        0.000000  0.000000e+00
bigcom184        0.000000  0.000000e+00
bigcom186        0.000000  0.000000e+00
bigcom187        0.000000  0.000000e+00
bigcom189        0.000000  0.000000e+00
bigcom194        0.000000  0.000000e+00
bigcom195        0.000000  0.000000e+00
bigcom196        0.000000  0.000000e+00
bigcom204        0.000000  0.000000e+00
bigcom205        0.000000  0.000000e+00
bigcom212        0.000000  0.000000e+00
bigcom214        0.000000  0.000000e+00
bigcom222        0.000000  0.000000e+00
bigcom223        0.000000  0.000000e+00
bigcom226        0.000000  0.000000e+00
bigcom227        0.000000  0.000000e+00
bigcom229        0.000000  0.000000e+00
bigcom233        0.000000  0.000000e+00
bigcom236        0.000000  0.000000e+00
bigcom237        0.000000  0.000000e+00
bigcom246        0.000000  0.000000e+00
bigcom248        0.000000  0.000000e+00
bigcom249        0.000000  0.000000e+00
bigcom250        0.000000  0.000000e+00
bigcom254        0.000000  0.000000e+00
bigcom266        0.000000  0.000000e+00
bigcom269        0.000000  0.000000e+00
bigcom272        0.000000  0.000000e+00
bigcom274        0.000000  0.000000e+00
bigcom281        0.000000  0.000000e+00
bigcom291        0.000000  0.000000e+00
bigcom292        0.000000  0.000000e+00
bigcom295        0.000000  0.000000e+00
bigcom299        0.000000  0.000000e+00
bigcom301        0.000000  0.000000e+00
bigcom306        0.000000  0.000000e+00
bigcom309        0.000000  0.000000e+00
bigcom314        0.000000  0.000000e+00
bigcom321        0.000000  0.000000e+00
bigcom341        0.000000  0.000000e+00
bigcom350        0.000000  0.000000e+00
bigcom353        0.000000  0.000000e+00
bigcom359        0.000000  0.000000e+00
bigcom363        0.000000  0.000000e+00
bigcom365        0.000000  0.000000e+00
bigcom385        0.000000  0.000000e+00
bigcom386        0.000000  0.000000e+00
bigcom408        0.000000  0.000000e+00
bigcom412        0.000000  0.000000e+00
bigcom480        0.000000  0.000000e+00
spin_vertex      0.000000 -9.699528e+00
membership_s1    0.000000 -1.520421e+00
membership_s3    0.000000  0.000000e+00
membership_s4    0.000000  9.281027e-01
membership_s5    0.000000 -4.080215e-01
membership_s6    0.000000 -5.550518e-02
membership_s7    0.000000 -1.293540e+00
membership_s8    0.000000  0.000000e+00
membership_s9    0.000000  0.000000e+00
membership_s11   0.000000  0.000000e+00
membership_s12   0.000000  0.000000e+00
membership_s14   0.000000  0.000000e+00
membership_s15   0.000000  0.000000e+00
membership_s16   0.000000  0.000000e+00
membership_s17   0.000000  0.000000e+00
membership_s18   0.000000  0.000000e+00
membership_s20   0.000000  0.000000e+00
membership_s21   0.000000  0.000000e+00
membership_s22   0.000000  0.000000e+00
membership_s24   0.000000  1.212546e+01
membership_s25   0.000000  0.000000e+00
membership_s26   0.000000  0.000000e+00
membership_s27   0.000000 -2.068286e+00
membership_s28   0.000000  0.000000e+00
membership_s30   0.000000  2.751661e+00
membership_s31   0.000000 -1.201346e+00
membership_s32   0.000000  0.000000e+00
membership_s33   0.000000  0.000000e+00
membership_s36   0.000000  3.785213e-01
membership_s37   0.000000  0.000000e+00
V1               0.000000  2.657390e+01
V2               0.000000  2.280317e+01
pdi              0.000000  0.000000e+00
adhesion         0.000000  1.775656e-04
cohesion         0.000000 -3.469528e-04
inner            0.000000  0.000000e+00
outer            0.000000  0.000000e+00
ioratio          0.000000  0.000000e+00
comsize          0.000000 -1.939639e-03
[1] "Dataset: high_targets Model GBM, run: 2 of 5 2015-06-17 22:57:04"
Iter   TrainDeviance   ValidDeviance   StepSize   Improve
     1        0.0281            -nan     0.0100   -0.0000
     2        0.0256            -nan     0.0100   -0.0001
     3        0.0246            -nan     0.0100   -0.0001
     4        0.0238            -nan     0.0100   -0.0000
     5        0.0229            -nan     0.0100   -0.0000
     6        0.0226            -nan     0.0100   -0.0000
     7        0.0217            -nan     0.0100   -0.0001
     8        0.0206            -nan     0.0100   -0.0000
     9        0.0199            -nan     0.0100   -0.0000
    10        0.0190            -nan     0.0100   -0.0000
    20        0.0160            -nan     0.0100    0.0000
    40        0.0140            -nan     0.0100   -0.0000
    60        0.0124            -nan     0.0100   -0.0000
    80        0.0113            -nan     0.0100   -0.0000
   100        0.0103            -nan     0.0100   -0.0000
   120        0.0095            -nan     0.0100   -0.0000
   128        0.0092            -nan     0.0100   -0.0001

[1] "GBM variable coefficients"
                            var      rel.inf
outer                     outer 2.854997e+01
ratio5                   ratio5 2.814186e+01
V2                           V2 1.090302e+01
spin_vertex         spin_vertex 8.721094e+00
V1                           V1 2.586258e+00
graph22                 graph22 2.028334e+00
comsize                 comsize 2.027202e+00
graph7                   graph7 1.866801e+00
selfinter             selfinter 1.859166e+00
third                     third 1.452881e+00
constraint           constraint 1.325354e+00
pdi                         pdi 1.308069e+00
orbit56                 orbit56 1.259860e+00
orbit18                 orbit18 1.031999e+00
orbit49                 orbit49 8.937297e-01
graph28                 graph28 8.146328e-01
orbit2                   orbit2 7.323238e-01
orbit51                 orbit51 7.109052e-01
ratio6                   ratio6 7.083506e-01
orbit22                 orbit22 6.541999e-01
graph13                 graph13 6.356059e-01
bigcom4                 bigcom4 6.343317e-01
graph17                 graph17 5.970642e-01
graph20                 graph20 4.634232e-01
inner                     inner 2.400172e-02
walktrap_vertex walktrap_vertex 2.321904e-02
orbit6                   orbit6 7.650910e-03
graph8                   graph8 7.627701e-03
ioratio                 ioratio 6.255890e-03
cohesion               cohesion 5.420506e-03
ratio4                   ratio4 5.263368e-03
adhesion               adhesion 2.725130e-03
AP                           AP 1.865038e-03
ratio1                   ratio1 1.775699e-03
knn                         knn 1.377374e-03
orbit44                 orbit44 9.781161e-04
orbit19                 orbit19 9.405757e-04
bet                         bet 7.003144e-04
trans                     trans 6.287718e-04
ratio3                   ratio3 4.942849e-04
fifth                     fifth 3.911354e-04
membership_s30   membership_s30 3.657902e-04
pagerank               pagerank 3.006849e-04
graph29                 graph29 2.517147e-04
graph24                 graph24 2.426733e-04
orbit63                 orbit63 2.226507e-04
graph10                 graph10 1.601564e-04
fourth                   fourth 1.364418e-04
orbit54                 orbit54 1.188320e-04
orbit46                 orbit46 9.793020e-05
graph27                 graph27 9.429346e-05
bigcom26               bigcom26 9.399999e-05
graph2                   graph2 4.529103e-05
orbit67                 orbit67 3.457707e-05
graph26                 graph26 3.121170e-05
orbit12                 orbit12 1.493118e-05
graph12                 graph12 1.469260e-05
orbit55                 orbit55 1.108772e-05
orbit31                 orbit31 1.067200e-05
orbit24                 orbit24 2.183650e-06
graph25                 graph25 8.124830e-12
orbit62                 orbit62 2.815873e-12
orbit65                 orbit65 2.437598e-12
orbit47                 orbit47 1.274774e-12
orbit53                 orbit53 8.787119e-13
orbit60                 orbit60 5.279306e-13
orbit69                 orbit69 5.082229e-13
orbit38                 orbit38 4.630633e-13
sixth                     sixth 2.550525e-13
orbit50                 orbit50 1.427422e-13
orbit11                 orbit11 1.305716e-13
graph6                   graph6 7.668650e-14
graph14                 graph14 6.766106e-14
graph1                   graph1 5.599922e-14
orbit42                 orbit42 4.392244e-14
orbit21                 orbit21 4.323053e-14
bigcom44               bigcom44 3.875773e-14
orbit25                 orbit25 3.784558e-14
graph9                   graph9 3.527536e-14
graph5                   graph5 1.975058e-14
orbit33                 orbit33 1.838183e-14
orbit4                   orbit4 1.604017e-14
orbit41                 orbit41 1.362150e-14
ratio2                   ratio2 9.865095e-15
orbit10                 orbit10 3.347036e-15
upto_sixth           upto_sixth 2.504214e-15
bigcom30               bigcom30 1.942131e-15
graph0                   graph0 7.548938e-31
graph3                   graph3 8.347620e-32
graph4                   graph4 6.649490e-32
graph11                 graph11 0.000000e+00
graph15                 graph15 0.000000e+00
graph16                 graph16 0.000000e+00
graph18                 graph18 0.000000e+00
graph19                 graph19 0.000000e+00
graph21                 graph21 0.000000e+00
graph23                 graph23 0.000000e+00
orbit0                   orbit0 0.000000e+00
orbit1                   orbit1 0.000000e+00
orbit3                   orbit3 0.000000e+00
orbit5                   orbit5 0.000000e+00
orbit7                   orbit7 0.000000e+00
orbit8                   orbit8 0.000000e+00
orbit9                   orbit9 0.000000e+00
orbit13                 orbit13 0.000000e+00
orbit14                 orbit14 0.000000e+00
orbit15                 orbit15 0.000000e+00
orbit16                 orbit16 0.000000e+00
orbit17                 orbit17 0.000000e+00
orbit20                 orbit20 0.000000e+00
orbit23                 orbit23 0.000000e+00
orbit26                 orbit26 0.000000e+00
orbit27                 orbit27 0.000000e+00
orbit28                 orbit28 0.000000e+00
orbit29                 orbit29 0.000000e+00
orbit30                 orbit30 0.000000e+00
orbit32                 orbit32 0.000000e+00
orbit34                 orbit34 0.000000e+00
orbit35                 orbit35 0.000000e+00
orbit36                 orbit36 0.000000e+00
orbit37                 orbit37 0.000000e+00
orbit39                 orbit39 0.000000e+00
orbit40                 orbit40 0.000000e+00
orbit43                 orbit43 0.000000e+00
orbit45                 orbit45 0.000000e+00
orbit48                 orbit48 0.000000e+00
orbit52                 orbit52 0.000000e+00
orbit57                 orbit57 0.000000e+00
orbit58                 orbit58 0.000000e+00
orbit59                 orbit59 0.000000e+00
orbit61                 orbit61 0.000000e+00
orbit64                 orbit64 0.000000e+00
orbit66                 orbit66 0.000000e+00
orbit68                 orbit68 0.000000e+00
orbit70                 orbit70 0.000000e+00
orbit71                 orbit71 0.000000e+00
orbit72                 orbit72 0.000000e+00
ecc                         ecc 0.000000e+00
eccrad                   eccrad 0.000000e+00
close                     close 0.000000e+00
coreness               coreness 0.000000e+00
hubscore               hubscore 0.000000e+00
evcent                   evcent 0.000000e+00
first                     first 0.000000e+00
upto_second         upto_second 0.000000e+00
upto_third           upto_third 0.000000e+00
upto_fourth         upto_fourth 0.000000e+00
upto_fifth           upto_fifth 0.000000e+00
second                   second 0.000000e+00
bigcom1                 bigcom1 0.000000e+00
bigcom2                 bigcom2 0.000000e+00
bigcom3                 bigcom3 0.000000e+00
bigcom6                 bigcom6 0.000000e+00
bigcom8                 bigcom8 0.000000e+00
bigcom9                 bigcom9 0.000000e+00
bigcom11               bigcom11 0.000000e+00
bigcom13               bigcom13 0.000000e+00
bigcom15               bigcom15 0.000000e+00
bigcom16               bigcom16 0.000000e+00
bigcom21               bigcom21 0.000000e+00
bigcom22               bigcom22 0.000000e+00
bigcom24               bigcom24 0.000000e+00
bigcom28               bigcom28 0.000000e+00
bigcom31               bigcom31 0.000000e+00
bigcom32               bigcom32 0.000000e+00
bigcom33               bigcom33 0.000000e+00
bigcom34               bigcom34 0.000000e+00
bigcom36               bigcom36 0.000000e+00
bigcom37               bigcom37 0.000000e+00
bigcom38               bigcom38 0.000000e+00
bigcom39               bigcom39 0.000000e+00
bigcom40               bigcom40 0.000000e+00
bigcom43               bigcom43 0.000000e+00
bigcom46               bigcom46 0.000000e+00
bigcom47               bigcom47 0.000000e+00
bigcom49               bigcom49 0.000000e+00
bigcom50               bigcom50 0.000000e+00
bigcom51               bigcom51 0.000000e+00
bigcom52               bigcom52 0.000000e+00
bigcom54               bigcom54 0.000000e+00
bigcom56               bigcom56 0.000000e+00
bigcom62               bigcom62 0.000000e+00
bigcom66               bigcom66 0.000000e+00
bigcom68               bigcom68 0.000000e+00
bigcom69               bigcom69 0.000000e+00
bigcom71               bigcom71 0.000000e+00
bigcom72               bigcom72 0.000000e+00
bigcom73               bigcom73 0.000000e+00
bigcom74               bigcom74 0.000000e+00
bigcom75               bigcom75 0.000000e+00
bigcom76               bigcom76 0.000000e+00
bigcom77               bigcom77 0.000000e+00
bigcom79               bigcom79 0.000000e+00
bigcom80               bigcom80 0.000000e+00
bigcom82               bigcom82 0.000000e+00
bigcom83               bigcom83 0.000000e+00
bigcom84               bigcom84 0.000000e+00
bigcom85               bigcom85 0.000000e+00
bigcom87               bigcom87 0.000000e+00
bigcom89               bigcom89 0.000000e+00
bigcom91               bigcom91 0.000000e+00
bigcom92               bigcom92 0.000000e+00
bigcom93               bigcom93 0.000000e+00
bigcom96               bigcom96 0.000000e+00
bigcom97               bigcom97 0.000000e+00
bigcom98               bigcom98 0.000000e+00
bigcom99               bigcom99 0.000000e+00
bigcom101             bigcom101 0.000000e+00
bigcom104             bigcom104 0.000000e+00
bigcom106             bigcom106 0.000000e+00
bigcom109             bigcom109 0.000000e+00
bigcom113             bigcom113 0.000000e+00
bigcom116             bigcom116 0.000000e+00
bigcom120             bigcom120 0.000000e+00
bigcom123             bigcom123 0.000000e+00
bigcom126             bigcom126 0.000000e+00
bigcom127             bigcom127 0.000000e+00
bigcom137             bigcom137 0.000000e+00
bigcom139             bigcom139 0.000000e+00
bigcom140             bigcom140 0.000000e+00
bigcom143             bigcom143 0.000000e+00
bigcom145             bigcom145 0.000000e+00
bigcom146             bigcom146 0.000000e+00
bigcom147             bigcom147 0.000000e+00
bigcom149             bigcom149 0.000000e+00
bigcom153             bigcom153 0.000000e+00
bigcom154             bigcom154 0.000000e+00
bigcom156             bigcom156 0.000000e+00
bigcom157             bigcom157 0.000000e+00
bigcom158             bigcom158 0.000000e+00
bigcom160             bigcom160 0.000000e+00
bigcom161             bigcom161 0.000000e+00
bigcom162             bigcom162 0.000000e+00
bigcom164             bigcom164 0.000000e+00
bigcom166             bigcom166 0.000000e+00
bigcom167             bigcom167 0.000000e+00
bigcom171             bigcom171 0.000000e+00
bigcom173             bigcom173 0.000000e+00
bigcom175             bigcom175 0.000000e+00
bigcom176             bigcom176 0.000000e+00
bigcom177             bigcom177 0.000000e+00
bigcom178             bigcom178 0.000000e+00
bigcom180             bigcom180 0.000000e+00
bigcom181             bigcom181 0.000000e+00
bigcom184             bigcom184 0.000000e+00
bigcom186             bigcom186 0.000000e+00
bigcom187             bigcom187 0.000000e+00
bigcom189             bigcom189 0.000000e+00
bigcom194             bigcom194 0.000000e+00
bigcom195             bigcom195 0.000000e+00
bigcom196             bigcom196 0.000000e+00
bigcom204             bigcom204 0.000000e+00
bigcom205             bigcom205 0.000000e+00
bigcom212             bigcom212 0.000000e+00
bigcom214             bigcom214 0.000000e+00
bigcom222             bigcom222 0.000000e+00
bigcom223             bigcom223 0.000000e+00
bigcom226             bigcom226 0.000000e+00
bigcom227             bigcom227 0.000000e+00
bigcom229             bigcom229 0.000000e+00
bigcom233             bigcom233 0.000000e+00
bigcom236             bigcom236 0.000000e+00
bigcom237             bigcom237 0.000000e+00
bigcom246             bigcom246 0.000000e+00
bigcom248             bigcom248 0.000000e+00
bigcom249             bigcom249 0.000000e+00
bigcom250             bigcom250 0.000000e+00
bigcom254             bigcom254 0.000000e+00
bigcom266             bigcom266 0.000000e+00
bigcom269             bigcom269 0.000000e+00
bigcom272             bigcom272 0.000000e+00
bigcom274             bigcom274 0.000000e+00
bigcom281             bigcom281 0.000000e+00
bigcom291             bigcom291 0.000000e+00
bigcom292             bigcom292 0.000000e+00
bigcom295             bigcom295 0.000000e+00
bigcom299             bigcom299 0.000000e+00
bigcom301             bigcom301 0.000000e+00
bigcom306             bigcom306 0.000000e+00
bigcom309             bigcom309 0.000000e+00
bigcom314             bigcom314 0.000000e+00
bigcom321             bigcom321 0.000000e+00
bigcom341             bigcom341 0.000000e+00
bigcom350             bigcom350 0.000000e+00
bigcom353             bigcom353 0.000000e+00
bigcom359             bigcom359 0.000000e+00
bigcom363             bigcom363 0.000000e+00
bigcom365             bigcom365 0.000000e+00
bigcom385             bigcom385 0.000000e+00
bigcom386             bigcom386 0.000000e+00
bigcom408             bigcom408 0.000000e+00
bigcom412             bigcom412 0.000000e+00
bigcom480             bigcom480 0.000000e+00
membership_s1     membership_s1 0.000000e+00
membership_s3     membership_s3 0.000000e+00
membership_s4     membership_s4 0.000000e+00
membership_s5     membership_s5 0.000000e+00
membership_s6     membership_s6 0.000000e+00
membership_s7     membership_s7 0.000000e+00
membership_s8     membership_s8 0.000000e+00
membership_s9     membership_s9 0.000000e+00
membership_s11   membership_s11 0.000000e+00
membership_s12   membership_s12 0.000000e+00
membership_s14   membership_s14 0.000000e+00
membership_s15   membership_s15 0.000000e+00
membership_s16   membership_s16 0.000000e+00
membership_s17   membership_s17 0.000000e+00
membership_s18   membership_s18 0.000000e+00
membership_s20   membership_s20 0.000000e+00
membership_s21   membership_s21 0.000000e+00
membership_s22   membership_s22 0.000000e+00
membership_s24   membership_s24 0.000000e+00
membership_s25   membership_s25 0.000000e+00
membership_s26   membership_s26 0.000000e+00
membership_s27   membership_s27 0.000000e+00
membership_s28   membership_s28 0.000000e+00
membership_s31   membership_s31 0.000000e+00
membership_s32   membership_s32 0.000000e+00
membership_s33   membership_s33 0.000000e+00
membership_s36   membership_s36 0.000000e+00
membership_s37   membership_s37 0.000000e+00
[1] "Dataset: high_targets Model RF, run: 2 of 5 2015-06-17 22:57:17"
     |      Out-of-bag   |
Tree |      MSE  %Var(y) |
   1 | 0.002833   140.23 |
   2 |  0.00406   200.96 |
   3 | 0.004325   214.08 |
   4 | 0.003468   171.67 |
   5 | 0.002755   136.37 |
   6 | 0.003148   155.83 |
   7 | 0.003398   168.22 |
   8 | 0.003544   175.45 |
   9 | 0.003123   154.61 |
  10 | 0.003018   149.37 |
  11 | 0.002611   129.24 |
  12 | 0.002537   125.57 |
  13 |  0.00256   126.72 |
  14 | 0.002495   123.53 |
  15 | 0.002435   120.55 |
  16 | 0.002402   118.91 |
  17 | 0.002355   116.57 |
  18 | 0.002364   117.02 |
  19 | 0.002338   115.72 |
  20 | 0.002316   114.63 |
  21 | 0.002291   113.39 |
  22 | 0.002276   112.66 |
  23 | 0.002287   113.21 |
  24 | 0.002272   112.47 |
  25 | 0.002279   112.82 |
  26 | 0.002257   111.72 |
  27 | 0.002233   110.53 |
  28 | 0.002226   110.17 |
  29 | 0.002211   109.43 |
  30 | 0.002225   110.15 |
  31 | 0.002255   111.62 |
  32 | 0.002265   112.09 |
  33 | 0.002258   111.76 |
  34 | 0.002256   111.68 |
  35 | 0.002242   110.96 |
  36 | 0.002224   110.11 |
  37 | 0.002211   109.44 |
  38 | 0.002206   109.21 |
  39 | 0.002202   108.99 |
  40 | 0.002194   108.60 |
  41 |   0.0022   108.92 |
  42 | 0.002215   109.66 |
  43 | 0.002226   110.17 |
  44 | 0.002225   110.14 |
  45 |  0.00222   109.88 |
  46 | 0.002229   110.34 |
  47 | 0.002224   110.08 |
  48 | 0.002217   109.72 |
  49 | 0.002214   109.58 |
  50 | 0.002213   109.52 |
  51 | 0.002205   109.16 |
  52 |  0.00222   109.89 |
  53 | 0.002223   110.05 |
  54 | 0.002224   110.10 |
  55 | 0.002231   110.41 |
  56 | 0.002223   110.04 |
  57 | 0.002215   109.66 |
  58 | 0.002217   109.72 |
  59 | 0.002209   109.36 |
  60 | 0.002217   109.73 |
  61 | 0.002212   109.51 |
  62 | 0.002211   109.45 |
  63 |  0.00221   109.39 |
  64 | 0.002206   109.20 |
  65 | 0.002201   108.96 |
  66 | 0.002198   108.82 |
  67 | 0.002207   109.24 |
  68 | 0.002206   109.20 |
  69 | 0.002203   109.04 |
  70 | 0.002197   108.74 |
  71 | 0.002194   108.61 |
  72 | 0.002187   108.24 |
  73 | 0.002185   108.14 |
  74 |  0.00218   107.93 |
  75 | 0.002176   107.69 |
  76 |  0.00218   107.92 |
  77 | 0.002177   107.78 |
  78 | 0.002174   107.64 |
  79 | 0.002169   107.39 |
  80 | 0.002166   107.20 |
  81 | 0.002163   107.07 |
  82 | 0.002159   106.86 |
  83 | 0.002157   106.77 |
  84 | 0.002153   106.59 |
  85 | 0.002152   106.51 |
  86 |  0.00215   106.40 |
  87 | 0.002148   106.32 |
  88 | 0.002144   106.15 |
  89 | 0.002142   106.05 |
  90 |  0.00214   105.91 |
  91 | 0.002139   105.86 |
  92 |  0.00214   105.95 |
  93 | 0.002139   105.88 |
  94 | 0.002137   105.78 |
  95 | 0.002138   105.85 |
  96 | 0.002136   105.71 |
  97 | 0.002136   105.74 |
  98 | 0.002135   105.66 |
  99 | 0.002133   105.56 |
 100 |  0.00213   105.44 |
[1] "Random Forest variable coefficients"
                      %IncMSE IncNodePurity
graph5           0.000000e+00  1.084202e-21
graph6           0.000000e+00  3.794708e-21
graph7           0.000000e+00  0.000000e+00
graph8           0.000000e+00  1.714286e-02
graph9           0.000000e+00  7.657178e-21
graph10          0.000000e+00  1.219727e-21
graph11          0.000000e+00  0.000000e+00
graph12          0.000000e+00  6.776264e-23
graph13          0.000000e+00  2.114194e-20
graph14          0.000000e+00  1.084202e-21
graph15          0.000000e+00  1.355253e-21
graph16          8.474576e-05  9.285714e-03
graph17          0.000000e+00  5.759824e-22
graph18          0.000000e+00  1.843144e-20
graph19          2.793296e-04  9.375000e-03
graph20          1.390475e-04  1.712218e-02
graph21          0.000000e+00  5.444728e-20
graph22         -5.405405e-05  1.555556e-02
graph23          0.000000e+00  1.734723e-20
graph24          0.000000e+00  1.131636e-20
graph25          0.000000e+00  1.196011e-20
graph26          0.000000e+00  6.776264e-23
graph27          0.000000e+00  8.888889e-03
graph28          0.000000e+00  0.000000e+00
graph29          0.000000e+00  2.727273e-02
orbit0           7.257975e-04  3.077204e-03
orbit1           0.000000e+00  9.473684e-03
orbit2           1.212615e-03  3.966943e-02
orbit3           0.000000e+00  2.405574e-21
orbit4           0.000000e+00  1.355253e-20
orbit5           5.524862e-05  9.000000e-03
orbit6           0.000000e+00  1.362029e-20
orbit7           8.969595e-04  6.025575e-02
orbit8           0.000000e+00  0.000000e+00
orbit9           0.000000e+00  0.000000e+00
orbit10          8.196721e-05  9.166667e-03
orbit11          0.000000e+00  5.421011e-22
orbit12          5.849582e-04  1.569735e-03
orbit13          0.000000e+00  1.741500e-20
orbit14          0.000000e+00  0.000000e+00
orbit15          4.749340e-04  5.275111e-03
orbit16          0.000000e+00  5.421011e-22
orbit17          5.830904e-05  2.261905e-02
orbit18          2.991580e-04  8.210897e-02
orbit19          0.000000e+00  3.388132e-23
orbit20          2.631579e-05  9.772727e-03
orbit21          0.000000e+00  0.000000e+00
orbit22          0.000000e+00  0.000000e+00
orbit23          9.121622e-04  3.953934e-04
orbit24          1.152105e-03  4.896247e-02
orbit25          0.000000e+00  8.131516e-22
orbit26          1.183099e-03  2.927419e-02
orbit27          2.750223e-03  3.103840e-03
orbit28          0.000000e+00  9.285714e-03
orbit29          0.000000e+00  1.341700e-20
orbit30          0.000000e+00  2.181957e-20
orbit31          0.000000e+00  5.421011e-22
orbit32          0.000000e+00  6.332418e-20
orbit33          0.000000e+00  9.486769e-22
orbit34         -5.681818e-05  2.500000e-02
orbit35          3.438395e-04  1.954545e-02
orbit36          0.000000e+00  0.000000e+00
orbit37          0.000000e+00  5.421011e-22
orbit38          2.770083e-05  9.415686e-03
orbit39         -4.781672e-41  4.404571e-22
orbit40          0.000000e+00  0.000000e+00
orbit41          0.000000e+00  8.809143e-21
orbit42          1.470764e-03  4.139452e-02
orbit43          0.000000e+00  4.811147e-21
orbit44          0.000000e+00  7.115077e-21
orbit45          0.000000e+00  0.000000e+00
orbit46          0.000000e+00  2.181957e-20
orbit47          0.000000e+00  2.168404e-21
orbit48          2.185792e-04  1.179577e-03
orbit49          3.005464e-04  2.095333e-02
orbit50          5.277045e-05  1.862069e-02
orbit51          0.000000e+00  1.355253e-21
orbit52          0.000000e+00  1.694066e-22
orbit53          0.000000e+00  1.694066e-20
orbit54          0.000000e+00  6.776264e-23
orbit55          5.571031e-05  9.166667e-03
orbit56          5.617978e-05  7.130125e-04
orbit57          0.000000e+00  0.000000e+00
orbit58          0.000000e+00  1.694066e-22
orbit59          0.000000e+00  1.694066e-22
orbit60          0.000000e+00  8.809143e-22
orbit61          8.174387e-04  9.912281e-03
orbit62          8.174387e-05  3.409091e-02
orbit63          0.000000e+00  1.355253e-22
orbit64          0.000000e+00  4.472334e-21
orbit65          0.000000e+00  3.388132e-23
orbit66          0.000000e+00  4.824700e-20
orbit67          0.000000e+00  1.199399e-20
orbit68          9.249792e-41  1.196011e-20
orbit69          0.000000e+00  2.371692e-22
orbit70          0.000000e+00  8.809143e-22
orbit71          0.000000e+00  1.084202e-21
orbit72          0.000000e+00  4.607859e-21
AP               0.000000e+00  6.776264e-22
bet              6.679140e-40  3.001885e-20
ecc              0.000000e+00  0.000000e+00
eccrad           0.000000e+00  0.000000e+00
close            1.362398e-04  1.692308e-02
constraint      -1.071429e-05  3.160478e-02
coreness         2.724796e-05  2.769231e-02
knn              0.000000e+00  2.619048e-03
hubscore         8.086253e-05  3.373737e-02
pagerank         4.617356e-04  4.044618e-03
trans            8.436360e-05  7.696336e-02
evcent           5.357143e-04  9.893617e-03
first            1.441441e-04  7.687500e-03
upto_second      5.509642e-05  9.166667e-03
upto_third       1.133181e-04  1.839744e-02
upto_fourth      0.000000e+00  6.776264e-22
upto_fifth       1.704028e-03  2.343455e-02
upto_sixth       0.000000e+00  4.743385e-22
second           2.631579e-05  9.500000e-03
third            1.654457e-04  3.579808e-02
fourth           2.933492e-03  9.495731e-02
fifth            2.129533e-03  3.953852e-02
sixth            5.499395e-03  5.462703e-02
ratio1          -4.637567e-41  7.216721e-21
ratio2           6.367855e-04  3.813346e-02
ratio3           2.209142e-03  4.875458e-02
ratio4           0.000000e+00  8.750000e-03
ratio5           1.031635e-03  9.284423e-02
ratio6           2.489789e-03  4.735975e-02
selfinter       -1.071429e-05  4.085106e-03
walktrap_vertex  3.483796e-05  8.972176e-02
bigcom1          0.000000e+00  0.000000e+00
bigcom2          0.000000e+00  0.000000e+00
bigcom3          0.000000e+00  0.000000e+00
bigcom4          0.000000e+00  2.534323e-20
bigcom6          0.000000e+00  0.000000e+00
bigcom8          0.000000e+00  4.743385e-22
bigcom9          0.000000e+00  0.000000e+00
bigcom11         0.000000e+00  0.000000e+00
bigcom13         0.000000e+00  0.000000e+00
bigcom15         0.000000e+00  0.000000e+00
bigcom16         0.000000e+00  0.000000e+00
bigcom21         0.000000e+00  0.000000e+00
bigcom22         0.000000e+00  0.000000e+00
bigcom24         0.000000e+00  0.000000e+00
bigcom26         0.000000e+00  0.000000e+00
bigcom28         0.000000e+00  0.000000e+00
bigcom30         0.000000e+00  0.000000e+00
bigcom31         0.000000e+00  0.000000e+00
bigcom32         0.000000e+00  0.000000e+00
bigcom33         0.000000e+00  0.000000e+00
bigcom34         0.000000e+00  0.000000e+00
bigcom36         0.000000e+00  0.000000e+00
bigcom37         0.000000e+00  0.000000e+00
bigcom38         0.000000e+00  0.000000e+00
bigcom39         0.000000e+00  0.000000e+00
bigcom40         0.000000e+00  6.776264e-23
bigcom43         0.000000e+00  0.000000e+00
bigcom44         0.000000e+00  0.000000e+00
bigcom46         0.000000e+00  0.000000e+00
bigcom47         0.000000e+00  0.000000e+00
bigcom49         0.000000e+00  0.000000e+00
bigcom50         0.000000e+00  0.000000e+00
bigcom51         0.000000e+00  0.000000e+00
bigcom52         0.000000e+00  0.000000e+00
bigcom54         0.000000e+00  0.000000e+00
bigcom56         0.000000e+00  0.000000e+00
bigcom62         0.000000e+00  0.000000e+00
bigcom66         0.000000e+00  0.000000e+00
bigcom68         0.000000e+00  0.000000e+00
bigcom69         0.000000e+00  0.000000e+00
bigcom71         0.000000e+00  0.000000e+00
bigcom72         0.000000e+00  0.000000e+00
bigcom73         0.000000e+00  0.000000e+00
bigcom74         0.000000e+00  0.000000e+00
bigcom75         0.000000e+00  0.000000e+00
bigcom76         0.000000e+00  0.000000e+00
bigcom77         0.000000e+00  0.000000e+00
bigcom79         0.000000e+00  0.000000e+00
bigcom80         0.000000e+00  0.000000e+00
bigcom82         0.000000e+00  0.000000e+00
bigcom83         0.000000e+00  0.000000e+00
bigcom84         0.000000e+00  0.000000e+00
bigcom85         0.000000e+00  0.000000e+00
bigcom87         0.000000e+00  0.000000e+00
bigcom89         0.000000e+00  0.000000e+00
bigcom91         0.000000e+00  0.000000e+00
bigcom92         0.000000e+00  0.000000e+00
bigcom93         0.000000e+00  0.000000e+00
bigcom96         0.000000e+00  0.000000e+00
bigcom97         0.000000e+00  0.000000e+00
bigcom98         0.000000e+00  0.000000e+00
bigcom99         0.000000e+00  0.000000e+00
bigcom101        0.000000e+00  0.000000e+00
bigcom104        0.000000e+00  0.000000e+00
bigcom106        0.000000e+00  0.000000e+00
bigcom109        0.000000e+00  0.000000e+00
bigcom113        0.000000e+00  0.000000e+00
bigcom116        0.000000e+00  0.000000e+00
bigcom120        0.000000e+00  0.000000e+00
bigcom123        0.000000e+00  0.000000e+00
bigcom126        0.000000e+00  0.000000e+00
bigcom127        0.000000e+00  0.000000e+00
bigcom137        0.000000e+00  0.000000e+00
bigcom139        0.000000e+00  0.000000e+00
bigcom140        0.000000e+00  0.000000e+00
bigcom143        0.000000e+00  0.000000e+00
bigcom145        0.000000e+00  0.000000e+00
bigcom146        0.000000e+00  0.000000e+00
bigcom147        0.000000e+00  0.000000e+00
bigcom149        0.000000e+00  0.000000e+00
bigcom153        0.000000e+00  0.000000e+00
bigcom154        0.000000e+00  0.000000e+00
bigcom156        0.000000e+00  0.000000e+00
bigcom157        0.000000e+00  0.000000e+00
bigcom158        0.000000e+00  0.000000e+00
bigcom160        0.000000e+00  0.000000e+00
bigcom161        0.000000e+00  0.000000e+00
bigcom162        0.000000e+00  0.000000e+00
bigcom164        0.000000e+00  0.000000e+00
bigcom166        0.000000e+00  0.000000e+00
bigcom167        0.000000e+00  0.000000e+00
bigcom171        0.000000e+00  0.000000e+00
bigcom173        0.000000e+00  0.000000e+00
bigcom175        0.000000e+00  0.000000e+00
bigcom176        0.000000e+00  0.000000e+00
bigcom177        0.000000e+00  0.000000e+00
bigcom178        0.000000e+00  0.000000e+00
bigcom180        0.000000e+00  0.000000e+00
bigcom181        0.000000e+00  0.000000e+00
bigcom184        0.000000e+00  0.000000e+00
bigcom186        0.000000e+00  0.000000e+00
bigcom187        0.000000e+00  0.000000e+00
bigcom189        0.000000e+00  0.000000e+00
bigcom194        0.000000e+00  0.000000e+00
bigcom195        0.000000e+00  0.000000e+00
bigcom196        0.000000e+00  0.000000e+00
bigcom204        0.000000e+00  0.000000e+00
bigcom205        0.000000e+00  0.000000e+00
bigcom212        0.000000e+00  0.000000e+00
bigcom214        0.000000e+00  0.000000e+00
bigcom222        0.000000e+00  0.000000e+00
bigcom223        0.000000e+00  0.000000e+00
bigcom226        0.000000e+00  0.000000e+00
bigcom227        0.000000e+00  0.000000e+00
bigcom229        0.000000e+00  0.000000e+00
bigcom233        0.000000e+00  0.000000e+00
bigcom236        0.000000e+00  0.000000e+00
bigcom237        0.000000e+00  0.000000e+00
bigcom246        0.000000e+00  0.000000e+00
bigcom248        0.000000e+00  0.000000e+00
bigcom249        0.000000e+00  0.000000e+00
bigcom250        0.000000e+00  0.000000e+00
bigcom254        0.000000e+00  0.000000e+00
bigcom266        0.000000e+00  0.000000e+00
bigcom269        0.000000e+00  0.000000e+00
bigcom272        0.000000e+00  0.000000e+00
bigcom274        0.000000e+00  0.000000e+00
bigcom281        0.000000e+00  0.000000e+00
bigcom291        0.000000e+00  0.000000e+00
bigcom292        0.000000e+00  0.000000e+00
bigcom295        0.000000e+00  0.000000e+00
bigcom299        0.000000e+00  0.000000e+00
bigcom301        0.000000e+00  0.000000e+00
bigcom306        0.000000e+00  0.000000e+00
bigcom309        0.000000e+00  0.000000e+00
bigcom314        0.000000e+00  0.000000e+00
bigcom321        0.000000e+00  0.000000e+00
bigcom341        0.000000e+00  0.000000e+00
bigcom350        0.000000e+00  0.000000e+00
bigcom353        0.000000e+00  0.000000e+00
bigcom359        0.000000e+00  0.000000e+00
bigcom363        0.000000e+00  0.000000e+00
bigcom365        0.000000e+00  0.000000e+00
bigcom385        0.000000e+00  0.000000e+00
bigcom386        0.000000e+00  0.000000e+00
bigcom408        0.000000e+00  0.000000e+00
bigcom412        0.000000e+00  0.000000e+00
bigcom480        0.000000e+00  0.000000e+00
spin_vertex      6.468062e-06  3.028063e-02
membership_s1    0.000000e+00  0.000000e+00
membership_s3    0.000000e+00  0.000000e+00
membership_s4    0.000000e+00  2.710505e-22
membership_s5    0.000000e+00  0.000000e+00
membership_s6    0.000000e+00  0.000000e+00
membership_s7    0.000000e+00  0.000000e+00
membership_s8    0.000000e+00  0.000000e+00
membership_s9    0.000000e+00  0.000000e+00
membership_s11   0.000000e+00  0.000000e+00
membership_s12   0.000000e+00  0.000000e+00
membership_s14   0.000000e+00  0.000000e+00
membership_s15   0.000000e+00  0.000000e+00
membership_s16   0.000000e+00  0.000000e+00
membership_s17   0.000000e+00  0.000000e+00
membership_s18   0.000000e+00  2.710505e-22
membership_s20   0.000000e+00  0.000000e+00
membership_s21   0.000000e+00  2.710505e-22
membership_s22   0.000000e+00  0.000000e+00
membership_s24   0.000000e+00  0.000000e+00
membership_s25   0.000000e+00  0.000000e+00
membership_s26   0.000000e+00  0.000000e+00
membership_s27   0.000000e+00  0.000000e+00
membership_s28   0.000000e+00  0.000000e+00
membership_s30   1.124387e-04  1.589418e-02
membership_s31   0.000000e+00  0.000000e+00
membership_s32   0.000000e+00  0.000000e+00
membership_s33   0.000000e+00  0.000000e+00
membership_s36   0.000000e+00  0.000000e+00
membership_s37   0.000000e+00  0.000000e+00
V1               0.000000e+00  0.000000e+00
V2               1.314479e-04  5.365003e-02
pdi             -2.972475e-05  1.084127e-02
adhesion         0.000000e+00  1.524659e-20
cohesion         7.498178e-04  2.212564e-03
inner            1.791896e-03  4.264428e-02
outer           -3.691713e-04  9.073205e-02
ioratio          2.929745e-04  7.345040e-03
comsize          3.792807e-04  5.875630e-02
[1] "Dataset: high_targets Model GLM, run: 2 of 5 2015-06-17 22:57:19"
[1] "glmnet variable coefficients"
                     [,1]          [,2]
(Intercept)     -6.200509 -5.536416e+03
graph0           0.000000  0.000000e+00
graph1           0.000000  0.000000e+00
graph2           0.000000  0.000000e+00
graph3           0.000000  0.000000e+00
graph4           0.000000  0.000000e+00
graph5           0.000000  0.000000e+00
graph6           0.000000  0.000000e+00
graph7           0.000000  0.000000e+00
graph8           0.000000  0.000000e+00
graph9           0.000000  0.000000e+00
graph10          0.000000  0.000000e+00
graph11          0.000000  0.000000e+00
graph12          0.000000  0.000000e+00
graph13          0.000000  0.000000e+00
graph14          0.000000  0.000000e+00
graph15          0.000000  0.000000e+00
graph16          0.000000  0.000000e+00
graph17          0.000000  0.000000e+00
graph18          0.000000  0.000000e+00
graph19          0.000000  0.000000e+00
graph20          0.000000  0.000000e+00
graph21          0.000000  0.000000e+00
graph22          0.000000  0.000000e+00
graph23          0.000000  0.000000e+00
graph24          0.000000  0.000000e+00
graph25          0.000000  0.000000e+00
graph26          0.000000  0.000000e+00
graph27          0.000000  0.000000e+00
graph28          0.000000  0.000000e+00
graph29          0.000000  0.000000e+00
orbit0           0.000000  0.000000e+00
orbit1           0.000000  0.000000e+00
orbit2           0.000000  0.000000e+00
orbit3           0.000000  0.000000e+00
orbit4           0.000000  0.000000e+00
orbit5           0.000000  0.000000e+00
orbit6           0.000000  0.000000e+00
orbit7           0.000000  0.000000e+00
orbit8           0.000000  0.000000e+00
orbit9           0.000000  0.000000e+00
orbit10          0.000000  0.000000e+00
orbit11          0.000000  0.000000e+00
orbit12          0.000000  0.000000e+00
orbit13          0.000000  0.000000e+00
orbit14          0.000000  0.000000e+00
orbit15          0.000000  0.000000e+00
orbit16          0.000000  0.000000e+00
orbit17          0.000000  0.000000e+00
orbit18          0.000000  5.818054e-09
orbit19          0.000000  0.000000e+00
orbit20          0.000000  0.000000e+00
orbit21          0.000000  0.000000e+00
orbit22          0.000000 -1.432673e-10
orbit23          0.000000  0.000000e+00
orbit24          0.000000  2.903352e-08
orbit25          0.000000 -7.796857e-08
orbit26          0.000000  0.000000e+00
orbit27          0.000000  8.841607e-07
orbit28          0.000000  0.000000e+00
orbit29          0.000000  0.000000e+00
orbit30          0.000000  0.000000e+00
orbit31          0.000000 -6.048291e-09
orbit32          0.000000  0.000000e+00
orbit33          0.000000  0.000000e+00
orbit34          0.000000  0.000000e+00
orbit35          0.000000  8.002320e-08
orbit36          0.000000  0.000000e+00
orbit37          0.000000  0.000000e+00
orbit38          0.000000  0.000000e+00
orbit39          0.000000 -8.189560e-06
orbit40          0.000000  0.000000e+00
orbit41          0.000000  0.000000e+00
orbit42          0.000000  0.000000e+00
orbit43          0.000000  0.000000e+00
orbit44          0.000000  0.000000e+00
orbit45          0.000000  2.114216e-06
orbit46          0.000000  0.000000e+00
orbit47          0.000000  0.000000e+00
orbit48          0.000000  0.000000e+00
orbit49          0.000000  5.304274e-05
orbit50          0.000000  0.000000e+00
orbit51          0.000000  0.000000e+00
orbit52          0.000000 -4.387830e-06
orbit53          0.000000  0.000000e+00
orbit54          0.000000  0.000000e+00
orbit55          0.000000  0.000000e+00
orbit56          0.000000 -3.531996e-04
orbit57          0.000000  0.000000e+00
orbit58          0.000000  0.000000e+00
orbit59          0.000000 -3.206450e-06
orbit60          0.000000  0.000000e+00
orbit61          0.000000  0.000000e+00
orbit62          0.000000  0.000000e+00
orbit63          0.000000  0.000000e+00
orbit64          0.000000  0.000000e+00
orbit65          0.000000 -3.437843e-04
orbit66          0.000000  0.000000e+00
orbit67          0.000000  0.000000e+00
orbit68          0.000000 -3.049246e-08
orbit69          0.000000  0.000000e+00
orbit70          0.000000  0.000000e+00
orbit71          0.000000  0.000000e+00
orbit72          0.000000  0.000000e+00
AP               0.000000  5.480541e+00
bet              0.000000  0.000000e+00
ecc              0.000000  1.686141e-02
eccrad           0.000000  9.942202e-02
close            0.000000  0.000000e+00
constraint       0.000000  0.000000e+00
coreness         0.000000  1.485819e-01
knn              0.000000  0.000000e+00
hubscore         0.000000  0.000000e+00
pagerank         0.000000  0.000000e+00
trans            0.000000  6.290902e+00
evcent           0.000000  0.000000e+00
first            0.000000  0.000000e+00
upto_second      0.000000  0.000000e+00
upto_third       0.000000  3.046499e-06
upto_fourth      0.000000  0.000000e+00
upto_fifth       0.000000 -7.355312e-03
upto_sixth       0.000000  4.203777e-01
second           0.000000  0.000000e+00
third            0.000000  1.057098e-04
fourth           0.000000 -9.981059e-06
fifth            0.000000  0.000000e+00
sixth            0.000000  8.922871e-02
ratio1           0.000000  0.000000e+00
ratio2           0.000000 -3.235108e-01
ratio3           0.000000 -1.157699e+00
ratio4           0.000000  6.791174e+01
ratio5           0.000000  6.935906e+01
ratio6           0.000000  1.352489e+00
selfinter        0.000000 -6.176238e+00
walktrap_vertex  0.000000  1.027258e+01
bigcom1          0.000000  0.000000e+00
bigcom2          0.000000  0.000000e+00
bigcom3          0.000000  0.000000e+00
bigcom4          0.000000  0.000000e+00
bigcom6          0.000000  0.000000e+00
bigcom8          0.000000  0.000000e+00
bigcom9          0.000000  0.000000e+00
bigcom11         0.000000  0.000000e+00
bigcom13         0.000000  0.000000e+00
bigcom15         0.000000  0.000000e+00
bigcom16         0.000000  0.000000e+00
bigcom21         0.000000  0.000000e+00
bigcom22         0.000000  0.000000e+00
bigcom24         0.000000  0.000000e+00
bigcom26         0.000000  0.000000e+00
bigcom28         0.000000  0.000000e+00
bigcom30         0.000000  0.000000e+00
bigcom31         0.000000  0.000000e+00
bigcom32         0.000000  0.000000e+00
bigcom33         0.000000  0.000000e+00
bigcom34         0.000000  0.000000e+00
bigcom36         0.000000  0.000000e+00
bigcom37         0.000000  0.000000e+00
bigcom38         0.000000  0.000000e+00
bigcom39         0.000000  0.000000e+00
bigcom40         0.000000  2.733862e+00
bigcom43         0.000000  0.000000e+00
bigcom44         0.000000  0.000000e+00
bigcom46         0.000000  0.000000e+00
bigcom47         0.000000  0.000000e+00
bigcom49         0.000000  0.000000e+00
bigcom50         0.000000  0.000000e+00
bigcom51         0.000000  0.000000e+00
bigcom52         0.000000  0.000000e+00
bigcom54         0.000000  0.000000e+00
bigcom56         0.000000  0.000000e+00
bigcom62         0.000000  0.000000e+00
bigcom66         0.000000  0.000000e+00
bigcom68         0.000000  0.000000e+00
bigcom69         0.000000  0.000000e+00
bigcom71         0.000000  0.000000e+00
bigcom72         0.000000  0.000000e+00
bigcom73         0.000000  0.000000e+00
bigcom74         0.000000  0.000000e+00
bigcom75         0.000000  0.000000e+00
bigcom76         0.000000  0.000000e+00
bigcom77         0.000000  0.000000e+00
bigcom79         0.000000  0.000000e+00
bigcom80         0.000000  0.000000e+00
bigcom82         0.000000  0.000000e+00
bigcom83         0.000000  0.000000e+00
bigcom84         0.000000  0.000000e+00
bigcom85         0.000000  0.000000e+00
bigcom87         0.000000  0.000000e+00
bigcom89         0.000000  0.000000e+00
bigcom91         0.000000  0.000000e+00
bigcom92         0.000000  0.000000e+00
bigcom93         0.000000  0.000000e+00
bigcom96         0.000000  0.000000e+00
bigcom97         0.000000  0.000000e+00
bigcom98         0.000000  0.000000e+00
bigcom99         0.000000  0.000000e+00
bigcom101        0.000000  0.000000e+00
bigcom104        0.000000  0.000000e+00
bigcom106        0.000000  0.000000e+00
bigcom109        0.000000  0.000000e+00
bigcom113        0.000000  0.000000e+00
bigcom116        0.000000  0.000000e+00
bigcom120        0.000000  0.000000e+00
bigcom123        0.000000  0.000000e+00
bigcom126        0.000000  0.000000e+00
bigcom127        0.000000  0.000000e+00
bigcom137        0.000000  0.000000e+00
bigcom139        0.000000  0.000000e+00
bigcom140        0.000000  0.000000e+00
bigcom143        0.000000  0.000000e+00
bigcom145        0.000000  0.000000e+00
bigcom146        0.000000  0.000000e+00
bigcom147        0.000000  0.000000e+00
bigcom149        0.000000  0.000000e+00
bigcom153        0.000000  0.000000e+00
bigcom154        0.000000  0.000000e+00
bigcom156        0.000000  0.000000e+00
bigcom157        0.000000  0.000000e+00
bigcom158        0.000000  0.000000e+00
bigcom160        0.000000  0.000000e+00
bigcom161        0.000000  0.000000e+00
bigcom162        0.000000  0.000000e+00
bigcom164        0.000000  0.000000e+00
bigcom166        0.000000  0.000000e+00
bigcom167        0.000000  0.000000e+00
bigcom171        0.000000  0.000000e+00
bigcom173        0.000000  0.000000e+00
bigcom175        0.000000  0.000000e+00
bigcom176        0.000000  0.000000e+00
bigcom177        0.000000  0.000000e+00
bigcom178        0.000000  0.000000e+00
bigcom180        0.000000  0.000000e+00
bigcom181        0.000000  0.000000e+00
bigcom184        0.000000  0.000000e+00
bigcom186        0.000000  0.000000e+00
bigcom187        0.000000  0.000000e+00
bigcom189        0.000000  0.000000e+00
bigcom194        0.000000  0.000000e+00
bigcom195        0.000000  0.000000e+00
bigcom196        0.000000  0.000000e+00
bigcom204        0.000000  0.000000e+00
bigcom205        0.000000  0.000000e+00
bigcom212        0.000000  0.000000e+00
bigcom214        0.000000  0.000000e+00
bigcom222        0.000000  0.000000e+00
bigcom223        0.000000  0.000000e+00
bigcom226        0.000000  0.000000e+00
bigcom227        0.000000  0.000000e+00
bigcom229        0.000000  0.000000e+00
bigcom233        0.000000  0.000000e+00
bigcom236        0.000000  0.000000e+00
bigcom237        0.000000  0.000000e+00
bigcom246        0.000000  0.000000e+00
bigcom248        0.000000  0.000000e+00
bigcom249        0.000000  0.000000e+00
bigcom250        0.000000  0.000000e+00
bigcom254        0.000000  0.000000e+00
bigcom266        0.000000  0.000000e+00
bigcom269        0.000000  0.000000e+00
bigcom272        0.000000  0.000000e+00
bigcom274        0.000000  0.000000e+00
bigcom281        0.000000  0.000000e+00
bigcom291        0.000000  0.000000e+00
bigcom292        0.000000  0.000000e+00
bigcom295        0.000000  0.000000e+00
bigcom299        0.000000  0.000000e+00
bigcom301        0.000000  0.000000e+00
bigcom306        0.000000  0.000000e+00
bigcom309        0.000000  0.000000e+00
bigcom314        0.000000  0.000000e+00
bigcom321        0.000000  0.000000e+00
bigcom341        0.000000  0.000000e+00
bigcom350        0.000000  0.000000e+00
bigcom353        0.000000  0.000000e+00
bigcom359        0.000000  0.000000e+00
bigcom363        0.000000  0.000000e+00
bigcom365        0.000000  0.000000e+00
bigcom385        0.000000  0.000000e+00
bigcom386        0.000000  0.000000e+00
bigcom408        0.000000  0.000000e+00
bigcom412        0.000000  0.000000e+00
bigcom480        0.000000  0.000000e+00
spin_vertex      0.000000 -9.270278e+00
membership_s1    0.000000 -1.872908e+00
membership_s3    0.000000  0.000000e+00
membership_s4    0.000000  1.072108e+00
membership_s5    0.000000 -3.506760e-02
membership_s6    0.000000  0.000000e+00
membership_s7    0.000000  0.000000e+00
membership_s8    0.000000  0.000000e+00
membership_s9    0.000000  0.000000e+00
membership_s11   0.000000  0.000000e+00
membership_s12   0.000000  0.000000e+00
membership_s14   0.000000  0.000000e+00
membership_s15   0.000000  0.000000e+00
membership_s16   0.000000  0.000000e+00
membership_s17   0.000000  0.000000e+00
membership_s18   0.000000  0.000000e+00
membership_s20   0.000000  0.000000e+00
membership_s21   0.000000  0.000000e+00
membership_s22   0.000000  0.000000e+00
membership_s24   0.000000  0.000000e+00
membership_s25   0.000000  0.000000e+00
membership_s26   0.000000  0.000000e+00
membership_s27   0.000000 -6.212307e-01
membership_s28   0.000000  0.000000e+00
membership_s30   0.000000  5.005740e+00
membership_s31   0.000000 -1.021364e+00
membership_s32   0.000000  0.000000e+00
membership_s33   0.000000  0.000000e+00
membership_s36   0.000000  0.000000e+00
membership_s37   0.000000  0.000000e+00
V1               0.000000  1.778471e-01
V2               0.000000  6.098765e+00
pdi              0.000000  0.000000e+00
adhesion         0.000000  0.000000e+00
cohesion         0.000000  0.000000e+00
inner            0.000000  1.570829e-06
outer            0.000000  1.404034e-03
ioratio          0.000000  0.000000e+00
comsize          0.000000 -6.250877e-03
[1] "Dataset: high_targets Model GBM, run: 3 of 5 2015-06-17 22:57:22"
Iter   TrainDeviance   ValidDeviance   StepSize   Improve
     1        0.0633            -nan     0.0100   -0.0000
     2        0.0612            -nan     0.0100   -0.0001
     3        0.0600            -nan     0.0100   -0.0001
     4        0.0586            -nan     0.0100   -0.0001
     5        0.0566            -nan     0.0100   -0.0001
     6        0.0555            -nan     0.0100   -0.0001
     7        0.0532            -nan     0.0100   -0.0001
     8        0.0516            -nan     0.0100    0.0003
     9        0.0499            -nan     0.0100   -0.0001
    10        0.0484            -nan     0.0100   -0.0000
    20        0.0422            -nan     0.0100   -0.0000
    40        0.0345            -nan     0.0100   -0.0000
    60        0.0303            -nan     0.0100   -0.0000
    80        0.0272            -nan     0.0100   -0.0000
   100        0.0246            -nan     0.0100   -0.0000
   120        0.0223            -nan     0.0100    0.0000
   128        0.0216            -nan     0.0100   -0.0000

[1] "GBM variable coefficients"
                            var      rel.inf
ratio5                   ratio5 2.507339e+01
orbit63                 orbit63 9.231143e+00
outer                     outer 6.863005e+00
orbit24                 orbit24 6.509287e+00
comsize                 comsize 5.264504e+00
orbit56                 orbit56 4.983142e+00
inner                     inner 4.639248e+00
pdi                         pdi 4.506586e+00
V2                           V2 3.988397e+00
walktrap_vertex walktrap_vertex 3.814243e+00
orbit39                 orbit39 3.347531e+00
spin_vertex         spin_vertex 2.890263e+00
selfinter             selfinter 2.520876e+00
orbit65                 orbit65 2.041253e+00
graph4                   graph4 1.678014e+00
trans                     trans 1.667509e+00
V1                           V1 1.584742e+00
knn                         knn 1.062712e+00
constraint           constraint 1.062211e+00
graph8                   graph8 6.463048e-01
orbit27                 orbit27 5.913002e-01
graph1                   graph1 4.908836e-01
ratio4                   ratio4 4.864614e-01
graph11                 graph11 4.690883e-01
graph5                   graph5 4.484574e-01
ratio6                   ratio6 3.548067e-01
pagerank               pagerank 3.390072e-01
graph0                   graph0 3.237516e-01
graph2                   graph2 2.972999e-01
upto_sixth           upto_sixth 2.824677e-01
orbit33                 orbit33 2.577551e-01
sixth                     sixth 2.445904e-01
bet                         bet 2.152833e-01
orbit18                 orbit18 1.987946e-01
orbit55                 orbit55 1.957473e-01
orbit61                 orbit61 1.882708e-01
membership_s30   membership_s30 1.795852e-01
graph26                 graph26 1.759651e-01
graph27                 graph27 1.688131e-01
graph10                 graph10 1.650410e-01
ratio2                   ratio2 1.602235e-01
ioratio                 ioratio 1.561158e-01
orbit30                 orbit30 1.276254e-01
orbit9                   orbit9 1.799323e-02
orbit17                 orbit17 9.185221e-03
graph25                 graph25 7.264467e-03
graph9                   graph9 6.086820e-03
ratio1                   ratio1 5.875523e-03
graph20                 graph20 4.556692e-03
ratio3                   ratio3 3.969212e-03
graph14                 graph14 3.867063e-03
orbit46                 orbit46 3.818455e-03
fifth                     fifth 3.734727e-03
orbit62                 orbit62 3.698170e-03
orbit35                 orbit35 3.450037e-03
orbit36                 orbit36 3.378285e-03
orbit1                   orbit1 2.787375e-03
orbit40                 orbit40 2.720405e-03
orbit12                 orbit12 2.696726e-03
orbit25                 orbit25 2.402656e-03
orbit4                   orbit4 2.142217e-03
graph22                 graph22 1.675813e-03
orbit64                 orbit64 1.545139e-03
orbit45                 orbit45 1.222181e-03
orbit23                 orbit23 1.209357e-03
orbit38                 orbit38 9.942048e-04
fourth                   fourth 8.906202e-04
orbit13                 orbit13 8.693889e-04
close                     close 8.157979e-04
orbit48                 orbit48 6.296712e-04
third                     third 6.247506e-04
graph18                 graph18 5.118448e-04
orbit21                 orbit21 4.768931e-04
orbit51                 orbit51 4.018958e-04
orbit49                 orbit49 3.870325e-04
orbit2                   orbit2 3.558317e-04
cohesion               cohesion 3.379185e-04
upto_third           upto_third 3.365545e-04
orbit32                 orbit32 3.260159e-04
graph24                 graph24 3.159178e-04
graph7                   graph7 3.154914e-04
orbit10                 orbit10 3.129430e-04
AP                           AP 3.050314e-04
membership_s27   membership_s27 2.800628e-04
orbit19                 orbit19 2.316742e-04
adhesion               adhesion 2.174004e-04
orbit15                 orbit15 2.165817e-04
orbit58                 orbit58 1.848700e-04
orbit20                 orbit20 1.710403e-04
orbit69                 orbit69 1.568534e-04
graph29                 graph29 1.527135e-04
bigcom4                 bigcom4 1.481535e-04
orbit50                 orbit50 1.425559e-04
orbit44                 orbit44 1.386578e-04
orbit57                 orbit57 1.379907e-04
upto_second         upto_second 1.351899e-04
orbit68                 orbit68 1.350889e-04
upto_fifth           upto_fifth 1.278797e-04
orbit67                 orbit67 1.168206e-04
graph28                 graph28 1.124020e-04
orbit22                 orbit22 1.038022e-04
orbit31                 orbit31 9.683328e-05
orbit37                 orbit37 8.559877e-05
second                   second 8.482601e-05
orbit11                 orbit11 8.294686e-05
graph13                 graph13 7.931334e-05
membership_s5     membership_s5 7.539366e-05
membership_s1     membership_s1 6.261336e-05
orbit47                 orbit47 6.104187e-05
orbit6                   orbit6 4.437036e-05
orbit60                 orbit60 3.082555e-05
graph21                 graph21 3.019686e-05
graph17                 graph17 2.953242e-05
orbit16                 orbit16 2.709776e-05
graph6                   graph6 2.338548e-05
graph3                   graph3 1.872466e-05
orbit71                 orbit71 1.862612e-05
orbit54                 orbit54 1.423196e-05
membership_s4     membership_s4 1.165430e-05
orbit41                 orbit41 1.084792e-05
coreness               coreness 1.061524e-05
membership_s7     membership_s7 1.005552e-05
graph12                 graph12 0.000000e+00
graph15                 graph15 0.000000e+00
graph16                 graph16 0.000000e+00
graph19                 graph19 0.000000e+00
graph23                 graph23 0.000000e+00
orbit0                   orbit0 0.000000e+00
orbit3                   orbit3 0.000000e+00
orbit5                   orbit5 0.000000e+00
orbit7                   orbit7 0.000000e+00
orbit8                   orbit8 0.000000e+00
orbit14                 orbit14 0.000000e+00
orbit26                 orbit26 0.000000e+00
orbit28                 orbit28 0.000000e+00
orbit29                 orbit29 0.000000e+00
orbit34                 orbit34 0.000000e+00
orbit42                 orbit42 0.000000e+00
orbit43                 orbit43 0.000000e+00
orbit52                 orbit52 0.000000e+00
orbit53                 orbit53 0.000000e+00
orbit59                 orbit59 0.000000e+00
orbit66                 orbit66 0.000000e+00
orbit70                 orbit70 0.000000e+00
orbit72                 orbit72 0.000000e+00
ecc                         ecc 0.000000e+00
eccrad                   eccrad 0.000000e+00
hubscore               hubscore 0.000000e+00
evcent                   evcent 0.000000e+00
first                     first 0.000000e+00
upto_fourth         upto_fourth 0.000000e+00
bigcom1                 bigcom1 0.000000e+00
bigcom2                 bigcom2 0.000000e+00
bigcom3                 bigcom3 0.000000e+00
bigcom6                 bigcom6 0.000000e+00
bigcom8                 bigcom8 0.000000e+00
bigcom9                 bigcom9 0.000000e+00
bigcom11               bigcom11 0.000000e+00
bigcom13               bigcom13 0.000000e+00
bigcom15               bigcom15 0.000000e+00
bigcom16               bigcom16 0.000000e+00
bigcom21               bigcom21 0.000000e+00
bigcom22               bigcom22 0.000000e+00
bigcom24               bigcom24 0.000000e+00
bigcom26               bigcom26 0.000000e+00
bigcom28               bigcom28 0.000000e+00
bigcom30               bigcom30 0.000000e+00
bigcom31               bigcom31 0.000000e+00
bigcom32               bigcom32 0.000000e+00
bigcom33               bigcom33 0.000000e+00
bigcom34               bigcom34 0.000000e+00
bigcom36               bigcom36 0.000000e+00
bigcom37               bigcom37 0.000000e+00
bigcom38               bigcom38 0.000000e+00
bigcom39               bigcom39 0.000000e+00
bigcom40               bigcom40 0.000000e+00
bigcom43               bigcom43 0.000000e+00
bigcom44               bigcom44 0.000000e+00
bigcom46               bigcom46 0.000000e+00
bigcom47               bigcom47 0.000000e+00
bigcom49               bigcom49 0.000000e+00
bigcom50               bigcom50 0.000000e+00
bigcom51               bigcom51 0.000000e+00
bigcom52               bigcom52 0.000000e+00
bigcom54               bigcom54 0.000000e+00
bigcom56               bigcom56 0.000000e+00
bigcom62               bigcom62 0.000000e+00
bigcom66               bigcom66 0.000000e+00
bigcom68               bigcom68 0.000000e+00
bigcom69               bigcom69 0.000000e+00
bigcom71               bigcom71 0.000000e+00
bigcom72               bigcom72 0.000000e+00
bigcom73               bigcom73 0.000000e+00
bigcom74               bigcom74 0.000000e+00
bigcom75               bigcom75 0.000000e+00
bigcom76               bigcom76 0.000000e+00
bigcom77               bigcom77 0.000000e+00
bigcom79               bigcom79 0.000000e+00
bigcom80               bigcom80 0.000000e+00
bigcom82               bigcom82 0.000000e+00
bigcom83               bigcom83 0.000000e+00
bigcom84               bigcom84 0.000000e+00
bigcom85               bigcom85 0.000000e+00
bigcom87               bigcom87 0.000000e+00
bigcom89               bigcom89 0.000000e+00
bigcom91               bigcom91 0.000000e+00
bigcom92               bigcom92 0.000000e+00
bigcom93               bigcom93 0.000000e+00
bigcom96               bigcom96 0.000000e+00
bigcom97               bigcom97 0.000000e+00
bigcom98               bigcom98 0.000000e+00
bigcom99               bigcom99 0.000000e+00
bigcom101             bigcom101 0.000000e+00
bigcom104             bigcom104 0.000000e+00
bigcom106             bigcom106 0.000000e+00
bigcom109             bigcom109 0.000000e+00
bigcom113             bigcom113 0.000000e+00
bigcom116             bigcom116 0.000000e+00
bigcom120             bigcom120 0.000000e+00
bigcom123             bigcom123 0.000000e+00
bigcom126             bigcom126 0.000000e+00
bigcom127             bigcom127 0.000000e+00
bigcom137             bigcom137 0.000000e+00
bigcom139             bigcom139 0.000000e+00
bigcom140             bigcom140 0.000000e+00
bigcom143             bigcom143 0.000000e+00
bigcom145             bigcom145 0.000000e+00
bigcom146             bigcom146 0.000000e+00
bigcom147             bigcom147 0.000000e+00
bigcom149             bigcom149 0.000000e+00
bigcom153             bigcom153 0.000000e+00
bigcom154             bigcom154 0.000000e+00
bigcom156             bigcom156 0.000000e+00
bigcom157             bigcom157 0.000000e+00
bigcom158             bigcom158 0.000000e+00
bigcom160             bigcom160 0.000000e+00
bigcom161             bigcom161 0.000000e+00
bigcom162             bigcom162 0.000000e+00
bigcom164             bigcom164 0.000000e+00
bigcom166             bigcom166 0.000000e+00
bigcom167             bigcom167 0.000000e+00
bigcom171             bigcom171 0.000000e+00
bigcom173             bigcom173 0.000000e+00
bigcom175             bigcom175 0.000000e+00
bigcom176             bigcom176 0.000000e+00
bigcom177             bigcom177 0.000000e+00
bigcom178             bigcom178 0.000000e+00
bigcom180             bigcom180 0.000000e+00
bigcom181             bigcom181 0.000000e+00
bigcom184             bigcom184 0.000000e+00
bigcom186             bigcom186 0.000000e+00
bigcom187             bigcom187 0.000000e+00
bigcom189             bigcom189 0.000000e+00
bigcom194             bigcom194 0.000000e+00
bigcom195             bigcom195 0.000000e+00
bigcom196             bigcom196 0.000000e+00
bigcom204             bigcom204 0.000000e+00
bigcom205             bigcom205 0.000000e+00
bigcom212             bigcom212 0.000000e+00
bigcom214             bigcom214 0.000000e+00
bigcom222             bigcom222 0.000000e+00
bigcom223             bigcom223 0.000000e+00
bigcom226             bigcom226 0.000000e+00
bigcom227             bigcom227 0.000000e+00
bigcom229             bigcom229 0.000000e+00
bigcom233             bigcom233 0.000000e+00
bigcom236             bigcom236 0.000000e+00
bigcom237             bigcom237 0.000000e+00
bigcom246             bigcom246 0.000000e+00
bigcom248             bigcom248 0.000000e+00
bigcom249             bigcom249 0.000000e+00
bigcom250             bigcom250 0.000000e+00
bigcom254             bigcom254 0.000000e+00
bigcom266             bigcom266 0.000000e+00
bigcom269             bigcom269 0.000000e+00
bigcom272             bigcom272 0.000000e+00
bigcom274             bigcom274 0.000000e+00
bigcom281             bigcom281 0.000000e+00
bigcom291             bigcom291 0.000000e+00
bigcom292             bigcom292 0.000000e+00
bigcom295             bigcom295 0.000000e+00
bigcom299             bigcom299 0.000000e+00
bigcom301             bigcom301 0.000000e+00
bigcom306             bigcom306 0.000000e+00
bigcom309             bigcom309 0.000000e+00
bigcom314             bigcom314 0.000000e+00
bigcom321             bigcom321 0.000000e+00
bigcom341             bigcom341 0.000000e+00
bigcom350             bigcom350 0.000000e+00
bigcom353             bigcom353 0.000000e+00
bigcom359             bigcom359 0.000000e+00
bigcom363             bigcom363 0.000000e+00
bigcom365             bigcom365 0.000000e+00
bigcom385             bigcom385 0.000000e+00
bigcom386             bigcom386 0.000000e+00
bigcom408             bigcom408 0.000000e+00
bigcom412             bigcom412 0.000000e+00
bigcom480             bigcom480 0.000000e+00
membership_s3     membership_s3 0.000000e+00
membership_s6     membership_s6 0.000000e+00
membership_s8     membership_s8 0.000000e+00
membership_s9     membership_s9 0.000000e+00
membership_s11   membership_s11 0.000000e+00
membership_s12   membership_s12 0.000000e+00
membership_s14   membership_s14 0.000000e+00
membership_s15   membership_s15 0.000000e+00
membership_s16   membership_s16 0.000000e+00
membership_s17   membership_s17 0.000000e+00
membership_s18   membership_s18 0.000000e+00
membership_s20   membership_s20 0.000000e+00
membership_s21   membership_s21 0.000000e+00
membership_s22   membership_s22 0.000000e+00
membership_s24   membership_s24 0.000000e+00
membership_s25   membership_s25 0.000000e+00
membership_s26   membership_s26 0.000000e+00
membership_s28   membership_s28 0.000000e+00
membership_s31   membership_s31 0.000000e+00
membership_s32   membership_s32 0.000000e+00
membership_s33   membership_s33 0.000000e+00
membership_s36   membership_s36 0.000000e+00
membership_s37   membership_s37 0.000000e+00
[1] "Dataset: high_targets Model RF, run: 3 of 5 2015-06-17 22:57:33"
     |      Out-of-bag   |
Tree |      MSE  %Var(y) |
   1 |  0.01408   277.47 |
   2 |  0.01256   247.54 |
   3 | 0.008186   161.27 |
   4 | 0.008374   164.98 |
   5 | 0.007933   156.29 |
   6 | 0.006553   129.09 |
   7 | 0.006657   131.15 |
   8 | 0.006529   128.62 |
   9 | 0.006675   131.50 |
  10 | 0.006848   134.91 |
  11 | 0.006796   133.88 |
  12 | 0.006804   134.04 |
  13 | 0.006727   132.53 |
  14 | 0.006665   131.31 |
  15 | 0.006528   128.60 |
  16 | 0.006355   125.19 |
  17 | 0.006325   124.60 |
  18 | 0.006224   122.62 |
  19 |  0.00617   121.56 |
  20 | 0.006183   121.81 |
  21 | 0.006076   119.70 |
  22 | 0.005996   118.12 |
  23 |  0.00599   118.01 |
  24 | 0.005946   117.14 |
  25 | 0.005956   117.33 |
  26 | 0.006054   119.27 |
  27 | 0.006055   119.28 |
  28 | 0.005998   118.17 |
  29 | 0.006036   118.92 |
  30 | 0.005983   117.88 |
  31 | 0.005965   117.50 |
  32 |  0.00607   119.58 |
  33 | 0.006038   118.96 |
  34 | 0.006103   120.24 |
  35 | 0.006095   120.08 |
  36 | 0.006104   120.25 |
  37 | 0.006114   120.45 |
  38 |  0.00606   119.39 |
  39 | 0.006023   118.65 |
  40 | 0.005972   117.66 |
  41 |  0.00594   117.02 |
  42 | 0.005893   116.09 |
  43 | 0.005942   117.07 |
  44 | 0.005959   117.39 |
  45 | 0.005963   117.47 |
  46 |  0.00593   116.82 |
  47 | 0.005906   116.36 |
  48 | 0.005893   116.09 |
  49 | 0.005842   115.09 |
  50 | 0.005824   114.73 |
  51 | 0.005802   114.30 |
  52 | 0.005772   113.72 |
  53 | 0.005746   113.20 |
  54 | 0.005746   113.19 |
  55 | 0.005733   112.94 |
  56 | 0.005722   112.72 |
  57 |  0.00572   112.68 |
  58 | 0.005739   113.05 |
  59 | 0.005741   113.10 |
  60 | 0.005745   113.18 |
  61 | 0.005735   112.98 |
  62 | 0.005774   113.76 |
  63 |  0.00578   113.87 |
  64 | 0.005777   113.81 |
  65 | 0.005764   113.56 |
  66 | 0.005742   113.12 |
  67 | 0.005731   112.90 |
  68 | 0.005715   112.60 |
  69 | 0.005728   112.84 |
  70 | 0.005715   112.58 |
  71 | 0.005722   112.72 |
  72 | 0.005727   112.82 |
  73 | 0.005717   112.62 |
  74 | 0.005705   112.39 |
  75 | 0.005745   113.19 |
  76 | 0.005726   112.81 |
  77 | 0.005736   113.00 |
  78 | 0.005719   112.67 |
  79 | 0.005707   112.43 |
  80 | 0.005701   112.31 |
  81 | 0.005698   112.26 |
  82 | 0.005683   111.95 |
  83 | 0.005675   111.80 |
  84 | 0.005667   111.65 |
  85 | 0.005671   111.72 |
  86 | 0.005662   111.54 |
  87 | 0.005677   111.84 |
  88 | 0.005667   111.64 |
  89 | 0.005656   111.42 |
  90 | 0.005657   111.44 |
  91 | 0.005653   111.37 |
  92 | 0.005668   111.65 |
  93 |  0.00566   111.51 |
  94 | 0.005651   111.32 |
  95 | 0.005644   111.19 |
  96 | 0.005632   110.95 |
  97 | 0.005633   110.98 |
  98 | 0.005626   110.83 |
  99 | 0.005617   110.66 |
 100 | 0.005629   110.89 |
[1] "Random Forest variable coefficients"
                      %IncMSE IncNodePurity
graph5           0.000000e+00  8.750000e-03
graph6           0.000000e+00  2.168404e-20
graph7           6.301370e-04  1.241299e-02
graph8           5.524862e-05  1.733333e-02
graph9           5.571031e-05  1.746032e-02
graph10          6.779661e-04  9.921260e-03
graph11          2.168022e-04  4.457136e-02
graph12          1.811594e-05  2.745098e-03
graph13          9.166114e-04  1.188371e-02
graph14          0.000000e+00  1.093147e-18
graph15          9.253674e-04  5.207483e-02
graph16          1.219800e-03  2.705195e-02
graph17          0.000000e+00  0.000000e+00
graph18          3.682720e-04  1.955056e-02
graph19         -2.666667e-05  9.333333e-03
graph20          4.601795e-04  2.955710e-02
graph21          0.000000e+00  1.221272e-17
graph22          4.913934e-04  3.600000e-02
graph23          0.000000e+00  5.291720e-18
graph24          0.000000e+00  7.773187e-18
graph25          1.041909e-03  1.666422e-02
graph26          0.000000e+00  2.884154e-04
graph27          3.377875e-04  1.481951e-02
graph28          0.000000e+00  0.000000e+00
graph29          0.000000e+00  2.733003e-18
orbit0           3.478261e-05  7.024390e-03
orbit1           5.464481e-05  4.113095e-02
orbit2           3.811938e-04  1.870574e-02
orbit3           1.179941e-04  9.000000e-03
orbit4           1.941542e-03  3.195773e-02
orbit5           2.777778e-05  9.090909e-03
orbit6           1.078167e-04  9.285714e-03
orbit7           0.000000e+00  1.231925e-18
orbit8           5.665722e-05  5.059524e-04
orbit9           8.872917e-04  6.569687e-03
orbit10          0.000000e+00  2.710505e-22
orbit11          3.977273e-04  9.824561e-03
orbit12          5.586592e-05  2.166667e-02
orbit13         -8.430246e-05  1.790476e-02
orbit14          0.000000e+00  1.084202e-19
orbit15          2.631150e-03  1.941747e-02
orbit16          1.888736e-05  2.236842e-03
orbit17          8.343508e-04  5.592208e-02
orbit18          8.422645e-04  5.148921e-02
orbit19          5.524862e-05  8.571429e-03
orbit20          0.000000e+00  9.540979e-20
orbit21          0.000000e+00  1.216475e-18
orbit22          0.000000e+00  8.405277e-19
orbit23          2.481189e-04  2.807714e-02
orbit24          1.809877e-04  2.009557e-01
orbit25          5.186813e-04  4.525227e-02
orbit26          1.438793e-04  2.866885e-02
orbit27          6.559419e-03  1.955420e-02
orbit28          5.812800e-04  5.373194e-02
orbit29          0.000000e+00  3.573530e-18
orbit30          2.186200e-04  4.303030e-02
orbit31          1.385042e-04  6.446541e-04
orbit32          0.000000e+00  1.002995e-17
orbit33          0.000000e+00  3.523657e-20
orbit34          0.000000e+00  3.314286e-02
orbit35          0.000000e+00  5.028801e-18
orbit36          1.207237e-03  4.063775e-02
orbit37          2.179837e-04  2.689655e-02
orbit38          2.391064e-04  2.127333e-02
orbit39          1.151929e-04  6.607664e-02
orbit40          2.209945e-04  9.891304e-03
orbit41          0.000000e+00  2.400153e-18
orbit42          0.000000e+00  1.526557e-18
orbit43          0.000000e+00  8.888889e-03
orbit44          8.426966e-05  9.166667e-03
orbit45          1.947788e-04  2.099963e-02
orbit46          0.000000e+00  4.332201e-18
orbit47          3.421488e-04  1.888095e-02
orbit48          0.000000e+00  3.457250e-18
orbit49          1.184564e-03  3.594391e-02
orbit50          2.275102e-03  1.009898e-01
orbit51          0.000000e+00  9.508453e-19
orbit52          0.000000e+00  4.267420e-18
orbit53          7.532957e-05  1.179487e-02
orbit54          0.000000e+00  4.336809e-21
orbit55          1.436782e-05  4.987374e-04
orbit56          3.492228e-04  1.031759e-01
orbit57          0.000000e+00  1.085015e-18
orbit58          0.000000e+00  6.965999e-20
orbit59          3.616338e-04  1.027262e-02
orbit60          7.163547e-04  9.743286e-03
orbit61          0.000000e+00  4.407553e-18
orbit62          5.282005e-04  2.859059e-02
orbit63          2.548599e-03  6.522827e-02
orbit64          1.944444e-04  6.315789e-03
orbit65          7.440116e-04  4.386443e-02
orbit66          7.076274e-04  3.997962e-02
orbit67          0.000000e+00  3.556183e-19
orbit68          1.674352e-04  8.193279e-04
orbit69          5.817175e-04  3.840000e-02
orbit70          0.000000e+00  8.333333e-03
orbit71          0.000000e+00  6.079664e-19
orbit72          0.000000e+00  1.665606e-18
AP               0.000000e+00  2.222222e-02
bet              0.000000e+00  6.234162e-21
ecc              1.424501e-04  2.437500e-02
eccrad           2.196001e-04  4.214286e-02
close            0.000000e+00  1.665606e-18
constraint       2.739726e-05  6.156769e-05
coreness         0.000000e+00  0.000000e+00
knn              0.000000e+00  3.794708e-21
hubscore         0.000000e+00  4.987330e-18
pagerank         2.609000e-04  2.641102e-02
trans            1.410047e-04  5.272134e-02
evcent           0.000000e+00  2.402592e-18
first            0.000000e+00  5.421011e-20
upto_second      8.086253e-05  1.666667e-02
upto_third       3.021978e-04  9.629630e-03
upto_fourth      6.616432e-04  2.877100e-02
upto_fifth       2.702090e-03  3.156714e-03
upto_sixth       1.066940e-04  1.309874e-03
second           2.941176e-04  9.473684e-03
third            7.127170e-04  8.593076e-02
fourth           1.656219e-03  1.334500e-01
fifth            3.477621e-03  1.602221e-01
sixth            6.746553e-03  5.263566e-02
ratio1           0.000000e+00  1.636364e-02
ratio2           1.008700e-03  7.070528e-02
ratio3           3.671582e-03  1.253384e-01
ratio4           0.000000e+00  4.378822e-18
ratio5           1.228565e-03  1.642866e-01
ratio6           2.305961e-03  5.860919e-02
selfinter        8.522727e-05  1.412234e-03
walktrap_vertex  1.185853e-04  9.844614e-02
bigcom1         -1.351351e-05  4.642857e-03
bigcom2          0.000000e+00  0.000000e+00
bigcom3          0.000000e+00  0.000000e+00
bigcom4          0.000000e+00  2.710505e-22
bigcom6          0.000000e+00  0.000000e+00
bigcom8          0.000000e+00  0.000000e+00
bigcom9          0.000000e+00  0.000000e+00
bigcom11         0.000000e+00  0.000000e+00
bigcom13         0.000000e+00  6.938894e-20
bigcom15         0.000000e+00  0.000000e+00
bigcom16         0.000000e+00  0.000000e+00
bigcom21         0.000000e+00  0.000000e+00
bigcom22         0.000000e+00  0.000000e+00
bigcom24         0.000000e+00  0.000000e+00
bigcom26         0.000000e+00  0.000000e+00
bigcom28         0.000000e+00  2.710505e-22
bigcom30         0.000000e+00  0.000000e+00
bigcom31         0.000000e+00  0.000000e+00
bigcom32         0.000000e+00  0.000000e+00
bigcom33         0.000000e+00  0.000000e+00
bigcom34         0.000000e+00  0.000000e+00
bigcom36         0.000000e+00  0.000000e+00
bigcom37         0.000000e+00  0.000000e+00
bigcom38         0.000000e+00  0.000000e+00
bigcom39         0.000000e+00  0.000000e+00
bigcom40         0.000000e+00  5.421011e-22
bigcom43         0.000000e+00  0.000000e+00
bigcom44         0.000000e+00  0.000000e+00
bigcom46         0.000000e+00  3.469447e-20
bigcom47         0.000000e+00  0.000000e+00
bigcom49         0.000000e+00  0.000000e+00
bigcom50         0.000000e+00  0.000000e+00
bigcom51         0.000000e+00  0.000000e+00
bigcom52         0.000000e+00  0.000000e+00
bigcom54         0.000000e+00  0.000000e+00
bigcom56         0.000000e+00  0.000000e+00
bigcom62         0.000000e+00  0.000000e+00
bigcom66         0.000000e+00  0.000000e+00
bigcom68         0.000000e+00  0.000000e+00
bigcom69         0.000000e+00  0.000000e+00
bigcom71         0.000000e+00  0.000000e+00
bigcom72         0.000000e+00  0.000000e+00
bigcom73         0.000000e+00  0.000000e+00
bigcom74         0.000000e+00  0.000000e+00
bigcom75         0.000000e+00  0.000000e+00
bigcom76         0.000000e+00  0.000000e+00
bigcom77         0.000000e+00  0.000000e+00
bigcom79         0.000000e+00  0.000000e+00
bigcom80         0.000000e+00  0.000000e+00
bigcom82         0.000000e+00  0.000000e+00
bigcom83         0.000000e+00  0.000000e+00
bigcom84         0.000000e+00  0.000000e+00
bigcom85         0.000000e+00  0.000000e+00
bigcom87         0.000000e+00  0.000000e+00
bigcom89         0.000000e+00  0.000000e+00
bigcom91         0.000000e+00  0.000000e+00
bigcom92         0.000000e+00  0.000000e+00
bigcom93         0.000000e+00  0.000000e+00
bigcom96         0.000000e+00  0.000000e+00
bigcom97         0.000000e+00  0.000000e+00
bigcom98         0.000000e+00  0.000000e+00
bigcom99         0.000000e+00  0.000000e+00
bigcom101       -2.717391e-05  2.498411e-01
bigcom104        0.000000e+00  0.000000e+00
bigcom106        0.000000e+00  0.000000e+00
bigcom109        0.000000e+00  0.000000e+00
bigcom113        0.000000e+00  0.000000e+00
bigcom116        0.000000e+00  0.000000e+00
bigcom120        0.000000e+00  0.000000e+00
bigcom123        0.000000e+00  0.000000e+00
bigcom126        0.000000e+00  0.000000e+00
bigcom127        0.000000e+00  0.000000e+00
bigcom137        0.000000e+00  0.000000e+00
bigcom139        0.000000e+00  0.000000e+00
bigcom140        0.000000e+00  0.000000e+00
bigcom143        0.000000e+00  0.000000e+00
bigcom145        0.000000e+00  0.000000e+00
bigcom146        0.000000e+00  0.000000e+00
bigcom147        0.000000e+00  0.000000e+00
bigcom149        0.000000e+00  0.000000e+00
bigcom153        0.000000e+00  0.000000e+00
bigcom154        0.000000e+00  0.000000e+00
bigcom156        0.000000e+00  0.000000e+00
bigcom157        0.000000e+00  0.000000e+00
bigcom158        0.000000e+00  0.000000e+00
bigcom160        0.000000e+00  0.000000e+00
bigcom161        0.000000e+00  0.000000e+00
bigcom162        0.000000e+00  0.000000e+00
bigcom164        0.000000e+00  0.000000e+00
bigcom166        0.000000e+00  0.000000e+00
bigcom167        0.000000e+00  3.469447e-20
bigcom171        0.000000e+00  0.000000e+00
bigcom173        0.000000e+00  0.000000e+00
bigcom175        0.000000e+00  0.000000e+00
bigcom176        0.000000e+00  0.000000e+00
bigcom177        0.000000e+00  0.000000e+00
bigcom178        0.000000e+00  0.000000e+00
bigcom180        0.000000e+00  0.000000e+00
bigcom181        0.000000e+00  0.000000e+00
bigcom184        0.000000e+00  0.000000e+00
bigcom186        0.000000e+00  0.000000e+00
bigcom187        0.000000e+00  0.000000e+00
bigcom189        0.000000e+00  0.000000e+00
bigcom194        0.000000e+00  0.000000e+00
bigcom195        0.000000e+00  7.047314e-20
bigcom196        0.000000e+00  0.000000e+00
bigcom204        0.000000e+00  0.000000e+00
bigcom205        0.000000e+00  0.000000e+00
bigcom212        0.000000e+00  0.000000e+00
bigcom214        0.000000e+00  0.000000e+00
bigcom222        0.000000e+00  0.000000e+00
bigcom223        0.000000e+00  0.000000e+00
bigcom226        0.000000e+00  0.000000e+00
bigcom227        0.000000e+00  0.000000e+00
bigcom229        0.000000e+00  0.000000e+00
bigcom233        0.000000e+00  0.000000e+00
bigcom236        0.000000e+00  0.000000e+00
bigcom237        0.000000e+00  0.000000e+00
bigcom246        0.000000e+00  0.000000e+00
bigcom248        0.000000e+00  0.000000e+00
bigcom249        0.000000e+00  0.000000e+00
bigcom250        0.000000e+00  0.000000e+00
bigcom254        0.000000e+00  0.000000e+00
bigcom266        0.000000e+00  0.000000e+00
bigcom269        0.000000e+00  0.000000e+00
bigcom272        0.000000e+00  0.000000e+00
bigcom274        0.000000e+00  0.000000e+00
bigcom281        0.000000e+00  0.000000e+00
bigcom291        0.000000e+00  0.000000e+00
bigcom292        0.000000e+00  0.000000e+00
bigcom295        0.000000e+00  0.000000e+00
bigcom299        0.000000e+00  0.000000e+00
bigcom301        0.000000e+00  0.000000e+00
bigcom306        0.000000e+00  0.000000e+00
bigcom309        0.000000e+00  0.000000e+00
bigcom314        0.000000e+00  0.000000e+00
bigcom321        0.000000e+00  0.000000e+00
bigcom341        0.000000e+00  0.000000e+00
bigcom350        0.000000e+00  0.000000e+00
bigcom353        0.000000e+00  0.000000e+00
bigcom359        0.000000e+00  0.000000e+00
bigcom363        0.000000e+00  0.000000e+00
bigcom365        0.000000e+00  0.000000e+00
bigcom385        0.000000e+00  0.000000e+00
bigcom386        0.000000e+00  0.000000e+00
bigcom408        0.000000e+00  0.000000e+00
bigcom412        0.000000e+00  0.000000e+00
bigcom480        0.000000e+00  0.000000e+00
spin_vertex      5.082006e-05  1.671251e-01
membership_s1    0.000000e+00  0.000000e+00
membership_s3    0.000000e+00  0.000000e+00
membership_s4    0.000000e+00  2.710505e-22
membership_s5    0.000000e+00  2.710505e-22
membership_s6    0.000000e+00  0.000000e+00
membership_s7    0.000000e+00  0.000000e+00
membership_s8    0.000000e+00  0.000000e+00
membership_s9    0.000000e+00  0.000000e+00
membership_s11   0.000000e+00  0.000000e+00
membership_s12   0.000000e+00  0.000000e+00
membership_s14   0.000000e+00  0.000000e+00
membership_s15   0.000000e+00  0.000000e+00
membership_s16   0.000000e+00  0.000000e+00
membership_s17   0.000000e+00  0.000000e+00
membership_s18   0.000000e+00  0.000000e+00
membership_s20   0.000000e+00  0.000000e+00
membership_s21   0.000000e+00  0.000000e+00
membership_s22   0.000000e+00  0.000000e+00
membership_s24   0.000000e+00  3.545043e-01
membership_s25   0.000000e+00  0.000000e+00
membership_s26   0.000000e+00  0.000000e+00
membership_s27   0.000000e+00  8.131516e-22
membership_s28   0.000000e+00  0.000000e+00
membership_s30   2.447141e-04  4.943353e-03
membership_s31   0.000000e+00  0.000000e+00
membership_s32   0.000000e+00  1.084202e-21
membership_s33   0.000000e+00  0.000000e+00
membership_s36   6.849315e-06  4.583333e-03
membership_s37   0.000000e+00  0.000000e+00
V1               6.575260e-04  6.931790e-02
V2              -4.005429e-05  1.360994e-01
pdi              0.000000e+00  7.207126e-04
adhesion        -1.381215e-04  2.166667e-02
cohesion        -5.841149e-05  9.093674e-03
inner            4.471464e-04  3.239568e-02
outer            2.691129e-05  1.319741e-01
ioratio          5.609531e-04  2.995904e-02
comsize          2.780099e-04  1.053100e-03
[1] "Dataset: high_targets Model GLM, run: 3 of 5 2015-06-17 22:57:37"
[1] "glmnet variable coefficients"
                  [,1]          [,2]
(Intercept)     -5.273 -5.360070e+03
graph0           0.000 -9.977174e-04
graph1           0.000  0.000000e+00
graph2           0.000  0.000000e+00
graph3           0.000  0.000000e+00
graph4           0.000  0.000000e+00
graph5           0.000  0.000000e+00
graph6           0.000  0.000000e+00
graph7           0.000  0.000000e+00
graph8           0.000  0.000000e+00
graph9           0.000  0.000000e+00
graph10          0.000  0.000000e+00
graph11          0.000  0.000000e+00
graph12          0.000  0.000000e+00
graph13          0.000  0.000000e+00
graph14          0.000  0.000000e+00
graph15          0.000  1.314566e-11
graph16          0.000  0.000000e+00
graph17          0.000  0.000000e+00
graph18          0.000  0.000000e+00
graph19          0.000  0.000000e+00
graph20          0.000 -6.043987e-07
graph21          0.000  0.000000e+00
graph22          0.000  3.546541e-06
graph23          0.000  0.000000e+00
graph24          0.000  0.000000e+00
graph25          0.000  0.000000e+00
graph26          0.000  0.000000e+00
graph27          0.000  0.000000e+00
graph28          0.000  0.000000e+00
graph29          0.000 -2.663422e-03
orbit0           0.000 -9.614393e-04
orbit1           0.000  0.000000e+00
orbit2           0.000  0.000000e+00
orbit3           0.000  0.000000e+00
orbit4           0.000  0.000000e+00
orbit5           0.000  0.000000e+00
orbit6           0.000  0.000000e+00
orbit7           0.000  0.000000e+00
orbit8           0.000  0.000000e+00
orbit9           0.000  2.181480e-05
orbit10          0.000  0.000000e+00
orbit11          0.000  0.000000e+00
orbit12          0.000  0.000000e+00
orbit13          0.000  0.000000e+00
orbit14          0.000  0.000000e+00
orbit15          0.000  0.000000e+00
orbit16          0.000  0.000000e+00
orbit17          0.000  0.000000e+00
orbit18          0.000  5.235302e-10
orbit19          0.000  9.738774e-10
orbit20          0.000  0.000000e+00
orbit21          0.000  0.000000e+00
orbit22          0.000 -7.882019e-10
orbit23          0.000  0.000000e+00
orbit24          0.000  9.735623e-07
orbit25          0.000 -2.285125e-08
orbit26          0.000  0.000000e+00
orbit27          0.000  5.000907e-08
orbit28          0.000  0.000000e+00
orbit29          0.000  0.000000e+00
orbit30          0.000  0.000000e+00
orbit31          0.000  0.000000e+00
orbit32          0.000 -9.675825e-11
orbit33          0.000  0.000000e+00
orbit34          0.000  4.812832e-13
orbit35          0.000 -3.557971e-07
orbit36          0.000  0.000000e+00
orbit37          0.000  0.000000e+00
orbit38          0.000  0.000000e+00
orbit39          0.000  0.000000e+00
orbit40          0.000  0.000000e+00
orbit41          0.000  0.000000e+00
orbit42          0.000  0.000000e+00
orbit43          0.000  7.983479e-06
orbit44          0.000  0.000000e+00
orbit45          0.000  1.999582e-05
orbit46          0.000  4.788378e-07
orbit47          0.000  0.000000e+00
orbit48          0.000  0.000000e+00
orbit49          0.000  2.166031e-05
orbit50          0.000 -7.496466e-06
orbit51          0.000  7.738017e-06
orbit52          0.000 -1.127263e-05
orbit53          0.000  0.000000e+00
orbit54          0.000  0.000000e+00
orbit55          0.000  5.919719e-06
orbit56          0.000 -4.444217e-04
orbit57          0.000  0.000000e+00
orbit58          0.000  0.000000e+00
orbit59          0.000  0.000000e+00
orbit60          0.000  6.991397e-07
orbit61          0.000  0.000000e+00
orbit62          0.000  7.890051e-05
orbit63          0.000 -8.472604e-07
orbit64          0.000  0.000000e+00
orbit65          0.000  2.906328e-04
orbit66          0.000  0.000000e+00
orbit67          0.000  0.000000e+00
orbit68          0.000 -7.483715e-06
orbit69          0.000  0.000000e+00
orbit70          0.000  0.000000e+00
orbit71          0.000  0.000000e+00
orbit72          0.000 -2.684832e-03
AP               0.000  5.348337e+00
bet              0.000  0.000000e+00
ecc              0.000  7.740486e-01
eccrad           0.000  4.614462e+00
close            0.000  0.000000e+00
constraint       0.000  1.175800e+02
coreness         0.000 -9.774126e-01
knn              0.000  0.000000e+00
hubscore         0.000  4.888707e-01
pagerank         0.000 -4.318947e+03
trans            0.000  7.614874e-01
evcent           0.000  3.468830e-01
first            0.000 -9.718180e-04
upto_second      0.000  0.000000e+00
upto_third       0.000  4.810564e-05
upto_fourth      0.000  1.161360e-03
upto_fifth       0.000  8.529887e-02
upto_sixth       0.000  3.166189e-01
second           0.000  0.000000e+00
third            0.000  1.771544e-03
fourth           0.000 -5.525228e-05
fifth            0.000 -3.183757e-04
sixth            0.000 -7.924226e-02
ratio1           0.000  4.494693e-03
ratio2           0.000 -4.765355e-01
ratio3           0.000 -7.726935e+00
ratio4           0.000 -1.584320e-01
ratio5           0.000  1.284191e+01
ratio6           0.000  0.000000e+00
selfinter        0.000 -1.444334e+00
walktrap_vertex  0.000  9.414440e+00
bigcom1          0.000  2.418706e+00
bigcom2          0.000  0.000000e+00
bigcom3          0.000  0.000000e+00
bigcom4          0.000 -1.654846e+00
bigcom6          0.000  0.000000e+00
bigcom8          0.000  0.000000e+00
bigcom9          0.000  0.000000e+00
bigcom11         0.000  0.000000e+00
bigcom13         0.000  0.000000e+00
bigcom15         0.000  0.000000e+00
bigcom16         0.000  0.000000e+00
bigcom21         0.000  0.000000e+00
bigcom22         0.000  0.000000e+00
bigcom24         0.000  0.000000e+00
bigcom26         0.000 -2.009991e-01
bigcom28         0.000 -8.018623e-01
bigcom30         0.000  0.000000e+00
bigcom31         0.000  0.000000e+00
bigcom32         0.000  0.000000e+00
bigcom33         0.000  0.000000e+00
bigcom34         0.000  0.000000e+00
bigcom36         0.000  0.000000e+00
bigcom37         0.000  0.000000e+00
bigcom38         0.000  0.000000e+00
bigcom39         0.000  0.000000e+00
bigcom40         0.000  2.370480e+00
bigcom43         0.000  0.000000e+00
bigcom44         0.000  0.000000e+00
bigcom46         0.000  0.000000e+00
bigcom47         0.000  0.000000e+00
bigcom49         0.000  0.000000e+00
bigcom50         0.000  0.000000e+00
bigcom51         0.000  0.000000e+00
bigcom52         0.000  0.000000e+00
bigcom54         0.000  0.000000e+00
bigcom56         0.000  0.000000e+00
bigcom62         0.000  0.000000e+00
bigcom66         0.000  0.000000e+00
bigcom68         0.000  0.000000e+00
bigcom69         0.000  0.000000e+00
bigcom71         0.000  0.000000e+00
bigcom72         0.000  0.000000e+00
bigcom73         0.000  0.000000e+00
bigcom74         0.000  0.000000e+00
bigcom75         0.000  0.000000e+00
bigcom76         0.000  0.000000e+00
bigcom77         0.000  0.000000e+00
bigcom79         0.000  0.000000e+00
bigcom80         0.000  0.000000e+00
bigcom82         0.000  0.000000e+00
bigcom83         0.000  0.000000e+00
bigcom84         0.000  0.000000e+00
bigcom85         0.000  0.000000e+00
bigcom87         0.000  0.000000e+00
bigcom89         0.000  0.000000e+00
bigcom91         0.000  0.000000e+00
bigcom92         0.000 -6.035987e-02
bigcom93         0.000  0.000000e+00
bigcom96         0.000  0.000000e+00
bigcom97         0.000  0.000000e+00
bigcom98         0.000  0.000000e+00
bigcom99         0.000  0.000000e+00
bigcom101        0.000  0.000000e+00
bigcom104        0.000  0.000000e+00
bigcom106        0.000  0.000000e+00
bigcom109        0.000  0.000000e+00
bigcom113        0.000  0.000000e+00
bigcom116        0.000  0.000000e+00
bigcom120        0.000  0.000000e+00
bigcom123        0.000  0.000000e+00
bigcom126        0.000  0.000000e+00
bigcom127        0.000  0.000000e+00
bigcom137        0.000  0.000000e+00
bigcom139        0.000  0.000000e+00
bigcom140        0.000  0.000000e+00
bigcom143        0.000  0.000000e+00
bigcom145        0.000  0.000000e+00
bigcom146        0.000  0.000000e+00
bigcom147        0.000  0.000000e+00
bigcom149        0.000  0.000000e+00
bigcom153        0.000  0.000000e+00
bigcom154        0.000  0.000000e+00
bigcom156        0.000  0.000000e+00
bigcom157        0.000  0.000000e+00
bigcom158        0.000  0.000000e+00
bigcom160        0.000  0.000000e+00
bigcom161        0.000  0.000000e+00
bigcom162        0.000  0.000000e+00
bigcom164        0.000  0.000000e+00
bigcom166        0.000  0.000000e+00
bigcom167        0.000  0.000000e+00
bigcom171        0.000  0.000000e+00
bigcom173        0.000  0.000000e+00
bigcom175        0.000  0.000000e+00
bigcom176        0.000  0.000000e+00
bigcom177        0.000  0.000000e+00
bigcom178        0.000  0.000000e+00
bigcom180        0.000  0.000000e+00
bigcom181        0.000  0.000000e+00
bigcom184        0.000  0.000000e+00
bigcom186        0.000  0.000000e+00
bigcom187        0.000  0.000000e+00
bigcom189        0.000  0.000000e+00
bigcom194        0.000  0.000000e+00
bigcom195        0.000  0.000000e+00
bigcom196        0.000  0.000000e+00
bigcom204        0.000 -3.095756e-01
bigcom205        0.000  0.000000e+00
bigcom212        0.000  0.000000e+00
bigcom214        0.000  0.000000e+00
bigcom222        0.000  0.000000e+00
bigcom223        0.000  0.000000e+00
bigcom226        0.000  0.000000e+00
bigcom227        0.000  0.000000e+00
bigcom229        0.000  0.000000e+00
bigcom233        0.000  0.000000e+00
bigcom236        0.000  0.000000e+00
bigcom237        0.000  0.000000e+00
bigcom246        0.000  0.000000e+00
bigcom248        0.000  0.000000e+00
bigcom249        0.000  0.000000e+00
bigcom250        0.000  0.000000e+00
bigcom254        0.000  0.000000e+00
bigcom266        0.000  0.000000e+00
bigcom269        0.000  0.000000e+00
bigcom272        0.000  0.000000e+00
bigcom274        0.000  0.000000e+00
bigcom281        0.000  0.000000e+00
bigcom291        0.000  0.000000e+00
bigcom292        0.000  0.000000e+00
bigcom295        0.000  0.000000e+00
bigcom299        0.000  0.000000e+00
bigcom301        0.000  0.000000e+00
bigcom306        0.000  0.000000e+00
bigcom309        0.000  0.000000e+00
bigcom314        0.000  0.000000e+00
bigcom321        0.000  0.000000e+00
bigcom341        0.000  0.000000e+00
bigcom350        0.000  0.000000e+00
bigcom353        0.000  0.000000e+00
bigcom359        0.000  0.000000e+00
bigcom363        0.000  0.000000e+00
bigcom365        0.000  0.000000e+00
bigcom385        0.000  0.000000e+00
bigcom386        0.000  0.000000e+00
bigcom408        0.000  0.000000e+00
bigcom412        0.000  0.000000e+00
bigcom480        0.000  0.000000e+00
spin_vertex      0.000 -1.446778e+01
membership_s1    0.000 -2.012188e+00
membership_s3    0.000  0.000000e+00
membership_s4    0.000  1.290369e+00
membership_s5    0.000 -2.215012e+00
membership_s6    0.000 -8.296299e-01
membership_s7    0.000 -1.123333e+00
membership_s8    0.000  0.000000e+00
membership_s9    0.000  0.000000e+00
membership_s11   0.000  0.000000e+00
membership_s12   0.000  0.000000e+00
membership_s14   0.000  0.000000e+00
membership_s15   0.000  0.000000e+00
membership_s16   0.000  0.000000e+00
membership_s17   0.000  0.000000e+00
membership_s18   0.000  0.000000e+00
membership_s20   0.000  0.000000e+00
membership_s21   0.000  0.000000e+00
membership_s22   0.000  0.000000e+00
membership_s24   0.000  1.382982e+01
membership_s25   0.000  0.000000e+00
membership_s26   0.000  0.000000e+00
membership_s27   0.000 -4.393455e+00
membership_s28   0.000  0.000000e+00
membership_s30   0.000  3.241959e+00
membership_s31   0.000 -4.157582e-02
membership_s32   0.000 -2.543676e-01
membership_s33   0.000  0.000000e+00
membership_s36   0.000  4.851445e-01
membership_s37   0.000  0.000000e+00
V1               0.000  4.346421e+01
V2               0.000  3.180411e+01
pdi              0.000  0.000000e+00
adhesion         0.000  6.658529e-04
cohesion         0.000 -1.296999e-03
inner            0.000  0.000000e+00
outer            0.000  0.000000e+00
ioratio          0.000  0.000000e+00
comsize          0.000 -1.483693e-03
[1] "Dataset: high_targets Model GBM, run: 4 of 5 2015-06-17 22:57:41"
Iter   TrainDeviance   ValidDeviance   StepSize   Improve
     1        0.0515            -nan     0.0100   -0.0000
     2        0.0497            -nan     0.0100   -0.0001
     3        0.0483            -nan     0.0100   -0.0001
     4        0.0483            -nan     0.0100   -0.0000
     5        0.0456            -nan     0.0100    0.0010
     6        0.0430            -nan     0.0100   -0.0000
     7        0.0420            -nan     0.0100   -0.0000
     8        0.0410            -nan     0.0100   -0.0000
     9        0.0399            -nan     0.0100   -0.0000
    10        0.0385            -nan     0.0100   -0.0000
    20        0.0324            -nan     0.0100   -0.0000
    40        0.0255            -nan     0.0100   -0.0000
    60        0.0219            -nan     0.0100   -0.0000
    80        0.0193            -nan     0.0100   -0.0000
   100        0.0168            -nan     0.0100   -0.0000
   120        0.0145            -nan     0.0100   -0.0000
   128        0.0139            -nan     0.0100    0.0000

[1] "GBM variable coefficients"
                            var      rel.inf
inner                     inner 1.268640e+01
orbit63                 orbit63 1.102423e+01
outer                     outer 9.899373e+00
ratio5                   ratio5 9.710978e+00
orbit24                 orbit24 7.128876e+00
orbit56                 orbit56 7.106264e+00
walktrap_vertex walktrap_vertex 6.172588e+00
V2                           V2 5.961423e+00
comsize                 comsize 4.105894e+00
orbit39                 orbit39 3.691547e+00
orbit65                 orbit65 3.424118e+00
trans                     trans 3.071237e+00
spin_vertex         spin_vertex 2.908351e+00
graph23                 graph23 1.699291e+00
selfinter             selfinter 1.339574e+00
orbit18                 orbit18 9.327507e-01
orbit32                 orbit32 8.080418e-01
ratio1                   ratio1 7.442291e-01
graph1                   graph1 6.178744e-01
adhesion               adhesion 6.156657e-01
pagerank               pagerank 5.026670e-01
graph4                   graph4 3.897239e-01
pdi                         pdi 3.529435e-01
ioratio                 ioratio 3.447791e-01
orbit43                 orbit43 3.372902e-01
graph2                   graph2 3.219496e-01
orbit42                 orbit42 3.071125e-01
orbit2                   orbit2 2.974749e-01
bet                         bet 2.872519e-01
graph3                   graph3 2.758814e-01
ratio2                   ratio2 2.742932e-01
upto_fifth           upto_fifth 2.712908e-01
orbit48                 orbit48 2.563261e-01
cohesion               cohesion 2.463976e-01
orbit10                 orbit10 2.298806e-01
graph10                 graph10 2.250216e-01
orbit59                 orbit59 2.129717e-01
graph7                   graph7 2.119627e-01
orbit27                 orbit27 1.986730e-01
orbit33                 orbit33 1.835088e-01
orbit11                 orbit11 1.750984e-01
orbit4                   orbit4 1.429078e-01
orbit62                 orbit62 1.145287e-01
graph25                 graph25 4.234361e-02
orbit51                 orbit51 3.304572e-02
orbit15                 orbit15 1.742531e-02
graph15                 graph15 1.486552e-02
orbit58                 orbit58 1.151231e-02
graph8                   graph8 8.295753e-03
graph9                   graph9 8.135204e-03
graph6                   graph6 5.483729e-03
orbit38                 orbit38 4.585596e-03
fourth                   fourth 3.541008e-03
graph20                 graph20 3.481215e-03
orbit46                 orbit46 2.970646e-03
ratio6                   ratio6 2.868621e-03
orbit52                 orbit52 2.835926e-03
V1                           V1 2.784433e-03
graph11                 graph11 2.312240e-03
orbit9                   orbit9 1.982278e-03
graph27                 graph27 1.724924e-03
orbit13                 orbit13 1.641475e-03
ratio4                   ratio4 1.528916e-03
graph28                 graph28 1.402682e-03
orbit26                 orbit26 1.344176e-03
orbit16                 orbit16 1.156041e-03
orbit61                 orbit61 1.117034e-03
orbit45                 orbit45 1.016420e-03
graph0                   graph0 8.994483e-04
orbit69                 orbit69 8.641796e-04
upto_fourth         upto_fourth 7.652812e-04
orbit12                 orbit12 7.342132e-04
constraint           constraint 7.135861e-04
orbit44                 orbit44 5.867324e-04
graph5                   graph5 5.849167e-04
orbit55                 orbit55 5.799915e-04
orbit36                 orbit36 5.380285e-04
orbit50                 orbit50 5.203030e-04
orbit30                 orbit30 4.218408e-04
orbit40                 orbit40 4.175237e-04
orbit47                 orbit47 4.074372e-04
knn                         knn 3.262174e-04
sixth                     sixth 2.599116e-04
ratio3                   ratio3 2.500508e-04
upto_third           upto_third 1.979033e-04
orbit6                   orbit6 1.845304e-04
close                     close 1.829522e-04
orbit31                 orbit31 1.796684e-04
graph22                 graph22 1.672506e-04
graph18                 graph18 1.634672e-04
orbit23                 orbit23 1.543128e-04
bigcom3                 bigcom3 1.537366e-04
graph17                 graph17 1.479604e-04
upto_second         upto_second 1.473864e-04
membership_s27   membership_s27 1.361700e-04
fifth                     fifth 1.340066e-04
orbit41                 orbit41 1.243824e-04
orbit21                 orbit21 1.163138e-04
orbit19                 orbit19 1.110817e-04
orbit20                 orbit20 8.453986e-05
orbit37                 orbit37 8.066316e-05
orbit64                 orbit64 7.590896e-05
third                     third 6.269841e-05
graph14                 graph14 5.799573e-05
orbit54                 orbit54 5.720188e-05
orbit22                 orbit22 5.357896e-05
orbit66                 orbit66 4.907746e-05
orbit1                   orbit1 4.417854e-05
orbit49                 orbit49 3.689801e-05
orbit17                 orbit17 2.975587e-05
orbit7                   orbit7 2.856415e-05
orbit35                 orbit35 2.693067e-05
orbit25                 orbit25 2.608572e-05
membership_s31   membership_s31 2.051890e-05
hubscore               hubscore 1.159040e-05
AP                           AP 1.155209e-05
bigcom4                 bigcom4 1.032736e-05
graph21                 graph21 9.460023e-06
orbit53                 orbit53 9.239435e-06
orbit67                 orbit67 1.609771e-14
graph12                 graph12 0.000000e+00
graph13                 graph13 0.000000e+00
graph16                 graph16 0.000000e+00
graph19                 graph19 0.000000e+00
graph24                 graph24 0.000000e+00
graph26                 graph26 0.000000e+00
graph29                 graph29 0.000000e+00
orbit0                   orbit0 0.000000e+00
orbit3                   orbit3 0.000000e+00
orbit5                   orbit5 0.000000e+00
orbit8                   orbit8 0.000000e+00
orbit14                 orbit14 0.000000e+00
orbit28                 orbit28 0.000000e+00
orbit29                 orbit29 0.000000e+00
orbit34                 orbit34 0.000000e+00
orbit57                 orbit57 0.000000e+00
orbit60                 orbit60 0.000000e+00
orbit68                 orbit68 0.000000e+00
orbit70                 orbit70 0.000000e+00
orbit71                 orbit71 0.000000e+00
orbit72                 orbit72 0.000000e+00
ecc                         ecc 0.000000e+00
eccrad                   eccrad 0.000000e+00
coreness               coreness 0.000000e+00
evcent                   evcent 0.000000e+00
first                     first 0.000000e+00
upto_sixth           upto_sixth 0.000000e+00
second                   second 0.000000e+00
bigcom1                 bigcom1 0.000000e+00
bigcom2                 bigcom2 0.000000e+00
bigcom6                 bigcom6 0.000000e+00
bigcom8                 bigcom8 0.000000e+00
bigcom9                 bigcom9 0.000000e+00
bigcom11               bigcom11 0.000000e+00
bigcom13               bigcom13 0.000000e+00
bigcom15               bigcom15 0.000000e+00
bigcom16               bigcom16 0.000000e+00
bigcom21               bigcom21 0.000000e+00
bigcom22               bigcom22 0.000000e+00
bigcom24               bigcom24 0.000000e+00
bigcom26               bigcom26 0.000000e+00
bigcom28               bigcom28 0.000000e+00
bigcom30               bigcom30 0.000000e+00
bigcom31               bigcom31 0.000000e+00
bigcom32               bigcom32 0.000000e+00
bigcom33               bigcom33 0.000000e+00
bigcom34               bigcom34 0.000000e+00
bigcom36               bigcom36 0.000000e+00
bigcom37               bigcom37 0.000000e+00
bigcom38               bigcom38 0.000000e+00
bigcom39               bigcom39 0.000000e+00
bigcom40               bigcom40 0.000000e+00
bigcom43               bigcom43 0.000000e+00
bigcom44               bigcom44 0.000000e+00
bigcom46               bigcom46 0.000000e+00
bigcom47               bigcom47 0.000000e+00
bigcom49               bigcom49 0.000000e+00
bigcom50               bigcom50 0.000000e+00
bigcom51               bigcom51 0.000000e+00
bigcom52               bigcom52 0.000000e+00
bigcom54               bigcom54 0.000000e+00
bigcom56               bigcom56 0.000000e+00
bigcom62               bigcom62 0.000000e+00
bigcom66               bigcom66 0.000000e+00
bigcom68               bigcom68 0.000000e+00
bigcom69               bigcom69 0.000000e+00
bigcom71               bigcom71 0.000000e+00
bigcom72               bigcom72 0.000000e+00
bigcom73               bigcom73 0.000000e+00
bigcom74               bigcom74 0.000000e+00
bigcom75               bigcom75 0.000000e+00
bigcom76               bigcom76 0.000000e+00
bigcom77               bigcom77 0.000000e+00
bigcom79               bigcom79 0.000000e+00
bigcom80               bigcom80 0.000000e+00
bigcom82               bigcom82 0.000000e+00
bigcom83               bigcom83 0.000000e+00
bigcom84               bigcom84 0.000000e+00
bigcom85               bigcom85 0.000000e+00
bigcom87               bigcom87 0.000000e+00
bigcom89               bigcom89 0.000000e+00
bigcom91               bigcom91 0.000000e+00
bigcom92               bigcom92 0.000000e+00
bigcom93               bigcom93 0.000000e+00
bigcom96               bigcom96 0.000000e+00
bigcom97               bigcom97 0.000000e+00
bigcom98               bigcom98 0.000000e+00
bigcom99               bigcom99 0.000000e+00
bigcom101             bigcom101 0.000000e+00
bigcom104             bigcom104 0.000000e+00
bigcom106             bigcom106 0.000000e+00
bigcom109             bigcom109 0.000000e+00
bigcom113             bigcom113 0.000000e+00
bigcom116             bigcom116 0.000000e+00
bigcom120             bigcom120 0.000000e+00
bigcom123             bigcom123 0.000000e+00
bigcom126             bigcom126 0.000000e+00
bigcom127             bigcom127 0.000000e+00
bigcom137             bigcom137 0.000000e+00
bigcom139             bigcom139 0.000000e+00
bigcom140             bigcom140 0.000000e+00
bigcom143             bigcom143 0.000000e+00
bigcom145             bigcom145 0.000000e+00
bigcom146             bigcom146 0.000000e+00
bigcom147             bigcom147 0.000000e+00
bigcom149             bigcom149 0.000000e+00
bigcom153             bigcom153 0.000000e+00
bigcom154             bigcom154 0.000000e+00
bigcom156             bigcom156 0.000000e+00
bigcom157             bigcom157 0.000000e+00
bigcom158             bigcom158 0.000000e+00
bigcom160             bigcom160 0.000000e+00
bigcom161             bigcom161 0.000000e+00
bigcom162             bigcom162 0.000000e+00
bigcom164             bigcom164 0.000000e+00
bigcom166             bigcom166 0.000000e+00
bigcom167             bigcom167 0.000000e+00
bigcom171             bigcom171 0.000000e+00
bigcom173             bigcom173 0.000000e+00
bigcom175             bigcom175 0.000000e+00
bigcom176             bigcom176 0.000000e+00
bigcom177             bigcom177 0.000000e+00
bigcom178             bigcom178 0.000000e+00
bigcom180             bigcom180 0.000000e+00
bigcom181             bigcom181 0.000000e+00
bigcom184             bigcom184 0.000000e+00
bigcom186             bigcom186 0.000000e+00
bigcom187             bigcom187 0.000000e+00
bigcom189             bigcom189 0.000000e+00
bigcom194             bigcom194 0.000000e+00
bigcom195             bigcom195 0.000000e+00
bigcom196             bigcom196 0.000000e+00
bigcom204             bigcom204 0.000000e+00
bigcom205             bigcom205 0.000000e+00
bigcom212             bigcom212 0.000000e+00
bigcom214             bigcom214 0.000000e+00
bigcom222             bigcom222 0.000000e+00
bigcom223             bigcom223 0.000000e+00
bigcom226             bigcom226 0.000000e+00
bigcom227             bigcom227 0.000000e+00
bigcom229             bigcom229 0.000000e+00
bigcom233             bigcom233 0.000000e+00
bigcom236             bigcom236 0.000000e+00
bigcom237             bigcom237 0.000000e+00
bigcom246             bigcom246 0.000000e+00
bigcom248             bigcom248 0.000000e+00
bigcom249             bigcom249 0.000000e+00
bigcom250             bigcom250 0.000000e+00
bigcom254             bigcom254 0.000000e+00
bigcom266             bigcom266 0.000000e+00
bigcom269             bigcom269 0.000000e+00
bigcom272             bigcom272 0.000000e+00
bigcom274             bigcom274 0.000000e+00
bigcom281             bigcom281 0.000000e+00
bigcom291             bigcom291 0.000000e+00
bigcom292             bigcom292 0.000000e+00
bigcom295             bigcom295 0.000000e+00
bigcom299             bigcom299 0.000000e+00
bigcom301             bigcom301 0.000000e+00
bigcom306             bigcom306 0.000000e+00
bigcom309             bigcom309 0.000000e+00
bigcom314             bigcom314 0.000000e+00
bigcom321             bigcom321 0.000000e+00
bigcom341             bigcom341 0.000000e+00
bigcom350             bigcom350 0.000000e+00
bigcom353             bigcom353 0.000000e+00
bigcom359             bigcom359 0.000000e+00
bigcom363             bigcom363 0.000000e+00
bigcom365             bigcom365 0.000000e+00
bigcom385             bigcom385 0.000000e+00
bigcom386             bigcom386 0.000000e+00
bigcom408             bigcom408 0.000000e+00
bigcom412             bigcom412 0.000000e+00
bigcom480             bigcom480 0.000000e+00
membership_s1     membership_s1 0.000000e+00
membership_s3     membership_s3 0.000000e+00
membership_s4     membership_s4 0.000000e+00
membership_s5     membership_s5 0.000000e+00
membership_s6     membership_s6 0.000000e+00
membership_s7     membership_s7 0.000000e+00
membership_s8     membership_s8 0.000000e+00
membership_s9     membership_s9 0.000000e+00
membership_s11   membership_s11 0.000000e+00
membership_s12   membership_s12 0.000000e+00
membership_s14   membership_s14 0.000000e+00
membership_s15   membership_s15 0.000000e+00
membership_s16   membership_s16 0.000000e+00
membership_s17   membership_s17 0.000000e+00
membership_s18   membership_s18 0.000000e+00
membership_s20   membership_s20 0.000000e+00
membership_s21   membership_s21 0.000000e+00
membership_s22   membership_s22 0.000000e+00
membership_s24   membership_s24 0.000000e+00
membership_s25   membership_s25 0.000000e+00
membership_s26   membership_s26 0.000000e+00
membership_s28   membership_s28 0.000000e+00
membership_s30   membership_s30 0.000000e+00
membership_s32   membership_s32 0.000000e+00
membership_s33   membership_s33 0.000000e+00
membership_s36   membership_s36 0.000000e+00
membership_s37   membership_s37 0.000000e+00
[1] "Dataset: high_targets Model RF, run: 4 of 5 2015-06-17 22:57:55"
     |      Out-of-bag   |
Tree |      MSE  %Var(y) |
   1 | 0.006215   155.08 |
   2 | 0.007317   182.56 |
   3 |   0.0064   159.67 |
   4 | 0.006721   167.69 |
   5 |  0.00706   176.16 |
   6 | 0.007494   186.98 |
   7 | 0.006694   167.01 |
   8 | 0.006029   150.42 |
   9 | 0.006838   170.61 |
  10 | 0.006886   171.81 |
  11 | 0.005779   144.18 |
  12 | 0.005378   134.18 |
  13 | 0.005432   135.53 |
  14 | 0.005398   134.68 |
  15 | 0.005291   132.01 |
  16 | 0.005244   130.83 |
  17 | 0.005275   131.63 |
  18 | 0.005263   131.31 |
  19 | 0.005335   133.12 |
  20 | 0.005214   130.08 |
  21 | 0.005105   127.37 |
  22 | 0.004991   124.52 |
  23 | 0.004921   122.79 |
  24 | 0.004874   121.61 |
  25 | 0.004887   121.93 |
  26 | 0.004806   119.91 |
  27 | 0.004773   119.08 |
  28 | 0.004797   119.68 |
  29 |  0.00474   118.25 |
  30 | 0.004708   117.46 |
  31 | 0.004683   116.83 |
  32 | 0.004658   116.22 |
  33 | 0.004633   115.61 |
  34 | 0.004622   115.31 |
  35 | 0.004621   115.30 |
  36 | 0.004604   114.86 |
  37 | 0.004611   115.04 |
  38 | 0.004593   114.59 |
  39 | 0.004597   114.70 |
  40 | 0.004577   114.19 |
  41 | 0.004585   114.40 |
  42 | 0.004591   114.54 |
  43 | 0.004561   113.80 |
  44 | 0.004543   113.36 |
  45 | 0.004535   113.14 |
  46 | 0.004524   112.86 |
  47 | 0.004522   112.83 |
  48 | 0.004526   112.93 |
  49 | 0.004505   112.41 |
  50 | 0.004498   112.22 |
  51 |  0.00448   111.77 |
  52 | 0.004473   111.60 |
  53 | 0.004468   111.47 |
  54 | 0.004458   111.23 |
  55 | 0.004491   112.05 |
  56 | 0.004512   112.57 |
  57 | 0.004527   112.96 |
  58 | 0.004516   112.67 |
  59 |   0.0045   112.27 |
  60 | 0.004512   112.57 |
  61 | 0.004499   112.25 |
  62 | 0.004504   112.37 |
  63 | 0.004489   112.01 |
  64 | 0.004515   112.64 |
  65 | 0.004506   112.43 |
  66 | 0.004525   112.90 |
  67 |  0.00455   113.52 |
  68 | 0.004543   113.36 |
  69 | 0.004534   113.12 |
  70 | 0.004521   112.81 |
  71 | 0.004518   112.72 |
  72 | 0.004512   112.58 |
  73 | 0.004529   113.01 |
  74 | 0.004538   113.22 |
  75 | 0.004526   112.92 |
  76 | 0.004513   112.60 |
  77 | 0.004502   112.33 |
  78 | 0.004499   112.26 |
  79 | 0.004491   112.06 |
  80 | 0.004484   111.88 |
  81 | 0.004481   111.80 |
  82 | 0.004477   111.71 |
  83 | 0.004482   111.83 |
  84 | 0.004477   111.69 |
  85 | 0.004478   111.72 |
  86 | 0.004496   112.17 |
  87 | 0.004505   112.41 |
  88 | 0.004507   112.45 |
  89 |   0.0045   112.29 |
  90 | 0.004498   112.21 |
  91 | 0.004493   112.09 |
  92 | 0.004497   112.21 |
  93 | 0.004496   112.17 |
  94 | 0.004504   112.38 |
  95 | 0.004501   112.31 |
  96 | 0.004521   112.80 |
  97 | 0.004508   112.48 |
  98 | 0.004494   112.14 |
  99 | 0.004511   112.55 |
 100 | 0.004511   112.55 |
[1] "Random Forest variable coefficients"
                      %IncMSE IncNodePurity
graph5           0.000000e+00  7.461750e-18
graph6           0.000000e+00  6.362505e-18
graph7           1.867910e-04  1.710986e-02
graph8           0.000000e+00  1.240761e-17
graph9           1.617251e-04  9.375000e-03
graph10          0.000000e+00  1.407349e-17
graph11          4.382073e-04  4.576768e-02
graph12          0.000000e+00  1.549244e-17
graph13          0.000000e+00  1.979821e-17
graph14          0.000000e+00  8.726743e-18
graph15          2.418765e-03  7.477522e-02
graph16          0.000000e+00  1.111307e-20
graph17          7.383155e-04  2.831986e-02
graph18          1.154537e-03  2.872800e-02
graph19          8.064516e-05  8.888889e-03
graph20          5.867426e-04  4.925833e-02
graph21          8.273470e-05  2.650000e-02
graph22          0.000000e+00  4.878910e-21
graph23          1.863292e-04  2.564935e-02
graph24          0.000000e+00  1.179070e-20
graph25          4.940224e-04  1.513409e-02
graph26         -1.082691e-04  2.285714e-02
graph27          2.649614e-04  6.434122e-03
graph28          2.617801e-05  8.333333e-03
graph29          0.000000e+00  1.761829e-21
orbit0           1.587302e-04  1.666667e-02
orbit1           1.674408e-04  3.379679e-02
orbit2           3.688759e-04  3.652787e-02
orbit3           0.000000e+00  4.336809e-21
orbit4           1.173389e-03  2.595189e-02
orbit5           2.785515e-05  9.230769e-03
orbit6           1.373626e-04  8.888889e-03
orbit7           2.491451e-04  2.592308e-02
orbit8           0.000000e+00  2.288209e-17
orbit9           0.000000e+00  1.574045e-17
orbit10          0.000000e+00  7.061409e-18
orbit11          0.000000e+00  1.057097e-20
orbit12          4.326472e-04  1.877622e-02
orbit13         -5.747126e-05  9.166667e-03
orbit14         -2.793296e-05  1.267281e-03
orbit15          2.775617e-03  1.329514e-02
orbit16          9.788360e-04  9.916667e-03
orbit17          0.000000e+00  1.951564e-20
orbit18          2.338251e-04  4.478084e-02
orbit19          0.000000e+00  1.477225e-20
orbit20          1.322751e-04  8.888889e-03
orbit21          0.000000e+00  6.336213e-18
orbit22          0.000000e+00  2.710505e-21
orbit23          0.000000e+00  1.626303e-21
orbit24          4.458910e-05  1.832490e-01
orbit25          1.944444e-04  9.655172e-03
orbit26          0.000000e+00  2.574980e-21
orbit27          3.712194e-03  1.262710e-02
orbit28          0.000000e+00  1.280605e-17
orbit29          5.449591e-05  1.809524e-02
orbit30          8.064516e-05  2.250000e-02
orbit31          8.310249e-05  9.615385e-03
orbit32          5.167959e-04  2.326797e-02
orbit33          0.000000e+00  3.117081e-21
orbit34          1.714286e-04  4.657502e-02
orbit35          0.000000e+00  1.599198e-20
orbit36          1.358696e-04  3.316667e-02
orbit37          0.000000e+00  1.165517e-20
orbit38          0.000000e+00  9.215718e-21
orbit39          3.324720e-05  1.710635e-02
orbit40          0.000000e+00  1.897354e-20
orbit41          1.133144e-04  1.733333e-02
orbit42          1.996051e-03  1.654112e-02
orbit43          0.000000e+00  8.398501e-18
orbit44          1.048172e-03  6.103831e-02
orbit45          1.185267e-03  9.280308e-03
orbit46          2.199316e-04  1.661566e-02
orbit47          1.989545e-04  2.644444e-02
orbit48          4.120879e-04  9.629630e-03
orbit49          6.625934e-04  3.546059e-02
orbit50          0.000000e+00  9.375000e-03
orbit51          0.000000e+00  1.136407e-17
orbit52          0.000000e+00  1.897354e-21
orbit53          2.342123e-04  3.798851e-02
orbit54          8.333333e-05  1.733333e-02
orbit55          8.542693e-04  3.839679e-02
orbit56          7.900691e-04  7.342051e-02
orbit57          7.936508e-05  8.750000e-03
orbit58          0.000000e+00  4.065758e-21
orbit59          3.529115e-04  1.593997e-02
orbit60          7.555828e-04  1.391612e-02
orbit61          4.945055e-04  9.900990e-03
orbit62          2.702703e-04  1.095615e-03
orbit63          1.352558e-03  8.109231e-02
orbit64          0.000000e+00  5.149960e-21
orbit65          6.513346e-04  3.564983e-02
orbit66          0.000000e+00  2.168404e-20
orbit67          0.000000e+00  2.290350e-17
orbit68          8.124698e-04  7.810647e-03
orbit69          0.000000e+00  2.168404e-21
orbit70          0.000000e+00  7.661515e-18
orbit71          0.000000e+00  5.087077e-18
orbit72          0.000000e+00  8.673617e-21
AP               0.000000e+00  1.626303e-21
bet              0.000000e+00  4.743385e-21
ecc              1.652893e-04  9.000000e-03
eccrad           0.000000e+00  2.710505e-22
close            2.832861e-05  8.666667e-03
constraint      -2.739726e-05  1.714286e-02
coreness         0.000000e+00  1.477225e-20
knn              0.000000e+00  5.421011e-22
hubscore         0.000000e+00  3.252607e-21
pagerank         2.652520e-05  9.166667e-03
trans            1.081690e-04  1.910694e-02
evcent           0.000000e+00  7.441422e-18
first            8.379888e-04  9.921260e-03
upto_second      1.615840e-04  4.048485e-02
upto_third       1.714286e-04  8.888889e-03
upto_fourth      2.488505e-04  1.917921e-02
upto_fifth       8.771930e-05  1.878788e-02
upto_sixth       6.887052e-06  6.446541e-04
second           3.424658e-05  8.709677e-03
third            4.969104e-04  1.404276e-01
fourth           4.928280e-04  1.421053e-02
fifth            4.686348e-04  4.524516e-02
sixth            3.226861e-04  5.570455e-02
ratio1           0.000000e+00  5.149960e-21
ratio2           0.000000e+00  6.911789e-21
ratio3           6.594647e-04  7.475489e-02
ratio4           0.000000e+00  8.333333e-03
ratio5           6.546736e-04  1.739384e-01
ratio6           0.000000e+00  2.249720e-20
selfinter        0.000000e+00  1.355253e-21
walktrap_vertex  1.364526e-06  1.209906e-01
bigcom1          0.000000e+00  0.000000e+00
bigcom2          0.000000e+00  0.000000e+00
bigcom3          0.000000e+00  0.000000e+00
bigcom4          0.000000e+00  1.084202e-21
bigcom6          0.000000e+00  0.000000e+00
bigcom8          0.000000e+00  0.000000e+00
bigcom9          0.000000e+00  0.000000e+00
bigcom11         0.000000e+00  0.000000e+00
bigcom13         0.000000e+00  0.000000e+00
bigcom15         0.000000e+00  0.000000e+00
bigcom16         0.000000e+00  0.000000e+00
bigcom21         0.000000e+00  0.000000e+00
bigcom22         0.000000e+00  0.000000e+00
bigcom24         0.000000e+00  0.000000e+00
bigcom26         0.000000e+00  0.000000e+00
bigcom28         0.000000e+00  0.000000e+00
bigcom30         0.000000e+00  0.000000e+00
bigcom31         0.000000e+00  0.000000e+00
bigcom32         0.000000e+00  0.000000e+00
bigcom33         0.000000e+00  0.000000e+00
bigcom34         0.000000e+00  0.000000e+00
bigcom36         0.000000e+00  0.000000e+00
bigcom37         0.000000e+00  0.000000e+00
bigcom38         0.000000e+00  0.000000e+00
bigcom39         0.000000e+00  0.000000e+00
bigcom40         0.000000e+00  0.000000e+00
bigcom43         0.000000e+00  0.000000e+00
bigcom44         0.000000e+00  0.000000e+00
bigcom46         0.000000e+00  0.000000e+00
bigcom47         0.000000e+00  0.000000e+00
bigcom49         0.000000e+00  0.000000e+00
bigcom50         0.000000e+00  0.000000e+00
bigcom51         0.000000e+00  0.000000e+00
bigcom52         0.000000e+00  0.000000e+00
bigcom54         0.000000e+00  0.000000e+00
bigcom56         0.000000e+00  0.000000e+00
bigcom62         0.000000e+00  0.000000e+00
bigcom66         0.000000e+00  0.000000e+00
bigcom68         0.000000e+00  0.000000e+00
bigcom69         0.000000e+00  0.000000e+00
bigcom71         0.000000e+00  0.000000e+00
bigcom72         0.000000e+00  0.000000e+00
bigcom73         0.000000e+00  0.000000e+00
bigcom74         0.000000e+00  0.000000e+00
bigcom75         0.000000e+00  0.000000e+00
bigcom76         0.000000e+00  0.000000e+00
bigcom77         0.000000e+00  0.000000e+00
bigcom79         0.000000e+00  0.000000e+00
bigcom80         0.000000e+00  0.000000e+00
bigcom82         0.000000e+00  0.000000e+00
bigcom83         0.000000e+00  0.000000e+00
bigcom84         0.000000e+00  0.000000e+00
bigcom85         0.000000e+00  0.000000e+00
bigcom87         0.000000e+00  0.000000e+00
bigcom89         0.000000e+00  0.000000e+00
bigcom91         0.000000e+00  0.000000e+00
bigcom92         0.000000e+00  0.000000e+00
bigcom93         0.000000e+00  0.000000e+00
bigcom96         0.000000e+00  0.000000e+00
bigcom97         0.000000e+00  0.000000e+00
bigcom98         0.000000e+00  0.000000e+00
bigcom99         0.000000e+00  0.000000e+00
bigcom101        0.000000e+00  2.200059e-01
bigcom104        0.000000e+00  0.000000e+00
bigcom106        0.000000e+00  0.000000e+00
bigcom109        0.000000e+00  0.000000e+00
bigcom113        0.000000e+00  0.000000e+00
bigcom116        0.000000e+00  0.000000e+00
bigcom120        0.000000e+00  0.000000e+00
bigcom123        0.000000e+00  0.000000e+00
bigcom126        0.000000e+00  0.000000e+00
bigcom127        0.000000e+00  0.000000e+00
bigcom137        0.000000e+00  0.000000e+00
bigcom139        0.000000e+00  0.000000e+00
bigcom140        0.000000e+00  0.000000e+00
bigcom143        0.000000e+00  0.000000e+00
bigcom145        0.000000e+00  0.000000e+00
bigcom146        0.000000e+00  0.000000e+00
bigcom147        0.000000e+00  0.000000e+00
bigcom149        0.000000e+00  0.000000e+00
bigcom153        0.000000e+00  0.000000e+00
bigcom154        0.000000e+00  0.000000e+00
bigcom156        0.000000e+00  0.000000e+00
bigcom157        0.000000e+00  0.000000e+00
bigcom158        0.000000e+00  0.000000e+00
bigcom160        0.000000e+00  0.000000e+00
bigcom161        0.000000e+00  0.000000e+00
bigcom162        0.000000e+00  0.000000e+00
bigcom164        0.000000e+00  0.000000e+00
bigcom166        0.000000e+00  0.000000e+00
bigcom167        0.000000e+00  0.000000e+00
bigcom171        0.000000e+00  0.000000e+00
bigcom173        0.000000e+00  0.000000e+00
bigcom175        0.000000e+00  0.000000e+00
bigcom176        0.000000e+00  0.000000e+00
bigcom177        0.000000e+00  0.000000e+00
bigcom178        0.000000e+00  0.000000e+00
bigcom180        0.000000e+00  0.000000e+00
bigcom181        0.000000e+00  0.000000e+00
bigcom184        0.000000e+00  0.000000e+00
bigcom186        0.000000e+00  0.000000e+00
bigcom187        0.000000e+00  0.000000e+00
bigcom189        0.000000e+00  0.000000e+00
bigcom194        0.000000e+00  0.000000e+00
bigcom195        0.000000e+00  0.000000e+00
bigcom196        0.000000e+00  0.000000e+00
bigcom204        0.000000e+00  0.000000e+00
bigcom205        0.000000e+00  0.000000e+00
bigcom212        0.000000e+00  0.000000e+00
bigcom214        0.000000e+00  0.000000e+00
bigcom222        0.000000e+00  0.000000e+00
bigcom223        0.000000e+00  0.000000e+00
bigcom226        0.000000e+00  0.000000e+00
bigcom227        0.000000e+00  0.000000e+00
bigcom229        0.000000e+00  0.000000e+00
bigcom233        0.000000e+00  0.000000e+00
bigcom236        0.000000e+00  0.000000e+00
bigcom237        0.000000e+00  0.000000e+00
bigcom246        0.000000e+00  0.000000e+00
bigcom248        0.000000e+00  0.000000e+00
bigcom249        0.000000e+00  0.000000e+00
bigcom250        0.000000e+00  0.000000e+00
bigcom254        0.000000e+00  0.000000e+00
bigcom266        0.000000e+00  0.000000e+00
bigcom269        0.000000e+00  0.000000e+00
bigcom272        0.000000e+00  0.000000e+00
bigcom274        0.000000e+00  0.000000e+00
bigcom281        0.000000e+00  0.000000e+00
bigcom291        0.000000e+00  0.000000e+00
bigcom292        0.000000e+00  0.000000e+00
bigcom295        0.000000e+00  0.000000e+00
bigcom299        0.000000e+00  0.000000e+00
bigcom301        0.000000e+00  0.000000e+00
bigcom306        0.000000e+00  0.000000e+00
bigcom309        0.000000e+00  0.000000e+00
bigcom314        0.000000e+00  0.000000e+00
bigcom321        0.000000e+00  0.000000e+00
bigcom341        0.000000e+00  0.000000e+00
bigcom350        0.000000e+00  0.000000e+00
bigcom353        0.000000e+00  0.000000e+00
bigcom359        0.000000e+00  0.000000e+00
bigcom363        0.000000e+00  0.000000e+00
bigcom365        0.000000e+00  0.000000e+00
bigcom385        0.000000e+00  0.000000e+00
bigcom386        0.000000e+00  0.000000e+00
bigcom408        0.000000e+00  0.000000e+00
bigcom412        0.000000e+00  0.000000e+00
bigcom480        0.000000e+00  0.000000e+00
spin_vertex      5.171980e-05  1.395919e-01
membership_s1    0.000000e+00  0.000000e+00
membership_s3    0.000000e+00  0.000000e+00
membership_s4    0.000000e+00  5.421011e-22
membership_s5    0.000000e+00  1.626303e-21
membership_s6    0.000000e+00  0.000000e+00
membership_s7    0.000000e+00  8.131516e-22
membership_s8    0.000000e+00  0.000000e+00
membership_s9    0.000000e+00  0.000000e+00
membership_s11   0.000000e+00  0.000000e+00
membership_s12   0.000000e+00  0.000000e+00
membership_s14   0.000000e+00  0.000000e+00
membership_s15   0.000000e+00  0.000000e+00
membership_s16   0.000000e+00  0.000000e+00
membership_s17   0.000000e+00  0.000000e+00
membership_s18   0.000000e+00  0.000000e+00
membership_s20   0.000000e+00  0.000000e+00
membership_s21   0.000000e+00  0.000000e+00
membership_s22   0.000000e+00  0.000000e+00
membership_s24   0.000000e+00  5.651890e-01
membership_s25   0.000000e+00  0.000000e+00
membership_s26   0.000000e+00  0.000000e+00
membership_s27   0.000000e+00  3.523657e-21
membership_s28   0.000000e+00  0.000000e+00
membership_s30   3.434984e-05  1.467649e-02
membership_s31   0.000000e+00  2.710505e-22
membership_s32   0.000000e+00  8.131516e-22
membership_s33   0.000000e+00  0.000000e+00
membership_s36   0.000000e+00  8.131516e-22
membership_s37   0.000000e+00  0.000000e+00
V1               1.356075e-04  5.309801e-02
V2               2.433282e-04  9.490940e-02
pdi              9.972222e-05  1.689152e-02
adhesion        -5.479452e-05  1.500000e-02
cohesion         2.068966e-06  4.337662e-02
inner            2.662545e-04  2.145668e-02
outer            2.223712e-04  2.203304e-01
ioratio          0.000000e+00  9.785034e-03
comsize          3.265520e-04  3.293943e-02
[1] "Dataset: high_targets Model GLM, run: 4 of 5 2015-06-17 22:57:58"
[1] "glmnet variable coefficients"
                     [,1]          [,2]
(Intercept)     -5.511411 -4.651177e+03
graph0           0.000000 -7.935985e-03
graph1           0.000000  0.000000e+00
graph2           0.000000  0.000000e+00
graph3           0.000000  0.000000e+00
graph4           0.000000  0.000000e+00
graph5           0.000000  0.000000e+00
graph6           0.000000  0.000000e+00
graph7           0.000000  0.000000e+00
graph8           0.000000  0.000000e+00
graph9           0.000000  0.000000e+00
graph10          0.000000  0.000000e+00
graph11          0.000000 -3.424103e-11
graph12          0.000000  0.000000e+00
graph13          0.000000  0.000000e+00
graph14          0.000000  0.000000e+00
graph15          0.000000  0.000000e+00
graph16          0.000000  0.000000e+00
graph17          0.000000  0.000000e+00
graph18          0.000000  0.000000e+00
graph19          0.000000  0.000000e+00
graph20          0.000000 -2.847270e-08
graph21          0.000000  0.000000e+00
graph22          0.000000  0.000000e+00
graph23          0.000000  0.000000e+00
graph24          0.000000  0.000000e+00
graph25          0.000000  0.000000e+00
graph26          0.000000  0.000000e+00
graph27          0.000000  0.000000e+00
graph28          0.000000  0.000000e+00
graph29          0.000000 -1.186797e-04
orbit0           0.000000 -7.801513e-03
orbit1           0.000000  0.000000e+00
orbit2           0.000000  0.000000e+00
orbit3           0.000000  0.000000e+00
orbit4           0.000000  0.000000e+00
orbit5           0.000000  0.000000e+00
orbit6           0.000000 -1.550110e-07
orbit7           0.000000  0.000000e+00
orbit8           0.000000  0.000000e+00
orbit9           0.000000  0.000000e+00
orbit10          0.000000  0.000000e+00
orbit11          0.000000  0.000000e+00
orbit12          0.000000  0.000000e+00
orbit13          0.000000  0.000000e+00
orbit14          0.000000  0.000000e+00
orbit15          0.000000  0.000000e+00
orbit16          0.000000  0.000000e+00
orbit17          0.000000  0.000000e+00
orbit18          0.000000  5.066332e-09
orbit19          0.000000  0.000000e+00
orbit20          0.000000 -2.355637e-09
orbit21          0.000000  0.000000e+00
orbit22          0.000000 -9.289419e-10
orbit23          0.000000  0.000000e+00
orbit24          0.000000  5.479730e-07
orbit25          0.000000 -6.128144e-11
orbit26          0.000000  0.000000e+00
orbit27          0.000000  0.000000e+00
orbit28          0.000000  0.000000e+00
orbit29          0.000000  0.000000e+00
orbit30          0.000000  0.000000e+00
orbit31          0.000000 -1.849452e-07
orbit32          0.000000 -3.062886e-08
orbit33          0.000000  0.000000e+00
orbit34          0.000000  0.000000e+00
orbit35          0.000000 -3.559149e-06
orbit36          0.000000  0.000000e+00
orbit37          0.000000  0.000000e+00
orbit38          0.000000  0.000000e+00
orbit39          0.000000 -2.845170e-06
orbit40          0.000000 -1.252958e-07
orbit41          0.000000  0.000000e+00
orbit42          0.000000  0.000000e+00
orbit43          0.000000  0.000000e+00
orbit44          0.000000  0.000000e+00
orbit45          0.000000  0.000000e+00
orbit46          0.000000  2.031776e-07
orbit47          0.000000  0.000000e+00
orbit48          0.000000  0.000000e+00
orbit49          0.000000  3.061240e-05
orbit50          0.000000 -8.194714e-06
orbit51          0.000000  9.072623e-06
orbit52          0.000000  0.000000e+00
orbit53          0.000000  0.000000e+00
orbit54          0.000000 -1.186938e-05
orbit55          0.000000  4.835753e-06
orbit56          0.000000 -2.036691e-04
orbit57          0.000000  0.000000e+00
orbit58          0.000000  0.000000e+00
orbit59          0.000000  0.000000e+00
orbit60          0.000000  3.146827e-07
orbit61          0.000000  0.000000e+00
orbit62          0.000000  3.314828e-04
orbit63          0.000000  0.000000e+00
orbit64          0.000000  0.000000e+00
orbit65          0.000000  3.953838e-04
orbit66          0.000000  0.000000e+00
orbit67          0.000000  0.000000e+00
orbit68          0.000000  0.000000e+00
orbit69          0.000000  0.000000e+00
orbit70          0.000000  0.000000e+00
orbit71          0.000000  0.000000e+00
orbit72          0.000000 -1.226338e-04
AP               0.000000  2.549598e+00
bet              0.000000 -9.236329e-08
ecc              0.000000  7.905383e-01
eccrad           0.000000  4.720063e+00
close            0.000000  0.000000e+00
constraint       0.000000  1.792917e+01
coreness         0.000000 -4.141689e-01
knn              0.000000  0.000000e+00
hubscore         0.000000  0.000000e+00
pagerank         0.000000 -3.213535e+02
trans            0.000000 -2.206625e+01
evcent           0.000000  0.000000e+00
first            0.000000 -7.835039e-03
upto_second      0.000000  0.000000e+00
upto_third       0.000000  0.000000e+00
upto_fourth      0.000000  0.000000e+00
upto_fifth       0.000000  1.637537e-01
upto_sixth       0.000000  1.842793e-01
second           0.000000  0.000000e+00
third            0.000000  0.000000e+00
fourth           0.000000  0.000000e+00
fifth            0.000000  0.000000e+00
sixth            0.000000 -1.912470e-01
ratio1           0.000000  1.227864e-02
ratio2           0.000000  0.000000e+00
ratio3           0.000000  0.000000e+00
ratio4           0.000000  1.461594e+01
ratio5           0.000000 -3.427931e+01
ratio6           0.000000 -1.194253e+00
selfinter        0.000000 -3.614551e-01
walktrap_vertex  0.000000  3.419195e+00
bigcom1          0.000000  2.379170e+00
bigcom2          0.000000  0.000000e+00
bigcom3          0.000000  0.000000e+00
bigcom4          0.000000  0.000000e+00
bigcom6          0.000000  0.000000e+00
bigcom8          0.000000  0.000000e+00
bigcom9          0.000000  0.000000e+00
bigcom11         0.000000  0.000000e+00
bigcom13         0.000000  0.000000e+00
bigcom15         0.000000  0.000000e+00
bigcom16         0.000000  0.000000e+00
bigcom21         0.000000  0.000000e+00
bigcom22         0.000000  0.000000e+00
bigcom24         0.000000  0.000000e+00
bigcom26         0.000000  0.000000e+00
bigcom28         0.000000 -8.781432e-01
bigcom30         0.000000  0.000000e+00
bigcom31         0.000000  0.000000e+00
bigcom32         0.000000  0.000000e+00
bigcom33         0.000000  0.000000e+00
bigcom34         0.000000  0.000000e+00
bigcom36         0.000000  0.000000e+00
bigcom37         0.000000  0.000000e+00
bigcom38         0.000000  0.000000e+00
bigcom39         0.000000  0.000000e+00
bigcom40         0.000000 -1.076372e-01
bigcom43         0.000000  0.000000e+00
bigcom44         0.000000  0.000000e+00
bigcom46         0.000000  0.000000e+00
bigcom47         0.000000  0.000000e+00
bigcom49         0.000000  0.000000e+00
bigcom50         0.000000  0.000000e+00
bigcom51         0.000000  0.000000e+00
bigcom52         0.000000  0.000000e+00
bigcom54         0.000000  0.000000e+00
bigcom56         0.000000  0.000000e+00
bigcom62         0.000000  0.000000e+00
bigcom66         0.000000  0.000000e+00
bigcom68         0.000000  0.000000e+00
bigcom69         0.000000  0.000000e+00
bigcom71         0.000000 -3.254417e-02
bigcom72         0.000000  0.000000e+00
bigcom73         0.000000  0.000000e+00
bigcom74         0.000000  0.000000e+00
bigcom75         0.000000  0.000000e+00
bigcom76         0.000000  0.000000e+00
bigcom77         0.000000  0.000000e+00
bigcom79         0.000000  0.000000e+00
bigcom80         0.000000  0.000000e+00
bigcom82         0.000000  0.000000e+00
bigcom83         0.000000  0.000000e+00
bigcom84         0.000000  0.000000e+00
bigcom85         0.000000  0.000000e+00
bigcom87         0.000000  0.000000e+00
bigcom89         0.000000  0.000000e+00
bigcom91         0.000000  0.000000e+00
bigcom92         0.000000  0.000000e+00
bigcom93         0.000000  0.000000e+00
bigcom96         0.000000  0.000000e+00
bigcom97         0.000000  0.000000e+00
bigcom98         0.000000  0.000000e+00
bigcom99         0.000000  0.000000e+00
bigcom101        0.000000  0.000000e+00
bigcom104        0.000000  0.000000e+00
bigcom106        0.000000  0.000000e+00
bigcom109        0.000000  0.000000e+00
bigcom113        0.000000  0.000000e+00
bigcom116        0.000000  0.000000e+00
bigcom120        0.000000  0.000000e+00
bigcom123        0.000000  0.000000e+00
bigcom126        0.000000  0.000000e+00
bigcom127        0.000000  0.000000e+00
bigcom137        0.000000  0.000000e+00
bigcom139        0.000000  0.000000e+00
bigcom140        0.000000  0.000000e+00
bigcom143        0.000000  0.000000e+00
bigcom145        0.000000  0.000000e+00
bigcom146        0.000000  0.000000e+00
bigcom147        0.000000  0.000000e+00
bigcom149        0.000000  0.000000e+00
bigcom153        0.000000  0.000000e+00
bigcom154        0.000000  0.000000e+00
bigcom156        0.000000  0.000000e+00
bigcom157        0.000000  0.000000e+00
bigcom158        0.000000  0.000000e+00
bigcom160        0.000000  0.000000e+00
bigcom161        0.000000  0.000000e+00
bigcom162        0.000000  0.000000e+00
bigcom164        0.000000  0.000000e+00
bigcom166        0.000000  0.000000e+00
bigcom167        0.000000  0.000000e+00
bigcom171        0.000000  0.000000e+00
bigcom173        0.000000  0.000000e+00
bigcom175        0.000000  0.000000e+00
bigcom176        0.000000  0.000000e+00
bigcom177        0.000000  0.000000e+00
bigcom178        0.000000  0.000000e+00
bigcom180        0.000000  0.000000e+00
bigcom181        0.000000  0.000000e+00
bigcom184        0.000000  0.000000e+00
bigcom186        0.000000  0.000000e+00
bigcom187        0.000000  0.000000e+00
bigcom189        0.000000  0.000000e+00
bigcom194        0.000000  0.000000e+00
bigcom195        0.000000  0.000000e+00
bigcom196        0.000000  0.000000e+00
bigcom204        0.000000  0.000000e+00
bigcom205        0.000000  0.000000e+00
bigcom212        0.000000  0.000000e+00
bigcom214        0.000000  0.000000e+00
bigcom222        0.000000  0.000000e+00
bigcom223        0.000000  0.000000e+00
bigcom226        0.000000  0.000000e+00
bigcom227        0.000000  0.000000e+00
bigcom229        0.000000  0.000000e+00
bigcom233        0.000000  0.000000e+00
bigcom236        0.000000  0.000000e+00
bigcom237        0.000000  0.000000e+00
bigcom246        0.000000  0.000000e+00
bigcom248        0.000000  0.000000e+00
bigcom249        0.000000  0.000000e+00
bigcom250        0.000000  0.000000e+00
bigcom254        0.000000  0.000000e+00
bigcom266        0.000000  0.000000e+00
bigcom269        0.000000  0.000000e+00
bigcom272        0.000000  0.000000e+00
bigcom274        0.000000  0.000000e+00
bigcom281        0.000000  0.000000e+00
bigcom291        0.000000  0.000000e+00
bigcom292        0.000000  0.000000e+00
bigcom295        0.000000  0.000000e+00
bigcom299        0.000000  0.000000e+00
bigcom301        0.000000  0.000000e+00
bigcom306        0.000000  0.000000e+00
bigcom309        0.000000  0.000000e+00
bigcom314        0.000000  0.000000e+00
bigcom321        0.000000  0.000000e+00
bigcom341        0.000000  0.000000e+00
bigcom350        0.000000  0.000000e+00
bigcom353        0.000000  0.000000e+00
bigcom359        0.000000  0.000000e+00
bigcom363        0.000000  0.000000e+00
bigcom365        0.000000  0.000000e+00
bigcom385        0.000000  0.000000e+00
bigcom386        0.000000  0.000000e+00
bigcom408        0.000000  0.000000e+00
bigcom412        0.000000  0.000000e+00
bigcom480        0.000000  0.000000e+00
spin_vertex      0.000000 -8.961466e+00
membership_s1    0.000000 -4.709257e-01
membership_s3    0.000000  0.000000e+00
membership_s4    0.000000 -1.792760e-01
membership_s5    0.000000  0.000000e+00
membership_s6    0.000000  0.000000e+00
membership_s7    0.000000  0.000000e+00
membership_s8    0.000000  0.000000e+00
membership_s9    0.000000  0.000000e+00
membership_s11   0.000000  0.000000e+00
membership_s12   0.000000  0.000000e+00
membership_s14   0.000000  0.000000e+00
membership_s15   0.000000  0.000000e+00
membership_s16   0.000000  0.000000e+00
membership_s17   0.000000  0.000000e+00
membership_s18   0.000000  0.000000e+00
membership_s20   0.000000  0.000000e+00
membership_s21   0.000000  0.000000e+00
membership_s22   0.000000  0.000000e+00
membership_s24   0.000000  1.378181e+01
membership_s25   0.000000  0.000000e+00
membership_s26   0.000000  0.000000e+00
membership_s27   0.000000  0.000000e+00
membership_s28   0.000000  0.000000e+00
membership_s30   0.000000  3.495793e+00
membership_s31   0.000000  0.000000e+00
membership_s32   0.000000  0.000000e+00
membership_s33   0.000000  0.000000e+00
membership_s36   0.000000  1.067153e+00
membership_s37   0.000000 -1.130178e+00
V1               0.000000  0.000000e+00
V2               0.000000  1.632461e+01
pdi              0.000000  0.000000e+00
adhesion         0.000000  4.075618e-06
cohesion         0.000000 -8.030865e-06
inner            0.000000  0.000000e+00
outer            0.000000  4.599717e-04
ioratio          0.000000  0.000000e+00
comsize          0.000000 -8.387119e-04
[1] "Dataset: high_targets Model GBM, run: 5 of 5 2015-06-17 22:58:01"
Iter   TrainDeviance   ValidDeviance   StepSize   Improve
     1        0.0499            -nan     0.0100   -0.0001
     2        0.0491            -nan     0.0100   -0.0001
     3        0.0486            -nan     0.0100   -0.0000
     4        0.0476            -nan     0.0100   -0.0000
     5        0.0446            -nan     0.0100   -0.0001
     6        0.0438            -nan     0.0100   -0.0000
     7        0.0429            -nan     0.0100   -0.0001
     8        0.0418            -nan     0.0100   -0.0000
     9        0.0411            -nan     0.0100   -0.0000
    10        0.0409            -nan     0.0100   -0.0000
    20        0.0373            -nan     0.0100   -0.0000
    40        0.0292            -nan     0.0100   -0.0000
    60        0.0248            -nan     0.0100   -0.0000
    80        0.0224            -nan     0.0100   -0.0000
   100        0.0203            -nan     0.0100   -0.0000
   120        0.0184            -nan     0.0100   -0.0000
   128        0.0173            -nan     0.0100   -0.0000

[1] "GBM variable coefficients"
                            var      rel.inf
ratio5                   ratio5 2.872471e+01
orbit24                 orbit24 1.020825e+01
orbit63                 orbit63 1.011260e+01
orbit56                 orbit56 9.873787e+00
orbit39                 orbit39 7.831919e+00
walktrap_vertex walktrap_vertex 5.995556e+00
V2                           V2 3.381690e+00
outer                     outer 1.985739e+00
comsize                 comsize 1.880250e+00
spin_vertex         spin_vertex 1.515072e+00
graph0                   graph0 1.162627e+00
orbit65                 orbit65 1.099737e+00
trans                     trans 1.011577e+00
orbit33                 orbit33 9.874671e-01
orbit27                 orbit27 9.668836e-01
orbit44                 orbit44 9.223753e-01
graph11                 graph11 7.700848e-01
V1                           V1 6.647560e-01
bet                         bet 6.324673e-01
orbit17                 orbit17 6.158515e-01
ratio6                   ratio6 5.748522e-01
ratio4                   ratio4 5.420689e-01
orbit35                 orbit35 5.318346e-01
orbit55                 orbit55 5.150773e-01
orbit20                 orbit20 4.835300e-01
orbit41                 orbit41 4.813619e-01
graph2                   graph2 4.543618e-01
ratio1                   ratio1 4.421699e-01
graph26                 graph26 4.342551e-01
pdi                         pdi 4.204681e-01
orbit69                 orbit69 4.094416e-01
graph10                 graph10 4.074431e-01
orbit46                 orbit46 3.863314e-01
inner                     inner 3.487501e-01
graph22                 graph22 3.485775e-01
cohesion               cohesion 3.247289e-01
orbit25                 orbit25 2.993543e-01
sixth                     sixth 2.767796e-01
graph25                 graph25 2.747293e-01
fifth                     fifth 2.740180e-01
orbit2                   orbit2 2.591965e-01
adhesion               adhesion 2.588394e-01
graph8                   graph8 2.466988e-01
graph1                   graph1 2.358874e-01
graph28                 graph28 2.224008e-01
orbit38                 orbit38 1.067631e-01
orbit45                 orbit45 1.616834e-02
graph29                 graph29 8.943692e-03
graph4                   graph4 8.038269e-03
orbit31                 orbit31 7.538367e-03
orbit6                   orbit6 6.610580e-03
orbit48                 orbit48 4.912209e-03
ioratio                 ioratio 4.590855e-03
orbit18                 orbit18 3.763579e-03
orbit59                 orbit59 3.340050e-03
orbit12                 orbit12 3.324888e-03
orbit62                 orbit62 3.211518e-03
orbit15                 orbit15 2.484788e-03
orbit13                 orbit13 2.351649e-03
orbit9                   orbit9 2.230920e-03
orbit68                 orbit68 2.224199e-03
orbit40                 orbit40 2.057952e-03
third                     third 1.212304e-03
orbit54                 orbit54 1.164808e-03
graph14                 graph14 1.036474e-03
graph24                 graph24 1.022218e-03
orbit36                 orbit36 9.219437e-04
orbit64                 orbit64 8.484480e-04
knn                         knn 7.606580e-04
orbit11                 orbit11 6.323200e-04
orbit5                   orbit5 6.238846e-04
close                     close 6.118391e-04
orbit50                 orbit50 4.740980e-04
graph27                 graph27 4.522685e-04
orbit70                 orbit70 4.486968e-04
graph7                   graph7 4.432275e-04
graph6                   graph6 4.301507e-04
orbit53                 orbit53 3.842088e-04
orbit10                 orbit10 3.578981e-04
orbit52                 orbit52 3.428804e-04
ratio2                   ratio2 2.767082e-04
constraint           constraint 2.599181e-04
upto_sixth           upto_sixth 2.551516e-04
graph5                   graph5 2.424233e-04
upto_fifth           upto_fifth 1.841191e-04
pagerank               pagerank 1.467355e-04
graph20                 graph20 1.262288e-04
graph18                 graph18 1.183974e-04
orbit19                 orbit19 1.128261e-04
orbit28                 orbit28 1.026775e-04
orbit71                 orbit71 9.884671e-05
orbit49                 orbit49 8.716068e-05
ratio3                   ratio3 7.511927e-05
graph17                 graph17 7.233950e-05
orbit60                 orbit60 6.559265e-05
orbit66                 orbit66 6.344618e-05
graph16                 graph16 5.380461e-05
orbit57                 orbit57 5.087225e-05
orbit58                 orbit58 4.828377e-05
orbit42                 orbit42 4.196359e-05
orbit51                 orbit51 2.965086e-05
upto_third           upto_third 2.849257e-05
orbit67                 orbit67 2.788256e-05
orbit7                   orbit7 2.701731e-05
orbit30                 orbit30 2.514175e-05
orbit47                 orbit47 1.661975e-05
orbit32                 orbit32 1.631387e-05
coreness               coreness 1.541227e-05
graph9                   graph9 9.999489e-06
fourth                   fourth 8.270367e-06
upto_second         upto_second 7.989971e-06
bigcom26               bigcom26 7.396851e-06
graph3                   graph3 7.203698e-06
graph12                 graph12 5.693820e-06
graph21                 graph21 3.134196e-06
orbit21                 orbit21 2.235797e-06
orbit37                 orbit37 1.881141e-06
orbit43                 orbit43 1.727313e-06
membership_s5     membership_s5 1.048405e-06
orbit26                 orbit26 4.212291e-07
orbit4                   orbit4 6.287444e-11
evcent                   evcent 5.706078e-12
orbit1                   orbit1 3.209661e-13
graph13                 graph13 0.000000e+00
graph15                 graph15 0.000000e+00
graph19                 graph19 0.000000e+00
graph23                 graph23 0.000000e+00
orbit0                   orbit0 0.000000e+00
orbit3                   orbit3 0.000000e+00
orbit8                   orbit8 0.000000e+00
orbit14                 orbit14 0.000000e+00
orbit16                 orbit16 0.000000e+00
orbit22                 orbit22 0.000000e+00
orbit23                 orbit23 0.000000e+00
orbit29                 orbit29 0.000000e+00
orbit34                 orbit34 0.000000e+00
orbit61                 orbit61 0.000000e+00
orbit72                 orbit72 0.000000e+00
AP                           AP 0.000000e+00
ecc                         ecc 0.000000e+00
eccrad                   eccrad 0.000000e+00
hubscore               hubscore 0.000000e+00
first                     first 0.000000e+00
upto_fourth         upto_fourth 0.000000e+00
second                   second 0.000000e+00
selfinter             selfinter 0.000000e+00
bigcom1                 bigcom1 0.000000e+00
bigcom2                 bigcom2 0.000000e+00
bigcom3                 bigcom3 0.000000e+00
bigcom4                 bigcom4 0.000000e+00
bigcom6                 bigcom6 0.000000e+00
bigcom8                 bigcom8 0.000000e+00
bigcom9                 bigcom9 0.000000e+00
bigcom11               bigcom11 0.000000e+00
bigcom13               bigcom13 0.000000e+00
bigcom15               bigcom15 0.000000e+00
bigcom16               bigcom16 0.000000e+00
bigcom21               bigcom21 0.000000e+00
bigcom22               bigcom22 0.000000e+00
bigcom24               bigcom24 0.000000e+00
bigcom28               bigcom28 0.000000e+00
bigcom30               bigcom30 0.000000e+00
bigcom31               bigcom31 0.000000e+00
bigcom32               bigcom32 0.000000e+00
bigcom33               bigcom33 0.000000e+00
bigcom34               bigcom34 0.000000e+00
bigcom36               bigcom36 0.000000e+00
bigcom37               bigcom37 0.000000e+00
bigcom38               bigcom38 0.000000e+00
bigcom39               bigcom39 0.000000e+00
bigcom40               bigcom40 0.000000e+00
bigcom43               bigcom43 0.000000e+00
bigcom44               bigcom44 0.000000e+00
bigcom46               bigcom46 0.000000e+00
bigcom47               bigcom47 0.000000e+00
bigcom49               bigcom49 0.000000e+00
bigcom50               bigcom50 0.000000e+00
bigcom51               bigcom51 0.000000e+00
bigcom52               bigcom52 0.000000e+00
bigcom54               bigcom54 0.000000e+00
bigcom56               bigcom56 0.000000e+00
bigcom62               bigcom62 0.000000e+00
bigcom66               bigcom66 0.000000e+00
bigcom68               bigcom68 0.000000e+00
bigcom69               bigcom69 0.000000e+00
bigcom71               bigcom71 0.000000e+00
bigcom72               bigcom72 0.000000e+00
bigcom73               bigcom73 0.000000e+00
bigcom74               bigcom74 0.000000e+00
bigcom75               bigcom75 0.000000e+00
bigcom76               bigcom76 0.000000e+00
bigcom77               bigcom77 0.000000e+00
bigcom79               bigcom79 0.000000e+00
bigcom80               bigcom80 0.000000e+00
bigcom82               bigcom82 0.000000e+00
bigcom83               bigcom83 0.000000e+00
bigcom84               bigcom84 0.000000e+00
bigcom85               bigcom85 0.000000e+00
bigcom87               bigcom87 0.000000e+00
bigcom89               bigcom89 0.000000e+00
bigcom91               bigcom91 0.000000e+00
bigcom92               bigcom92 0.000000e+00
bigcom93               bigcom93 0.000000e+00
bigcom96               bigcom96 0.000000e+00
bigcom97               bigcom97 0.000000e+00
bigcom98               bigcom98 0.000000e+00
bigcom99               bigcom99 0.000000e+00
bigcom101             bigcom101 0.000000e+00
bigcom104             bigcom104 0.000000e+00
bigcom106             bigcom106 0.000000e+00
bigcom109             bigcom109 0.000000e+00
bigcom113             bigcom113 0.000000e+00
bigcom116             bigcom116 0.000000e+00
bigcom120             bigcom120 0.000000e+00
bigcom123             bigcom123 0.000000e+00
bigcom126             bigcom126 0.000000e+00
bigcom127             bigcom127 0.000000e+00
bigcom137             bigcom137 0.000000e+00
bigcom139             bigcom139 0.000000e+00
bigcom140             bigcom140 0.000000e+00
bigcom143             bigcom143 0.000000e+00
bigcom145             bigcom145 0.000000e+00
bigcom146             bigcom146 0.000000e+00
bigcom147             bigcom147 0.000000e+00
bigcom149             bigcom149 0.000000e+00
bigcom153             bigcom153 0.000000e+00
bigcom154             bigcom154 0.000000e+00
bigcom156             bigcom156 0.000000e+00
bigcom157             bigcom157 0.000000e+00
bigcom158             bigcom158 0.000000e+00
bigcom160             bigcom160 0.000000e+00
bigcom161             bigcom161 0.000000e+00
bigcom162             bigcom162 0.000000e+00
bigcom164             bigcom164 0.000000e+00
bigcom166             bigcom166 0.000000e+00
bigcom167             bigcom167 0.000000e+00
bigcom171             bigcom171 0.000000e+00
bigcom173             bigcom173 0.000000e+00
bigcom175             bigcom175 0.000000e+00
bigcom176             bigcom176 0.000000e+00
bigcom177             bigcom177 0.000000e+00
bigcom178             bigcom178 0.000000e+00
bigcom180             bigcom180 0.000000e+00
bigcom181             bigcom181 0.000000e+00
bigcom184             bigcom184 0.000000e+00
bigcom186             bigcom186 0.000000e+00
bigcom187             bigcom187 0.000000e+00
bigcom189             bigcom189 0.000000e+00
bigcom194             bigcom194 0.000000e+00
bigcom195             bigcom195 0.000000e+00
bigcom196             bigcom196 0.000000e+00
bigcom204             bigcom204 0.000000e+00
bigcom205             bigcom205 0.000000e+00
bigcom212             bigcom212 0.000000e+00
bigcom214             bigcom214 0.000000e+00
bigcom222             bigcom222 0.000000e+00
bigcom223             bigcom223 0.000000e+00
bigcom226             bigcom226 0.000000e+00
bigcom227             bigcom227 0.000000e+00
bigcom229             bigcom229 0.000000e+00
bigcom233             bigcom233 0.000000e+00
bigcom236             bigcom236 0.000000e+00
bigcom237             bigcom237 0.000000e+00
bigcom246             bigcom246 0.000000e+00
bigcom248             bigcom248 0.000000e+00
bigcom249             bigcom249 0.000000e+00
bigcom250             bigcom250 0.000000e+00
bigcom254             bigcom254 0.000000e+00
bigcom266             bigcom266 0.000000e+00
bigcom269             bigcom269 0.000000e+00
bigcom272             bigcom272 0.000000e+00
bigcom274             bigcom274 0.000000e+00
bigcom281             bigcom281 0.000000e+00
bigcom291             bigcom291 0.000000e+00
bigcom292             bigcom292 0.000000e+00
bigcom295             bigcom295 0.000000e+00
bigcom299             bigcom299 0.000000e+00
bigcom301             bigcom301 0.000000e+00
bigcom306             bigcom306 0.000000e+00
bigcom309             bigcom309 0.000000e+00
bigcom314             bigcom314 0.000000e+00
bigcom321             bigcom321 0.000000e+00
bigcom341             bigcom341 0.000000e+00
bigcom350             bigcom350 0.000000e+00
bigcom353             bigcom353 0.000000e+00
bigcom359             bigcom359 0.000000e+00
bigcom363             bigcom363 0.000000e+00
bigcom365             bigcom365 0.000000e+00
bigcom385             bigcom385 0.000000e+00
bigcom386             bigcom386 0.000000e+00
bigcom408             bigcom408 0.000000e+00
bigcom412             bigcom412 0.000000e+00
bigcom480             bigcom480 0.000000e+00
membership_s1     membership_s1 0.000000e+00
membership_s3     membership_s3 0.000000e+00
membership_s4     membership_s4 0.000000e+00
membership_s6     membership_s6 0.000000e+00
membership_s7     membership_s7 0.000000e+00
membership_s8     membership_s8 0.000000e+00
membership_s9     membership_s9 0.000000e+00
membership_s11   membership_s11 0.000000e+00
membership_s12   membership_s12 0.000000e+00
membership_s14   membership_s14 0.000000e+00
membership_s15   membership_s15 0.000000e+00
membership_s16   membership_s16 0.000000e+00
membership_s17   membership_s17 0.000000e+00
membership_s18   membership_s18 0.000000e+00
membership_s20   membership_s20 0.000000e+00
membership_s21   membership_s21 0.000000e+00
membership_s22   membership_s22 0.000000e+00
membership_s24   membership_s24 0.000000e+00
membership_s25   membership_s25 0.000000e+00
membership_s26   membership_s26 0.000000e+00
membership_s27   membership_s27 0.000000e+00
membership_s28   membership_s28 0.000000e+00
membership_s30   membership_s30 0.000000e+00
membership_s31   membership_s31 0.000000e+00
membership_s32   membership_s32 0.000000e+00
membership_s33   membership_s33 0.000000e+00
membership_s36   membership_s36 0.000000e+00
membership_s37   membership_s37 0.000000e+00
[1] "Dataset: high_targets Model RF, run: 5 of 5 2015-06-17 22:58:17"
     |      Out-of-bag   |
Tree |      MSE  %Var(y) |
   1 |  0.00838   216.62 |
   2 | 0.005328   137.73 |
   3 | 0.005795   149.79 |
   4 | 0.005446   140.78 |
   5 | 0.005374   138.93 |
   6 | 0.005087   131.50 |
   7 | 0.004918   127.13 |
   8 | 0.004997   129.17 |
   9 | 0.004887   126.34 |
  10 | 0.004999   129.23 |
  11 | 0.005395   139.47 |
  12 | 0.005203   134.50 |
  13 | 0.005191   134.19 |
  14 |  0.00507   131.07 |
  15 | 0.004932   127.49 |
  16 | 0.004835   124.99 |
  17 | 0.004875   126.01 |
  18 | 0.004705   121.63 |
  19 | 0.004759   123.02 |
  20 | 0.004616   119.32 |
  21 | 0.004642   120.00 |
  22 | 0.004622   119.49 |
  23 | 0.004589   118.62 |
  24 | 0.004528   117.06 |
  25 | 0.004582   118.46 |
  26 | 0.004642   120.00 |
  27 | 0.004572   118.19 |
  28 |  0.00459   118.65 |
  29 |  0.00453   117.09 |
  30 | 0.004522   116.88 |
  31 |  0.00456   117.87 |
  32 | 0.004537   117.28 |
  33 | 0.004541   117.39 |
  34 |  0.00452   116.84 |
  35 | 0.004502   116.39 |
  36 | 0.004479   115.78 |
  37 | 0.004492   116.12 |
  38 | 0.004494   116.16 |
  39 | 0.004453   115.12 |
  40 |  0.00444   114.77 |
  41 | 0.004414   114.10 |
  42 | 0.004404   113.86 |
  43 | 0.004373   113.05 |
  44 | 0.004364   112.82 |
  45 |  0.00439   113.50 |
  46 | 0.004399   113.72 |
  47 | 0.004435   114.65 |
  48 | 0.004416   114.16 |
  49 | 0.004405   113.88 |
  50 | 0.004392   113.54 |
  51 | 0.004426   114.43 |
  52 | 0.004397   113.68 |
  53 | 0.004378   113.18 |
  54 | 0.004374   113.06 |
  55 | 0.004374   113.08 |
  56 | 0.004364   112.80 |
  57 | 0.004357   112.63 |
  58 | 0.004338   112.15 |
  59 | 0.004322   111.72 |
  60 | 0.004304   111.27 |
  61 | 0.004321   111.70 |
  62 | 0.004316   111.58 |
  63 | 0.004325   111.79 |
  64 | 0.004306   111.30 |
  65 | 0.004306   111.30 |
  66 | 0.004291   110.92 |
  67 | 0.004286   110.79 |
  68 | 0.004276   110.54 |
  69 | 0.004268   110.32 |
  70 | 0.004277   110.55 |
  71 |  0.00427   110.38 |
  72 | 0.004278   110.58 |
  73 | 0.004279   110.63 |
  74 | 0.004271   110.40 |
  75 | 0.004289   110.87 |
  76 | 0.004285   110.76 |
  77 | 0.004287   110.82 |
  78 | 0.004281   110.68 |
  79 | 0.004295   111.03 |
  80 | 0.004303   111.23 |
  81 | 0.004302   111.20 |
  82 | 0.004314   111.53 |
  83 | 0.004305   111.27 |
  84 | 0.004307   111.35 |
  85 | 0.004299   111.14 |
  86 | 0.004295   111.02 |
  87 |  0.00429   110.90 |
  88 | 0.004289   110.87 |
  89 |   0.0043   111.16 |
  90 | 0.004304   111.27 |
  91 |   0.0043   111.15 |
  92 | 0.004315   111.55 |
  93 | 0.004314   111.52 |
  94 | 0.004306   111.31 |
  95 |  0.00431   111.42 |
  96 | 0.004317   111.60 |
  97 | 0.004311   111.45 |
  98 | 0.004305   111.28 |
  99 | 0.004308   111.37 |
 100 | 0.004305   111.29 |
[1] "Random Forest variable coefficients"
                      %IncMSE IncNodePurity
graph5           0.000000e+00  2.710505e-22
graph6           0.000000e+00  0.000000e+00
graph7           0.000000e+00  1.642296e-02
graph8           1.891892e-04  2.000000e-02
graph9           0.000000e+00  0.000000e+00
graph10          2.115344e-04  1.906522e-02
graph11          2.627911e-04  1.893557e-02
graph12          3.108808e-04  3.820225e-02
graph13          2.103962e-04  2.712551e-02
graph14          3.743316e-04  1.911111e-02
graph15          0.000000e+00  8.131516e-22
graph16          0.000000e+00  9.285714e-03
graph17          0.000000e+00  1.734723e-20
graph18          2.659574e-05  1.333333e-02
graph19          0.000000e+00  2.710505e-22
graph20          5.235602e-05  9.166667e-03
graph21          0.000000e+00  2.710505e-22
graph22          0.000000e+00  3.523657e-21
graph23          2.415123e-04  2.698039e-02
graph24          0.000000e+00  1.734723e-20
graph25          7.367475e-04  2.679027e-02
graph26          0.000000e+00  3.026672e-04
graph27          7.316577e-04  1.054347e-02
graph28          8.333333e-05  1.777778e-02
graph29          0.000000e+00  0.000000e+00
orbit0           0.000000e+00  6.572976e-20
orbit1           1.048509e-04  2.753142e-02
orbit2           0.000000e+00  1.355253e-22
orbit3           0.000000e+00  1.355253e-22
orbit4           0.000000e+00  8.131516e-22
orbit5          -2.770083e-05  1.733333e-02
orbit6           0.000000e+00  5.421011e-22
orbit7           0.000000e+00  0.000000e+00
orbit8           4.569892e-04  5.274390e-05
orbit9           0.000000e+00  0.000000e+00
orbit10          0.000000e+00  2.710505e-22
orbit11          0.000000e+00  4.065758e-22
orbit12          0.000000e+00  2.710505e-22
orbit13          0.000000e+00  3.252607e-21
orbit14          0.000000e+00  1.734723e-20
orbit15          3.061316e-03  1.310756e-01
orbit16          0.000000e+00  0.000000e+00
orbit17          1.851852e-04  2.747024e-02
orbit18          3.104762e-04  2.191449e-02
orbit19          0.000000e+00  1.788934e-20
orbit20          1.593628e-04  2.677778e-02
orbit21         -2.583979e-05  5.241420e-04
orbit22          1.086957e-04  9.090909e-03
orbit23         -2.939447e-06  1.654726e-02
orbit24          8.073643e-05  1.018510e-01
orbit25          2.116402e-04  8.571429e-03
orbit26          4.134367e-04  2.357287e-03
orbit27          0.000000e+00  3.469447e-20
orbit28          7.518797e-05  9.375000e-03
orbit29          0.000000e+00  4.743385e-21
orbit30          1.875970e-04  2.625641e-02
orbit31          0.000000e+00  1.086913e-19
orbit32          5.449591e-05  2.509091e-02
orbit33          0.000000e+00  4.336809e-21
orbit34          5.159544e-04  5.442709e-02
orbit35          5.840501e-04  9.295382e-02
orbit36          3.369535e-04  1.904444e-02
orbit37          0.000000e+00  0.000000e+00
orbit38          1.306105e-03  1.228025e-02
orbit39          2.705093e-04  3.682890e-02
orbit40          0.000000e+00  4.065758e-22
orbit41          0.000000e+00  0.000000e+00
orbit42         -2.766927e-05  1.522572e-03
orbit43          0.000000e+00  2.710505e-22
orbit44          0.000000e+00  2.533333e-02
orbit45          1.305986e-04  2.214130e-03
orbit46          0.000000e+00  9.444444e-03
orbit47          1.525333e-04  7.441134e-03
orbit48          0.000000e+00  0.000000e+00
orbit49          0.000000e+00  0.000000e+00
orbit50          1.368844e-03  2.162509e-02
orbit51          0.000000e+00  1.306464e-19
orbit52          0.000000e+00  3.469447e-20
orbit53          0.000000e+00  6.613633e-20
orbit54          0.000000e+00  3.252607e-21
orbit55          3.009156e-04  1.047719e-02
orbit56          1.304960e-03  1.361923e-01
orbit57          0.000000e+00  0.000000e+00
orbit58          0.000000e+00  1.355253e-22
orbit59          2.155610e-04  3.246837e-03
orbit60          2.072539e-04  7.583494e-04
orbit61          0.000000e+00  0.000000e+00
orbit62          0.000000e+00  0.000000e+00
orbit63          2.071374e-03  6.571898e-02
orbit64          2.284264e-04  1.809524e-02
orbit65          7.586408e-04  1.608163e-02
orbit66          0.000000e+00  0.000000e+00
orbit67          0.000000e+00  4.065758e-22
orbit68          8.719870e-04  2.139073e-02
orbit69          0.000000e+00  1.843144e-20
orbit70          1.347709e-04  9.090909e-03
orbit71          0.000000e+00  0.000000e+00
orbit72          0.000000e+00  1.734723e-20
AP               0.000000e+00  0.000000e+00
bet              0.000000e+00  8.571429e-03
ecc              1.538472e-04  4.071429e-02
eccrad           0.000000e+00  0.000000e+00
close            0.000000e+00  1.615461e-19
constraint       1.120448e-04  8.571429e-03
coreness         0.000000e+00  0.000000e+00
knn              0.000000e+00  9.166667e-03
hubscore         0.000000e+00  0.000000e+00
pagerank         0.000000e+00  1.761829e-20
trans           -6.476684e-06  1.032778e-02
evcent           3.939647e-04  2.649425e-02
first            0.000000e+00  2.710505e-22
upto_second      0.000000e+00  1.355253e-22
upto_third       5.099685e-04  1.900538e-02
upto_fourth      4.353296e-04  6.695839e-02
upto_fifth       3.174502e-03  4.096865e-02
upto_sixth       0.000000e+00  0.000000e+00
second           1.772152e-04  2.550000e-02
third            7.860117e-05  9.885000e-02
fourth           2.456438e-03  8.491390e-02
fifth            3.558863e-03  1.893109e-01
sixth            3.642105e-03  7.855791e-02
ratio1           0.000000e+00  2.710505e-22
ratio2           7.673183e-04  6.033668e-02
ratio3           1.713249e-03  8.127116e-02
ratio4           5.277045e-05  1.555556e-02
ratio5           1.263569e-03  2.146203e-01
ratio6           3.694443e-03  7.987301e-02
selfinter        0.000000e+00  0.000000e+00
walktrap_vertex  2.621183e-05  7.198292e-02
bigcom1          0.000000e+00  0.000000e+00
bigcom2          0.000000e+00  0.000000e+00
bigcom3          0.000000e+00  0.000000e+00
bigcom4          0.000000e+00  0.000000e+00
bigcom6          0.000000e+00  0.000000e+00
bigcom8          0.000000e+00  0.000000e+00
bigcom9          0.000000e+00  0.000000e+00
bigcom11         0.000000e+00  0.000000e+00
bigcom13         0.000000e+00  0.000000e+00
bigcom15         0.000000e+00  0.000000e+00
bigcom16         0.000000e+00  0.000000e+00
bigcom21         0.000000e+00  0.000000e+00
bigcom22         0.000000e+00  2.710505e-22
bigcom24         0.000000e+00  0.000000e+00
bigcom26         0.000000e+00  0.000000e+00
bigcom28         0.000000e+00  0.000000e+00
bigcom30         0.000000e+00  0.000000e+00
bigcom31         0.000000e+00  0.000000e+00
bigcom32         0.000000e+00  0.000000e+00
bigcom33         0.000000e+00  0.000000e+00
bigcom34         0.000000e+00  0.000000e+00
bigcom36         0.000000e+00  0.000000e+00
bigcom37         0.000000e+00  0.000000e+00
bigcom38         0.000000e+00  0.000000e+00
bigcom39         0.000000e+00  0.000000e+00
bigcom40         0.000000e+00  0.000000e+00
bigcom43         0.000000e+00  0.000000e+00
bigcom44         0.000000e+00  0.000000e+00
bigcom46         0.000000e+00  0.000000e+00
bigcom47         0.000000e+00  0.000000e+00
bigcom49         0.000000e+00  0.000000e+00
bigcom50         0.000000e+00  0.000000e+00
bigcom51         0.000000e+00  0.000000e+00
bigcom52         0.000000e+00  0.000000e+00
bigcom54         0.000000e+00  0.000000e+00
bigcom56         0.000000e+00  0.000000e+00
bigcom62         0.000000e+00  0.000000e+00
bigcom66         0.000000e+00  0.000000e+00
bigcom68         0.000000e+00  0.000000e+00
bigcom69         0.000000e+00  0.000000e+00
bigcom71         0.000000e+00  0.000000e+00
bigcom72         0.000000e+00  0.000000e+00
bigcom73         0.000000e+00  0.000000e+00
bigcom74         0.000000e+00  0.000000e+00
bigcom75         0.000000e+00  0.000000e+00
bigcom76         0.000000e+00  0.000000e+00
bigcom77         0.000000e+00  0.000000e+00
bigcom79         0.000000e+00  0.000000e+00
bigcom80         0.000000e+00  0.000000e+00
bigcom82         0.000000e+00  0.000000e+00
bigcom83         0.000000e+00  0.000000e+00
bigcom84         0.000000e+00  0.000000e+00
bigcom85         0.000000e+00  0.000000e+00
bigcom87         0.000000e+00  0.000000e+00
bigcom89         0.000000e+00  0.000000e+00
bigcom91         0.000000e+00  0.000000e+00
bigcom92         0.000000e+00  0.000000e+00
bigcom93         0.000000e+00  0.000000e+00
bigcom96         0.000000e+00  0.000000e+00
bigcom97         0.000000e+00  0.000000e+00
bigcom98         0.000000e+00  0.000000e+00
bigcom99         0.000000e+00  0.000000e+00
bigcom101        0.000000e+00  3.199811e-01
bigcom104        0.000000e+00  0.000000e+00
bigcom106        0.000000e+00  0.000000e+00
bigcom109        0.000000e+00  0.000000e+00
bigcom113        0.000000e+00  0.000000e+00
bigcom116        0.000000e+00  0.000000e+00
bigcom120        0.000000e+00  0.000000e+00
bigcom123        0.000000e+00  0.000000e+00
bigcom126        0.000000e+00  0.000000e+00
bigcom127        0.000000e+00  0.000000e+00
bigcom137        0.000000e+00  0.000000e+00
bigcom139        0.000000e+00  0.000000e+00
bigcom140        0.000000e+00  0.000000e+00
bigcom143        0.000000e+00  0.000000e+00
bigcom145        0.000000e+00  0.000000e+00
bigcom146        0.000000e+00  0.000000e+00
bigcom147        0.000000e+00  0.000000e+00
bigcom149        0.000000e+00  0.000000e+00
bigcom153        0.000000e+00  0.000000e+00
bigcom154        0.000000e+00  0.000000e+00
bigcom156        0.000000e+00  0.000000e+00
bigcom157        0.000000e+00  0.000000e+00
bigcom158        0.000000e+00  0.000000e+00
bigcom160        0.000000e+00  0.000000e+00
bigcom161        0.000000e+00  0.000000e+00
bigcom162        0.000000e+00  0.000000e+00
bigcom164        0.000000e+00  0.000000e+00
bigcom166        0.000000e+00  0.000000e+00
bigcom167        0.000000e+00  0.000000e+00
bigcom171        0.000000e+00  0.000000e+00
bigcom173        0.000000e+00  0.000000e+00
bigcom175        0.000000e+00  0.000000e+00
bigcom176        0.000000e+00  0.000000e+00
bigcom177        0.000000e+00  0.000000e+00
bigcom178        0.000000e+00  0.000000e+00
bigcom180        0.000000e+00  0.000000e+00
bigcom181        0.000000e+00  0.000000e+00
bigcom184        0.000000e+00  0.000000e+00
bigcom186        0.000000e+00  0.000000e+00
bigcom187        0.000000e+00  0.000000e+00
bigcom189        0.000000e+00  0.000000e+00
bigcom194        0.000000e+00  0.000000e+00
bigcom195        0.000000e+00  2.710505e-22
bigcom196        0.000000e+00  0.000000e+00
bigcom204        0.000000e+00  0.000000e+00
bigcom205        0.000000e+00  0.000000e+00
bigcom212        0.000000e+00  0.000000e+00
bigcom214        0.000000e+00  0.000000e+00
bigcom222        0.000000e+00  0.000000e+00
bigcom223        0.000000e+00  0.000000e+00
bigcom226        0.000000e+00  0.000000e+00
bigcom227        0.000000e+00  0.000000e+00
bigcom229        0.000000e+00  0.000000e+00
bigcom233        0.000000e+00  0.000000e+00
bigcom236        0.000000e+00  0.000000e+00
bigcom237        0.000000e+00  0.000000e+00
bigcom246        0.000000e+00  0.000000e+00
bigcom248        0.000000e+00  0.000000e+00
bigcom249        0.000000e+00  0.000000e+00
bigcom250        0.000000e+00  0.000000e+00
bigcom254        0.000000e+00  0.000000e+00
bigcom266        0.000000e+00  0.000000e+00
bigcom269        0.000000e+00  0.000000e+00
bigcom272        0.000000e+00  0.000000e+00
bigcom274        0.000000e+00  0.000000e+00
bigcom281        0.000000e+00  0.000000e+00
bigcom291        0.000000e+00  0.000000e+00
bigcom292        0.000000e+00  0.000000e+00
bigcom295        0.000000e+00  0.000000e+00
bigcom299        0.000000e+00  0.000000e+00
bigcom301        0.000000e+00  0.000000e+00
bigcom306        0.000000e+00  0.000000e+00
bigcom309        0.000000e+00  0.000000e+00
bigcom314        0.000000e+00  0.000000e+00
bigcom321        0.000000e+00  0.000000e+00
bigcom341        0.000000e+00  0.000000e+00
bigcom350        0.000000e+00  0.000000e+00
bigcom353        0.000000e+00  0.000000e+00
bigcom359        0.000000e+00  0.000000e+00
bigcom363        0.000000e+00  0.000000e+00
bigcom365        0.000000e+00  0.000000e+00
bigcom385        0.000000e+00  0.000000e+00
bigcom386        0.000000e+00  0.000000e+00
bigcom408        0.000000e+00  0.000000e+00
bigcom412        0.000000e+00  0.000000e+00
bigcom480        0.000000e+00  0.000000e+00
spin_vertex      0.000000e+00  1.748276e-20
membership_s1    0.000000e+00  0.000000e+00
membership_s3    0.000000e+00  0.000000e+00
membership_s4    0.000000e+00  0.000000e+00
membership_s5    0.000000e+00  0.000000e+00
membership_s6    0.000000e+00  0.000000e+00
membership_s7    0.000000e+00  0.000000e+00
membership_s8    0.000000e+00  0.000000e+00
membership_s9    0.000000e+00  0.000000e+00
membership_s11   0.000000e+00  0.000000e+00
membership_s12   0.000000e+00  0.000000e+00
membership_s14   0.000000e+00  0.000000e+00
membership_s15   0.000000e+00  0.000000e+00
membership_s16   0.000000e+00  0.000000e+00
membership_s17   0.000000e+00  0.000000e+00
membership_s18   0.000000e+00  0.000000e+00
membership_s20   0.000000e+00  0.000000e+00
membership_s21   0.000000e+00  0.000000e+00
membership_s22   0.000000e+00  0.000000e+00
membership_s24   0.000000e+00  3.870906e-01
membership_s25   0.000000e+00  0.000000e+00
membership_s26   0.000000e+00  0.000000e+00
membership_s27   0.000000e+00  0.000000e+00
membership_s28   0.000000e+00  0.000000e+00
membership_s30   0.000000e+00  0.000000e+00
membership_s31   0.000000e+00  0.000000e+00
membership_s32   0.000000e+00  0.000000e+00
membership_s33   0.000000e+00  0.000000e+00
membership_s36   0.000000e+00  0.000000e+00
membership_s37   0.000000e+00  0.000000e+00
V1               2.426746e-04  3.583333e-02
V2               1.327646e-04  8.545263e-02
pdi              0.000000e+00  2.710505e-22
adhesion         0.000000e+00  2.710505e-22
cohesion         1.333333e-04  6.159052e-04
inner            2.860606e-04  1.683333e-02
outer            0.000000e+00  6.938894e-20
ioratio          0.000000e+00  2.991262e-02
comsize          2.243059e-05  1.480485e-02
[1] "Dataset: high_targets Model GLM, run: 5 of 5 2015-06-17 22:58:19"
[1] "glmnet variable coefficients"
                     [,1]          [,2]
(Intercept)     -5.547129  1.278108e+03
graph0           0.000000  0.000000e+00
graph1           0.000000  0.000000e+00
graph2           0.000000  0.000000e+00
graph3           0.000000  0.000000e+00
graph4           0.000000  0.000000e+00
graph5           0.000000  0.000000e+00
graph6           0.000000  0.000000e+00
graph7           0.000000  0.000000e+00
graph8           0.000000  0.000000e+00
graph9           0.000000  0.000000e+00
graph10          0.000000  0.000000e+00
graph11          0.000000  0.000000e+00
graph12          0.000000  0.000000e+00
graph13          0.000000  0.000000e+00
graph14          0.000000  0.000000e+00
graph15          0.000000  0.000000e+00
graph16          0.000000  0.000000e+00
graph17          0.000000  0.000000e+00
graph18          0.000000  0.000000e+00
graph19          0.000000  0.000000e+00
graph20          0.000000 -2.755900e-06
graph21          0.000000  0.000000e+00
graph22          0.000000  5.458602e-06
graph23          0.000000  0.000000e+00
graph24          0.000000  0.000000e+00
graph25          0.000000  0.000000e+00
graph26          0.000000  0.000000e+00
graph27          0.000000 -1.960438e-06
graph28          0.000000 -1.094998e-05
graph29          0.000000 -2.597639e-03
orbit0           0.000000  0.000000e+00
orbit1           0.000000  0.000000e+00
orbit2           0.000000  0.000000e+00
orbit3           0.000000  0.000000e+00
orbit4           0.000000  0.000000e+00
orbit5           0.000000  0.000000e+00
orbit6           0.000000  0.000000e+00
orbit7           0.000000  0.000000e+00
orbit8           0.000000  0.000000e+00
orbit9           0.000000  0.000000e+00
orbit10          0.000000  0.000000e+00
orbit11          0.000000  0.000000e+00
orbit12          0.000000  0.000000e+00
orbit13          0.000000  0.000000e+00
orbit14          0.000000  0.000000e+00
orbit15          0.000000  0.000000e+00
orbit16          0.000000  0.000000e+00
orbit17          0.000000  0.000000e+00
orbit18          0.000000  0.000000e+00
orbit19          0.000000  0.000000e+00
orbit20          0.000000 -3.339793e-10
orbit21          0.000000  0.000000e+00
orbit22          0.000000 -3.004295e-10
orbit23          0.000000  0.000000e+00
orbit24          0.000000  0.000000e+00
orbit25          0.000000  0.000000e+00
orbit26          0.000000  0.000000e+00
orbit27          0.000000 -1.580144e-08
orbit28          0.000000  0.000000e+00
orbit29          0.000000  5.050251e-07
orbit30          0.000000  0.000000e+00
orbit31          0.000000  0.000000e+00
orbit32          0.000000 -1.182286e-08
orbit33          0.000000  0.000000e+00
orbit34          0.000000  0.000000e+00
orbit35          0.000000 -1.103857e-06
orbit36          0.000000  3.107251e-08
orbit37          0.000000  0.000000e+00
orbit38          0.000000  0.000000e+00
orbit39          0.000000  0.000000e+00
orbit40          0.000000  0.000000e+00
orbit41          0.000000  0.000000e+00
orbit42          0.000000  0.000000e+00
orbit43          0.000000  1.349246e-05
orbit44          0.000000 -3.645278e-07
orbit45          0.000000 -1.164833e-05
orbit46          0.000000  1.504098e-06
orbit47          0.000000  0.000000e+00
orbit48          0.000000  0.000000e+00
orbit49          0.000000 -1.621698e-05
orbit50          0.000000 -3.875588e-07
orbit51          0.000000  6.094437e-07
orbit52          0.000000  0.000000e+00
orbit53          0.000000  0.000000e+00
orbit54          0.000000  1.303067e-05
orbit55          0.000000  4.012046e-06
orbit56          0.000000 -1.199922e-04
orbit57          0.000000  0.000000e+00
orbit58          0.000000 -6.619917e-07
orbit59          0.000000  1.109248e-05
orbit60          0.000000  0.000000e+00
orbit61          0.000000  0.000000e+00
orbit62          0.000000  0.000000e+00
orbit63          0.000000 -1.080343e-06
orbit64          0.000000  0.000000e+00
orbit65          0.000000  4.877923e-04
orbit66          0.000000  0.000000e+00
orbit67          0.000000  0.000000e+00
orbit68          0.000000 -2.540905e-05
orbit69          0.000000  0.000000e+00
orbit70          0.000000  0.000000e+00
orbit71          0.000000 -5.337833e-05
orbit72          0.000000 -2.591054e-03
AP               0.000000  3.425959e+00
bet              0.000000  0.000000e+00
ecc              0.000000  4.075150e-01
eccrad           0.000000  2.428747e+00
close            0.000000  0.000000e+00
constraint       0.000000  1.434540e+02
coreness         0.000000 -8.726821e-01
knn              0.000000  0.000000e+00
hubscore         0.000000  0.000000e+00
pagerank         0.000000 -9.367039e+02
trans            0.000000  1.488345e+00
evcent           0.000000  0.000000e+00
first            0.000000  0.000000e+00
upto_second      0.000000  0.000000e+00
upto_third       0.000000  3.438253e-04
upto_fourth      0.000000  4.033485e-03
upto_fifth       0.000000  1.401688e-02
upto_sixth       0.000000 -1.145413e-01
second           0.000000  0.000000e+00
third            0.000000  2.508907e-03
fourth           0.000000 -3.668281e-04
fifth            0.000000 -4.584703e-03
sixth            0.000000 -7.610799e-02
ratio1           0.000000  6.797080e-03
ratio2           0.000000 -6.310545e-04
ratio3           0.000000 -1.133891e+01
ratio4           0.000000  0.000000e+00
ratio5           0.000000  2.452922e+01
ratio6           0.000000  1.202672e-01
selfinter        0.000000 -5.785656e-01
walktrap_vertex  0.000000  7.492966e+00
bigcom1          0.000000  6.627871e-01
bigcom2          0.000000  0.000000e+00
bigcom3          0.000000  0.000000e+00
bigcom4          0.000000 -8.819819e-01
bigcom6          0.000000  0.000000e+00
bigcom8          0.000000  0.000000e+00
bigcom9          0.000000  0.000000e+00
bigcom11         0.000000  0.000000e+00
bigcom13         0.000000  0.000000e+00
bigcom15         0.000000  0.000000e+00
bigcom16         0.000000  0.000000e+00
bigcom21         0.000000 -2.284140e-02
bigcom22         0.000000  0.000000e+00
bigcom24         0.000000  0.000000e+00
bigcom26         0.000000  0.000000e+00
bigcom28         0.000000 -1.243805e-02
bigcom30         0.000000  0.000000e+00
bigcom31         0.000000  0.000000e+00
bigcom32         0.000000 -9.300087e-01
bigcom33         0.000000  0.000000e+00
bigcom34         0.000000  0.000000e+00
bigcom36         0.000000  0.000000e+00
bigcom37         0.000000  0.000000e+00
bigcom38         0.000000  0.000000e+00
bigcom39         0.000000  0.000000e+00
bigcom40         0.000000  1.575538e+00
bigcom43         0.000000  0.000000e+00
bigcom44         0.000000  0.000000e+00
bigcom46         0.000000  0.000000e+00
bigcom47         0.000000  0.000000e+00
bigcom49         0.000000  0.000000e+00
bigcom50         0.000000  0.000000e+00
bigcom51         0.000000  0.000000e+00
bigcom52         0.000000  0.000000e+00
bigcom54         0.000000  0.000000e+00
bigcom56         0.000000  0.000000e+00
bigcom62         0.000000  0.000000e+00
bigcom66         0.000000  0.000000e+00
bigcom68         0.000000  0.000000e+00
bigcom69         0.000000  0.000000e+00
bigcom71         0.000000  0.000000e+00
bigcom72         0.000000  0.000000e+00
bigcom73         0.000000  0.000000e+00
bigcom74         0.000000  0.000000e+00
bigcom75         0.000000  0.000000e+00
bigcom76         0.000000  0.000000e+00
bigcom77         0.000000  0.000000e+00
bigcom79         0.000000  0.000000e+00
bigcom80         0.000000  0.000000e+00
bigcom82         0.000000  0.000000e+00
bigcom83         0.000000  0.000000e+00
bigcom84         0.000000  0.000000e+00
bigcom85         0.000000  0.000000e+00
bigcom87         0.000000  0.000000e+00
bigcom89         0.000000  0.000000e+00
bigcom91         0.000000  0.000000e+00
bigcom92         0.000000 -5.444823e-01
bigcom93         0.000000  0.000000e+00
bigcom96         0.000000  0.000000e+00
bigcom97         0.000000  0.000000e+00
bigcom98         0.000000  0.000000e+00
bigcom99         0.000000  0.000000e+00
bigcom101        0.000000  0.000000e+00
bigcom104        0.000000  0.000000e+00
bigcom106        0.000000  0.000000e+00
bigcom109        0.000000  0.000000e+00
bigcom113        0.000000  0.000000e+00
bigcom116        0.000000  0.000000e+00
bigcom120        0.000000  0.000000e+00
bigcom123        0.000000  0.000000e+00
bigcom126        0.000000  0.000000e+00
bigcom127        0.000000  0.000000e+00
bigcom137        0.000000  0.000000e+00
bigcom139        0.000000  0.000000e+00
bigcom140        0.000000  0.000000e+00
bigcom143        0.000000  0.000000e+00
bigcom145        0.000000  0.000000e+00
bigcom146        0.000000  0.000000e+00
bigcom147        0.000000  0.000000e+00
bigcom149        0.000000  0.000000e+00
bigcom153        0.000000  0.000000e+00
bigcom154        0.000000  0.000000e+00
bigcom156        0.000000  0.000000e+00
bigcom157        0.000000  0.000000e+00
bigcom158        0.000000  0.000000e+00
bigcom160        0.000000  0.000000e+00
bigcom161        0.000000  0.000000e+00
bigcom162        0.000000  0.000000e+00
bigcom164        0.000000  0.000000e+00
bigcom166        0.000000  0.000000e+00
bigcom167        0.000000  0.000000e+00
bigcom171        0.000000  0.000000e+00
bigcom173        0.000000  0.000000e+00
bigcom175        0.000000  0.000000e+00
bigcom176        0.000000  0.000000e+00
bigcom177        0.000000  0.000000e+00
bigcom178        0.000000  0.000000e+00
bigcom180        0.000000  0.000000e+00
bigcom181        0.000000  0.000000e+00
bigcom184        0.000000  0.000000e+00
bigcom186        0.000000  0.000000e+00
bigcom187        0.000000  0.000000e+00
bigcom189        0.000000  0.000000e+00
bigcom194        0.000000  0.000000e+00
bigcom195        0.000000  0.000000e+00
bigcom196        0.000000  0.000000e+00
bigcom204        0.000000 -2.289489e-01
bigcom205        0.000000  0.000000e+00
bigcom212        0.000000  0.000000e+00
bigcom214        0.000000  0.000000e+00
bigcom222        0.000000  0.000000e+00
bigcom223        0.000000  0.000000e+00
bigcom226        0.000000  0.000000e+00
bigcom227        0.000000  0.000000e+00
bigcom229        0.000000  0.000000e+00
bigcom233        0.000000  0.000000e+00
bigcom236        0.000000  0.000000e+00
bigcom237        0.000000  0.000000e+00
bigcom246        0.000000  0.000000e+00
bigcom248        0.000000  0.000000e+00
bigcom249        0.000000  0.000000e+00
bigcom250        0.000000  0.000000e+00
bigcom254        0.000000  0.000000e+00
bigcom266        0.000000  0.000000e+00
bigcom269        0.000000  0.000000e+00
bigcom272        0.000000  0.000000e+00
bigcom274        0.000000  0.000000e+00
bigcom281        0.000000  0.000000e+00
bigcom291        0.000000  0.000000e+00
bigcom292        0.000000  0.000000e+00
bigcom295        0.000000  0.000000e+00
bigcom299        0.000000  0.000000e+00
bigcom301        0.000000  0.000000e+00
bigcom306        0.000000  0.000000e+00
bigcom309        0.000000  0.000000e+00
bigcom314        0.000000  0.000000e+00
bigcom321        0.000000  0.000000e+00
bigcom341        0.000000  0.000000e+00
bigcom350        0.000000  0.000000e+00
bigcom353        0.000000  0.000000e+00
bigcom359        0.000000  0.000000e+00
bigcom363        0.000000  0.000000e+00
bigcom365        0.000000  0.000000e+00
bigcom385        0.000000  0.000000e+00
bigcom386        0.000000  0.000000e+00
bigcom408        0.000000  0.000000e+00
bigcom412        0.000000  0.000000e+00
bigcom480        0.000000  0.000000e+00
spin_vertex      0.000000 -8.799574e+00
membership_s1    0.000000 -4.507809e-01
membership_s3    0.000000  0.000000e+00
membership_s4    0.000000  1.132156e+00
membership_s5    0.000000 -1.485951e+00
membership_s6    0.000000 -2.600135e+00
membership_s7    0.000000 -1.383640e+00
membership_s8    0.000000  0.000000e+00
membership_s9    0.000000  0.000000e+00
membership_s11   0.000000  0.000000e+00
membership_s12   0.000000  0.000000e+00
membership_s14   0.000000  0.000000e+00
membership_s15   0.000000 -3.388256e-01
membership_s16   0.000000  0.000000e+00
membership_s17   0.000000  0.000000e+00
membership_s18   0.000000  0.000000e+00
membership_s20   0.000000  0.000000e+00
membership_s21   0.000000  0.000000e+00
membership_s22   0.000000  0.000000e+00
membership_s24   0.000000  1.231791e+01
membership_s25   0.000000  0.000000e+00
membership_s26   0.000000  0.000000e+00
membership_s27   0.000000  0.000000e+00
membership_s28   0.000000  0.000000e+00
membership_s30   0.000000  7.760592e-01
membership_s31   0.000000 -3.884342e-01
membership_s32   0.000000 -3.450129e-02
membership_s33   0.000000  0.000000e+00
membership_s36   0.000000  1.847095e+00
membership_s37   0.000000  0.000000e+00
V1               0.000000  1.377281e+01
V2               0.000000  4.501816e+00
pdi              0.000000  0.000000e+00
adhesion         0.000000  4.051115e-04
cohesion         0.000000 -8.009803e-04
inner            0.000000 -6.265330e-05
outer            0.000000  0.000000e+00
ioratio          0.000000  4.696736e+00
comsize          0.000000 -8.827884e-06
[1] "Dataset: high_targets Model GBM, refit model on training data 2015-06-17 22:58:23"
Iter   TrainDeviance   ValidDeviance   StepSize   Improve
     1        0.0522            -nan     0.0100   -0.0000
     2        0.0507            -nan     0.0100   -0.0000
     3        0.0481            -nan     0.0100   -0.0001
     4        0.0472            -nan     0.0100   -0.0001
     5        0.0451            -nan     0.0100    0.0006
     6        0.0448            -nan     0.0100   -0.0000
     7        0.0443            -nan     0.0100   -0.0000
     8        0.0433            -nan     0.0100   -0.0000
     9        0.0423            -nan     0.0100   -0.0001
    10        0.0423            -nan     0.0100   -0.0000
    20        0.0352            -nan     0.0100   -0.0000
    40        0.0286            -nan     0.0100   -0.0000
    60        0.0254            -nan     0.0100   -0.0000
    80        0.0218            -nan     0.0100   -0.0000
   100        0.0192            -nan     0.0100   -0.0000
   120        0.0175            -nan     0.0100   -0.0000
   128        0.0169            -nan     0.0100    0.0000

[1] "GBM variable coefficients"
                            var      rel.inf
ratio5                   ratio5 1.992125e+01
orbit24                 orbit24 1.065403e+01
outer                     outer 8.566037e+00
orbit63                 orbit63 8.006851e+00
orbit56                 orbit56 6.599214e+00
inner                     inner 6.516458e+00
comsize                 comsize 6.330439e+00
V2                           V2 5.919553e+00
walktrap_vertex walktrap_vertex 4.229128e+00
spin_vertex         spin_vertex 2.680423e+00
selfinter             selfinter 2.161353e+00
orbit25                 orbit25 1.980761e+00
pdi                         pdi 1.666440e+00
orbit65                 orbit65 1.132009e+00
orbit39                 orbit39 1.024488e+00
graph0                   graph0 8.562441e-01
knn                         knn 8.343290e-01
orbit27                 orbit27 8.197897e-01
bet                         bet 6.315302e-01
third                     third 5.628520e-01
membership_s30   membership_s30 5.253680e-01
trans                     trans 5.004829e-01
graph1                   graph1 4.815859e-01
constraint           constraint 4.683815e-01
orbit49                 orbit49 4.431044e-01
graph15                 graph15 4.183513e-01
ratio4                   ratio4 4.120884e-01
graph8                   graph8 3.569725e-01
orbit62                 orbit62 3.371418e-01
fourth                   fourth 3.261119e-01
graph20                 graph20 3.199618e-01
orbit47                 orbit47 2.797122e-01
orbit19                 orbit19 2.766555e-01
orbit20                 orbit20 2.761679e-01
orbit23                 orbit23 2.686272e-01
ratio2                   ratio2 2.603334e-01
V1                           V1 2.598586e-01
graph9                   graph9 2.590695e-01
graph6                   graph6 2.545322e-01
graph22                 graph22 2.476420e-01
graph10                 graph10 2.216035e-01
orbit4                   orbit4 2.196253e-01
graph13                 graph13 2.015701e-01
orbit66                 orbit66 1.993455e-01
orbit22                 orbit22 1.949477e-01
graph28                 graph28 1.851313e-01
orbit2                   orbit2 1.765484e-01
orbit41                 orbit41 1.485169e-01
cohesion               cohesion 1.263545e-01
orbit30                 orbit30 1.239676e-01
orbit15                 orbit15 2.185826e-02
orbit51                 orbit51 1.988576e-02
ratio1                   ratio1 1.488509e-02
orbit59                 orbit59 1.038164e-02
pagerank               pagerank 7.608767e-03
graph4                   graph4 6.221384e-03
orbit36                 orbit36 5.603836e-03
orbit12                 orbit12 5.564878e-03
graph16                 graph16 4.723437e-03
orbit45                 orbit45 3.834718e-03
graph5                   graph5 3.657060e-03
graph14                 graph14 2.930962e-03
ratio6                   ratio6 2.920430e-03
orbit46                 orbit46 2.486995e-03
fifth                     fifth 2.241662e-03
orbit38                 orbit38 2.011426e-03
orbit18                 orbit18 1.830681e-03
orbit69                 orbit69 1.595511e-03
sixth                     sixth 1.585084e-03
ratio3                   ratio3 1.561041e-03
orbit37                 orbit37 1.459061e-03
upto_fifth           upto_fifth 1.008845e-03
graph29                 graph29 9.608746e-04
orbit57                 orbit57 7.249985e-04
orbit35                 orbit35 6.661824e-04
graph11                 graph11 6.643011e-04
upto_sixth           upto_sixth 6.204034e-04
orbit44                 orbit44 6.043131e-04
orbit70                 orbit70 5.533590e-04
orbit58                 orbit58 4.931972e-04
graph23                 graph23 4.879735e-04
orbit71                 orbit71 4.425618e-04
adhesion               adhesion 4.214655e-04
orbit21                 orbit21 3.952195e-04
bigcom1                 bigcom1 3.825577e-04
orbit9                   orbit9 3.195680e-04
graph27                 graph27 3.079362e-04
orbit28                 orbit28 2.743053e-04
graph7                   graph7 2.502088e-04
graph26                 graph26 2.330426e-04
orbit11                 orbit11 2.059909e-04
graph3                   graph3 1.774251e-04
graph24                 graph24 1.708135e-04
orbit54                 orbit54 1.525984e-04
orbit16                 orbit16 1.413992e-04
orbit31                 orbit31 1.401160e-04
orbit7                   orbit7 1.236885e-04
ioratio                 ioratio 1.198654e-04
orbit40                 orbit40 1.191588e-04
orbit42                 orbit42 1.180114e-04
AP                           AP 1.124090e-04
orbit50                 orbit50 1.053644e-04
orbit26                 orbit26 1.050969e-04
orbit6                   orbit6 9.726910e-05
graph18                 graph18 8.619422e-05
orbit33                 orbit33 8.545007e-05
orbit52                 orbit52 5.998078e-05
coreness               coreness 5.535043e-05
bigcom4                 bigcom4 5.479172e-05
graph2                   graph2 4.837374e-05
orbit55                 orbit55 2.732239e-05
hubscore               hubscore 2.631441e-05
orbit5                   orbit5 2.572508e-05
upto_third           upto_third 1.125139e-05
orbit1                   orbit1 1.106024e-05
ecc                         ecc 9.427242e-06
close                     close 8.610330e-06
graph21                 graph21 5.686346e-06
orbit53                 orbit53 4.116806e-13
orbit13                 orbit13 1.451134e-13
graph12                 graph12 0.000000e+00
graph17                 graph17 0.000000e+00
graph19                 graph19 0.000000e+00
graph25                 graph25 0.000000e+00
orbit0                   orbit0 0.000000e+00
orbit3                   orbit3 0.000000e+00
orbit8                   orbit8 0.000000e+00
orbit10                 orbit10 0.000000e+00
orbit14                 orbit14 0.000000e+00
orbit17                 orbit17 0.000000e+00
orbit29                 orbit29 0.000000e+00
orbit32                 orbit32 0.000000e+00
orbit34                 orbit34 0.000000e+00
orbit43                 orbit43 0.000000e+00
orbit48                 orbit48 0.000000e+00
orbit60                 orbit60 0.000000e+00
orbit61                 orbit61 0.000000e+00
orbit64                 orbit64 0.000000e+00
orbit67                 orbit67 0.000000e+00
orbit68                 orbit68 0.000000e+00
orbit72                 orbit72 0.000000e+00
eccrad                   eccrad 0.000000e+00
evcent                   evcent 0.000000e+00
first                     first 0.000000e+00
upto_second         upto_second 0.000000e+00
upto_fourth         upto_fourth 0.000000e+00
second                   second 0.000000e+00
bigcom2                 bigcom2 0.000000e+00
bigcom3                 bigcom3 0.000000e+00
bigcom6                 bigcom6 0.000000e+00
bigcom8                 bigcom8 0.000000e+00
bigcom9                 bigcom9 0.000000e+00
bigcom11               bigcom11 0.000000e+00
bigcom13               bigcom13 0.000000e+00
bigcom15               bigcom15 0.000000e+00
bigcom16               bigcom16 0.000000e+00
bigcom21               bigcom21 0.000000e+00
bigcom22               bigcom22 0.000000e+00
bigcom24               bigcom24 0.000000e+00
bigcom26               bigcom26 0.000000e+00
bigcom28               bigcom28 0.000000e+00
bigcom30               bigcom30 0.000000e+00
bigcom31               bigcom31 0.000000e+00
bigcom32               bigcom32 0.000000e+00
bigcom33               bigcom33 0.000000e+00
bigcom34               bigcom34 0.000000e+00
bigcom36               bigcom36 0.000000e+00
bigcom37               bigcom37 0.000000e+00
bigcom38               bigcom38 0.000000e+00
bigcom39               bigcom39 0.000000e+00
bigcom40               bigcom40 0.000000e+00
bigcom43               bigcom43 0.000000e+00
bigcom44               bigcom44 0.000000e+00
bigcom46               bigcom46 0.000000e+00
bigcom47               bigcom47 0.000000e+00
bigcom49               bigcom49 0.000000e+00
bigcom50               bigcom50 0.000000e+00
bigcom51               bigcom51 0.000000e+00
bigcom52               bigcom52 0.000000e+00
bigcom54               bigcom54 0.000000e+00
bigcom56               bigcom56 0.000000e+00
bigcom62               bigcom62 0.000000e+00
bigcom66               bigcom66 0.000000e+00
bigcom68               bigcom68 0.000000e+00
bigcom69               bigcom69 0.000000e+00
bigcom71               bigcom71 0.000000e+00
bigcom72               bigcom72 0.000000e+00
bigcom73               bigcom73 0.000000e+00
bigcom74               bigcom74 0.000000e+00
bigcom75               bigcom75 0.000000e+00
bigcom76               bigcom76 0.000000e+00
bigcom77               bigcom77 0.000000e+00
bigcom79               bigcom79 0.000000e+00
bigcom80               bigcom80 0.000000e+00
bigcom82               bigcom82 0.000000e+00
bigcom83               bigcom83 0.000000e+00
bigcom84               bigcom84 0.000000e+00
bigcom85               bigcom85 0.000000e+00
bigcom87               bigcom87 0.000000e+00
bigcom89               bigcom89 0.000000e+00
bigcom91               bigcom91 0.000000e+00
bigcom92               bigcom92 0.000000e+00
bigcom93               bigcom93 0.000000e+00
bigcom96               bigcom96 0.000000e+00
bigcom97               bigcom97 0.000000e+00
bigcom98               bigcom98 0.000000e+00
bigcom99               bigcom99 0.000000e+00
bigcom101             bigcom101 0.000000e+00
bigcom104             bigcom104 0.000000e+00
bigcom106             bigcom106 0.000000e+00
bigcom109             bigcom109 0.000000e+00
bigcom113             bigcom113 0.000000e+00
bigcom116             bigcom116 0.000000e+00
bigcom120             bigcom120 0.000000e+00
bigcom123             bigcom123 0.000000e+00
bigcom126             bigcom126 0.000000e+00
bigcom127             bigcom127 0.000000e+00
bigcom137             bigcom137 0.000000e+00
bigcom139             bigcom139 0.000000e+00
bigcom140             bigcom140 0.000000e+00
bigcom143             bigcom143 0.000000e+00
bigcom145             bigcom145 0.000000e+00
bigcom146             bigcom146 0.000000e+00
bigcom147             bigcom147 0.000000e+00
bigcom149             bigcom149 0.000000e+00
bigcom153             bigcom153 0.000000e+00
bigcom154             bigcom154 0.000000e+00
bigcom156             bigcom156 0.000000e+00
bigcom157             bigcom157 0.000000e+00
bigcom158             bigcom158 0.000000e+00
bigcom160             bigcom160 0.000000e+00
bigcom161             bigcom161 0.000000e+00
bigcom162             bigcom162 0.000000e+00
bigcom164             bigcom164 0.000000e+00
bigcom166             bigcom166 0.000000e+00
bigcom167             bigcom167 0.000000e+00
bigcom171             bigcom171 0.000000e+00
bigcom173             bigcom173 0.000000e+00
bigcom175             bigcom175 0.000000e+00
bigcom176             bigcom176 0.000000e+00
bigcom177             bigcom177 0.000000e+00
bigcom178             bigcom178 0.000000e+00
bigcom180             bigcom180 0.000000e+00
bigcom181             bigcom181 0.000000e+00
bigcom184             bigcom184 0.000000e+00
bigcom186             bigcom186 0.000000e+00
bigcom187             bigcom187 0.000000e+00
bigcom189             bigcom189 0.000000e+00
bigcom194             bigcom194 0.000000e+00
bigcom195             bigcom195 0.000000e+00
bigcom196             bigcom196 0.000000e+00
bigcom204             bigcom204 0.000000e+00
bigcom205             bigcom205 0.000000e+00
bigcom212             bigcom212 0.000000e+00
bigcom214             bigcom214 0.000000e+00
bigcom222             bigcom222 0.000000e+00
bigcom223             bigcom223 0.000000e+00
bigcom226             bigcom226 0.000000e+00
bigcom227             bigcom227 0.000000e+00
bigcom229             bigcom229 0.000000e+00
bigcom233             bigcom233 0.000000e+00
bigcom236             bigcom236 0.000000e+00
bigcom237             bigcom237 0.000000e+00
bigcom246             bigcom246 0.000000e+00
bigcom248             bigcom248 0.000000e+00
bigcom249             bigcom249 0.000000e+00
bigcom250             bigcom250 0.000000e+00
bigcom254             bigcom254 0.000000e+00
bigcom266             bigcom266 0.000000e+00
bigcom269             bigcom269 0.000000e+00
bigcom272             bigcom272 0.000000e+00
bigcom274             bigcom274 0.000000e+00
bigcom281             bigcom281 0.000000e+00
bigcom291             bigcom291 0.000000e+00
bigcom292             bigcom292 0.000000e+00
bigcom295             bigcom295 0.000000e+00
bigcom299             bigcom299 0.000000e+00
bigcom301             bigcom301 0.000000e+00
bigcom306             bigcom306 0.000000e+00
bigcom309             bigcom309 0.000000e+00
bigcom314             bigcom314 0.000000e+00
bigcom321             bigcom321 0.000000e+00
bigcom341             bigcom341 0.000000e+00
bigcom350             bigcom350 0.000000e+00
bigcom353             bigcom353 0.000000e+00
bigcom359             bigcom359 0.000000e+00
bigcom363             bigcom363 0.000000e+00
bigcom365             bigcom365 0.000000e+00
bigcom385             bigcom385 0.000000e+00
bigcom386             bigcom386 0.000000e+00
bigcom408             bigcom408 0.000000e+00
bigcom412             bigcom412 0.000000e+00
bigcom480             bigcom480 0.000000e+00
membership_s1     membership_s1 0.000000e+00
membership_s3     membership_s3 0.000000e+00
membership_s4     membership_s4 0.000000e+00
membership_s5     membership_s5 0.000000e+00
membership_s6     membership_s6 0.000000e+00
membership_s7     membership_s7 0.000000e+00
membership_s8     membership_s8 0.000000e+00
membership_s9     membership_s9 0.000000e+00
membership_s11   membership_s11 0.000000e+00
membership_s12   membership_s12 0.000000e+00
membership_s14   membership_s14 0.000000e+00
membership_s15   membership_s15 0.000000e+00
membership_s16   membership_s16 0.000000e+00
membership_s17   membership_s17 0.000000e+00
membership_s18   membership_s18 0.000000e+00
membership_s20   membership_s20 0.000000e+00
membership_s21   membership_s21 0.000000e+00
membership_s22   membership_s22 0.000000e+00
membership_s24   membership_s24 0.000000e+00
membership_s25   membership_s25 0.000000e+00
membership_s26   membership_s26 0.000000e+00
membership_s27   membership_s27 0.000000e+00
membership_s28   membership_s28 0.000000e+00
membership_s31   membership_s31 0.000000e+00
membership_s32   membership_s32 0.000000e+00
membership_s33   membership_s33 0.000000e+00
membership_s36   membership_s36 0.000000e+00
membership_s37   membership_s37 0.000000e+00
[1] "All"
[1] 0.9996785
[1] 6.578295
[1] "Dataset: high_targets Model RF, refit model on training data 2015-06-17 22:58:39"
     |      Out-of-bag   |
Tree |      MSE  %Var(y) |
   1 | 0.008403   210.76 |
   2 | 0.009379   235.23 |
   3 | 0.007407   185.78 |
   4 | 0.006366   159.66 |
   5 | 0.007384   185.19 |
   6 | 0.007472   187.39 |
   7 | 0.007547   189.29 |
   8 | 0.007248   181.78 |
   9 |   0.0068   170.54 |
  10 | 0.006281   157.53 |
  11 |  0.00567   142.21 |
  12 | 0.005395   135.30 |
  13 | 0.005312   133.22 |
  14 | 0.005336   133.82 |
  15 | 0.005343   134.01 |
  16 |  0.00522   130.91 |
  17 | 0.005132   128.70 |
  18 | 0.005158   129.36 |
  19 | 0.005139   128.89 |
  20 | 0.005098   127.86 |
  21 |  0.00514   128.92 |
  22 | 0.005097   127.82 |
  23 | 0.005122   128.46 |
  24 | 0.005116   128.30 |
  25 | 0.005023   125.99 |
  26 | 0.004988   125.10 |
  27 | 0.004954   124.24 |
  28 | 0.004887   122.57 |
  29 | 0.004851   121.66 |
  30 | 0.004809   120.62 |
  31 | 0.004786   120.03 |
  32 | 0.004751   119.16 |
  33 | 0.004747   119.06 |
  34 |  0.00473   118.63 |
  35 | 0.004712   118.18 |
  36 | 0.004706   118.02 |
  37 | 0.004731   118.65 |
  38 | 0.004687   117.55 |
  39 |  0.00467   117.12 |
  40 | 0.004671   117.14 |
  41 | 0.004695   117.74 |
  42 | 0.004682   117.42 |
  43 |  0.00465   116.61 |
  44 | 0.004668   117.08 |
  45 | 0.004684   117.49 |
  46 | 0.004719   118.35 |
  47 | 0.004724   118.48 |
  48 | 0.004707   118.05 |
  49 | 0.004707   118.06 |
  50 |   0.0047   117.89 |
  51 | 0.004691   117.65 |
  52 | 0.004653   116.71 |
  53 | 0.004637   116.29 |
  54 | 0.004645   116.49 |
  55 | 0.004613   115.70 |
  56 | 0.004623   115.94 |
  57 |  0.00463   116.11 |
  58 | 0.004653   116.70 |
  59 | 0.004661   116.91 |
  60 | 0.004657   116.79 |
  61 | 0.004654   116.72 |
  62 | 0.004649   116.60 |
  63 | 0.004654   116.71 |
  64 | 0.004647   116.55 |
  65 | 0.004645   116.49 |
  66 | 0.004633   116.20 |
  67 | 0.004624   115.98 |
  68 | 0.004625   115.99 |
  69 | 0.004622   115.93 |
  70 | 0.004625   115.99 |
  71 | 0.004618   115.82 |
  72 | 0.004611   115.65 |
  73 | 0.004617   115.80 |
  74 | 0.004633   116.21 |
  75 | 0.004644   116.47 |
  76 | 0.004637   116.30 |
  77 | 0.004646   116.52 |
  78 | 0.004621   115.91 |
  79 | 0.004641   116.40 |
  80 | 0.004622   115.93 |
  81 | 0.004627   116.04 |
  82 | 0.004636   116.28 |
  83 | 0.004625   116.00 |
  84 | 0.004613   115.70 |
  85 | 0.004595   115.25 |
  86 | 0.004593   115.20 |
  87 | 0.004583   114.94 |
  88 | 0.004575   114.75 |
  89 | 0.004576   114.76 |
  90 |   0.0046   115.37 |
  91 | 0.004589   115.08 |
  92 | 0.004577   114.80 |
  93 | 0.004574   114.71 |
  94 |   0.0046   115.37 |
  95 | 0.004591   115.14 |
  96 | 0.004581   114.90 |
  97 | 0.004578   114.81 |
  98 | 0.004581   114.88 |
  99 | 0.004577   114.80 |
 100 | 0.004572   114.66 |
[1] "Random Forest variable coefficients"
                      %IncMSE IncNodePurity
graph0           5.696203e-04  1.189245e-02
graph1           4.042659e-04  3.777174e-02
graph2           0.000000e+00  0.000000e+00
graph3           4.595186e-04  9.890110e-03
graph4           2.141328e-05  1.840000e-02
graph5           0.000000e+00  0.000000e+00
graph6           1.476793e-04  1.789474e-02
graph7           5.240271e-04  7.397172e-04
graph8           0.000000e+00  0.000000e+00
graph9           0.000000e+00  7.806256e-20
graph10          2.543434e-03  1.061469e-01
graph11          3.505217e-04  6.223966e-02
graph12          1.089325e-04  9.230769e-03
graph13          9.210526e-04  9.949749e-03
graph14          0.000000e+00  6.505213e-21
graph15          1.123596e-04  9.375000e-03
graph16          2.178649e-05  1.777778e-02
graph17          2.654867e-04  9.900000e-03
graph18          5.607628e-04  1.979130e-02
graph19          0.000000e+00  1.626303e-21
graph20         -2.257336e-05  3.507576e-02
graph21          0.000000e+00  0.000000e+00
graph22          1.762115e-04  9.900000e-03
graph23          2.728505e-04  4.778266e-02
graph24          0.000000e+00  0.000000e+00
graph25          4.932842e-04  3.117353e-02
graph26          6.405563e-05  2.909091e-02
graph27          4.146668e-04  4.374149e-03
graph28          0.000000e+00  0.000000e+00
graph29          2.155172e-05  1.428571e-02
orbit0           6.489842e-05  2.428571e-03
orbit1           1.691332e-04  1.840000e-02
orbit2           1.163265e-03  4.810427e-03
orbit3           0.000000e+00  1.040834e-19
orbit4           1.101322e-04  2.265142e-03
orbit5           8.624471e-04  2.658854e-02
orbit6           0.000000e+00  0.000000e+00
orbit7           0.000000e+00  8.239937e-20
orbit8           0.000000e+00  1.008308e-19
orbit9           5.764967e-04  9.883721e-03
orbit10          0.000000e+00  1.084202e-21
orbit11          0.000000e+00  1.084202e-21
orbit12          0.000000e+00  1.409463e-19
orbit13          5.752212e-04  1.152596e-02
orbit14          1.301518e-04  1.636364e-02
orbit15          1.090600e-03  1.106468e-02
orbit16          5.855856e-04  2.881579e-02
orbit17          0.000000e+00  3.577867e-20
orbit18          1.604174e-03  1.873346e-02
orbit19          0.000000e+00  1.750000e-02
orbit20          4.615385e-04  3.538764e-02
orbit21          8.320422e-04  1.811355e-02
orbit22          2.257108e-05  3.214286e-02
orbit23          5.918367e-04  1.548814e-04
orbit24          1.186544e-04  2.076425e-01
orbit25          6.297269e-04  3.652563e-02
orbit26          5.592841e-04  9.902913e-03
orbit27          5.101117e-03  2.188276e-02
orbit28          1.495767e-04  3.766667e-02
orbit29          0.000000e+00  0.000000e+00
orbit30          0.000000e+00  0.000000e+00
orbit31          4.310345e-05  1.636364e-02
orbit32         -5.387931e-06  1.273810e-02
orbit33          0.000000e+00  4.336809e-21
orbit34          6.356065e-05  1.885621e-02
orbit35          4.366812e-04  1.891525e-02
orbit36          2.400155e-04  6.228571e-02
orbit37          0.000000e+00  0.000000e+00
orbit38          2.173913e-05  7.326757e-04
orbit39          3.399567e-05  1.763430e-02
orbit40          0.000000e+00  3.241764e-19
orbit41          0.000000e+00  0.000000e+00
orbit42          8.639309e-05  2.082925e-03
orbit43          6.929047e-06  2.229730e-03
orbit44          0.000000e+00  0.000000e+00
orbit45          6.651885e-05  9.411765e-03
orbit46          6.116870e-04  4.951265e-02
orbit47          3.742919e-04  4.377182e-02
orbit48          0.000000e+00  0.000000e+00
orbit49          8.146160e-04  1.135457e-01
orbit50          5.743127e-05  3.107539e-02
orbit51          0.000000e+00  0.000000e+00
orbit52          4.310345e-05  9.444444e-03
orbit53          2.155172e-04  9.565217e-03
orbit54         -2.217295e-05  9.375000e-03
orbit55          0.000000e+00  1.800000e-02
orbit56          2.525049e-04  8.180510e-02
orbit57          9.049774e-05  9.375000e-03
orbit58          1.495726e-04  3.136364e-02
orbit59          5.609115e-04  1.724475e-02
orbit60          8.963021e-04  9.600562e-03
orbit61          0.000000e+00  4.770490e-20
orbit62          8.096517e-04  4.852346e-02
orbit63          1.485932e-03  6.841985e-02
orbit64          0.000000e+00  0.000000e+00
orbit65          7.202367e-04  5.740419e-02
orbit66          0.000000e+00  1.301043e-19
orbit67          0.000000e+00  0.000000e+00
orbit68          8.867621e-04  2.200983e-02
orbit69         -4.210526e-05  8.333333e-03
orbit70          8.547009e-05  1.764706e-02
orbit71          0.000000e+00  4.336809e-21
orbit72          0.000000e+00  0.000000e+00
AP               0.000000e+00  0.000000e+00
bet              0.000000e+00  0.000000e+00
ecc              3.116113e-04  2.790476e-02
eccrad           1.945026e-04  4.133333e-02
close            5.908126e-04  4.721858e-02
constraint       2.188184e-05  8.571429e-03
coreness         0.000000e+00  3.686287e-20
knn              1.111111e-05  4.000000e-03
hubscore         0.000000e+00  4.336809e-21
pagerank        -2.078714e-05  1.660179e-03
trans           -3.719181e-05  4.073228e-02
evcent           0.000000e+00  6.722053e-20
first            1.940133e-04  9.774011e-03
upto_second      2.569593e-04  1.851852e-02
upto_third       1.827011e-03  1.662748e-01
upto_fourth      4.815131e-04  2.808532e-02
upto_fifth       1.931797e-03  3.137140e-02
upto_sixth       0.000000e+00  0.000000e+00
second           3.906526e-04  3.700347e-02
third            1.972757e-04  1.157068e-01
fourth           2.023669e-03  1.588567e-01
fifth            1.028608e-03  8.196742e-02
sixth            5.681951e-03  3.179439e-02
ratio1           0.000000e+00  1.833333e-02
ratio2           7.869076e-04  1.271803e-01
ratio3           9.884897e-04  2.944356e-02
ratio4           0.000000e+00  3.361027e-20
ratio5           1.223662e-03  2.586560e-01
ratio6           6.318726e-03  2.280494e-02
selfinter        6.584107e-05  2.263376e-03
walktrap_vertex  9.024267e-05  5.225981e-02
bigcom1          0.000000e+00  0.000000e+00
bigcom2          0.000000e+00  0.000000e+00
bigcom3          0.000000e+00  0.000000e+00
bigcom4          0.000000e+00  0.000000e+00
bigcom6          0.000000e+00  0.000000e+00
bigcom8          0.000000e+00  0.000000e+00
bigcom9          0.000000e+00  0.000000e+00
bigcom11         0.000000e+00  0.000000e+00
bigcom13         0.000000e+00  0.000000e+00
bigcom15         0.000000e+00  0.000000e+00
bigcom16         0.000000e+00  0.000000e+00
bigcom21         0.000000e+00  0.000000e+00
bigcom22         0.000000e+00  0.000000e+00
bigcom24         0.000000e+00  0.000000e+00
bigcom26         0.000000e+00  0.000000e+00
bigcom28         0.000000e+00  0.000000e+00
bigcom30         0.000000e+00  0.000000e+00
bigcom31         0.000000e+00  0.000000e+00
bigcom32         0.000000e+00  0.000000e+00
bigcom33         0.000000e+00  0.000000e+00
bigcom34         0.000000e+00  0.000000e+00
bigcom36         0.000000e+00  0.000000e+00
bigcom37         0.000000e+00  0.000000e+00
bigcom38         0.000000e+00  0.000000e+00
bigcom39         0.000000e+00  0.000000e+00
bigcom40         0.000000e+00  0.000000e+00
bigcom43         0.000000e+00  0.000000e+00
bigcom44         0.000000e+00  0.000000e+00
bigcom46         0.000000e+00  0.000000e+00
bigcom47         0.000000e+00  0.000000e+00
bigcom49         0.000000e+00  0.000000e+00
bigcom50         0.000000e+00  0.000000e+00
bigcom51         0.000000e+00  0.000000e+00
bigcom52         0.000000e+00  0.000000e+00
bigcom54         0.000000e+00  0.000000e+00
bigcom56         0.000000e+00  0.000000e+00
bigcom62         0.000000e+00  0.000000e+00
bigcom66         0.000000e+00  0.000000e+00
bigcom68         0.000000e+00  0.000000e+00
bigcom69         0.000000e+00  0.000000e+00
bigcom71         0.000000e+00  0.000000e+00
bigcom72         0.000000e+00  0.000000e+00
bigcom73         0.000000e+00  0.000000e+00
bigcom74         0.000000e+00  0.000000e+00
bigcom75         0.000000e+00  0.000000e+00
bigcom76         0.000000e+00  0.000000e+00
bigcom77         0.000000e+00  0.000000e+00
bigcom79         0.000000e+00  0.000000e+00
bigcom80         0.000000e+00  0.000000e+00
bigcom82         0.000000e+00  0.000000e+00
bigcom83         0.000000e+00  0.000000e+00
bigcom84         0.000000e+00  0.000000e+00
bigcom85         0.000000e+00  0.000000e+00
bigcom87         0.000000e+00  0.000000e+00
bigcom89         0.000000e+00  0.000000e+00
bigcom91         0.000000e+00  0.000000e+00
bigcom92         0.000000e+00  0.000000e+00
bigcom93         0.000000e+00  0.000000e+00
bigcom96         0.000000e+00  0.000000e+00
bigcom97         0.000000e+00  0.000000e+00
bigcom98         0.000000e+00  0.000000e+00
bigcom99         0.000000e+00  0.000000e+00
bigcom101       -2.159827e-05  3.009048e-01
bigcom104        0.000000e+00  0.000000e+00
bigcom106        0.000000e+00  0.000000e+00
bigcom109        0.000000e+00  0.000000e+00
bigcom113        0.000000e+00  0.000000e+00
bigcom116        0.000000e+00  0.000000e+00
bigcom120        0.000000e+00  0.000000e+00
bigcom123        0.000000e+00  0.000000e+00
bigcom126        0.000000e+00  0.000000e+00
bigcom127        0.000000e+00  0.000000e+00
bigcom137        0.000000e+00  0.000000e+00
bigcom139        0.000000e+00  0.000000e+00
bigcom140        0.000000e+00  0.000000e+00
bigcom143        0.000000e+00  0.000000e+00
bigcom145        0.000000e+00  0.000000e+00
bigcom146        0.000000e+00  0.000000e+00
bigcom147        0.000000e+00  0.000000e+00
bigcom149        0.000000e+00  0.000000e+00
bigcom153        0.000000e+00  0.000000e+00
bigcom154        0.000000e+00  0.000000e+00
bigcom156        0.000000e+00  0.000000e+00
bigcom157        0.000000e+00  0.000000e+00
bigcom158        0.000000e+00  0.000000e+00
bigcom160        0.000000e+00  0.000000e+00
bigcom161        0.000000e+00  0.000000e+00
bigcom162        0.000000e+00  0.000000e+00
bigcom164        0.000000e+00  0.000000e+00
bigcom166        0.000000e+00  0.000000e+00
bigcom167        0.000000e+00  0.000000e+00
bigcom171        0.000000e+00  0.000000e+00
bigcom173        0.000000e+00  0.000000e+00
bigcom175        0.000000e+00  0.000000e+00
bigcom176        0.000000e+00  0.000000e+00
bigcom177        0.000000e+00  0.000000e+00
bigcom178        0.000000e+00  0.000000e+00
bigcom180        0.000000e+00  0.000000e+00
bigcom181        0.000000e+00  0.000000e+00
bigcom184        0.000000e+00  0.000000e+00
bigcom186        0.000000e+00  0.000000e+00
bigcom187        0.000000e+00  0.000000e+00
bigcom189        0.000000e+00  0.000000e+00
bigcom194        0.000000e+00  0.000000e+00
bigcom195        0.000000e+00  0.000000e+00
bigcom196        0.000000e+00  0.000000e+00
bigcom204        0.000000e+00  0.000000e+00
bigcom205        0.000000e+00  0.000000e+00
bigcom212        0.000000e+00  0.000000e+00
bigcom214        0.000000e+00  0.000000e+00
bigcom222        0.000000e+00  0.000000e+00
bigcom223        0.000000e+00  0.000000e+00
bigcom226        0.000000e+00  0.000000e+00
bigcom227        0.000000e+00  0.000000e+00
bigcom229        0.000000e+00  0.000000e+00
bigcom233        0.000000e+00  0.000000e+00
bigcom236        0.000000e+00  0.000000e+00
bigcom237        0.000000e+00  0.000000e+00
bigcom246        0.000000e+00  0.000000e+00
bigcom248        0.000000e+00  0.000000e+00
bigcom249        0.000000e+00  0.000000e+00
bigcom250        0.000000e+00  0.000000e+00
bigcom254        0.000000e+00  0.000000e+00
bigcom266        0.000000e+00  0.000000e+00
bigcom269        0.000000e+00  0.000000e+00
bigcom272        0.000000e+00  0.000000e+00
bigcom274        0.000000e+00  0.000000e+00
bigcom281        0.000000e+00  0.000000e+00
bigcom291        0.000000e+00  0.000000e+00
bigcom292        0.000000e+00  0.000000e+00
bigcom295        0.000000e+00  0.000000e+00
bigcom299        0.000000e+00  0.000000e+00
bigcom301        0.000000e+00  0.000000e+00
bigcom306        0.000000e+00  0.000000e+00
bigcom309        0.000000e+00  0.000000e+00
bigcom314        0.000000e+00  0.000000e+00
bigcom321        0.000000e+00  0.000000e+00
bigcom341        0.000000e+00  0.000000e+00
bigcom350        0.000000e+00  0.000000e+00
bigcom353        0.000000e+00  0.000000e+00
bigcom359        0.000000e+00  0.000000e+00
bigcom363        0.000000e+00  0.000000e+00
bigcom365        0.000000e+00  0.000000e+00
bigcom385        0.000000e+00  0.000000e+00
bigcom386        0.000000e+00  0.000000e+00
bigcom408        0.000000e+00  0.000000e+00
bigcom412        0.000000e+00  0.000000e+00
bigcom480        0.000000e+00  0.000000e+00
spin_vertex      1.962599e-04  9.315466e-02
membership_s1    0.000000e+00  0.000000e+00
membership_s3    0.000000e+00  0.000000e+00
membership_s4    0.000000e+00  0.000000e+00
membership_s5    0.000000e+00  0.000000e+00
membership_s6    0.000000e+00  0.000000e+00
membership_s7    0.000000e+00  0.000000e+00
membership_s8    0.000000e+00  0.000000e+00
membership_s9    0.000000e+00  0.000000e+00
membership_s11   0.000000e+00  0.000000e+00
membership_s12   0.000000e+00  0.000000e+00
membership_s14   0.000000e+00  0.000000e+00
membership_s15   0.000000e+00  0.000000e+00
membership_s16   0.000000e+00  0.000000e+00
membership_s17   0.000000e+00  0.000000e+00
membership_s18   0.000000e+00  0.000000e+00
membership_s20   0.000000e+00  0.000000e+00
membership_s21   0.000000e+00  0.000000e+00
membership_s22   0.000000e+00  0.000000e+00
membership_s24   0.000000e+00  5.138869e-01
membership_s25   0.000000e+00  0.000000e+00
membership_s26   0.000000e+00  0.000000e+00
membership_s27   0.000000e+00  0.000000e+00
membership_s28   0.000000e+00  0.000000e+00
membership_s30   1.715044e-04  2.870724e-02
membership_s31   0.000000e+00  0.000000e+00
membership_s32   0.000000e+00  0.000000e+00
membership_s33   0.000000e+00  0.000000e+00
membership_s36   2.061856e-05  9.166667e-03
membership_s37   0.000000e+00  0.000000e+00
V1               1.012859e-03  1.116973e-01
V2               1.402186e-05  8.994189e-02
pdi             -2.618066e-05  5.378627e-02
adhesion         3.164521e-04  2.494012e-02
cohesion         6.783626e-05  1.645539e-02
inner            1.004031e-03  1.141544e-02
outer            1.586877e-04  2.979529e-01
ioratio          7.287218e-04  3.908416e-02
comsize         -1.665127e-05  3.594663e-04
                            var      rel.inf
ratio5                   ratio5 1.992125e+01
orbit24                 orbit24 1.065403e+01
outer                     outer 8.566037e+00
orbit63                 orbit63 8.006851e+00
orbit56                 orbit56 6.599214e+00
inner                     inner 6.516458e+00
comsize                 comsize 6.330439e+00
V2                           V2 5.919553e+00
walktrap_vertex walktrap_vertex 4.229128e+00
spin_vertex         spin_vertex 2.680423e+00
selfinter             selfinter 2.161353e+00
orbit25                 orbit25 1.980761e+00
pdi                         pdi 1.666440e+00
orbit65                 orbit65 1.132009e+00
orbit39                 orbit39 1.024488e+00
graph0                   graph0 8.562441e-01
knn                         knn 8.343290e-01
orbit27                 orbit27 8.197897e-01
bet                         bet 6.315302e-01
third                     third 5.628520e-01
membership_s30   membership_s30 5.253680e-01
trans                     trans 5.004829e-01
graph1                   graph1 4.815859e-01
constraint           constraint 4.683815e-01
orbit49                 orbit49 4.431044e-01
graph15                 graph15 4.183513e-01
ratio4                   ratio4 4.120884e-01
graph8                   graph8 3.569725e-01
orbit62                 orbit62 3.371418e-01
fourth                   fourth 3.261119e-01
graph20                 graph20 3.199618e-01
orbit47                 orbit47 2.797122e-01
orbit19                 orbit19 2.766555e-01
orbit20                 orbit20 2.761679e-01
orbit23                 orbit23 2.686272e-01
ratio2                   ratio2 2.603334e-01
V1                           V1 2.598586e-01
graph9                   graph9 2.590695e-01
graph6                   graph6 2.545322e-01
graph22                 graph22 2.476420e-01
graph10                 graph10 2.216035e-01
orbit4                   orbit4 2.196253e-01
graph13                 graph13 2.015701e-01
orbit66                 orbit66 1.993455e-01
orbit22                 orbit22 1.949477e-01
graph28                 graph28 1.851313e-01
orbit2                   orbit2 1.765484e-01
orbit41                 orbit41 1.485169e-01
cohesion               cohesion 1.263545e-01
orbit30                 orbit30 1.239676e-01
orbit15                 orbit15 2.185826e-02
orbit51                 orbit51 1.988576e-02
ratio1                   ratio1 1.488509e-02
orbit59                 orbit59 1.038164e-02
pagerank               pagerank 7.608767e-03
graph4                   graph4 6.221384e-03
orbit36                 orbit36 5.603836e-03
orbit12                 orbit12 5.564878e-03
graph16                 graph16 4.723437e-03
orbit45                 orbit45 3.834718e-03
graph5                   graph5 3.657060e-03
graph14                 graph14 2.930962e-03
ratio6                   ratio6 2.920430e-03
orbit46                 orbit46 2.486995e-03
fifth                     fifth 2.241662e-03
orbit38                 orbit38 2.011426e-03
orbit18                 orbit18 1.830681e-03
orbit69                 orbit69 1.595511e-03
sixth                     sixth 1.585084e-03
ratio3                   ratio3 1.561041e-03
orbit37                 orbit37 1.459061e-03
upto_fifth           upto_fifth 1.008845e-03
graph29                 graph29 9.608746e-04
orbit57                 orbit57 7.249985e-04
orbit35                 orbit35 6.661824e-04
graph11                 graph11 6.643011e-04
upto_sixth           upto_sixth 6.204034e-04
orbit44                 orbit44 6.043131e-04
orbit70                 orbit70 5.533590e-04
orbit58                 orbit58 4.931972e-04
graph23                 graph23 4.879735e-04
orbit71                 orbit71 4.425618e-04
adhesion               adhesion 4.214655e-04
orbit21                 orbit21 3.952195e-04
bigcom1                 bigcom1 3.825577e-04
orbit9                   orbit9 3.195680e-04
graph27                 graph27 3.079362e-04
orbit28                 orbit28 2.743053e-04
graph7                   graph7 2.502088e-04
graph26                 graph26 2.330426e-04
orbit11                 orbit11 2.059909e-04
graph3                   graph3 1.774251e-04
graph24                 graph24 1.708135e-04
orbit54                 orbit54 1.525984e-04
orbit16                 orbit16 1.413992e-04
orbit31                 orbit31 1.401160e-04
orbit7                   orbit7 1.236885e-04
ioratio                 ioratio 1.198654e-04
orbit40                 orbit40 1.191588e-04
orbit42                 orbit42 1.180114e-04
AP                           AP 1.124090e-04
orbit50                 orbit50 1.053644e-04
orbit26                 orbit26 1.050969e-04
orbit6                   orbit6 9.726910e-05
graph18                 graph18 8.619422e-05
orbit33                 orbit33 8.545007e-05
orbit52                 orbit52 5.998078e-05
coreness               coreness 5.535043e-05
bigcom4                 bigcom4 5.479172e-05
graph2                   graph2 4.837374e-05
orbit55                 orbit55 2.732239e-05
hubscore               hubscore 2.631441e-05
orbit5                   orbit5 2.572508e-05
upto_third           upto_third 1.125139e-05
orbit1                   orbit1 1.106024e-05
ecc                         ecc 9.427242e-06
close                     close 8.610330e-06
graph21                 graph21 5.686346e-06
orbit53                 orbit53 4.116806e-13
orbit13                 orbit13 1.451134e-13
graph12                 graph12 0.000000e+00
graph17                 graph17 0.000000e+00
graph19                 graph19 0.000000e+00
graph25                 graph25 0.000000e+00
orbit0                   orbit0 0.000000e+00
orbit3                   orbit3 0.000000e+00
orbit8                   orbit8 0.000000e+00
orbit10                 orbit10 0.000000e+00
orbit14                 orbit14 0.000000e+00
orbit17                 orbit17 0.000000e+00
orbit29                 orbit29 0.000000e+00
orbit32                 orbit32 0.000000e+00
orbit34                 orbit34 0.000000e+00
orbit43                 orbit43 0.000000e+00
orbit48                 orbit48 0.000000e+00
orbit60                 orbit60 0.000000e+00
orbit61                 orbit61 0.000000e+00
orbit64                 orbit64 0.000000e+00
orbit67                 orbit67 0.000000e+00
orbit68                 orbit68 0.000000e+00
orbit72                 orbit72 0.000000e+00
eccrad                   eccrad 0.000000e+00
evcent                   evcent 0.000000e+00
first                     first 0.000000e+00
upto_second         upto_second 0.000000e+00
upto_fourth         upto_fourth 0.000000e+00
second                   second 0.000000e+00
bigcom2                 bigcom2 0.000000e+00
bigcom3                 bigcom3 0.000000e+00
bigcom6                 bigcom6 0.000000e+00
bigcom8                 bigcom8 0.000000e+00
bigcom9                 bigcom9 0.000000e+00
bigcom11               bigcom11 0.000000e+00
bigcom13               bigcom13 0.000000e+00
bigcom15               bigcom15 0.000000e+00
bigcom16               bigcom16 0.000000e+00
bigcom21               bigcom21 0.000000e+00
bigcom22               bigcom22 0.000000e+00
bigcom24               bigcom24 0.000000e+00
bigcom26               bigcom26 0.000000e+00
bigcom28               bigcom28 0.000000e+00
bigcom30               bigcom30 0.000000e+00
bigcom31               bigcom31 0.000000e+00
bigcom32               bigcom32 0.000000e+00
bigcom33               bigcom33 0.000000e+00
bigcom34               bigcom34 0.000000e+00
bigcom36               bigcom36 0.000000e+00
bigcom37               bigcom37 0.000000e+00
bigcom38               bigcom38 0.000000e+00
bigcom39               bigcom39 0.000000e+00
bigcom40               bigcom40 0.000000e+00
bigcom43               bigcom43 0.000000e+00
bigcom44               bigcom44 0.000000e+00
bigcom46               bigcom46 0.000000e+00
bigcom47               bigcom47 0.000000e+00
bigcom49               bigcom49 0.000000e+00
bigcom50               bigcom50 0.000000e+00
bigcom51               bigcom51 0.000000e+00
bigcom52               bigcom52 0.000000e+00
bigcom54               bigcom54 0.000000e+00
bigcom56               bigcom56 0.000000e+00
bigcom62               bigcom62 0.000000e+00
bigcom66               bigcom66 0.000000e+00
bigcom68               bigcom68 0.000000e+00
bigcom69               bigcom69 0.000000e+00
bigcom71               bigcom71 0.000000e+00
bigcom72               bigcom72 0.000000e+00
bigcom73               bigcom73 0.000000e+00
bigcom74               bigcom74 0.000000e+00
bigcom75               bigcom75 0.000000e+00
bigcom76               bigcom76 0.000000e+00
bigcom77               bigcom77 0.000000e+00
bigcom79               bigcom79 0.000000e+00
bigcom80               bigcom80 0.000000e+00
bigcom82               bigcom82 0.000000e+00
bigcom83               bigcom83 0.000000e+00
bigcom84               bigcom84 0.000000e+00
bigcom85               bigcom85 0.000000e+00
bigcom87               bigcom87 0.000000e+00
bigcom89               bigcom89 0.000000e+00
bigcom91               bigcom91 0.000000e+00
bigcom92               bigcom92 0.000000e+00
bigcom93               bigcom93 0.000000e+00
bigcom96               bigcom96 0.000000e+00
bigcom97               bigcom97 0.000000e+00
bigcom98               bigcom98 0.000000e+00
bigcom99               bigcom99 0.000000e+00
bigcom101             bigcom101 0.000000e+00
bigcom104             bigcom104 0.000000e+00
bigcom106             bigcom106 0.000000e+00
bigcom109             bigcom109 0.000000e+00
bigcom113             bigcom113 0.000000e+00
bigcom116             bigcom116 0.000000e+00
bigcom120             bigcom120 0.000000e+00
bigcom123             bigcom123 0.000000e+00
bigcom126             bigcom126 0.000000e+00
bigcom127             bigcom127 0.000000e+00
bigcom137             bigcom137 0.000000e+00
bigcom139             bigcom139 0.000000e+00
bigcom140             bigcom140 0.000000e+00
bigcom143             bigcom143 0.000000e+00
bigcom145             bigcom145 0.000000e+00
bigcom146             bigcom146 0.000000e+00
bigcom147             bigcom147 0.000000e+00
bigcom149             bigcom149 0.000000e+00
bigcom153             bigcom153 0.000000e+00
bigcom154             bigcom154 0.000000e+00
bigcom156             bigcom156 0.000000e+00
bigcom157             bigcom157 0.000000e+00
bigcom158             bigcom158 0.000000e+00
bigcom160             bigcom160 0.000000e+00
bigcom161             bigcom161 0.000000e+00
bigcom162             bigcom162 0.000000e+00
bigcom164             bigcom164 0.000000e+00
bigcom166             bigcom166 0.000000e+00
bigcom167             bigcom167 0.000000e+00
bigcom171             bigcom171 0.000000e+00
bigcom173             bigcom173 0.000000e+00
bigcom175             bigcom175 0.000000e+00
bigcom176             bigcom176 0.000000e+00
bigcom177             bigcom177 0.000000e+00
bigcom178             bigcom178 0.000000e+00
bigcom180             bigcom180 0.000000e+00
bigcom181             bigcom181 0.000000e+00
bigcom184             bigcom184 0.000000e+00
bigcom186             bigcom186 0.000000e+00
bigcom187             bigcom187 0.000000e+00
bigcom189             bigcom189 0.000000e+00
bigcom194             bigcom194 0.000000e+00
bigcom195             bigcom195 0.000000e+00
bigcom196             bigcom196 0.000000e+00
bigcom204             bigcom204 0.000000e+00
bigcom205             bigcom205 0.000000e+00
bigcom212             bigcom212 0.000000e+00
bigcom214             bigcom214 0.000000e+00
bigcom222             bigcom222 0.000000e+00
bigcom223             bigcom223 0.000000e+00
bigcom226             bigcom226 0.000000e+00
bigcom227             bigcom227 0.000000e+00
bigcom229             bigcom229 0.000000e+00
bigcom233             bigcom233 0.000000e+00
bigcom236             bigcom236 0.000000e+00
bigcom237             bigcom237 0.000000e+00
bigcom246             bigcom246 0.000000e+00
bigcom248             bigcom248 0.000000e+00
bigcom249             bigcom249 0.000000e+00
bigcom250             bigcom250 0.000000e+00
bigcom254             bigcom254 0.000000e+00
bigcom266             bigcom266 0.000000e+00
bigcom269             bigcom269 0.000000e+00
bigcom272             bigcom272 0.000000e+00
bigcom274             bigcom274 0.000000e+00
bigcom281             bigcom281 0.000000e+00
bigcom291             bigcom291 0.000000e+00
bigcom292             bigcom292 0.000000e+00
bigcom295             bigcom295 0.000000e+00
bigcom299             bigcom299 0.000000e+00
bigcom301             bigcom301 0.000000e+00
bigcom306             bigcom306 0.000000e+00
bigcom309             bigcom309 0.000000e+00
bigcom314             bigcom314 0.000000e+00
bigcom321             bigcom321 0.000000e+00
bigcom341             bigcom341 0.000000e+00
bigcom350             bigcom350 0.000000e+00
bigcom353             bigcom353 0.000000e+00
bigcom359             bigcom359 0.000000e+00
bigcom363             bigcom363 0.000000e+00
bigcom365             bigcom365 0.000000e+00
bigcom385             bigcom385 0.000000e+00
bigcom386             bigcom386 0.000000e+00
bigcom408             bigcom408 0.000000e+00
bigcom412             bigcom412 0.000000e+00
bigcom480             bigcom480 0.000000e+00
membership_s1     membership_s1 0.000000e+00
membership_s3     membership_s3 0.000000e+00
membership_s4     membership_s4 0.000000e+00
membership_s5     membership_s5 0.000000e+00
membership_s6     membership_s6 0.000000e+00
membership_s7     membership_s7 0.000000e+00
membership_s8     membership_s8 0.000000e+00
membership_s9     membership_s9 0.000000e+00
membership_s11   membership_s11 0.000000e+00
membership_s12   membership_s12 0.000000e+00
membership_s14   membership_s14 0.000000e+00
membership_s15   membership_s15 0.000000e+00
membership_s16   membership_s16 0.000000e+00
membership_s17   membership_s17 0.000000e+00
membership_s18   membership_s18 0.000000e+00
membership_s20   membership_s20 0.000000e+00
membership_s21   membership_s21 0.000000e+00
membership_s22   membership_s22 0.000000e+00
membership_s24   membership_s24 0.000000e+00
membership_s25   membership_s25 0.000000e+00
membership_s26   membership_s26 0.000000e+00
membership_s27   membership_s27 0.000000e+00
membership_s28   membership_s28 0.000000e+00
membership_s31   membership_s31 0.000000e+00
membership_s32   membership_s32 0.000000e+00
membership_s33   membership_s33 0.000000e+00
membership_s36   membership_s36 0.000000e+00
membership_s37   membership_s37 0.000000e+00
[1] "Dataset: high_targets Model GLM, refit model on training data 2015-06-17 22:58:44"
[1] "glmnet variable coefficients"
                [,1]              [,2]                   
(Intercept)     "(Intercept)"     "-5336.64337406555"    
graph0          "graph0"          "-0.00116474990853881" 
graph1          "graph1"          "0"                    
graph2          "graph2"          "0"                    
graph3          "graph3"          "0"                    
graph4          "graph4"          "0"                    
graph5          "graph5"          "-1.65049903261854e-07"
graph6          "graph6"          "0"                    
graph7          "graph7"          "0"                    
graph8          "graph8"          "0"                    
graph9          "graph9"          "0"                    
graph10         "graph10"         "0"                    
graph11         "graph11"         "0"                    
graph12         "graph12"         "0"                    
graph13         "graph13"         "0"                    
graph14         "graph14"         "0"                    
graph15         "graph15"         "0"                    
graph16         "graph16"         "0"                    
graph17         "graph17"         "0"                    
graph18         "graph18"         "0"                    
graph19         "graph19"         "0"                    
graph20         "graph20"         "-7.72982615635633e-07"
graph21         "graph21"         "0"                    
graph22         "graph22"         "3.508034466884e-06"   
graph23         "graph23"         "0"                    
graph24         "graph24"         "0"                    
graph25         "graph25"         "0"                    
graph26         "graph26"         "0"                    
graph27         "graph27"         "0"                    
graph28         "graph28"         "0"                    
graph29         "graph29"         "-0.00271429996673347" 
orbit0          "orbit0"          "-0.00111474315963065" 
orbit1          "orbit1"          "0"                    
orbit2          "orbit2"          "0"                    
orbit3          "orbit3"          "0"                    
orbit4          "orbit4"          "0"                    
orbit5          "orbit5"          "0"                    
orbit6          "orbit6"          "0"                    
orbit7          "orbit7"          "0"                    
orbit8          "orbit8"          "0"                    
orbit9          "orbit9"          "1.06336903706202e-05" 
orbit10         "orbit10"         "0"                    
orbit11         "orbit11"         "0"                    
orbit12         "orbit12"         "0"                    
orbit13         "orbit13"         "0"                    
orbit14         "orbit14"         "0"                    
orbit15         "orbit15"         "0"                    
orbit16         "orbit16"         "0"                    
orbit17         "orbit17"         "0"                    
orbit18         "orbit18"         "1.99873094832422e-09" 
orbit19         "orbit19"         "2.93592879041896e-10" 
orbit20         "orbit20"         "0"                    
orbit21         "orbit21"         "0"                    
orbit22         "orbit22"         "-8.43500536928225e-10"
orbit23         "orbit23"         "0"                    
orbit24         "orbit24"         "8.02357435850385e-07" 
orbit25         "orbit25"         "-3.32924926392789e-08"
orbit26         "orbit26"         "0"                    
orbit27         "orbit27"         "5.67567516804442e-07" 
orbit28         "orbit28"         "0"                    
orbit29         "orbit29"         "0"                    
orbit30         "orbit30"         "0"                    
orbit31         "orbit31"         "0"                    
orbit32         "orbit32"         "-2.22549881794376e-10"
orbit33         "orbit33"         "0"                    
orbit34         "orbit34"         "0"                    
orbit35         "orbit35"         "-1.64464593877715e-06"
orbit36         "orbit36"         "0"                    
orbit37         "orbit37"         "0"                    
orbit38         "orbit38"         "0"                    
orbit39         "orbit39"         "0"                    
orbit40         "orbit40"         "0"                    
orbit41         "orbit41"         "0"                    
orbit42         "orbit42"         "0"                    
orbit43         "orbit43"         "7.79969894164413e-06" 
orbit44         "orbit44"         "0"                    
orbit45         "orbit45"         "1.62785744841252e-05" 
orbit46         "orbit46"         "3.04901200243592e-07" 
orbit47         "orbit47"         "0"                    
orbit48         "orbit48"         "0"                    
orbit49         "orbit49"         "2.67194951451723e-05" 
orbit50         "orbit50"         "-8.83440995765586e-06"
orbit51         "orbit51"         "1.08542394138389e-05" 
orbit52         "orbit52"         "-1.0267399647508e-05" 
orbit53         "orbit53"         "0"                    
orbit54         "orbit54"         "0"                    
orbit55         "orbit55"         "5.88337915260908e-06" 
orbit56         "orbit56"         "-0.000500553190504166"
orbit57         "orbit57"         "0"                    
orbit58         "orbit58"         "0"                    
orbit59         "orbit59"         "0"                    
orbit60         "orbit60"         "5.46158835797747e-07" 
orbit61         "orbit61"         "0"                    
orbit62         "orbit62"         "0.000118202797387915" 
orbit63         "orbit63"         "-8.52419538512436e-06"
orbit64         "orbit64"         "0"                    
orbit65         "orbit65"         "0.000358641410628382" 
orbit66         "orbit66"         "0"                    
orbit67         "orbit67"         "0"                    
orbit68         "orbit68"         "-3.06413858621541e-05"
orbit69         "orbit69"         "0"                    
orbit70         "orbit70"         "0"                    
orbit71         "orbit71"         "-6.54208570175117e-06"
orbit72         "orbit72"         "-0.00273197585586376" 
AP              "AP"              "5.0220309785891"      
bet             "bet"             "0"                    
ecc             "ecc"             "0.919569508413968"    
eccrad          "eccrad"          "5.48338955423491"     
close           "close"           "0"                    
constraint      "constraint"      "127.784549892193"     
coreness        "coreness"        "-0.933430066968972"   
knn             "knn"             "0"                    
hubscore        "hubscore"        "0.736803384895998"    
pagerank        "pagerank"        "-4030.35473472852"    
trans           "trans"           "0.251436950989884"    
evcent          "evcent"          "0.569699662244299"    
first           "first"           "-0.0010930906077207"  
upto_second     "upto_second"     "0"                    
upto_third      "upto_third"      "9.66567834510332e-05" 
upto_fourth     "upto_fourth"     "0.000485027899291364" 
upto_fifth      "upto_fifth"      "0.0995779875689827"   
upto_sixth      "upto_sixth"      "0.300821248446934"    
second          "second"          "0"                    
third           "third"           "0.00152717534402089"  
fourth          "fourth"          "-0.000110315657979473"
fifth           "fifth"           "-4.2094448376674e-05" 
sixth           "sixth"           "-0.0996645603004852"  
ratio1          "ratio1"          "0.0044019635410276"   
ratio2          "ratio2"          "-0.472977443849817"   
ratio3          "ratio3"          "-7.92822538831168"    
ratio4          "ratio4"          "0"                    
ratio5          "ratio5"          "16.6422523532831"     
ratio6          "ratio6"          "0"                    
selfinter       "selfinter"       "-1.4633564658822"     
walktrap_vertex "walktrap_vertex" "8.8830995034602"      
bigcom1         "bigcom1"         "2.45105923809689"     
bigcom2         "bigcom2"         "0"                    
bigcom3         "bigcom3"         "0"                    
bigcom4         "bigcom4"         "-1.39649867409482"    
bigcom6         "bigcom6"         "0"                    
bigcom8         "bigcom8"         "0"                    
bigcom9         "bigcom9"         "0"                    
bigcom11        "bigcom11"        "0"                    
bigcom13        "bigcom13"        "0"                    
bigcom15        "bigcom15"        "0"                    
bigcom16        "bigcom16"        "0"                    
bigcom21        "bigcom21"        "0"                    
bigcom22        "bigcom22"        "0"                    
bigcom24        "bigcom24"        "0"                    
bigcom26        "bigcom26"        "-0.029455899752773"   
bigcom28        "bigcom28"        "-0.57908079392534"    
bigcom30        "bigcom30"        "0"                    
bigcom31        "bigcom31"        "0"                    
bigcom32        "bigcom32"        "0"                    
bigcom33        "bigcom33"        "0"                    
bigcom34        "bigcom34"        "0"                    
bigcom36        "bigcom36"        "0"                    
bigcom37        "bigcom37"        "0"                    
bigcom38        "bigcom38"        "0"                    
bigcom39        "bigcom39"        "0"                    
bigcom40        "bigcom40"        "2.27699673998588"     
bigcom43        "bigcom43"        "0"                    
bigcom44        "bigcom44"        "0"                    
bigcom46        "bigcom46"        "0"                    
bigcom47        "bigcom47"        "0"                    
bigcom49        "bigcom49"        "0"                    
bigcom50        "bigcom50"        "0"                    
bigcom51        "bigcom51"        "0"                    
bigcom52        "bigcom52"        "0"                    
bigcom54        "bigcom54"        "0"                    
bigcom56        "bigcom56"        "0"                    
bigcom62        "bigcom62"        "0"                    
bigcom66        "bigcom66"        "0"                    
bigcom68        "bigcom68"        "0"                    
bigcom69        "bigcom69"        "0"                    
bigcom71        "bigcom71"        "0"                    
bigcom72        "bigcom72"        "0"                    
bigcom73        "bigcom73"        "0"                    
bigcom74        "bigcom74"        "0"                    
bigcom75        "bigcom75"        "0"                    
bigcom76        "bigcom76"        "0"                    
bigcom77        "bigcom77"        "0"                    
bigcom79        "bigcom79"        "0"                    
bigcom80        "bigcom80"        "0"                    
bigcom82        "bigcom82"        "0"                    
bigcom83        "bigcom83"        "0"                    
bigcom84        "bigcom84"        "0"                    
bigcom85        "bigcom85"        "0"                    
bigcom87        "bigcom87"        "0"                    
bigcom89        "bigcom89"        "0"                    
bigcom91        "bigcom91"        "0"                    
bigcom92        "bigcom92"        "-0.110342554810486"   
bigcom93        "bigcom93"        "0"                    
bigcom96        "bigcom96"        "0"                    
bigcom97        "bigcom97"        "0"                    
bigcom98        "bigcom98"        "0"                    
bigcom99        "bigcom99"        "0"                    
bigcom101       "bigcom101"       "0"                    
bigcom104       "bigcom104"       "0"                    
bigcom106       "bigcom106"       "0"                    
bigcom109       "bigcom109"       "0"                    
bigcom113       "bigcom113"       "0"                    
bigcom116       "bigcom116"       "0"                    
bigcom120       "bigcom120"       "0"                    
bigcom123       "bigcom123"       "0"                    
bigcom126       "bigcom126"       "0"                    
bigcom127       "bigcom127"       "0"                    
bigcom137       "bigcom137"       "0"                    
bigcom139       "bigcom139"       "0"                    
bigcom140       "bigcom140"       "0"                    
bigcom143       "bigcom143"       "0"                    
bigcom145       "bigcom145"       "0"                    
bigcom146       "bigcom146"       "0"                    
bigcom147       "bigcom147"       "0"                    
bigcom149       "bigcom149"       "0"                    
bigcom153       "bigcom153"       "0"                    
bigcom154       "bigcom154"       "0"                    
bigcom156       "bigcom156"       "0"                    
bigcom157       "bigcom157"       "0"                    
bigcom158       "bigcom158"       "0"                    
bigcom160       "bigcom160"       "0"                    
bigcom161       "bigcom161"       "0"                    
bigcom162       "bigcom162"       "0"                    
bigcom164       "bigcom164"       "0"                    
bigcom166       "bigcom166"       "0"                    
bigcom167       "bigcom167"       "0"                    
bigcom171       "bigcom171"       "0"                    
bigcom173       "bigcom173"       "0"                    
bigcom175       "bigcom175"       "0"                    
bigcom176       "bigcom176"       "0"                    
bigcom177       "bigcom177"       "0"                    
bigcom178       "bigcom178"       "0"                    
bigcom180       "bigcom180"       "0"                    
bigcom181       "bigcom181"       "0"                    
bigcom184       "bigcom184"       "0"                    
bigcom186       "bigcom186"       "0"                    
bigcom187       "bigcom187"       "0"                    
bigcom189       "bigcom189"       "0"                    
bigcom194       "bigcom194"       "0"                    
bigcom195       "bigcom195"       "0"                    
bigcom196       "bigcom196"       "0"                    
bigcom204       "bigcom204"       "-0.114965486159082"   
bigcom205       "bigcom205"       "0"                    
bigcom212       "bigcom212"       "0"                    
bigcom214       "bigcom214"       "0"                    
bigcom222       "bigcom222"       "0"                    
bigcom223       "bigcom223"       "0"                    
bigcom226       "bigcom226"       "0"                    
bigcom227       "bigcom227"       "0"                    
bigcom229       "bigcom229"       "0"                    
bigcom233       "bigcom233"       "0"                    
bigcom236       "bigcom236"       "0"                    
bigcom237       "bigcom237"       "0"                    
bigcom246       "bigcom246"       "0"                    
bigcom248       "bigcom248"       "0"                    
bigcom249       "bigcom249"       "0"                    
bigcom250       "bigcom250"       "0"                    
bigcom254       "bigcom254"       "0"                    
bigcom266       "bigcom266"       "0"                    
bigcom269       "bigcom269"       "0"                    
bigcom272       "bigcom272"       "0"                    
bigcom274       "bigcom274"       "0"                    
bigcom281       "bigcom281"       "0"                    
bigcom291       "bigcom291"       "0"                    
bigcom292       "bigcom292"       "0"                    
bigcom295       "bigcom295"       "0"                    
bigcom299       "bigcom299"       "0"                    
bigcom301       "bigcom301"       "0"                    
bigcom306       "bigcom306"       "0"                    
bigcom309       "bigcom309"       "0"                    
bigcom314       "bigcom314"       "0"                    
bigcom321       "bigcom321"       "0"                    
bigcom341       "bigcom341"       "0"                    
bigcom350       "bigcom350"       "0"                    
bigcom353       "bigcom353"       "0"                    
bigcom359       "bigcom359"       "0"                    
bigcom363       "bigcom363"       "0"                    
bigcom365       "bigcom365"       "0"                    
bigcom385       "bigcom385"       "0"                    
bigcom386       "bigcom386"       "0"                    
bigcom408       "bigcom408"       "0"                    
bigcom412       "bigcom412"       "0"                    
bigcom480       "bigcom480"       "0"                    
spin_vertex     "spin_vertex"     "-12.4010215374916"    
membership_s1   "membership_s1"   "-1.70670123441907"    
membership_s3   "membership_s3"   "0"                    
membership_s4   "membership_s4"   "1.29272649358927"     
membership_s5   "membership_s5"   "-1.81745933155099"    
membership_s6   "membership_s6"   "-0.971219077069177"   
membership_s7   "membership_s7"   "-1.33072090322394"    
membership_s8   "membership_s8"   "0"                    
membership_s9   "membership_s9"   "0"                    
membership_s11  "membership_s11"  "0"                    
membership_s12  "membership_s12"  "0"                    
membership_s14  "membership_s14"  "0"                    
membership_s15  "membership_s15"  "0"                    
membership_s16  "membership_s16"  "0"                    
membership_s17  "membership_s17"  "0"                    
membership_s18  "membership_s18"  "0"                    
membership_s20  "membership_s20"  "0"                    
membership_s21  "membership_s21"  "0"                    
membership_s22  "membership_s22"  "0"                    
membership_s24  "membership_s24"  "13.7547739097397"     
membership_s25  "membership_s25"  "0"                    
membership_s26  "membership_s26"  "0"                    
membership_s27  "membership_s27"  "-3.39937365254012"    
membership_s28  "membership_s28"  "0"                    
membership_s30  "membership_s30"  "3.04137651373038"     
membership_s31  "membership_s31"  "-0.0241480458170205"  
membership_s32  "membership_s32"  "0"                    
membership_s33  "membership_s33"  "0"                    
membership_s36  "membership_s36"  "0.649248397279636"    
membership_s37  "membership_s37"  "0"                    
V1              "V1"              "38.3092208305177"     
V2              "V2"              "25.4577017456645"     
pdi             "pdi"             "0"                    
adhesion        "adhesion"        "0.000518701143814883" 
cohesion        "cohesion"        "-0.00100571570262275" 
inner           "inner"           "0"                    
outer           "outer"           "0"                    
ioratio         "ioratio"         "0"                    
comsize         "comsize"         "-0.00191348441746172" 
[1] "Average GBM 10 CV AUC"
[1] NaN
[[1]]
[1] NaN

[[2]]
[1] 0.6020672

[[3]]
[1] NaN

[[4]]
[1] 0.007874016

[[5]]
[1] 0.6146789

[1] "Average GBM 10 CV RMSE"
[1] 6.623946
[[1]]
[1] 6.257184

[[2]]
[1] 7.41214

[[3]]
[1] 6.311696

[[4]]
[1] 6.493934

[[5]]
[1] 6.644774

[1] "Average RF 10 CV AUC"
[1] NaN
[[1]]
[1] NaN

[[2]]
[1] 0.4664083

[[3]]
[1] NaN

[[4]]
[1] 0.1811024

[[5]]
[1] 0.2981651

[1] "Average RF 10 CV RMSE"
[1] 0.05745603
[[1]]
[1] 0.01989591

[[2]]
[1] 0.1073776

[[3]]
[1] 0.02433582

[[4]]
[1] 0.06689616

[[5]]
[1] 0.06877468

[1] "Average GLM 10 CV AUC"
[1] NaN
[[1]]
[1] NaN

[[2]]
[1] 0.5542636

[[3]]
[1] NaN

[[4]]
[1] 0.1220472

[[5]]
[1] 0.6284404

[1] "Average GLM 10 CV RMSE"
[1] 13.63922
[[1]]
[1] 11.03568

[[2]]
[1] 17.80682

[[3]]
[1] 14.74133

[[4]]
[1] 13.08298

[[5]]
[1] 11.52929

[1] "Average 10 CV AUC"
[1] NaN
[[1]]
[1] NaN

[[2]]
[1] 0.5813953

[[3]]
[1] NaN

[[4]]
[1] 0.1141732

[[5]]
[1] 0.587156

[1] "Average 10 CV RMSE"
[1] 6.658085
[[1]]
[1] 5.680735

[[2]]
[1] 8.321822

[[3]]
[1] 6.925045

[[4]]
[1] 6.387097

[[5]]
[1] 5.975726

[1] "average all"
[1] 6.689447
[1] 1
