# Supplementary material for: Distinctive Behaviors of Druggable Proteins in Cellular Networks
Source: PLoS Comput Biol. 2015 Dec 23;11(12):e1004597. doi: 10.1371/journal.pcbi.1004597 (PMC4689399; doi:10.1371/journal.pcbi.1004597)
Supplement: S1 File — (ZIP) [file pcbi.1004597.s004.zip › S1_File/direct.atc.20150613.random.ppi.optimised_Target_results_low_C.txt]

[[1]]
[1] "low_C"

[1] "Dataset: low_C Model GBM, run: 1 of 10 2015-06-17 22:56:39"
Iter   TrainDeviance   ValidDeviance   StepSize   Improve
     1        0.3387            -nan     0.0100   -0.0000
     2        0.3380            -nan     0.0100   -0.0000
     3        0.3373            -nan     0.0100   -0.0000
     4        0.3366            -nan     0.0100   -0.0001
     5        0.3360            -nan     0.0100   -0.0001
     6        0.3353            -nan     0.0100    0.0000
     7        0.3346            -nan     0.0100   -0.0000
     8        0.3340            -nan     0.0100    0.0000
     9        0.3333            -nan     0.0100    0.0000
    10        0.3325            -nan     0.0100   -0.0000
    20        0.3255            -nan     0.0100    0.0001
    25        0.3223            -nan     0.0100   -0.0000

[1] "GBM variable coefficients"
                            var   rel.inf
fourth                   fourth 5.6386137
V2                           V2 5.2487072
ratio2                   ratio2 3.8662667
V1                           V1 3.4098892
pagerank               pagerank 3.2549440
graph17                 graph17 3.1527959
ratio4                   ratio4 3.1347084
ratio5                   ratio5 2.8394805
orbit18                 orbit18 2.5799647
inner                     inner 2.5371013
ioratio                 ioratio 2.5201584
graph12                 graph12 2.4850116
outer                     outer 2.4828093
graph23                 graph23 2.4266590
graph4                   graph4 2.3647142
graph19                 graph19 2.3625889
comsize                 comsize 2.2920378
cohesion               cohesion 2.2732359
graph14                 graph14 1.8764543
orbit27                 orbit27 1.8473086
orbit38                 orbit38 1.8309071
graph16                 graph16 1.7498476
adhesion               adhesion 1.6257696
third                     third 1.5658548
graph6                   graph6 1.5649537
orbit35                 orbit35 1.4654134
ratio6                   ratio6 1.3345032
orbit19                 orbit19 1.2682276
orbit53                 orbit53 1.1084892
graph13                 graph13 1.1039663
knn                         knn 1.0574915
membership_s36   membership_s36 1.0202746
graph21                 graph21 1.0109847
orbit50                 orbit50 1.0106326
graph25                 graph25 0.9675343
membership_s22   membership_s22 0.9579553
orbit36                 orbit36 0.9420239
graph24                 graph24 0.9141488
orbit51                 orbit51 0.9105356
orbit49                 orbit49 0.8842873
upto_sixth           upto_sixth 0.8555428
graph3                   graph3 0.8515755
graph5                   graph5 0.8139703
fifth                     fifth 0.8111173
orbit1                   orbit1 0.7792273
spin_vertex         spin_vertex 0.7784155
orbit26                 orbit26 0.7239810
orbit17                 orbit17 0.7025903
ratio1                   ratio1 0.6760446
orbit30                 orbit30 0.6322107
graph9                   graph9 0.6264282
orbit64                 orbit64 0.6221078
ratio3                   ratio3 0.5818510
orbit31                 orbit31 0.5049113
sixth                     sixth 0.5001086
graph1                   graph1 0.4772739
hubscore               hubscore 0.4608141
orbit16                 orbit16 0.4253215
graph11                 graph11 0.4183196
bigcom1                 bigcom1 0.4074003
orbit45                 orbit45 0.3854943
orbit28                 orbit28 0.3628574
bet                         bet 0.3346523
orbit15                 orbit15 0.3140683
orbit29                 orbit29 0.2835884
orbit24                 orbit24 0.2716787
graph0                   graph0 0.2121529
graph10                 graph10 0.1952889
orbit48                 orbit48 0.1911472
selfinter             selfinter 0.1841162
constraint           constraint 0.1479530
upto_third           upto_third 0.1476381
graph15                 graph15 0.1453990
orbit12                 orbit12 0.1442994
orbit62                 orbit62 0.1417811
orbit40                 orbit40 0.1373192
graph18                 graph18 0.1342470
orbit10                 orbit10 0.1284019
membership_s21   membership_s21 0.1270076
orbit25                 orbit25 0.1223277
bigcom26               bigcom26 0.1201499
orbit13                 orbit13 0.1191826
orbit60                 orbit60 0.1127866
graph2                   graph2 0.0000000
graph7                   graph7 0.0000000
graph8                   graph8 0.0000000
graph20                 graph20 0.0000000
graph22                 graph22 0.0000000
graph26                 graph26 0.0000000
graph27                 graph27 0.0000000
graph28                 graph28 0.0000000
graph29                 graph29 0.0000000
orbit0                   orbit0 0.0000000
orbit2                   orbit2 0.0000000
orbit3                   orbit3 0.0000000
orbit4                   orbit4 0.0000000
orbit5                   orbit5 0.0000000
orbit6                   orbit6 0.0000000
orbit7                   orbit7 0.0000000
orbit8                   orbit8 0.0000000
orbit9                   orbit9 0.0000000
orbit11                 orbit11 0.0000000
orbit14                 orbit14 0.0000000
orbit20                 orbit20 0.0000000
orbit21                 orbit21 0.0000000
orbit22                 orbit22 0.0000000
orbit23                 orbit23 0.0000000
orbit32                 orbit32 0.0000000
orbit33                 orbit33 0.0000000
orbit34                 orbit34 0.0000000
orbit37                 orbit37 0.0000000
orbit39                 orbit39 0.0000000
orbit41                 orbit41 0.0000000
orbit42                 orbit42 0.0000000
orbit43                 orbit43 0.0000000
orbit44                 orbit44 0.0000000
orbit46                 orbit46 0.0000000
orbit47                 orbit47 0.0000000
orbit52                 orbit52 0.0000000
orbit54                 orbit54 0.0000000
orbit55                 orbit55 0.0000000
orbit56                 orbit56 0.0000000
orbit57                 orbit57 0.0000000
orbit58                 orbit58 0.0000000
orbit59                 orbit59 0.0000000
orbit61                 orbit61 0.0000000
orbit63                 orbit63 0.0000000
orbit65                 orbit65 0.0000000
orbit66                 orbit66 0.0000000
orbit67                 orbit67 0.0000000
orbit68                 orbit68 0.0000000
orbit69                 orbit69 0.0000000
orbit70                 orbit70 0.0000000
orbit71                 orbit71 0.0000000
orbit72                 orbit72 0.0000000
AP                           AP 0.0000000
ecc                         ecc 0.0000000
eccrad                   eccrad 0.0000000
close                     close 0.0000000
coreness               coreness 0.0000000
trans                     trans 0.0000000
evcent                   evcent 0.0000000
first                     first 0.0000000
upto_second         upto_second 0.0000000
upto_fourth         upto_fourth 0.0000000
upto_fifth           upto_fifth 0.0000000
second                   second 0.0000000
walktrap_vertex walktrap_vertex 0.0000000
bigcom2                 bigcom2 0.0000000
bigcom3                 bigcom3 0.0000000
bigcom4                 bigcom4 0.0000000
bigcom6                 bigcom6 0.0000000
bigcom8                 bigcom8 0.0000000
bigcom9                 bigcom9 0.0000000
bigcom11               bigcom11 0.0000000
bigcom13               bigcom13 0.0000000
bigcom15               bigcom15 0.0000000
bigcom16               bigcom16 0.0000000
bigcom21               bigcom21 0.0000000
bigcom22               bigcom22 0.0000000
bigcom24               bigcom24 0.0000000
bigcom28               bigcom28 0.0000000
bigcom30               bigcom30 0.0000000
bigcom31               bigcom31 0.0000000
bigcom32               bigcom32 0.0000000
bigcom33               bigcom33 0.0000000
bigcom34               bigcom34 0.0000000
bigcom36               bigcom36 0.0000000
bigcom37               bigcom37 0.0000000
bigcom38               bigcom38 0.0000000
bigcom39               bigcom39 0.0000000
bigcom40               bigcom40 0.0000000
bigcom43               bigcom43 0.0000000
bigcom44               bigcom44 0.0000000
bigcom46               bigcom46 0.0000000
bigcom47               bigcom47 0.0000000
bigcom49               bigcom49 0.0000000
bigcom50               bigcom50 0.0000000
bigcom51               bigcom51 0.0000000
bigcom52               bigcom52 0.0000000
bigcom54               bigcom54 0.0000000
bigcom56               bigcom56 0.0000000
bigcom62               bigcom62 0.0000000
bigcom66               bigcom66 0.0000000
bigcom68               bigcom68 0.0000000
bigcom69               bigcom69 0.0000000
bigcom71               bigcom71 0.0000000
bigcom72               bigcom72 0.0000000
bigcom73               bigcom73 0.0000000
bigcom74               bigcom74 0.0000000
bigcom75               bigcom75 0.0000000
bigcom76               bigcom76 0.0000000
bigcom77               bigcom77 0.0000000
bigcom79               bigcom79 0.0000000
bigcom80               bigcom80 0.0000000
bigcom82               bigcom82 0.0000000
bigcom83               bigcom83 0.0000000
bigcom84               bigcom84 0.0000000
bigcom85               bigcom85 0.0000000
bigcom87               bigcom87 0.0000000
bigcom89               bigcom89 0.0000000
bigcom91               bigcom91 0.0000000
bigcom92               bigcom92 0.0000000
bigcom93               bigcom93 0.0000000
bigcom96               bigcom96 0.0000000
bigcom97               bigcom97 0.0000000
bigcom98               bigcom98 0.0000000
bigcom99               bigcom99 0.0000000
bigcom101             bigcom101 0.0000000
bigcom104             bigcom104 0.0000000
bigcom106             bigcom106 0.0000000
bigcom109             bigcom109 0.0000000
bigcom113             bigcom113 0.0000000
bigcom116             bigcom116 0.0000000
bigcom120             bigcom120 0.0000000
bigcom123             bigcom123 0.0000000
bigcom126             bigcom126 0.0000000
bigcom127             bigcom127 0.0000000
bigcom137             bigcom137 0.0000000
bigcom139             bigcom139 0.0000000
bigcom140             bigcom140 0.0000000
bigcom143             bigcom143 0.0000000
bigcom145             bigcom145 0.0000000
bigcom146             bigcom146 0.0000000
bigcom147             bigcom147 0.0000000
bigcom149             bigcom149 0.0000000
bigcom153             bigcom153 0.0000000
bigcom154             bigcom154 0.0000000
bigcom156             bigcom156 0.0000000
bigcom157             bigcom157 0.0000000
bigcom158             bigcom158 0.0000000
bigcom160             bigcom160 0.0000000
bigcom161             bigcom161 0.0000000
bigcom162             bigcom162 0.0000000
bigcom164             bigcom164 0.0000000
bigcom166             bigcom166 0.0000000
bigcom167             bigcom167 0.0000000
bigcom171             bigcom171 0.0000000
bigcom173             bigcom173 0.0000000
bigcom175             bigcom175 0.0000000
bigcom176             bigcom176 0.0000000
bigcom177             bigcom177 0.0000000
bigcom178             bigcom178 0.0000000
bigcom180             bigcom180 0.0000000
bigcom181             bigcom181 0.0000000
bigcom184             bigcom184 0.0000000
bigcom186             bigcom186 0.0000000
bigcom187             bigcom187 0.0000000
bigcom189             bigcom189 0.0000000
bigcom194             bigcom194 0.0000000
bigcom195             bigcom195 0.0000000
bigcom196             bigcom196 0.0000000
bigcom204             bigcom204 0.0000000
bigcom205             bigcom205 0.0000000
bigcom212             bigcom212 0.0000000
bigcom214             bigcom214 0.0000000
bigcom222             bigcom222 0.0000000
bigcom223             bigcom223 0.0000000
bigcom226             bigcom226 0.0000000
bigcom227             bigcom227 0.0000000
bigcom229             bigcom229 0.0000000
bigcom233             bigcom233 0.0000000
bigcom236             bigcom236 0.0000000
bigcom237             bigcom237 0.0000000
bigcom246             bigcom246 0.0000000
bigcom248             bigcom248 0.0000000
bigcom249             bigcom249 0.0000000
bigcom250             bigcom250 0.0000000
bigcom254             bigcom254 0.0000000
bigcom266             bigcom266 0.0000000
bigcom269             bigcom269 0.0000000
bigcom272             bigcom272 0.0000000
bigcom274             bigcom274 0.0000000
bigcom281             bigcom281 0.0000000
bigcom291             bigcom291 0.0000000
bigcom292             bigcom292 0.0000000
bigcom295             bigcom295 0.0000000
bigcom299             bigcom299 0.0000000
bigcom301             bigcom301 0.0000000
bigcom306             bigcom306 0.0000000
bigcom309             bigcom309 0.0000000
bigcom314             bigcom314 0.0000000
bigcom321             bigcom321 0.0000000
bigcom341             bigcom341 0.0000000
bigcom350             bigcom350 0.0000000
bigcom353             bigcom353 0.0000000
bigcom359             bigcom359 0.0000000
bigcom363             bigcom363 0.0000000
bigcom365             bigcom365 0.0000000
bigcom385             bigcom385 0.0000000
bigcom386             bigcom386 0.0000000
bigcom408             bigcom408 0.0000000
bigcom412             bigcom412 0.0000000
bigcom480             bigcom480 0.0000000
membership_s1     membership_s1 0.0000000
membership_s3     membership_s3 0.0000000
membership_s4     membership_s4 0.0000000
membership_s5     membership_s5 0.0000000
membership_s6     membership_s6 0.0000000
membership_s7     membership_s7 0.0000000
membership_s8     membership_s8 0.0000000
membership_s9     membership_s9 0.0000000
membership_s11   membership_s11 0.0000000
membership_s12   membership_s12 0.0000000
membership_s14   membership_s14 0.0000000
membership_s15   membership_s15 0.0000000
membership_s16   membership_s16 0.0000000
membership_s17   membership_s17 0.0000000
membership_s18   membership_s18 0.0000000
membership_s20   membership_s20 0.0000000
membership_s24   membership_s24 0.0000000
membership_s25   membership_s25 0.0000000
membership_s26   membership_s26 0.0000000
membership_s27   membership_s27 0.0000000
membership_s28   membership_s28 0.0000000
membership_s30   membership_s30 0.0000000
membership_s31   membership_s31 0.0000000
membership_s32   membership_s32 0.0000000
membership_s33   membership_s33 0.0000000
membership_s37   membership_s37 0.0000000
pdi                         pdi 0.0000000
[1] "Dataset: low_C Model RF, run: 1 of 10 2015-06-17 22:56:55"
     |      Out-of-bag   |
Tree |      MSE  %Var(y) |
   1 |  0.08267   212.41 |
   2 |  0.07929   203.73 |
   3 |  0.06954   178.67 |
   4 |  0.06553   168.36 |
   5 |  0.06367   163.59 |
   6 |  0.06028   154.87 |
   7 |  0.05767   148.17 |
   8 |  0.05644   145.02 |
   9 |  0.05482   140.85 |
  10 |  0.05352   137.51 |
  11 |  0.05238   134.57 |
  12 |  0.05137   131.99 |
  13 |  0.05053   129.83 |
  14 |  0.05006   128.62 |
  15 |  0.04951   127.20 |
  16 |   0.0489   125.63 |
  17 |  0.04859   124.85 |
  18 |  0.04824   123.96 |
  19 |  0.04796   123.24 |
  20 |  0.04767   122.48 |
  21 |  0.04716   121.16 |
  22 |  0.04701   120.79 |
  23 |  0.04678   120.20 |
  24 |  0.04669   119.97 |
  25 |  0.04636   119.12 |
  26 |  0.04619   118.69 |
  27 |  0.04623   118.77 |
  28 |  0.04605   118.31 |
  29 |  0.04603   118.26 |
  30 |  0.04575   117.55 |
  31 |   0.0456   117.16 |
  32 |   0.0454   116.66 |
  33 |  0.04517   116.05 |
  34 |  0.04508   115.82 |
  35 |  0.04512   115.92 |
  36 |  0.04503   115.69 |
  37 |  0.04496   115.51 |
  38 |  0.04488   115.32 |
  39 |  0.04493   115.44 |
  40 |  0.04487   115.27 |
  41 |  0.04488   115.31 |
  42 |   0.0448   115.12 |
  43 |  0.04476   115.02 |
  44 |  0.04475   114.97 |
  45 |   0.0447   114.84 |
  46 |   0.0447   114.84 |
  47 |  0.04461   114.62 |
  48 |  0.04462   114.64 |
  49 |  0.04458   114.54 |
  50 |  0.04453   114.41 |
  51 |  0.04452   114.38 |
  52 |   0.0445   114.33 |
  53 |  0.04445   114.21 |
  54 |  0.04441   114.11 |
  55 |  0.04433   113.89 |
  56 |  0.04434   113.93 |
  57 |  0.04431   113.84 |
  58 |  0.04427   113.74 |
  59 |  0.04424   113.67 |
  60 |  0.04428   113.76 |
  61 |  0.04424   113.67 |
  62 |  0.04425   113.70 |
  63 |  0.04424   113.67 |
  64 |  0.04424   113.67 |
  65 |  0.04422   113.62 |
  66 |  0.04419   113.54 |
  67 |  0.04412   113.35 |
  68 |   0.0441   113.31 |
  69 |  0.04414   113.41 |
  70 |  0.04412   113.37 |
  71 |  0.04409   113.28 |
  72 |  0.04405   113.19 |
  73 |  0.04404   113.15 |
  74 |    0.044   113.05 |
  75 |    0.044   113.05 |
  76 |  0.04394   112.91 |
  77 |  0.04387   112.73 |
  78 |  0.04386   112.70 |
  79 |  0.04387   112.72 |
  80 |  0.04387   112.72 |
  81 |   0.0439   112.80 |
  82 |  0.04388   112.74 |
  83 |  0.04391   112.82 |
  84 |  0.04391   112.81 |
  85 |   0.0439   112.79 |
  86 |  0.04387   112.71 |
  87 |  0.04384   112.64 |
  88 |  0.04382   112.60 |
  89 |  0.04385   112.66 |
  90 |  0.04381   112.56 |
  91 |   0.0438   112.53 |
  92 |  0.04381   112.57 |
  93 |  0.04379   112.51 |
  94 |  0.04378   112.48 |
  95 |  0.04377   112.47 |
  96 |  0.04373   112.36 |
  97 |  0.04372   112.32 |
  98 |   0.0437   112.29 |
  99 |  0.04368   112.24 |
 100 |  0.04366   112.17 |
[1] "Random Forest variable coefficients"
                      %IncMSE IncNodePurity
graph5           3.421598e-03  7.166861e-01
graph6           7.047366e-03  1.397904e+00
graph7           9.735682e-04  2.618109e-01
graph8           1.393654e-05  1.922544e-02
graph9           8.301611e-03  1.545248e+00
graph10          1.339774e-02  2.583087e+00
graph11          8.676339e-03  1.648180e+00
graph12          1.263264e-02  1.809436e+00
graph13          8.810560e-03  1.972267e+00
graph14          1.059077e-02  1.455446e+00
graph15          9.775066e-03  1.570971e+00
graph16          9.611072e-03  2.044157e+00
graph17          9.253506e-03  1.568381e+00
graph18          6.269349e-04  2.245953e-01
graph19          9.512009e-03  1.806509e+00
graph20          1.117837e-03  6.202956e-01
graph21          9.563147e-03  1.031054e+00
graph22          6.707722e-04  2.089963e-01
graph23          7.067758e-03  2.022417e+00
graph24          3.005033e-03  3.157660e-01
graph25          2.749730e-03  7.019748e-01
graph26          1.487023e-03  2.726367e-01
graph27          1.208425e-04  1.423210e-01
graph28          1.050405e-05  4.013074e-02
graph29          0.000000e+00  0.000000e+00
orbit0           2.154670e-04  1.654104e-01
orbit1           7.312946e-03  1.506043e+00
orbit2           8.240201e-04  2.593271e-01
orbit3           7.215509e-05  1.421426e-01
orbit4           5.593684e-03  1.594588e+00
orbit5           7.806486e-03  1.039177e+00
orbit6           1.050549e-02  1.481657e+00
orbit7           5.112244e-04  1.833243e-01
orbit8           4.714269e-03  8.192725e-01
orbit9           8.271093e-03  1.105734e+00
orbit10          3.747432e-03  4.865939e-01
orbit11          9.688778e-05  1.814724e-01
orbit12          6.737505e-04  2.892077e-01
orbit13          9.684195e-05  6.584401e-02
orbit14         -8.576329e-06  9.174603e-03
orbit15          5.368256e-03  1.598603e+00
orbit16          8.807749e-03  1.470632e+00
orbit17          6.382445e-03  1.256184e+00
orbit18          1.623534e-02  3.514583e+00
orbit19          7.568736e-03  1.546338e+00
orbit20          6.135459e-03  1.103902e+00
orbit21          1.969774e-03  7.326560e-01
orbit22          8.302685e-03  1.607214e+00
orbit23          1.574903e-05  6.526309e-02
orbit24          7.016234e-03  1.937823e+00
orbit25          4.705172e-04  3.162378e-01
orbit26          1.882764e-03  3.560700e-01
orbit27          1.093600e-02  2.243442e+00
orbit28          6.980661e-03  1.575271e+00
orbit29          3.288942e-03  5.811185e-01
orbit30          3.321687e-03  8.529406e-01
orbit31          8.586967e-03  1.311297e+00
orbit32          8.000994e-04  4.009963e-01
orbit33          8.856965e-04  2.133037e-01
orbit34          9.550586e-03  1.369549e+00
orbit35          1.292865e-02  1.813580e+00
orbit36          7.304730e-03  1.520238e+00
orbit37          5.722162e-03  7.920657e-01
orbit38          1.753056e-03  7.654642e-01
orbit39          6.150894e-03  1.228500e+00
orbit40          3.682558e-03  4.695056e-01
orbit41          1.203601e-03  3.451830e-01
orbit42          1.790982e-04  1.146238e-01
orbit43          2.019725e-03  2.650819e-01
orbit44          2.543206e-06  9.093871e-02
orbit45          1.395076e-02  2.065695e+00
orbit46          1.685137e-03  6.058523e-01
orbit47          1.098395e-03  4.315889e-01
orbit48          1.776525e-04  2.946868e-01
orbit49          1.723574e-03  6.768618e-01
orbit50          2.383307e-04  8.071877e-01
orbit51          3.915142e-03  9.354624e-01
orbit52          2.129547e-03  4.264552e-01
orbit53          5.112529e-04  1.367332e+00
orbit54          5.589499e-04  1.833670e-01
orbit55         -6.970353e-07  4.122292e-01
orbit56          6.374296e-03  1.651302e+00
orbit57          1.790499e-05  2.511671e-01
orbit58          1.244003e-04  1.219734e-01
orbit59          1.867431e-03  3.279196e-01
orbit60          9.965500e-04  2.138878e-01
orbit61          1.074458e-05  2.604883e-02
orbit62          3.013252e-03  7.075901e-01
orbit63          2.076781e-04  4.396969e-01
orbit64          2.897431e-04  3.702019e-01
orbit65          2.410221e-04  1.936148e-01
orbit66         -1.725131e-05  5.257422e-02
orbit67          2.350005e-05  6.647967e-02
orbit68          1.945845e-04  1.396580e-01
orbit69          1.208051e-05  3.244977e-01
orbit70          4.227363e-05  1.089687e-01
orbit71          0.000000e+00  1.734723e-19
orbit72          0.000000e+00  3.469447e-20
AP               8.444522e-05  1.277332e-01
bet              5.526172e-03  2.320924e+00
ecc              3.279591e-04  2.085711e-01
eccrad           4.524729e-04  2.357303e-01
close            7.550467e-03  1.518256e+00
constraint       7.175982e-03  1.087783e+00
coreness         9.926279e-04  5.451083e-01
knn              1.004710e-02  1.801672e+00
hubscore         4.215110e-03  1.235657e+00
pagerank         1.134441e-02  5.451367e+00
trans            1.417827e-03  4.297508e-01
evcent           5.233386e-03  1.628632e+00
first            3.613569e-04  2.002675e-01
upto_second      5.260573e-03  1.208874e+00
upto_third       1.054680e-02  1.208736e+00
upto_fourth      8.732597e-03  1.326879e+00
upto_fifth       9.393957e-03  1.619411e+00
upto_sixth       9.123488e-03  1.665419e+00
second           4.750133e-03  1.352222e+00
third            7.735851e-03  2.074512e+00
fourth           2.309837e-02  4.816198e+00
fifth            8.535030e-03  2.023439e+00
sixth            8.195559e-03  2.110933e+00
ratio1           1.335164e-02  1.697658e+00
ratio2           1.533332e-02  4.413108e+00
ratio3           7.593536e-03  2.362800e+00
ratio4           1.160248e-02  2.454505e+00
ratio5           7.685395e-03  4.825650e+00
ratio6           1.382038e-02  2.421911e+00
selfinter       -2.210613e-05  2.162766e-01
walktrap_vertex  1.112157e-03  5.070366e-01
bigcom1          9.323223e-04  4.860046e-01
bigcom2         -6.409992e-05  3.046507e-01
bigcom3         -5.807301e-05  2.256234e-01
bigcom4          5.913549e-05  1.806352e-01
bigcom6          0.000000e+00  0.000000e+00
bigcom8          3.003567e-04  4.316668e-01
bigcom9          3.087167e-05  2.105125e-01
bigcom11        -7.477397e-05  2.727787e-01
bigcom13         0.000000e+00  3.469447e-20
bigcom15         0.000000e+00  5.952381e-03
bigcom16         0.000000e+00  3.469447e-20
bigcom21         3.858287e-06  2.574232e-01
bigcom22         3.325864e-05  4.641072e-01
bigcom24         0.000000e+00  0.000000e+00
bigcom26         1.923448e-05  6.804093e-01
bigcom28         3.805954e-04  6.091607e-01
bigcom30         0.000000e+00  1.734723e-19
bigcom31         0.000000e+00  1.387779e-19
bigcom32         0.000000e+00  0.000000e+00
bigcom33         0.000000e+00  0.000000e+00
bigcom34         0.000000e+00  0.000000e+00
bigcom36         0.000000e+00  0.000000e+00
bigcom37         1.729264e-05  3.887831e-01
bigcom38        -7.468195e-05  3.055681e-01
bigcom39         0.000000e+00  0.000000e+00
bigcom40         7.049699e-06  3.908817e-01
bigcom43         0.000000e+00  0.000000e+00
bigcom44         2.772000e-04  4.926070e-01
bigcom46         0.000000e+00  0.000000e+00
bigcom47         0.000000e+00  3.469447e-20
bigcom49         0.000000e+00  0.000000e+00
bigcom50         0.000000e+00  1.387779e-19
bigcom51         0.000000e+00  0.000000e+00
bigcom52         0.000000e+00  2.775558e-19
bigcom54         0.000000e+00  0.000000e+00
bigcom56         0.000000e+00  1.387779e-19
bigcom62         0.000000e+00  0.000000e+00
bigcom66         0.000000e+00  0.000000e+00
bigcom68         0.000000e+00  0.000000e+00
bigcom69         2.281399e-06  3.984530e-01
bigcom71         0.000000e+00  2.081668e-19
bigcom72         0.000000e+00  0.000000e+00
bigcom73         0.000000e+00  0.000000e+00
bigcom74         0.000000e+00  0.000000e+00
bigcom75         0.000000e+00  0.000000e+00
bigcom76         0.000000e+00  6.938894e-20
bigcom77         0.000000e+00  1.387779e-19
bigcom79         0.000000e+00  0.000000e+00
bigcom80        -4.965397e-05  4.762530e-01
bigcom82         0.000000e+00  0.000000e+00
bigcom83         0.000000e+00  6.938894e-20
bigcom84         0.000000e+00  0.000000e+00
bigcom85         0.000000e+00  0.000000e+00
bigcom87         0.000000e+00  0.000000e+00
bigcom89         0.000000e+00  0.000000e+00
bigcom91         0.000000e+00  1.040834e-19
bigcom92         0.000000e+00  2.428613e-19
bigcom93        -1.761719e-06  2.798260e-01
bigcom96         0.000000e+00  0.000000e+00
bigcom97         0.000000e+00  0.000000e+00
bigcom98         0.000000e+00  3.469447e-20
bigcom99         0.000000e+00  0.000000e+00
bigcom101        0.000000e+00  0.000000e+00
bigcom104        0.000000e+00  3.469447e-20
bigcom106        0.000000e+00  1.040834e-19
bigcom109        0.000000e+00  0.000000e+00
bigcom113        0.000000e+00  0.000000e+00
bigcom116        0.000000e+00  0.000000e+00
bigcom120        0.000000e+00  1.734723e-20
bigcom123        0.000000e+00  3.469447e-20
bigcom126       -2.937190e-05  6.839067e-01
bigcom127        0.000000e+00  3.469447e-20
bigcom137        0.000000e+00  0.000000e+00
bigcom139        0.000000e+00  0.000000e+00
bigcom140        0.000000e+00  0.000000e+00
bigcom143        0.000000e+00  0.000000e+00
bigcom145        0.000000e+00  3.469447e-20
bigcom146        0.000000e+00  0.000000e+00
bigcom147        2.309397e-05  4.400023e-01
bigcom149        0.000000e+00  0.000000e+00
bigcom153        0.000000e+00  3.469447e-20
bigcom154        0.000000e+00  6.938894e-20
bigcom156        0.000000e+00  0.000000e+00
bigcom157        0.000000e+00  0.000000e+00
bigcom158        1.811936e-06  4.361468e-01
bigcom160        0.000000e+00  1.040834e-19
bigcom161        0.000000e+00  1.110223e-18
bigcom162        2.525891e-04  1.323107e+00
bigcom164        0.000000e+00  6.938894e-20
bigcom166        0.000000e+00  0.000000e+00
bigcom167        0.000000e+00  0.000000e+00
bigcom171        0.000000e+00  0.000000e+00
bigcom173        0.000000e+00  0.000000e+00
bigcom175       -1.911553e-05  6.570143e-01
bigcom176        0.000000e+00  3.469447e-20
bigcom177       -5.008917e-05  4.030877e-01
bigcom178        0.000000e+00  0.000000e+00
bigcom180        0.000000e+00  0.000000e+00
bigcom181        0.000000e+00  2.081668e-19
bigcom184        0.000000e+00  0.000000e+00
bigcom186        0.000000e+00  0.000000e+00
bigcom187        0.000000e+00  0.000000e+00
bigcom189        0.000000e+00  0.000000e+00
bigcom194        0.000000e+00  0.000000e+00
bigcom195        0.000000e+00  0.000000e+00
bigcom196        0.000000e+00  3.469447e-20
bigcom204        0.000000e+00  2.428613e-19
bigcom205        0.000000e+00  0.000000e+00
bigcom212        2.303931e-05  5.265995e-01
bigcom214        0.000000e+00  1.387779e-19
bigcom222        0.000000e+00  0.000000e+00
bigcom223        0.000000e+00  0.000000e+00
bigcom226        0.000000e+00  0.000000e+00
bigcom227        0.000000e+00  0.000000e+00
bigcom229        0.000000e+00  0.000000e+00
bigcom233        0.000000e+00  0.000000e+00
bigcom236        0.000000e+00  6.938894e-20
bigcom237        0.000000e+00  0.000000e+00
bigcom246        0.000000e+00  0.000000e+00
bigcom248        0.000000e+00  0.000000e+00
bigcom249        0.000000e+00  0.000000e+00
bigcom250        0.000000e+00  0.000000e+00
bigcom254        0.000000e+00  1.249001e-18
bigcom266        0.000000e+00  6.938894e-20
bigcom269        0.000000e+00  6.938894e-20
bigcom272        0.000000e+00  0.000000e+00
bigcom274        0.000000e+00  2.081668e-19
bigcom281        0.000000e+00  0.000000e+00
bigcom291        0.000000e+00  1.387779e-19
bigcom292        0.000000e+00  0.000000e+00
bigcom295        0.000000e+00  0.000000e+00
bigcom299        0.000000e+00  0.000000e+00
bigcom301        1.550333e-04  1.023325e+00
bigcom306        0.000000e+00  2.775558e-19
bigcom309        0.000000e+00  0.000000e+00
bigcom314        0.000000e+00  0.000000e+00
bigcom321        6.899828e-06  3.824708e-01
bigcom341        0.000000e+00  0.000000e+00
bigcom350        0.000000e+00  6.938894e-20
bigcom353        0.000000e+00  0.000000e+00
bigcom359        0.000000e+00  0.000000e+00
bigcom363        1.286567e-05  4.538557e-01
bigcom365        0.000000e+00  0.000000e+00
bigcom385        2.056013e-05  3.777891e-01
bigcom386        0.000000e+00  0.000000e+00
bigcom408        0.000000e+00  0.000000e+00
bigcom412        0.000000e+00  0.000000e+00
bigcom480        0.000000e+00  0.000000e+00
spin_vertex      5.917297e-04  7.545823e-01
membership_s1   -2.410146e-05  2.800267e-01
membership_s3    0.000000e+00  6.938894e-20
membership_s4    2.305867e-04  4.041993e-01
membership_s5    1.226577e-04  1.069167e-01
membership_s6    7.722296e-04  2.011351e-01
membership_s7    5.148395e-05  2.096478e-01
membership_s8   -9.747441e-06  3.829688e-01
membership_s9   -4.632117e-05  2.142562e-01
membership_s11   0.000000e+00  0.000000e+00
membership_s12   0.000000e+00  0.000000e+00
membership_s14   0.000000e+00  0.000000e+00
membership_s15   3.396810e-06  7.032501e-02
membership_s16   0.000000e+00  0.000000e+00
membership_s17   0.000000e+00  1.734723e-19
membership_s18   0.000000e+00  3.816392e-19
membership_s20   0.000000e+00  2.081668e-19
membership_s21   1.813179e-06  5.514913e-01
membership_s22   6.893303e-05  6.129453e-01
membership_s24   4.310345e-06  8.621826e-02
membership_s25   0.000000e+00  4.857226e-19
membership_s26   0.000000e+00  1.942890e-18
membership_s27   1.099257e-04  6.243870e-01
membership_s28  -2.725975e-06  2.158020e-01
membership_s30   2.291951e-04  5.101542e-01
membership_s31   1.354835e-04  4.742554e-01
membership_s32   8.252768e-05  5.508555e-01
membership_s33  -6.386136e-05  2.693194e-01
membership_s36   1.655655e-03  5.564790e-01
membership_s37  -7.736088e-06  1.876730e-01
V1               1.457240e-02  4.754146e+00
V2               5.046277e-03  4.882924e+00
pdi              2.992883e-05  2.261484e-01
adhesion         1.358736e-02  3.928864e+00
cohesion         1.298681e-02  3.314093e+00
inner            9.962986e-03  3.742326e+00
outer            3.645895e-03  3.573748e+00
ioratio          6.141394e-03  3.210806e+00
comsize          5.896577e-03  4.235850e+00
[1] "Dataset: low_C Model GLM, run: 1 of 10 2015-06-17 23:00:17"
[1] "glmnet variable coefficients"
                     [,1]          [,2]
(Intercept)     -3.163405 -4.748597e+00
graph0           0.000000  6.758512e-02
graph1           0.000000 -3.030602e-04
graph2           0.000000  6.092471e-02
graph3           0.000000  1.116801e-05
graph4           0.000000  0.000000e+00
graph5           0.000000 -3.372289e-03
graph6           0.000000  0.000000e+00
graph7           0.000000  4.177509e-04
graph8           0.000000 -1.668870e-01
graph9           0.000000  1.969597e-07
graph10          0.000000 -9.734746e-10
graph11          0.000000  2.181144e-10
graph12          0.000000  0.000000e+00
graph13          0.000000 -1.166834e-06
graph14          0.000000 -7.887723e-18
graph15          0.000000 -2.056676e-04
graph16          0.000000 -1.859365e-06
graph17          0.000000  6.276695e-06
graph18          0.000000  3.920872e-05
graph19          0.000000 -1.295475e-05
graph20          0.000000  5.375727e-05
graph21          0.000000  0.000000e+00
graph22          0.000000  8.338930e-06
graph23          0.000000 -7.005672e-05
graph24          0.000000 -1.339285e-04
graph25          0.000000  1.246518e-05
graph26          0.000000  0.000000e+00
graph27          0.000000  2.271348e-03
graph28          0.000000 -3.101773e-03
graph29          0.000000 -4.460641e-01
orbit0           0.000000  5.555594e-02
orbit1           0.000000 -2.154125e-04
orbit2           0.000000 -1.995292e-02
orbit3           0.000000  7.968592e-02
orbit4           0.000000  2.315045e-05
orbit5           0.000000  1.662675e-06
orbit6           0.000000  0.000000e+00
orbit7           0.000000 -7.374090e-02
orbit8           0.000000 -1.555941e-03
orbit9           0.000000  0.000000e+00
orbit10          0.000000 -1.064370e-05
orbit11          0.000000 -3.216240e-02
orbit12          0.000000  3.256259e-04
orbit13          0.000000  3.343847e-01
orbit14          0.000000 -1.247793e-01
orbit15          0.000000  2.089694e-07
orbit16          0.000000  1.073300e-05
orbit17          0.000000  4.523715e-07
orbit18          0.000000 -6.789187e-09
orbit19          0.000000 -6.560547e-10
orbit20          0.000000 -1.943849e-08
orbit21          0.000000 -4.393232e-05
orbit22          0.000000  1.088781e-10
orbit23          0.000000  9.628396e-02
orbit24          0.000000  2.877884e-08
orbit25          0.000000 -4.623662e-06
orbit26          0.000000  2.137908e-05
orbit27          0.000000  2.389986e-06
orbit28          0.000000 -2.668856e-06
orbit29          0.000000 -4.659098e-05
orbit30          0.000000 -9.980161e-05
orbit31          0.000000 -5.303478e-10
orbit32          0.000000  8.635197e-08
orbit33          0.000000  3.909450e-02
orbit34          0.000000 -7.947063e-05
orbit35          0.000000 -1.685951e-06
orbit36          0.000000 -1.674312e-05
orbit37          0.000000 -2.106773e-06
orbit38          0.000000  1.119504e-03
orbit39          0.000000  9.227845e-06
orbit40          0.000000  2.890024e-06
orbit41          0.000000  7.998443e-05
orbit42          0.000000 -1.742512e-01
orbit43          0.000000  6.366116e-05
orbit44          0.000000  2.403036e-01
orbit45          0.000000 -3.025161e-06
orbit46          0.000000 -3.907962e-05
orbit47          0.000000 -5.678582e-04
orbit48          0.000000  8.251428e-05
orbit49          0.000000  2.422390e-05
orbit50          0.000000  1.138321e-02
orbit51          0.000000 -7.515318e-05
orbit52          0.000000  8.321780e-04
orbit53          0.000000  9.933909e-03
orbit54          0.000000  3.900461e-06
orbit55          0.000000 -2.620054e-03
orbit56          0.000000 -2.789689e-05
orbit57          0.000000 -6.326515e-05
orbit58          0.000000  4.802446e-01
orbit59          0.000000 -9.992126e-05
orbit60          0.000000 -4.677376e-03
orbit61          0.000000  2.650848e-02
orbit62          0.000000 -3.732175e-06
orbit63          0.000000 -5.789341e-03
orbit64          0.000000  7.580723e-04
orbit65          0.000000 -4.229060e-04
orbit66          0.000000  3.399010e-03
orbit67          0.000000  3.394950e-02
orbit68          0.000000  4.335363e-03
orbit69          0.000000  2.893810e-01
orbit70          0.000000 -1.966026e-03
orbit71          0.000000 -1.456412e+00
orbit72          0.000000 -4.286524e-01
AP               0.000000 -1.023615e-01
bet              0.000000 -1.578530e-05
ecc              0.000000 -1.660701e-02
eccrad           0.000000 -4.329257e-02
close            0.000000 -1.854852e-01
constraint       0.000000  5.875166e-01
coreness         0.000000 -2.140392e-01
knn              0.000000 -5.535444e-04
hubscore         0.000000  2.356309e+01
pagerank         0.000000 -3.163989e+00
trans            0.000000 -1.230082e-01
evcent           0.000000  7.828019e+00
first            0.000000  9.074977e-02
upto_second      0.000000 -2.642328e-04
upto_third       0.000000 -4.244516e-05
upto_fourth      0.000000 -3.154731e-07
upto_fifth       0.000000 -5.724785e-09
upto_sixth       0.000000  1.000757e-04
second           0.000000 -1.230679e-04
third            0.000000 -3.976323e-05
fourth           0.000000  6.350953e-05
fifth            0.000000  0.000000e+00
sixth            0.000000  2.990662e-04
ratio1           0.000000 -3.042578e-04
ratio2           0.000000  2.635567e-04
ratio3           0.000000 -8.027472e-03
ratio4           0.000000  4.109981e-04
ratio5           0.000000 -4.605952e-03
ratio6           0.000000 -1.966083e-04
selfinter        0.000000  1.880973e-01
walktrap_vertex  0.000000 -1.358641e-01
bigcom1          0.000000  3.729085e-01
bigcom2          0.000000  9.210893e-01
bigcom3          0.000000 -3.125794e-02
bigcom4          0.000000 -3.254626e-02
bigcom6          0.000000 -1.473824e+00
bigcom8          0.000000  5.019881e-01
bigcom9          0.000000  2.981541e-01
bigcom11         0.000000  9.553694e-01
bigcom13         0.000000 -1.901337e+00
bigcom15         0.000000 -1.854807e+00
bigcom16         0.000000 -2.017442e+00
bigcom21         0.000000  2.402392e-01
bigcom22         0.000000  3.216199e-01
bigcom24         0.000000 -1.470718e+00
bigcom26         0.000000  9.567770e-01
bigcom28         0.000000  5.413275e-01
bigcom30         0.000000 -2.065591e+00
bigcom31         0.000000 -1.030897e+00
bigcom32         0.000000 -1.520487e+00
bigcom33         0.000000 -1.281935e+00
bigcom34         0.000000 -1.029741e+00
bigcom36         0.000000 -1.923284e+00
bigcom37         0.000000  1.670704e+00
bigcom38         0.000000  8.070275e-01
bigcom39         0.000000 -1.453063e+00
bigcom40         0.000000  1.594864e-01
bigcom43         0.000000 -1.551518e+00
bigcom44         0.000000  4.526989e-01
bigcom46         0.000000 -1.646217e+00
bigcom47         0.000000 -1.460213e+00
bigcom49         0.000000 -1.414485e+00
bigcom50         0.000000 -1.717152e+00
bigcom51         0.000000 -1.419984e+00
bigcom52         0.000000 -1.045833e+00
bigcom54         0.000000 -1.209525e+00
bigcom56         0.000000 -1.558812e+00
bigcom62         0.000000 -1.062722e+00
bigcom66         0.000000 -1.175910e+00
bigcom68         0.000000 -1.460315e+00
bigcom69         0.000000  1.057195e+00
bigcom71         0.000000 -1.750420e+00
bigcom72         0.000000 -1.572191e+00
bigcom73         0.000000 -1.124162e+00
bigcom74         0.000000 -1.574668e+00
bigcom75         0.000000 -9.690406e-01
bigcom76         0.000000 -1.598092e+00
bigcom77         0.000000 -1.261635e+00
bigcom79         0.000000 -1.285699e+00
bigcom80         0.000000  2.090898e+00
bigcom82         0.000000 -1.577688e+00
bigcom83         0.000000 -2.357358e+00
bigcom84         0.000000 -1.351180e+00
bigcom85         0.000000 -1.191762e+00
bigcom87         0.000000 -1.245221e+00
bigcom89         0.000000 -1.174347e+00
bigcom91         0.000000 -1.222460e+00
bigcom92         0.000000 -1.782215e+00
bigcom93         0.000000  4.498603e-01
bigcom96         0.000000 -9.458619e-01
bigcom97         0.000000 -1.400334e+00
bigcom98         0.000000 -1.554498e+00
bigcom99         0.000000 -1.743525e+00
bigcom101        0.000000 -9.963799e-01
bigcom104        0.000000 -1.526486e+00
bigcom106        0.000000 -1.117576e+00
bigcom109        0.000000 -1.479997e+00
bigcom113        0.000000 -1.042954e+00
bigcom116        0.000000 -1.520665e+00
bigcom120        0.000000 -8.523382e-01
bigcom123        0.000000 -1.169300e+00
bigcom126        0.000000  2.718718e+00
bigcom127        0.000000  0.000000e+00
bigcom137        0.000000 -1.178435e+00
bigcom139        0.000000 -9.243533e-01
bigcom140        0.000000 -1.440798e+00
bigcom143        0.000000 -1.277674e+00
bigcom145        0.000000 -1.239105e+00
bigcom146        0.000000 -1.326634e+00
bigcom147        0.000000  1.571204e+00
bigcom149        0.000000 -4.627691e-01
bigcom153        0.000000 -1.311448e+00
bigcom154        0.000000 -1.640594e+00
bigcom156        0.000000 -1.140287e+00
bigcom157        0.000000  0.000000e+00
bigcom158        0.000000  2.134933e+00
bigcom160        0.000000 -1.372012e+00
bigcom161        0.000000 -1.139049e+00
bigcom162        0.000000  4.051194e+00
bigcom164        0.000000 -1.009258e+00
bigcom166        0.000000 -1.239304e+00
bigcom167        0.000000 -1.396861e+00
bigcom171        0.000000 -8.843531e-01
bigcom173        0.000000 -1.090507e+00
bigcom175        0.000000  2.394689e+00
bigcom176        0.000000 -1.163421e+00
bigcom177        0.000000  2.950238e+00
bigcom178        0.000000 -1.376298e+00
bigcom180        0.000000 -1.148093e+00
bigcom181        0.000000 -1.536581e+00
bigcom184        0.000000 -1.311630e+00
bigcom186        0.000000 -1.495466e+00
bigcom187        0.000000 -1.840682e+00
bigcom189        0.000000 -1.348151e+00
bigcom194        0.000000 -1.526135e+00
bigcom195        0.000000 -1.558895e+00
bigcom196        0.000000 -1.169199e+00
bigcom204        0.000000 -1.591621e+00
bigcom205        0.000000 -1.520741e+00
bigcom212        0.000000  2.130787e+00
bigcom214        0.000000 -1.672271e+00
bigcom222        0.000000 -1.170469e+00
bigcom223        0.000000  0.000000e+00
bigcom226        0.000000 -1.169447e+00
bigcom227        0.000000 -1.610368e+00
bigcom229        0.000000 -1.066568e+00
bigcom233        0.000000 -1.312033e+00
bigcom236        0.000000 -1.111309e+00
bigcom237        0.000000  0.000000e+00
bigcom246        0.000000 -1.679112e+00
bigcom248        0.000000 -9.871920e-01
bigcom249        0.000000 -1.166853e+00
bigcom250        0.000000 -1.730261e+00
bigcom254        0.000000 -1.438587e+00
bigcom266        0.000000 -1.170170e+00
bigcom269        0.000000 -1.644344e+00
bigcom272        0.000000 -1.490761e+00
bigcom274        0.000000 -1.168306e+00
bigcom281        0.000000 -1.605111e+00
bigcom291        0.000000 -1.253429e+00
bigcom292        0.000000 -1.354723e+00
bigcom295        0.000000 -7.172267e-01
bigcom299        0.000000 -1.117541e+00
bigcom301        0.000000  3.883656e+00
bigcom306        0.000000 -1.433270e+00
bigcom309        0.000000 -1.303986e+00
bigcom314        0.000000 -1.034478e+00
bigcom321        0.000000  6.982901e-01
bigcom341        0.000000 -1.095183e+00
bigcom350        0.000000  0.000000e+00
bigcom353        0.000000 -1.086484e+00
bigcom359        0.000000 -1.780932e+00
bigcom363        0.000000  3.153519e+00
bigcom365        0.000000 -5.720629e-01
bigcom385        0.000000  1.696562e+00
bigcom386        0.000000 -9.119660e-01
bigcom408        0.000000 -1.380159e+00
bigcom412        0.000000 -1.543646e+00
bigcom480        0.000000 -1.389320e+00
spin_vertex      0.000000 -3.379354e-01
membership_s1    0.000000  1.163870e-01
membership_s3    0.000000 -1.691834e+00
membership_s4    0.000000  1.422053e-01
membership_s5    0.000000 -3.836870e-01
membership_s6    0.000000  1.448704e-01
membership_s7    0.000000 -1.515681e-03
membership_s8    0.000000  1.574993e+00
membership_s9    0.000000  7.745807e-01
membership_s11   0.000000 -1.691966e+00
membership_s12   0.000000 -1.955902e+00
membership_s14   0.000000 -1.735458e+00
membership_s15   0.000000 -3.775635e-01
membership_s16   0.000000 -1.523444e+00
membership_s17   0.000000 -1.402652e+00
membership_s18   0.000000 -1.942417e+00
membership_s20   0.000000 -1.429675e+00
membership_s21   0.000000  2.918643e-01
membership_s22   0.000000  1.405358e+00
membership_s24   0.000000 -1.216507e+00
membership_s25   0.000000 -1.389535e+00
membership_s26   0.000000 -1.738660e+00
membership_s27   0.000000  4.710956e-01
membership_s28   0.000000  2.285796e-01
membership_s30   0.000000  2.971127e-01
membership_s31   0.000000  4.516794e-01
membership_s32   0.000000  2.915757e-01
membership_s33   0.000000  1.439742e+00
membership_s36   0.000000  6.157008e-01
membership_s37   0.000000  1.627411e-01
V1               0.000000 -1.660208e+00
V2               0.000000  5.851032e-01
pdi              0.000000  2.081712e+03
adhesion         0.000000  0.000000e+00
cohesion         0.000000 -3.744189e-06
inner            0.000000 -1.259763e-05
outer            0.000000  6.145241e-05
ioratio          0.000000 -1.492078e+00
comsize          0.000000 -4.687026e-05
[1] "Dataset: low_C Model GBM, run: 2 of 10 2015-06-17 23:01:38"
Iter   TrainDeviance   ValidDeviance   StepSize   Improve
     1        0.3422            -nan     0.0100   -0.0001
     2        0.3414            -nan     0.0100   -0.0001
     3        0.3408            -nan     0.0100   -0.0000
     4        0.3401            -nan     0.0100   -0.0001
     5        0.3394            -nan     0.0100   -0.0001
     6        0.3386            -nan     0.0100    0.0000
     7        0.3379            -nan     0.0100   -0.0000
     8        0.3371            -nan     0.0100   -0.0000
     9        0.3364            -nan     0.0100   -0.0000
    10        0.3356            -nan     0.0100   -0.0001
    20        0.3291            -nan     0.0100   -0.0001
    25        0.3259            -nan     0.0100   -0.0000

[1] "GBM variable coefficients"
                            var    rel.inf
fourth                   fourth 5.76303210
orbit36                 orbit36 4.81388600
orbit18                 orbit18 4.51688287
ratio2                   ratio2 3.85056570
pagerank               pagerank 3.47242435
ioratio                 ioratio 3.28613438
ratio5                   ratio5 3.11678523
comsize                 comsize 2.77704506
outer                     outer 2.70302334
inner                     inner 2.44412817
graph15                 graph15 2.25080380
adhesion               adhesion 2.21333133
V2                           V2 2.02786663
V1                           V1 1.72225990
graph1                   graph1 1.67825193
orbit27                 orbit27 1.65800060
graph5                   graph5 1.65073267
orbit53                 orbit53 1.63918635
graph21                 graph21 1.60296902
graph6                   graph6 1.55853018
orbit46                 orbit46 1.51802415
graph16                 graph16 1.45175985
graph19                 graph19 1.33716063
orbit45                 orbit45 1.33259936
ratio4                   ratio4 1.30456461
orbit28                 orbit28 1.29080577
upto_second         upto_second 1.28554262
orbit19                 orbit19 1.22210120
ratio3                   ratio3 1.20849876
graph12                 graph12 1.09562081
close                     close 1.06746503
bet                         bet 1.05469726
upto_sixth           upto_sixth 1.04409093
coreness               coreness 0.97414010
graph23                 graph23 0.94728795
orbit35                 orbit35 0.91881983
graph9                   graph9 0.91523060
spin_vertex         spin_vertex 0.91078676
orbit62                 orbit62 0.87464849
graph13                 graph13 0.84797150
orbit17                 orbit17 0.84151392
orbit64                 orbit64 0.81815682
walktrap_vertex walktrap_vertex 0.81728556
orbit50                 orbit50 0.76198702
orbit16                 orbit16 0.75728009
orbit29                 orbit29 0.72634338
membership_s22   membership_s22 0.72552489
orbit49                 orbit49 0.72258681
orbit32                 orbit32 0.70644418
third                     third 0.69723402
orbit15                 orbit15 0.69015024
ratio6                   ratio6 0.68311807
graph14                 graph14 0.67964294
graph11                 graph11 0.63506707
knn                         knn 0.62715830
graph17                 graph17 0.60722144
upto_fourth         upto_fourth 0.60043673
orbit40                 orbit40 0.57848094
orbit38                 orbit38 0.57786785
orbit20                 orbit20 0.55082160
ratio1                   ratio1 0.49515183
graph20                 graph20 0.45996798
graph25                 graph25 0.44705490
graph10                 graph10 0.44705107
orbit1                   orbit1 0.43473818
graph4                   graph4 0.40803075
evcent                   evcent 0.40661162
graph26                 graph26 0.37939931
orbit26                 orbit26 0.37807218
orbit56                 orbit56 0.34606837
bigcom22               bigcom22 0.31304431
graph3                   graph3 0.30764853
orbit30                 orbit30 0.30324680
orbit25                 orbit25 0.28124806
hubscore               hubscore 0.24658362
orbit24                 orbit24 0.24656366
upto_fifth           upto_fifth 0.24497556
orbit43                 orbit43 0.24202521
fifth                     fifth 0.19864613
membership_s27   membership_s27 0.18881130
constraint           constraint 0.18696331
bigcom4                 bigcom4 0.17459172
orbit60                 orbit60 0.15422766
bigcom26               bigcom26 0.15365356
membership_s32   membership_s32 0.14591979
orbit47                 orbit47 0.14403875
bigcom1                 bigcom1 0.13882389
membership_s21   membership_s21 0.13605219
orbit51                 orbit51 0.13488571
bigcom8                 bigcom8 0.13252781
orbit10                 orbit10 0.13156741
cohesion               cohesion 0.12607590
bigcom21               bigcom21 0.11080676
orbit33                 orbit33 0.10793287
orbit58                 orbit58 0.09501561
graph0                   graph0 0.00000000
graph2                   graph2 0.00000000
graph7                   graph7 0.00000000
graph8                   graph8 0.00000000
graph18                 graph18 0.00000000
graph22                 graph22 0.00000000
graph24                 graph24 0.00000000
graph27                 graph27 0.00000000
graph28                 graph28 0.00000000
graph29                 graph29 0.00000000
orbit0                   orbit0 0.00000000
orbit2                   orbit2 0.00000000
orbit3                   orbit3 0.00000000
orbit4                   orbit4 0.00000000
orbit5                   orbit5 0.00000000
orbit6                   orbit6 0.00000000
orbit7                   orbit7 0.00000000
orbit8                   orbit8 0.00000000
orbit9                   orbit9 0.00000000
orbit11                 orbit11 0.00000000
orbit12                 orbit12 0.00000000
orbit13                 orbit13 0.00000000
orbit14                 orbit14 0.00000000
orbit21                 orbit21 0.00000000
orbit22                 orbit22 0.00000000
orbit23                 orbit23 0.00000000
orbit31                 orbit31 0.00000000
orbit34                 orbit34 0.00000000
orbit37                 orbit37 0.00000000
orbit39                 orbit39 0.00000000
orbit41                 orbit41 0.00000000
orbit42                 orbit42 0.00000000
orbit44                 orbit44 0.00000000
orbit48                 orbit48 0.00000000
orbit52                 orbit52 0.00000000
orbit54                 orbit54 0.00000000
orbit55                 orbit55 0.00000000
orbit57                 orbit57 0.00000000
orbit59                 orbit59 0.00000000
orbit61                 orbit61 0.00000000
orbit63                 orbit63 0.00000000
orbit65                 orbit65 0.00000000
orbit66                 orbit66 0.00000000
orbit67                 orbit67 0.00000000
orbit68                 orbit68 0.00000000
orbit69                 orbit69 0.00000000
orbit70                 orbit70 0.00000000
orbit71                 orbit71 0.00000000
orbit72                 orbit72 0.00000000
AP                           AP 0.00000000
ecc                         ecc 0.00000000
eccrad                   eccrad 0.00000000
trans                     trans 0.00000000
first                     first 0.00000000
upto_third           upto_third 0.00000000
second                   second 0.00000000
sixth                     sixth 0.00000000
selfinter             selfinter 0.00000000
bigcom2                 bigcom2 0.00000000
bigcom3                 bigcom3 0.00000000
bigcom6                 bigcom6 0.00000000
bigcom9                 bigcom9 0.00000000
bigcom11               bigcom11 0.00000000
bigcom13               bigcom13 0.00000000
bigcom15               bigcom15 0.00000000
bigcom16               bigcom16 0.00000000
bigcom24               bigcom24 0.00000000
bigcom28               bigcom28 0.00000000
bigcom30               bigcom30 0.00000000
bigcom31               bigcom31 0.00000000
bigcom32               bigcom32 0.00000000
bigcom33               bigcom33 0.00000000
bigcom34               bigcom34 0.00000000
bigcom36               bigcom36 0.00000000
bigcom37               bigcom37 0.00000000
bigcom38               bigcom38 0.00000000
bigcom39               bigcom39 0.00000000
bigcom40               bigcom40 0.00000000
bigcom43               bigcom43 0.00000000
bigcom44               bigcom44 0.00000000
bigcom46               bigcom46 0.00000000
bigcom47               bigcom47 0.00000000
bigcom49               bigcom49 0.00000000
bigcom50               bigcom50 0.00000000
bigcom51               bigcom51 0.00000000
bigcom52               bigcom52 0.00000000
bigcom54               bigcom54 0.00000000
bigcom56               bigcom56 0.00000000
bigcom62               bigcom62 0.00000000
bigcom66               bigcom66 0.00000000
bigcom68               bigcom68 0.00000000
bigcom69               bigcom69 0.00000000
bigcom71               bigcom71 0.00000000
bigcom72               bigcom72 0.00000000
bigcom73               bigcom73 0.00000000
bigcom74               bigcom74 0.00000000
bigcom75               bigcom75 0.00000000
bigcom76               bigcom76 0.00000000
bigcom77               bigcom77 0.00000000
bigcom79               bigcom79 0.00000000
bigcom80               bigcom80 0.00000000
bigcom82               bigcom82 0.00000000
bigcom83               bigcom83 0.00000000
bigcom84               bigcom84 0.00000000
bigcom85               bigcom85 0.00000000
bigcom87               bigcom87 0.00000000
bigcom89               bigcom89 0.00000000
bigcom91               bigcom91 0.00000000
bigcom92               bigcom92 0.00000000
bigcom93               bigcom93 0.00000000
bigcom96               bigcom96 0.00000000
bigcom97               bigcom97 0.00000000
bigcom98               bigcom98 0.00000000
bigcom99               bigcom99 0.00000000
bigcom101             bigcom101 0.00000000
bigcom104             bigcom104 0.00000000
bigcom106             bigcom106 0.00000000
bigcom109             bigcom109 0.00000000
bigcom113             bigcom113 0.00000000
bigcom116             bigcom116 0.00000000
bigcom120             bigcom120 0.00000000
bigcom123             bigcom123 0.00000000
bigcom126             bigcom126 0.00000000
bigcom127             bigcom127 0.00000000
bigcom137             bigcom137 0.00000000
bigcom139             bigcom139 0.00000000
bigcom140             bigcom140 0.00000000
bigcom143             bigcom143 0.00000000
bigcom145             bigcom145 0.00000000
bigcom146             bigcom146 0.00000000
bigcom147             bigcom147 0.00000000
bigcom149             bigcom149 0.00000000
bigcom153             bigcom153 0.00000000
bigcom154             bigcom154 0.00000000
bigcom156             bigcom156 0.00000000
bigcom157             bigcom157 0.00000000
bigcom158             bigcom158 0.00000000
bigcom160             bigcom160 0.00000000
bigcom161             bigcom161 0.00000000
bigcom162             bigcom162 0.00000000
bigcom164             bigcom164 0.00000000
bigcom166             bigcom166 0.00000000
bigcom167             bigcom167 0.00000000
bigcom171             bigcom171 0.00000000
bigcom173             bigcom173 0.00000000
bigcom175             bigcom175 0.00000000
bigcom176             bigcom176 0.00000000
bigcom177             bigcom177 0.00000000
bigcom178             bigcom178 0.00000000
bigcom180             bigcom180 0.00000000
bigcom181             bigcom181 0.00000000
bigcom184             bigcom184 0.00000000
bigcom186             bigcom186 0.00000000
bigcom187             bigcom187 0.00000000
bigcom189             bigcom189 0.00000000
bigcom194             bigcom194 0.00000000
bigcom195             bigcom195 0.00000000
bigcom196             bigcom196 0.00000000
bigcom204             bigcom204 0.00000000
bigcom205             bigcom205 0.00000000
bigcom212             bigcom212 0.00000000
bigcom214             bigcom214 0.00000000
bigcom222             bigcom222 0.00000000
bigcom223             bigcom223 0.00000000
bigcom226             bigcom226 0.00000000
bigcom227             bigcom227 0.00000000
bigcom229             bigcom229 0.00000000
bigcom233             bigcom233 0.00000000
bigcom236             bigcom236 0.00000000
bigcom237             bigcom237 0.00000000
bigcom246             bigcom246 0.00000000
bigcom248             bigcom248 0.00000000
bigcom249             bigcom249 0.00000000
bigcom250             bigcom250 0.00000000
bigcom254             bigcom254 0.00000000
bigcom266             bigcom266 0.00000000
bigcom269             bigcom269 0.00000000
bigcom272             bigcom272 0.00000000
bigcom274             bigcom274 0.00000000
bigcom281             bigcom281 0.00000000
bigcom291             bigcom291 0.00000000
bigcom292             bigcom292 0.00000000
bigcom295             bigcom295 0.00000000
bigcom299             bigcom299 0.00000000
bigcom301             bigcom301 0.00000000
bigcom306             bigcom306 0.00000000
bigcom309             bigcom309 0.00000000
bigcom314             bigcom314 0.00000000
bigcom321             bigcom321 0.00000000
bigcom341             bigcom341 0.00000000
bigcom350             bigcom350 0.00000000
bigcom353             bigcom353 0.00000000
bigcom359             bigcom359 0.00000000
bigcom363             bigcom363 0.00000000
bigcom365             bigcom365 0.00000000
bigcom385             bigcom385 0.00000000
bigcom386             bigcom386 0.00000000
bigcom408             bigcom408 0.00000000
bigcom412             bigcom412 0.00000000
bigcom480             bigcom480 0.00000000
membership_s1     membership_s1 0.00000000
membership_s3     membership_s3 0.00000000
membership_s4     membership_s4 0.00000000
membership_s5     membership_s5 0.00000000
membership_s6     membership_s6 0.00000000
membership_s7     membership_s7 0.00000000
membership_s8     membership_s8 0.00000000
membership_s9     membership_s9 0.00000000
membership_s11   membership_s11 0.00000000
membership_s12   membership_s12 0.00000000
membership_s14   membership_s14 0.00000000
membership_s15   membership_s15 0.00000000
membership_s16   membership_s16 0.00000000
membership_s17   membership_s17 0.00000000
membership_s18   membership_s18 0.00000000
membership_s20   membership_s20 0.00000000
membership_s24   membership_s24 0.00000000
membership_s25   membership_s25 0.00000000
membership_s26   membership_s26 0.00000000
membership_s28   membership_s28 0.00000000
membership_s30   membership_s30 0.00000000
membership_s31   membership_s31 0.00000000
membership_s33   membership_s33 0.00000000
membership_s36   membership_s36 0.00000000
membership_s37   membership_s37 0.00000000
pdi                         pdi 0.00000000
[1] "Dataset: low_C Model RF, run: 2 of 10 2015-06-17 23:01:51"
     |      Out-of-bag   |
Tree |      MSE  %Var(y) |
   1 |  0.08089   204.98 |
   2 |  0.07586   192.23 |
   3 |  0.07275   184.34 |
   4 |  0.06978   176.81 |
   5 |  0.06464   163.79 |
   6 |  0.06167   156.28 |
   7 |  0.05906   149.67 |
   8 |  0.05781   146.49 |
   9 |   0.0559   141.65 |
  10 |  0.05471   138.63 |
  11 |  0.05355   135.68 |
  12 |  0.05267   133.48 |
  13 |  0.05163   130.83 |
  14 |   0.0507   128.47 |
  15 |  0.05023   127.28 |
  16 |  0.05015   127.08 |
  17 |  0.04964   125.79 |
  18 |  0.04924   124.77 |
  19 |  0.04918   124.62 |
  20 |   0.0489   123.91 |
  21 |  0.04879   123.62 |
  22 |  0.04857   123.08 |
  23 |  0.04826   122.29 |
  24 |  0.04812   121.93 |
  25 |  0.04789   121.35 |
  26 |  0.04768   120.83 |
  27 |  0.04744   120.21 |
  28 |  0.04722   119.65 |
  29 |  0.04697   119.02 |
  30 |  0.04674   118.45 |
  31 |   0.0466   118.08 |
  32 |  0.04658   118.03 |
  33 |  0.04645   117.71 |
  34 |  0.04637   117.50 |
  35 |  0.04629   117.30 |
  36 |  0.04621   117.09 |
  37 |  0.04611   116.84 |
  38 |  0.04602   116.62 |
  39 |  0.04592   116.36 |
  40 |  0.04589   116.29 |
  41 |  0.04575   115.92 |
  42 |  0.04572   115.84 |
  43 |   0.0457   115.80 |
  44 |  0.04567   115.72 |
  45 |  0.04559   115.51 |
  46 |  0.04553   115.36 |
  47 |  0.04547   115.22 |
  48 |  0.04546   115.19 |
  49 |  0.04537   114.96 |
  50 |  0.04537   114.97 |
  51 |  0.04527   114.73 |
  52 |  0.04513   114.35 |
  53 |  0.04509   114.26 |
  54 |   0.0451   114.29 |
  55 |  0.04513   114.36 |
  56 |  0.04511   114.30 |
  57 |  0.04507   114.21 |
  58 |  0.04502   114.09 |
  59 |  0.04505   114.16 |
  60 |  0.04498   113.99 |
  61 |  0.04492   113.84 |
  62 |  0.04492   113.82 |
  63 |  0.04489   113.75 |
  64 |  0.04491   113.79 |
  65 |  0.04484   113.63 |
  66 |  0.04486   113.68 |
  67 |  0.04487   113.71 |
  68 |  0.04483   113.61 |
  69 |  0.04483   113.60 |
  70 |  0.04481   113.55 |
  71 |  0.04482   113.57 |
  72 |  0.04479   113.51 |
  73 |  0.04475   113.39 |
  74 |  0.04472   113.31 |
  75 |  0.04471   113.30 |
  76 |  0.04476   113.43 |
  77 |  0.04476   113.44 |
  78 |  0.04476   113.43 |
  79 |  0.04473   113.35 |
  80 |  0.04469   113.24 |
  81 |  0.04467   113.19 |
  82 |  0.04469   113.25 |
  83 |  0.04471   113.30 |
  84 |  0.04468   113.23 |
  85 |  0.04464   113.13 |
  86 |  0.04463   113.10 |
  87 |  0.04461   113.05 |
  88 |  0.04462   113.07 |
  89 |  0.04459   112.99 |
  90 |  0.04456   112.91 |
  91 |  0.04455   112.89 |
  92 |  0.04456   112.91 |
  93 |  0.04456   112.92 |
  94 |  0.04452   112.82 |
  95 |   0.0445   112.77 |
  96 |  0.04448   112.71 |
  97 |  0.04449   112.75 |
  98 |  0.04451   112.78 |
  99 |  0.04449   112.74 |
 100 |  0.04448   112.71 |
[1] "Random Forest variable coefficients"
                      %IncMSE IncNodePurity
graph5           2.890764e-03  7.466001e-01
graph6           8.725498e-03  1.217450e+00
graph7           7.470186e-04  1.814412e-01
graph8           0.000000e+00  8.326673e-19
graph9           8.342719e-03  1.660393e+00
graph10          1.204664e-02  1.901605e+00
graph11          1.111329e-02  1.790554e+00
graph12          1.409062e-02  1.991504e+00
graph13          1.347791e-02  2.246001e+00
graph14          9.259192e-03  1.350478e+00
graph15          1.102221e-02  1.593379e+00
graph16          5.250648e-03  1.583020e+00
graph17          1.277177e-02  1.653760e+00
graph18          3.005535e-03  5.283368e-01
graph19          1.333871e-02  2.429399e+00
graph20          2.668775e-03  1.171928e+00
graph21          5.179139e-03  1.174821e+00
graph22          1.582584e-03  2.707620e-01
graph23          1.214134e-02  2.041594e+00
graph24          5.509214e-03  2.470984e-01
graph25          1.927826e-03  9.370667e-01
graph26          2.537387e-04  3.030920e-01
graph27          3.899581e-05  1.260846e-01
graph28          5.623301e-05  1.901294e-02
graph29          0.000000e+00  0.000000e+00
orbit0           1.676176e-04  2.358508e-01
orbit1           8.794652e-03  1.502622e+00
orbit2           2.110138e-03  2.804776e-01
orbit3           8.274234e-05  1.440084e-01
orbit4           9.348678e-03  1.461628e+00
orbit5           6.952107e-03  1.257932e+00
orbit6           9.586598e-03  1.870121e+00
orbit7           1.648479e-05  1.094133e-01
orbit8           1.794858e-03  6.516844e-01
orbit9           5.198026e-03  1.130827e+00
orbit10          4.813702e-03  5.583006e-01
orbit11          9.549067e-05  1.859264e-01
orbit12          2.856092e-04  1.792170e-01
orbit13          4.180664e-05  9.448758e-02
orbit14         -4.325260e-06  5.150615e-03
orbit15          6.064299e-03  1.285655e+00
orbit16          9.123227e-03  1.341626e+00
orbit17          7.187617e-03  1.305514e+00
orbit18          1.936489e-02  3.537145e+00
orbit19          6.647195e-03  1.814453e+00
orbit20          6.508755e-03  1.509918e+00
orbit21          3.695065e-03  8.309191e-01
orbit22          7.681081e-03  1.703429e+00
orbit23          1.300275e-04  7.537108e-02
orbit24          2.268607e-02  2.062345e+00
orbit25          2.724952e-03  2.964231e-01
orbit26          4.878539e-03  5.084812e-01
orbit27          1.361129e-02  2.038577e+00
orbit28          7.151107e-03  1.363783e+00
orbit29          5.579187e-03  5.838077e-01
orbit30          2.184756e-03  5.160055e-01
orbit31          6.196792e-03  1.162624e+00
orbit32          5.042394e-03  4.503141e-01
orbit33          2.058538e-04  1.346476e-01
orbit34          1.130325e-02  1.443207e+00
orbit35          7.586207e-03  1.831235e+00
orbit36          9.729147e-03  1.464077e+00
orbit37          4.341358e-03  1.086180e+00
orbit38          1.577986e-03  7.511041e-01
orbit39          7.219106e-03  1.332986e+00
orbit40          6.433766e-03  4.235611e-01
orbit41          2.037749e-03  3.418578e-01
orbit42          5.570715e-06  3.860481e-02
orbit43          4.771283e-03  4.166613e-01
orbit44         -1.812617e-05  9.578071e-02
orbit45          1.537594e-02  2.122591e+00
orbit46          4.893423e-03  4.431672e-01
orbit47          1.388802e-03  3.455150e-01
orbit48          6.347422e-04  2.735143e-01
orbit49          2.922606e-03  1.093476e+00
orbit50          4.565035e-04  6.439762e-01
orbit51          5.877003e-03  1.051783e+00
orbit52          1.994903e-03  5.381649e-01
orbit53          1.030447e-03  1.283458e+00
orbit54          1.272423e-03  2.336550e-01
orbit55         -2.305765e-06  6.062438e-01
orbit56          7.270705e-03  1.649465e+00
orbit57          1.077826e-04  1.511708e-01
orbit58          7.752750e-05  1.708172e-01
orbit59          4.159714e-03  3.653129e-01
orbit60          8.398765e-04  2.949596e-01
orbit61         -5.377885e-06  2.273423e-02
orbit62          2.339563e-03  1.069816e+00
orbit63          2.821001e-04  5.074169e-01
orbit64          1.205962e-04  2.425658e-01
orbit65          1.423924e-04  1.199800e-01
orbit66          1.470154e-04  7.223035e-02
orbit67          3.760288e-05  4.822044e-02
orbit68          1.616375e-04  1.258065e-01
orbit69          1.943739e-05  2.224309e-01
orbit70         -2.169197e-06  4.920236e-03
orbit71          0.000000e+00  1.110223e-18
orbit72          0.000000e+00  0.000000e+00
AP               3.791264e-05  2.030432e-01
bet              4.710347e-03  2.351988e+00
ecc              5.819418e-05  1.545035e-01
eccrad           1.016041e-04  3.356663e-01
close            5.844163e-03  9.155156e-01
constraint       4.752498e-03  1.086280e+00
coreness         1.552958e-03  6.376264e-01
knn              1.596098e-02  2.054146e+00
hubscore         6.356377e-03  1.215600e+00
pagerank         9.040628e-03  4.810271e+00
trans            2.693617e-04  4.035131e-01
evcent           8.379170e-03  1.604990e+00
first            2.036339e-04  1.303442e-01
upto_second      6.923222e-03  1.192705e+00
upto_third       6.488181e-03  1.148922e+00
upto_fourth      8.940347e-03  1.320509e+00
upto_fifth       6.133380e-03  1.859900e+00
upto_sixth       7.051812e-03  1.829218e+00
second           5.572531e-03  1.179629e+00
third            9.933957e-03  1.712511e+00
fourth           1.903413e-02  4.410278e+00
fifth            4.824422e-03  2.174591e+00
sixth            8.321531e-03  2.191482e+00
ratio1           1.135235e-02  2.051282e+00
ratio2           1.451379e-02  4.899831e+00
ratio3           1.003672e-02  2.129576e+00
ratio4           1.009265e-02  2.546500e+00
ratio5           6.324245e-03  4.677403e+00
ratio6           1.268860e-02  2.499192e+00
selfinter       -2.846918e-07  2.213897e-01
walktrap_vertex  6.122466e-04  7.150557e-01
bigcom1          1.009170e-03  4.800363e-01
bigcom2         -6.942501e-05  2.246272e-01
bigcom3          6.463559e-05  2.922913e-01
bigcom4          7.741377e-05  1.245196e-01
bigcom6          0.000000e+00  0.000000e+00
bigcom8          1.440570e-04  3.815697e-01
bigcom9         -9.724690e-06  1.824913e-01
bigcom11        -2.740155e-05  2.857610e-01
bigcom13         0.000000e+00  1.665335e-18
bigcom15         0.000000e+00  1.665335e-18
bigcom16         0.000000e+00  0.000000e+00
bigcom21         5.441950e-05  2.337841e-01
bigcom22        -5.736785e-05  4.640433e-01
bigcom24         0.000000e+00  0.000000e+00
bigcom26         1.904799e-05  5.901821e-01
bigcom28         3.018612e-04  3.950754e-01
bigcom30         0.000000e+00  9.340909e-03
bigcom31         0.000000e+00  0.000000e+00
bigcom32         0.000000e+00  0.000000e+00
bigcom33         0.000000e+00  0.000000e+00
bigcom34         0.000000e+00  0.000000e+00
bigcom36         0.000000e+00  0.000000e+00
bigcom37         0.000000e+00  0.000000e+00
bigcom38        -8.472511e-05  2.408756e-01
bigcom39         0.000000e+00  0.000000e+00
bigcom40         3.814688e-05  1.804046e-01
bigcom43         0.000000e+00  0.000000e+00
bigcom44         2.138827e-04  3.986836e-01
bigcom46         0.000000e+00  1.110223e-18
bigcom47         0.000000e+00  0.000000e+00
bigcom49         0.000000e+00  0.000000e+00
bigcom50         0.000000e+00  0.000000e+00
bigcom51         0.000000e+00  0.000000e+00
bigcom52         0.000000e+00  0.000000e+00
bigcom54         0.000000e+00  0.000000e+00
bigcom56         0.000000e+00  0.000000e+00
bigcom62         0.000000e+00  0.000000e+00
bigcom66         0.000000e+00  0.000000e+00
bigcom68         0.000000e+00  0.000000e+00
bigcom69        -2.583607e-06  3.663368e-01
bigcom71         0.000000e+00  0.000000e+00
bigcom72         0.000000e+00  0.000000e+00
bigcom73         0.000000e+00  0.000000e+00
bigcom74         0.000000e+00  0.000000e+00
bigcom75         0.000000e+00  0.000000e+00
bigcom76         0.000000e+00  0.000000e+00
bigcom77         0.000000e+00  0.000000e+00
bigcom79         0.000000e+00  0.000000e+00
bigcom80        -3.271209e-05  4.769879e-01
bigcom82         0.000000e+00  0.000000e+00
bigcom83         0.000000e+00  0.000000e+00
bigcom84         0.000000e+00  0.000000e+00
bigcom85         0.000000e+00  0.000000e+00
bigcom87         0.000000e+00  0.000000e+00
bigcom89         0.000000e+00  0.000000e+00
bigcom91         0.000000e+00  0.000000e+00
bigcom92         0.000000e+00  5.551115e-19
bigcom93         6.593611e-06  3.248696e-01
bigcom96         0.000000e+00  0.000000e+00
bigcom97         0.000000e+00  0.000000e+00
bigcom98         0.000000e+00  0.000000e+00
bigcom99         0.000000e+00  1.110223e-18
bigcom101        0.000000e+00  0.000000e+00
bigcom104        0.000000e+00  0.000000e+00
bigcom106        0.000000e+00  0.000000e+00
bigcom109        0.000000e+00  0.000000e+00
bigcom113        0.000000e+00  0.000000e+00
bigcom116        0.000000e+00  0.000000e+00
bigcom120        0.000000e+00  0.000000e+00
bigcom123        0.000000e+00  0.000000e+00
bigcom126        0.000000e+00  0.000000e+00
bigcom127        0.000000e+00  0.000000e+00
bigcom137        0.000000e+00  0.000000e+00
bigcom139        0.000000e+00  5.551115e-19
bigcom140        0.000000e+00  0.000000e+00
bigcom143        0.000000e+00  5.551115e-19
bigcom145        0.000000e+00  0.000000e+00
bigcom146        0.000000e+00  0.000000e+00
bigcom147       -2.620735e-05  3.988837e-01
bigcom149        0.000000e+00  0.000000e+00
bigcom153        0.000000e+00  0.000000e+00
bigcom154        0.000000e+00  5.551115e-19
bigcom156        0.000000e+00  0.000000e+00
bigcom157        0.000000e+00  0.000000e+00
bigcom158       -3.412020e-05  5.299820e-01
bigcom160        0.000000e+00  1.110223e-18
bigcom161        0.000000e+00  0.000000e+00
bigcom162        2.313886e-04  1.434331e+00
bigcom164        0.000000e+00  0.000000e+00
bigcom166        0.000000e+00  0.000000e+00
bigcom167        0.000000e+00  0.000000e+00
bigcom171        0.000000e+00  1.110223e-18
bigcom173        0.000000e+00  5.551115e-19
bigcom175        2.729039e-06  5.656453e-01
bigcom176        0.000000e+00  0.000000e+00
bigcom177       -2.561269e-05  3.302659e-01
bigcom178        0.000000e+00  0.000000e+00
bigcom180        0.000000e+00  0.000000e+00
bigcom181        0.000000e+00  0.000000e+00
bigcom184        0.000000e+00  0.000000e+00
bigcom186        0.000000e+00  0.000000e+00
bigcom187        0.000000e+00  0.000000e+00
bigcom189        0.000000e+00  0.000000e+00
bigcom194        0.000000e+00  0.000000e+00
bigcom195        0.000000e+00  0.000000e+00
bigcom196        0.000000e+00  5.551115e-19
bigcom204        0.000000e+00  0.000000e+00
bigcom205        0.000000e+00  0.000000e+00
bigcom212       -4.810283e-06  8.278281e-01
bigcom214        0.000000e+00  0.000000e+00
bigcom222        0.000000e+00  0.000000e+00
bigcom223        0.000000e+00  0.000000e+00
bigcom226        0.000000e+00  0.000000e+00
bigcom227        0.000000e+00  0.000000e+00
bigcom229        0.000000e+00  0.000000e+00
bigcom233        0.000000e+00  0.000000e+00
bigcom236        0.000000e+00  0.000000e+00
bigcom237        0.000000e+00  0.000000e+00
bigcom246        0.000000e+00  8.571429e-03
bigcom248        0.000000e+00  0.000000e+00
bigcom249        0.000000e+00  0.000000e+00
bigcom250        0.000000e+00  0.000000e+00
bigcom254        0.000000e+00  0.000000e+00
bigcom266        0.000000e+00  0.000000e+00
bigcom269        0.000000e+00  0.000000e+00
bigcom272        0.000000e+00  0.000000e+00
bigcom274        0.000000e+00  0.000000e+00
bigcom281        0.000000e+00  0.000000e+00
bigcom291        0.000000e+00  0.000000e+00
bigcom292        0.000000e+00  0.000000e+00
bigcom295        0.000000e+00  0.000000e+00
bigcom299        0.000000e+00  0.000000e+00
bigcom301        1.141432e-04  9.968956e-01
bigcom306        0.000000e+00  5.551115e-19
bigcom309        0.000000e+00  0.000000e+00
bigcom314        0.000000e+00  0.000000e+00
bigcom321        4.154797e-07  3.495334e-01
bigcom341        0.000000e+00  0.000000e+00
bigcom350        0.000000e+00  0.000000e+00
bigcom353        0.000000e+00  0.000000e+00
bigcom359        0.000000e+00  0.000000e+00
bigcom363       -1.246897e-05  5.597427e-01
bigcom365        0.000000e+00  0.000000e+00
bigcom385       -3.057488e-06  4.563805e-01
bigcom386        0.000000e+00  0.000000e+00
bigcom408        0.000000e+00  0.000000e+00
bigcom412        0.000000e+00  0.000000e+00
bigcom480        0.000000e+00  0.000000e+00
spin_vertex      8.116454e-04  8.204208e-01
membership_s1    1.102241e-04  2.323353e-01
membership_s3    0.000000e+00  0.000000e+00
membership_s4    2.240304e-04  2.506742e-01
membership_s5    2.021895e-04  1.592055e-01
membership_s6    1.065240e-03  2.813869e-01
membership_s7    2.194793e-05  2.898467e-01
membership_s8    0.000000e+00  0.000000e+00
membership_s9   -3.602088e-05  2.078901e-01
membership_s11   0.000000e+00  0.000000e+00
membership_s12   0.000000e+00  1.110223e-18
membership_s14   0.000000e+00  0.000000e+00
membership_s15  -7.059937e-06  1.066110e-02
membership_s16   0.000000e+00  0.000000e+00
membership_s17   0.000000e+00  0.000000e+00
membership_s18   0.000000e+00  0.000000e+00
membership_s20   0.000000e+00  0.000000e+00
membership_s21   5.873371e-05  6.604449e-01
membership_s22   2.103923e-04  6.678072e-01
membership_s24   0.000000e+00  5.712754e-02
membership_s25   0.000000e+00  0.000000e+00
membership_s26   0.000000e+00  8.333333e-03
membership_s27   1.387055e-04  4.268189e-01
membership_s28   4.256193e-05  5.292299e-01
membership_s30   1.350543e-04  4.197107e-01
membership_s31   7.255590e-05  5.069737e-01
membership_s32   1.160286e-04  4.581985e-01
membership_s33  -2.222925e-05  3.076889e-01
membership_s36   1.052882e-03  5.606662e-01
membership_s37  -2.759144e-05  1.934764e-01
V1               1.493487e-02  5.083024e+00
V2               6.631272e-03  4.602832e+00
pdi              8.068558e-05  1.932404e-01
adhesion         1.064521e-02  3.904737e+00
cohesion         1.368419e-02  3.919402e+00
inner            8.111911e-03  3.895697e+00
outer            4.909901e-03  4.053966e+00
ioratio          7.356239e-03  3.834167e+00
comsize          5.299573e-03  4.332679e+00
[1] "Dataset: low_C Model GLM, run: 2 of 10 2015-06-17 23:04:44"
[1] "glmnet variable coefficients"
                     [,1]          [,2]
(Intercept)     -3.148337 -4.062114e+00
graph0           0.000000  3.316363e-02
graph1           0.000000 -3.240014e-04
graph2           0.000000  3.638020e-02
graph3           0.000000  1.943169e-06
graph4           0.000000  0.000000e+00
graph5           0.000000 -3.403260e-03
graph6           0.000000  0.000000e+00
graph7           0.000000  8.112959e-04
graph8           0.000000 -7.573201e-02
graph9           0.000000  2.298391e-07
graph10          0.000000 -3.709648e-10
graph11          0.000000  3.724479e-10
graph12          0.000000  0.000000e+00
graph13          0.000000 -3.350079e-09
graph14          0.000000 -3.829258e-11
graph15          0.000000 -1.205359e-04
graph16          0.000000 -1.855651e-06
graph17          0.000000  5.066446e-06
graph18          0.000000  5.263980e-05
graph19          0.000000 -9.938753e-06
graph20          0.000000  1.075234e-04
graph21          0.000000  0.000000e+00
graph22          0.000000 -2.339122e-06
graph23          0.000000 -7.951549e-06
graph24          0.000000 -8.038192e-05
graph25          0.000000  5.552686e-05
graph26          0.000000  0.000000e+00
graph27          0.000000  1.226878e-03
graph28          0.000000 -2.496057e-03
graph29          0.000000 -4.708192e-01
orbit0           0.000000  1.428145e-02
orbit1           0.000000 -2.578223e-04
orbit2           0.000000 -1.483149e-02
orbit3           0.000000  3.371331e-02
orbit4           0.000000  3.323269e-06
orbit5           0.000000  1.310534e-06
orbit6           0.000000  0.000000e+00
orbit7           0.000000 -5.136721e-02
orbit8           0.000000 -2.701337e-03
orbit9           0.000000  0.000000e+00
orbit10          0.000000 -4.735729e-05
orbit11          0.000000 -4.551871e-03
orbit12          0.000000  5.038247e-04
orbit13          0.000000  4.087748e-01
orbit14          0.000000 -6.315457e-02
orbit15          0.000000  2.375436e-07
orbit16          0.000000  8.886859e-06
orbit17          0.000000  5.262612e-07
orbit18          0.000000  9.439658e-10
orbit19          0.000000 -8.376621e-10
orbit20          0.000000 -6.830834e-08
orbit21          0.000000  9.816076e-06
orbit22          0.000000  2.932071e-10
orbit23          0.000000  5.872959e-02
orbit24          0.000000  6.152839e-08
orbit25          0.000000 -3.361290e-06
orbit26          0.000000  5.287427e-05
orbit27          0.000000  1.096206e-05
orbit28          0.000000 -3.451132e-05
orbit29          0.000000 -4.794877e-05
orbit30          0.000000 -5.048771e-05
orbit31          0.000000 -2.188680e-10
orbit32          0.000000  1.886355e-08
orbit33          0.000000  2.482190e-02
orbit34          0.000000 -2.495625e-05
orbit35          0.000000 -2.326591e-06
orbit36          0.000000 -1.166847e-06
orbit37          0.000000 -4.091526e-07
orbit38          0.000000 -5.650834e-04
orbit39          0.000000  8.069299e-06
orbit40          0.000000  2.342623e-06
orbit41          0.000000  1.239229e-04
orbit42          0.000000 -2.908972e-01
orbit43          0.000000  7.044588e-05
orbit44          0.000000  1.440596e-01
orbit45          0.000000 -4.686625e-06
orbit46          0.000000 -1.221048e-04
orbit47          0.000000  6.136001e-04
orbit48          0.000000  1.025483e-04
orbit49          0.000000  6.919329e-05
orbit50          0.000000  1.134135e-02
orbit51          0.000000 -2.297437e-04
orbit52          0.000000  7.131941e-04
orbit53          0.000000  9.041585e-03
orbit54          0.000000 -5.062720e-06
orbit55          0.000000 -1.943679e-01
orbit56          0.000000  1.391050e-05
orbit57          0.000000 -2.387787e-04
orbit58          0.000000  3.908445e-01
orbit59          0.000000 -5.265862e-05
orbit60          0.000000 -2.444724e-03
orbit61          0.000000  7.102075e-03
orbit62          0.000000  1.439331e-03
orbit63          0.000000 -5.669200e-03
orbit64          0.000000 -2.492376e-03
orbit65          0.000000 -6.010489e-04
orbit66          0.000000  5.058944e-03
orbit67          0.000000  1.578056e-02
orbit68          0.000000  2.362980e-03
orbit69          0.000000  3.082423e-01
orbit70          0.000000 -1.274391e-03
orbit71          0.000000 -1.416684e+00
orbit72          0.000000 -4.536442e-01
AP               0.000000 -4.325906e-02
bet              0.000000  1.084912e-07
ecc              0.000000 -1.444146e-02
eccrad           0.000000 -4.974806e-02
close            0.000000 -2.700553e-01
constraint       0.000000  3.101172e-01
coreness         0.000000 -8.276890e-02
knn              0.000000 -5.225612e-04
hubscore         0.000000  2.600739e+01
pagerank         0.000000 -2.522281e+00
trans            0.000000 -1.198158e-04
evcent           0.000000  5.416250e+00
first            0.000000  2.919280e-02
upto_second      0.000000 -3.047074e-04
upto_third       0.000000 -3.699564e-05
upto_fourth      0.000000 -2.086893e-09
upto_fifth       0.000000 -8.984521e-09
upto_sixth       0.000000  6.228693e-05
second           0.000000 -1.628012e-04
third            0.000000 -1.955815e-05
fourth           0.000000  4.750367e-05
fifth            0.000000 -3.486717e-07
sixth            0.000000  2.987895e-04
ratio1           0.000000 -4.278637e-04
ratio2           0.000000  5.658460e-05
ratio3           0.000000 -8.464839e-03
ratio4           0.000000  2.491867e-04
ratio5           0.000000 -3.379711e-03
ratio6           0.000000 -1.944203e-04
selfinter        0.000000 -1.029319e-01
walktrap_vertex  0.000000 -1.593122e-01
bigcom1          0.000000  3.442519e-01
bigcom2          0.000000  8.239347e-01
bigcom3          0.000000 -5.540092e-02
bigcom4          0.000000  8.415520e-02
bigcom6          0.000000 -1.343025e+00
bigcom8          0.000000  3.138672e-01
bigcom9          0.000000  3.993181e-01
bigcom11         0.000000  1.105712e+00
bigcom13         0.000000 -1.804500e+00
bigcom15         0.000000 -1.748063e+00
bigcom16         0.000000 -1.894220e+00
bigcom21         0.000000  2.460140e-01
bigcom22         0.000000  4.035038e-01
bigcom24         0.000000 -1.496727e+00
bigcom26         0.000000  9.476994e-01
bigcom28         0.000000  2.343848e-01
bigcom30         0.000000 -1.946227e+00
bigcom31         0.000000 -9.661496e-01
bigcom32         0.000000 -1.577747e+00
bigcom33         0.000000 -1.227772e+00
bigcom34         0.000000 -9.220788e-01
bigcom36         0.000000 -1.877119e+00
bigcom37         0.000000  0.000000e+00
bigcom38         0.000000  3.108888e-01
bigcom39         0.000000 -1.336233e+00
bigcom40         0.000000  6.837758e-02
bigcom43         0.000000 -1.438885e+00
bigcom44         0.000000  3.890963e-01
bigcom46         0.000000 -1.527214e+00
bigcom47         0.000000 -1.285627e+00
bigcom49         0.000000 -1.564540e+00
bigcom50         0.000000 -1.539515e+00
bigcom51         0.000000 -1.250920e+00
bigcom52         0.000000 -1.186329e+00
bigcom54         0.000000 -1.095568e+00
bigcom56         0.000000 -1.533987e+00
bigcom62         0.000000 -1.043940e+00
bigcom66         0.000000 -1.114969e+00
bigcom68         0.000000 -1.273788e+00
bigcom69         0.000000  8.419060e-01
bigcom71         0.000000 -1.675062e+00
bigcom72         0.000000 -1.603905e+00
bigcom73         0.000000 -7.669165e-01
bigcom74         0.000000 -1.474637e+00
bigcom75         0.000000 -9.338714e-01
bigcom76         0.000000 -9.405605e-01
bigcom77         0.000000 -1.187614e+00
bigcom79         0.000000 -1.317377e+00
bigcom80         0.000000  2.107517e+00
bigcom82         0.000000 -1.492369e+00
bigcom83         0.000000 -2.457925e+00
bigcom84         0.000000 -1.335564e+00
bigcom85         0.000000 -1.121507e+00
bigcom87         0.000000 -1.107355e+00
bigcom89         0.000000 -1.122997e+00
bigcom91         0.000000 -1.125351e+00
bigcom92         0.000000 -1.695026e+00
bigcom93         0.000000  6.602452e-01
bigcom96         0.000000 -9.104679e-01
bigcom97         0.000000 -1.177074e+00
bigcom98         0.000000 -1.336648e+00
bigcom99         0.000000 -1.747803e+00
bigcom101        0.000000 -6.288189e-01
bigcom104        0.000000 -1.469483e+00
bigcom106        0.000000 -9.567562e-01
bigcom109        0.000000 -1.315399e+00
bigcom113        0.000000 -1.027958e+00
bigcom116        0.000000 -1.671880e+00
bigcom120        0.000000 -6.519333e-01
bigcom123        0.000000 -1.064596e+00
bigcom126        0.000000 -1.315373e+00
bigcom127        0.000000  0.000000e+00
bigcom137        0.000000 -1.245456e+00
bigcom139        0.000000 -1.042590e+00
bigcom140        0.000000 -1.312970e+00
bigcom143        0.000000 -9.218875e-01
bigcom145        0.000000 -1.205339e+00
bigcom146        0.000000 -1.242881e+00
bigcom147        0.000000  1.482463e+00
bigcom149        0.000000 -2.766913e-01
bigcom153        0.000000 -1.236324e+00
bigcom154        0.000000 -1.519596e+00
bigcom156        0.000000 -1.115468e+00
bigcom157        0.000000  0.000000e+00
bigcom158        0.000000  1.873906e+00
bigcom160        0.000000 -1.251986e+00
bigcom161        0.000000 -1.000129e+00
bigcom162        0.000000  3.911311e+00
bigcom164        0.000000 -1.015278e+00
bigcom166        0.000000 -1.215749e+00
bigcom167        0.000000 -1.402350e+00
bigcom171        0.000000 -8.115043e-01
bigcom173        0.000000 -1.083517e+00
bigcom175        0.000000  1.634690e+00
bigcom176        0.000000 -1.072382e+00
bigcom177        0.000000  2.893575e+00
bigcom178        0.000000 -1.353885e+00
bigcom180        0.000000 -1.098453e+00
bigcom181        0.000000 -1.192713e+00
bigcom184        0.000000 -1.172889e+00
bigcom186        0.000000 -1.137604e+00
bigcom187        0.000000 -1.686999e+00
bigcom189        0.000000 -1.302771e+00
bigcom194        0.000000 -1.416202e+00
bigcom195        0.000000 -1.429684e+00
bigcom196        0.000000 -1.027958e+00
bigcom204        0.000000 -1.592111e+00
bigcom205        0.000000 -1.785088e+00
bigcom212        0.000000  2.955354e+00
bigcom214        0.000000 -1.368408e+00
bigcom222        0.000000 -1.337487e+00
bigcom223        0.000000  0.000000e+00
bigcom226        0.000000 -1.118471e+00
bigcom227        0.000000 -1.488929e+00
bigcom229        0.000000 -1.128803e+00
bigcom233        0.000000 -1.102170e+00
bigcom236        0.000000 -1.061357e+00
bigcom237        0.000000 -7.364210e-01
bigcom246        0.000000 -1.522296e+00
bigcom248        0.000000 -1.641226e+00
bigcom249        0.000000 -1.080705e+00
bigcom250        0.000000 -1.643661e+00
bigcom254        0.000000 -1.200359e+00
bigcom266        0.000000 -1.031675e+00
bigcom269        0.000000 -1.596217e+00
bigcom272        0.000000 -1.379976e+00
bigcom274        0.000000 -1.404466e+00
bigcom281        0.000000 -1.609997e+00
bigcom291        0.000000 -1.093244e+00
bigcom292        0.000000 -1.323817e+00
bigcom295        0.000000 -6.415013e-01
bigcom299        0.000000 -1.079128e+00
bigcom301        0.000000  3.342907e+00
bigcom306        0.000000 -1.305448e+00
bigcom309        0.000000 -1.265013e+00
bigcom314        0.000000 -1.113787e+00
bigcom321        0.000000  6.559967e-01
bigcom341        0.000000 -1.239373e+00
bigcom350        0.000000  0.000000e+00
bigcom353        0.000000 -7.618838e-01
bigcom359        0.000000 -1.772016e+00
bigcom363        0.000000  2.939351e+00
bigcom365        0.000000 -5.213616e-01
bigcom385        0.000000  1.500055e+00
bigcom386        0.000000 -2.677872e+00
bigcom408        0.000000 -1.395898e+00
bigcom412        0.000000 -1.539343e+00
bigcom480        0.000000 -1.328329e+00
spin_vertex      0.000000 -5.412103e-02
membership_s1    0.000000 -3.854347e-02
membership_s3    0.000000 -1.681381e+00
membership_s4    0.000000  3.064652e-02
membership_s5    0.000000 -4.101885e-01
membership_s6    0.000000  5.324141e-02
membership_s7    0.000000 -5.838899e-02
membership_s8    0.000000 -1.333288e+00
membership_s9    0.000000  6.219304e-01
membership_s11   0.000000 -1.580563e+00
membership_s12   0.000000 -1.817440e+00
membership_s14   0.000000 -1.772386e+00
membership_s15   0.000000 -4.553734e-01
membership_s16   0.000000 -1.460785e+00
membership_s17   0.000000 -1.468770e+00
membership_s18   0.000000 -2.039918e+00
membership_s20   0.000000 -1.364495e+00
membership_s21   0.000000  4.939396e-01
membership_s22   0.000000  1.528888e+00
membership_s24   0.000000 -1.129640e+00
membership_s25   0.000000 -1.428799e+00
membership_s26   0.000000 -1.597029e+00
membership_s27   0.000000  3.538637e-01
membership_s28   0.000000  9.796158e-01
membership_s30   0.000000  2.492079e-01
membership_s31   0.000000  3.711357e-01
membership_s32   0.000000  2.449936e-01
membership_s33   0.000000  1.257046e+00
membership_s36   0.000000  4.275235e-01
membership_s37   0.000000  5.100306e-02
V1               0.000000 -2.226375e+00
V2               0.000000 -2.403794e-01
pdi              0.000000  5.093912e+02
adhesion         0.000000  0.000000e+00
cohesion         0.000000  0.000000e+00
inner            0.000000  1.970036e-05
outer            0.000000 -2.712834e-08
ioratio          0.000000 -8.656104e-04
comsize          0.000000 -1.496718e-04
[1] "Dataset: low_C Model GBM, run: 3 of 10 2015-06-17 23:06:03"
Iter   TrainDeviance   ValidDeviance   StepSize   Improve
     1        0.3228            -nan     0.0100    0.0000
     2        0.3221            -nan     0.0100    0.0000
     3        0.3212            -nan     0.0100   -0.0000
     4        0.3203            -nan     0.0100    0.0001
     5        0.3195            -nan     0.0100   -0.0000
     6        0.3188            -nan     0.0100    0.0001
     7        0.3182            -nan     0.0100   -0.0000
     8        0.3177            -nan     0.0100   -0.0000
     9        0.3171            -nan     0.0100   -0.0001
    10        0.3164            -nan     0.0100   -0.0000
    20        0.3096            -nan     0.0100   -0.0000
    25        0.3069            -nan     0.0100   -0.0001

[1] "GBM variable coefficients"
                            var    rel.inf
V1                           V1 6.35363706
V2                           V2 5.03132043
pagerank               pagerank 4.92354066
ioratio                 ioratio 4.72903907
fourth                   fourth 4.49858370
orbit36                 orbit36 3.87580068
ratio2                   ratio2 3.87226728
inner                     inner 3.84155021
ratio5                   ratio5 3.33389498
orbit18                 orbit18 2.77781860
comsize                 comsize 2.54417672
graph23                 graph23 2.42559380
orbit19                 orbit19 2.20612296
orbit62                 orbit62 2.07631048
outer                     outer 2.03861332
graph1                   graph1 1.99827149
graph17                 graph17 1.91131059
graph6                   graph6 1.88478312
graph15                 graph15 1.73383989
graph13                 graph13 1.66703174
graph12                 graph12 1.63670354
membership_s22   membership_s22 1.51869427
graph9                   graph9 1.40058303
sixth                     sixth 1.38971068
orbit27                 orbit27 1.38057459
graph19                 graph19 1.37482897
graph14                 graph14 1.32489354
ratio6                   ratio6 1.32429110
orbit31                 orbit31 1.19942809
orbit17                 orbit17 1.13533133
third                     third 1.08768648
orbit53                 orbit53 1.00089785
ratio4                   ratio4 0.87121526
adhesion               adhesion 0.86459199
cohesion               cohesion 0.83745271
graph10                 graph10 0.82563818
upto_fourth         upto_fourth 0.79290120
orbit49                 orbit49 0.73654931
knn                         knn 0.70617706
graph2                   graph2 0.68091697
graph20                 graph20 0.67470612
orbit38                 orbit38 0.66512092
bet                         bet 0.64859824
graph21                 graph21 0.61752135
orbit50                 orbit50 0.60646437
orbit21                 orbit21 0.58415031
graph25                 graph25 0.57668078
bigcom4                 bigcom4 0.53500748
ratio3                   ratio3 0.51687352
graph11                 graph11 0.46592901
orbit4                   orbit4 0.44460507
close                     close 0.44249890
membership_s36   membership_s36 0.43807682
graph4                   graph4 0.40253782
graph16                 graph16 0.38479768
orbit1                   orbit1 0.36596797
membership_s6     membership_s6 0.36123279
bigcom8                 bigcom8 0.35942120
ratio1                   ratio1 0.35424422
orbit45                 orbit45 0.35211927
orbit16                 orbit16 0.34977212
spin_vertex         spin_vertex 0.28936578
fifth                     fifth 0.27575650
upto_sixth           upto_sixth 0.23054429
trans                     trans 0.22937816
orbit56                 orbit56 0.19141045
walktrap_vertex walktrap_vertex 0.18437811
orbit20                 orbit20 0.18296873
orbit13                 orbit13 0.17332498
orbit47                 orbit47 0.17256242
orbit33                 orbit33 0.16939688
orbit51                 orbit51 0.16728763
membership_s1     membership_s1 0.16289607
orbit28                 orbit28 0.14794989
graph3                   graph3 0.14538215
orbit58                 orbit58 0.14327093
orbit10                 orbit10 0.13998855
orbit5                   orbit5 0.13900038
bigcom22               bigcom22 0.13305071
upto_second         upto_second 0.12548137
orbit9                   orbit9 0.11391460
bigcom9                 bigcom9 0.11152567
orbit37                 orbit37 0.10977200
orbit26                 orbit26 0.10720175
bigcom26               bigcom26 0.10106770
membership_s27   membership_s27 0.09422544
graph0                   graph0 0.00000000
graph5                   graph5 0.00000000
graph7                   graph7 0.00000000
graph8                   graph8 0.00000000
graph18                 graph18 0.00000000
graph22                 graph22 0.00000000
graph24                 graph24 0.00000000
graph26                 graph26 0.00000000
graph27                 graph27 0.00000000
graph28                 graph28 0.00000000
graph29                 graph29 0.00000000
orbit0                   orbit0 0.00000000
orbit2                   orbit2 0.00000000
orbit3                   orbit3 0.00000000
orbit6                   orbit6 0.00000000
orbit7                   orbit7 0.00000000
orbit8                   orbit8 0.00000000
orbit11                 orbit11 0.00000000
orbit12                 orbit12 0.00000000
orbit14                 orbit14 0.00000000
orbit15                 orbit15 0.00000000
orbit22                 orbit22 0.00000000
orbit23                 orbit23 0.00000000
orbit24                 orbit24 0.00000000
orbit25                 orbit25 0.00000000
orbit29                 orbit29 0.00000000
orbit30                 orbit30 0.00000000
orbit32                 orbit32 0.00000000
orbit34                 orbit34 0.00000000
orbit35                 orbit35 0.00000000
orbit39                 orbit39 0.00000000
orbit40                 orbit40 0.00000000
orbit41                 orbit41 0.00000000
orbit42                 orbit42 0.00000000
orbit43                 orbit43 0.00000000
orbit44                 orbit44 0.00000000
orbit46                 orbit46 0.00000000
orbit48                 orbit48 0.00000000
orbit52                 orbit52 0.00000000
orbit54                 orbit54 0.00000000
orbit55                 orbit55 0.00000000
orbit57                 orbit57 0.00000000
orbit59                 orbit59 0.00000000
orbit60                 orbit60 0.00000000
orbit61                 orbit61 0.00000000
orbit63                 orbit63 0.00000000
orbit64                 orbit64 0.00000000
orbit65                 orbit65 0.00000000
orbit66                 orbit66 0.00000000
orbit67                 orbit67 0.00000000
orbit68                 orbit68 0.00000000
orbit69                 orbit69 0.00000000
orbit70                 orbit70 0.00000000
orbit71                 orbit71 0.00000000
orbit72                 orbit72 0.00000000
AP                           AP 0.00000000
ecc                         ecc 0.00000000
eccrad                   eccrad 0.00000000
constraint           constraint 0.00000000
coreness               coreness 0.00000000
hubscore               hubscore 0.00000000
evcent                   evcent 0.00000000
first                     first 0.00000000
upto_third           upto_third 0.00000000
upto_fifth           upto_fifth 0.00000000
second                   second 0.00000000
selfinter             selfinter 0.00000000
bigcom1                 bigcom1 0.00000000
bigcom2                 bigcom2 0.00000000
bigcom3                 bigcom3 0.00000000
bigcom6                 bigcom6 0.00000000
bigcom11               bigcom11 0.00000000
bigcom13               bigcom13 0.00000000
bigcom15               bigcom15 0.00000000
bigcom16               bigcom16 0.00000000
bigcom21               bigcom21 0.00000000
bigcom24               bigcom24 0.00000000
bigcom28               bigcom28 0.00000000
bigcom30               bigcom30 0.00000000
bigcom31               bigcom31 0.00000000
bigcom32               bigcom32 0.00000000
bigcom33               bigcom33 0.00000000
bigcom34               bigcom34 0.00000000
bigcom36               bigcom36 0.00000000
bigcom37               bigcom37 0.00000000
bigcom38               bigcom38 0.00000000
bigcom39               bigcom39 0.00000000
bigcom40               bigcom40 0.00000000
bigcom43               bigcom43 0.00000000
bigcom44               bigcom44 0.00000000
bigcom46               bigcom46 0.00000000
bigcom47               bigcom47 0.00000000
bigcom49               bigcom49 0.00000000
bigcom50               bigcom50 0.00000000
bigcom51               bigcom51 0.00000000
bigcom52               bigcom52 0.00000000
bigcom54               bigcom54 0.00000000
bigcom56               bigcom56 0.00000000
bigcom62               bigcom62 0.00000000
bigcom66               bigcom66 0.00000000
bigcom68               bigcom68 0.00000000
bigcom69               bigcom69 0.00000000
bigcom71               bigcom71 0.00000000
bigcom72               bigcom72 0.00000000
bigcom73               bigcom73 0.00000000
bigcom74               bigcom74 0.00000000
bigcom75               bigcom75 0.00000000
bigcom76               bigcom76 0.00000000
bigcom77               bigcom77 0.00000000
bigcom79               bigcom79 0.00000000
bigcom80               bigcom80 0.00000000
bigcom82               bigcom82 0.00000000
bigcom83               bigcom83 0.00000000
bigcom84               bigcom84 0.00000000
bigcom85               bigcom85 0.00000000
bigcom87               bigcom87 0.00000000
bigcom89               bigcom89 0.00000000
bigcom91               bigcom91 0.00000000
bigcom92               bigcom92 0.00000000
bigcom93               bigcom93 0.00000000
bigcom96               bigcom96 0.00000000
bigcom97               bigcom97 0.00000000
bigcom98               bigcom98 0.00000000
bigcom99               bigcom99 0.00000000
bigcom101             bigcom101 0.00000000
bigcom104             bigcom104 0.00000000
bigcom106             bigcom106 0.00000000
bigcom109             bigcom109 0.00000000
bigcom113             bigcom113 0.00000000
bigcom116             bigcom116 0.00000000
bigcom120             bigcom120 0.00000000
bigcom123             bigcom123 0.00000000
bigcom126             bigcom126 0.00000000
bigcom127             bigcom127 0.00000000
bigcom137             bigcom137 0.00000000
bigcom139             bigcom139 0.00000000
bigcom140             bigcom140 0.00000000
bigcom143             bigcom143 0.00000000
bigcom145             bigcom145 0.00000000
bigcom146             bigcom146 0.00000000
bigcom147             bigcom147 0.00000000
bigcom149             bigcom149 0.00000000
bigcom153             bigcom153 0.00000000
bigcom154             bigcom154 0.00000000
bigcom156             bigcom156 0.00000000
bigcom157             bigcom157 0.00000000
bigcom158             bigcom158 0.00000000
bigcom160             bigcom160 0.00000000
bigcom161             bigcom161 0.00000000
bigcom162             bigcom162 0.00000000
bigcom164             bigcom164 0.00000000
bigcom166             bigcom166 0.00000000
bigcom167             bigcom167 0.00000000
bigcom171             bigcom171 0.00000000
bigcom173             bigcom173 0.00000000
bigcom175             bigcom175 0.00000000
bigcom176             bigcom176 0.00000000
bigcom177             bigcom177 0.00000000
bigcom178             bigcom178 0.00000000
bigcom180             bigcom180 0.00000000
bigcom181             bigcom181 0.00000000
bigcom184             bigcom184 0.00000000
bigcom186             bigcom186 0.00000000
bigcom187             bigcom187 0.00000000
bigcom189             bigcom189 0.00000000
bigcom194             bigcom194 0.00000000
bigcom195             bigcom195 0.00000000
bigcom196             bigcom196 0.00000000
bigcom204             bigcom204 0.00000000
bigcom205             bigcom205 0.00000000
bigcom212             bigcom212 0.00000000
bigcom214             bigcom214 0.00000000
bigcom222             bigcom222 0.00000000
bigcom223             bigcom223 0.00000000
bigcom226             bigcom226 0.00000000
bigcom227             bigcom227 0.00000000
bigcom229             bigcom229 0.00000000
bigcom233             bigcom233 0.00000000
bigcom236             bigcom236 0.00000000
bigcom237             bigcom237 0.00000000
bigcom246             bigcom246 0.00000000
bigcom248             bigcom248 0.00000000
bigcom249             bigcom249 0.00000000
bigcom250             bigcom250 0.00000000
bigcom254             bigcom254 0.00000000
bigcom266             bigcom266 0.00000000
bigcom269             bigcom269 0.00000000
bigcom272             bigcom272 0.00000000
bigcom274             bigcom274 0.00000000
bigcom281             bigcom281 0.00000000
bigcom291             bigcom291 0.00000000
bigcom292             bigcom292 0.00000000
bigcom295             bigcom295 0.00000000
bigcom299             bigcom299 0.00000000
bigcom301             bigcom301 0.00000000
bigcom306             bigcom306 0.00000000
bigcom309             bigcom309 0.00000000
bigcom314             bigcom314 0.00000000
bigcom321             bigcom321 0.00000000
bigcom341             bigcom341 0.00000000
bigcom350             bigcom350 0.00000000
bigcom353             bigcom353 0.00000000
bigcom359             bigcom359 0.00000000
bigcom363             bigcom363 0.00000000
bigcom365             bigcom365 0.00000000
bigcom385             bigcom385 0.00000000
bigcom386             bigcom386 0.00000000
bigcom408             bigcom408 0.00000000
bigcom412             bigcom412 0.00000000
bigcom480             bigcom480 0.00000000
membership_s3     membership_s3 0.00000000
membership_s4     membership_s4 0.00000000
membership_s5     membership_s5 0.00000000
membership_s7     membership_s7 0.00000000
membership_s8     membership_s8 0.00000000
membership_s9     membership_s9 0.00000000
membership_s11   membership_s11 0.00000000
membership_s12   membership_s12 0.00000000
membership_s14   membership_s14 0.00000000
membership_s15   membership_s15 0.00000000
membership_s16   membership_s16 0.00000000
membership_s17   membership_s17 0.00000000
membership_s18   membership_s18 0.00000000
membership_s20   membership_s20 0.00000000
membership_s21   membership_s21 0.00000000
membership_s24   membership_s24 0.00000000
membership_s25   membership_s25 0.00000000
membership_s26   membership_s26 0.00000000
membership_s28   membership_s28 0.00000000
membership_s30   membership_s30 0.00000000
membership_s31   membership_s31 0.00000000
membership_s32   membership_s32 0.00000000
membership_s33   membership_s33 0.00000000
membership_s37   membership_s37 0.00000000
pdi                         pdi 0.00000000
[1] "Dataset: low_C Model RF, run: 3 of 10 2015-06-17 23:06:16"
     |      Out-of-bag   |
Tree |      MSE  %Var(y) |
   1 |  0.06873   187.37 |
   2 |  0.06564   178.92 |
   3 |  0.06211   169.30 |
   4 |  0.06082   165.80 |
   5 |  0.06027   164.31 |
   6 |  0.05928   161.60 |
   7 |  0.05669   154.52 |
   8 |  0.05362   146.17 |
   9 |  0.05237   142.76 |
  10 |  0.05116   139.46 |
  11 |  0.05037   137.30 |
  12 |  0.04946   134.82 |
  13 |   0.0486   132.48 |
  14 |  0.04805   130.98 |
  15 |  0.04726   128.83 |
  16 |   0.0468   127.56 |
  17 |   0.0463   126.20 |
  18 |  0.04608   125.62 |
  19 |  0.04576   124.75 |
  20 |  0.04541   123.78 |
  21 |  0.04527   123.39 |
  22 |  0.04501   122.70 |
  23 |  0.04484   122.24 |
  24 |   0.0446   121.58 |
  25 |   0.0445   121.32 |
  26 |  0.04436   120.92 |
  27 |   0.0442   120.50 |
  28 |   0.0441   120.21 |
  29 |  0.04404   120.04 |
  30 |  0.04392   119.73 |
  31 |  0.04374   119.25 |
  32 |  0.04372   119.18 |
  33 |  0.04368   119.06 |
  34 |  0.04365   118.99 |
  35 |  0.04366   119.02 |
  36 |  0.04367   119.04 |
  37 |  0.04366   119.03 |
  38 |  0.04358   118.80 |
  39 |   0.0435   118.58 |
  40 |  0.04346   118.47 |
  41 |  0.04335   118.17 |
  42 |  0.04332   118.10 |
  43 |   0.0433   118.04 |
  44 |  0.04324   117.88 |
  45 |  0.04323   117.83 |
  46 |  0.04316   117.66 |
  47 |  0.04312   117.53 |
  48 |  0.04306   117.37 |
  49 |  0.04294   117.06 |
  50 |  0.04287   116.86 |
  51 |  0.04283   116.75 |
  52 |  0.04277   116.59 |
  53 |  0.04268   116.35 |
  54 |  0.04267   116.32 |
  55 |  0.04263   116.21 |
  56 |  0.04258   116.08 |
  57 |  0.04256   116.03 |
  58 |  0.04253   115.92 |
  59 |   0.0425   115.86 |
  60 |  0.04247   115.77 |
  61 |  0.04242   115.63 |
  62 |  0.04246   115.75 |
  63 |  0.04244   115.68 |
  64 |  0.04242   115.64 |
  65 |  0.04241   115.60 |
  66 |   0.0424   115.58 |
  67 |  0.04238   115.52 |
  68 |  0.04239   115.55 |
  69 |  0.04238   115.54 |
  70 |  0.04235   115.44 |
  71 |  0.04232   115.37 |
  72 |   0.0423   115.30 |
  73 |  0.04225   115.18 |
  74 |  0.04224   115.15 |
  75 |  0.04222   115.08 |
  76 |  0.04219   115.00 |
  77 |  0.04219   115.02 |
  78 |  0.04218   114.97 |
  79 |  0.04213   114.84 |
  80 |  0.04211   114.80 |
  81 |  0.04212   114.80 |
  82 |  0.04212   114.81 |
  83 |   0.0421   114.77 |
  84 |  0.04209   114.73 |
  85 |   0.0421   114.77 |
  86 |  0.04211   114.78 |
  87 |   0.0421   114.76 |
  88 |  0.04206   114.65 |
  89 |  0.04207   114.69 |
  90 |  0.04209   114.74 |
  91 |  0.04211   114.78 |
  92 |  0.04209   114.74 |
  93 |  0.04205   114.61 |
  94 |  0.04203   114.57 |
  95 |  0.04199   114.46 |
  96 |  0.04194   114.32 |
  97 |  0.04194   114.32 |
  98 |  0.04195   114.34 |
  99 |  0.04194   114.32 |
 100 |  0.04194   114.32 |
[1] "Random Forest variable coefficients"
                      %IncMSE IncNodePurity
graph5           4.010062e-03  5.393450e-01
graph6           6.268423e-03  1.515913e+00
graph7           4.075105e-04  3.326874e-01
graph8           0.000000e+00  7.268579e-04
graph9           5.236228e-03  1.291911e+00
graph10          1.346279e-02  1.838962e+00
graph11          1.296787e-02  1.528409e+00
graph12          1.027583e-02  1.377120e+00
graph13          6.387624e-03  1.707544e+00
graph14          9.718476e-03  1.600421e+00
graph15          9.368760e-03  1.125366e+00
graph16          1.169478e-02  1.997646e+00
graph17          1.273670e-02  1.627964e+00
graph18          1.939623e-03  3.898853e-01
graph19          7.961792e-03  1.796630e+00
graph20          3.773497e-03  1.175557e+00
graph21          1.125497e-02  1.370780e+00
graph22          4.556720e-04  2.810281e-01
graph23          5.233890e-03  1.966197e+00
graph24          1.804461e-03  2.497748e-01
graph25          2.178135e-03  7.448595e-01
graph26          6.528354e-04  6.792266e-02
graph27          9.895804e-05  2.414896e-01
graph28         -1.853747e-05  7.853723e-03
graph29          0.000000e+00  0.000000e+00
orbit0           2.168514e-03  2.019111e-01
orbit1           6.007576e-03  1.448848e+00
orbit2           9.738247e-04  3.270498e-01
orbit3           5.403253e-05  1.637262e-01
orbit4           6.800833e-03  1.466782e+00
orbit5           4.976052e-03  9.624351e-01
orbit6           4.403863e-03  1.376824e+00
orbit7          -1.604229e-05  6.923180e-02
orbit8           2.133330e-03  4.941567e-01
orbit9           4.830162e-03  1.025290e+00
orbit10          2.314167e-03  4.864509e-01
orbit11          1.713558e-04  2.056963e-01
orbit12          1.339378e-04  1.426246e-01
orbit13          1.054935e-04  9.899751e-02
orbit14          0.000000e+00  1.756410e-02
orbit15          5.049136e-03  1.224803e+00
orbit16          7.646219e-03  1.274209e+00
orbit17          6.408238e-03  1.176730e+00
orbit18          1.506364e-02  3.003887e+00
orbit19          5.630576e-03  1.197536e+00
orbit20          1.323469e-02  1.248107e+00
orbit21          2.679088e-03  7.379651e-01
orbit22          8.944111e-03  1.535212e+00
orbit23          1.313607e-04  5.519705e-02
orbit24          9.223712e-03  1.606566e+00
orbit25          1.284968e-03  2.096913e-01
orbit26          3.071284e-03  4.693530e-01
orbit27          7.427584e-03  2.101779e+00
orbit28          3.680654e-03  9.401976e-01
orbit29          2.731548e-03  4.036362e-01
orbit30          2.401949e-03  6.417890e-01
orbit31          8.105334e-03  1.586654e+00
orbit32          1.926867e-03  3.842928e-01
orbit33          2.058610e-04  2.336446e-01
orbit34          8.735994e-03  1.387489e+00
orbit35          9.447731e-03  1.684646e+00
orbit36          1.438113e-02  1.794254e+00
orbit37          7.481420e-03  9.204662e-01
orbit38          1.862261e-03  7.389119e-01
orbit39          9.416776e-03  1.539218e+00
orbit40          2.197667e-03  3.196110e-01
orbit41          1.700754e-03  3.698007e-01
orbit42          1.157774e-04  1.164421e-01
orbit43          3.163561e-03  4.184034e-01
orbit44         -6.499610e-07  4.482971e-02
orbit45          1.283767e-02  2.043313e+00
orbit46          3.001686e-03  3.465661e-01
orbit47          5.335657e-04  3.808756e-01
orbit48          3.071408e-04  2.289365e-01
orbit49          3.509809e-03  1.261863e+00
orbit50          2.010558e-04  7.916361e-01
orbit51          3.264497e-03  5.826320e-01
orbit52          4.264397e-04  2.199586e-01
orbit53          1.088295e-03  7.809873e-01
orbit54          5.126413e-04  1.552079e-01
orbit55         -4.625290e-06  6.547076e-01
orbit56          8.942799e-03  1.631973e+00
orbit57          2.536623e-05  2.124204e-01
orbit58          2.445346e-05  1.284761e-01
orbit59          7.600348e-04  2.485673e-01
orbit60          1.038045e-03  3.209430e-01
orbit61         -4.297379e-06  9.696047e-03
orbit62          3.158372e-03  9.582429e-01
orbit63          1.487321e-04  3.712510e-01
orbit64          6.283823e-05  1.463523e-01
orbit65          2.734883e-04  1.147354e-01
orbit66          1.920734e-05  4.194776e-02
orbit67          4.196580e-06  4.772837e-02
orbit68          7.222016e-05  1.027052e-01
orbit69          5.034286e-05  2.141228e-01
orbit70          7.786650e-07  5.087857e-02
orbit71          0.000000e+00  5.551115e-19
orbit72          0.000000e+00  0.000000e+00
AP               6.370209e-05  1.683063e-01
bet              5.019082e-03  2.437769e+00
ecc              1.313857e-05  1.442232e-01
eccrad           1.512953e-04  1.169479e-01
close            9.432321e-03  1.276054e+00
constraint       7.306947e-03  9.963951e-01
coreness         8.210993e-04  6.385332e-01
knn              7.643909e-03  1.828779e+00
hubscore         3.490034e-03  1.175135e+00
pagerank         1.065407e-02  4.920859e+00
trans            8.275194e-05  4.260742e-01
evcent           3.746873e-03  1.132840e+00
first            1.232135e-04  2.706914e-01
upto_second      9.985111e-03  1.263253e+00
upto_third       2.659145e-03  9.295831e-01
upto_fourth      4.667480e-03  9.922479e-01
upto_fifth       3.813630e-03  1.547860e+00
upto_sixth       7.852103e-03  1.314514e+00
second           5.134122e-03  9.380365e-01
third            6.148708e-03  1.615252e+00
fourth           1.111324e-02  4.276586e+00
fifth            4.544900e-03  2.223757e+00
sixth            7.154788e-03  1.943172e+00
ratio1           1.263179e-02  2.261704e+00
ratio2           1.135853e-02  4.381848e+00
ratio3           6.916866e-03  2.319532e+00
ratio4           7.524252e-03  2.282957e+00
ratio5           5.291961e-03  4.659898e+00
ratio6           1.274353e-02  2.337385e+00
selfinter       -1.522359e-05  2.228099e-01
walktrap_vertex  3.791378e-04  3.961581e-01
bigcom1          2.192477e-04  3.754449e-01
bigcom2         -3.122044e-05  2.502672e-01
bigcom3         -1.428472e-05  1.592137e-01
bigcom4          2.771952e-04  1.729250e-01
bigcom6          0.000000e+00  0.000000e+00
bigcom8          3.905352e-04  6.826933e-01
bigcom9          1.950707e-05  2.170269e-01
bigcom11        -9.510160e-05  2.262794e-01
bigcom13         0.000000e+00  5.551115e-19
bigcom15         0.000000e+00  5.551115e-19
bigcom16         0.000000e+00  0.000000e+00
bigcom21        -8.732704e-07  2.423914e-01
bigcom22        -7.364216e-07  5.236427e-01
bigcom24         0.000000e+00  1.110223e-18
bigcom26        -3.060985e-05  4.371970e-01
bigcom28         7.730330e-05  2.881653e-01
bigcom30         0.000000e+00  0.000000e+00
bigcom31         0.000000e+00  0.000000e+00
bigcom32         0.000000e+00  0.000000e+00
bigcom33         0.000000e+00  0.000000e+00
bigcom34         0.000000e+00  0.000000e+00
bigcom36         0.000000e+00  5.551115e-19
bigcom37         4.505065e-06  4.836367e-01
bigcom38        -4.969389e-05  2.589504e-01
bigcom39         0.000000e+00  0.000000e+00
bigcom40         1.044443e-04  3.857469e-01
bigcom43         0.000000e+00  0.000000e+00
bigcom44         2.791841e-04  3.546012e-01
bigcom46         0.000000e+00  8.326673e-19
bigcom47         0.000000e+00  0.000000e+00
bigcom49         0.000000e+00  0.000000e+00
bigcom50         0.000000e+00  0.000000e+00
bigcom51         0.000000e+00  0.000000e+00
bigcom52         0.000000e+00  0.000000e+00
bigcom54         0.000000e+00  0.000000e+00
bigcom56         0.000000e+00  0.000000e+00
bigcom62         0.000000e+00  0.000000e+00
bigcom66         0.000000e+00  0.000000e+00
bigcom68         0.000000e+00  0.000000e+00
bigcom69        -1.307450e-05  3.102279e-01
bigcom71         0.000000e+00  0.000000e+00
bigcom72         0.000000e+00  0.000000e+00
bigcom73         0.000000e+00  0.000000e+00
bigcom74         0.000000e+00  0.000000e+00
bigcom75         0.000000e+00  0.000000e+00
bigcom76         0.000000e+00  5.551115e-19
bigcom77         0.000000e+00  0.000000e+00
bigcom79         0.000000e+00  0.000000e+00
bigcom80        -1.773307e-05  5.611500e-01
bigcom82         0.000000e+00  8.333333e-03
bigcom83         0.000000e+00  0.000000e+00
bigcom84         0.000000e+00  0.000000e+00
bigcom85         0.000000e+00  0.000000e+00
bigcom87         0.000000e+00  0.000000e+00
bigcom89         0.000000e+00  0.000000e+00
bigcom91         0.000000e+00  0.000000e+00
bigcom92         0.000000e+00  0.000000e+00
bigcom93         8.922455e-06  3.874277e-01
bigcom96         0.000000e+00  0.000000e+00
bigcom97         0.000000e+00  0.000000e+00
bigcom98         0.000000e+00  0.000000e+00
bigcom99         0.000000e+00  0.000000e+00
bigcom101        0.000000e+00  0.000000e+00
bigcom104        0.000000e+00  0.000000e+00
bigcom106        0.000000e+00  0.000000e+00
bigcom109        0.000000e+00  0.000000e+00
bigcom113        0.000000e+00  0.000000e+00
bigcom116        0.000000e+00  0.000000e+00
bigcom120        0.000000e+00  1.387779e-19
bigcom123        0.000000e+00  8.326673e-19
bigcom126       -1.469666e-05  3.987625e-01
bigcom127        0.000000e+00  0.000000e+00
bigcom137        0.000000e+00  7.142857e-04
bigcom139        0.000000e+00  0.000000e+00
bigcom140        0.000000e+00  0.000000e+00
bigcom143        0.000000e+00  0.000000e+00
bigcom145        0.000000e+00  0.000000e+00
bigcom146        0.000000e+00  0.000000e+00
bigcom147       -1.657017e-05  4.881409e-01
bigcom149        0.000000e+00  0.000000e+00
bigcom153        0.000000e+00  0.000000e+00
bigcom154        0.000000e+00  2.949030e-19
bigcom156        0.000000e+00  0.000000e+00
bigcom157        0.000000e+00  0.000000e+00
bigcom158       -1.204895e-05  5.859852e-01
bigcom160        0.000000e+00  0.000000e+00
bigcom161        0.000000e+00  0.000000e+00
bigcom162        3.215808e-04  1.551826e+00
bigcom164        0.000000e+00  0.000000e+00
bigcom166        0.000000e+00  0.000000e+00
bigcom167        0.000000e+00  0.000000e+00
bigcom171        0.000000e+00  0.000000e+00
bigcom173        0.000000e+00  0.000000e+00
bigcom175        2.546608e-05  5.223575e-01
bigcom176        0.000000e+00  0.000000e+00
bigcom177       -1.176671e-05  4.914394e-01
bigcom178        0.000000e+00  1.110223e-18
bigcom180        0.000000e+00  0.000000e+00
bigcom181        0.000000e+00  0.000000e+00
bigcom184        0.000000e+00  0.000000e+00
bigcom186        0.000000e+00  0.000000e+00
bigcom187        0.000000e+00  0.000000e+00
bigcom189        0.000000e+00  0.000000e+00
bigcom194        0.000000e+00  0.000000e+00
bigcom195        0.000000e+00  0.000000e+00
bigcom196        0.000000e+00  0.000000e+00
bigcom204        0.000000e+00  0.000000e+00
bigcom205        0.000000e+00  0.000000e+00
bigcom212        1.557309e-05  5.244800e-01
bigcom214        0.000000e+00  0.000000e+00
bigcom222        0.000000e+00  0.000000e+00
bigcom223        0.000000e+00  0.000000e+00
bigcom226        0.000000e+00  5.551115e-19
bigcom227        0.000000e+00  0.000000e+00
bigcom229        0.000000e+00  0.000000e+00
bigcom233        0.000000e+00  0.000000e+00
bigcom236        0.000000e+00  0.000000e+00
bigcom237        0.000000e+00  0.000000e+00
bigcom246        0.000000e+00  5.551115e-19
bigcom248        0.000000e+00  5.551115e-19
bigcom249        0.000000e+00  0.000000e+00
bigcom250        0.000000e+00  0.000000e+00
bigcom254        0.000000e+00  0.000000e+00
bigcom266        0.000000e+00  0.000000e+00
bigcom269        0.000000e+00  1.110223e-18
bigcom272        0.000000e+00  0.000000e+00
bigcom274        0.000000e+00  1.734723e-20
bigcom281        0.000000e+00  0.000000e+00
bigcom291        0.000000e+00  0.000000e+00
bigcom292        0.000000e+00  0.000000e+00
bigcom295        0.000000e+00  0.000000e+00
bigcom299        0.000000e+00  0.000000e+00
bigcom301        5.272253e-05  7.979834e-01
bigcom306        0.000000e+00  0.000000e+00
bigcom309        0.000000e+00  0.000000e+00
bigcom314        0.000000e+00  0.000000e+00
bigcom321       -1.154629e-06  4.776672e-01
bigcom341        0.000000e+00  0.000000e+00
bigcom350        0.000000e+00  0.000000e+00
bigcom353        0.000000e+00  0.000000e+00
bigcom359        0.000000e+00  0.000000e+00
bigcom363       -1.098104e-05  3.944077e-01
bigcom365        0.000000e+00  0.000000e+00
bigcom385       -6.675639e-06  5.310713e-01
bigcom386        0.000000e+00  0.000000e+00
bigcom408        0.000000e+00  0.000000e+00
bigcom412        0.000000e+00  5.551115e-19
bigcom480        0.000000e+00  0.000000e+00
spin_vertex      3.747486e-04  5.677155e-01
membership_s1    3.903674e-05  1.983017e-01
membership_s3    0.000000e+00  0.000000e+00
membership_s4    6.511591e-05  3.543885e-01
membership_s5    5.917289e-05  1.940951e-01
membership_s6    2.270312e-04  2.238717e-01
membership_s7   -2.202142e-05  2.303772e-01
membership_s8   -4.070032e-05  2.570740e-01
membership_s9    3.999806e-06  1.692112e-01
membership_s11   0.000000e+00  0.000000e+00
membership_s12   0.000000e+00  5.551115e-19
membership_s14   0.000000e+00  0.000000e+00
membership_s15  -8.436529e-06  3.283736e-02
membership_s16   0.000000e+00  2.775558e-19
membership_s17   0.000000e+00  0.000000e+00
membership_s18   0.000000e+00  5.724587e-19
membership_s20   0.000000e+00  0.000000e+00
membership_s21  -8.256372e-06  1.712749e-01
membership_s22   1.534766e-04  5.136518e-01
membership_s24   8.890821e-06  1.182330e-01
membership_s25   0.000000e+00  7.111111e-03
membership_s26   0.000000e+00  8.326673e-19
membership_s27   3.346248e-06  6.652025e-01
membership_s28   1.448460e-04  6.375549e-01
membership_s30   5.058658e-04  5.210470e-01
membership_s31   1.260169e-04  6.437010e-01
membership_s32   4.921282e-05  4.604216e-01
membership_s33  -3.716889e-05  2.481569e-01
membership_s36   1.307722e-03  4.588738e-01
membership_s37   3.182849e-06  7.813763e-02
V1               9.938995e-03  5.094681e+00
V2               6.653474e-03  4.622433e+00
pdi              1.690844e-04  2.608168e-01
adhesion         8.125115e-03  3.229200e+00
cohesion         9.253128e-03  3.162495e+00
inner            4.723756e-03  3.333856e+00
outer            2.707500e-03  3.840587e+00
ioratio          7.434435e-03  3.546626e+00
comsize          3.791237e-03  3.521166e+00
[1] "Dataset: low_C Model GLM, run: 3 of 10 2015-06-17 23:09:52"
[1] "glmnet variable coefficients"
                     [,1]          [,2]
(Intercept)     -3.227634 -8.444388e+00
graph0           0.000000  2.247407e-02
graph1           0.000000 -1.585590e-04
graph2           0.000000  1.016626e-01
graph3           0.000000  5.654815e-06
graph4           0.000000  0.000000e+00
graph5           0.000000 -3.205697e-03
graph6           0.000000 -2.822965e-06
graph7           0.000000  0.000000e+00
graph8           0.000000 -1.790024e-01
graph9           0.000000  1.508550e-07
graph10          0.000000 -2.242513e-11
graph11          0.000000  6.927164e-11
graph12          0.000000  0.000000e+00
graph13          0.000000 -3.923698e-06
graph14          0.000000  0.000000e+00
graph15          0.000000 -1.380271e-04
graph16          0.000000 -9.211152e-07
graph17          0.000000  2.798363e-06
graph18          0.000000  2.144368e-05
graph19          0.000000 -9.220915e-06
graph20          0.000000  8.858181e-05
graph21          0.000000  1.333046e-09
graph22          0.000000  1.907818e-06
graph23          0.000000  1.465080e-06
graph24          0.000000 -1.000572e-09
graph25          0.000000  0.000000e+00
graph26          0.000000  0.000000e+00
graph27          0.000000  4.393653e-03
graph28          0.000000 -2.587469e-03
graph29          0.000000 -1.317990e-01
orbit0           0.000000  2.674207e-02
orbit1           0.000000 -1.055626e-04
orbit2           0.000000 -4.932099e-03
orbit3           0.000000  1.075325e-01
orbit4           0.000000  1.282395e-05
orbit5           0.000000  0.000000e+00
orbit6           0.000000  0.000000e+00
orbit7           0.000000 -4.524731e-02
orbit8           0.000000 -2.173668e-03
orbit9           0.000000 -1.229741e-06
orbit10          0.000000 -3.648814e-05
orbit11          0.000000  9.394256e-03
orbit12          0.000000  0.000000e+00
orbit13          0.000000  1.617342e-01
orbit14          0.000000 -1.779282e-01
orbit15          0.000000  2.143009e-07
orbit16          0.000000  8.210020e-06
orbit17          0.000000  6.237731e-07
orbit18          0.000000  2.853791e-09
orbit19          0.000000 -4.186362e-11
orbit20          0.000000 -8.069579e-09
orbit21          0.000000 -3.064368e-05
orbit22          0.000000  1.143249e-10
orbit23          0.000000  7.360651e-02
orbit24          0.000000  1.319437e-07
orbit25          0.000000 -3.346165e-06
orbit26          0.000000  8.757624e-05
orbit27          0.000000 -1.076889e-07
orbit28          0.000000 -3.509558e-05
orbit29          0.000000 -3.558682e-05
orbit30          0.000000 -1.341530e-04
orbit31          0.000000 -2.909243e-14
orbit32          0.000000  0.000000e+00
orbit33          0.000000 -6.648993e-04
orbit34          0.000000 -9.633203e-05
orbit35          0.000000 -3.700109e-06
orbit36          0.000000 -8.328098e-06
orbit37          0.000000  0.000000e+00
orbit38          0.000000 -1.795081e-04
orbit39          0.000000  5.344070e-06
orbit40          0.000000  4.190203e-07
orbit41          0.000000 -5.852183e-04
orbit42          0.000000 -1.932296e-01
orbit43          0.000000  2.101910e-05
orbit44          0.000000 -2.815568e-02
orbit45          0.000000 -7.516539e-06
orbit46          0.000000 -6.928313e-05
orbit47          0.000000  1.315657e-03
orbit48          0.000000  2.856485e-04
orbit49          0.000000  6.698078e-05
orbit50          0.000000  8.655106e-03
orbit51          0.000000 -1.109781e-04
orbit52          0.000000  8.720120e-04
orbit53          0.000000  3.564093e-03
orbit54          0.000000  0.000000e+00
orbit55          0.000000  2.848362e-01
orbit56          0.000000  1.416287e-05
orbit57          0.000000 -3.484627e-05
orbit58          0.000000  4.379089e-01
orbit59          0.000000 -1.845748e-05
orbit60          0.000000 -8.203674e-04
orbit61          0.000000  6.114492e-02
orbit62          0.000000  2.399915e-03
orbit63          0.000000 -7.925407e-04
orbit64          0.000000 -1.195242e-02
orbit65          0.000000 -2.012995e-03
orbit66          0.000000  4.424442e-03
orbit67          0.000000  1.077859e-01
orbit68          0.000000  2.498181e-03
orbit69          0.000000  1.067128e+00
orbit70          0.000000 -1.490371e-03
orbit71          0.000000 -1.102453e+00
orbit72          0.000000 -1.212184e-01
AP               0.000000  1.760744e-01
bet              0.000000  5.814072e-08
ecc              0.000000 -1.016747e-02
eccrad           0.000000 -3.428150e-02
close            0.000000  0.000000e+00
constraint       0.000000  7.149026e-01
coreness         0.000000 -9.535189e-02
knn              0.000000 -4.975466e-04
hubscore         0.000000  2.963641e+01
pagerank         0.000000 -2.026924e+00
trans            0.000000 -9.830521e-02
evcent           0.000000  1.458879e+01
first            0.000000  3.010808e-02
upto_second      0.000000 -1.327233e-04
upto_third       0.000000 -1.534899e-05
upto_fourth      0.000000  2.563036e-06
upto_fifth       0.000000  0.000000e+00
upto_sixth       0.000000  3.585361e-04
second           0.000000 -7.395171e-05
third            0.000000 -7.151030e-06
fourth           0.000000  5.942560e-05
fifth            0.000000 -1.309834e-05
sixth            0.000000  3.875531e-04
ratio1           0.000000 -4.151243e-04
ratio2           0.000000  6.463157e-05
ratio3           0.000000 -6.705584e-03
ratio4           0.000000  1.104053e-05
ratio5           0.000000  0.000000e+00
ratio6           0.000000 -3.408516e-04
selfinter        0.000000 -1.723606e-02
walktrap_vertex  0.000000  1.700767e-03
bigcom1          0.000000  2.103999e-01
bigcom2          0.000000  1.132875e+00
bigcom3          0.000000 -2.234337e-01
bigcom4          0.000000 -2.810219e-02
bigcom6          0.000000 -1.180310e+00
bigcom8          0.000000  4.132833e-01
bigcom9          0.000000  2.071809e-01
bigcom11         0.000000  9.708511e-01
bigcom13         0.000000 -1.637601e+00
bigcom15         0.000000 -1.345206e+00
bigcom16         0.000000 -1.720403e+00
bigcom21         0.000000 -6.405240e-02
bigcom22         0.000000  3.635282e-01
bigcom24         0.000000 -1.195767e+00
bigcom26         0.000000  6.423827e-01
bigcom28         0.000000  1.452593e-01
bigcom30         0.000000 -1.832292e+00
bigcom31         0.000000 -4.579195e-01
bigcom32         0.000000 -1.422004e+00
bigcom33         0.000000 -8.985217e-01
bigcom34         0.000000 -7.712475e-01
bigcom36         0.000000 -1.727230e+00
bigcom37         0.000000  1.076989e+00
bigcom38         0.000000  6.518680e-01
bigcom39         0.000000 -1.114237e+00
bigcom40         0.000000  1.292377e-01
bigcom43         0.000000 -1.305886e+00
bigcom44         0.000000  1.778544e-01
bigcom46         0.000000 -1.396418e+00
bigcom47         0.000000 -1.141966e+00
bigcom49         0.000000 -1.407753e+00
bigcom50         0.000000 -1.418251e+00
bigcom51         0.000000 -1.096663e+00
bigcom52         0.000000 -9.593347e-01
bigcom54         0.000000 -9.747779e-01
bigcom56         0.000000 -1.293715e+00
bigcom62         0.000000 -8.443148e-01
bigcom66         0.000000 -9.167509e-01
bigcom68         0.000000 -1.160185e+00
bigcom69         0.000000  9.170597e-01
bigcom71         0.000000 -1.477058e+00
bigcom72         0.000000 -1.382786e+00
bigcom73         0.000000 -8.959863e-01
bigcom74         0.000000 -1.415475e+00
bigcom75         0.000000 -6.757679e-01
bigcom76         0.000000 -1.214796e+00
bigcom77         0.000000 -1.109863e+00
bigcom79         0.000000 -1.078542e+00
bigcom80         0.000000  2.133269e+00
bigcom82         0.000000 -1.269353e+00
bigcom83         0.000000 -2.385845e+00
bigcom84         0.000000 -1.002414e+00
bigcom85         0.000000 -1.005514e+00
bigcom87         0.000000 -9.991273e-01
bigcom89         0.000000 -1.059892e+00
bigcom91         0.000000 -1.228926e+00
bigcom92         0.000000 -1.625724e+00
bigcom93         0.000000  7.960293e-02
bigcom96         0.000000 -8.036250e-01
bigcom97         0.000000 -1.257428e+00
bigcom98         0.000000 -1.323649e+00
bigcom99         0.000000 -1.488486e+00
bigcom101        0.000000 -9.209906e-01
bigcom104        0.000000 -1.253662e+00
bigcom106        0.000000 -8.191242e-01
bigcom109        0.000000 -1.154695e+00
bigcom113        0.000000 -8.855929e-01
bigcom116        0.000000 -1.517572e+00
bigcom120        0.000000 -6.709227e-01
bigcom123        0.000000 -8.642301e-01
bigcom126        0.000000  2.004026e+00
bigcom127        0.000000  0.000000e+00
bigcom137        0.000000 -1.042883e+00
bigcom139        0.000000 -8.920570e-01
bigcom140        0.000000 -1.024797e+00
bigcom143        0.000000 -9.384708e-01
bigcom145        0.000000 -1.333004e+00
bigcom146        0.000000 -1.053297e+00
bigcom147        0.000000  1.635649e+00
bigcom149        0.000000 -3.729045e-01
bigcom153        0.000000 -8.860889e-01
bigcom154        0.000000 -1.447056e+00
bigcom156        0.000000 -8.851738e-01
bigcom157        0.000000  0.000000e+00
bigcom158        0.000000  2.062905e+00
bigcom160        0.000000 -1.027641e+00
bigcom161        0.000000 -9.098230e-01
bigcom162        0.000000  4.183206e+00
bigcom164        0.000000 -9.735918e-01
bigcom166        0.000000 -8.060246e-01
bigcom167        0.000000 -1.260504e+00
bigcom171        0.000000  0.000000e+00
bigcom173        0.000000 -9.060247e-01
bigcom175        0.000000  1.493589e+00
bigcom176        0.000000 -8.612809e-01
bigcom177        0.000000  2.930369e+00
bigcom178        0.000000 -1.214856e+00
bigcom180        0.000000 -9.986085e-01
bigcom181        0.000000 -1.328171e+00
bigcom184        0.000000 -7.117169e-01
bigcom186        0.000000 -1.179260e+00
bigcom187        0.000000 -1.513012e+00
bigcom189        0.000000 -1.156314e+00
bigcom194        0.000000 -1.149177e+00
bigcom195        0.000000 -1.128052e+00
bigcom196        0.000000 -9.214462e-01
bigcom204        0.000000 -1.296430e+00
bigcom205        0.000000 -1.694488e+00
bigcom212        0.000000  2.177540e+00
bigcom214        0.000000 -1.385952e+00
bigcom222        0.000000 -1.110682e+00
bigcom223        0.000000  0.000000e+00
bigcom226        0.000000 -9.982524e-01
bigcom227        0.000000 -1.271561e+00
bigcom229        0.000000 -1.064253e+00
bigcom233        0.000000 -1.124298e+00
bigcom236        0.000000 -1.005399e+00
bigcom237        0.000000 -8.328716e-01
bigcom246        0.000000 -1.442219e+00
bigcom248        0.000000 -1.462835e+00
bigcom249        0.000000 -8.969838e-01
bigcom250        0.000000 -1.667196e+00
bigcom254        0.000000 -1.251698e+00
bigcom266        0.000000 -8.761870e-01
bigcom269        0.000000 -1.298937e+00
bigcom272        0.000000 -1.107433e+00
bigcom274        0.000000 -1.128369e+00
bigcom281        0.000000 -1.618738e+00
bigcom291        0.000000 -9.843404e-01
bigcom292        0.000000 -1.124160e+00
bigcom295        0.000000 -4.943081e-01
bigcom299        0.000000 -9.154537e-01
bigcom301        0.000000  3.171494e+00
bigcom306        0.000000 -1.261379e+00
bigcom309        0.000000 -1.128808e+00
bigcom314        0.000000 -1.364166e+00
bigcom321        0.000000  7.653496e-01
bigcom341        0.000000 -1.232499e+00
bigcom350        0.000000  0.000000e+00
bigcom353        0.000000 -9.440453e-01
bigcom359        0.000000 -1.483164e+00
bigcom363        0.000000  2.794796e+00
bigcom365        0.000000 -5.494957e-01
bigcom385        0.000000  1.532769e+00
bigcom386        0.000000 -2.437572e+00
bigcom408        0.000000 -1.023777e+00
bigcom412        0.000000 -1.336025e+00
bigcom480        0.000000 -1.074508e+00
spin_vertex      0.000000 -1.150317e-01
membership_s1    0.000000 -1.534766e-01
membership_s3    0.000000 -1.440703e+00
membership_s4    0.000000  2.798838e-02
membership_s5    0.000000 -2.983865e-01
membership_s6    0.000000  3.548196e-02
membership_s7    0.000000 -4.771651e-01
membership_s8    0.000000  1.181744e+00
membership_s9    0.000000  7.828278e-01
membership_s11   0.000000 -1.534653e+00
membership_s12   0.000000 -1.852921e+00
membership_s14   0.000000 -1.471482e+00
membership_s15   0.000000 -4.221737e-01
membership_s16   0.000000 -1.319233e+00
membership_s17   0.000000 -1.212487e+00
membership_s18   0.000000 -1.794798e+00
membership_s20   0.000000 -1.231210e+00
membership_s21   0.000000  7.772205e-02
membership_s22   0.000000  1.587530e+00
membership_s24   0.000000 -1.023695e+00
membership_s25   0.000000 -1.335432e+00
membership_s26   0.000000 -1.347853e+00
membership_s27   0.000000  2.726070e-01
membership_s28   0.000000  9.545048e-01
membership_s30   0.000000  1.471635e-01
membership_s31   0.000000  2.725129e-01
membership_s32   0.000000  1.070133e-01
membership_s33   0.000000  1.590243e+00
membership_s36   0.000000  3.569770e-01
membership_s37   0.000000 -3.405083e-01
V1               0.000000 -1.495974e+00
V2               0.000000  1.494251e-01
pdi              0.000000  3.285038e+02
adhesion         0.000000 -6.092159e-07
cohesion         0.000000 -3.875001e-08
inner            0.000000  2.103463e-06
outer            0.000000 -1.938252e-06
ioratio          0.000000 -2.788831e-01
comsize          0.000000 -3.880876e-05
[1] "Dataset: low_C Model GBM, run: 4 of 10 2015-06-17 23:11:42"
Iter   TrainDeviance   ValidDeviance   StepSize   Improve
     1        0.3375            -nan     0.0100    0.0000
     2        0.3365            -nan     0.0100    0.0001
     3        0.3356            -nan     0.0100   -0.0000
     4        0.3347            -nan     0.0100   -0.0000
     5        0.3338            -nan     0.0100   -0.0000
     6        0.3333            -nan     0.0100   -0.0001
     7        0.3324            -nan     0.0100    0.0000
     8        0.3319            -nan     0.0100   -0.0001
     9        0.3312            -nan     0.0100   -0.0000
    10        0.3305            -nan     0.0100   -0.0000
    20        0.3243            -nan     0.0100   -0.0001
    25        0.3214            -nan     0.0100    0.0000

[1] "GBM variable coefficients"
                            var    rel.inf
fourth                   fourth 5.91731419
V1                           V1 5.54292946
pagerank               pagerank 5.45178240
ratio2                   ratio2 3.78540898
ratio5                   ratio5 3.51862663
ioratio                 ioratio 3.26934822
inner                     inner 3.10802822
V2                           V2 3.07273365
orbit18                 orbit18 2.91941460
graph23                 graph23 2.86775055
graph6                   graph6 2.74407533
orbit36                 orbit36 2.62679836
orbit19                 orbit19 2.14409882
graph14                 graph14 1.97644632
orbit16                 orbit16 1.90950343
graph19                 graph19 1.90891774
outer                     outer 1.80737344
spin_vertex         spin_vertex 1.78484567
ratio4                   ratio4 1.69896707
graph16                 graph16 1.67069473
graph3                   graph3 1.65922051
orbit53                 orbit53 1.63132069
graph1                   graph1 1.62650030
sixth                     sixth 1.61554399
orbit45                 orbit45 1.43106700
graph4                   graph4 1.37222866
orbit38                 orbit38 1.36827668
cohesion               cohesion 1.33713566
graph25                 graph25 1.17808445
graph9                   graph9 1.01609518
orbit17                 orbit17 0.97710612
knn                         knn 0.96857099
hubscore               hubscore 0.96215361
graph21                 graph21 0.91899680
orbit20                 orbit20 0.90727244
graph13                 graph13 0.90233953
graph10                 graph10 0.89306099
comsize                 comsize 0.84844719
orbit51                 orbit51 0.84164888
third                     third 0.80584459
ratio1                   ratio1 0.79227626
bet                         bet 0.75484171
upto_sixth           upto_sixth 0.70818289
graph20                 graph20 0.70411812
orbit5                   orbit5 0.69794858
upto_fifth           upto_fifth 0.61406559
adhesion               adhesion 0.61232274
graph11                 graph11 0.57212871
orbit62                 orbit62 0.55787265
orbit28                 orbit28 0.55594537
orbit6                   orbit6 0.55427305
membership_s27   membership_s27 0.54275317
ratio3                   ratio3 0.50492063
orbit37                 orbit37 0.47997116
orbit10                 orbit10 0.46557996
upto_second         upto_second 0.43843609
orbit29                 orbit29 0.42965469
evcent                   evcent 0.39537468
orbit49                 orbit49 0.38701397
second                   second 0.37541316
bigcom22               bigcom22 0.32122553
graph12                 graph12 0.31719107
orbit56                 orbit56 0.30974196
orbit33                 orbit33 0.30783067
orbit15                 orbit15 0.30271649
orbit32                 orbit32 0.29744471
orbit52                 orbit52 0.28336135
membership_s22   membership_s22 0.25079251
orbit4                   orbit4 0.24960586
membership_s32   membership_s32 0.23135794
walktrap_vertex walktrap_vertex 0.21303766
orbit27                 orbit27 0.20238228
orbit35                 orbit35 0.20132058
orbit47                 orbit47 0.19138310
bigcom26               bigcom26 0.18773336
orbit22                 orbit22 0.15577143
orbit25                 orbit25 0.15433254
close                     close 0.15064285
graph22                 graph22 0.14797324
membership_s31   membership_s31 0.13717716
orbit26                 orbit26 0.12117941
orbit13                 orbit13 0.11699956
bigcom1                 bigcom1 0.11407780
graph18                 graph18 0.11385794
orbit50                 orbit50 0.11115084
membership_s36   membership_s36 0.10854258
orbit40                 orbit40 0.10599103
graph5                   graph5 0.10309183
bigcom28               bigcom28 0.09811284
graph7                   graph7 0.09275048
graph15                 graph15 0.08844088
orbit2                   orbit2 0.08371728
graph0                   graph0 0.00000000
graph2                   graph2 0.00000000
graph8                   graph8 0.00000000
graph17                 graph17 0.00000000
graph24                 graph24 0.00000000
graph26                 graph26 0.00000000
graph27                 graph27 0.00000000
graph28                 graph28 0.00000000
graph29                 graph29 0.00000000
orbit0                   orbit0 0.00000000
orbit1                   orbit1 0.00000000
orbit3                   orbit3 0.00000000
orbit7                   orbit7 0.00000000
orbit8                   orbit8 0.00000000
orbit9                   orbit9 0.00000000
orbit11                 orbit11 0.00000000
orbit12                 orbit12 0.00000000
orbit14                 orbit14 0.00000000
orbit21                 orbit21 0.00000000
orbit23                 orbit23 0.00000000
orbit24                 orbit24 0.00000000
orbit30                 orbit30 0.00000000
orbit31                 orbit31 0.00000000
orbit34                 orbit34 0.00000000
orbit39                 orbit39 0.00000000
orbit41                 orbit41 0.00000000
orbit42                 orbit42 0.00000000
orbit43                 orbit43 0.00000000
orbit44                 orbit44 0.00000000
orbit46                 orbit46 0.00000000
orbit48                 orbit48 0.00000000
orbit54                 orbit54 0.00000000
orbit55                 orbit55 0.00000000
orbit57                 orbit57 0.00000000
orbit58                 orbit58 0.00000000
orbit59                 orbit59 0.00000000
orbit60                 orbit60 0.00000000
orbit61                 orbit61 0.00000000
orbit63                 orbit63 0.00000000
orbit64                 orbit64 0.00000000
orbit65                 orbit65 0.00000000
orbit66                 orbit66 0.00000000
orbit67                 orbit67 0.00000000
orbit68                 orbit68 0.00000000
orbit69                 orbit69 0.00000000
orbit70                 orbit70 0.00000000
orbit71                 orbit71 0.00000000
orbit72                 orbit72 0.00000000
AP                           AP 0.00000000
ecc                         ecc 0.00000000
eccrad                   eccrad 0.00000000
constraint           constraint 0.00000000
coreness               coreness 0.00000000
trans                     trans 0.00000000
first                     first 0.00000000
upto_third           upto_third 0.00000000
upto_fourth         upto_fourth 0.00000000
fifth                     fifth 0.00000000
ratio6                   ratio6 0.00000000
selfinter             selfinter 0.00000000
bigcom2                 bigcom2 0.00000000
bigcom3                 bigcom3 0.00000000
bigcom4                 bigcom4 0.00000000
bigcom6                 bigcom6 0.00000000
bigcom8                 bigcom8 0.00000000
bigcom9                 bigcom9 0.00000000
bigcom11               bigcom11 0.00000000
bigcom13               bigcom13 0.00000000
bigcom15               bigcom15 0.00000000
bigcom16               bigcom16 0.00000000
bigcom21               bigcom21 0.00000000
bigcom24               bigcom24 0.00000000
bigcom30               bigcom30 0.00000000
bigcom31               bigcom31 0.00000000
bigcom32               bigcom32 0.00000000
bigcom33               bigcom33 0.00000000
bigcom34               bigcom34 0.00000000
bigcom36               bigcom36 0.00000000
bigcom37               bigcom37 0.00000000
bigcom38               bigcom38 0.00000000
bigcom39               bigcom39 0.00000000
bigcom40               bigcom40 0.00000000
bigcom43               bigcom43 0.00000000
bigcom44               bigcom44 0.00000000
bigcom46               bigcom46 0.00000000
bigcom47               bigcom47 0.00000000
bigcom49               bigcom49 0.00000000
bigcom50               bigcom50 0.00000000
bigcom51               bigcom51 0.00000000
bigcom52               bigcom52 0.00000000
bigcom54               bigcom54 0.00000000
bigcom56               bigcom56 0.00000000
bigcom62               bigcom62 0.00000000
bigcom66               bigcom66 0.00000000
bigcom68               bigcom68 0.00000000
bigcom69               bigcom69 0.00000000
bigcom71               bigcom71 0.00000000
bigcom72               bigcom72 0.00000000
bigcom73               bigcom73 0.00000000
bigcom74               bigcom74 0.00000000
bigcom75               bigcom75 0.00000000
bigcom76               bigcom76 0.00000000
bigcom77               bigcom77 0.00000000
bigcom79               bigcom79 0.00000000
bigcom80               bigcom80 0.00000000
bigcom82               bigcom82 0.00000000
bigcom83               bigcom83 0.00000000
bigcom84               bigcom84 0.00000000
bigcom85               bigcom85 0.00000000
bigcom87               bigcom87 0.00000000
bigcom89               bigcom89 0.00000000
bigcom91               bigcom91 0.00000000
bigcom92               bigcom92 0.00000000
bigcom93               bigcom93 0.00000000
bigcom96               bigcom96 0.00000000
bigcom97               bigcom97 0.00000000
bigcom98               bigcom98 0.00000000
bigcom99               bigcom99 0.00000000
bigcom101             bigcom101 0.00000000
bigcom104             bigcom104 0.00000000
bigcom106             bigcom106 0.00000000
bigcom109             bigcom109 0.00000000
bigcom113             bigcom113 0.00000000
bigcom116             bigcom116 0.00000000
bigcom120             bigcom120 0.00000000
bigcom123             bigcom123 0.00000000
bigcom126             bigcom126 0.00000000
bigcom127             bigcom127 0.00000000
bigcom137             bigcom137 0.00000000
bigcom139             bigcom139 0.00000000
bigcom140             bigcom140 0.00000000
bigcom143             bigcom143 0.00000000
bigcom145             bigcom145 0.00000000
bigcom146             bigcom146 0.00000000
bigcom147             bigcom147 0.00000000
bigcom149             bigcom149 0.00000000
bigcom153             bigcom153 0.00000000
bigcom154             bigcom154 0.00000000
bigcom156             bigcom156 0.00000000
bigcom157             bigcom157 0.00000000
bigcom158             bigcom158 0.00000000
bigcom160             bigcom160 0.00000000
bigcom161             bigcom161 0.00000000
bigcom162             bigcom162 0.00000000
bigcom164             bigcom164 0.00000000
bigcom166             bigcom166 0.00000000
bigcom167             bigcom167 0.00000000
bigcom171             bigcom171 0.00000000
bigcom173             bigcom173 0.00000000
bigcom175             bigcom175 0.00000000
bigcom176             bigcom176 0.00000000
bigcom177             bigcom177 0.00000000
bigcom178             bigcom178 0.00000000
bigcom180             bigcom180 0.00000000
bigcom181             bigcom181 0.00000000
bigcom184             bigcom184 0.00000000
bigcom186             bigcom186 0.00000000
bigcom187             bigcom187 0.00000000
bigcom189             bigcom189 0.00000000
bigcom194             bigcom194 0.00000000
bigcom195             bigcom195 0.00000000
bigcom196             bigcom196 0.00000000
bigcom204             bigcom204 0.00000000
bigcom205             bigcom205 0.00000000
bigcom212             bigcom212 0.00000000
bigcom214             bigcom214 0.00000000
bigcom222             bigcom222 0.00000000
bigcom223             bigcom223 0.00000000
bigcom226             bigcom226 0.00000000
bigcom227             bigcom227 0.00000000
bigcom229             bigcom229 0.00000000
bigcom233             bigcom233 0.00000000
bigcom236             bigcom236 0.00000000
bigcom237             bigcom237 0.00000000
bigcom246             bigcom246 0.00000000
bigcom248             bigcom248 0.00000000
bigcom249             bigcom249 0.00000000
bigcom250             bigcom250 0.00000000
bigcom254             bigcom254 0.00000000
bigcom266             bigcom266 0.00000000
bigcom269             bigcom269 0.00000000
bigcom272             bigcom272 0.00000000
bigcom274             bigcom274 0.00000000
bigcom281             bigcom281 0.00000000
bigcom291             bigcom291 0.00000000
bigcom292             bigcom292 0.00000000
bigcom295             bigcom295 0.00000000
bigcom299             bigcom299 0.00000000
bigcom301             bigcom301 0.00000000
bigcom306             bigcom306 0.00000000
bigcom309             bigcom309 0.00000000
bigcom314             bigcom314 0.00000000
bigcom321             bigcom321 0.00000000
bigcom341             bigcom341 0.00000000
bigcom350             bigcom350 0.00000000
bigcom353             bigcom353 0.00000000
bigcom359             bigcom359 0.00000000
bigcom363             bigcom363 0.00000000
bigcom365             bigcom365 0.00000000
bigcom385             bigcom385 0.00000000
bigcom386             bigcom386 0.00000000
bigcom408             bigcom408 0.00000000
bigcom412             bigcom412 0.00000000
bigcom480             bigcom480 0.00000000
membership_s1     membership_s1 0.00000000
membership_s3     membership_s3 0.00000000
membership_s4     membership_s4 0.00000000
membership_s5     membership_s5 0.00000000
membership_s6     membership_s6 0.00000000
membership_s7     membership_s7 0.00000000
membership_s8     membership_s8 0.00000000
membership_s9     membership_s9 0.00000000
membership_s11   membership_s11 0.00000000
membership_s12   membership_s12 0.00000000
membership_s14   membership_s14 0.00000000
membership_s15   membership_s15 0.00000000
membership_s16   membership_s16 0.00000000
membership_s17   membership_s17 0.00000000
membership_s18   membership_s18 0.00000000
membership_s20   membership_s20 0.00000000
membership_s21   membership_s21 0.00000000
membership_s24   membership_s24 0.00000000
membership_s25   membership_s25 0.00000000
membership_s26   membership_s26 0.00000000
membership_s28   membership_s28 0.00000000
membership_s30   membership_s30 0.00000000
membership_s33   membership_s33 0.00000000
membership_s37   membership_s37 0.00000000
pdi                         pdi 0.00000000
[1] "Dataset: low_C Model RF, run: 4 of 10 2015-06-17 23:12:00"
     |      Out-of-bag   |
Tree |      MSE  %Var(y) |
   1 |  0.06623   170.81 |
   2 |  0.06609   170.44 |
   3 |  0.06361   164.04 |
   4 |    0.062   159.90 |
   5 |  0.05917   152.59 |
   6 |   0.0572   147.52 |
   7 |  0.05647   145.64 |
   8 |  0.05436   140.18 |
   9 |  0.05228   134.84 |
  10 |  0.05188   133.79 |
  11 |  0.05066   130.65 |
  12 |  0.04962   127.98 |
  13 |  0.04897   126.28 |
  14 |  0.04818   124.26 |
  15 |  0.04795   123.66 |
  16 |  0.04775   123.14 |
  17 |  0.04756   122.66 |
  18 |  0.04719   121.71 |
  19 |  0.04665   120.31 |
  20 |  0.04653   120.01 |
  21 |  0.04639   119.64 |
  22 |  0.04624   119.25 |
  23 |  0.04615   119.02 |
  24 |  0.04614   118.98 |
  25 |   0.0458   118.11 |
  26 |  0.04571   117.88 |
  27 |  0.04571   117.89 |
  28 |  0.04567   117.77 |
  29 |  0.04563   117.68 |
  30 |  0.04561   117.63 |
  31 |  0.04558   117.55 |
  32 |  0.04546   117.23 |
  33 |  0.04536   116.98 |
  34 |  0.04527   116.74 |
  35 |  0.04513   116.39 |
  36 |  0.04506   116.21 |
  37 |  0.04499   116.02 |
  38 |  0.04493   115.87 |
  39 |  0.04493   115.86 |
  40 |  0.04489   115.77 |
  41 |  0.04482   115.59 |
  42 |  0.04474   115.38 |
  43 |  0.04465   115.14 |
  44 |  0.04464   115.13 |
  45 |  0.04456   114.91 |
  46 |  0.04457   114.95 |
  47 |  0.04452   114.82 |
  48 |  0.04451   114.79 |
  49 |  0.04446   114.65 |
  50 |  0.04439   114.47 |
  51 |  0.04437   114.42 |
  52 |  0.04431   114.27 |
  53 |  0.04421   114.02 |
  54 |  0.04419   113.97 |
  55 |  0.04416   113.88 |
  56 |  0.04411   113.75 |
  57 |  0.04411   113.74 |
  58 |  0.04414   113.83 |
  59 |  0.04411   113.75 |
  60 |  0.04409   113.70 |
  61 |  0.04408   113.67 |
  62 |  0.04406   113.64 |
  63 |  0.04406   113.63 |
  64 |  0.04403   113.54 |
  65 |    0.044   113.48 |
  66 |  0.04394   113.31 |
  67 |  0.04394   113.32 |
  68 |  0.04392   113.26 |
  69 |  0.04394   113.32 |
  70 |  0.04393   113.28 |
  71 |  0.04392   113.27 |
  72 |  0.04389   113.18 |
  73 |  0.04386   113.12 |
  74 |  0.04388   113.15 |
  75 |  0.04385   113.07 |
  76 |  0.04386   113.12 |
  77 |  0.04384   113.07 |
  78 |  0.04386   113.10 |
  79 |  0.04384   113.05 |
  80 |  0.04383   113.04 |
  81 |  0.04383   113.03 |
  82 |  0.04382   113.00 |
  83 |  0.04385   113.10 |
  84 |  0.04386   113.12 |
  85 |  0.04388   113.16 |
  86 |  0.04391   113.24 |
  87 |   0.0439   113.22 |
  88 |  0.04389   113.18 |
  89 |  0.04387   113.13 |
  90 |  0.04386   113.10 |
  91 |  0.04383   113.03 |
  92 |  0.04385   113.09 |
  93 |  0.04383   113.04 |
  94 |  0.04382   113.02 |
  95 |  0.04383   113.02 |
  96 |  0.04381   112.97 |
  97 |  0.04378   112.90 |
  98 |  0.04376   112.86 |
  99 |  0.04378   112.90 |
 100 |  0.04374   112.80 |
[1] "Random Forest variable coefficients"
                      %IncMSE IncNodePurity
graph5           4.762769e-03  7.916403e-01
graph6           4.861290e-03  1.330984e+00
graph7           2.208945e-03  2.845779e-01
graph8           1.325114e-05  1.850135e-02
graph9           8.824502e-03  1.795223e+00
graph10          1.019402e-02  1.902787e+00
graph11          1.058218e-02  1.537296e+00
graph12          1.635630e-02  1.574845e+00
graph13          8.391693e-03  1.837798e+00
graph14          7.646351e-03  1.228118e+00
graph15          9.098300e-03  1.312180e+00
graph16          8.853295e-03  2.073561e+00
graph17          1.190792e-02  1.949898e+00
graph18          4.837095e-03  2.875747e-01
graph19          9.914339e-03  1.781767e+00
graph20          2.864012e-03  8.919733e-01
graph21          8.218394e-03  1.377368e+00
graph22          6.396971e-04  1.062850e-01
graph23          5.776404e-03  1.749889e+00
graph24          5.546057e-03  2.434063e-01
graph25          1.910760e-03  1.195610e+00
graph26          3.083949e-04  2.287373e-01
graph27          2.250720e-05  4.906687e-02
graph28          8.040134e-05  3.079993e-02
graph29          0.000000e+00  2.220446e-18
orbit0           2.437821e-04  1.564284e-01
orbit1           6.791191e-03  1.200696e+00
orbit2           2.310149e-03  4.335589e-01
orbit3           1.954819e-03  3.031889e-01
orbit4           6.392625e-03  1.486282e+00
orbit5           7.278277e-03  1.013120e+00
orbit6           7.422951e-03  1.557315e+00
orbit7           1.308053e-04  9.961333e-02
orbit8           3.059669e-03  7.536585e-01
orbit9           3.812427e-03  1.238461e+00
orbit10          8.540705e-03  4.522371e-01
orbit11          1.477394e-04  1.933011e-01
orbit12          3.777153e-04  1.786353e-01
orbit13          2.132086e-04  9.291653e-02
orbit14          8.741259e-06  1.900871e-02
orbit15          8.019177e-03  1.498552e+00
orbit16          6.920085e-03  1.365553e+00
orbit17          6.638166e-03  1.275956e+00
orbit18          1.736458e-02  4.131866e+00
orbit19          8.810823e-03  1.564891e+00
orbit20          1.256132e-02  1.228708e+00
orbit21          1.419501e-03  6.026663e-01
orbit22          5.852647e-03  1.668693e+00
orbit23         -4.126437e-05  8.497063e-02
orbit24          1.213985e-02  1.497718e+00
orbit25          2.743828e-03  3.007779e-01
orbit26          2.785688e-03  4.895142e-01
orbit27          7.866271e-03  1.752012e+00
orbit28          5.403267e-03  1.217408e+00
orbit29          3.711078e-03  5.441093e-01
orbit30          2.329822e-03  6.140236e-01
orbit31          8.868034e-03  1.603293e+00
orbit32          4.768953e-03  5.016396e-01
orbit33          3.126229e-04  2.140773e-01
orbit34          1.056320e-02  1.389750e+00
orbit35          1.510105e-02  1.936115e+00
orbit36          8.311281e-03  1.611870e+00
orbit37          5.979777e-03  9.197468e-01
orbit38          2.510464e-03  8.899829e-01
orbit39          8.448437e-03  1.619826e+00
orbit40          4.745838e-03  3.394862e-01
orbit41          2.125575e-05  3.867109e-02
orbit42          1.877752e-04  1.470408e-01
orbit43          1.851712e-03  4.494567e-01
orbit44          0.000000e+00  3.920475e-18
orbit45          1.357344e-02  2.110170e+00
orbit46          4.615778e-03  4.593699e-01
orbit47          3.392259e-04  2.038061e-01
orbit48          2.160820e-04  3.233880e-01
orbit49          3.217977e-03  1.214879e+00
orbit50          3.395979e-04  6.856641e-01
orbit51          6.403194e-03  9.126720e-01
orbit52          2.226874e-03  4.217491e-01
orbit53          5.659905e-04  1.492493e+00
orbit54          7.561075e-04  2.938283e-01
orbit55          0.000000e+00  7.504081e-01
orbit56          7.471611e-03  2.136762e+00
orbit57          7.974642e-05  1.115387e-01
orbit58          3.115086e-05  1.023863e-01
orbit59          2.155493e-03  2.724828e-01
orbit60          4.896263e-04  9.954419e-02
orbit61         -1.732352e-07  1.940476e-03
orbit62          2.817120e-03  8.989705e-01
orbit63          2.128159e-04  3.687427e-01
orbit64          1.719682e-04  2.563833e-01
orbit65          2.492115e-04  1.719269e-01
orbit66          2.828233e-05  5.161557e-02
orbit67          1.991036e-04  9.221114e-02
orbit68         -1.935653e-05  5.115871e-02
orbit69          5.381892e-05  2.672842e-01
orbit70          1.088389e-04  5.784284e-02
orbit71          0.000000e+00  5.828671e-18
orbit72          0.000000e+00  2.775558e-18
AP              -3.122084e-06  1.059218e-01
bet              2.999555e-03  2.061768e+00
ecc              1.587572e-04  1.621931e-01
eccrad           2.455228e-04  2.805950e-01
close            5.183374e-03  1.054704e+00
constraint       4.249223e-03  8.171751e-01
coreness         1.580706e-03  5.299821e-01
knn              8.547969e-03  2.171764e+00
hubscore         4.110027e-03  1.392185e+00
pagerank         9.871220e-03  5.409535e+00
trans            1.154392e-03  3.785535e-01
evcent           5.675839e-03  1.575463e+00
first            2.117253e-04  1.714757e-01
upto_second      8.528362e-03  1.301021e+00
upto_third       8.413095e-03  1.443321e+00
upto_fourth      6.187935e-03  1.459236e+00
upto_fifth       8.365322e-03  1.702670e+00
upto_sixth       8.689976e-03  1.682486e+00
second           6.078860e-03  1.318838e+00
third            1.000698e-02  1.967329e+00
fourth           1.956483e-02  4.314198e+00
fifth            5.132179e-03  2.032821e+00
sixth            9.628842e-03  2.016589e+00
ratio1           5.578194e-03  1.788835e+00
ratio2           1.225467e-02  4.464077e+00
ratio3           6.689794e-03  2.115031e+00
ratio4           9.747828e-03  2.337848e+00
ratio5           6.831080e-03  4.523655e+00
ratio6           1.053285e-02  2.279201e+00
selfinter        3.990697e-05  2.125053e-01
walktrap_vertex  5.444583e-04  8.633298e-01
bigcom1          5.905916e-04  6.436794e-01
bigcom2         -6.305510e-05  2.767110e-01
bigcom3          8.167890e-05  1.406275e-01
bigcom4         -5.160919e-06  1.907102e-01
bigcom6          0.000000e+00  1.387779e-18
bigcom8          5.856566e-04  7.123822e-01
bigcom9         -1.779036e-05  1.426749e-01
bigcom11         1.362149e-05  2.494430e-01
bigcom13         0.000000e+00  1.110223e-18
bigcom15         0.000000e+00  2.498002e-18
bigcom16         0.000000e+00  5.551115e-18
bigcom21         1.043353e-04  2.744216e-01
bigcom22         3.315000e-05  5.754393e-01
bigcom24         0.000000e+00  2.775558e-18
bigcom26         1.968416e-05  5.002317e-01
bigcom28         2.728568e-04  6.270540e-01
bigcom30         0.000000e+00  1.387779e-18
bigcom31         0.000000e+00  4.440892e-18
bigcom32         0.000000e+00  1.214306e-18
bigcom33         0.000000e+00  1.110223e-18
bigcom34         0.000000e+00  2.775558e-18
bigcom36         0.000000e+00  2.220446e-18
bigcom37        -1.788943e-06  6.209243e-01
bigcom38        -3.756467e-05  2.663852e-01
bigcom39         0.000000e+00  4.440892e-18
bigcom40         4.675175e-07  1.752300e-01
bigcom43         0.000000e+00  1.665335e-18
bigcom44         3.213053e-04  5.880794e-01
bigcom46         0.000000e+00  6.661338e-18
bigcom47         0.000000e+00  4.996004e-18
bigcom49         0.000000e+00  7.216450e-18
bigcom50         0.000000e+00  1.110223e-17
bigcom51         0.000000e+00  0.000000e+00
bigcom52         0.000000e+00  5.551115e-18
bigcom54         0.000000e+00  0.000000e+00
bigcom56         0.000000e+00  3.330669e-18
bigcom62         0.000000e+00  3.330669e-18
bigcom66         0.000000e+00  1.110223e-18
bigcom68         0.000000e+00  2.775558e-18
bigcom69         7.046350e-07  4.033724e-01
bigcom71         0.000000e+00  4.718448e-18
bigcom72         0.000000e+00  3.330669e-18
bigcom73         0.000000e+00  5.551115e-18
bigcom74         0.000000e+00  1.110223e-18
bigcom75         0.000000e+00  2.220446e-18
bigcom76         0.000000e+00  2.220446e-18
bigcom77         0.000000e+00  2.220446e-18
bigcom79         0.000000e+00  5.551115e-19
bigcom80        -1.860978e-05  5.992131e-01
bigcom82         0.000000e+00  6.106227e-18
bigcom83         0.000000e+00  0.000000e+00
bigcom84         0.000000e+00  4.440892e-18
bigcom85         0.000000e+00  5.551115e-18
bigcom87         0.000000e+00  5.551115e-18
bigcom89         0.000000e+00  0.000000e+00
bigcom91         0.000000e+00  2.220446e-18
bigcom92         0.000000e+00  3.330669e-18
bigcom93        -4.104436e-06  2.430232e-01
bigcom96         0.000000e+00  2.220446e-18
bigcom97         0.000000e+00  6.661338e-18
bigcom98         0.000000e+00  2.220446e-18
bigcom99         0.000000e+00  1.110223e-18
bigcom101        0.000000e+00  3.330669e-18
bigcom104        0.000000e+00  8.049117e-18
bigcom106        0.000000e+00  1.110223e-18
bigcom109        0.000000e+00  4.996004e-18
bigcom113        0.000000e+00  5.551115e-19
bigcom116        0.000000e+00  1.665335e-18
bigcom120        0.000000e+00  1.110223e-18
bigcom123        0.000000e+00  3.330669e-18
bigcom126       -1.086066e-05  6.172257e-01
bigcom127        0.000000e+00  0.000000e+00
bigcom137        0.000000e+00  6.661338e-18
bigcom139        0.000000e+00  2.220446e-18
bigcom140        0.000000e+00  0.000000e+00
bigcom143        0.000000e+00  0.000000e+00
bigcom145        0.000000e+00  0.000000e+00
bigcom146        0.000000e+00  0.000000e+00
bigcom147        1.896429e-05  4.006938e-01
bigcom149        0.000000e+00  2.220446e-18
bigcom153        0.000000e+00  2.775558e-18
bigcom154        0.000000e+00  4.440892e-18
bigcom156        0.000000e+00  2.775558e-19
bigcom157        0.000000e+00  1.110223e-18
bigcom158        0.000000e+00  2.220446e-18
bigcom160        0.000000e+00  3.330669e-18
bigcom161        0.000000e+00  1.110223e-18
bigcom162        2.566622e-04  1.496271e+00
bigcom164        0.000000e+00  5.551115e-19
bigcom166        0.000000e+00  2.220446e-18
bigcom167        0.000000e+00  1.665335e-18
bigcom171        0.000000e+00  0.000000e+00
bigcom173        0.000000e+00  2.220446e-18
bigcom175       -1.267567e-05  6.281824e-01
bigcom176        0.000000e+00  6.661338e-18
bigcom177        0.000000e+00  1.110223e-18
bigcom178        0.000000e+00  1.110223e-18
bigcom180        0.000000e+00  1.110223e-18
bigcom181        0.000000e+00  1.110223e-18
bigcom184        0.000000e+00  0.000000e+00
bigcom186        0.000000e+00  4.440892e-18
bigcom187        0.000000e+00  1.110223e-18
bigcom189        0.000000e+00  3.330669e-18
bigcom194        0.000000e+00  5.551115e-18
bigcom195        0.000000e+00  1.110223e-18
bigcom196        0.000000e+00  3.330669e-18
bigcom204        0.000000e+00  4.996004e-18
bigcom205        0.000000e+00  0.000000e+00
bigcom212        7.042514e-06  5.378898e-01
bigcom214        0.000000e+00  0.000000e+00
bigcom222        0.000000e+00  1.110223e-18
bigcom223        0.000000e+00  0.000000e+00
bigcom226        0.000000e+00  5.551115e-19
bigcom227        0.000000e+00  1.110223e-18
bigcom229        0.000000e+00  2.220446e-18
bigcom233        0.000000e+00  1.110223e-18
bigcom236        0.000000e+00  2.220446e-18
bigcom237        0.000000e+00  1.110223e-18
bigcom246        0.000000e+00  3.330669e-18
bigcom248        0.000000e+00  3.330669e-18
bigcom249        0.000000e+00  0.000000e+00
bigcom250        0.000000e+00  1.110223e-18
bigcom254        0.000000e+00  1.110223e-18
bigcom266        0.000000e+00  0.000000e+00
bigcom269        0.000000e+00  1.942890e-18
bigcom272        0.000000e+00  0.000000e+00
bigcom274        0.000000e+00  1.110223e-18
bigcom281        0.000000e+00  3.330669e-18
bigcom291        0.000000e+00  0.000000e+00
bigcom292        0.000000e+00  2.775558e-18
bigcom295        0.000000e+00  0.000000e+00
bigcom299        0.000000e+00  1.665335e-18
bigcom301       -3.503088e-05  3.511527e-01
bigcom306        0.000000e+00  3.330669e-18
bigcom309        0.000000e+00  5.551115e-19
bigcom314        0.000000e+00  4.440892e-18
bigcom321        1.636714e-05  3.670828e-01
bigcom341        0.000000e+00  2.220446e-18
bigcom350        0.000000e+00  1.665335e-18
bigcom353        0.000000e+00  2.220446e-18
bigcom359        0.000000e+00  1.110223e-18
bigcom363       -9.496620e-06  4.360494e-01
bigcom365        0.000000e+00  1.110223e-18
bigcom385        4.264282e-06  5.796896e-01
bigcom386        0.000000e+00  5.551115e-19
bigcom408        0.000000e+00  5.551115e-19
bigcom412        0.000000e+00  2.220446e-18
bigcom480        0.000000e+00  1.110223e-18
spin_vertex      4.521445e-04  6.012036e-01
membership_s1    4.385914e-05  1.749087e-01
membership_s3    0.000000e+00  1.387779e-18
membership_s4    1.966626e-04  3.947211e-01
membership_s5    2.869017e-05  1.735131e-01
membership_s6    6.076331e-04  3.444566e-01
membership_s7    1.680369e-05  4.391832e-01
membership_s8    1.305701e-05  2.323537e-01
membership_s9   -1.260926e-05  1.349316e-01
membership_s11   0.000000e+00  2.498002e-18
membership_s12   0.000000e+00  8.326673e-19
membership_s14   0.000000e+00  2.220446e-18
membership_s15  -1.214376e-05  7.620248e-02
membership_s16   0.000000e+00  3.053113e-18
membership_s17   0.000000e+00  3.608225e-18
membership_s18   0.000000e+00  0.000000e+00
membership_s20   0.000000e+00  5.551115e-19
membership_s21  -5.240450e-05  6.181006e-01
membership_s22   1.987432e-04  7.290341e-01
membership_s24   2.659065e-05  7.766073e-02
membership_s25   0.000000e+00  4.440892e-18
membership_s26   0.000000e+00  5.551115e-18
membership_s27   4.262097e-04  8.002907e-01
membership_s28   5.166981e-05  4.930062e-01
membership_s30   1.315911e-04  3.043530e-01
membership_s31   8.639135e-06  4.629595e-01
membership_s32   1.105198e-04  5.028094e-01
membership_s33  -1.989977e-05  2.177414e-01
membership_s36   1.040273e-03  5.165794e-01
membership_s37   1.422762e-05  1.212834e-01
V1               1.534773e-02  5.240738e+00
V2               3.973598e-03  4.359836e+00
pdi              1.344282e-04  1.755303e-01
adhesion         1.182308e-02  3.218625e+00
cohesion         1.187581e-02  4.074327e+00
inner            9.469536e-03  3.722578e+00
outer            3.647957e-03  3.974917e+00
ioratio          8.033841e-03  3.637363e+00
comsize          7.693188e-03  4.104475e+00
[1] "Dataset: low_C Model GLM, run: 4 of 10 2015-06-17 23:15:07"
[1] "glmnet variable coefficients"
                     [,1]          [,2]
(Intercept)     -3.167458 -3.430956e+00
graph0           0.000000  3.531907e-03
graph1           0.000000 -8.067017e-05
graph2           0.000000  2.437995e-02
graph3           0.000000  2.624742e-07
graph4           0.000000  0.000000e+00
graph5           0.000000 -1.584760e-03
graph6           0.000000  0.000000e+00
graph7           0.000000  0.000000e+00
graph8           0.000000  0.000000e+00
graph9           0.000000  0.000000e+00
graph10          0.000000  0.000000e+00
graph11          0.000000  7.468402e-11
graph12          0.000000  0.000000e+00
graph13          0.000000  0.000000e+00
graph14          0.000000  0.000000e+00
graph15          0.000000 -1.216811e-06
graph16          0.000000  0.000000e+00
graph17          0.000000  2.330233e-06
graph18          0.000000  7.350935e-06
graph19          0.000000 -5.838777e-07
graph20          0.000000  3.111764e-05
graph21          0.000000  0.000000e+00
graph22          0.000000  0.000000e+00
graph23          0.000000  0.000000e+00
graph24          0.000000 -8.790394e-05
graph25          0.000000  4.280586e-04
graph26          0.000000  0.000000e+00
graph27          0.000000 -5.140283e-03
graph28          0.000000 -1.031693e-03
graph29          0.000000 -2.537405e-01
orbit0           0.000000  6.374148e-04
orbit1           0.000000 -9.517162e-05
orbit2           0.000000 -5.700215e-03
orbit3           0.000000  1.982857e-02
orbit4           0.000000  1.028349e-06
orbit5           0.000000  0.000000e+00
orbit6           0.000000  0.000000e+00
orbit7           0.000000 -2.802789e-02
orbit8           0.000000 -1.280152e-03
orbit9           0.000000  0.000000e+00
orbit10          0.000000 -2.723513e-05
orbit11          0.000000  1.001464e-02
orbit12          0.000000  0.000000e+00
orbit13          0.000000  1.351742e-01
orbit14          0.000000  0.000000e+00
orbit15          0.000000  2.220752e-11
orbit16          0.000000  8.253710e-06
orbit17          0.000000  4.637116e-08
orbit18          0.000000 -9.314500e-10
orbit19          0.000000  0.000000e+00
orbit20          0.000000 -4.475831e-08
orbit21          0.000000 -5.308874e-06
orbit22          0.000000  3.926624e-11
orbit23          0.000000  3.963274e-02
orbit24          0.000000  0.000000e+00
orbit25          0.000000 -2.411161e-06
orbit26          0.000000 -3.946357e-07
orbit27          0.000000  4.334642e-06
orbit28          0.000000 -4.964132e-06
orbit29          0.000000 -2.605103e-05
orbit30          0.000000 -1.414701e-04
orbit31          0.000000  0.000000e+00
orbit32          0.000000  3.067491e-08
orbit33          0.000000  2.034569e-02
orbit34          0.000000 -8.638574e-08
orbit35          0.000000 -5.320095e-07
orbit36          0.000000 -7.561153e-07
orbit37          0.000000 -3.775841e-08
orbit38          0.000000 -6.911409e-04
orbit39          0.000000  1.181231e-06
orbit40          0.000000  4.555611e-06
orbit41          0.000000  3.826690e-05
orbit42          0.000000 -7.101154e-02
orbit43          0.000000  1.480521e-05
orbit44          0.000000  4.757765e-02
orbit45          0.000000  9.873832e-08
orbit46          0.000000 -4.972886e-05
orbit47          0.000000  7.657486e-05
orbit48          0.000000  5.497589e-05
orbit49          0.000000  2.934691e-05
orbit50          0.000000  7.352049e-03
orbit51          0.000000 -1.919938e-04
orbit52          0.000000  4.870423e-04
orbit53          0.000000  4.993523e-03
orbit54          0.000000  0.000000e+00
orbit55          0.000000  3.771787e-01
orbit56          0.000000  2.003678e-05
orbit57          0.000000 -1.083123e-04
orbit58          0.000000  3.616700e-01
orbit59          0.000000 -2.856813e-05
orbit60          0.000000 -2.921302e-04
orbit61          0.000000  7.481584e-02
orbit62          0.000000  2.602007e-03
orbit63          0.000000 -2.392922e-03
orbit64          0.000000  2.083287e-03
orbit65          0.000000 -4.909979e-04
orbit66          0.000000  4.684675e-04
orbit67          0.000000  1.900635e-02
orbit68          0.000000 -6.816291e-03
orbit69          0.000000  9.515873e-01
orbit70          0.000000 -3.499774e-04
orbit71          0.000000 -6.470006e-01
orbit72          0.000000 -2.477338e-01
AP               0.000000 -5.643268e-02
bet              0.000000 -5.181060e-07
ecc              0.000000  5.895344e-04
eccrad           0.000000  1.682100e-03
close            0.000000  0.000000e+00
constraint       0.000000  2.689030e-02
coreness         0.000000 -1.259843e-01
knn              0.000000 -1.536775e-04
hubscore         0.000000  1.787734e+00
pagerank         0.000000 -2.056877e-01
trans            0.000000 -3.958195e-02
evcent           0.000000  1.005760e-01
first            0.000000  2.039651e-03
upto_second      0.000000 -3.032249e-05
upto_third       0.000000 -9.341070e-06
upto_fourth      0.000000  0.000000e+00
upto_fifth       0.000000  0.000000e+00
upto_sixth       0.000000  4.112850e-05
second           0.000000 -2.044833e-05
third            0.000000 -7.546828e-07
fourth           0.000000  2.372240e-05
fifth            0.000000 -1.889488e-06
sixth            0.000000  1.487603e-04
ratio1           0.000000 -1.104170e-04
ratio2           0.000000  4.267531e-05
ratio3           0.000000 -5.178632e-03
ratio4           0.000000  9.064502e-05
ratio5           0.000000  0.000000e+00
ratio6           0.000000 -9.549731e-05
selfinter        0.000000  4.658157e-02
walktrap_vertex  0.000000 -1.342394e-01
bigcom1          0.000000  2.971909e-01
bigcom2          0.000000  7.604853e-01
bigcom3          0.000000 -1.058371e-01
bigcom4          0.000000  1.548027e-02
bigcom6          0.000000 -7.500788e-01
bigcom8          0.000000  4.227524e-01
bigcom9          0.000000  1.702878e-01
bigcom11         0.000000  8.810540e-01
bigcom13         0.000000 -1.153240e+00
bigcom15         0.000000 -1.110318e+00
bigcom16         0.000000 -1.005790e+00
bigcom21         0.000000  1.904698e-01
bigcom22         0.000000  5.826531e-01
bigcom24         0.000000 -9.384970e-01
bigcom26         0.000000  9.046643e-01
bigcom28         0.000000  4.316197e-01
bigcom30         0.000000 -1.308197e+00
bigcom31         0.000000 -4.033958e-01
bigcom32         0.000000 -7.897739e-01
bigcom33         0.000000 -7.038696e-01
bigcom34         0.000000 -3.754776e-01
bigcom36         0.000000 -1.215059e+00
bigcom37         0.000000  1.886598e+00
bigcom38         0.000000  2.518502e-01
bigcom39         0.000000 -6.407867e-01
bigcom40         0.000000  6.398520e-03
bigcom43         0.000000 -9.158167e-01
bigcom44         0.000000  3.511173e-01
bigcom46         0.000000 -8.116590e-01
bigcom47         0.000000 -7.527744e-01
bigcom49         0.000000 -9.332270e-01
bigcom50         0.000000 -9.297755e-01
bigcom51         0.000000 -7.772110e-01
bigcom52         0.000000 -6.189766e-01
bigcom54         0.000000 -5.950513e-01
bigcom56         0.000000 -9.902937e-01
bigcom62         0.000000 -4.590965e-01
bigcom66         0.000000 -5.211679e-01
bigcom68         0.000000 -8.133182e-01
bigcom69         0.000000  8.765956e-01
bigcom71         0.000000 -1.106108e+00
bigcom72         0.000000 -9.915899e-01
bigcom73         0.000000 -3.825795e-01
bigcom74         0.000000 -8.594950e-01
bigcom75         0.000000 -3.090039e-01
bigcom76         0.000000 -8.567316e-01
bigcom77         0.000000 -4.990305e-01
bigcom79         0.000000 -7.099110e-01
bigcom80         0.000000  2.511101e+00
bigcom82         0.000000 -7.654105e-01
bigcom83         0.000000 -1.390880e+00
bigcom84         0.000000 -6.840599e-01
bigcom85         0.000000 -6.257379e-01
bigcom87         0.000000 -5.339506e-01
bigcom89         0.000000 -6.547593e-01
bigcom91         0.000000 -8.304555e-01
bigcom92         0.000000 -1.068345e+00
bigcom93         0.000000  2.582217e-01
bigcom96         0.000000 -4.162314e-01
bigcom97         0.000000 -8.057402e-01
bigcom98         0.000000 -8.113074e-01
bigcom99         0.000000 -9.752289e-01
bigcom101        0.000000 -4.867427e-01
bigcom104        0.000000 -9.233629e-01
bigcom106        0.000000 -4.211007e-01
bigcom109        0.000000 -8.775397e-01
bigcom113        0.000000 -4.466573e-01
bigcom116        0.000000 -1.051070e+00
bigcom120        0.000000 -2.171750e-01
bigcom123        0.000000 -4.435372e-01
bigcom126        0.000000  1.885458e+00
bigcom127        0.000000  0.000000e+00
bigcom137        0.000000 -4.412888e-01
bigcom139        0.000000 -4.526717e-01
bigcom140        0.000000 -3.546443e-01
bigcom143        0.000000 -4.403854e-01
bigcom145        0.000000 -6.042290e-01
bigcom146        0.000000 -6.477449e-01
bigcom147        0.000000  1.285097e+00
bigcom149        0.000000  0.000000e+00
bigcom153        0.000000 -5.067994e-01
bigcom154        0.000000 -9.491432e-01
bigcom156        0.000000 -4.747627e-01
bigcom157        0.000000  0.000000e+00
bigcom158        0.000000 -5.897107e-01
bigcom160        0.000000 -5.601171e-01
bigcom161        0.000000 -5.066934e-01
bigcom162        0.000000  3.751600e+00
bigcom164        0.000000 -5.713301e-01
bigcom166        0.000000 -5.694980e-01
bigcom167        0.000000 -7.869460e-01
bigcom171        0.000000 -3.274016e-01
bigcom173        0.000000 -5.830870e-01
bigcom175        0.000000  2.203914e+00
bigcom176        0.000000 -4.287284e-01
bigcom177        0.000000 -1.193223e-01
bigcom178        0.000000 -7.136859e-01
bigcom180        0.000000 -3.240024e-01
bigcom181        0.000000 -6.978814e-01
bigcom184        0.000000 -6.589319e-01
bigcom186        0.000000 -4.364450e-01
bigcom187        0.000000 -7.780855e-01
bigcom189        0.000000 -7.891878e-01
bigcom194        0.000000 -7.908361e-01
bigcom195        0.000000 -7.974422e-01
bigcom196        0.000000 -5.167152e-01
bigcom204        0.000000 -9.746703e-01
bigcom205        0.000000 -9.809348e-01
bigcom212        0.000000  1.887353e+00
bigcom214        0.000000 -9.718954e-01
bigcom222        0.000000 -6.353181e-01
bigcom223        0.000000  0.000000e+00
bigcom226        0.000000 -6.031137e-01
bigcom227        0.000000 -8.745296e-01
bigcom229        0.000000 -5.093550e-01
bigcom233        0.000000 -5.184872e-01
bigcom236        0.000000 -6.155954e-01
bigcom237        0.000000 -3.012171e-01
bigcom246        0.000000 -7.569368e-01
bigcom248        0.000000 -7.711004e-01
bigcom249        0.000000 -3.941148e-01
bigcom250        0.000000 -9.543859e-01
bigcom254        0.000000 -7.340715e-01
bigcom266        0.000000 -5.175639e-01
bigcom269        0.000000 -9.761791e-01
bigcom272        0.000000 -8.042272e-01
bigcom274        0.000000 -8.242724e-01
bigcom281        0.000000 -2.187542e-01
bigcom291        0.000000  0.000000e+00
bigcom292        0.000000 -7.300669e-01
bigcom295        0.000000 -1.427130e-01
bigcom299        0.000000 -5.572061e-01
bigcom301        0.000000  2.249829e+00
bigcom306        0.000000 -7.091896e-01
bigcom309        0.000000 -7.035360e-01
bigcom314        0.000000 -7.997589e-01
bigcom321        0.000000  4.775246e-01
bigcom341        0.000000 -6.033165e-01
bigcom350        0.000000  0.000000e+00
bigcom353        0.000000 -4.794634e-01
bigcom359        0.000000 -7.801118e-01
bigcom363        0.000000  2.266657e+00
bigcom365        0.000000 -1.090455e-01
bigcom385        0.000000  1.663370e+00
bigcom386        0.000000 -1.328136e+00
bigcom408        0.000000 -6.585043e-01
bigcom412        0.000000 -7.887279e-01
bigcom480        0.000000 -6.231181e-01
spin_vertex      0.000000 -1.854771e-01
membership_s1    0.000000 -3.002502e-01
membership_s3    0.000000 -1.197245e+00
membership_s4    0.000000 -5.098654e-03
membership_s5    0.000000 -4.396805e-01
membership_s6    0.000000  1.712053e-02
membership_s7    0.000000 -1.421735e-01
membership_s8    0.000000  9.115967e-01
membership_s9    0.000000  2.802114e-01
membership_s11   0.000000 -1.065930e+00
membership_s12   0.000000 -1.235597e+00
membership_s14   0.000000 -9.842888e-01
membership_s15   0.000000 -5.232926e-01
membership_s16   0.000000 -9.044130e-01
membership_s17   0.000000 -9.833707e-01
membership_s18   0.000000 -1.500922e+00
membership_s20   0.000000 -8.322258e-01
membership_s21   0.000000  2.212555e-01
membership_s22   0.000000  1.340712e+00
membership_s24   0.000000 -7.129790e-01
membership_s25   0.000000 -9.354338e-01
membership_s26   0.000000 -1.104113e+00
membership_s27   0.000000  2.640318e-01
membership_s28   0.000000  9.251947e-01
membership_s30   0.000000  5.628311e-02
membership_s31   0.000000  1.706382e-01
membership_s32   0.000000  4.679878e-02
membership_s33   0.000000  1.066337e+00
membership_s36   0.000000  2.355754e-01
membership_s37   0.000000  1.403540e-02
V1               0.000000 -6.085291e-01
V2               0.000000  4.652183e-02
pdi              0.000000  3.197854e+02
adhesion         0.000000  0.000000e+00
cohesion         0.000000  0.000000e+00
inner            0.000000  6.029436e-06
outer            0.000000  0.000000e+00
ioratio          0.000000 -5.554641e-03
comsize          0.000000 -6.169216e-05
[1] "Dataset: low_C Model GBM, run: 5 of 10 2015-06-17 23:15:43"
Iter   TrainDeviance   ValidDeviance   StepSize   Improve
     1        0.3289            -nan     0.0100   -0.0000
     2        0.3281            -nan     0.0100   -0.0000
     3        0.3275            -nan     0.0100   -0.0000
     4        0.3269            -nan     0.0100   -0.0001
     5        0.3263            -nan     0.0100   -0.0000
     6        0.3255            -nan     0.0100   -0.0000
     7        0.3249            -nan     0.0100   -0.0001
     8        0.3240            -nan     0.0100    0.0000
     9        0.3232            -nan     0.0100    0.0001
    10        0.3226            -nan     0.0100    0.0000
    20        0.3160            -nan     0.0100    0.0001
    25        0.3130            -nan     0.0100   -0.0000

[1] "GBM variable coefficients"
                            var    rel.inf
fourth                   fourth 4.82812527
outer                     outer 4.40089381
V1                           V1 4.32662708
pagerank               pagerank 3.83570594
ratio2                   ratio2 3.72894152
comsize                 comsize 3.71406162
ratio5                   ratio5 2.84997226
ioratio                 ioratio 2.59784691
inner                     inner 2.57288514
graph13                 graph13 2.56037252
graph23                 graph23 2.35265714
upto_sixth           upto_sixth 2.20051567
graph19                 graph19 2.15534257
orbit18                 orbit18 2.04648163
V2                           V2 1.92256693
graph14                 graph14 1.91060642
graph20                 graph20 1.88493664
orbit36                 orbit36 1.75234277
graph6                   graph6 1.74981597
bet                         bet 1.71062925
graph16                 graph16 1.58672870
graph3                   graph3 1.52171291
orbit49                 orbit49 1.49181223
orbit62                 orbit62 1.40562076
ratio4                   ratio4 1.40039106
graph9                   graph9 1.36373854
cohesion               cohesion 1.33800998
graph11                 graph11 1.30368395
upto_third           upto_third 1.22584038
close                     close 1.16090498
orbit50                 orbit50 1.12521591
graph1                   graph1 1.11453490
ratio1                   ratio1 1.09974663
third                     third 1.05606856
adhesion               adhesion 1.04553036
graph21                 graph21 0.98580915
sixth                     sixth 0.97967529
graph10                 graph10 0.94646097
orbit28                 orbit28 0.91384234
orbit30                 orbit30 0.91039985
graph17                 graph17 0.90871909
orbit16                 orbit16 0.90578249
orbit20                 orbit20 0.90536924
graph4                   graph4 0.83861700
orbit59                 orbit59 0.71165766
knn                         knn 0.70116515
orbit37                 orbit37 0.70012750
orbit21                 orbit21 0.67977957
ratio3                   ratio3 0.65586281
orbit53                 orbit53 0.64144748
graph15                 graph15 0.63133257
membership_s21   membership_s21 0.61924367
orbit6                   orbit6 0.59278666
orbit29                 orbit29 0.57854248
walktrap_vertex walktrap_vertex 0.57101298
graph18                 graph18 0.53944483
graph5                   graph5 0.53764160
hubscore               hubscore 0.52556837
orbit31                 orbit31 0.52169507
bigcom22               bigcom22 0.51371559
orbit40                 orbit40 0.46510962
orbit27                 orbit27 0.44077243
orbit15                 orbit15 0.42528984
graph24                 graph24 0.41742042
bigcom1                 bigcom1 0.40061317
orbit64                 orbit64 0.38978097
bigcom8                 bigcom8 0.38792506
orbit51                 orbit51 0.38103179
orbit17                 orbit17 0.37466847
orbit45                 orbit45 0.34665190
membership_s36   membership_s36 0.34021439
orbit19                 orbit19 0.30106887
orbit56                 orbit56 0.26257852
orbit35                 orbit35 0.25312330
orbit38                 orbit38 0.23134908
constraint           constraint 0.22142405
orbit5                   orbit5 0.21343785
coreness               coreness 0.15378682
membership_s31   membership_s31 0.14843634
orbit25                 orbit25 0.14034968
orbit48                 orbit48 0.13787254
upto_fifth           upto_fifth 0.13592282
orbit22                 orbit22 0.13409693
membership_s30   membership_s30 0.13200670
bigcom28               bigcom28 0.12980996
orbit52                 orbit52 0.12906878
upto_second         upto_second 0.12814907
orbit33                 orbit33 0.11708902
orbit46                 orbit46 0.10339004
bigcom44               bigcom44 0.10110964
bigcom26               bigcom26 0.09988561
graph0                   graph0 0.00000000
graph2                   graph2 0.00000000
graph7                   graph7 0.00000000
graph8                   graph8 0.00000000
graph12                 graph12 0.00000000
graph22                 graph22 0.00000000
graph25                 graph25 0.00000000
graph26                 graph26 0.00000000
graph27                 graph27 0.00000000
graph28                 graph28 0.00000000
graph29                 graph29 0.00000000
orbit0                   orbit0 0.00000000
orbit1                   orbit1 0.00000000
orbit2                   orbit2 0.00000000
orbit3                   orbit3 0.00000000
orbit4                   orbit4 0.00000000
orbit7                   orbit7 0.00000000
orbit8                   orbit8 0.00000000
orbit9                   orbit9 0.00000000
orbit10                 orbit10 0.00000000
orbit11                 orbit11 0.00000000
orbit12                 orbit12 0.00000000
orbit13                 orbit13 0.00000000
orbit14                 orbit14 0.00000000
orbit23                 orbit23 0.00000000
orbit24                 orbit24 0.00000000
orbit26                 orbit26 0.00000000
orbit32                 orbit32 0.00000000
orbit34                 orbit34 0.00000000
orbit39                 orbit39 0.00000000
orbit41                 orbit41 0.00000000
orbit42                 orbit42 0.00000000
orbit43                 orbit43 0.00000000
orbit44                 orbit44 0.00000000
orbit47                 orbit47 0.00000000
orbit54                 orbit54 0.00000000
orbit55                 orbit55 0.00000000
orbit57                 orbit57 0.00000000
orbit58                 orbit58 0.00000000
orbit60                 orbit60 0.00000000
orbit61                 orbit61 0.00000000
orbit63                 orbit63 0.00000000
orbit65                 orbit65 0.00000000
orbit66                 orbit66 0.00000000
orbit67                 orbit67 0.00000000
orbit68                 orbit68 0.00000000
orbit69                 orbit69 0.00000000
orbit70                 orbit70 0.00000000
orbit71                 orbit71 0.00000000
orbit72                 orbit72 0.00000000
AP                           AP 0.00000000
ecc                         ecc 0.00000000
eccrad                   eccrad 0.00000000
trans                     trans 0.00000000
evcent                   evcent 0.00000000
first                     first 0.00000000
upto_fourth         upto_fourth 0.00000000
second                   second 0.00000000
fifth                     fifth 0.00000000
ratio6                   ratio6 0.00000000
selfinter             selfinter 0.00000000
bigcom2                 bigcom2 0.00000000
bigcom3                 bigcom3 0.00000000
bigcom4                 bigcom4 0.00000000
bigcom6                 bigcom6 0.00000000
bigcom9                 bigcom9 0.00000000
bigcom11               bigcom11 0.00000000
bigcom13               bigcom13 0.00000000
bigcom15               bigcom15 0.00000000
bigcom16               bigcom16 0.00000000
bigcom21               bigcom21 0.00000000
bigcom24               bigcom24 0.00000000
bigcom30               bigcom30 0.00000000
bigcom31               bigcom31 0.00000000
bigcom32               bigcom32 0.00000000
bigcom33               bigcom33 0.00000000
bigcom34               bigcom34 0.00000000
bigcom36               bigcom36 0.00000000
bigcom37               bigcom37 0.00000000
bigcom38               bigcom38 0.00000000
bigcom39               bigcom39 0.00000000
bigcom40               bigcom40 0.00000000
bigcom43               bigcom43 0.00000000
bigcom46               bigcom46 0.00000000
bigcom47               bigcom47 0.00000000
bigcom49               bigcom49 0.00000000
bigcom50               bigcom50 0.00000000
bigcom51               bigcom51 0.00000000
bigcom52               bigcom52 0.00000000
bigcom54               bigcom54 0.00000000
bigcom56               bigcom56 0.00000000
bigcom62               bigcom62 0.00000000
bigcom66               bigcom66 0.00000000
bigcom68               bigcom68 0.00000000
bigcom69               bigcom69 0.00000000
bigcom71               bigcom71 0.00000000
bigcom72               bigcom72 0.00000000
bigcom73               bigcom73 0.00000000
bigcom74               bigcom74 0.00000000
bigcom75               bigcom75 0.00000000
bigcom76               bigcom76 0.00000000
bigcom77               bigcom77 0.00000000
bigcom79               bigcom79 0.00000000
bigcom80               bigcom80 0.00000000
bigcom82               bigcom82 0.00000000
bigcom83               bigcom83 0.00000000
bigcom84               bigcom84 0.00000000
bigcom85               bigcom85 0.00000000
bigcom87               bigcom87 0.00000000
bigcom89               bigcom89 0.00000000
bigcom91               bigcom91 0.00000000
bigcom92               bigcom92 0.00000000
bigcom93               bigcom93 0.00000000
bigcom96               bigcom96 0.00000000
bigcom97               bigcom97 0.00000000
bigcom98               bigcom98 0.00000000
bigcom99               bigcom99 0.00000000
bigcom101             bigcom101 0.00000000
bigcom104             bigcom104 0.00000000
bigcom106             bigcom106 0.00000000
bigcom109             bigcom109 0.00000000
bigcom113             bigcom113 0.00000000
bigcom116             bigcom116 0.00000000
bigcom120             bigcom120 0.00000000
bigcom123             bigcom123 0.00000000
bigcom126             bigcom126 0.00000000
bigcom127             bigcom127 0.00000000
bigcom137             bigcom137 0.00000000
bigcom139             bigcom139 0.00000000
bigcom140             bigcom140 0.00000000
bigcom143             bigcom143 0.00000000
bigcom145             bigcom145 0.00000000
bigcom146             bigcom146 0.00000000
bigcom147             bigcom147 0.00000000
bigcom149             bigcom149 0.00000000
bigcom153             bigcom153 0.00000000
bigcom154             bigcom154 0.00000000
bigcom156             bigcom156 0.00000000
bigcom157             bigcom157 0.00000000
bigcom158             bigcom158 0.00000000
bigcom160             bigcom160 0.00000000
bigcom161             bigcom161 0.00000000
bigcom162             bigcom162 0.00000000
bigcom164             bigcom164 0.00000000
bigcom166             bigcom166 0.00000000
bigcom167             bigcom167 0.00000000
bigcom171             bigcom171 0.00000000
bigcom173             bigcom173 0.00000000
bigcom175             bigcom175 0.00000000
bigcom176             bigcom176 0.00000000
bigcom177             bigcom177 0.00000000
bigcom178             bigcom178 0.00000000
bigcom180             bigcom180 0.00000000
bigcom181             bigcom181 0.00000000
bigcom184             bigcom184 0.00000000
bigcom186             bigcom186 0.00000000
bigcom187             bigcom187 0.00000000
bigcom189             bigcom189 0.00000000
bigcom194             bigcom194 0.00000000
bigcom195             bigcom195 0.00000000
bigcom196             bigcom196 0.00000000
bigcom204             bigcom204 0.00000000
bigcom205             bigcom205 0.00000000
bigcom212             bigcom212 0.00000000
bigcom214             bigcom214 0.00000000
bigcom222             bigcom222 0.00000000
bigcom223             bigcom223 0.00000000
bigcom226             bigcom226 0.00000000
bigcom227             bigcom227 0.00000000
bigcom229             bigcom229 0.00000000
bigcom233             bigcom233 0.00000000
bigcom236             bigcom236 0.00000000
bigcom237             bigcom237 0.00000000
bigcom246             bigcom246 0.00000000
bigcom248             bigcom248 0.00000000
bigcom249             bigcom249 0.00000000
bigcom250             bigcom250 0.00000000
bigcom254             bigcom254 0.00000000
bigcom266             bigcom266 0.00000000
bigcom269             bigcom269 0.00000000
bigcom272             bigcom272 0.00000000
bigcom274             bigcom274 0.00000000
bigcom281             bigcom281 0.00000000
bigcom291             bigcom291 0.00000000
bigcom292             bigcom292 0.00000000
bigcom295             bigcom295 0.00000000
bigcom299             bigcom299 0.00000000
bigcom301             bigcom301 0.00000000
bigcom306             bigcom306 0.00000000
bigcom309             bigcom309 0.00000000
bigcom314             bigcom314 0.00000000
bigcom321             bigcom321 0.00000000
bigcom341             bigcom341 0.00000000
bigcom350             bigcom350 0.00000000
bigcom353             bigcom353 0.00000000
bigcom359             bigcom359 0.00000000
bigcom363             bigcom363 0.00000000
bigcom365             bigcom365 0.00000000
bigcom385             bigcom385 0.00000000
bigcom386             bigcom386 0.00000000
bigcom408             bigcom408 0.00000000
bigcom412             bigcom412 0.00000000
bigcom480             bigcom480 0.00000000
spin_vertex         spin_vertex 0.00000000
membership_s1     membership_s1 0.00000000
membership_s3     membership_s3 0.00000000
membership_s4     membership_s4 0.00000000
membership_s5     membership_s5 0.00000000
membership_s6     membership_s6 0.00000000
membership_s7     membership_s7 0.00000000
membership_s8     membership_s8 0.00000000
membership_s9     membership_s9 0.00000000
membership_s11   membership_s11 0.00000000
membership_s12   membership_s12 0.00000000
membership_s14   membership_s14 0.00000000
membership_s15   membership_s15 0.00000000
membership_s16   membership_s16 0.00000000
membership_s17   membership_s17 0.00000000
membership_s18   membership_s18 0.00000000
membership_s20   membership_s20 0.00000000
membership_s22   membership_s22 0.00000000
membership_s24   membership_s24 0.00000000
membership_s25   membership_s25 0.00000000
membership_s26   membership_s26 0.00000000
membership_s27   membership_s27 0.00000000
membership_s28   membership_s28 0.00000000
membership_s32   membership_s32 0.00000000
membership_s33   membership_s33 0.00000000
membership_s37   membership_s37 0.00000000
pdi                         pdi 0.00000000
[1] "Dataset: low_C Model RF, run: 5 of 10 2015-06-17 23:15:56"
     |      Out-of-bag   |
Tree |      MSE  %Var(y) |
   1 |  0.07038   187.66 |
   2 |  0.06779   180.74 |
   3 |  0.06752   180.03 |
   4 |  0.06287   167.64 |
   5 |  0.05928   158.06 |
   6 |  0.05687   151.62 |
   7 |  0.05512   146.97 |
   8 |  0.05371   143.21 |
   9 |  0.05218   139.13 |
  10 |  0.05059   134.89 |
  11 |  0.04961   132.28 |
  12 |  0.04876   130.00 |
  13 |  0.04823   128.61 |
  14 |  0.04781   127.48 |
  15 |  0.04737   126.31 |
  16 |  0.04684   124.89 |
  17 |  0.04673   124.60 |
  18 |   0.0462   123.19 |
  19 |  0.04612   122.97 |
  20 |   0.0458   122.11 |
  21 |  0.04566   121.75 |
  22 |  0.04556   121.48 |
  23 |  0.04537   120.97 |
  24 |  0.04523   120.61 |
  25 |  0.04505   120.11 |
  26 |  0.04483   119.54 |
  27 |  0.04469   119.17 |
  28 |  0.04457   118.85 |
  29 |   0.0444   118.39 |
  30 |  0.04442   118.45 |
  31 |  0.04434   118.22 |
  32 |  0.04413   117.66 |
  33 |  0.04407   117.51 |
  34 |  0.04394   117.15 |
  35 |  0.04395   117.17 |
  36 |    0.044   117.32 |
  37 |  0.04397   117.24 |
  38 |  0.04391   117.07 |
  39 |  0.04386   116.96 |
  40 |  0.04373   116.61 |
  41 |  0.04372   116.58 |
  42 |  0.04363   116.34 |
  43 |  0.04357   116.16 |
  44 |  0.04355   116.12 |
  45 |  0.04342   115.78 |
  46 |  0.04338   115.68 |
  47 |  0.04338   115.67 |
  48 |  0.04334   115.55 |
  49 |  0.04337   115.63 |
  50 |  0.04333   115.53 |
  51 |  0.04328   115.41 |
  52 |  0.04325   115.32 |
  53 |  0.04321   115.21 |
  54 |  0.04315   115.06 |
  55 |  0.04311   114.96 |
  56 |  0.04305   114.78 |
  57 |  0.04304   114.75 |
  58 |  0.04301   114.67 |
  59 |  0.04296   114.53 |
  60 |  0.04295   114.52 |
  61 |  0.04295   114.53 |
  62 |  0.04296   114.54 |
  63 |  0.04298   114.61 |
  64 |  0.04291   114.40 |
  65 |  0.04287   114.31 |
  66 |  0.04282   114.17 |
  67 |  0.04285   114.24 |
  68 |  0.04287   114.31 |
  69 |  0.04286   114.27 |
  70 |  0.04286   114.27 |
  71 |  0.04285   114.26 |
  72 |   0.0428   114.11 |
  73 |  0.04278   114.07 |
  74 |  0.04276   114.00 |
  75 |  0.04277   114.03 |
  76 |  0.04274   113.97 |
  77 |  0.04276   114.01 |
  78 |  0.04275   114.00 |
  79 |  0.04273   113.94 |
  80 |  0.04277   114.05 |
  81 |  0.04279   114.10 |
  82 |  0.04275   113.99 |
  83 |  0.04278   114.06 |
  84 |  0.04276   114.00 |
  85 |  0.04272   113.90 |
  86 |   0.0427   113.85 |
  87 |  0.04268   113.79 |
  88 |  0.04268   113.81 |
  89 |  0.04267   113.77 |
  90 |   0.0427   113.84 |
  91 |  0.04269   113.84 |
  92 |  0.04268   113.79 |
  93 |  0.04265   113.71 |
  94 |  0.04265   113.72 |
  95 |   0.0426   113.58 |
  96 |  0.04259   113.55 |
  97 |  0.04257   113.52 |
  98 |  0.04255   113.46 |
  99 |  0.04257   113.52 |
 100 |  0.04258   113.53 |
[1] "Random Forest variable coefficients"
                      %IncMSE IncNodePurity
graph5           1.115333e-03  6.093039e-01
graph6           8.317617e-03  1.379628e+00
graph7           1.627396e-03  2.998580e-01
graph8           0.000000e+00  7.979728e-19
graph9           5.546679e-03  1.261945e+00
graph10          1.239605e-02  2.153293e+00
graph11          1.009886e-02  1.534513e+00
graph12          1.298433e-02  1.398843e+00
graph13          1.077465e-02  1.960104e+00
graph14          8.132983e-03  1.392042e+00
graph15          1.266201e-02  1.403095e+00
graph16          8.650403e-03  1.893572e+00
graph17          8.545870e-03  1.900979e+00
graph18          4.685839e-03  4.464407e-01
graph19          9.538636e-03  2.087784e+00
graph20          4.778361e-03  1.052815e+00
graph21          1.123107e-02  1.242080e+00
graph22          1.651449e-03  1.508227e-01
graph23          7.843812e-03  1.626444e+00
graph24          4.306279e-03  3.611102e-01
graph25          1.327457e-03  7.587751e-01
graph26          4.908798e-04  3.080618e-01
graph27          2.823088e-04  1.762686e-01
graph28          1.086145e-04  6.440389e-02
graph29          0.000000e+00  5.204170e-20
orbit0           1.149821e-04  2.420545e-01
orbit1           7.605510e-03  1.369824e+00
orbit2           1.883982e-03  2.872799e-01
orbit3           3.711799e-04  1.545168e-01
orbit4           5.627410e-03  1.725549e+00
orbit5           7.081383e-03  9.665054e-01
orbit6           6.009839e-03  1.504857e+00
orbit7           3.403877e-05  1.493132e-01
orbit8           2.462650e-03  8.757235e-01
orbit9           5.926234e-03  1.321043e+00
orbit10          1.740022e-03  4.145714e-01
orbit11          9.710518e-05  1.799968e-01
orbit12          1.401335e-03  1.879570e-01
orbit13          4.982986e-05  2.047609e-01
orbit14         -4.368720e-06  3.674542e-02
orbit15          6.806893e-03  1.529769e+00
orbit16          7.189079e-03  1.586506e+00
orbit17          5.680245e-03  1.018848e+00
orbit18          8.917696e-03  3.177134e+00
orbit19          8.712884e-03  1.704959e+00
orbit20          1.008355e-02  1.323320e+00
orbit21          1.969017e-03  5.616987e-01
orbit22          7.118962e-03  1.351497e+00
orbit23          1.262169e-04  1.192996e-01
orbit24          1.039516e-02  1.604568e+00
orbit25          7.425521e-04  3.763671e-01
orbit26          3.847280e-03  4.244518e-01
orbit27          1.361413e-02  2.129599e+00
orbit28          6.494315e-03  1.344799e+00
orbit29          7.210832e-03  6.953156e-01
orbit30          2.684439e-03  5.369877e-01
orbit31          8.681555e-03  1.191714e+00
orbit32          6.066692e-03  5.621595e-01
orbit33          2.157953e-04  9.253713e-02
orbit34          1.115168e-02  1.339146e+00
orbit35          1.153688e-02  2.122302e+00
orbit36          8.870049e-03  1.477516e+00
orbit37          6.025481e-03  9.195498e-01
orbit38          2.845922e-03  6.872766e-01
orbit39          9.798773e-03  1.552784e+00
orbit40          3.178709e-03  2.498578e-01
orbit41          2.318731e-03  2.986824e-01
orbit42          1.677524e-04  1.359283e-01
orbit43          4.052064e-03  3.396610e-01
orbit44          5.882353e-06  2.785858e-02
orbit45          1.303470e-02  2.022923e+00
orbit46          3.582529e-03  4.642835e-01
orbit47          1.430578e-03  3.508440e-01
orbit48          5.860823e-04  2.640254e-01
orbit49          1.447061e-03  9.285878e-01
orbit50          5.057759e-04  7.942274e-01
orbit51          4.997170e-03  1.058321e+00
orbit52          3.672756e-03  3.183072e-01
orbit53          1.527562e-03  1.054717e+00
orbit54          1.862354e-03  2.934582e-01
orbit55          1.936359e-04  4.843661e-01
orbit56          8.238661e-03  1.986586e+00
orbit57         -1.596326e-06  1.842432e-01
orbit58         -5.985394e-06  3.832757e-02
orbit59          5.005244e-03  2.992384e-01
orbit60          1.126114e-03  2.706758e-01
orbit61         -2.501207e-05  3.979323e-02
orbit62          2.903182e-03  1.023019e+00
orbit63          4.542404e-04  1.908588e-01
orbit64         -1.345844e-05  2.313995e-01
orbit65          1.560398e-03  2.893928e-01
orbit66         -1.559057e-06  4.886107e-02
orbit67          0.000000e+00  9.020562e-19
orbit68          7.100043e-05  1.361585e-01
orbit69          2.047511e-05  2.792807e-01
orbit70          1.067794e-04  7.742583e-02
orbit71          0.000000e+00  5.724587e-19
orbit72          0.000000e+00  0.000000e+00
AP               3.515487e-05  1.198167e-01
bet              4.779302e-03  2.083940e+00
ecc              3.307661e-04  1.429239e-01
eccrad           4.375817e-04  1.739038e-01
close            5.484856e-03  1.262942e+00
constraint       3.775628e-03  6.943927e-01
coreness         3.579215e-03  6.404248e-01
knn              1.336562e-02  2.058496e+00
hubscore         4.740057e-03  1.458819e+00
pagerank         1.039702e-02  5.348913e+00
trans            4.536296e-04  1.810999e-01
evcent           3.905736e-03  1.446467e+00
first            5.678959e-04  1.824892e-01
upto_second      3.700300e-03  1.231094e+00
upto_third       9.738036e-03  1.353386e+00
upto_fourth      8.441597e-03  1.682926e+00
upto_fifth       8.481866e-03  1.848931e+00
upto_sixth       9.622530e-03  1.646596e+00
second           7.846393e-03  1.318947e+00
third            6.770764e-03  2.239884e+00
fourth           1.481073e-02  4.160847e+00
fifth            6.192815e-03  1.921505e+00
sixth            6.143218e-03  1.938722e+00
ratio1           1.045240e-02  2.011899e+00
ratio2           1.399817e-02  4.607429e+00
ratio3           9.592482e-03  2.296158e+00
ratio4           7.861349e-03  1.998178e+00
ratio5           1.001476e-02  4.568300e+00
ratio6           1.479575e-02  2.246436e+00
selfinter        7.435994e-05  2.106788e-01
walktrap_vertex  5.829625e-04  5.684502e-01
bigcom1          8.735973e-04  4.913249e-01
bigcom2         -8.210267e-05  2.821263e-01
bigcom3          1.119403e-04  2.620068e-01
bigcom4          1.227564e-04  2.724715e-01
bigcom6          0.000000e+00  0.000000e+00
bigcom8          4.905817e-04  4.901316e-01
bigcom9         -2.230837e-06  1.424302e-01
bigcom11        -4.358386e-05  2.008087e-01
bigcom13         0.000000e+00  1.561251e-19
bigcom15         0.000000e+00  0.000000e+00
bigcom16         0.000000e+00  0.000000e+00
bigcom21         9.444362e-05  2.993557e-01
bigcom22         2.887876e-06  6.949386e-01
bigcom24         0.000000e+00  0.000000e+00
bigcom26         8.137962e-05  4.199038e-01
bigcom28         3.507019e-04  5.562596e-01
bigcom30         0.000000e+00  2.255141e-19
bigcom31         0.000000e+00  0.000000e+00
bigcom32         0.000000e+00  5.551115e-19
bigcom33         0.000000e+00  1.734723e-20
bigcom34         0.000000e+00  0.000000e+00
bigcom36         0.000000e+00  3.469447e-20
bigcom37         8.103202e-06  3.135120e-01
bigcom38         0.000000e+00  0.000000e+00
bigcom39         0.000000e+00  0.000000e+00
bigcom40         4.285174e-05  2.130831e-01
bigcom43         0.000000e+00  8.673617e-20
bigcom44         2.731985e-04  3.833047e-01
bigcom46         0.000000e+00  1.734723e-20
bigcom47         0.000000e+00  6.938894e-20
bigcom49         0.000000e+00  0.000000e+00
bigcom50         0.000000e+00  3.122502e-19
bigcom51         0.000000e+00  0.000000e+00
bigcom52         0.000000e+00  1.734723e-20
bigcom54         0.000000e+00  0.000000e+00
bigcom56         0.000000e+00  0.000000e+00
bigcom62         0.000000e+00  0.000000e+00
bigcom66         0.000000e+00  1.734723e-20
bigcom68         0.000000e+00  0.000000e+00
bigcom69        -6.936777e-06  3.957158e-01
bigcom71         0.000000e+00  6.938894e-20
bigcom72         0.000000e+00  5.204170e-20
bigcom73         0.000000e+00  0.000000e+00
bigcom74         0.000000e+00  0.000000e+00
bigcom75         0.000000e+00  0.000000e+00
bigcom76         0.000000e+00  1.734723e-20
bigcom77         0.000000e+00  0.000000e+00
bigcom79         0.000000e+00  0.000000e+00
bigcom80         0.000000e+00  5.204170e-20
bigcom82         0.000000e+00  0.000000e+00
bigcom83         0.000000e+00  1.734723e-20
bigcom84         0.000000e+00  0.000000e+00
bigcom85         0.000000e+00  0.000000e+00
bigcom87         0.000000e+00  1.734723e-20
bigcom89         0.000000e+00  0.000000e+00
bigcom91         0.000000e+00  0.000000e+00
bigcom92         0.000000e+00  1.561251e-19
bigcom93         0.000000e+00  0.000000e+00
bigcom96         0.000000e+00  0.000000e+00
bigcom97         0.000000e+00  0.000000e+00
bigcom98         0.000000e+00  6.071532e-19
bigcom99         0.000000e+00  8.673617e-20
bigcom101        0.000000e+00  0.000000e+00
bigcom104        0.000000e+00  1.734723e-20
bigcom106        0.000000e+00  0.000000e+00
bigcom109        0.000000e+00  0.000000e+00
bigcom113        0.000000e+00  5.204170e-20
bigcom116        0.000000e+00  2.949030e-19
bigcom120        0.000000e+00  0.000000e+00
bigcom123        0.000000e+00  3.469447e-20
bigcom126       -1.997682e-05  5.043023e-01
bigcom127        0.000000e+00  0.000000e+00
bigcom137        0.000000e+00  0.000000e+00
bigcom139        0.000000e+00  0.000000e+00
bigcom140        0.000000e+00  0.000000e+00
bigcom143        0.000000e+00  6.938894e-20
bigcom145        0.000000e+00  3.469447e-20
bigcom146        0.000000e+00  0.000000e+00
bigcom147        0.000000e+00  3.469447e-20
bigcom149        0.000000e+00  0.000000e+00
bigcom153        0.000000e+00  0.000000e+00
bigcom154        0.000000e+00  1.734723e-20
bigcom156        0.000000e+00  3.469447e-20
bigcom157        0.000000e+00  0.000000e+00
bigcom158        6.015724e-06  5.955563e-01
bigcom160        0.000000e+00  0.000000e+00
bigcom161        0.000000e+00  2.775558e-19
bigcom162        0.000000e+00  1.019590e+00
bigcom164        0.000000e+00  1.734723e-20
bigcom166        0.000000e+00  0.000000e+00
bigcom167        0.000000e+00  0.000000e+00
bigcom171        0.000000e+00  0.000000e+00
bigcom173        0.000000e+00  0.000000e+00
bigcom175        0.000000e+00  0.000000e+00
bigcom176        0.000000e+00  1.734723e-20
bigcom177       -1.558608e-05  4.136332e-01
bigcom178        0.000000e+00  0.000000e+00
bigcom180        0.000000e+00  1.734723e-20
bigcom181        0.000000e+00  0.000000e+00
bigcom184        0.000000e+00  0.000000e+00
bigcom186        0.000000e+00  1.734723e-20
bigcom187        0.000000e+00  0.000000e+00
bigcom189        0.000000e+00  0.000000e+00
bigcom194        0.000000e+00  0.000000e+00
bigcom195        0.000000e+00  1.734723e-20
bigcom196        0.000000e+00  0.000000e+00
bigcom204        0.000000e+00  5.724587e-19
bigcom205        0.000000e+00  0.000000e+00
bigcom212        0.000000e+00  3.295975e-19
bigcom214        0.000000e+00  0.000000e+00
bigcom222        0.000000e+00  5.204170e-20
bigcom223        0.000000e+00  0.000000e+00
bigcom226        0.000000e+00  0.000000e+00
bigcom227        0.000000e+00  0.000000e+00
bigcom229        0.000000e+00  0.000000e+00
bigcom233        0.000000e+00  0.000000e+00
bigcom236        0.000000e+00  0.000000e+00
bigcom237        0.000000e+00  0.000000e+00
bigcom246        0.000000e+00  1.734723e-20
bigcom248        0.000000e+00  8.673617e-20
bigcom249        0.000000e+00  0.000000e+00
bigcom250        0.000000e+00  0.000000e+00
bigcom254        0.000000e+00  0.000000e+00
bigcom266        0.000000e+00  1.734723e-20
bigcom269        0.000000e+00  1.361111e-02
bigcom272        0.000000e+00  0.000000e+00
bigcom274        0.000000e+00  1.040834e-19
bigcom281        0.000000e+00  1.734723e-20
bigcom291        0.000000e+00  1.734723e-20
bigcom292        0.000000e+00  0.000000e+00
bigcom295        0.000000e+00  0.000000e+00
bigcom299        0.000000e+00  0.000000e+00
bigcom301        1.077439e-04  1.080327e+00
bigcom306        0.000000e+00  0.000000e+00
bigcom309        0.000000e+00  0.000000e+00
bigcom314        0.000000e+00  2.949030e-19
bigcom321        1.362601e-05  5.107488e-01
bigcom341        0.000000e+00  0.000000e+00
bigcom350        0.000000e+00  0.000000e+00
bigcom353        0.000000e+00  0.000000e+00
bigcom359        0.000000e+00  0.000000e+00
bigcom363        0.000000e+00  0.000000e+00
bigcom365        0.000000e+00  0.000000e+00
bigcom385       -7.895385e-06  4.835786e-01
bigcom386        0.000000e+00  1.734723e-20
bigcom408        0.000000e+00  0.000000e+00
bigcom412        0.000000e+00  0.000000e+00
bigcom480        0.000000e+00  0.000000e+00
spin_vertex      4.096006e-04  6.648168e-01
membership_s1   -8.604517e-06  2.038144e-01
membership_s3    0.000000e+00  3.816392e-19
membership_s4    7.130413e-05  2.831071e-01
membership_s5    1.991017e-04  5.194776e-02
membership_s6    3.521030e-04  2.571940e-01
membership_s7    3.583620e-05  1.183481e-01
membership_s8   -5.701797e-05  2.813812e-01
membership_s9   -6.792500e-06  1.613325e-01
membership_s11   0.000000e+00  6.245005e-19
membership_s12   0.000000e+00  1.734723e-19
membership_s14   0.000000e+00  5.204170e-20
membership_s15  -5.441699e-06  2.590510e-02
membership_s16   0.000000e+00  1.734723e-20
membership_s17   0.000000e+00  4.336809e-19
membership_s18   0.000000e+00  4.857226e-19
membership_s20   0.000000e+00  0.000000e+00
membership_s21  -4.276182e-06  5.925513e-01
membership_s22   1.116269e-04  4.316541e-01
membership_s24   0.000000e+00  2.949030e-19
membership_s25   0.000000e+00  1.734723e-19
membership_s26   0.000000e+00  1.196959e-18
membership_s27   2.854974e-04  8.076159e-01
membership_s28   3.886434e-05  3.230774e-01
membership_s30   2.165212e-04  4.947344e-01
membership_s31   5.022006e-05  3.776985e-01
membership_s32   1.979170e-04  5.925621e-01
membership_s33  -5.931401e-05  2.908027e-01
membership_s36   8.297242e-04  4.168858e-01
membership_s37  -1.622926e-06  1.831998e-01
V1               1.476094e-02  4.898837e+00
V2               7.497669e-03  4.770399e+00
pdi              8.045376e-05  1.617620e-01
adhesion         9.549209e-03  3.443256e+00
cohesion         1.034642e-02  3.409170e+00
inner            6.404921e-03  3.602968e+00
outer            2.435530e-03  4.061725e+00
ioratio          5.936263e-03  3.646265e+00
comsize          5.984214e-03  4.543362e+00
[1] "Dataset: low_C Model GLM, run: 5 of 10 2015-06-17 23:18:48"
[1] "glmnet variable coefficients"
                     [,1]          [,2]
(Intercept)     -3.203679 -2.259935e+00
graph0           0.000000  1.779588e-02
graph1           0.000000 -1.955860e-04
graph2           0.000000  2.864478e-02
graph3           0.000000  0.000000e+00
graph4           0.000000  0.000000e+00
graph5           0.000000 -3.262840e-03
graph6           0.000000  0.000000e+00
graph7           0.000000  6.860170e-04
graph8           0.000000 -9.171886e-02
graph9           0.000000  5.027696e-08
graph10          0.000000  0.000000e+00
graph11          0.000000  7.641536e-11
graph12          0.000000  0.000000e+00
graph13          0.000000  0.000000e+00
graph14          0.000000 -7.882593e-10
graph15          0.000000 -1.443126e-04
graph16          0.000000 -1.161725e-06
graph17          0.000000  3.751395e-06
graph18          0.000000  3.964327e-05
graph19          0.000000 -3.337100e-06
graph20          0.000000  1.008317e-04
graph21          0.000000  3.649419e-05
graph22          0.000000 -7.093531e-05
graph23          0.000000 -1.002431e-05
graph24          0.000000 -2.987424e-04
graph25          0.000000  0.000000e+00
graph26          0.000000 -8.356736e-05
graph27          0.000000  1.391410e-03
graph28          0.000000 -1.489088e-03
graph29          0.000000  0.000000e+00
orbit0           0.000000  6.956410e-03
orbit1           0.000000 -1.840086e-04
orbit2           0.000000 -9.707887e-03
orbit3           0.000000  2.236845e-02
orbit4           0.000000  1.160768e-08
orbit5           0.000000 -1.736088e-05
orbit6           0.000000  0.000000e+00
orbit7           0.000000 -3.784854e-02
orbit8           0.000000 -3.253677e-03
orbit9           0.000000  0.000000e+00
orbit10          0.000000 -2.775869e-05
orbit11          0.000000 -1.247679e-02
orbit12          0.000000  6.278712e-04
orbit13          0.000000  2.458402e-01
orbit14          0.000000 -8.232972e-02
orbit15          0.000000  6.572647e-08
orbit16          0.000000  1.216004e-05
orbit17          0.000000  8.271279e-07
orbit18          0.000000 -4.233071e-08
orbit19          0.000000  0.000000e+00
orbit20          0.000000 -1.549636e-08
orbit21          0.000000 -3.586058e-05
orbit22          0.000000  4.954506e-11
orbit23          0.000000  7.186293e-02
orbit24          0.000000  1.353191e-07
orbit25          0.000000 -1.733467e-06
orbit26          0.000000  2.912726e-05
orbit27          0.000000  1.249745e-05
orbit28          0.000000  1.740251e-05
orbit29          0.000000 -2.830801e-05
orbit30          0.000000 -9.880287e-05
orbit31          0.000000 -3.556794e-10
orbit32          0.000000  3.271685e-11
orbit33          0.000000 -6.194039e-02
orbit34          0.000000 -7.139833e-05
orbit35          0.000000 -6.774879e-07
orbit36          0.000000 -2.345615e-05
orbit37          0.000000 -1.124306e-06
orbit38          0.000000 -1.134137e-04
orbit39          0.000000  4.156516e-06
orbit40          0.000000  4.818629e-06
orbit41          0.000000 -4.707957e-06
orbit42          0.000000 -8.493865e-02
orbit43          0.000000  5.220396e-05
orbit44          0.000000  2.600517e-01
orbit45          0.000000 -1.543794e-06
orbit46          0.000000 -1.574944e-05
orbit47          0.000000 -3.374961e-04
orbit48          0.000000  9.962147e-05
orbit49          0.000000  9.247793e-05
orbit50          0.000000  1.061465e-02
orbit51          0.000000  0.000000e+00
orbit52          0.000000  4.059935e-04
orbit53          0.000000  7.761353e-03
orbit54          0.000000 -6.961129e-05
orbit55          0.000000  2.522850e-01
orbit56          0.000000 -3.601369e-05
orbit57          0.000000  1.444272e-04
orbit58          0.000000  2.611643e-01
orbit59          0.000000 -2.745263e-04
orbit60          0.000000 -3.705710e-03
orbit61          0.000000  3.196383e-01
orbit62          0.000000  1.781090e-03
orbit63          0.000000 -1.060535e-02
orbit64          0.000000 -3.002903e-03
orbit65          0.000000  1.189854e-03
orbit66          0.000000 -2.431350e-03
orbit67          0.000000 -1.030139e+00
orbit68          0.000000  9.175369e-04
orbit69          0.000000  7.483971e-01
orbit70          0.000000 -7.475162e-04
orbit71          0.000000 -3.977296e-01
orbit72          0.000000  0.000000e+00
AP               0.000000 -5.584326e-02
bet              0.000000 -6.078878e-06
ecc              0.000000 -5.268589e-02
eccrad           0.000000 -2.669589e-01
close            0.000000 -1.105157e+00
constraint       0.000000 -8.466063e-02
coreness         0.000000 -1.889659e-01
knn              0.000000 -9.107814e-05
hubscore         0.000000  2.805371e+00
pagerank         0.000000 -1.462991e+00
trans            0.000000 -6.089165e-02
evcent           0.000000  1.879889e+00
first            0.000000  1.491920e-02
upto_second      0.000000 -1.630861e-04
upto_third       0.000000 -3.521138e-05
upto_fourth      0.000000  0.000000e+00
upto_fifth       0.000000  0.000000e+00
upto_sixth       0.000000  3.816426e-05
second           0.000000 -9.687547e-05
third            0.000000 -2.239652e-05
fourth           0.000000  1.994485e-05
fifth            0.000000  0.000000e+00
sixth            0.000000  2.369317e-04
ratio1           0.000000 -8.773515e-05
ratio2           0.000000  5.929229e-05
ratio3           0.000000 -9.044840e-03
ratio4           0.000000  4.622537e-05
ratio5           0.000000  0.000000e+00
ratio6           0.000000 -1.747970e-04
selfinter        0.000000  4.216600e-02
walktrap_vertex  0.000000 -2.449423e-02
bigcom1          0.000000  2.428542e-01
bigcom2          0.000000  8.001226e-01
bigcom3          0.000000 -2.340018e-02
bigcom4          0.000000 -1.013235e-02
bigcom6          0.000000 -1.042171e+00
bigcom8          0.000000  4.363584e-01
bigcom9          0.000000  2.014397e-01
bigcom11         0.000000  8.891346e-01
bigcom13         0.000000 -1.436315e+00
bigcom15         0.000000 -1.083010e+00
bigcom16         0.000000 -1.430502e+00
bigcom21         0.000000  2.236935e-01
bigcom22         0.000000  5.877789e-01
bigcom24         0.000000 -1.154171e+00
bigcom26         0.000000  5.002070e-01
bigcom28         0.000000  1.015674e-01
bigcom30         0.000000 -1.656134e+00
bigcom31         0.000000 -6.530548e-01
bigcom32         0.000000 -1.104242e+00
bigcom33         0.000000 -1.096952e+00
bigcom34         0.000000 -5.716537e-01
bigcom36         0.000000 -1.475901e+00
bigcom37         0.000000  1.209121e+00
bigcom38         0.000000 -1.473211e+00
bigcom39         0.000000 -8.839106e-01
bigcom40         0.000000  4.778264e-02
bigcom43         0.000000 -1.147081e+00
bigcom44         0.000000  2.284921e-01
bigcom46         0.000000 -1.073647e+00
bigcom47         0.000000 -9.215789e-01
bigcom49         0.000000 -1.140047e+00
bigcom50         0.000000 -1.236067e+00
bigcom51         0.000000 -8.290902e-01
bigcom52         0.000000 -9.952132e-01
bigcom54         0.000000 -9.190376e-01
bigcom56         0.000000 -1.307479e+00
bigcom62         0.000000 -8.347921e-01
bigcom66         0.000000 -8.048858e-01
bigcom68         0.000000 -1.177170e+00
bigcom69         0.000000  9.272042e-01
bigcom71         0.000000 -1.397737e+00
bigcom72         0.000000 -1.351300e+00
bigcom73         0.000000 -4.995485e-01
bigcom74         0.000000 -1.039466e+00
bigcom75         0.000000 -5.866221e-01
bigcom76         0.000000 -1.165536e+00
bigcom77         0.000000 -9.805670e-01
bigcom79         0.000000 -1.055406e+00
bigcom80         0.000000 -5.574213e-01
bigcom82         0.000000 -1.056058e+00
bigcom83         0.000000 -1.680813e+00
bigcom84         0.000000 -1.016716e+00
bigcom85         0.000000 -6.464059e-01
bigcom87         0.000000 -7.589221e-01
bigcom89         0.000000 -8.083182e-01
bigcom91         0.000000 -8.401579e-01
bigcom92         0.000000 -1.351453e+00
bigcom93         0.000000 -1.893723e+00
bigcom96         0.000000  0.000000e+00
bigcom97         0.000000 -1.033338e+00
bigcom98         0.000000 -1.039334e+00
bigcom99         0.000000 -1.189454e+00
bigcom101        0.000000 -5.934805e-01
bigcom104        0.000000 -9.311295e-01
bigcom106        0.000000 -6.579770e-01
bigcom109        0.000000 -9.663806e-01
bigcom113        0.000000 -6.208162e-01
bigcom116        0.000000 -1.156895e+00
bigcom120        0.000000 -3.147932e-01
bigcom123        0.000000 -7.109418e-01
bigcom126        0.000000  1.915983e+00
bigcom127        0.000000  0.000000e+00
bigcom137        0.000000 -9.155020e-01
bigcom139        0.000000 -6.858816e-01
bigcom140        0.000000 -7.448847e-01
bigcom143        0.000000 -7.899208e-01
bigcom145        0.000000 -9.483519e-01
bigcom146        0.000000 -8.727292e-01
bigcom147        0.000000 -9.036359e-01
bigcom149        0.000000  0.000000e+00
bigcom153        0.000000 -9.362078e-01
bigcom154        0.000000 -1.237666e+00
bigcom156        0.000000 -7.446740e-01
bigcom157        0.000000  0.000000e+00
bigcom158        0.000000  1.954010e+00
bigcom160        0.000000 -5.726145e-01
bigcom161        0.000000 -6.869115e-01
bigcom162        0.000000  6.215983e+00
bigcom164        0.000000 -9.486287e-01
bigcom166        0.000000 -8.404874e-01
bigcom167        0.000000 -1.023091e+00
bigcom171        0.000000 -6.982531e-01
bigcom173        0.000000 -7.313652e-01
bigcom175        0.000000 -1.277765e+00
bigcom176        0.000000 -6.883074e-01
bigcom177        0.000000  2.665704e+00
bigcom178        0.000000 -1.100313e+00
bigcom180        0.000000 -7.976900e-01
bigcom181        0.000000 -1.121378e+00
bigcom184        0.000000 -8.553673e-01
bigcom186        0.000000 -1.003813e+00
bigcom187        0.000000 -9.722440e-01
bigcom189        0.000000 -9.275856e-01
bigcom194        0.000000 -1.036853e+00
bigcom195        0.000000 -1.129588e+00
bigcom196        0.000000 -5.078867e-01
bigcom204        0.000000 -1.257022e+00
bigcom205        0.000000 -1.361563e+00
bigcom212        0.000000 -6.421684e-01
bigcom214        0.000000 -1.278225e+00
bigcom222        0.000000 -1.043029e+00
bigcom223        0.000000  0.000000e+00
bigcom226        0.000000 -8.689160e-01
bigcom227        0.000000 -1.074970e+00
bigcom229        0.000000 -7.853208e-01
bigcom233        0.000000 -8.839340e-01
bigcom236        0.000000 -8.471152e-01
bigcom237        0.000000 -2.706290e-01
bigcom246        0.000000 -1.101917e+00
bigcom248        0.000000 -9.790527e-01
bigcom249        0.000000 -6.192657e-01
bigcom250        0.000000 -1.412838e+00
bigcom254        0.000000 -8.741824e-01
bigcom266        0.000000 -6.342258e-01
bigcom269        0.000000 -1.325531e+00
bigcom272        0.000000 -1.067178e+00
bigcom274        0.000000 -1.046305e+00
bigcom281        0.000000 -1.005835e+00
bigcom291        0.000000 -7.918104e-01
bigcom292        0.000000 -9.598108e-01
bigcom295        0.000000 -3.307409e-01
bigcom299        0.000000 -8.336278e-01
bigcom301        0.000000  3.309034e+00
bigcom306        0.000000 -8.969588e-01
bigcom309        0.000000 -9.425419e-01
bigcom314        0.000000 -8.426671e-01
bigcom321        0.000000  5.814786e-01
bigcom341        0.000000 -7.468275e-01
bigcom350        0.000000  0.000000e+00
bigcom353        0.000000 -5.005127e-01
bigcom359        0.000000 -1.346364e+00
bigcom363        0.000000  0.000000e+00
bigcom365        0.000000 -6.515225e-02
bigcom385        0.000000  1.378702e+00
bigcom386        0.000000 -8.032634e-01
bigcom408        0.000000 -7.719823e-01
bigcom412        0.000000 -1.216054e+00
bigcom480        0.000000 -8.559137e-01
spin_vertex      0.000000 -2.548246e-02
membership_s1    0.000000 -2.557834e-01
membership_s3    0.000000 -1.406187e+00
membership_s4    0.000000  2.622486e-02
membership_s5    0.000000 -4.892408e-01
membership_s6    0.000000 -2.646242e-02
membership_s7    0.000000 -1.956994e-01
membership_s8    0.000000  1.089846e+00
membership_s9    0.000000  3.444149e-01
membership_s11   0.000000 -1.114648e+00
membership_s12   0.000000 -1.034553e+00
membership_s14   0.000000 -1.251955e+00
membership_s15   0.000000 -6.764330e-01
membership_s16   0.000000 -1.051910e+00
membership_s17   0.000000 -1.196586e+00
membership_s18   0.000000 -1.726270e+00
membership_s20   0.000000 -1.023998e+00
membership_s21   0.000000  2.837327e-01
membership_s22   0.000000  1.053484e+00
membership_s24   0.000000 -1.349463e+00
membership_s25   0.000000 -1.097164e+00
membership_s26   0.000000 -1.324344e+00
membership_s27   0.000000  3.537982e-01
membership_s28   0.000000  6.348578e-01
membership_s30   0.000000  1.898582e-01
membership_s31   0.000000  1.983156e-01
membership_s32   0.000000  2.217595e-01
membership_s33   0.000000  1.176991e+00
membership_s36   0.000000  3.553085e-01
membership_s37   0.000000 -3.538367e-01
V1               0.000000 -1.167967e+00
V2               0.000000 -8.303106e-02
pdi              0.000000  2.031230e+02
adhesion         0.000000  0.000000e+00
cohesion         0.000000 -5.684393e-08
inner            0.000000  1.464075e-05
outer            0.000000  0.000000e+00
ioratio          0.000000  1.736249e-01
comsize          0.000000 -1.054349e-04
[1] "Dataset: low_C Model GBM, run: 6 of 10 2015-06-17 23:19:23"
Iter   TrainDeviance   ValidDeviance   StepSize   Improve
     1        0.3330            -nan     0.0100   -0.0000
     2        0.3323            -nan     0.0100   -0.0000
     3        0.3317            -nan     0.0100   -0.0000
     4        0.3309            -nan     0.0100    0.0000
     5        0.3302            -nan     0.0100   -0.0000
     6        0.3297            -nan     0.0100   -0.0001
     7        0.3291            -nan     0.0100   -0.0001
     8        0.3284            -nan     0.0100   -0.0000
     9        0.3275            -nan     0.0100    0.0000
    10        0.3267            -nan     0.0100   -0.0000
    20        0.3208            -nan     0.0100   -0.0000
    25        0.3179            -nan     0.0100   -0.0000

[1] "GBM variable coefficients"
                            var    rel.inf
fourth                   fourth 4.69340068
pagerank               pagerank 4.50060828
ratio2                   ratio2 4.38376404
V1                           V1 4.16211003
graph14                 graph14 4.01479141
comsize                 comsize 3.46236604
V2                           V2 3.44372884
graph13                 graph13 3.03658556
graph16                 graph16 2.81797027
graph20                 graph20 2.78802403
orbit18                 orbit18 2.66314958
graph23                 graph23 2.39936868
graph4                   graph4 2.22942949
ratio5                   ratio5 2.18266377
outer                     outer 2.00447940
inner                     inner 1.98940126
orbit16                 orbit16 1.83304295
knn                         knn 1.80704132
orbit27                 orbit27 1.65762589
ratio6                   ratio6 1.64819394
graph10                 graph10 1.63862224
graph9                   graph9 1.54402788
ioratio                 ioratio 1.53133502
upto_sixth           upto_sixth 1.48197946
graph19                 graph19 1.47842532
graph17                 graph17 1.33702740
orbit53                 orbit53 1.32972859
orbit36                 orbit36 1.31376235
graph25                 graph25 1.30036566
orbit62                 orbit62 1.28380306
graph5                   graph5 1.21753078
graph1                   graph1 1.20456272
sixth                     sixth 1.17274199
bet                         bet 1.07141175
graph15                 graph15 1.00536614
orbit19                 orbit19 0.88906025
upto_third           upto_third 0.83029534
orbit49                 orbit49 0.81175639
orbit20                 orbit20 0.79071224
ratio1                   ratio1 0.78995379
upto_fifth           upto_fifth 0.75172824
orbit29                 orbit29 0.70277625
orbit50                 orbit50 0.68786176
third                     third 0.68267012
cohesion               cohesion 0.66846456
graph12                 graph12 0.66424308
orbit21                 orbit21 0.63544576
orbit64                 orbit64 0.55719050
orbit45                 orbit45 0.51518494
ratio4                   ratio4 0.50712101
evcent                   evcent 0.49308650
spin_vertex         spin_vertex 0.47215280
graph21                 graph21 0.46727006
orbit17                 orbit17 0.43058035
hubscore               hubscore 0.42829399
orbit39                 orbit39 0.42818665
membership_s22   membership_s22 0.41787540
orbit28                 orbit28 0.39664651
membership_s21   membership_s21 0.39138823
orbit56                 orbit56 0.37973760
membership_s36   membership_s36 0.37967628
orbit31                 orbit31 0.36961315
adhesion               adhesion 0.35983513
graph3                   graph3 0.35921869
orbit51                 orbit51 0.35777921
orbit38                 orbit38 0.32714124
orbit30                 orbit30 0.32323778
walktrap_vertex walktrap_vertex 0.30737282
orbit1                   orbit1 0.28430645
orbit37                 orbit37 0.28227992
graph26                 graph26 0.26586540
orbit11                 orbit11 0.26529601
orbit60                 orbit60 0.26340427
orbit25                 orbit25 0.26069303
orbit48                 orbit48 0.25693976
membership_s4     membership_s4 0.23730353
graph24                 graph24 0.22159446
orbit2                   orbit2 0.21562130
graph18                 graph18 0.19120273
coreness               coreness 0.18667956
ratio3                   ratio3 0.18395260
fifth                     fifth 0.16671984
upto_second         upto_second 0.16002825
bigcom44               bigcom44 0.14857587
orbit26                 orbit26 0.13787289
membership_s31   membership_s31 0.12059086
close                     close 0.11653482
orbit46                 orbit46 0.11569638
bigcom8                 bigcom8 0.11432852
membership_s28   membership_s28 0.11321731
bigcom21               bigcom21 0.10755738
orbit41                 orbit41 0.10366174
orbit52                 orbit52 0.10001238
membership_s27   membership_s27 0.09905323
orbit24                 orbit24 0.07901906
graph0                   graph0 0.00000000
graph2                   graph2 0.00000000
graph6                   graph6 0.00000000
graph7                   graph7 0.00000000
graph8                   graph8 0.00000000
graph11                 graph11 0.00000000
graph22                 graph22 0.00000000
graph27                 graph27 0.00000000
graph28                 graph28 0.00000000
graph29                 graph29 0.00000000
orbit0                   orbit0 0.00000000
orbit3                   orbit3 0.00000000
orbit4                   orbit4 0.00000000
orbit5                   orbit5 0.00000000
orbit6                   orbit6 0.00000000
orbit7                   orbit7 0.00000000
orbit8                   orbit8 0.00000000
orbit9                   orbit9 0.00000000
orbit10                 orbit10 0.00000000
orbit12                 orbit12 0.00000000
orbit13                 orbit13 0.00000000
orbit14                 orbit14 0.00000000
orbit15                 orbit15 0.00000000
orbit22                 orbit22 0.00000000
orbit23                 orbit23 0.00000000
orbit32                 orbit32 0.00000000
orbit33                 orbit33 0.00000000
orbit34                 orbit34 0.00000000
orbit35                 orbit35 0.00000000
orbit40                 orbit40 0.00000000
orbit42                 orbit42 0.00000000
orbit43                 orbit43 0.00000000
orbit44                 orbit44 0.00000000
orbit47                 orbit47 0.00000000
orbit54                 orbit54 0.00000000
orbit55                 orbit55 0.00000000
orbit57                 orbit57 0.00000000
orbit58                 orbit58 0.00000000
orbit59                 orbit59 0.00000000
orbit61                 orbit61 0.00000000
orbit63                 orbit63 0.00000000
orbit65                 orbit65 0.00000000
orbit66                 orbit66 0.00000000
orbit67                 orbit67 0.00000000
orbit68                 orbit68 0.00000000
orbit69                 orbit69 0.00000000
orbit70                 orbit70 0.00000000
orbit71                 orbit71 0.00000000
orbit72                 orbit72 0.00000000
AP                           AP 0.00000000
ecc                         ecc 0.00000000
eccrad                   eccrad 0.00000000
constraint           constraint 0.00000000
trans                     trans 0.00000000
first                     first 0.00000000
upto_fourth         upto_fourth 0.00000000
second                   second 0.00000000
selfinter             selfinter 0.00000000
bigcom1                 bigcom1 0.00000000
bigcom2                 bigcom2 0.00000000
bigcom3                 bigcom3 0.00000000
bigcom4                 bigcom4 0.00000000
bigcom6                 bigcom6 0.00000000
bigcom9                 bigcom9 0.00000000
bigcom11               bigcom11 0.00000000
bigcom13               bigcom13 0.00000000
bigcom15               bigcom15 0.00000000
bigcom16               bigcom16 0.00000000
bigcom22               bigcom22 0.00000000
bigcom24               bigcom24 0.00000000
bigcom26               bigcom26 0.00000000
bigcom28               bigcom28 0.00000000
bigcom30               bigcom30 0.00000000
bigcom31               bigcom31 0.00000000
bigcom32               bigcom32 0.00000000
bigcom33               bigcom33 0.00000000
bigcom34               bigcom34 0.00000000
bigcom36               bigcom36 0.00000000
bigcom37               bigcom37 0.00000000
bigcom38               bigcom38 0.00000000
bigcom39               bigcom39 0.00000000
bigcom40               bigcom40 0.00000000
bigcom43               bigcom43 0.00000000
bigcom46               bigcom46 0.00000000
bigcom47               bigcom47 0.00000000
bigcom49               bigcom49 0.00000000
bigcom50               bigcom50 0.00000000
bigcom51               bigcom51 0.00000000
bigcom52               bigcom52 0.00000000
bigcom54               bigcom54 0.00000000
bigcom56               bigcom56 0.00000000
bigcom62               bigcom62 0.00000000
bigcom66               bigcom66 0.00000000
bigcom68               bigcom68 0.00000000
bigcom69               bigcom69 0.00000000
bigcom71               bigcom71 0.00000000
bigcom72               bigcom72 0.00000000
bigcom73               bigcom73 0.00000000
bigcom74               bigcom74 0.00000000
bigcom75               bigcom75 0.00000000
bigcom76               bigcom76 0.00000000
bigcom77               bigcom77 0.00000000
bigcom79               bigcom79 0.00000000
bigcom80               bigcom80 0.00000000
bigcom82               bigcom82 0.00000000
bigcom83               bigcom83 0.00000000
bigcom84               bigcom84 0.00000000
bigcom85               bigcom85 0.00000000
bigcom87               bigcom87 0.00000000
bigcom89               bigcom89 0.00000000
bigcom91               bigcom91 0.00000000
bigcom92               bigcom92 0.00000000
bigcom93               bigcom93 0.00000000
bigcom96               bigcom96 0.00000000
bigcom97               bigcom97 0.00000000
bigcom98               bigcom98 0.00000000
bigcom99               bigcom99 0.00000000
bigcom101             bigcom101 0.00000000
bigcom104             bigcom104 0.00000000
bigcom106             bigcom106 0.00000000
bigcom109             bigcom109 0.00000000
bigcom113             bigcom113 0.00000000
bigcom116             bigcom116 0.00000000
bigcom120             bigcom120 0.00000000
bigcom123             bigcom123 0.00000000
bigcom126             bigcom126 0.00000000
bigcom127             bigcom127 0.00000000
bigcom137             bigcom137 0.00000000
bigcom139             bigcom139 0.00000000
bigcom140             bigcom140 0.00000000
bigcom143             bigcom143 0.00000000
bigcom145             bigcom145 0.00000000
bigcom146             bigcom146 0.00000000
bigcom147             bigcom147 0.00000000
bigcom149             bigcom149 0.00000000
bigcom153             bigcom153 0.00000000
bigcom154             bigcom154 0.00000000
bigcom156             bigcom156 0.00000000
bigcom157             bigcom157 0.00000000
bigcom158             bigcom158 0.00000000
bigcom160             bigcom160 0.00000000
bigcom161             bigcom161 0.00000000
bigcom162             bigcom162 0.00000000
bigcom164             bigcom164 0.00000000
bigcom166             bigcom166 0.00000000
bigcom167             bigcom167 0.00000000
bigcom171             bigcom171 0.00000000
bigcom173             bigcom173 0.00000000
bigcom175             bigcom175 0.00000000
bigcom176             bigcom176 0.00000000
bigcom177             bigcom177 0.00000000
bigcom178             bigcom178 0.00000000
bigcom180             bigcom180 0.00000000
bigcom181             bigcom181 0.00000000
bigcom184             bigcom184 0.00000000
bigcom186             bigcom186 0.00000000
bigcom187             bigcom187 0.00000000
bigcom189             bigcom189 0.00000000
bigcom194             bigcom194 0.00000000
bigcom195             bigcom195 0.00000000
bigcom196             bigcom196 0.00000000
bigcom204             bigcom204 0.00000000
bigcom205             bigcom205 0.00000000
bigcom212             bigcom212 0.00000000
bigcom214             bigcom214 0.00000000
bigcom222             bigcom222 0.00000000
bigcom223             bigcom223 0.00000000
bigcom226             bigcom226 0.00000000
bigcom227             bigcom227 0.00000000
bigcom229             bigcom229 0.00000000
bigcom233             bigcom233 0.00000000
bigcom236             bigcom236 0.00000000
bigcom237             bigcom237 0.00000000
bigcom246             bigcom246 0.00000000
bigcom248             bigcom248 0.00000000
bigcom249             bigcom249 0.00000000
bigcom250             bigcom250 0.00000000
bigcom254             bigcom254 0.00000000
bigcom266             bigcom266 0.00000000
bigcom269             bigcom269 0.00000000
bigcom272             bigcom272 0.00000000
bigcom274             bigcom274 0.00000000
bigcom281             bigcom281 0.00000000
bigcom291             bigcom291 0.00000000
bigcom292             bigcom292 0.00000000
bigcom295             bigcom295 0.00000000
bigcom299             bigcom299 0.00000000
bigcom301             bigcom301 0.00000000
bigcom306             bigcom306 0.00000000
bigcom309             bigcom309 0.00000000
bigcom314             bigcom314 0.00000000
bigcom321             bigcom321 0.00000000
bigcom341             bigcom341 0.00000000
bigcom350             bigcom350 0.00000000
bigcom353             bigcom353 0.00000000
bigcom359             bigcom359 0.00000000
bigcom363             bigcom363 0.00000000
bigcom365             bigcom365 0.00000000
bigcom385             bigcom385 0.00000000
bigcom386             bigcom386 0.00000000
bigcom408             bigcom408 0.00000000
bigcom412             bigcom412 0.00000000
bigcom480             bigcom480 0.00000000
membership_s1     membership_s1 0.00000000
membership_s3     membership_s3 0.00000000
membership_s5     membership_s5 0.00000000
membership_s6     membership_s6 0.00000000
membership_s7     membership_s7 0.00000000
membership_s8     membership_s8 0.00000000
membership_s9     membership_s9 0.00000000
membership_s11   membership_s11 0.00000000
membership_s12   membership_s12 0.00000000
membership_s14   membership_s14 0.00000000
membership_s15   membership_s15 0.00000000
membership_s16   membership_s16 0.00000000
membership_s17   membership_s17 0.00000000
membership_s18   membership_s18 0.00000000
membership_s20   membership_s20 0.00000000
membership_s24   membership_s24 0.00000000
membership_s25   membership_s25 0.00000000
membership_s26   membership_s26 0.00000000
membership_s30   membership_s30 0.00000000
membership_s32   membership_s32 0.00000000
membership_s33   membership_s33 0.00000000
membership_s37   membership_s37 0.00000000
pdi                         pdi 0.00000000
[1] "Dataset: low_C Model RF, run: 6 of 10 2015-06-17 23:19:36"
     |      Out-of-bag   |
Tree |      MSE  %Var(y) |
   1 |  0.07647   200.65 |
   2 |   0.0712   186.82 |
   3 |  0.06722   176.38 |
   4 |   0.0624   163.71 |
   5 |  0.06025   158.09 |
   6 |  0.05825   152.84 |
   7 |   0.0583   152.95 |
   8 |  0.05573   146.23 |
   9 |  0.05401   141.71 |
  10 |  0.05299   139.02 |
  11 |  0.05137   134.79 |
  12 |  0.05085   133.42 |
  13 |  0.05022   131.77 |
  14 |   0.0496   130.13 |
  15 |  0.04938   129.55 |
  16 |  0.04838   126.93 |
  17 |  0.04812   126.24 |
  18 |   0.0476   124.88 |
  19 |  0.04717   123.77 |
  20 |  0.04688   123.00 |
  21 |  0.04676   122.70 |
  22 |  0.04658   122.22 |
  23 |  0.04645   121.87 |
  24 |  0.04627   121.40 |
  25 |  0.04606   120.85 |
  26 |  0.04599   120.65 |
  27 |  0.04584   120.26 |
  28 |  0.04567   119.82 |
  29 |  0.04551   119.42 |
  30 |  0.04553   119.46 |
  31 |   0.0454   119.10 |
  32 |  0.04528   118.81 |
  33 |  0.04518   118.54 |
  34 |  0.04511   118.36 |
  35 |  0.04503   118.15 |
  36 |  0.04492   117.87 |
  37 |  0.04496   117.96 |
  38 |  0.04485   117.67 |
  39 |  0.04479   117.52 |
  40 |  0.04471   117.31 |
  41 |  0.04466   117.17 |
  42 |  0.04463   117.09 |
  43 |  0.04461   117.05 |
  44 |  0.04449   116.73 |
  45 |  0.04445   116.63 |
  46 |   0.0444   116.48 |
  47 |  0.04433   116.32 |
  48 |  0.04427   116.14 |
  49 |   0.0442   115.97 |
  50 |  0.04421   115.98 |
  51 |  0.04413   115.79 |
  52 |  0.04417   115.88 |
  53 |  0.04414   115.81 |
  54 |  0.04413   115.78 |
  55 |   0.0441   115.71 |
  56 |  0.04403   115.53 |
  57 |    0.044   115.44 |
  58 |  0.04399   115.42 |
  59 |  0.04398   115.38 |
  60 |  0.04397   115.36 |
  61 |  0.04394   115.28 |
  62 |  0.04387   115.10 |
  63 |  0.04386   115.08 |
  64 |  0.04386   115.08 |
  65 |   0.0438   114.92 |
  66 |  0.04377   114.84 |
  67 |  0.04379   114.88 |
  68 |  0.04373   114.72 |
  69 |  0.04375   114.78 |
  70 |   0.0437   114.67 |
  71 |  0.04367   114.57 |
  72 |  0.04364   114.50 |
  73 |  0.04357   114.31 |
  74 |  0.04357   114.31 |
  75 |  0.04354   114.23 |
  76 |  0.04352   114.18 |
  77 |  0.04351   114.17 |
  78 |  0.04351   114.16 |
  79 |  0.04347   114.06 |
  80 |  0.04349   114.09 |
  81 |  0.04347   114.06 |
  82 |  0.04348   114.08 |
  83 |  0.04345   114.01 |
  84 |  0.04344   113.97 |
  85 |  0.04343   113.94 |
  86 |  0.04343   113.95 |
  87 |  0.04344   113.98 |
  88 |  0.04345   114.00 |
  89 |  0.04343   113.94 |
  90 |  0.04343   113.95 |
  91 |  0.04345   114.00 |
  92 |  0.04345   113.99 |
  93 |  0.04341   113.90 |
  94 |  0.04339   113.85 |
  95 |  0.04338   113.81 |
  96 |  0.04331   113.64 |
  97 |  0.04328   113.55 |
  98 |  0.04326   113.51 |
  99 |  0.04327   113.53 |
 100 |  0.04326   113.50 |
[1] "Random Forest variable coefficients"
                      %IncMSE IncNodePurity
graph5           4.497681e-03  1.081068e+00
graph6           5.148695e-03  1.556124e+00
graph7           7.155604e-04  2.917913e-01
graph8           4.385965e-06  9.470934e-03
graph9           6.833110e-03  1.628477e+00
graph10          1.305919e-02  1.915816e+00
graph11          8.277545e-03  1.784481e+00
graph12          8.225578e-03  1.262335e+00
graph13          6.023265e-03  1.878421e+00
graph14          5.174555e-03  1.304923e+00
graph15          1.067428e-02  1.374412e+00
graph16          9.384386e-03  1.901045e+00
graph17          1.480551e-02  1.692224e+00
graph18          3.167754e-03  3.604161e-01
graph19          1.236577e-02  1.815397e+00
graph20          2.304628e-03  8.475230e-01
graph21          1.093594e-02  1.239725e+00
graph22          3.363131e-04  2.150382e-01
graph23          6.853553e-03  1.674852e+00
graph24          2.746766e-03  4.025301e-01
graph25          1.612470e-03  6.672370e-01
graph26          2.144006e-04  1.684519e-01
graph27          1.898983e-04  1.364405e-01
graph28          1.953782e-06  3.311181e-02
graph29          0.000000e+00  1.665335e-18
orbit0           4.902693e-04  2.724916e-01
orbit1           1.174545e-02  1.750234e+00
orbit2           8.289728e-05  3.280692e-01
orbit3           5.960142e-04  2.618664e-01
orbit4           6.043727e-03  1.520114e+00
orbit5           9.773686e-03  1.320331e+00
orbit6           7.706338e-03  1.686348e+00
orbit7           7.012828e-05  1.767102e-01
orbit8           3.191248e-03  1.015986e+00
orbit9           7.501320e-03  1.271093e+00
orbit10          1.110179e-03  2.724601e-01
orbit11          1.542863e-04  2.494105e-01
orbit12          5.999670e-04  3.092451e-01
orbit13          9.599491e-05  1.887413e-01
orbit14          6.488130e-06  1.970866e-02
orbit15          4.917248e-03  1.635629e+00
orbit16          8.157612e-03  1.645465e+00
orbit17          6.611381e-03  1.428594e+00
orbit18          1.590063e-02  3.589338e+00
orbit19          6.491990e-03  1.363411e+00
orbit20          1.222596e-02  1.303070e+00
orbit21          4.782220e-03  5.998449e-01
orbit22          6.540317e-03  1.637272e+00
orbit23          3.086202e-05  1.406723e-01
orbit24          8.747182e-03  1.441588e+00
orbit25          3.605017e-03  4.282885e-01
orbit26          1.765849e-03  4.440725e-01
orbit27          1.016309e-02  2.103545e+00
orbit28          7.023962e-03  1.335548e+00
orbit29          4.807794e-03  3.893402e-01
orbit30          2.525548e-04  4.167040e-01
orbit31          1.092376e-02  1.218128e+00
orbit32          3.329946e-03  3.110649e-01
orbit33          3.006816e-04  1.622528e-01
orbit34          1.072407e-02  1.278360e+00
orbit35          1.191439e-02  1.971665e+00
orbit36          4.589485e-03  1.269982e+00
orbit37          2.343164e-03  8.768966e-01
orbit38          1.781461e-03  8.171278e-01
orbit39          1.506514e-02  1.677255e+00
orbit40          6.183887e-03  4.120960e-01
orbit41          1.867547e-03  3.629025e-01
orbit42          1.847643e-04  9.161583e-02
orbit43          4.536272e-03  2.677717e-01
orbit44          6.286824e-06  1.051420e-01
orbit45          1.222891e-02  1.861283e+00
orbit46          6.290329e-03  5.108146e-01
orbit47          3.884681e-04  3.089517e-01
orbit48          1.858567e-04  9.893589e-02
orbit49          4.811812e-03  9.551211e-01
orbit50          5.476076e-04  7.393606e-01
orbit51          5.537279e-03  9.458567e-01
orbit52          9.095692e-04  3.866945e-01
orbit53          1.611921e-04  1.549091e+00
orbit54          1.625115e-03  3.445753e-01
orbit55         -2.953576e-05  6.033403e-01
orbit56          5.762271e-03  1.688083e+00
orbit57          5.225266e-04  2.446651e-01
orbit58          3.203038e-05  4.625484e-02
orbit59          6.858611e-03  3.980060e-01
orbit60          1.022271e-03  2.948369e-01
orbit61         -9.354242e-06  1.293018e-02
orbit62          1.981359e-03  8.168025e-01
orbit63          1.961065e-04  4.688364e-01
orbit64          2.084772e-04  2.097751e-01
orbit65          2.644417e-04  3.141429e-01
orbit66          2.523694e-05  5.529164e-02
orbit67          6.717339e-05  1.080123e-01
orbit68          1.115725e-04  7.678103e-02
orbit69          0.000000e+00  1.110223e-18
orbit70          2.642568e-05  4.424811e-02
orbit71          0.000000e+00  0.000000e+00
orbit72          0.000000e+00  1.110223e-18
AP               6.760148e-05  1.352197e-01
bet              4.285653e-03  1.990457e+00
ecc              1.217412e-04  2.494514e-01
eccrad           1.388255e-04  2.074873e-01
close            5.279912e-03  1.261876e+00
constraint       6.330528e-03  7.770594e-01
coreness         9.358457e-04  7.205088e-01
knn              9.787566e-03  1.680220e+00
hubscore         6.236349e-03  1.307148e+00
pagerank         1.180900e-02  5.271854e+00
trans            1.278486e-04  1.597710e-01
evcent           4.163149e-03  1.287269e+00
first            1.126517e-04  1.409480e-01
upto_second      5.649660e-03  1.077555e+00
upto_third       5.572660e-03  1.427301e+00
upto_fourth      5.507904e-03  1.200165e+00
upto_fifth       4.043555e-03  1.693863e+00
upto_sixth       5.983089e-03  1.490358e+00
second           4.929083e-03  1.294145e+00
third            4.604784e-03  1.775152e+00
fourth           1.868489e-02  4.379516e+00
fifth            6.639558e-03  1.942670e+00
sixth            6.149322e-03  1.632502e+00
ratio1           1.020805e-02  2.063964e+00
ratio2           1.142356e-02  4.376499e+00
ratio3           8.423425e-03  1.969734e+00
ratio4           1.209042e-02  2.342506e+00
ratio5           8.176208e-03  3.581243e+00
ratio6           1.047081e-02  2.379275e+00
selfinter        1.076352e-05  2.707800e-01
walktrap_vertex  4.612574e-04  6.204824e-01
bigcom1          2.078019e-04  4.473762e-01
bigcom2         -5.372133e-05  2.593319e-01
bigcom3          1.840741e-05  1.192938e-01
bigcom4          1.560648e-05  1.958553e-01
bigcom6          0.000000e+00  0.000000e+00
bigcom8          5.859042e-04  4.550657e-01
bigcom9         -1.268570e-05  1.900231e-01
bigcom11        -9.198209e-05  2.645291e-01
bigcom13         0.000000e+00  5.551115e-19
bigcom15         0.000000e+00  5.551115e-19
bigcom16         0.000000e+00  0.000000e+00
bigcom21         1.073004e-04  3.666788e-01
bigcom22         7.023479e-05  5.831195e-01
bigcom24         0.000000e+00  0.000000e+00
bigcom26        -2.635637e-06  2.726827e-01
bigcom28         3.464180e-04  5.768200e-01
bigcom30         0.000000e+00  9.000000e-03
bigcom31         0.000000e+00  0.000000e+00
bigcom32         0.000000e+00  0.000000e+00
bigcom33         0.000000e+00  0.000000e+00
bigcom34         0.000000e+00  0.000000e+00
bigcom36         0.000000e+00  0.000000e+00
bigcom37        -9.580448e-06  5.108500e-01
bigcom38        -6.811127e-05  2.373991e-01
bigcom39         0.000000e+00  0.000000e+00
bigcom40         4.710227e-05  2.416915e-01
bigcom43         0.000000e+00  0.000000e+00
bigcom44         3.851173e-04  6.102407e-01
bigcom46         0.000000e+00  0.000000e+00
bigcom47         0.000000e+00  5.551115e-19
bigcom49         0.000000e+00  0.000000e+00
bigcom50         0.000000e+00  5.551115e-19
bigcom51         0.000000e+00  5.551115e-19
bigcom52         0.000000e+00  0.000000e+00
bigcom54         0.000000e+00  0.000000e+00
bigcom56         0.000000e+00  0.000000e+00
bigcom62         0.000000e+00  0.000000e+00
bigcom66         0.000000e+00  0.000000e+00
bigcom68         0.000000e+00  0.000000e+00
bigcom69         1.470689e-05  4.267105e-01
bigcom71         0.000000e+00  5.551115e-19
bigcom72         0.000000e+00  1.110223e-18
bigcom73         0.000000e+00  0.000000e+00
bigcom74         0.000000e+00  0.000000e+00
bigcom75         0.000000e+00  0.000000e+00
bigcom76         0.000000e+00  0.000000e+00
bigcom77         0.000000e+00  0.000000e+00
bigcom79         0.000000e+00  0.000000e+00
bigcom80        -2.670401e-05  4.824850e-01
bigcom82         0.000000e+00  1.110223e-18
bigcom83         0.000000e+00  2.220446e-18
bigcom84         0.000000e+00  0.000000e+00
bigcom85         0.000000e+00  0.000000e+00
bigcom87         0.000000e+00  0.000000e+00
bigcom89         0.000000e+00  0.000000e+00
bigcom91         0.000000e+00  0.000000e+00
bigcom92         0.000000e+00  0.000000e+00
bigcom93         3.284727e-06  4.489845e-01
bigcom96         0.000000e+00  1.110223e-18
bigcom97         0.000000e+00  0.000000e+00
bigcom98         0.000000e+00  5.551115e-19
bigcom99         0.000000e+00  0.000000e+00
bigcom101        0.000000e+00  1.110223e-18
bigcom104        0.000000e+00  1.110223e-18
bigcom106        0.000000e+00  0.000000e+00
bigcom109        0.000000e+00  0.000000e+00
bigcom113        0.000000e+00  1.110223e-18
bigcom116        0.000000e+00  1.110223e-18
bigcom120        0.000000e+00  0.000000e+00
bigcom123        0.000000e+00  0.000000e+00
bigcom126       -9.491241e-06  5.470024e-01
bigcom127        0.000000e+00  0.000000e+00
bigcom137        0.000000e+00  0.000000e+00
bigcom139        0.000000e+00  0.000000e+00
bigcom140        0.000000e+00  0.000000e+00
bigcom143        0.000000e+00  0.000000e+00
bigcom145        0.000000e+00  0.000000e+00
bigcom146        0.000000e+00  1.110223e-18
bigcom147       -2.571563e-05  4.430875e-01
bigcom149        0.000000e+00  0.000000e+00
bigcom153        0.000000e+00  3.330669e-18
bigcom154        0.000000e+00  0.000000e+00
bigcom156        0.000000e+00  0.000000e+00
bigcom157        0.000000e+00  0.000000e+00
bigcom158       -2.472016e-05  4.465953e-01
bigcom160        0.000000e+00  0.000000e+00
bigcom161        0.000000e+00  1.110223e-18
bigcom162        2.376030e-04  1.293281e+00
bigcom164        0.000000e+00  0.000000e+00
bigcom166        0.000000e+00  1.110223e-18
bigcom167        0.000000e+00  2.220446e-18
bigcom171        0.000000e+00  0.000000e+00
bigcom173        0.000000e+00  0.000000e+00
bigcom175        1.375028e-05  5.967863e-01
bigcom176        0.000000e+00  0.000000e+00
bigcom177       -2.615548e-05  2.653055e-01
bigcom178        0.000000e+00  0.000000e+00
bigcom180        0.000000e+00  0.000000e+00
bigcom181        0.000000e+00  0.000000e+00
bigcom184        0.000000e+00  0.000000e+00
bigcom186        0.000000e+00  0.000000e+00
bigcom187        0.000000e+00  5.551115e-19
bigcom189        0.000000e+00  0.000000e+00
bigcom194        0.000000e+00  0.000000e+00
bigcom195        0.000000e+00  0.000000e+00
bigcom196        0.000000e+00  0.000000e+00
bigcom204        0.000000e+00  0.000000e+00
bigcom205        0.000000e+00  5.551115e-19
bigcom212       -4.809585e-07  6.074994e-01
bigcom214        0.000000e+00  1.665335e-18
bigcom222        0.000000e+00  0.000000e+00
bigcom223        0.000000e+00  0.000000e+00
bigcom226        0.000000e+00  0.000000e+00
bigcom227        0.000000e+00  0.000000e+00
bigcom229        0.000000e+00  0.000000e+00
bigcom233        0.000000e+00  0.000000e+00
bigcom236        0.000000e+00  0.000000e+00
bigcom237        0.000000e+00  0.000000e+00
bigcom246        0.000000e+00  0.000000e+00
bigcom248        0.000000e+00  5.551115e-19
bigcom249        0.000000e+00  0.000000e+00
bigcom250        0.000000e+00  0.000000e+00
bigcom254        0.000000e+00  5.551115e-19
bigcom266        0.000000e+00  0.000000e+00
bigcom269        0.000000e+00  0.000000e+00
bigcom272        0.000000e+00  5.551115e-19
bigcom274        0.000000e+00  0.000000e+00
bigcom281        0.000000e+00  1.665335e-18
bigcom291        0.000000e+00  0.000000e+00
bigcom292        0.000000e+00  0.000000e+00
bigcom295        0.000000e+00  0.000000e+00
bigcom299        0.000000e+00  0.000000e+00
bigcom301       -2.257716e-05  4.047077e-01
bigcom306        0.000000e+00  0.000000e+00
bigcom309        0.000000e+00  3.330669e-18
bigcom314        0.000000e+00  0.000000e+00
bigcom321       -3.503158e-06  3.112131e-01
bigcom341        0.000000e+00  0.000000e+00
bigcom350        0.000000e+00  0.000000e+00
bigcom353        0.000000e+00  0.000000e+00
bigcom359        0.000000e+00  0.000000e+00
bigcom363       -3.056445e-05  6.245948e-01
bigcom365        0.000000e+00  0.000000e+00
bigcom385        4.196325e-06  4.064568e-01
bigcom386        0.000000e+00  0.000000e+00
bigcom408        0.000000e+00  0.000000e+00
bigcom412        0.000000e+00  0.000000e+00
bigcom480        0.000000e+00  0.000000e+00
spin_vertex      4.783950e-04  7.294066e-01
membership_s1    1.308272e-04  3.953993e-01
membership_s3    0.000000e+00  0.000000e+00
membership_s4    6.983069e-05  3.543408e-01
membership_s5   -4.483054e-05  8.098069e-02
membership_s6    1.846419e-04  1.201711e-01
membership_s7    2.046551e-05  2.699579e-01
membership_s8   -1.811843e-05  2.551239e-01
membership_s9    0.000000e+00  0.000000e+00
membership_s11   0.000000e+00  0.000000e+00
membership_s12   0.000000e+00  5.551115e-19
membership_s14   0.000000e+00  0.000000e+00
membership_s15   2.388182e-06  1.024755e-02
membership_s16   0.000000e+00  0.000000e+00
membership_s17   0.000000e+00  0.000000e+00
membership_s18   0.000000e+00  1.110223e-18
membership_s20   0.000000e+00  0.000000e+00
membership_s21  -1.609650e-05  5.368255e-01
membership_s22   6.944722e-05  6.340224e-01
membership_s24   0.000000e+00  5.374707e-02
membership_s25   0.000000e+00  0.000000e+00
membership_s26   0.000000e+00  5.551115e-19
membership_s27   2.373486e-04  4.821341e-01
membership_s28   6.959937e-05  6.297071e-01
membership_s30   2.516520e-04  5.362822e-01
membership_s31   2.187244e-04  5.720936e-01
membership_s32   2.366598e-04  4.086579e-01
membership_s33  -4.989232e-05  3.153155e-01
membership_s36   8.079553e-04  5.764823e-01
membership_s37   1.977020e-06  2.405701e-01
V1               1.062148e-02  5.317467e+00
V2               6.838092e-03  4.455844e+00
pdi              4.573976e-05  2.630563e-01
adhesion         1.006186e-02  3.423183e+00
cohesion         8.396540e-03  3.543301e+00
inner            6.946861e-03  3.230989e+00
outer            4.120081e-03  3.538956e+00
ioratio          7.212784e-03  3.961743e+00
comsize          6.668061e-03  4.537234e+00
[1] "Dataset: low_C Model GLM, run: 6 of 10 2015-06-17 23:22:41"
[1] "glmnet variable coefficients"
                     [,1]          [,2]
(Intercept)     -3.186187 -3.106318e+00
graph0           0.000000  1.145995e-03
graph1           0.000000 -6.186102e-05
graph2           0.000000  2.493844e-02
graph3           0.000000  1.047299e-07
graph4           0.000000  0.000000e+00
graph5           0.000000 -1.484271e-03
graph6           0.000000  0.000000e+00
graph7           0.000000  1.764425e-05
graph8           0.000000 -2.367144e-02
graph9           0.000000  3.099133e-08
graph10          0.000000  0.000000e+00
graph11          0.000000  3.970165e-11
graph12          0.000000  0.000000e+00
graph13          0.000000  0.000000e+00
graph14          0.000000  0.000000e+00
graph15          0.000000 -6.468282e-06
graph16          0.000000  0.000000e+00
graph17          0.000000  1.811806e-06
graph18          0.000000  8.043017e-06
graph19          0.000000 -3.408372e-06
graph20          0.000000  6.191773e-05
graph21          0.000000  0.000000e+00
graph22          0.000000  0.000000e+00
graph23          0.000000 -2.772350e-06
graph24          0.000000 -1.003752e-05
graph25          0.000000  6.181495e-07
graph26          0.000000  0.000000e+00
graph27          0.000000  0.000000e+00
graph28          0.000000 -7.167772e-04
graph29          0.000000 -1.855481e-01
orbit0           0.000000  1.927932e-04
orbit1           0.000000 -5.592620e-05
orbit2           0.000000 -1.733309e-03
orbit3           0.000000  1.687898e-02
orbit4           0.000000  5.395679e-07
orbit5           0.000000  0.000000e+00
orbit6           0.000000  0.000000e+00
orbit7           0.000000 -2.399507e-02
orbit8           0.000000 -1.666998e-03
orbit9           0.000000  6.118349e-12
orbit10          0.000000  0.000000e+00
orbit11          0.000000  4.495372e-03
orbit12          0.000000  3.571860e-07
orbit13          0.000000  1.462691e-01
orbit14          0.000000 -2.533473e-02
orbit15          0.000000  1.577400e-08
orbit16          0.000000  6.574139e-06
orbit17          0.000000  1.037870e-08
orbit18          0.000000 -1.949054e-09
orbit19          0.000000  0.000000e+00
orbit20          0.000000 -5.910001e-08
orbit21          0.000000 -6.281116e-06
orbit22          0.000000  3.393947e-11
orbit23          0.000000  4.342916e-02
orbit24          0.000000  1.363745e-08
orbit25          0.000000 -1.464245e-06
orbit26          0.000000  2.310956e-05
orbit27          0.000000  2.822087e-06
orbit28          0.000000  1.317789e-06
orbit29          0.000000 -2.625337e-05
orbit30          0.000000  1.999018e-06
orbit31          0.000000  0.000000e+00
orbit32          0.000000  1.824773e-08
orbit33          0.000000  6.242916e-04
orbit34          0.000000  0.000000e+00
orbit35          0.000000 -6.029213e-07
orbit36          0.000000 -4.509033e-06
orbit37          0.000000 -9.114678e-08
orbit38          0.000000 -2.448095e-04
orbit39          0.000000  1.964757e-06
orbit40          0.000000  9.321215e-07
orbit41          0.000000  9.469106e-05
orbit42          0.000000 -4.273274e-02
orbit43          0.000000  1.241320e-05
orbit44          0.000000  2.379746e-01
orbit45          0.000000 -5.861864e-07
orbit46          0.000000 -1.213012e-05
orbit47          0.000000  8.233928e-05
orbit48          0.000000 -4.123511e-06
orbit49          0.000000  5.696021e-05
orbit50          0.000000  5.157272e-03
orbit51          0.000000 -1.673183e-04
orbit52          0.000000  3.240651e-04
orbit53          0.000000  4.995745e-03
orbit54          0.000000  0.000000e+00
orbit55          0.000000  2.870611e-01
orbit56          0.000000  7.712472e-06
orbit57          0.000000 -3.047522e-05
orbit58          0.000000  9.389840e-02
orbit59          0.000000 -2.736431e-08
orbit60          0.000000 -6.942369e-04
orbit61          0.000000  1.645375e-01
orbit62          0.000000  1.621197e-03
orbit63          0.000000 -1.416896e-03
orbit64          0.000000  8.160719e-04
orbit65          0.000000 -7.692826e-04
orbit66          0.000000  3.398304e-03
orbit67          0.000000  0.000000e+00
orbit68          0.000000  0.000000e+00
orbit69          0.000000 -1.357359e+00
orbit70          0.000000 -8.087564e-05
orbit71          0.000000 -7.517456e-01
orbit72          0.000000 -1.775836e-01
AP               0.000000  1.437797e-02
bet              0.000000 -7.180727e-07
ecc              0.000000 -4.136496e-03
eccrad           0.000000 -1.202738e-02
close            0.000000 -1.212498e-01
constraint       0.000000  8.310038e-02
coreness         0.000000 -1.144871e-01
knn              0.000000 -1.680326e-04
hubscore         0.000000  9.983008e+00
pagerank         0.000000 -1.078042e+00
trans            0.000000 -9.353026e-02
evcent           0.000000  6.205507e+00
first            0.000000  9.896275e-04
upto_second      0.000000 -7.331109e-05
upto_third       0.000000 -6.421512e-06
upto_fourth      0.000000  1.492137e-06
upto_fifth       0.000000  0.000000e+00
upto_sixth       0.000000  1.693800e-05
second           0.000000 -3.729367e-05
third            0.000000  0.000000e+00
fourth           0.000000  3.697923e-05
fifth            0.000000 -3.524720e-06
sixth            0.000000  8.632870e-05
ratio1           0.000000 -1.318467e-04
ratio2           0.000000  3.746459e-05
ratio3           0.000000 -2.990959e-03
ratio4           0.000000  1.905670e-04
ratio5           0.000000  0.000000e+00
ratio6           0.000000 -4.537296e-05
selfinter        0.000000  1.163278e-02
walktrap_vertex  0.000000 -6.410146e-02
bigcom1          0.000000  1.307191e-01
bigcom2          0.000000  6.897304e-01
bigcom3          0.000000 -2.302207e-01
bigcom4          0.000000  1.357364e-02
bigcom6          0.000000  0.000000e+00
bigcom8          0.000000  4.249392e-01
bigcom9          0.000000  1.170013e-01
bigcom11         0.000000  7.660489e-01
bigcom13         0.000000 -1.167218e+00
bigcom15         0.000000 -1.165706e+00
bigcom16         0.000000 -1.117676e+00
bigcom21         0.000000  1.611344e-01
bigcom22         0.000000  4.638873e-01
bigcom24         0.000000 -7.654288e-01
bigcom26         0.000000  4.670916e-01
bigcom28         0.000000  4.222188e-01
bigcom30         0.000000 -1.277894e+00
bigcom31         0.000000 -4.065890e-01
bigcom32         0.000000 -8.948070e-01
bigcom33         0.000000 -7.150120e-01
bigcom34         0.000000 -4.281596e-01
bigcom36         0.000000 -1.183238e+00
bigcom37         0.000000  8.409864e-01
bigcom38         0.000000  2.044787e-01
bigcom39         0.000000 -7.191248e-01
bigcom40         0.000000 -9.935907e-03
bigcom43         0.000000 -8.580530e-01
bigcom44         0.000000  1.708470e-01
bigcom46         0.000000 -8.923571e-01
bigcom47         0.000000 -7.245930e-01
bigcom49         0.000000 -8.764176e-01
bigcom50         0.000000 -9.319702e-01
bigcom51         0.000000 -7.004784e-01
bigcom52         0.000000 -5.859837e-01
bigcom54         0.000000 -6.299821e-01
bigcom56         0.000000 -8.745895e-01
bigcom62         0.000000 -3.769620e-01
bigcom66         0.000000 -6.156645e-01
bigcom68         0.000000 -6.770029e-01
bigcom69         0.000000  8.232227e-01
bigcom71         0.000000 -1.093269e+00
bigcom72         0.000000 -1.002936e+00
bigcom73         0.000000 -4.696705e-01
bigcom74         0.000000 -7.880060e-01
bigcom75         0.000000 -4.390320e-01
bigcom76         0.000000 -8.140071e-01
bigcom77         0.000000 -5.708047e-01
bigcom79         0.000000 -7.405860e-01
bigcom80         0.000000  1.892999e+00
bigcom82         0.000000 -8.698344e-01
bigcom83         0.000000 -1.565490e+00
bigcom84         0.000000 -4.925430e-01
bigcom85         0.000000 -6.780283e-01
bigcom87         0.000000 -6.411650e-01
bigcom89         0.000000 -6.137237e-01
bigcom91         0.000000 -5.501003e-01
bigcom92         0.000000 -1.077241e+00
bigcom93         0.000000  3.858549e-01
bigcom96         0.000000 -3.848277e-01
bigcom97         0.000000 -7.420403e-01
bigcom98         0.000000 -8.033851e-01
bigcom99         0.000000 -1.061196e+00
bigcom101        0.000000 -5.053876e-01
bigcom104        0.000000 -8.836392e-01
bigcom106        0.000000 -4.958378e-01
bigcom109        0.000000 -7.195544e-01
bigcom113        0.000000 -4.582723e-01
bigcom116        0.000000 -1.071046e+00
bigcom120        0.000000 -2.864285e-01
bigcom123        0.000000 -6.300906e-01
bigcom126        0.000000  1.791218e+00
bigcom127        0.000000  0.000000e+00
bigcom137        0.000000 -5.504586e-01
bigcom139        0.000000 -4.552351e-01
bigcom140        0.000000 -7.538255e-01
bigcom143        0.000000 -4.929408e-01
bigcom145        0.000000 -5.657102e-01
bigcom146        0.000000 -7.216584e-01
bigcom147        0.000000  1.703930e+00
bigcom149        0.000000 -1.457307e-01
bigcom153        0.000000 -6.779981e-01
bigcom154        0.000000 -9.666535e-01
bigcom156        0.000000 -5.516083e-01
bigcom157        0.000000  0.000000e+00
bigcom158        0.000000  1.921529e+00
bigcom160        0.000000 -6.815495e-01
bigcom161        0.000000 -4.914414e-01
bigcom162        0.000000  3.701768e+00
bigcom164        0.000000 -6.050230e-01
bigcom166        0.000000 -5.249021e-01
bigcom167        0.000000 -8.286490e-01
bigcom171        0.000000 -3.316979e-01
bigcom173        0.000000 -5.313968e-01
bigcom175        0.000000  1.495593e+00
bigcom176        0.000000 -5.892955e-01
bigcom177        0.000000  2.450796e+00
bigcom178        0.000000 -7.298166e-01
bigcom180        0.000000 -4.124027e-01
bigcom181        0.000000 -8.124437e-01
bigcom184        0.000000 -5.948303e-01
bigcom186        0.000000 -7.489561e-01
bigcom187        0.000000 -8.886613e-01
bigcom189        0.000000 -7.559546e-01
bigcom194        0.000000 -6.826442e-01
bigcom195        0.000000 -8.813204e-01
bigcom196        0.000000 -3.921513e-01
bigcom204        0.000000 -1.013187e+00
bigcom205        0.000000 -8.613372e-01
bigcom212        0.000000  1.911585e+00
bigcom214        0.000000 -9.158854e-01
bigcom222        0.000000 -7.819668e-01
bigcom223        0.000000  0.000000e+00
bigcom226        0.000000 -6.109106e-01
bigcom227        0.000000 -7.851779e-01
bigcom229        0.000000 -5.666108e-01
bigcom233        0.000000 -7.400636e-01
bigcom236        0.000000 -6.478884e-01
bigcom237        0.000000 -1.282995e-01
bigcom246        0.000000 -9.297680e-01
bigcom248        0.000000 -4.420942e-01
bigcom249        0.000000 -4.579829e-01
bigcom250        0.000000 -9.620196e-01
bigcom254        0.000000 -7.751083e-01
bigcom266        0.000000 -5.893222e-01
bigcom269        0.000000 -9.236028e-01
bigcom272        0.000000 -8.793746e-01
bigcom274        0.000000 -6.013649e-01
bigcom281        0.000000 -9.426193e-01
bigcom291        0.000000 -6.226541e-01
bigcom292        0.000000 -6.190357e-01
bigcom295        0.000000 -2.250997e-01
bigcom299        0.000000 -5.691285e-01
bigcom301        0.000000  2.319659e+00
bigcom306        0.000000 -8.463117e-01
bigcom309        0.000000 -5.955905e-01
bigcom314        0.000000 -3.549831e-01
bigcom321        0.000000  4.857556e-01
bigcom341        0.000000 -6.633467e-01
bigcom350        0.000000  0.000000e+00
bigcom353        0.000000 -5.702221e-01
bigcom359        0.000000 -8.876785e-01
bigcom363        0.000000  2.605515e+00
bigcom365        0.000000 -6.814136e-02
bigcom385        0.000000  1.464632e+00
bigcom386        0.000000 -3.248885e-01
bigcom408        0.000000 -6.873935e-01
bigcom412        0.000000 -8.178368e-01
bigcom480        0.000000 -7.585006e-01
spin_vertex      0.000000 -1.752850e-01
membership_s1    0.000000 -8.545197e-02
membership_s3    0.000000 -1.121974e+00
membership_s4    0.000000  0.000000e+00
membership_s5    0.000000 -5.088757e-01
membership_s6    0.000000 -1.167621e-02
membership_s7    0.000000 -9.367485e-02
membership_s8    0.000000  1.311420e+00
membership_s9    0.000000 -9.428781e-01
membership_s11   0.000000 -9.516528e-01
membership_s12   0.000000 -1.103086e+00
membership_s14   0.000000 -8.259643e-01
membership_s15   0.000000 -4.576877e-01
membership_s16   0.000000 -9.537672e-01
membership_s17   0.000000 -8.884088e-01
membership_s18   0.000000 -1.416088e+00
membership_s20   0.000000 -8.434646e-01
membership_s21   0.000000  2.897260e-01
membership_s22   0.000000  1.186063e+00
membership_s24   0.000000 -7.237406e-01
membership_s25   0.000000 -9.070179e-01
membership_s26   0.000000 -9.867352e-01
membership_s27   0.000000  1.385240e-01
membership_s28   0.000000  8.428051e-01
membership_s30   0.000000  4.889788e-02
membership_s31   0.000000  2.899945e-01
membership_s32   0.000000  9.273692e-02
membership_s33   0.000000  1.334993e+00
membership_s36   0.000000  3.271739e-01
membership_s37   0.000000 -5.244721e-04
V1               0.000000 -6.201827e-01
V2               0.000000  2.881947e-01
pdi              0.000000 -6.632794e+00
adhesion         0.000000  0.000000e+00
cohesion         0.000000  0.000000e+00
inner            0.000000  1.313335e-05
outer            0.000000 -1.465870e-07
ioratio          0.000000 -1.806686e-01
comsize          0.000000 -9.711531e-05
[1] "Dataset: low_C Model GBM, run: 7 of 10 2015-06-17 23:23:18"
Iter   TrainDeviance   ValidDeviance   StepSize   Improve
     1        0.3377            -nan     0.0100   -0.0000
     2        0.3368            -nan     0.0100   -0.0000
     3        0.3360            -nan     0.0100    0.0000
     4        0.3353            -nan     0.0100   -0.0000
     5        0.3344            -nan     0.0100   -0.0001
     6        0.3336            -nan     0.0100   -0.0000
     7        0.3328            -nan     0.0100   -0.0001
     8        0.3322            -nan     0.0100   -0.0000
     9        0.3316            -nan     0.0100    0.0000
    10        0.3308            -nan     0.0100   -0.0001
    20        0.3239            -nan     0.0100   -0.0000
    25        0.3206            -nan     0.0100   -0.0000

[1] "GBM variable coefficients"
                            var   rel.inf
fourth                   fourth 7.3284410
ratio5                   ratio5 4.7046590
pagerank               pagerank 4.2394976
ratio2                   ratio2 3.9365532
ioratio                 ioratio 3.6001246
outer                     outer 3.5878937
V1                           V1 3.5123958
orbit18                 orbit18 3.1067527
upto_sixth           upto_sixth 2.8018726
comsize                 comsize 2.6275411
V2                           V2 2.2459539
orbit36                 orbit36 1.9812294
inner                     inner 1.8546890
upto_fifth           upto_fifth 1.6930165
close                     close 1.6463538
ratio4                   ratio4 1.5657082
graph12                 graph12 1.4689972
orbit53                 orbit53 1.4601410
graph23                 graph23 1.3752149
sixth                     sixth 1.3601353
orbit50                 orbit50 1.3521866
graph21                 graph21 1.3340513
orbit62                 orbit62 1.3250882
graph4                   graph4 1.3037435
orbit19                 orbit19 1.2878383
graph14                 graph14 1.2503444
adhesion               adhesion 1.2473608
orbit45                 orbit45 1.2113526
knn                         knn 1.2017559
ratio1                   ratio1 1.1784973
walktrap_vertex walktrap_vertex 1.1781419
spin_vertex         spin_vertex 1.1372514
graph13                 graph13 1.1364350
graph19                 graph19 1.1096814
orbit38                 orbit38 1.0966845
graph5                   graph5 1.0749979
graph17                 graph17 1.0470438
third                     third 1.0089361
orbit60                 orbit60 0.9805148
ratio6                   ratio6 0.9784667
upto_third           upto_third 0.8798955
ratio3                   ratio3 0.8502254
orbit64                 orbit64 0.8217233
orbit51                 orbit51 0.7966006
graph25                 graph25 0.7017372
orbit20                 orbit20 0.6875137
graph10                 graph10 0.6795613
upto_fourth         upto_fourth 0.6307617
orbit30                 orbit30 0.6275903
orbit5                   orbit5 0.6256863
cohesion               cohesion 0.6084114
orbit29                 orbit29 0.5904558
orbit17                 orbit17 0.5850469
constraint           constraint 0.5747060
membership_s36   membership_s36 0.5677775
orbit46                 orbit46 0.5608671
fifth                     fifth 0.5527530
hubscore               hubscore 0.5418529
orbit37                 orbit37 0.5258569
bet                         bet 0.5214051
orbit27                 orbit27 0.4993704
orbit35                 orbit35 0.4651011
orbit4                   orbit4 0.4646480
bigcom4                 bigcom4 0.3997866
graph15                 graph15 0.3559255
orbit9                   orbit9 0.3509478
orbit49                 orbit49 0.3323007
graph11                 graph11 0.3156061
upto_second         upto_second 0.2816188
bigcom26               bigcom26 0.2781474
graph16                 graph16 0.2673347
membership_s31   membership_s31 0.2619239
bigcom1                 bigcom1 0.2577093
orbit54                 orbit54 0.2503494
orbit63                 orbit63 0.2472572
graph6                   graph6 0.2437784
graph9                   graph9 0.2393276
bigcom28               bigcom28 0.2068551
membership_s27   membership_s27 0.2023913
membership_s22   membership_s22 0.1887248
orbit41                 orbit41 0.1595562
orbit6                   orbit6 0.1553844
orbit24                 orbit24 0.1520681
orbit59                 orbit59 0.1518854
graph3                   graph3 0.1333909
graph1                   graph1 0.1268601
orbit31                 orbit31 0.1227611
orbit40                 orbit40 0.1147296
graph20                 graph20 0.1053147
membership_s21   membership_s21 0.1038895
orbit11                 orbit11 0.0970849
graph0                   graph0 0.0000000
graph2                   graph2 0.0000000
graph7                   graph7 0.0000000
graph8                   graph8 0.0000000
graph18                 graph18 0.0000000
graph22                 graph22 0.0000000
graph24                 graph24 0.0000000
graph26                 graph26 0.0000000
graph27                 graph27 0.0000000
graph28                 graph28 0.0000000
graph29                 graph29 0.0000000
orbit0                   orbit0 0.0000000
orbit1                   orbit1 0.0000000
orbit2                   orbit2 0.0000000
orbit3                   orbit3 0.0000000
orbit7                   orbit7 0.0000000
orbit8                   orbit8 0.0000000
orbit10                 orbit10 0.0000000
orbit12                 orbit12 0.0000000
orbit13                 orbit13 0.0000000
orbit14                 orbit14 0.0000000
orbit15                 orbit15 0.0000000
orbit16                 orbit16 0.0000000
orbit21                 orbit21 0.0000000
orbit22                 orbit22 0.0000000
orbit23                 orbit23 0.0000000
orbit25                 orbit25 0.0000000
orbit26                 orbit26 0.0000000
orbit28                 orbit28 0.0000000
orbit32                 orbit32 0.0000000
orbit33                 orbit33 0.0000000
orbit34                 orbit34 0.0000000
orbit39                 orbit39 0.0000000
orbit42                 orbit42 0.0000000
orbit43                 orbit43 0.0000000
orbit44                 orbit44 0.0000000
orbit47                 orbit47 0.0000000
orbit48                 orbit48 0.0000000
orbit52                 orbit52 0.0000000
orbit55                 orbit55 0.0000000
orbit56                 orbit56 0.0000000
orbit57                 orbit57 0.0000000
orbit58                 orbit58 0.0000000
orbit61                 orbit61 0.0000000
orbit65                 orbit65 0.0000000
orbit66                 orbit66 0.0000000
orbit67                 orbit67 0.0000000
orbit68                 orbit68 0.0000000
orbit69                 orbit69 0.0000000
orbit70                 orbit70 0.0000000
orbit71                 orbit71 0.0000000
orbit72                 orbit72 0.0000000
AP                           AP 0.0000000
ecc                         ecc 0.0000000
eccrad                   eccrad 0.0000000
coreness               coreness 0.0000000
trans                     trans 0.0000000
evcent                   evcent 0.0000000
first                     first 0.0000000
second                   second 0.0000000
selfinter             selfinter 0.0000000
bigcom2                 bigcom2 0.0000000
bigcom3                 bigcom3 0.0000000
bigcom6                 bigcom6 0.0000000
bigcom8                 bigcom8 0.0000000
bigcom9                 bigcom9 0.0000000
bigcom11               bigcom11 0.0000000
bigcom13               bigcom13 0.0000000
bigcom15               bigcom15 0.0000000
bigcom16               bigcom16 0.0000000
bigcom21               bigcom21 0.0000000
bigcom22               bigcom22 0.0000000
bigcom24               bigcom24 0.0000000
bigcom30               bigcom30 0.0000000
bigcom31               bigcom31 0.0000000
bigcom32               bigcom32 0.0000000
bigcom33               bigcom33 0.0000000
bigcom34               bigcom34 0.0000000
bigcom36               bigcom36 0.0000000
bigcom37               bigcom37 0.0000000
bigcom38               bigcom38 0.0000000
bigcom39               bigcom39 0.0000000
bigcom40               bigcom40 0.0000000
bigcom43               bigcom43 0.0000000
bigcom44               bigcom44 0.0000000
bigcom46               bigcom46 0.0000000
bigcom47               bigcom47 0.0000000
bigcom49               bigcom49 0.0000000
bigcom50               bigcom50 0.0000000
bigcom51               bigcom51 0.0000000
bigcom52               bigcom52 0.0000000
bigcom54               bigcom54 0.0000000
bigcom56               bigcom56 0.0000000
bigcom62               bigcom62 0.0000000
bigcom66               bigcom66 0.0000000
bigcom68               bigcom68 0.0000000
bigcom69               bigcom69 0.0000000
bigcom71               bigcom71 0.0000000
bigcom72               bigcom72 0.0000000
bigcom73               bigcom73 0.0000000
bigcom74               bigcom74 0.0000000
bigcom75               bigcom75 0.0000000
bigcom76               bigcom76 0.0000000
bigcom77               bigcom77 0.0000000
bigcom79               bigcom79 0.0000000
bigcom80               bigcom80 0.0000000
bigcom82               bigcom82 0.0000000
bigcom83               bigcom83 0.0000000
bigcom84               bigcom84 0.0000000
bigcom85               bigcom85 0.0000000
bigcom87               bigcom87 0.0000000
bigcom89               bigcom89 0.0000000
bigcom91               bigcom91 0.0000000
bigcom92               bigcom92 0.0000000
bigcom93               bigcom93 0.0000000
bigcom96               bigcom96 0.0000000
bigcom97               bigcom97 0.0000000
bigcom98               bigcom98 0.0000000
bigcom99               bigcom99 0.0000000
bigcom101             bigcom101 0.0000000
bigcom104             bigcom104 0.0000000
bigcom106             bigcom106 0.0000000
bigcom109             bigcom109 0.0000000
bigcom113             bigcom113 0.0000000
bigcom116             bigcom116 0.0000000
bigcom120             bigcom120 0.0000000
bigcom123             bigcom123 0.0000000
bigcom126             bigcom126 0.0000000
bigcom127             bigcom127 0.0000000
bigcom137             bigcom137 0.0000000
bigcom139             bigcom139 0.0000000
bigcom140             bigcom140 0.0000000
bigcom143             bigcom143 0.0000000
bigcom145             bigcom145 0.0000000
bigcom146             bigcom146 0.0000000
bigcom147             bigcom147 0.0000000
bigcom149             bigcom149 0.0000000
bigcom153             bigcom153 0.0000000
bigcom154             bigcom154 0.0000000
bigcom156             bigcom156 0.0000000
bigcom157             bigcom157 0.0000000
bigcom158             bigcom158 0.0000000
bigcom160             bigcom160 0.0000000
bigcom161             bigcom161 0.0000000
bigcom162             bigcom162 0.0000000
bigcom164             bigcom164 0.0000000
bigcom166             bigcom166 0.0000000
bigcom167             bigcom167 0.0000000
bigcom171             bigcom171 0.0000000
bigcom173             bigcom173 0.0000000
bigcom175             bigcom175 0.0000000
bigcom176             bigcom176 0.0000000
bigcom177             bigcom177 0.0000000
bigcom178             bigcom178 0.0000000
bigcom180             bigcom180 0.0000000
bigcom181             bigcom181 0.0000000
bigcom184             bigcom184 0.0000000
bigcom186             bigcom186 0.0000000
bigcom187             bigcom187 0.0000000
bigcom189             bigcom189 0.0000000
bigcom194             bigcom194 0.0000000
bigcom195             bigcom195 0.0000000
bigcom196             bigcom196 0.0000000
bigcom204             bigcom204 0.0000000
bigcom205             bigcom205 0.0000000
bigcom212             bigcom212 0.0000000
bigcom214             bigcom214 0.0000000
bigcom222             bigcom222 0.0000000
bigcom223             bigcom223 0.0000000
bigcom226             bigcom226 0.0000000
bigcom227             bigcom227 0.0000000
bigcom229             bigcom229 0.0000000
bigcom233             bigcom233 0.0000000
bigcom236             bigcom236 0.0000000
bigcom237             bigcom237 0.0000000
bigcom246             bigcom246 0.0000000
bigcom248             bigcom248 0.0000000
bigcom249             bigcom249 0.0000000
bigcom250             bigcom250 0.0000000
bigcom254             bigcom254 0.0000000
bigcom266             bigcom266 0.0000000
bigcom269             bigcom269 0.0000000
bigcom272             bigcom272 0.0000000
bigcom274             bigcom274 0.0000000
bigcom281             bigcom281 0.0000000
bigcom291             bigcom291 0.0000000
bigcom292             bigcom292 0.0000000
bigcom295             bigcom295 0.0000000
bigcom299             bigcom299 0.0000000
bigcom301             bigcom301 0.0000000
bigcom306             bigcom306 0.0000000
bigcom309             bigcom309 0.0000000
bigcom314             bigcom314 0.0000000
bigcom321             bigcom321 0.0000000
bigcom341             bigcom341 0.0000000
bigcom350             bigcom350 0.0000000
bigcom353             bigcom353 0.0000000
bigcom359             bigcom359 0.0000000
bigcom363             bigcom363 0.0000000
bigcom365             bigcom365 0.0000000
bigcom385             bigcom385 0.0000000
bigcom386             bigcom386 0.0000000
bigcom408             bigcom408 0.0000000
bigcom412             bigcom412 0.0000000
bigcom480             bigcom480 0.0000000
membership_s1     membership_s1 0.0000000
membership_s3     membership_s3 0.0000000
membership_s4     membership_s4 0.0000000
membership_s5     membership_s5 0.0000000
membership_s6     membership_s6 0.0000000
membership_s7     membership_s7 0.0000000
membership_s8     membership_s8 0.0000000
membership_s9     membership_s9 0.0000000
membership_s11   membership_s11 0.0000000
membership_s12   membership_s12 0.0000000
membership_s14   membership_s14 0.0000000
membership_s15   membership_s15 0.0000000
membership_s16   membership_s16 0.0000000
membership_s17   membership_s17 0.0000000
membership_s18   membership_s18 0.0000000
membership_s20   membership_s20 0.0000000
membership_s24   membership_s24 0.0000000
membership_s25   membership_s25 0.0000000
membership_s26   membership_s26 0.0000000
membership_s28   membership_s28 0.0000000
membership_s30   membership_s30 0.0000000
membership_s32   membership_s32 0.0000000
membership_s33   membership_s33 0.0000000
membership_s37   membership_s37 0.0000000
pdi                         pdi 0.0000000
[1] "Dataset: low_C Model RF, run: 7 of 10 2015-06-17 23:23:31"
     |      Out-of-bag   |
Tree |      MSE  %Var(y) |
   1 |  0.07355   189.61 |
   2 |  0.07365   189.88 |
   3 |  0.07047   181.68 |
   4 |  0.06505   167.70 |
   5 |  0.06311   162.72 |
   6 |  0.05987   154.36 |
   7 |  0.05774   148.86 |
   8 |  0.05648   145.61 |
   9 |  0.05485   141.41 |
  10 |  0.05345   137.80 |
  11 |  0.05225   134.72 |
  12 |  0.05146   132.66 |
  13 |  0.05128   132.21 |
  14 |  0.05054   130.29 |
  15 |     0.05   128.91 |
  16 |  0.04962   127.93 |
  17 |  0.04907   126.50 |
  18 |  0.04877   125.73 |
  19 |  0.04849   125.02 |
  20 |  0.04817   124.19 |
  21 |  0.04792   123.54 |
  22 |  0.04764   122.81 |
  23 |  0.04733   122.01 |
  24 |  0.04722   121.74 |
  25 |  0.04713   121.51 |
  26 |  0.04706   121.31 |
  27 |  0.04689   120.90 |
  28 |  0.04679   120.63 |
  29 |  0.04651   119.91 |
  30 |  0.04642   119.68 |
  31 |  0.04647   119.81 |
  32 |  0.04641   119.65 |
  33 |  0.04634   119.46 |
  34 |  0.04628   119.32 |
  35 |  0.04611   118.88 |
  36 |  0.04605   118.72 |
  37 |  0.04594   118.44 |
  38 |  0.04583   118.17 |
  39 |  0.04576   117.96 |
  40 |  0.04574   117.93 |
  41 |  0.04561   117.59 |
  42 |  0.04559   117.53 |
  43 |  0.04554   117.40 |
  44 |  0.04552   117.35 |
  45 |  0.04551   117.33 |
  46 |  0.04542   117.10 |
  47 |  0.04536   116.95 |
  48 |   0.0453   116.78 |
  49 |  0.04525   116.66 |
  50 |  0.04522   116.58 |
  51 |  0.04518   116.49 |
  52 |  0.04518   116.48 |
  53 |  0.04518   116.47 |
  54 |  0.04517   116.45 |
  55 |  0.04513   116.36 |
  56 |  0.04509   116.25 |
  57 |  0.04507   116.20 |
  58 |  0.04505   116.14 |
  59 |  0.04501   116.04 |
  60 |  0.04503   116.10 |
  61 |  0.04501   116.04 |
  62 |  0.04498   115.97 |
  63 |  0.04496   115.92 |
  64 |  0.04494   115.86 |
  65 |   0.0449   115.76 |
  66 |  0.04493   115.83 |
  67 |  0.04495   115.89 |
  68 |  0.04494   115.85 |
  69 |  0.04488   115.69 |
  70 |  0.04487   115.68 |
  71 |  0.04487   115.68 |
  72 |  0.04478   115.44 |
  73 |  0.04473   115.32 |
  74 |  0.04471   115.26 |
  75 |  0.04476   115.40 |
  76 |  0.04473   115.31 |
  77 |   0.0447   115.23 |
  78 |  0.04471   115.26 |
  79 |  0.04466   115.13 |
  80 |  0.04463   115.07 |
  81 |  0.04461   115.02 |
  82 |  0.04459   114.95 |
  83 |  0.04456   114.89 |
  84 |  0.04455   114.85 |
  85 |  0.04456   114.89 |
  86 |  0.04456   114.89 |
  87 |  0.04455   114.85 |
  88 |   0.0445   114.74 |
  89 |  0.04453   114.80 |
  90 |  0.04452   114.78 |
  91 |   0.0445   114.73 |
  92 |  0.04447   114.65 |
  93 |  0.04443   114.53 |
  94 |  0.04441   114.50 |
  95 |   0.0444   114.48 |
  96 |  0.04439   114.45 |
  97 |   0.0444   114.47 |
  98 |  0.04441   114.49 |
  99 |  0.04438   114.42 |
 100 |  0.04433   114.28 |
[1] "Random Forest variable coefficients"
                      %IncMSE IncNodePurity
graph5           2.670797e-03  9.505228e-01
graph6           8.774207e-03  1.251309e+00
graph7           3.686355e-04  2.117706e-01
graph8           2.386407e-06  8.727160e-03
graph9           5.243687e-03  1.516842e+00
graph10          1.353951e-02  1.940735e+00
graph11          8.553433e-03  2.069892e+00
graph12          9.628185e-03  1.391432e+00
graph13          7.448493e-03  1.984638e+00
graph14          1.042432e-02  1.378201e+00
graph15          1.104301e-02  1.449443e+00
graph16          7.055232e-03  1.260523e+00
graph17          9.126842e-03  1.654604e+00
graph18          3.037699e-03  2.994901e-01
graph19          8.148866e-03  1.711431e+00
graph20          3.195787e-03  1.224399e+00
graph21          1.181704e-02  1.545569e+00
graph22          5.058010e-04  3.445503e-01
graph23          4.821610e-03  1.559715e+00
graph24          2.750135e-03  2.361188e-01
graph25          1.785012e-03  8.731844e-01
graph26          1.473944e-04  2.403301e-01
graph27          2.114992e-04  1.669407e-01
graph28          5.572677e-05  4.194557e-02
graph29          0.000000e+00  0.000000e+00
orbit0           9.419154e-05  2.083969e-01
orbit1           4.735935e-03  1.191392e+00
orbit2           2.151900e-03  4.726189e-01
orbit3           4.664908e-05  1.545848e-01
orbit4           5.038639e-03  1.097794e+00
orbit5           5.567886e-03  1.044482e+00
orbit6           8.863444e-03  1.537382e+00
orbit7           1.118805e-04  1.536564e-01
orbit8           2.575153e-03  8.806588e-01
orbit9           6.146177e-03  8.384414e-01
orbit10          2.806636e-03  4.992701e-01
orbit11          1.935118e-04  2.228788e-01
orbit12          7.737489e-04  2.344651e-01
orbit13          1.225739e-04  2.563993e-01
orbit14          1.310044e-05  3.988257e-02
orbit15          5.857834e-03  1.142748e+00
orbit16          1.235367e-02  1.763056e+00
orbit17          8.361114e-03  1.118855e+00
orbit18          1.357435e-02  3.720417e+00
orbit19          5.304441e-03  1.484744e+00
orbit20          7.142954e-03  1.314743e+00
orbit21          1.735917e-03  6.957276e-01
orbit22          1.099834e-02  1.408069e+00
orbit23          1.166455e-04  1.121122e-01
orbit24          6.132484e-03  1.563815e+00
orbit25          3.279977e-03  2.547323e-01
orbit26          2.194662e-03  4.132555e-01
orbit27          1.334377e-02  2.151977e+00
orbit28          5.177858e-03  1.206629e+00
orbit29          7.879746e-03  6.259163e-01
orbit30          2.351479e-03  5.292179e-01
orbit31          7.907753e-03  1.339202e+00
orbit32          1.973320e-03  4.399078e-01
orbit33          4.502204e-04  1.842330e-01
orbit34          1.293225e-02  1.402244e+00
orbit35          9.400037e-03  1.328053e+00
orbit36          1.155444e-02  1.549909e+00
orbit37          7.297851e-03  9.777508e-01
orbit38          1.559189e-03  8.705096e-01
orbit39          1.152466e-02  1.801816e+00
orbit40          1.423844e-03  2.647363e-01
orbit41          2.482842e-03  4.022626e-01
orbit42          1.485483e-04  8.848081e-02
orbit43          2.630729e-03  4.047899e-01
orbit44         -1.764061e-05  7.393632e-02
orbit45          7.780857e-03  1.847296e+00
orbit46          4.134621e-03  3.745620e-01
orbit47          4.515309e-04  2.198963e-01
orbit48          9.291905e-04  3.872680e-01
orbit49          2.751232e-03  1.047698e+00
orbit50          6.521100e-04  6.894162e-01
orbit51          4.767649e-03  1.124394e+00
orbit52          3.748527e-03  2.718802e-01
orbit53          8.421385e-04  1.441971e+00
orbit54          8.963349e-04  1.974192e-01
orbit55          6.704280e-06  5.917160e-01
orbit56          5.550320e-03  1.749841e+00
orbit57          2.126671e-04  2.323173e-01
orbit58          1.074178e-04  1.633402e-01
orbit59          4.350230e-03  4.776610e-01
orbit60          1.323530e-03  2.502138e-01
orbit61          0.000000e+00  3.469447e-20
orbit62          1.930671e-03  1.002406e+00
orbit63          1.015663e-04  3.555852e-01
orbit64          1.940093e-04  3.377768e-01
orbit65          2.148290e-04  2.494804e-01
orbit66          9.593933e-05  5.831708e-02
orbit67          1.096351e-05  5.774962e-02
orbit68          1.035002e-04  2.037608e-01
orbit69          8.674179e-05  2.541799e-01
orbit70          3.200705e-05  4.378927e-02
orbit71          0.000000e+00  0.000000e+00
orbit72          0.000000e+00  3.469447e-20
AP               1.805985e-05  7.450809e-02
bet              4.724233e-03  1.716831e+00
ecc              1.648232e-04  2.346024e-01
eccrad           1.357292e-04  3.179911e-01
close            7.888063e-03  1.284185e+00
constraint       8.351288e-03  1.000612e+00
coreness         1.460139e-03  5.570378e-01
knn              1.216308e-02  1.670958e+00
hubscore         3.666979e-03  1.437549e+00
pagerank         9.448889e-03  5.405113e+00
trans            3.471976e-04  2.609807e-01
evcent           4.019242e-03  1.180641e+00
first            1.719512e-03  2.383076e-01
upto_second      6.505582e-03  1.198065e+00
upto_third       5.531041e-03  1.218486e+00
upto_fourth      7.426221e-03  1.272718e+00
upto_fifth       9.181057e-03  2.023620e+00
upto_sixth       7.495792e-03  1.851085e+00
second           5.066283e-03  9.478562e-01
third            7.606208e-03  2.000688e+00
fourth           1.636574e-02  4.419352e+00
fifth            3.714120e-03  1.703042e+00
sixth            7.073145e-03  2.042768e+00
ratio1           9.823172e-03  2.168875e+00
ratio2           8.453601e-03  4.526629e+00
ratio3           5.434007e-03  2.135188e+00
ratio4           1.348323e-02  2.342065e+00
ratio5           7.726870e-03  4.476808e+00
ratio6           1.061372e-02  2.277196e+00
selfinter        3.896881e-05  2.287241e-01
walktrap_vertex  1.186224e-03  6.335791e-01
bigcom1          1.113406e-03  4.727580e-01
bigcom2          0.000000e+00  0.000000e+00
bigcom3          3.167448e-05  2.702543e-01
bigcom4         -2.250934e-05  6.837354e-02
bigcom6          0.000000e+00  0.000000e+00
bigcom8          2.880183e-04  4.092992e-01
bigcom9          2.558905e-05  2.153338e-01
bigcom11        -8.560514e-05  2.604331e-01
bigcom13         0.000000e+00  0.000000e+00
bigcom15         0.000000e+00  0.000000e+00
bigcom16         0.000000e+00  0.000000e+00
bigcom21         1.171329e-04  3.227550e-01
bigcom22         3.496723e-05  5.628758e-01
bigcom24         0.000000e+00  0.000000e+00
bigcom26         9.674238e-06  5.466589e-01
bigcom28         5.061561e-04  5.461403e-01
bigcom30         0.000000e+00  0.000000e+00
bigcom31         0.000000e+00  0.000000e+00
bigcom32         0.000000e+00  0.000000e+00
bigcom33         0.000000e+00  0.000000e+00
bigcom34         0.000000e+00  0.000000e+00
bigcom36         0.000000e+00  2.220446e-18
bigcom37        -8.694506e-06  4.310502e-01
bigcom38        -5.184378e-05  2.212397e-01
bigcom39         0.000000e+00  0.000000e+00
bigcom40        -2.732566e-05  3.043294e-01
bigcom43         0.000000e+00  0.000000e+00
bigcom44         3.439958e-04  3.376596e-01
bigcom46         0.000000e+00  0.000000e+00
bigcom47         0.000000e+00  0.000000e+00
bigcom49         0.000000e+00  0.000000e+00
bigcom50         0.000000e+00  0.000000e+00
bigcom51         0.000000e+00  0.000000e+00
bigcom52         0.000000e+00  0.000000e+00
bigcom54         0.000000e+00  0.000000e+00
bigcom56         0.000000e+00  0.000000e+00
bigcom62         0.000000e+00  0.000000e+00
bigcom66         0.000000e+00  0.000000e+00
bigcom68         0.000000e+00  0.000000e+00
bigcom69         3.148937e-06  3.811903e-01
bigcom71         0.000000e+00  0.000000e+00
bigcom72         0.000000e+00  0.000000e+00
bigcom73         0.000000e+00  0.000000e+00
bigcom74         0.000000e+00  0.000000e+00
bigcom75         0.000000e+00  0.000000e+00
bigcom76         0.000000e+00  0.000000e+00
bigcom77         0.000000e+00  0.000000e+00
bigcom79         0.000000e+00  0.000000e+00
bigcom80        -1.565447e-05  3.917686e-01
bigcom82         0.000000e+00  0.000000e+00
bigcom83         0.000000e+00  0.000000e+00
bigcom84         0.000000e+00  0.000000e+00
bigcom85         0.000000e+00  0.000000e+00
bigcom87         0.000000e+00  0.000000e+00
bigcom89         0.000000e+00  0.000000e+00
bigcom91         0.000000e+00  0.000000e+00
bigcom92         0.000000e+00  0.000000e+00
bigcom93        -2.203684e-05  4.759759e-01
bigcom96         0.000000e+00  0.000000e+00
bigcom97         0.000000e+00  0.000000e+00
bigcom98         0.000000e+00  0.000000e+00
bigcom99         0.000000e+00  0.000000e+00
bigcom101        0.000000e+00  0.000000e+00
bigcom104        0.000000e+00  0.000000e+00
bigcom106        0.000000e+00  0.000000e+00
bigcom109        0.000000e+00  0.000000e+00
bigcom113        0.000000e+00  0.000000e+00
bigcom116        0.000000e+00  0.000000e+00
bigcom120        0.000000e+00  0.000000e+00
bigcom123        0.000000e+00  0.000000e+00
bigcom126       -1.033343e-05  4.266317e-01
bigcom127        0.000000e+00  0.000000e+00
bigcom137        0.000000e+00  0.000000e+00
bigcom139        0.000000e+00  0.000000e+00
bigcom140        0.000000e+00  0.000000e+00
bigcom143        0.000000e+00  0.000000e+00
bigcom145        0.000000e+00  0.000000e+00
bigcom146        0.000000e+00  0.000000e+00
bigcom147       -1.486247e-05  5.353278e-01
bigcom149        0.000000e+00  0.000000e+00
bigcom153        0.000000e+00  0.000000e+00
bigcom154        0.000000e+00  0.000000e+00
bigcom156        0.000000e+00  0.000000e+00
bigcom157        0.000000e+00  0.000000e+00
bigcom158       -1.976421e-05  5.648131e-01
bigcom160        0.000000e+00  0.000000e+00
bigcom161        0.000000e+00  0.000000e+00
bigcom162       -1.424931e-05  7.780011e-01
bigcom164        0.000000e+00  0.000000e+00
bigcom166        0.000000e+00  0.000000e+00
bigcom167        0.000000e+00  0.000000e+00
bigcom171        0.000000e+00  0.000000e+00
bigcom173        0.000000e+00  0.000000e+00
bigcom175        8.207008e-06  6.224760e-01
bigcom176        0.000000e+00  0.000000e+00
bigcom177       -3.792103e-05  5.773706e-01
bigcom178        0.000000e+00  0.000000e+00
bigcom180        0.000000e+00  0.000000e+00
bigcom181        0.000000e+00  0.000000e+00
bigcom184        0.000000e+00  1.387779e-19
bigcom186        0.000000e+00  0.000000e+00
bigcom187        0.000000e+00  0.000000e+00
bigcom189        0.000000e+00  0.000000e+00
bigcom194        0.000000e+00  0.000000e+00
bigcom195        0.000000e+00  0.000000e+00
bigcom196        0.000000e+00  0.000000e+00
bigcom204        0.000000e+00  0.000000e+00
bigcom205        0.000000e+00  0.000000e+00
bigcom212       -6.749770e-06  4.653013e-01
bigcom214        0.000000e+00  0.000000e+00
bigcom222        0.000000e+00  0.000000e+00
bigcom223        0.000000e+00  0.000000e+00
bigcom226        0.000000e+00  0.000000e+00
bigcom227        0.000000e+00  0.000000e+00
bigcom229        0.000000e+00  0.000000e+00
bigcom233        0.000000e+00  0.000000e+00
bigcom236        0.000000e+00  0.000000e+00
bigcom237        0.000000e+00  0.000000e+00
bigcom246        0.000000e+00  6.938894e-20
bigcom248        0.000000e+00  0.000000e+00
bigcom249        0.000000e+00  0.000000e+00
bigcom250        0.000000e+00  5.204170e-20
bigcom254        0.000000e+00  0.000000e+00
bigcom266        0.000000e+00  0.000000e+00
bigcom269        0.000000e+00  0.000000e+00
bigcom272        0.000000e+00  0.000000e+00
bigcom274        0.000000e+00  0.000000e+00
bigcom281        0.000000e+00  0.000000e+00
bigcom291        0.000000e+00  0.000000e+00
bigcom292        0.000000e+00  0.000000e+00
bigcom295        0.000000e+00  0.000000e+00
bigcom299        0.000000e+00  0.000000e+00
bigcom301        1.036878e-04  9.829719e-01
bigcom306        0.000000e+00  0.000000e+00
bigcom309        0.000000e+00  0.000000e+00
bigcom314        0.000000e+00  0.000000e+00
bigcom321        4.858068e-05  4.636823e-01
bigcom341        0.000000e+00  0.000000e+00
bigcom350        0.000000e+00  0.000000e+00
bigcom353        0.000000e+00  0.000000e+00
bigcom359        0.000000e+00  0.000000e+00
bigcom363       -2.151333e-05  5.588086e-01
bigcom365        0.000000e+00  0.000000e+00
bigcom385        0.000000e+00  0.000000e+00
bigcom386        0.000000e+00  0.000000e+00
bigcom408        0.000000e+00  0.000000e+00
bigcom412        0.000000e+00  0.000000e+00
bigcom480        0.000000e+00  0.000000e+00
spin_vertex      4.820916e-04  8.596704e-01
membership_s1    1.826144e-04  4.091587e-01
membership_s3    0.000000e+00  0.000000e+00
membership_s4    7.749763e-05  3.196947e-01
membership_s5    2.829587e-05  1.269034e-01
membership_s6    3.863217e-04  3.274823e-01
membership_s7    7.267756e-05  3.231954e-01
membership_s8   -4.243952e-05  2.136978e-01
membership_s9   -3.417049e-05  1.536953e-01
membership_s11   0.000000e+00  0.000000e+00
membership_s12   0.000000e+00  3.469447e-20
membership_s14   0.000000e+00  2.081668e-19
membership_s15  -8.741436e-06  1.327797e-02
membership_s16   0.000000e+00  0.000000e+00
membership_s17   0.000000e+00  0.000000e+00
membership_s18   0.000000e+00  1.387779e-19
membership_s20   0.000000e+00  0.000000e+00
membership_s21  -5.149976e-05  4.625967e-01
membership_s22   1.141889e-04  6.083836e-01
membership_s24  -1.597161e-06  3.413782e-02
membership_s25   0.000000e+00  0.000000e+00
membership_s26   0.000000e+00  3.469447e-20
membership_s27   1.996623e-05  3.972353e-01
membership_s28   1.322117e-04  4.575138e-01
membership_s30   1.977666e-04  4.198698e-01
membership_s31   1.098174e-04  3.759228e-01
membership_s32   2.012893e-04  3.079581e-01
membership_s33  -4.568992e-05  2.749007e-01
membership_s36   9.889730e-04  5.478363e-01
membership_s37  -1.214579e-05  2.127254e-01
V1               9.643118e-03  4.807368e+00
V2               7.220370e-03  5.443609e+00
pdi              2.522982e-05  2.209659e-01
adhesion         1.278020e-02  3.389788e+00
cohesion         1.099846e-02  3.293366e+00
inner            6.723995e-03  3.548115e+00
outer            2.933453e-03  3.946516e+00
ioratio          5.788402e-03  3.553336e+00
comsize          7.018113e-03  4.560457e+00
[1] "Dataset: low_C Model GLM, run: 7 of 10 2015-06-17 23:26:00"
[1] "glmnet variable coefficients"
                     [,1]          [,2]
(Intercept)     -3.167125  9.609240e-01
graph0           0.000000  6.035606e-03
graph1           0.000000 -7.163917e-05
graph2           0.000000  1.519217e-02
graph3           0.000000  3.458559e-07
graph4           0.000000  0.000000e+00
graph5           0.000000 -1.638279e-03
graph6           0.000000  0.000000e+00
graph7           0.000000  8.587507e-05
graph8           0.000000 -4.870004e-02
graph9           0.000000  2.811040e-08
graph10          0.000000  0.000000e+00
graph11          0.000000  3.684508e-11
graph12          0.000000  0.000000e+00
graph13          0.000000  0.000000e+00
graph14          0.000000  0.000000e+00
graph15          0.000000 -7.688623e-05
graph16          0.000000 -9.575522e-08
graph17          0.000000  3.518134e-06
graph18          0.000000  9.994809e-06
graph19          0.000000 -1.562234e-06
graph20          0.000000  7.855769e-05
graph21          0.000000  0.000000e+00
graph22          0.000000  2.605981e-07
graph23          0.000000 -1.086859e-05
graph24          0.000000 -1.252153e-04
graph25          0.000000  9.591488e-06
graph26          0.000000  0.000000e+00
graph27          0.000000  1.015498e-03
graph28          0.000000 -4.743592e-04
graph29          0.000000 -2.560065e-01
orbit0           0.000000  1.331882e-02
orbit1           0.000000 -5.084029e-05
orbit2           0.000000 -4.375955e-03
orbit3           0.000000  1.744793e-02
orbit4           0.000000  1.021569e-06
orbit5           0.000000  0.000000e+00
orbit6           0.000000  0.000000e+00
orbit7           0.000000 -2.873445e-02
orbit8           0.000000 -2.185925e-03
orbit9           0.000000  2.428627e-06
orbit10          0.000000  0.000000e+00
orbit11          0.000000 -7.375060e-03
orbit12          0.000000  2.693456e-05
orbit13          0.000000  3.308357e-01
orbit14          0.000000 -3.978704e-02
orbit15          0.000000  2.229055e-08
orbit16          0.000000  1.346794e-05
orbit17          0.000000  3.404175e-07
orbit18          0.000000 -7.470683e-10
orbit19          0.000000  0.000000e+00
orbit20          0.000000 -2.164007e-08
orbit21          0.000000 -4.877512e-05
orbit22          0.000000  9.102818e-12
orbit23          0.000000  3.790147e-02
orbit24          0.000000  0.000000e+00
orbit25          0.000000 -2.418811e-06
orbit26          0.000000  0.000000e+00
orbit27          0.000000  1.021459e-05
orbit28          0.000000 -1.978206e-05
orbit29          0.000000 -2.190191e-05
orbit30          0.000000 -7.519151e-05
orbit31          0.000000  0.000000e+00
orbit32          0.000000  3.659842e-08
orbit33          0.000000 -2.832749e-02
orbit34          0.000000 -8.446416e-05
orbit35          0.000000 -5.569232e-07
orbit36          0.000000 -4.081747e-06
orbit37          0.000000 -3.383690e-08
orbit38          0.000000 -4.473069e-04
orbit39          0.000000  3.942315e-06
orbit40          0.000000  2.174774e-06
orbit41          0.000000  1.190193e-05
orbit42          0.000000 -1.227066e-01
orbit43          0.000000  9.892308e-06
orbit44          0.000000  1.897232e-01
orbit45          0.000000 -4.258450e-07
orbit46          0.000000 -5.600686e-05
orbit47          0.000000  0.000000e+00
orbit48          0.000000  2.210580e-05
orbit49          0.000000  5.152804e-05
orbit50          0.000000  6.985565e-03
orbit51          0.000000 -1.443521e-04
orbit52          0.000000  5.739966e-04
orbit53          0.000000  5.689129e-03
orbit54          0.000000  1.755667e-06
orbit55          0.000000  3.104256e-02
orbit56          0.000000  1.735122e-06
orbit57          0.000000 -2.040691e-04
orbit58          0.000000  3.838941e-01
orbit59          0.000000 -1.097474e-04
orbit60          0.000000 -3.658251e-03
orbit61          0.000000  8.629834e-03
orbit62          0.000000  1.224759e-03
orbit63          0.000000 -1.990329e-03
orbit64          0.000000 -1.411933e-03
orbit65          0.000000 -1.035028e-04
orbit66          0.000000  1.626966e-03
orbit67          0.000000 -9.080967e-02
orbit68          0.000000  4.637803e-04
orbit69          0.000000  2.083217e-01
orbit70          0.000000 -3.242603e-04
orbit71          0.000000 -9.577113e-01
orbit72          0.000000 -2.477450e-01
AP               0.000000 -1.894814e-01
bet              0.000000 -5.234172e-06
ecc              0.000000 -1.897158e-02
eccrad           0.000000 -8.679248e-02
close            0.000000 -8.712492e-03
constraint       0.000000  1.194913e-01
coreness         0.000000 -1.249149e-01
knn              0.000000 -2.555323e-04
hubscore         0.000000  5.950067e+00
pagerank         0.000000 -1.127803e+00
trans            0.000000 -6.762477e-03
evcent           0.000000  1.003110e+00
first            0.000000  8.773694e-03
upto_second      0.000000 -8.114240e-05
upto_third       0.000000 -3.051524e-05
upto_fourth      0.000000  0.000000e+00
upto_fifth       0.000000 -1.243319e-04
upto_sixth       0.000000 -1.567579e-04
second           0.000000 -4.110067e-05
third            0.000000 -2.362241e-05
fourth           0.000000  7.903337e-05
fifth            0.000000 -3.047447e-07
sixth            0.000000  1.362937e-04
ratio1           0.000000 -1.766325e-04
ratio2           0.000000 -2.397111e-05
ratio3           0.000000 -4.687523e-03
ratio4           0.000000  3.518046e-03
ratio5           0.000000 -1.990734e-01
ratio6           0.000000 -1.875762e-04
selfinter        0.000000  1.124860e-02
walktrap_vertex  0.000000 -2.218004e-01
bigcom1          0.000000  3.055853e-01
bigcom2          0.000000 -9.370338e-01
bigcom3          0.000000  1.857862e-04
bigcom4          0.000000  8.738068e-03
bigcom6          0.000000 -7.336131e-01
bigcom8          0.000000  1.743557e-01
bigcom9          0.000000  3.799280e-01
bigcom11         0.000000  9.628869e-01
bigcom13         0.000000 -1.148190e+00
bigcom15         0.000000 -1.260737e+00
bigcom16         0.000000 -1.304071e+00
bigcom21         0.000000  2.049627e-01
bigcom22         0.000000  5.978650e-01
bigcom24         0.000000 -9.362105e-01
bigcom26         0.000000  9.814183e-01
bigcom28         0.000000  4.560994e-01
bigcom30         0.000000 -1.466794e+00
bigcom31         0.000000 -4.394263e-01
bigcom32         0.000000 -1.019152e+00
bigcom33         0.000000 -9.232424e-01
bigcom34         0.000000 -5.004621e-01
bigcom36         0.000000 -1.031529e+00
bigcom37         0.000000  1.322399e+00
bigcom38         0.000000  3.079260e-01
bigcom39         0.000000 -8.138831e-01
bigcom40         0.000000 -6.468484e-03
bigcom43         0.000000 -1.006345e+00
bigcom44         0.000000  9.547524e-02
bigcom46         0.000000 -9.633443e-01
bigcom47         0.000000 -4.312478e-01
bigcom49         0.000000 -1.156757e+00
bigcom50         0.000000 -1.055882e+00
bigcom51         0.000000 -7.100737e-01
bigcom52         0.000000 -7.240946e-01
bigcom54         0.000000 -7.186014e-01
bigcom56         0.000000 -8.801620e-01
bigcom62         0.000000 -6.194690e-01
bigcom66         0.000000 -6.733132e-01
bigcom68         0.000000 -8.730894e-01
bigcom69         0.000000  1.024143e+00
bigcom71         0.000000 -1.332661e+00
bigcom72         0.000000 -1.075361e+00
bigcom73         0.000000 -4.505988e-01
bigcom74         0.000000 -1.027724e+00
bigcom75         0.000000 -3.752879e-01
bigcom76         0.000000 -9.613657e-01
bigcom77         0.000000 -7.363011e-01
bigcom79         0.000000 -8.308322e-01
bigcom80         0.000000  2.157362e+00
bigcom82         0.000000 -9.262078e-01
bigcom83         0.000000 -1.733534e+00
bigcom84         0.000000 -7.665773e-01
bigcom85         0.000000 -7.244365e-01
bigcom87         0.000000 -6.962393e-01
bigcom89         0.000000 -7.876786e-01
bigcom91         0.000000 -5.740593e-01
bigcom92         0.000000 -1.171137e+00
bigcom93         0.000000  9.069652e-01
bigcom96         0.000000 -4.897419e-01
bigcom97         0.000000 -8.633300e-01
bigcom98         0.000000 -9.675585e-01
bigcom99         0.000000 -1.164098e+00
bigcom101        0.000000 -5.091281e-01
bigcom104        0.000000 -1.063897e+00
bigcom106        0.000000 -5.705930e-01
bigcom109        0.000000 -7.895806e-01
bigcom113        0.000000 -5.902452e-01
bigcom116        0.000000 -9.379052e-01
bigcom120        0.000000 -2.995834e-01
bigcom123        0.000000 -6.878339e-01
bigcom126        0.000000  2.117036e+00
bigcom127        0.000000  0.000000e+00
bigcom137        0.000000 -7.376431e-01
bigcom139        0.000000 -5.821490e-01
bigcom140        0.000000 -8.491515e-01
bigcom143        0.000000 -6.164312e-01
bigcom145        0.000000 -7.149196e-01
bigcom146        0.000000 -8.609931e-01
bigcom147        0.000000  1.695008e+00
bigcom149        0.000000 -1.348935e-01
bigcom153        0.000000 -8.063323e-01
bigcom154        0.000000 -1.164842e+00
bigcom156        0.000000 -7.325575e-01
bigcom157        0.000000  0.000000e+00
bigcom158        0.000000  2.153523e+00
bigcom160        0.000000 -7.408300e-01
bigcom161        0.000000 -3.912502e-01
bigcom162        0.000000  3.173619e+00
bigcom164        0.000000 -7.479833e-01
bigcom166        0.000000 -7.855434e-01
bigcom167        0.000000 -8.756697e-01
bigcom171        0.000000 -4.083525e-01
bigcom173        0.000000 -6.883820e-01
bigcom175        0.000000  1.548962e+00
bigcom176        0.000000 -6.945825e-01
bigcom177        0.000000  3.007764e+00
bigcom178        0.000000 -9.364270e-01
bigcom180        0.000000 -6.125438e-01
bigcom181        0.000000 -7.838266e-01
bigcom184        0.000000 -7.536077e-01
bigcom186        0.000000 -8.198834e-01
bigcom187        0.000000 -1.102684e+00
bigcom189        0.000000 -9.021782e-01
bigcom194        0.000000 -9.248719e-01
bigcom195        0.000000 -8.494823e-01
bigcom196        0.000000 -5.971744e-01
bigcom204        0.000000 -1.124366e+00
bigcom205        0.000000 -1.023746e+00
bigcom212        0.000000  1.944836e+00
bigcom214        0.000000 -1.005853e+00
bigcom222        0.000000 -8.054222e-01
bigcom223        0.000000  0.000000e+00
bigcom226        0.000000  0.000000e+00
bigcom227        0.000000 -8.058503e-01
bigcom229        0.000000 -7.611112e-01
bigcom233        0.000000 -3.919585e-01
bigcom236        0.000000 -7.320140e-01
bigcom237        0.000000 -3.088948e-01
bigcom246        0.000000 -9.183377e-01
bigcom248        0.000000 -9.766292e-01
bigcom249        0.000000 -2.880785e-01
bigcom250        0.000000 -1.114999e+00
bigcom254        0.000000 -9.299201e-01
bigcom266        0.000000 -6.314709e-01
bigcom269        0.000000 -1.130320e+00
bigcom272        0.000000 -8.947485e-01
bigcom274        0.000000 -6.286598e-01
bigcom281        0.000000 -1.124633e+00
bigcom291        0.000000 -5.496967e-01
bigcom292        0.000000 -6.545395e-01
bigcom295        0.000000  0.000000e+00
bigcom299        0.000000 -6.506731e-01
bigcom301        0.000000  3.297998e+00
bigcom306        0.000000 -7.175403e-01
bigcom309        0.000000 -8.286935e-01
bigcom314        0.000000 -7.957071e-01
bigcom321        0.000000  7.400905e-01
bigcom341        0.000000 -5.708137e-01
bigcom350        0.000000  0.000000e+00
bigcom353        0.000000 -6.841053e-01
bigcom359        0.000000 -1.139024e+00
bigcom363        0.000000  3.073800e+00
bigcom365        0.000000 -1.189002e-01
bigcom385        0.000000 -6.844906e-01
bigcom386        0.000000 -1.683206e+00
bigcom408        0.000000 -7.858948e-01
bigcom412        0.000000 -9.333583e-01
bigcom480        0.000000 -8.623557e-01
spin_vertex      0.000000 -8.567335e-02
membership_s1    0.000000 -1.854618e-01
membership_s3    0.000000 -1.253467e+00
membership_s4    0.000000 -2.366290e-02
membership_s5    0.000000 -4.454899e-01
membership_s6    0.000000  5.782340e-02
membership_s7    0.000000 -1.395080e-01
membership_s8    0.000000  1.044834e+00
membership_s9    0.000000  5.070293e-01
membership_s11   0.000000 -1.154943e+00
membership_s12   0.000000 -1.411326e+00
membership_s14   0.000000 -1.196692e+00
membership_s15   0.000000 -5.035516e-01
membership_s16   0.000000 -1.153884e+00
membership_s17   0.000000 -1.112118e+00
membership_s18   0.000000 -1.792158e+00
membership_s20   0.000000 -9.527711e-01
membership_s21   0.000000  1.830004e-01
membership_s22   0.000000  1.220272e+00
membership_s24   0.000000 -9.446420e-01
membership_s25   0.000000 -9.792022e-01
membership_s26   0.000000 -4.539346e+00
membership_s27   0.000000  6.943170e-02
membership_s28   0.000000  9.456800e-01
membership_s30   0.000000  9.250900e-02
membership_s31   0.000000  8.636200e-02
membership_s32   0.000000  8.045894e-02
membership_s33   0.000000  1.269722e+00
membership_s36   0.000000  3.754505e-01
membership_s37   0.000000 -4.902802e-02
V1               0.000000 -6.607296e-01
V2               0.000000  3.201819e-03
pdi              0.000000  9.245039e+02
adhesion         0.000000  0.000000e+00
cohesion         0.000000  0.000000e+00
inner            0.000000  1.064775e-05
outer            0.000000  6.162036e-06
ioratio          0.000000 -8.202365e-02
comsize          0.000000 -1.931876e-04
[1] "Dataset: low_C Model GBM, run: 8 of 10 2015-06-17 23:26:38"
Iter   TrainDeviance   ValidDeviance   StepSize   Improve
     1        0.3324            -nan     0.0100   -0.0000
     2        0.3317            -nan     0.0100   -0.0000
     3        0.3311            -nan     0.0100   -0.0000
     4        0.3304            -nan     0.0100   -0.0001
     5        0.3295            -nan     0.0100   -0.0001
     6        0.3289            -nan     0.0100    0.0001
     7        0.3281            -nan     0.0100   -0.0000
     8        0.3273            -nan     0.0100   -0.0001
     9        0.3266            -nan     0.0100   -0.0001
    10        0.3260            -nan     0.0100   -0.0000
    20        0.3199            -nan     0.0100   -0.0001
    25        0.3162            -nan     0.0100   -0.0000

[1] "GBM variable coefficients"
                            var    rel.inf
V1                           V1 6.16643871
fourth                   fourth 4.49742865
ratio5                   ratio5 4.24257221
pagerank               pagerank 3.50894499
outer                     outer 3.28957543
V2                           V2 2.97356402
ratio4                   ratio4 2.88261714
comsize                 comsize 2.78374059
orbit36                 orbit36 2.56540643
bet                         bet 2.28020021
orbit62                 orbit62 2.20446878
graph13                 graph13 2.18718027
orbit18                 orbit18 1.95809432
orbit53                 orbit53 1.92031639
graph15                 graph15 1.89518542
orbit37                 orbit37 1.89431396
ratio1                   ratio1 1.72414749
ratio2                   ratio2 1.55176819
ioratio                 ioratio 1.52270387
hubscore               hubscore 1.45263875
close                     close 1.44085166
inner                     inner 1.42107836
orbit30                 orbit30 1.31306139
upto_fourth         upto_fourth 1.29824028
graph25                 graph25 1.27872315
graph10                 graph10 1.22868758
graph4                   graph4 1.21790976
graph12                 graph12 1.20851485
orbit50                 orbit50 1.17467267
graph14                 graph14 1.16547001
graph23                 graph23 1.15036382
graph11                 graph11 1.10266044
upto_third           upto_third 1.06033686
graph5                   graph5 1.04348342
graph1                   graph1 0.98250452
cohesion               cohesion 0.95931975
graph6                   graph6 0.95477857
third                     third 0.93353620
membership_s22   membership_s22 0.93242463
orbit28                 orbit28 0.88007741
adhesion               adhesion 0.84010469
orbit20                 orbit20 0.82913561
bigcom22               bigcom22 0.82195161
orbit24                 orbit24 0.81666241
orbit35                 orbit35 0.80782905
spin_vertex         spin_vertex 0.80136959
graph3                   graph3 0.78814480
orbit5                   orbit5 0.77310097
ratio6                   ratio6 0.75537309
graph20                 graph20 0.69361276
graph17                 graph17 0.66129501
ratio3                   ratio3 0.65348504
graph21                 graph21 0.63801024
orbit33                 orbit33 0.63712327
constraint           constraint 0.63459729
orbit4                   orbit4 0.61209527
orbit1                   orbit1 0.59409314
orbit52                 orbit52 0.54747772
orbit38                 orbit38 0.49665438
graph19                 graph19 0.49470211
membership_s36   membership_s36 0.48238974
graph26                 graph26 0.44857355
graph16                 graph16 0.44573584
orbit10                 orbit10 0.42399877
orbit58                 orbit58 0.41793387
orbit64                 orbit64 0.40481709
bigcom1                 bigcom1 0.39974457
upto_sixth           upto_sixth 0.38621314
membership_s4     membership_s4 0.37168213
orbit51                 orbit51 0.37093075
graph9                   graph9 0.36778047
knn                         knn 0.36180388
orbit16                 orbit16 0.36138032
ecc                         ecc 0.32196532
orbit45                 orbit45 0.31478618
orbit25                 orbit25 0.30694145
orbit49                 orbit49 0.29483153
orbit46                 orbit46 0.29185168
orbit40                 orbit40 0.25706011
orbit27                 orbit27 0.25309445
evcent                   evcent 0.25186771
orbit29                 orbit29 0.25086888
sixth                     sixth 0.24449100
bigcom26               bigcom26 0.23660107
graph0                   graph0 0.20471488
bigcom28               bigcom28 0.15717689
membership_s27   membership_s27 0.15448057
graph2                   graph2 0.14421423
walktrap_vertex walktrap_vertex 0.14014268
membership_s1     membership_s1 0.13213812
orbit65                 orbit65 0.12581150
membership_s28   membership_s28 0.12345333
membership_s21   membership_s21 0.10934526
orbit32                 orbit32 0.10811553
graph18                 graph18 0.10003642
fifth                     fifth 0.08820787
graph7                   graph7 0.00000000
graph8                   graph8 0.00000000
graph22                 graph22 0.00000000
graph24                 graph24 0.00000000
graph27                 graph27 0.00000000
graph28                 graph28 0.00000000
graph29                 graph29 0.00000000
orbit0                   orbit0 0.00000000
orbit2                   orbit2 0.00000000
orbit3                   orbit3 0.00000000
orbit6                   orbit6 0.00000000
orbit7                   orbit7 0.00000000
orbit8                   orbit8 0.00000000
orbit9                   orbit9 0.00000000
orbit11                 orbit11 0.00000000
orbit12                 orbit12 0.00000000
orbit13                 orbit13 0.00000000
orbit14                 orbit14 0.00000000
orbit15                 orbit15 0.00000000
orbit17                 orbit17 0.00000000
orbit19                 orbit19 0.00000000
orbit21                 orbit21 0.00000000
orbit22                 orbit22 0.00000000
orbit23                 orbit23 0.00000000
orbit26                 orbit26 0.00000000
orbit31                 orbit31 0.00000000
orbit34                 orbit34 0.00000000
orbit39                 orbit39 0.00000000
orbit41                 orbit41 0.00000000
orbit42                 orbit42 0.00000000
orbit43                 orbit43 0.00000000
orbit44                 orbit44 0.00000000
orbit47                 orbit47 0.00000000
orbit48                 orbit48 0.00000000
orbit54                 orbit54 0.00000000
orbit55                 orbit55 0.00000000
orbit56                 orbit56 0.00000000
orbit57                 orbit57 0.00000000
orbit59                 orbit59 0.00000000
orbit60                 orbit60 0.00000000
orbit61                 orbit61 0.00000000
orbit63                 orbit63 0.00000000
orbit66                 orbit66 0.00000000
orbit67                 orbit67 0.00000000
orbit68                 orbit68 0.00000000
orbit69                 orbit69 0.00000000
orbit70                 orbit70 0.00000000
orbit71                 orbit71 0.00000000
orbit72                 orbit72 0.00000000
AP                           AP 0.00000000
eccrad                   eccrad 0.00000000
coreness               coreness 0.00000000
trans                     trans 0.00000000
first                     first 0.00000000
upto_second         upto_second 0.00000000
upto_fifth           upto_fifth 0.00000000
second                   second 0.00000000
selfinter             selfinter 0.00000000
bigcom2                 bigcom2 0.00000000
bigcom3                 bigcom3 0.00000000
bigcom4                 bigcom4 0.00000000
bigcom6                 bigcom6 0.00000000
bigcom8                 bigcom8 0.00000000
bigcom9                 bigcom9 0.00000000
bigcom11               bigcom11 0.00000000
bigcom13               bigcom13 0.00000000
bigcom15               bigcom15 0.00000000
bigcom16               bigcom16 0.00000000
bigcom21               bigcom21 0.00000000
bigcom24               bigcom24 0.00000000
bigcom30               bigcom30 0.00000000
bigcom31               bigcom31 0.00000000
bigcom32               bigcom32 0.00000000
bigcom33               bigcom33 0.00000000
bigcom34               bigcom34 0.00000000
bigcom36               bigcom36 0.00000000
bigcom37               bigcom37 0.00000000
bigcom38               bigcom38 0.00000000
bigcom39               bigcom39 0.00000000
bigcom40               bigcom40 0.00000000
bigcom43               bigcom43 0.00000000
bigcom44               bigcom44 0.00000000
bigcom46               bigcom46 0.00000000
bigcom47               bigcom47 0.00000000
bigcom49               bigcom49 0.00000000
bigcom50               bigcom50 0.00000000
bigcom51               bigcom51 0.00000000
bigcom52               bigcom52 0.00000000
bigcom54               bigcom54 0.00000000
bigcom56               bigcom56 0.00000000
bigcom62               bigcom62 0.00000000
bigcom66               bigcom66 0.00000000
bigcom68               bigcom68 0.00000000
bigcom69               bigcom69 0.00000000
bigcom71               bigcom71 0.00000000
bigcom72               bigcom72 0.00000000
bigcom73               bigcom73 0.00000000
bigcom74               bigcom74 0.00000000
bigcom75               bigcom75 0.00000000
bigcom76               bigcom76 0.00000000
bigcom77               bigcom77 0.00000000
bigcom79               bigcom79 0.00000000
bigcom80               bigcom80 0.00000000
bigcom82               bigcom82 0.00000000
bigcom83               bigcom83 0.00000000
bigcom84               bigcom84 0.00000000
bigcom85               bigcom85 0.00000000
bigcom87               bigcom87 0.00000000
bigcom89               bigcom89 0.00000000
bigcom91               bigcom91 0.00000000
bigcom92               bigcom92 0.00000000
bigcom93               bigcom93 0.00000000
bigcom96               bigcom96 0.00000000
bigcom97               bigcom97 0.00000000
bigcom98               bigcom98 0.00000000
bigcom99               bigcom99 0.00000000
bigcom101             bigcom101 0.00000000
bigcom104             bigcom104 0.00000000
bigcom106             bigcom106 0.00000000
bigcom109             bigcom109 0.00000000
bigcom113             bigcom113 0.00000000
bigcom116             bigcom116 0.00000000
bigcom120             bigcom120 0.00000000
bigcom123             bigcom123 0.00000000
bigcom126             bigcom126 0.00000000
bigcom127             bigcom127 0.00000000
bigcom137             bigcom137 0.00000000
bigcom139             bigcom139 0.00000000
bigcom140             bigcom140 0.00000000
bigcom143             bigcom143 0.00000000
bigcom145             bigcom145 0.00000000
bigcom146             bigcom146 0.00000000
bigcom147             bigcom147 0.00000000
bigcom149             bigcom149 0.00000000
bigcom153             bigcom153 0.00000000
bigcom154             bigcom154 0.00000000
bigcom156             bigcom156 0.00000000
bigcom157             bigcom157 0.00000000
bigcom158             bigcom158 0.00000000
bigcom160             bigcom160 0.00000000
bigcom161             bigcom161 0.00000000
bigcom162             bigcom162 0.00000000
bigcom164             bigcom164 0.00000000
bigcom166             bigcom166 0.00000000
bigcom167             bigcom167 0.00000000
bigcom171             bigcom171 0.00000000
bigcom173             bigcom173 0.00000000
bigcom175             bigcom175 0.00000000
bigcom176             bigcom176 0.00000000
bigcom177             bigcom177 0.00000000
bigcom178             bigcom178 0.00000000
bigcom180             bigcom180 0.00000000
bigcom181             bigcom181 0.00000000
bigcom184             bigcom184 0.00000000
bigcom186             bigcom186 0.00000000
bigcom187             bigcom187 0.00000000
bigcom189             bigcom189 0.00000000
bigcom194             bigcom194 0.00000000
bigcom195             bigcom195 0.00000000
bigcom196             bigcom196 0.00000000
bigcom204             bigcom204 0.00000000
bigcom205             bigcom205 0.00000000
bigcom212             bigcom212 0.00000000
bigcom214             bigcom214 0.00000000
bigcom222             bigcom222 0.00000000
bigcom223             bigcom223 0.00000000
bigcom226             bigcom226 0.00000000
bigcom227             bigcom227 0.00000000
bigcom229             bigcom229 0.00000000
bigcom233             bigcom233 0.00000000
bigcom236             bigcom236 0.00000000
bigcom237             bigcom237 0.00000000
bigcom246             bigcom246 0.00000000
bigcom248             bigcom248 0.00000000
bigcom249             bigcom249 0.00000000
bigcom250             bigcom250 0.00000000
bigcom254             bigcom254 0.00000000
bigcom266             bigcom266 0.00000000
bigcom269             bigcom269 0.00000000
bigcom272             bigcom272 0.00000000
bigcom274             bigcom274 0.00000000
bigcom281             bigcom281 0.00000000
bigcom291             bigcom291 0.00000000
bigcom292             bigcom292 0.00000000
bigcom295             bigcom295 0.00000000
bigcom299             bigcom299 0.00000000
bigcom301             bigcom301 0.00000000
bigcom306             bigcom306 0.00000000
bigcom309             bigcom309 0.00000000
bigcom314             bigcom314 0.00000000
bigcom321             bigcom321 0.00000000
bigcom341             bigcom341 0.00000000
bigcom350             bigcom350 0.00000000
bigcom353             bigcom353 0.00000000
bigcom359             bigcom359 0.00000000
bigcom363             bigcom363 0.00000000
bigcom365             bigcom365 0.00000000
bigcom385             bigcom385 0.00000000
bigcom386             bigcom386 0.00000000
bigcom408             bigcom408 0.00000000
bigcom412             bigcom412 0.00000000
bigcom480             bigcom480 0.00000000
membership_s3     membership_s3 0.00000000
membership_s5     membership_s5 0.00000000
membership_s6     membership_s6 0.00000000
membership_s7     membership_s7 0.00000000
membership_s8     membership_s8 0.00000000
membership_s9     membership_s9 0.00000000
membership_s11   membership_s11 0.00000000
membership_s12   membership_s12 0.00000000
membership_s14   membership_s14 0.00000000
membership_s15   membership_s15 0.00000000
membership_s16   membership_s16 0.00000000
membership_s17   membership_s17 0.00000000
membership_s18   membership_s18 0.00000000
membership_s20   membership_s20 0.00000000
membership_s24   membership_s24 0.00000000
membership_s25   membership_s25 0.00000000
membership_s26   membership_s26 0.00000000
membership_s30   membership_s30 0.00000000
membership_s31   membership_s31 0.00000000
membership_s32   membership_s32 0.00000000
membership_s33   membership_s33 0.00000000
membership_s37   membership_s37 0.00000000
pdi                         pdi 0.00000000
[1] "Dataset: low_C Model RF, run: 8 of 10 2015-06-17 23:26:51"
     |      Out-of-bag   |
Tree |      MSE  %Var(y) |
   1 |  0.07611   200.42 |
   2 |  0.07289   191.94 |
   3 |  0.06756   177.91 |
   4 |  0.06734   177.34 |
   5 |  0.06276   165.28 |
   6 |  0.05966   157.10 |
   7 |  0.05768   151.90 |
   8 |  0.05623   148.08 |
   9 |  0.05422   142.78 |
  10 |  0.05326   140.26 |
  11 |  0.05168   136.10 |
  12 |  0.05057   133.17 |
  13 |  0.04958   130.58 |
  14 |  0.04884   128.61 |
  15 |  0.04831   127.22 |
  16 |  0.04785   126.01 |
  17 |  0.04785   125.99 |
  18 |  0.04756   125.24 |
  19 |  0.04731   124.58 |
  20 |  0.04704   123.87 |
  21 |  0.04649   122.43 |
  22 |  0.04618   121.61 |
  23 |  0.04604   121.23 |
  24 |  0.04573   120.43 |
  25 |   0.0457   120.34 |
  26 |  0.04543   119.64 |
  27 |  0.04517   118.96 |
  28 |  0.04497   118.42 |
  29 |  0.04479   117.95 |
  30 |  0.04472   117.75 |
  31 |  0.04459   117.43 |
  32 |  0.04448   117.13 |
  33 |   0.0444   116.93 |
  34 |  0.04428   116.60 |
  35 |  0.04419   116.38 |
  36 |  0.04409   116.09 |
  37 |  0.04409   116.11 |
  38 |  0.04396   115.75 |
  39 |  0.04389   115.58 |
  40 |  0.04387   115.53 |
  41 |  0.04376   115.25 |
  42 |  0.04374   115.19 |
  43 |  0.04375   115.20 |
  44 |  0.04367   115.00 |
  45 |  0.04361   114.84 |
  46 |  0.04345   114.43 |
  47 |  0.04344   114.39 |
  48 |  0.04348   114.50 |
  49 |  0.04346   114.44 |
  50 |  0.04343   114.37 |
  51 |  0.04335   114.16 |
  52 |  0.04336   114.18 |
  53 |  0.04339   114.27 |
  54 |  0.04339   114.27 |
  55 |  0.04339   114.27 |
  56 |  0.04335   114.15 |
  57 |  0.04332   114.07 |
  58 |  0.04334   114.12 |
  59 |  0.04334   114.12 |
  60 |  0.04332   114.08 |
  61 |  0.04328   113.98 |
  62 |  0.04326   113.92 |
  63 |  0.04326   113.91 |
  64 |  0.04327   113.95 |
  65 |  0.04327   113.95 |
  66 |  0.04327   113.95 |
  67 |  0.04317   113.69 |
  68 |  0.04315   113.64 |
  69 |  0.04312   113.55 |
  70 |  0.04308   113.45 |
  71 |  0.04304   113.34 |
  72 |  0.04298   113.18 |
  73 |  0.04296   113.13 |
  74 |  0.04302   113.30 |
  75 |    0.043   113.24 |
  76 |  0.04305   113.38 |
  77 |  0.04303   113.32 |
  78 |    0.043   113.25 |
  79 |  0.04295   113.09 |
  80 |  0.04293   113.06 |
  81 |  0.04291   112.99 |
  82 |  0.04285   112.85 |
  83 |  0.04283   112.79 |
  84 |  0.04285   112.85 |
  85 |  0.04286   112.87 |
  86 |  0.04287   112.89 |
  87 |  0.04289   112.93 |
  88 |  0.04285   112.85 |
  89 |  0.04284   112.80 |
  90 |  0.04283   112.79 |
  91 |  0.04279   112.69 |
  92 |  0.04277   112.64 |
  93 |  0.04274   112.55 |
  94 |  0.04273   112.53 |
  95 |   0.0427   112.45 |
  96 |  0.04267   112.36 |
  97 |  0.04264   112.29 |
  98 |  0.04261   112.21 |
  99 |  0.04259   112.17 |
 100 |  0.04258   112.14 |
[1] "Random Forest variable coefficients"
                      %IncMSE IncNodePurity
graph5           2.696246e-03  5.357788e-01
graph6           5.564072e-03  1.306798e+00
graph7           1.683040e-03  2.511486e-01
graph8           0.000000e+00  4.059253e-18
graph9           4.883760e-03  1.618111e+00
graph10          1.361397e-02  2.160733e+00
graph11          1.290933e-02  1.659790e+00
graph12          6.889964e-03  1.751717e+00
graph13          8.443400e-03  1.869013e+00
graph14          5.349747e-03  1.369721e+00
graph15          1.013180e-02  1.347856e+00
graph16          5.769935e-03  1.693949e+00
graph17          6.658051e-03  1.440830e+00
graph18          7.402344e-03  2.947730e-01
graph19          1.079954e-02  1.978962e+00
graph20          2.803632e-03  8.775663e-01
graph21          6.771115e-03  9.634432e-01
graph22          2.808707e-04  2.250562e-01
graph23          7.367642e-03  1.645465e+00
graph24          5.498937e-03  3.395738e-01
graph25          1.564061e-03  4.853015e-01
graph26          6.862286e-04  2.843295e-01
graph27          1.005977e-04  1.646453e-01
graph28          1.071814e-04  2.624267e-02
graph29          0.000000e+00  6.591949e-19
orbit0           1.375856e-03  2.101584e-01
orbit1           7.102878e-03  1.473930e+00
orbit2           3.894762e-04  1.053035e-01
orbit3           1.119508e-04  1.298675e-01
orbit4           8.253506e-03  1.664229e+00
orbit5           5.915110e-03  9.619780e-01
orbit6           9.976650e-03  1.538779e+00
orbit7           1.487395e-04  1.538740e-01
orbit8           3.253451e-03  6.938277e-01
orbit9           3.992423e-03  1.199764e+00
orbit10          4.996868e-03  5.126687e-01
orbit11          3.564388e-04  1.164888e-01
orbit12          1.405706e-04  1.814158e-01
orbit13          6.615549e-04  2.435628e-01
orbit14          0.000000e+00  1.733333e-02
orbit15          5.316468e-03  1.311865e+00
orbit16          6.177071e-03  1.381625e+00
orbit17          7.554616e-03  1.484530e+00
orbit18          1.017711e-02  2.969679e+00
orbit19          7.964456e-03  1.506349e+00
orbit20          7.114449e-03  1.390277e+00
orbit21          1.646909e-03  3.616811e-01
orbit22          1.178484e-02  1.727896e+00
orbit23         -2.193395e-06  2.029578e-02
orbit24          9.117944e-03  1.533264e+00
orbit25          2.771744e-03  2.667412e-01
orbit26          5.857433e-03  5.531204e-01
orbit27          9.008867e-03  2.096962e+00
orbit28          6.677852e-03  1.126743e+00
orbit29          6.691569e-03  5.320385e-01
orbit30          4.809712e-03  7.281579e-01
orbit31          8.355343e-03  1.360770e+00
orbit32          6.258823e-03  5.716156e-01
orbit33          2.461956e-04  1.136804e-01
orbit34          1.298771e-02  1.532927e+00
orbit35          8.925845e-03  1.838535e+00
orbit36          8.667230e-03  1.376503e+00
orbit37          3.843254e-03  6.908376e-01
orbit38          1.385816e-03  6.053792e-01
orbit39          8.036775e-03  1.573295e+00
orbit40          4.834784e-03  3.127128e-01
orbit41          1.608369e-03  3.422987e-01
orbit42          6.556368e-05  8.659980e-02
orbit43          2.351229e-03  3.056465e-01
orbit44         -1.944201e-06  5.971751e-02
orbit45          1.228775e-02  2.139852e+00
orbit46          5.935157e-03  7.265015e-01
orbit47          7.227211e-04  2.386700e-01
orbit48          4.747828e-05  1.458279e-01
orbit49          1.762251e-03  1.109314e+00
orbit50          1.599749e-04  3.290908e-01
orbit51          2.511770e-03  7.613484e-01
orbit52          3.544734e-03  3.609054e-01
orbit53          4.523607e-04  1.704761e+00
orbit54          2.774880e-04  1.445067e-01
orbit55          8.655098e-05  2.773365e-02
orbit56          6.692670e-03  1.940913e+00
orbit57          5.714483e-04  2.035468e-01
orbit58         -1.846689e-05  8.207944e-02
orbit59          3.310063e-03  2.462111e-01
orbit60          1.525790e-03  2.370210e-01
orbit61          0.000000e+00  6.834810e-18
orbit62          1.707429e-03  8.272536e-01
orbit63          1.180700e-04  4.860754e-01
orbit64          1.854533e-04  2.839391e-01
orbit65          4.425914e-04  2.291769e-01
orbit66          3.273323e-06  9.049004e-02
orbit67          7.122324e-05  7.312751e-02
orbit68          1.806582e-04  2.302140e-01
orbit69          1.433924e-05  2.591769e-01
orbit70          6.323834e-05  6.659338e-02
orbit71          0.000000e+00  1.387779e-18
orbit72          0.000000e+00  1.179612e-18
AP               2.029341e-06  1.426999e-01
bet              4.130378e-03  2.043406e+00
ecc              7.123149e-05  2.584099e-01
eccrad           1.021945e-04  1.757305e-01
close            6.805699e-03  1.421771e+00
constraint       5.057600e-03  8.566811e-01
coreness         2.331992e-03  4.431221e-01
knn              1.292271e-02  2.049594e+00
hubscore         5.472301e-03  1.412293e+00
pagerank         1.020402e-02  5.316813e+00
trans            4.632518e-04  3.372167e-01
evcent           4.976771e-03  1.255238e+00
first            7.964736e-05  2.057694e-01
upto_second      3.199739e-03  1.138559e+00
upto_third       4.270879e-03  1.225423e+00
upto_fourth      5.863844e-03  1.409815e+00
upto_fifth       4.046723e-03  1.644053e+00
upto_sixth       6.924817e-03  1.577058e+00
second           7.111422e-03  1.295408e+00
third            8.053527e-03  2.443088e+00
fourth           1.232595e-02  3.976202e+00
fifth            5.364577e-03  2.010565e+00
sixth            4.640501e-03  1.987465e+00
ratio1           9.170696e-03  2.009664e+00
ratio2           1.330634e-02  4.289896e+00
ratio3           7.381167e-03  2.891385e+00
ratio4           1.090746e-02  2.589881e+00
ratio5           9.232658e-03  4.431675e+00
ratio6           1.092116e-02  2.434146e+00
selfinter        7.302303e-05  1.974104e-01
walktrap_vertex  5.049052e-04  4.745117e-01
bigcom1          1.530944e-03  4.616215e-01
bigcom2         -9.012077e-05  2.539546e-01
bigcom3          2.801306e-06  3.411576e-01
bigcom4          1.352276e-05  1.659832e-01
bigcom6          0.000000e+00  0.000000e+00
bigcom8          4.094307e-04  4.491178e-01
bigcom9          3.045238e-05  2.141532e-01
bigcom11        -2.586673e-05  2.484651e-01
bigcom13         0.000000e+00  1.665335e-18
bigcom15         0.000000e+00  1.110223e-18
bigcom16         0.000000e+00  0.000000e+00
bigcom21         8.399152e-05  3.332576e-01
bigcom22        -2.048683e-05  7.007557e-01
bigcom24         0.000000e+00  1.110223e-18
bigcom26        -9.984027e-05  6.142525e-01
bigcom28         4.911840e-04  4.975479e-01
bigcom30         0.000000e+00  1.428571e-02
bigcom31         0.000000e+00  0.000000e+00
bigcom32         0.000000e+00  2.844947e-18
bigcom33         0.000000e+00  0.000000e+00
bigcom34         0.000000e+00  1.110223e-18
bigcom36         0.000000e+00  5.759282e-18
bigcom37         5.336342e-06  4.844729e-01
bigcom38        -2.358368e-05  2.831277e-01
bigcom39         0.000000e+00  1.665335e-18
bigcom40         4.635131e-06  1.651673e-01
bigcom43         0.000000e+00  1.361111e-02
bigcom44         3.560554e-04  6.372789e-01
bigcom46         0.000000e+00  3.955170e-18
bigcom47         0.000000e+00  5.551115e-19
bigcom49         0.000000e+00  0.000000e+00
bigcom50         0.000000e+00  5.551115e-19
bigcom51         0.000000e+00  0.000000e+00
bigcom52         0.000000e+00  5.551115e-19
bigcom54         0.000000e+00  5.551115e-19
bigcom56         0.000000e+00  3.330669e-18
bigcom62         0.000000e+00  5.551115e-19
bigcom66         0.000000e+00  1.804112e-18
bigcom68         0.000000e+00  0.000000e+00
bigcom69        -2.152921e-05  3.284056e-01
bigcom71         0.000000e+00  1.387779e-19
bigcom72         0.000000e+00  1.387779e-18
bigcom73         0.000000e+00  1.110223e-18
bigcom74         0.000000e+00  1.387779e-19
bigcom75         0.000000e+00  1.110223e-18
bigcom76         0.000000e+00  1.179612e-18
bigcom77         0.000000e+00  0.000000e+00
bigcom79         0.000000e+00  4.163336e-19
bigcom80        -2.145501e-05  3.864316e-01
bigcom82         0.000000e+00  1.942890e-18
bigcom83         0.000000e+00  1.110223e-18
bigcom84         0.000000e+00  1.179612e-18
bigcom85         0.000000e+00  8.673617e-19
bigcom87         0.000000e+00  1.110223e-18
bigcom89         0.000000e+00  1.110223e-18
bigcom91         0.000000e+00  0.000000e+00
bigcom92         0.000000e+00  5.551115e-19
bigcom93         8.175109e-06  3.933313e-01
bigcom96         0.000000e+00  0.000000e+00
bigcom97         0.000000e+00  1.387779e-19
bigcom98         0.000000e+00  1.144917e-18
bigcom99         0.000000e+00  1.110223e-18
bigcom101        0.000000e+00  1.110223e-18
bigcom104        0.000000e+00  1.665335e-18
bigcom106        0.000000e+00  1.110223e-18
bigcom109        0.000000e+00  0.000000e+00
bigcom113        0.000000e+00  2.220446e-18
bigcom116        0.000000e+00  0.000000e+00
bigcom120        0.000000e+00  0.000000e+00
bigcom123        0.000000e+00  2.220446e-18
bigcom126       -1.878646e-05  8.552512e-01
bigcom127        0.000000e+00  5.551115e-19
bigcom137        0.000000e+00  1.110223e-18
bigcom139        0.000000e+00  0.000000e+00
bigcom140        0.000000e+00  0.000000e+00
bigcom143        0.000000e+00  0.000000e+00
bigcom145        0.000000e+00  5.551115e-19
bigcom146        0.000000e+00  0.000000e+00
bigcom147        2.003089e-05  5.224151e-01
bigcom149        0.000000e+00  0.000000e+00
bigcom153        0.000000e+00  5.551115e-19
bigcom154        0.000000e+00  6.938894e-19
bigcom156        0.000000e+00  0.000000e+00
bigcom157        0.000000e+00  0.000000e+00
bigcom158        0.000000e+00  9.192787e-01
bigcom160        0.000000e+00  1.110223e-18
bigcom161        0.000000e+00  0.000000e+00
bigcom162        2.192254e-04  1.358159e+00
bigcom164        0.000000e+00  1.110223e-18
bigcom166        0.000000e+00  0.000000e+00
bigcom167        0.000000e+00  4.718448e-18
bigcom171        0.000000e+00  0.000000e+00
bigcom173        0.000000e+00  0.000000e+00
bigcom175       -2.716323e-05  6.513459e-01
bigcom176        0.000000e+00  1.110223e-18
bigcom177       -3.209603e-05  3.463501e-01
bigcom178        0.000000e+00  1.110223e-18
bigcom180        0.000000e+00  1.804112e-18
bigcom181        0.000000e+00  5.551115e-19
bigcom184        0.000000e+00  0.000000e+00
bigcom186        0.000000e+00  0.000000e+00
bigcom187        0.000000e+00  1.700029e-18
bigcom189        0.000000e+00  3.469447e-20
bigcom194        0.000000e+00  2.775558e-19
bigcom195        0.000000e+00  0.000000e+00
bigcom196        0.000000e+00  0.000000e+00
bigcom204        0.000000e+00  1.040834e-19
bigcom205        0.000000e+00  1.110223e-18
bigcom212        3.080997e-06  6.274792e-01
bigcom214        0.000000e+00  6.938894e-20
bigcom222        0.000000e+00  0.000000e+00
bigcom223        0.000000e+00  0.000000e+00
bigcom226        0.000000e+00  2.220446e-18
bigcom227        0.000000e+00  2.775558e-18
bigcom229        0.000000e+00  0.000000e+00
bigcom233        0.000000e+00  0.000000e+00
bigcom236        0.000000e+00  0.000000e+00
bigcom237        0.000000e+00  0.000000e+00
bigcom246        0.000000e+00  1.249001e-18
bigcom248        0.000000e+00  6.245005e-19
bigcom249        0.000000e+00  0.000000e+00
bigcom250        0.000000e+00  0.000000e+00
bigcom254        0.000000e+00  1.214306e-18
bigcom266        0.000000e+00  0.000000e+00
bigcom269        0.000000e+00  3.330669e-18
bigcom272        0.000000e+00  0.000000e+00
bigcom274        0.000000e+00  1.555556e-02
bigcom281        0.000000e+00  5.551115e-19
bigcom291        0.000000e+00  0.000000e+00
bigcom292        0.000000e+00  0.000000e+00
bigcom295        0.000000e+00  0.000000e+00
bigcom299        0.000000e+00  0.000000e+00
bigcom301        1.131147e-04  1.075557e+00
bigcom306        0.000000e+00  2.220446e-18
bigcom309        0.000000e+00  1.110223e-18
bigcom314        0.000000e+00  5.551115e-19
bigcom321        3.994096e-05  4.057830e-01
bigcom341        0.000000e+00  1.040834e-19
bigcom350        0.000000e+00  0.000000e+00
bigcom353        0.000000e+00  0.000000e+00
bigcom359        0.000000e+00  5.204170e-20
bigcom363       -5.618342e-06  4.865766e-01
bigcom365        0.000000e+00  0.000000e+00
bigcom385       -1.320611e-05  6.823804e-01
bigcom386        0.000000e+00  0.000000e+00
bigcom408        0.000000e+00  1.179612e-18
bigcom412        0.000000e+00  0.000000e+00
bigcom480        0.000000e+00  0.000000e+00
spin_vertex      9.898196e-04  8.176625e-01
membership_s1    7.466520e-05  3.164367e-01
membership_s3    0.000000e+00  2.012279e-18
membership_s4    1.451825e-04  1.735176e-01
membership_s5    5.764118e-05  9.491560e-02
membership_s6    1.012499e-03  3.060063e-01
membership_s7   -4.737067e-05  1.827038e-01
membership_s8   -1.137373e-04  2.963175e-01
membership_s9   -2.203987e-05  1.656053e-01
membership_s11   0.000000e+00  3.920475e-18
membership_s12   0.000000e+00  0.000000e+00
membership_s14   0.000000e+00  0.000000e+00
membership_s15  -3.163556e-06  2.861532e-02
membership_s16   0.000000e+00  1.665335e-18
membership_s17   0.000000e+00  1.110223e-18
membership_s18   0.000000e+00  2.758210e-18
membership_s20   0.000000e+00  0.000000e+00
membership_s21   8.428506e-05  6.212245e-01
membership_s22  -1.610017e-05  5.783877e-01
membership_s24   3.922283e-06  2.176506e-02
membership_s25   0.000000e+00  1.110223e-18
membership_s26   0.000000e+00  8.571429e-03
membership_s27   9.897391e-05  5.642875e-01
membership_s28   5.598626e-05  4.401760e-01
membership_s30   2.296990e-04  3.630784e-01
membership_s31   5.680747e-05  3.422092e-01
membership_s32   2.446543e-05  5.190586e-01
membership_s33   0.000000e+00  3.469447e-20
membership_s36   1.185484e-03  5.496875e-01
membership_s37  -7.767951e-06  1.432791e-01
V1               1.247449e-02  5.387276e+00
V2               5.734942e-03  5.091098e+00
pdi              2.970185e-05  2.291707e-01
adhesion         1.784336e-02  3.513633e+00
cohesion         1.875826e-02  3.671648e+00
inner            8.220414e-03  3.220889e+00
outer            3.243636e-03  3.201731e+00
ioratio          7.002874e-03  3.857936e+00
comsize          8.084975e-03  4.488082e+00
[1] "Dataset: low_C Model GLM, run: 8 of 10 2015-06-17 23:29:32"
[1] "glmnet variable coefficients"
                     [,1]          [,2]
(Intercept)     -3.190175 -2.729005e+00
graph0           0.000000  1.236946e-02
graph1           0.000000 -1.721225e-04
graph2           0.000000  1.539239e-02
graph3           0.000000  3.673861e-11
graph4           0.000000  0.000000e+00
graph5           0.000000 -1.342703e-03
graph6           0.000000  0.000000e+00
graph7           0.000000  7.975996e-05
graph8           0.000000  0.000000e+00
graph9           0.000000  4.617404e-08
graph10          0.000000  0.000000e+00
graph11          0.000000  1.074524e-10
graph12          0.000000  0.000000e+00
graph13          0.000000  0.000000e+00
graph14          0.000000  0.000000e+00
graph15          0.000000 -1.346921e-05
graph16          0.000000 -2.521378e-07
graph17          0.000000  2.951799e-06
graph18          0.000000  2.267668e-05
graph19          0.000000 -1.331245e-06
graph20          0.000000  7.307996e-05
graph21          0.000000  0.000000e+00
graph22          0.000000 -1.630217e-05
graph23          0.000000  0.000000e+00
graph24          0.000000 -1.720209e-05
graph25          0.000000  0.000000e+00
graph26          0.000000  0.000000e+00
graph27          0.000000  1.680047e-03
graph28          0.000000  5.042432e-04
graph29          0.000000 -1.728168e-01
orbit0           0.000000  4.046616e-03
orbit1           0.000000 -1.396128e-04
orbit2           0.000000 -3.390214e-03
orbit3           0.000000  1.278437e-02
orbit4           0.000000  9.415056e-08
orbit5           0.000000  0.000000e+00
orbit6           0.000000  0.000000e+00
orbit7           0.000000 -3.765894e-02
orbit8           0.000000 -1.066815e-03
orbit9           0.000000  6.974709e-06
orbit10          0.000000  0.000000e+00
orbit11          0.000000 -5.829882e-03
orbit12          0.000000  0.000000e+00
orbit13          0.000000  3.240054e-01
orbit14          0.000000  0.000000e+00
orbit15          0.000000  1.503316e-08
orbit16          0.000000  8.701281e-06
orbit17          0.000000  1.142132e-07
orbit18          0.000000 -3.449624e-08
orbit19          0.000000  0.000000e+00
orbit20          0.000000 -3.745681e-09
orbit21          0.000000 -7.225913e-05
orbit22          0.000000  7.383590e-11
orbit23          0.000000  2.427398e-02
orbit24          0.000000  8.674825e-09
orbit25          0.000000 -1.486706e-06
orbit26          0.000000  3.293329e-06
orbit27          0.000000  4.094745e-06
orbit28          0.000000  3.948437e-06
orbit29          0.000000 -2.391331e-05
orbit30          0.000000 -1.429505e-04
orbit31          0.000000  0.000000e+00
orbit32          0.000000  0.000000e+00
orbit33          0.000000  1.551582e-02
orbit34          0.000000  0.000000e+00
orbit35          0.000000 -7.273014e-09
orbit36          0.000000 -7.112019e-07
orbit37          0.000000 -1.742612e-06
orbit38          0.000000  1.521154e-04
orbit39          0.000000  1.969361e-06
orbit40          0.000000  2.386912e-06
orbit41          0.000000  7.845065e-05
orbit42          0.000000 -1.008366e-01
orbit43          0.000000  2.685020e-05
orbit44          0.000000  1.617962e-01
orbit45          0.000000  1.800331e-06
orbit46          0.000000 -1.041365e-04
orbit47          0.000000  2.269970e-04
orbit48          0.000000 -1.085227e-04
orbit49          0.000000  7.712774e-05
orbit50          0.000000  8.742618e-05
orbit51          0.000000 -1.079101e-04
orbit52          0.000000  2.558062e-04
orbit53          0.000000  6.304664e-03
orbit54          0.000000 -1.555300e-05
orbit55          0.000000 -4.452252e-01
orbit56          0.000000  3.836797e-05
orbit57          0.000000 -1.924070e-04
orbit58          0.000000  4.488634e-01
orbit59          0.000000 -1.049366e-05
orbit60          0.000000 -1.561520e-03
orbit61          0.000000  1.258377e-01
orbit62          0.000000  1.197231e-03
orbit63          0.000000  0.000000e+00
orbit64          0.000000 -2.637361e-03
orbit65          0.000000 -3.407174e-05
orbit66          0.000000  1.648811e-03
orbit67          0.000000  0.000000e+00
orbit68          0.000000  3.037492e-03
orbit69          0.000000  5.269070e-01
orbit70          0.000000  2.364105e-03
orbit71          0.000000 -9.464446e-01
orbit72          0.000000 -1.676328e-01
AP               0.000000 -2.102011e-02
bet              0.000000 -7.490607e-06
ecc              0.000000 -3.275378e-02
eccrad           0.000000 -1.571092e-01
close            0.000000 -1.738391e-01
constraint       0.000000  1.338790e-01
coreness         0.000000 -1.238428e-01
knn              0.000000 -1.782232e-04
hubscore         0.000000  7.613821e+00
pagerank         0.000000 -1.145709e+00
trans            0.000000 -6.006424e-02
evcent           0.000000  2.247855e+00
first            0.000000  9.265007e-03
upto_second      0.000000 -1.362856e-04
upto_third       0.000000 -1.029378e-05
upto_fourth      0.000000  0.000000e+00
upto_fifth       0.000000  0.000000e+00
upto_sixth       0.000000  4.500548e-05
second           0.000000 -7.989526e-05
third            0.000000 -5.043070e-06
fourth           0.000000  1.669827e-05
fifth            0.000000  0.000000e+00
sixth            0.000000  1.970993e-04
ratio1           0.000000 -1.997230e-04
ratio2           0.000000 -1.428016e-04
ratio3           0.000000 -6.353878e-03
ratio4           0.000000  4.082017e-06
ratio5           0.000000  0.000000e+00
ratio6           0.000000 -1.281303e-04
selfinter        0.000000 -7.214932e-02
walktrap_vertex  0.000000 -2.897026e-02
bigcom1          0.000000  2.608587e-01
bigcom2          0.000000  8.774334e-01
bigcom3          0.000000 -1.716160e-02
bigcom4          0.000000  9.927948e-03
bigcom6          0.000000 -7.444613e-01
bigcom8          0.000000 -2.032179e-02
bigcom9          0.000000  1.081405e-01
bigcom11         0.000000  8.273765e-01
bigcom13         0.000000 -1.189969e+00
bigcom15         0.000000 -1.144299e+00
bigcom16         0.000000 -1.441760e+00
bigcom21         0.000000  2.032832e-01
bigcom22         0.000000  5.882415e-01
bigcom24         0.000000 -8.917438e-01
bigcom26         0.000000  9.524558e-01
bigcom28         0.000000  3.514756e-01
bigcom30         0.000000 -1.268518e+00
bigcom31         0.000000 -5.080150e-01
bigcom32         0.000000 -9.956977e-01
bigcom33         0.000000 -7.188911e-01
bigcom34         0.000000 -5.061370e-01
bigcom36         0.000000 -1.285660e+00
bigcom37         0.000000  9.904034e-01
bigcom38         0.000000  2.919348e-01
bigcom39         0.000000 -7.690636e-01
bigcom40         0.000000  2.322278e-02
bigcom43         0.000000 -9.281846e-01
bigcom44         0.000000  4.182840e-02
bigcom46         0.000000 -9.423485e-01
bigcom47         0.000000 -7.056425e-01
bigcom49         0.000000 -1.068366e+00
bigcom50         0.000000 -1.035679e+00
bigcom51         0.000000 -6.213362e-01
bigcom52         0.000000 -6.495443e-01
bigcom54         0.000000 -6.135092e-01
bigcom56         0.000000 -9.022094e-01
bigcom62         0.000000 -5.138415e-01
bigcom66         0.000000 -6.609540e-01
bigcom68         0.000000 -8.570576e-01
bigcom69         0.000000  9.782661e-01
bigcom71         0.000000 -1.146932e+00
bigcom72         0.000000 -1.040123e+00
bigcom73         0.000000 -4.716863e-01
bigcom74         0.000000 -8.351781e-01
bigcom75         0.000000 -4.706260e-01
bigcom76         0.000000 -8.338821e-01
bigcom77         0.000000 -5.975716e-01
bigcom79         0.000000 -7.602532e-01
bigcom80         0.000000  1.867790e+00
bigcom82         0.000000 -9.082222e-01
bigcom83         0.000000 -1.743762e+00
bigcom84         0.000000 -6.417306e-01
bigcom85         0.000000 -6.169891e-01
bigcom87         0.000000 -6.042647e-01
bigcom89         0.000000 -6.045060e-01
bigcom91         0.000000 -1.196843e+00
bigcom92         0.000000 -1.070721e+00
bigcom93         0.000000  6.736211e-01
bigcom96         0.000000 -4.201312e-01
bigcom97         0.000000 -8.086590e-01
bigcom98         0.000000 -9.181562e-01
bigcom99         0.000000 -1.154155e+00
bigcom101        0.000000 -5.490118e-01
bigcom104        0.000000 -9.543085e-01
bigcom106        0.000000 -5.847900e-01
bigcom109        0.000000 -7.711056e-01
bigcom113        0.000000 -4.988955e-01
bigcom116        0.000000 -1.136806e+00
bigcom120        0.000000 -9.894415e-02
bigcom123        0.000000 -3.478388e-01
bigcom126        0.000000  2.574724e+00
bigcom127        0.000000  0.000000e+00
bigcom137        0.000000 -6.860530e-01
bigcom139        0.000000 -5.726226e-01
bigcom140        0.000000 -6.044212e-01
bigcom143        0.000000 -6.078049e-01
bigcom145        0.000000 -6.312124e-01
bigcom146        0.000000 -6.641095e-01
bigcom147        0.000000  1.312031e+00
bigcom149        0.000000 -2.116393e-01
bigcom153        0.000000 -6.537260e-01
bigcom154        0.000000 -1.086346e+00
bigcom156        0.000000 -5.034209e-01
bigcom157        0.000000  0.000000e+00
bigcom158        0.000000  5.558457e+00
bigcom160        0.000000 -7.259036e-01
bigcom161        0.000000 -6.020830e-01
bigcom162        0.000000  3.894695e+00
bigcom164        0.000000 -4.672911e-01
bigcom166        0.000000 -5.468424e-01
bigcom167        0.000000 -8.668906e-01
bigcom171        0.000000 -3.905568e-01
bigcom173        0.000000 -4.598984e-01
bigcom175        0.000000  1.501016e+00
bigcom176        0.000000 -3.909720e-01
bigcom177        0.000000  2.246303e+00
bigcom178        0.000000 -7.509894e-01
bigcom180        0.000000 -6.701267e-01
bigcom181        0.000000 -8.342384e-01
bigcom184        0.000000 -6.470373e-01
bigcom186        0.000000 -5.544150e-01
bigcom187        0.000000 -7.767981e-01
bigcom189        0.000000 -8.853361e-01
bigcom194        0.000000 -8.313970e-01
bigcom195        0.000000 -9.474537e-01
bigcom196        0.000000 -5.659515e-01
bigcom204        0.000000 -1.098388e+00
bigcom205        0.000000 -9.057621e-01
bigcom212        0.000000  2.396899e+00
bigcom214        0.000000 -9.953617e-01
bigcom222        0.000000 -8.167949e-01
bigcom223        0.000000  0.000000e+00
bigcom226        0.000000 -7.159721e-01
bigcom227        0.000000 -8.638691e-01
bigcom229        0.000000 -6.576530e-01
bigcom233        0.000000 -5.263529e-01
bigcom236        0.000000 -7.048235e-01
bigcom237        0.000000 -3.889097e-01
bigcom246        0.000000 -9.167141e-01
bigcom248        0.000000 -1.030917e+00
bigcom249        0.000000 -5.907983e-01
bigcom250        0.000000 -1.090831e+00
bigcom254        0.000000 -8.417030e-01
bigcom266        0.000000 -5.410251e-01
bigcom269        0.000000 -1.057643e+00
bigcom272        0.000000 -8.229901e-01
bigcom274        0.000000 -1.762856e-01
bigcom281        0.000000 -1.069655e+00
bigcom291        0.000000 -6.233101e-01
bigcom292        0.000000 -7.838203e-01
bigcom295        0.000000 -2.151514e-01
bigcom299        0.000000 -3.436976e-01
bigcom301        0.000000  3.461932e+00
bigcom306        0.000000 -8.121400e-01
bigcom309        0.000000 -7.242913e-01
bigcom314        0.000000 -4.043370e-01
bigcom321        0.000000  5.520341e-01
bigcom341        0.000000 -4.958387e-01
bigcom350        0.000000  0.000000e+00
bigcom353        0.000000 -5.380672e-01
bigcom359        0.000000 -1.046682e+00
bigcom363        0.000000  2.230070e+00
bigcom365        0.000000 -1.045808e-01
bigcom385        0.000000  2.171765e+00
bigcom386        0.000000 -1.366852e+00
bigcom408        0.000000 -5.525496e-01
bigcom412        0.000000 -9.360048e-01
bigcom480        0.000000 -7.367601e-01
spin_vertex      0.000000 -3.022127e-01
membership_s1    0.000000 -4.791386e-02
membership_s3    0.000000 -1.116857e+00
membership_s4    0.000000 -3.582774e-02
membership_s5    0.000000 -2.197041e-01
membership_s6    0.000000  7.071141e-02
membership_s7    0.000000 -2.893169e-01
membership_s8    0.000000  1.231901e+00
membership_s9    0.000000  3.395427e-01
membership_s11   0.000000 -1.150755e+00
membership_s12   0.000000 -1.047080e+00
membership_s14   0.000000 -1.080024e+00
membership_s15   0.000000 -4.508935e-01
membership_s16   0.000000 -9.019629e-01
membership_s17   0.000000 -9.044913e-01
membership_s18   0.000000 -1.371383e+00
membership_s20   0.000000 -7.948387e-01
membership_s21   0.000000  3.106467e-01
membership_s22   0.000000  1.348793e+00
membership_s24   0.000000 -6.424598e-01
membership_s25   0.000000 -9.043521e-01
membership_s26   0.000000 -1.128710e+00
membership_s27   0.000000  1.862550e-01
membership_s28   0.000000  8.236774e-01
membership_s30   0.000000  1.019542e-01
membership_s31   0.000000  2.338032e-01
membership_s32   0.000000  1.312457e-01
membership_s33   0.000000 -5.926617e-01
membership_s36   0.000000  3.853596e-01
membership_s37   0.000000 -8.046460e-03
V1               0.000000 -7.287312e-01
V2               0.000000  1.826173e-01
pdi              0.000000  1.168446e+03
adhesion         0.000000 -1.487572e-07
cohesion         0.000000  0.000000e+00
inner            0.000000  8.764423e-06
outer            0.000000  2.360022e-07
ioratio          0.000000 -1.269661e-01
comsize          0.000000 -1.235065e-04
[1] "Dataset: low_C Model GBM, run: 9 of 10 2015-06-17 23:30:05"
Iter   TrainDeviance   ValidDeviance   StepSize   Improve
     1        0.3447            -nan     0.0100   -0.0001
     2        0.3441            -nan     0.0100   -0.0000
     3        0.3435            -nan     0.0100   -0.0000
     4        0.3426            -nan     0.0100    0.0000
     5        0.3418            -nan     0.0100    0.0000
     6        0.3411            -nan     0.0100   -0.0001
     7        0.3403            -nan     0.0100    0.0000
     8        0.3394            -nan     0.0100    0.0000
     9        0.3385            -nan     0.0100    0.0000
    10        0.3375            -nan     0.0100   -0.0000
    20        0.3309            -nan     0.0100   -0.0001
    25        0.3279            -nan     0.0100   -0.0001

[1] "GBM variable coefficients"
                            var    rel.inf
pagerank               pagerank 5.55392303
fourth                   fourth 5.39798691
ioratio                 ioratio 4.30283993
V1                           V1 4.23464543
V2                           V2 4.22690733
ratio2                   ratio2 3.10213225
outer                     outer 3.09053486
orbit18                 orbit18 2.90568771
orbit36                 orbit36 2.66749044
ratio5                   ratio5 2.53670596
orbit19                 orbit19 2.17334230
bet                         bet 2.16858201
graph23                 graph23 2.08242513
graph9                   graph9 1.98361624
graph14                 graph14 1.69717562
comsize                 comsize 1.68810938
graph21                 graph21 1.67904513
graph10                 graph10 1.52407501
orbit49                 orbit49 1.51394928
graph13                 graph13 1.44689625
graph12                 graph12 1.38794291
graph20                 graph20 1.36151128
bigcom1                 bigcom1 1.35347122
graph17                 graph17 1.35133587
orbit53                 orbit53 1.33822401
graph6                   graph6 1.33325993
spin_vertex         spin_vertex 1.31560503
orbit5                   orbit5 1.29513668
orbit27                 orbit27 1.26478316
graph15                 graph15 1.24100528
hubscore               hubscore 1.21383986
upto_sixth           upto_sixth 1.20804729
inner                     inner 1.19760708
adhesion               adhesion 1.17541545
graph25                 graph25 0.96238198
graph5                   graph5 0.95903012
cohesion               cohesion 0.95053320
orbit45                 orbit45 0.94537633
graph2                   graph2 0.93650572
orbit16                 orbit16 0.85528790
graph3                   graph3 0.85260589
orbit51                 orbit51 0.84349558
upto_third           upto_third 0.82163734
walktrap_vertex walktrap_vertex 0.71426744
upto_fourth         upto_fourth 0.66380140
graph11                 graph11 0.65705682
ratio6                   ratio6 0.65665468
orbit17                 orbit17 0.65205502
orbit20                 orbit20 0.63657875
ecc                         ecc 0.63418884
orbit35                 orbit35 0.61695829
orbit31                 orbit31 0.61194255
knn                         knn 0.60687784
orbit15                 orbit15 0.56871450
evcent                   evcent 0.51077327
graph1                   graph1 0.50785166
ratio1                   ratio1 0.48736131
orbit50                 orbit50 0.41661130
orbit62                 orbit62 0.41641001
constraint           constraint 0.39498030
orbit41                 orbit41 0.39069904
third                     third 0.37959119
orbit30                 orbit30 0.36121579
orbit60                 orbit60 0.35638452
orbit28                 orbit28 0.35287901
ratio4                   ratio4 0.34440390
bigcom22               bigcom22 0.33678582
orbit37                 orbit37 0.31810413
fifth                     fifth 0.31645918
orbit1                   orbit1 0.28577813
orbit9                   orbit9 0.28331907
graph0                   graph0 0.26097102
membership_s6     membership_s6 0.25848027
orbit52                 orbit52 0.25250050
sixth                     sixth 0.24301088
orbit56                 orbit56 0.24245635
orbit46                 orbit46 0.23466232
upto_fifth           upto_fifth 0.22441018
membership_s32   membership_s32 0.21384763
graph22                 graph22 0.21293875
close                     close 0.21127872
orbit21                 orbit21 0.18064910
graph4                   graph4 0.18024368
graph16                 graph16 0.17957885
orbit24                 orbit24 0.15005639
bigcom8                 bigcom8 0.14869248
membership_s21   membership_s21 0.14634847
orbit48                 orbit48 0.14387887
membership_s31   membership_s31 0.13922409
membership_s27   membership_s27 0.13772232
orbit38                 orbit38 0.13766764
orbit2                   orbit2 0.12173400
bigcom9                 bigcom9 0.10333483
pdi                         pdi 0.09991740
coreness               coreness 0.07897670
ratio3                   ratio3 0.07860554
graph7                   graph7 0.00000000
graph8                   graph8 0.00000000
graph18                 graph18 0.00000000
graph19                 graph19 0.00000000
graph24                 graph24 0.00000000
graph26                 graph26 0.00000000
graph27                 graph27 0.00000000
graph28                 graph28 0.00000000
graph29                 graph29 0.00000000
orbit0                   orbit0 0.00000000
orbit3                   orbit3 0.00000000
orbit4                   orbit4 0.00000000
orbit6                   orbit6 0.00000000
orbit7                   orbit7 0.00000000
orbit8                   orbit8 0.00000000
orbit10                 orbit10 0.00000000
orbit11                 orbit11 0.00000000
orbit12                 orbit12 0.00000000
orbit13                 orbit13 0.00000000
orbit14                 orbit14 0.00000000
orbit22                 orbit22 0.00000000
orbit23                 orbit23 0.00000000
orbit25                 orbit25 0.00000000
orbit26                 orbit26 0.00000000
orbit29                 orbit29 0.00000000
orbit32                 orbit32 0.00000000
orbit33                 orbit33 0.00000000
orbit34                 orbit34 0.00000000
orbit39                 orbit39 0.00000000
orbit40                 orbit40 0.00000000
orbit42                 orbit42 0.00000000
orbit43                 orbit43 0.00000000
orbit44                 orbit44 0.00000000
orbit47                 orbit47 0.00000000
orbit54                 orbit54 0.00000000
orbit55                 orbit55 0.00000000
orbit57                 orbit57 0.00000000
orbit58                 orbit58 0.00000000
orbit59                 orbit59 0.00000000
orbit61                 orbit61 0.00000000
orbit63                 orbit63 0.00000000
orbit64                 orbit64 0.00000000
orbit65                 orbit65 0.00000000
orbit66                 orbit66 0.00000000
orbit67                 orbit67 0.00000000
orbit68                 orbit68 0.00000000
orbit69                 orbit69 0.00000000
orbit70                 orbit70 0.00000000
orbit71                 orbit71 0.00000000
orbit72                 orbit72 0.00000000
AP                           AP 0.00000000
eccrad                   eccrad 0.00000000
trans                     trans 0.00000000
first                     first 0.00000000
upto_second         upto_second 0.00000000
second                   second 0.00000000
selfinter             selfinter 0.00000000
bigcom2                 bigcom2 0.00000000
bigcom3                 bigcom3 0.00000000
bigcom4                 bigcom4 0.00000000
bigcom6                 bigcom6 0.00000000
bigcom11               bigcom11 0.00000000
bigcom13               bigcom13 0.00000000
bigcom15               bigcom15 0.00000000
bigcom16               bigcom16 0.00000000
bigcom21               bigcom21 0.00000000
bigcom24               bigcom24 0.00000000
bigcom26               bigcom26 0.00000000
bigcom28               bigcom28 0.00000000
bigcom30               bigcom30 0.00000000
bigcom31               bigcom31 0.00000000
bigcom32               bigcom32 0.00000000
bigcom33               bigcom33 0.00000000
bigcom34               bigcom34 0.00000000
bigcom36               bigcom36 0.00000000
bigcom37               bigcom37 0.00000000
bigcom38               bigcom38 0.00000000
bigcom39               bigcom39 0.00000000
bigcom40               bigcom40 0.00000000
bigcom43               bigcom43 0.00000000
bigcom44               bigcom44 0.00000000
bigcom46               bigcom46 0.00000000
bigcom47               bigcom47 0.00000000
bigcom49               bigcom49 0.00000000
bigcom50               bigcom50 0.00000000
bigcom51               bigcom51 0.00000000
bigcom52               bigcom52 0.00000000
bigcom54               bigcom54 0.00000000
bigcom56               bigcom56 0.00000000
bigcom62               bigcom62 0.00000000
bigcom66               bigcom66 0.00000000
bigcom68               bigcom68 0.00000000
bigcom69               bigcom69 0.00000000
bigcom71               bigcom71 0.00000000
bigcom72               bigcom72 0.00000000
bigcom73               bigcom73 0.00000000
bigcom74               bigcom74 0.00000000
bigcom75               bigcom75 0.00000000
bigcom76               bigcom76 0.00000000
bigcom77               bigcom77 0.00000000
bigcom79               bigcom79 0.00000000
bigcom80               bigcom80 0.00000000
bigcom82               bigcom82 0.00000000
bigcom83               bigcom83 0.00000000
bigcom84               bigcom84 0.00000000
bigcom85               bigcom85 0.00000000
bigcom87               bigcom87 0.00000000
bigcom89               bigcom89 0.00000000
bigcom91               bigcom91 0.00000000
bigcom92               bigcom92 0.00000000
bigcom93               bigcom93 0.00000000
bigcom96               bigcom96 0.00000000
bigcom97               bigcom97 0.00000000
bigcom98               bigcom98 0.00000000
bigcom99               bigcom99 0.00000000
bigcom101             bigcom101 0.00000000
bigcom104             bigcom104 0.00000000
bigcom106             bigcom106 0.00000000
bigcom109             bigcom109 0.00000000
bigcom113             bigcom113 0.00000000
bigcom116             bigcom116 0.00000000
bigcom120             bigcom120 0.00000000
bigcom123             bigcom123 0.00000000
bigcom126             bigcom126 0.00000000
bigcom127             bigcom127 0.00000000
bigcom137             bigcom137 0.00000000
bigcom139             bigcom139 0.00000000
bigcom140             bigcom140 0.00000000
bigcom143             bigcom143 0.00000000
bigcom145             bigcom145 0.00000000
bigcom146             bigcom146 0.00000000
bigcom147             bigcom147 0.00000000
bigcom149             bigcom149 0.00000000
bigcom153             bigcom153 0.00000000
bigcom154             bigcom154 0.00000000
bigcom156             bigcom156 0.00000000
bigcom157             bigcom157 0.00000000
bigcom158             bigcom158 0.00000000
bigcom160             bigcom160 0.00000000
bigcom161             bigcom161 0.00000000
bigcom162             bigcom162 0.00000000
bigcom164             bigcom164 0.00000000
bigcom166             bigcom166 0.00000000
bigcom167             bigcom167 0.00000000
bigcom171             bigcom171 0.00000000
bigcom173             bigcom173 0.00000000
bigcom175             bigcom175 0.00000000
bigcom176             bigcom176 0.00000000
bigcom177             bigcom177 0.00000000
bigcom178             bigcom178 0.00000000
bigcom180             bigcom180 0.00000000
bigcom181             bigcom181 0.00000000
bigcom184             bigcom184 0.00000000
bigcom186             bigcom186 0.00000000
bigcom187             bigcom187 0.00000000
bigcom189             bigcom189 0.00000000
bigcom194             bigcom194 0.00000000
bigcom195             bigcom195 0.00000000
bigcom196             bigcom196 0.00000000
bigcom204             bigcom204 0.00000000
bigcom205             bigcom205 0.00000000
bigcom212             bigcom212 0.00000000
bigcom214             bigcom214 0.00000000
bigcom222             bigcom222 0.00000000
bigcom223             bigcom223 0.00000000
bigcom226             bigcom226 0.00000000
bigcom227             bigcom227 0.00000000
bigcom229             bigcom229 0.00000000
bigcom233             bigcom233 0.00000000
bigcom236             bigcom236 0.00000000
bigcom237             bigcom237 0.00000000
bigcom246             bigcom246 0.00000000
bigcom248             bigcom248 0.00000000
bigcom249             bigcom249 0.00000000
bigcom250             bigcom250 0.00000000
bigcom254             bigcom254 0.00000000
bigcom266             bigcom266 0.00000000
bigcom269             bigcom269 0.00000000
bigcom272             bigcom272 0.00000000
bigcom274             bigcom274 0.00000000
bigcom281             bigcom281 0.00000000
bigcom291             bigcom291 0.00000000
bigcom292             bigcom292 0.00000000
bigcom295             bigcom295 0.00000000
bigcom299             bigcom299 0.00000000
bigcom301             bigcom301 0.00000000
bigcom306             bigcom306 0.00000000
bigcom309             bigcom309 0.00000000
bigcom314             bigcom314 0.00000000
bigcom321             bigcom321 0.00000000
bigcom341             bigcom341 0.00000000
bigcom350             bigcom350 0.00000000
bigcom353             bigcom353 0.00000000
bigcom359             bigcom359 0.00000000
bigcom363             bigcom363 0.00000000
bigcom365             bigcom365 0.00000000
bigcom385             bigcom385 0.00000000
bigcom386             bigcom386 0.00000000
bigcom408             bigcom408 0.00000000
bigcom412             bigcom412 0.00000000
bigcom480             bigcom480 0.00000000
membership_s1     membership_s1 0.00000000
membership_s3     membership_s3 0.00000000
membership_s4     membership_s4 0.00000000
membership_s5     membership_s5 0.00000000
membership_s7     membership_s7 0.00000000
membership_s8     membership_s8 0.00000000
membership_s9     membership_s9 0.00000000
membership_s11   membership_s11 0.00000000
membership_s12   membership_s12 0.00000000
membership_s14   membership_s14 0.00000000
membership_s15   membership_s15 0.00000000
membership_s16   membership_s16 0.00000000
membership_s17   membership_s17 0.00000000
membership_s18   membership_s18 0.00000000
membership_s20   membership_s20 0.00000000
membership_s22   membership_s22 0.00000000
membership_s24   membership_s24 0.00000000
membership_s25   membership_s25 0.00000000
membership_s26   membership_s26 0.00000000
membership_s28   membership_s28 0.00000000
membership_s30   membership_s30 0.00000000
membership_s33   membership_s33 0.00000000
membership_s36   membership_s36 0.00000000
membership_s37   membership_s37 0.00000000
[1] "Dataset: low_C Model RF, run: 9 of 10 2015-06-17 23:30:17"
     |      Out-of-bag   |
Tree |      MSE  %Var(y) |
   1 |  0.07683   193.12 |
   2 |  0.07719   194.02 |
   3 |  0.07127   179.13 |
   4 |  0.06849   172.16 |
   5 |  0.06371   160.14 |
   6 |  0.06336   159.27 |
   7 |  0.06079   152.80 |
   8 |  0.05874   147.64 |
   9 |  0.05736   144.18 |
  10 |   0.0559   140.50 |
  11 |  0.05491   138.03 |
  12 |  0.05416   136.15 |
  13 |  0.05304   133.32 |
  14 |  0.05217   131.13 |
  15 |  0.05156   129.61 |
  16 |  0.05107   128.37 |
  17 |  0.05061   127.22 |
  18 |   0.0502   126.19 |
  19 |  0.04991   125.46 |
  20 |  0.04945   124.30 |
  21 |  0.04922   123.73 |
  22 |  0.04901   123.19 |
  23 |  0.04873   122.50 |
  24 |  0.04856   122.06 |
  25 |  0.04844   121.75 |
  26 |  0.04833   121.47 |
  27 |  0.04809   120.88 |
  28 |  0.04795   120.51 |
  29 |  0.04777   120.08 |
  30 |   0.0476   119.65 |
  31 |   0.0474   119.15 |
  32 |   0.0473   118.90 |
  33 |  0.04715   118.52 |
  34 |  0.04705   118.26 |
  35 |  0.04704   118.25 |
  36 |  0.04686   117.79 |
  37 |  0.04684   117.72 |
  38 |  0.04679   117.60 |
  39 |  0.04668   117.33 |
  40 |  0.04667   117.30 |
  41 |  0.04664   117.22 |
  42 |  0.04667   117.32 |
  43 |  0.04662   117.18 |
  44 |  0.04655   117.00 |
  45 |  0.04656   117.03 |
  46 |  0.04649   116.87 |
  47 |  0.04637   116.56 |
  48 |  0.04632   116.44 |
  49 |  0.04625   116.26 |
  50 |   0.0462   116.14 |
  51 |  0.04613   115.95 |
  52 |  0.04612   115.93 |
  53 |  0.04608   115.82 |
  54 |  0.04601   115.65 |
  55 |  0.04595   115.50 |
  56 |  0.04595   115.50 |
  57 |  0.04585   115.25 |
  58 |  0.04581   115.14 |
  59 |   0.0458   115.13 |
  60 |  0.04576   115.03 |
  61 |  0.04571   114.90 |
  62 |  0.04573   114.94 |
  63 |  0.04572   114.93 |
  64 |   0.0457   114.88 |
  65 |  0.04569   114.84 |
  66 |  0.04565   114.75 |
  67 |  0.04558   114.56 |
  68 |  0.04553   114.44 |
  69 |  0.04551   114.40 |
  70 |  0.04545   114.25 |
  71 |  0.04544   114.21 |
  72 |  0.04542   114.16 |
  73 |  0.04536   114.02 |
  74 |  0.04533   113.93 |
  75 |  0.04531   113.89 |
  76 |  0.04531   113.88 |
  77 |  0.04528   113.83 |
  78 |  0.04525   113.73 |
  79 |   0.0452   113.62 |
  80 |  0.04525   113.73 |
  81 |  0.04522   113.65 |
  82 |   0.0452   113.62 |
  83 |  0.04517   113.53 |
  84 |  0.04513   113.45 |
  85 |   0.0451   113.38 |
  86 |  0.04511   113.38 |
  87 |  0.04508   113.32 |
  88 |  0.04512   113.41 |
  89 |  0.04508   113.31 |
  90 |  0.04508   113.31 |
  91 |  0.04504   113.21 |
  92 |  0.04503   113.18 |
  93 |  0.04495   112.99 |
  94 |  0.04494   112.95 |
  95 |  0.04494   112.95 |
  96 |  0.04494   112.96 |
  97 |  0.04491   112.88 |
  98 |  0.04486   112.75 |
  99 |  0.04487   112.78 |
 100 |  0.04488   112.80 |
[1] "Random Forest variable coefficients"
                      %IncMSE IncNodePurity
graph5           2.897221e-03  7.739232e-01
graph6           6.608089e-03  1.714984e+00
graph7           8.459683e-04  1.856101e-01
graph8           0.000000e+00  9.104377e-03
graph9           7.282374e-03  1.882680e+00
graph10          1.199925e-02  2.111157e+00
graph11          1.183672e-02  2.208448e+00
graph12          8.728961e-03  1.913796e+00
graph13          8.256815e-03  2.235603e+00
graph14          5.954150e-03  1.517518e+00
graph15          1.131069e-02  1.375449e+00
graph16          6.487167e-03  2.251659e+00
graph17          8.255111e-03  1.786396e+00
graph18          2.427096e-03  5.058533e-01
graph19          6.511017e-03  1.623702e+00
graph20          4.115244e-03  1.147321e+00
graph21          6.693879e-03  1.017432e+00
graph22          1.744194e-03  2.317408e-01
graph23          5.868372e-03  2.017521e+00
graph24          3.326659e-04  3.280404e-01
graph25          1.253552e-03  9.592281e-01
graph26          2.239911e-04  1.933228e-01
graph27          1.100388e-04  1.252233e-01
graph28          3.154589e-05  6.409493e-02
graph29          0.000000e+00  1.040834e-19
orbit0           6.431635e-04  2.723965e-01
orbit1           8.300689e-03  1.580750e+00
orbit2           4.721882e-04  1.684998e-01
orbit3           8.116640e-05  1.880234e-01
orbit4           5.996998e-03  1.777907e+00
orbit5           6.370514e-03  1.200185e+00
orbit6           7.589108e-03  1.599185e+00
orbit7           5.142732e-04  1.905367e-01
orbit8           4.218878e-03  9.252122e-01
orbit9           7.142407e-03  1.442100e+00
orbit10          8.932760e-04  4.899691e-01
orbit11          2.940291e-04  1.889972e-01
orbit12          4.452136e-04  2.982339e-01
orbit13          4.657774e-04  1.758131e-01
orbit14          4.295533e-06  3.471636e-02
orbit15          5.790290e-03  1.438540e+00
orbit16          7.551314e-03  1.804681e+00
orbit17          6.877293e-03  1.501652e+00
orbit18          1.490954e-02  3.796118e+00
orbit19          6.561661e-03  1.454545e+00
orbit20          7.099220e-03  1.338086e+00
orbit21          2.711229e-03  6.384444e-01
orbit22          1.325772e-02  1.929188e+00
orbit23          3.050806e-05  1.264460e-01
orbit24          1.109337e-02  1.768501e+00
orbit25          3.493086e-04  2.131163e-01
orbit26          2.280838e-03  4.560050e-01
orbit27          1.115503e-02  1.853079e+00
orbit28          6.666063e-03  1.600852e+00
orbit29          3.463126e-03  6.011067e-01
orbit30          3.093577e-03  5.707920e-01
orbit31          6.127212e-03  1.365252e+00
orbit32          1.336950e-03  5.485510e-01
orbit33          2.343000e-04  1.183475e-01
orbit34          8.309878e-03  1.356736e+00
orbit35          8.551821e-03  1.969198e+00
orbit36          7.737574e-03  1.318496e+00
orbit37          4.709639e-03  9.529996e-01
orbit38          2.154618e-03  6.304573e-01
orbit39          8.758232e-03  1.567722e+00
orbit40          3.737723e-03  4.284239e-01
orbit41          1.396694e-03  3.467288e-01
orbit42          5.725224e-06  9.842847e-02
orbit43          6.602635e-04  3.793996e-01
orbit44          6.186314e-07  2.262624e-02
orbit45          1.671718e-02  2.341057e+00
orbit46          2.695366e-03  3.460616e-01
orbit47          1.296042e-03  3.909841e-01
orbit48          7.653412e-04  3.263744e-01
orbit49          1.528774e-03  1.244926e+00
orbit50          4.111060e-04  8.249707e-01
orbit51          7.652143e-03  1.093694e+00
orbit52          4.780969e-04  2.716784e-01
orbit53          6.371730e-04  1.247346e+00
orbit54          7.829849e-04  2.657483e-01
orbit55         -4.836422e-06  5.583933e-01
orbit56          6.026336e-03  1.884757e+00
orbit57          1.347323e-04  2.415156e-01
orbit58          1.082203e-04  1.272255e-01
orbit59          2.029913e-03  2.267329e-01
orbit60          6.788307e-04  2.284310e-01
orbit61          0.000000e+00  6.904199e-18
orbit62          2.209717e-03  7.715908e-01
orbit63          2.749625e-04  4.355769e-01
orbit64          6.472425e-05  3.176150e-01
orbit65          5.323373e-04  1.471813e-01
orbit66          4.591393e-05  6.742012e-02
orbit67          1.613655e-05  4.980875e-02
orbit68          1.738174e-04  9.938124e-02
orbit69          7.306291e-06  2.269955e-01
orbit70          1.584877e-04  5.088943e-02
orbit71          0.000000e+00  1.422473e-18
orbit72          0.000000e+00  6.938894e-18
AP              -2.383578e-05  2.277760e-01
bet              2.694914e-03  1.854822e+00
ecc              4.745160e-04  2.118762e-01
eccrad           2.708546e-04  1.803687e-01
close            5.959036e-03  1.292594e+00
constraint       3.607884e-03  1.033656e+00
coreness         1.691144e-03  7.039238e-01
knn              9.288988e-03  1.943191e+00
hubscore         6.256072e-03  1.359134e+00
pagerank         9.450638e-03  5.169958e+00
trans            1.407488e-04  3.741398e-01
evcent           3.391991e-03  1.163381e+00
first            6.771374e-04  1.757955e-01
upto_second      3.892105e-03  1.332687e+00
upto_third       1.096862e-02  1.156608e+00
upto_fourth      4.493842e-03  1.264073e+00
upto_fifth       6.182161e-03  1.083458e+00
upto_sixth       1.322701e-02  1.764151e+00
second           4.121756e-03  1.390302e+00
third            6.945844e-03  1.929611e+00
fourth           1.508823e-02  4.112218e+00
fifth            4.197370e-03  1.783455e+00
sixth            8.456155e-03  1.800692e+00
ratio1           1.219973e-02  2.183290e+00
ratio2           1.129465e-02  4.228684e+00
ratio3           7.016135e-03  1.671059e+00
ratio4           7.110473e-03  1.908339e+00
ratio5           9.815655e-03  4.787518e+00
ratio6           1.030717e-02  1.931187e+00
selfinter        3.948896e-05  1.564942e-01
walktrap_vertex  3.248585e-04  6.951999e-01
bigcom1          5.666214e-04  4.457217e-01
bigcom2         -4.206559e-05  3.009264e-01
bigcom3          1.112381e-04  2.090097e-01
bigcom4          1.800440e-04  1.890704e-01
bigcom6          0.000000e+00  2.289835e-18
bigcom8          3.296889e-04  4.313832e-01
bigcom9          6.788477e-07  2.435698e-01
bigcom11        -4.514360e-05  2.373112e-01
bigcom13         0.000000e+00  1.077263e-17
bigcom15         0.000000e+00  5.967449e-18
bigcom16         0.000000e+00  8.049117e-18
bigcom21         7.873099e-05  2.722704e-01
bigcom22        -9.122808e-07  4.133122e-01
bigcom24         0.000000e+00  2.255141e-18
bigcom26         3.961771e-05  6.216763e-01
bigcom28         4.597753e-04  4.671151e-01
bigcom30         0.000000e+00  6.869505e-18
bigcom31         0.000000e+00  2.220446e-18
bigcom32         0.000000e+00  1.786765e-17
bigcom33         0.000000e+00  1.040834e-19
bigcom34         0.000000e+00  1.040834e-19
bigcom36         0.000000e+00  4.579670e-18
bigcom37        -1.404398e-05  3.441210e-01
bigcom38        -6.276396e-05  2.800523e-01
bigcom39         0.000000e+00  4.579670e-18
bigcom40         5.826226e-05  1.571532e-01
bigcom43         0.000000e+00  1.110223e-18
bigcom44         7.749607e-05  2.649760e-01
bigcom46         0.000000e+00  4.649059e-18
bigcom47         0.000000e+00  3.330669e-18
bigcom49         0.000000e+00  2.393918e-18
bigcom50         0.000000e+00  5.689893e-18
bigcom51         0.000000e+00  3.365364e-18
bigcom52         0.000000e+00  0.000000e+00
bigcom54         0.000000e+00  3.434752e-18
bigcom56         0.000000e+00  1.214306e-18
bigcom62         0.000000e+00  6.730727e-18
bigcom66         0.000000e+00  4.475587e-18
bigcom68         0.000000e+00  3.365364e-18
bigcom69        -1.276707e-05  4.057207e-01
bigcom71         0.000000e+00  1.526557e-18
bigcom72         0.000000e+00  6.938894e-20
bigcom73         0.000000e+00  3.365364e-18
bigcom74         0.000000e+00  1.110223e-18
bigcom75         0.000000e+00  3.469447e-20
bigcom76         0.000000e+00  2.081668e-19
bigcom77         0.000000e+00  3.469447e-20
bigcom79         0.000000e+00  1.214306e-18
bigcom80        -1.427896e-05  4.704092e-01
bigcom82         0.000000e+00  2.463307e-18
bigcom83         0.000000e+00  3.989864e-18
bigcom84         0.000000e+00  0.000000e+00
bigcom85         0.000000e+00  5.204170e-18
bigcom87         0.000000e+00  1.110223e-18
bigcom89         0.000000e+00  1.110223e-18
bigcom91         0.000000e+00  2.053913e-17
bigcom92         0.000000e+00  7.979728e-18
bigcom93         4.091056e-05  3.759228e-01
bigcom96         0.000000e+00  2.775558e-18
bigcom97         0.000000e+00  3.365364e-18
bigcom98         0.000000e+00  1.249001e-18
bigcom99         0.000000e+00  1.179612e-18
bigcom101        0.000000e+00  1.068590e-17
bigcom104        0.000000e+00  8.326673e-18
bigcom106        0.000000e+00  1.040834e-19
bigcom109        0.000000e+00  5.655199e-18
bigcom113        0.000000e+00  1.214306e-18
bigcom116        0.000000e+00  9.783840e-18
bigcom120        0.000000e+00  2.081668e-19
bigcom123        0.000000e+00  5.585810e-18
bigcom126       -3.244457e-05  5.788203e-01
bigcom127        0.000000e+00  3.469447e-20
bigcom137        0.000000e+00  2.289835e-18
bigcom139        0.000000e+00  4.440892e-18
bigcom140        0.000000e+00  1.040834e-19
bigcom143        0.000000e+00  2.324529e-18
bigcom145        0.000000e+00  3.469447e-20
bigcom146        0.000000e+00  3.365364e-18
bigcom147       -1.371554e-05  5.067150e-01
bigcom149        0.000000e+00  0.000000e+00
bigcom153        0.000000e+00  3.469447e-20
bigcom154        0.000000e+00  1.491862e-18
bigcom156        0.000000e+00  0.000000e+00
bigcom157        0.000000e+00  6.661338e-18
bigcom158       -2.102208e-05  5.525259e-01
bigcom160        0.000000e+00  1.387779e-18
bigcom161        0.000000e+00  0.000000e+00
bigcom162        2.074025e-04  1.405460e+00
bigcom164        0.000000e+00  2.879641e-18
bigcom166        0.000000e+00  5.655199e-18
bigcom167        0.000000e+00  1.491862e-18
bigcom171        0.000000e+00  0.000000e+00
bigcom173        0.000000e+00  0.000000e+00
bigcom175       -4.797447e-06  7.128045e-01
bigcom176        0.000000e+00  3.469447e-20
bigcom177       -4.081933e-05  4.029807e-01
bigcom178        0.000000e+00  3.400058e-18
bigcom180        0.000000e+00  2.081668e-19
bigcom181        0.000000e+00  1.040834e-19
bigcom184        0.000000e+00  1.734723e-18
bigcom186        0.000000e+00  2.220446e-18
bigcom187        0.000000e+00  3.469447e-20
bigcom189        0.000000e+00  3.469447e-18
bigcom194        0.000000e+00  4.510281e-18
bigcom195        0.000000e+00  1.283695e-18
bigcom196        0.000000e+00  0.000000e+00
bigcom204        0.000000e+00  1.734723e-19
bigcom205        0.000000e+00  0.000000e+00
bigcom212       -1.085889e-05  5.132683e-01
bigcom214        0.000000e+00  4.510281e-18
bigcom222        0.000000e+00  3.333333e-03
bigcom223        0.000000e+00  0.000000e+00
bigcom226        0.000000e+00  4.059253e-18
bigcom227        0.000000e+00  8.465451e-18
bigcom229        0.000000e+00  1.769418e-18
bigcom233        0.000000e+00  9.992007e-18
bigcom236        0.000000e+00  5.551115e-18
bigcom237        0.000000e+00  1.110223e-18
bigcom246        0.000000e+00  4.614364e-18
bigcom248        0.000000e+00  6.938894e-20
bigcom249        0.000000e+00  3.400058e-18
bigcom250        0.000000e+00  4.475587e-18
bigcom254        0.000000e+00  3.330669e-18
bigcom266        0.000000e+00  0.000000e+00
bigcom269        0.000000e+00  3.469447e-18
bigcom272        0.000000e+00  1.016548e-17
bigcom274        0.000000e+00  8.083811e-18
bigcom281        0.000000e+00  1.734723e-20
bigcom291        0.000000e+00  6.938894e-20
bigcom292        0.000000e+00  3.469447e-20
bigcom295        0.000000e+00  0.000000e+00
bigcom299        0.000000e+00  7.806256e-18
bigcom301        6.242180e-05  8.804831e-01
bigcom306        0.000000e+00  3.469447e-20
bigcom309        0.000000e+00  3.469447e-20
bigcom314        0.000000e+00  0.000000e+00
bigcom321       -1.280889e-05  4.409053e-01
bigcom341        0.000000e+00  1.387779e-19
bigcom350        0.000000e+00  0.000000e+00
bigcom353        0.000000e+00  0.000000e+00
bigcom359        0.000000e+00  1.214306e-18
bigcom363       -2.182988e-05  4.308400e-01
bigcom365        0.000000e+00  0.000000e+00
bigcom385       -1.144673e-06  4.002546e-01
bigcom386        0.000000e+00  3.469447e-20
bigcom408        0.000000e+00  5.620504e-18
bigcom412        0.000000e+00  3.434752e-18
bigcom480        0.000000e+00  1.040834e-19
spin_vertex      1.181423e-03  7.988548e-01
membership_s1    1.320113e-04  3.418023e-01
membership_s3    0.000000e+00  5.204170e-18
membership_s4    1.387799e-04  3.038547e-01
membership_s5    5.230459e-06  7.492550e-02
membership_s6    1.116811e-03  3.613972e-01
membership_s7    4.502807e-05  3.238074e-01
membership_s8   -6.896754e-05  2.915156e-01
membership_s9    2.468606e-05  1.361996e-01
membership_s11   0.000000e+00  2.498002e-18
membership_s12   0.000000e+00  1.249001e-18
membership_s14   0.000000e+00  6.938894e-20
membership_s15   1.309204e-05  2.636311e-02
membership_s16   0.000000e+00  6.002143e-18
membership_s17   0.000000e+00  8.951173e-18
membership_s18   0.000000e+00  3.028571e-02
membership_s20   0.000000e+00  1.734723e-19
membership_s21   7.518504e-05  4.393142e-01
membership_s22   3.845049e-05  2.789004e-01
membership_s24   1.090589e-05  6.169549e-02
membership_s25   0.000000e+00  6.730727e-18
membership_s26   0.000000e+00  6.418477e-18
membership_s27   6.689901e-05  6.865445e-01
membership_s28   7.085762e-05  4.718105e-01
membership_s30   1.761065e-04  3.127906e-01
membership_s31   2.176815e-04  5.537572e-01
membership_s32   1.280697e-04  4.669713e-01
membership_s33  -1.594491e-05  3.342194e-01
membership_s36   7.456853e-04  5.615090e-01
membership_s37   8.568579e-06  1.349798e-01
V1               1.299833e-02  5.008259e+00
V2               8.819525e-03  5.068579e+00
pdi              5.649442e-05  2.534047e-01
adhesion         1.040562e-02  3.328841e+00
cohesion         9.271144e-03  2.958621e+00
inner            8.118692e-03  3.484559e+00
outer            1.970391e-03  3.917490e+00
ioratio          8.179820e-03  3.312107e+00
comsize          5.343781e-03  4.340894e+00
[1] "Dataset: low_C Model GLM, run: 9 of 10 2015-06-17 23:34:40"
[1] "glmnet variable coefficients"
                     [,1]          [,2]
(Intercept)     -3.139515 -3.458545e+00
graph0           0.000000  4.222352e-03
graph1           0.000000 -7.837799e-05
graph2           0.000000  4.844866e-02
graph3           0.000000  1.080873e-07
graph4           0.000000  0.000000e+00
graph5           0.000000 -1.338106e-03
graph6           0.000000  0.000000e+00
graph7           0.000000  4.914040e-04
graph8           0.000000 -6.711292e-02
graph9           0.000000  6.248542e-10
graph10          0.000000  0.000000e+00
graph11          0.000000  3.478932e-11
graph12          0.000000  0.000000e+00
graph13          0.000000  0.000000e+00
graph14          0.000000  0.000000e+00
graph15          0.000000 -1.988655e-05
graph16          0.000000  0.000000e+00
graph17          0.000000  2.954920e-06
graph18          0.000000  2.932028e-06
graph19          0.000000 -1.009757e-07
graph20          0.000000  6.853026e-05
graph21          0.000000  0.000000e+00
graph22          0.000000 -3.854854e-06
graph23          0.000000 -5.664250e-06
graph24          0.000000 -9.930563e-05
graph25          0.000000  0.000000e+00
graph26          0.000000  0.000000e+00
graph27          0.000000  8.911662e-04
graph28          0.000000 -1.744200e-03
graph29          0.000000 -2.886677e-01
orbit0           0.000000  2.820787e-03
orbit1           0.000000 -7.965269e-05
orbit2           0.000000 -5.117292e-05
orbit3           0.000000  4.430792e-02
orbit4           0.000000  6.021022e-07
orbit5           0.000000 -1.850602e-05
orbit6           0.000000  0.000000e+00
orbit7           0.000000 -2.597331e-02
orbit8           0.000000 -1.293684e-03
orbit9           0.000000  2.122376e-08
orbit10          0.000000  0.000000e+00
orbit11          0.000000  0.000000e+00
orbit12          0.000000  2.732200e-04
orbit13          0.000000  2.625631e-01
orbit14          0.000000 -6.527600e-02
orbit15          0.000000  1.402876e-09
orbit16          0.000000  9.446664e-06
orbit17          0.000000  2.418252e-07
orbit18          0.000000  0.000000e+00
orbit19          0.000000  0.000000e+00
orbit20          0.000000 -1.050034e-08
orbit21          0.000000 -1.001590e-04
orbit22          0.000000  2.532224e-11
orbit23          0.000000  3.502699e-02
orbit24          0.000000  2.725544e-08
orbit25          0.000000 -1.514070e-06
orbit26          0.000000  0.000000e+00
orbit27          0.000000  5.218229e-06
orbit28          0.000000  7.582715e-06
orbit29          0.000000 -2.410236e-05
orbit30          0.000000 -2.682056e-05
orbit31          0.000000  0.000000e+00
orbit32          0.000000  1.950493e-08
orbit33          0.000000 -6.911436e-04
orbit34          0.000000 -1.461360e-05
orbit35          0.000000 -1.164444e-06
orbit36          0.000000 -2.762676e-06
orbit37          0.000000  6.185450e-07
orbit38          0.000000  2.155706e-05
orbit39          0.000000  4.012950e-06
orbit40          0.000000  1.470317e-06
orbit41          0.000000  1.951710e-04
orbit42          0.000000 -1.364997e-01
orbit43          0.000000  3.805903e-06
orbit44          0.000000  2.754941e-03
orbit45          0.000000  3.143769e-06
orbit46          0.000000 -4.877210e-05
orbit47          0.000000  9.758743e-04
orbit48          0.000000  1.890737e-04
orbit49          0.000000  6.006574e-05
orbit50          0.000000  5.719221e-03
orbit51          0.000000 -3.116226e-04
orbit52          0.000000  3.849613e-04
orbit53          0.000000  3.257407e-03
orbit54          0.000000 -1.868345e-06
orbit55          0.000000  1.031388e-01
orbit56          0.000000  2.382514e-05
orbit57          0.000000 -1.665413e-04
orbit58          0.000000  3.683372e-01
orbit59          0.000000 -5.695914e-05
orbit60          0.000000 -5.851537e-03
orbit61          0.000000 -4.993595e-01
orbit62          0.000000  1.515971e-03
orbit63          0.000000 -2.651518e-03
orbit64          0.000000 -1.068671e-03
orbit65          0.000000 -1.171422e-03
orbit66          0.000000  2.233169e-03
orbit67          0.000000  3.524630e-03
orbit68          0.000000  1.657265e-03
orbit69          0.000000  1.675422e-01
orbit70          0.000000 -9.437429e-04
orbit71          0.000000 -7.499462e-01
orbit72          0.000000 -2.800867e-01
AP               0.000000 -3.230041e-02
bet              0.000000 -5.258461e-06
ecc              0.000000  9.685169e-04
eccrad           0.000000  3.078349e-03
close            0.000000  0.000000e+00
constraint       0.000000  1.517444e-01
coreness         0.000000 -1.108294e-01
knn              0.000000 -1.382068e-04
hubscore         0.000000  6.029710e+00
pagerank         0.000000 -1.103958e+00
trans            0.000000 -5.338661e-02
evcent           0.000000  4.685101e-01
first            0.000000  3.133564e-03
upto_second      0.000000 -6.865790e-05
upto_third       0.000000 -1.117428e-05
upto_fourth      0.000000  0.000000e+00
upto_fifth       0.000000  0.000000e+00
upto_sixth       0.000000  1.428802e-05
second           0.000000 -5.459016e-05
third            0.000000 -9.611067e-06
fourth           0.000000  5.093931e-05
fifth            0.000000 -2.984128e-06
sixth            0.000000  2.495476e-04
ratio1           0.000000 -1.622392e-04
ratio2           0.000000  3.060765e-05
ratio3           0.000000 -5.917326e-03
ratio4           0.000000  7.185357e-06
ratio5           0.000000  0.000000e+00
ratio6           0.000000 -1.734502e-04
selfinter        0.000000 -1.443889e-02
walktrap_vertex  0.000000  1.939654e-02
bigcom1          0.000000  1.263988e-01
bigcom2          0.000000  8.361654e-01
bigcom3          0.000000 -4.847209e-02
bigcom4          0.000000  1.432051e-02
bigcom6          0.000000 -8.695725e-01
bigcom8          0.000000  3.151543e-01
bigcom9          0.000000  1.867888e-01
bigcom11         0.000000  7.125793e-01
bigcom13         0.000000 -1.245300e+00
bigcom15         0.000000 -1.218486e+00
bigcom16         0.000000 -1.107535e+00
bigcom21         0.000000  1.722262e-01
bigcom22         0.000000  3.392521e-01
bigcom24         0.000000 -1.007122e+00
bigcom26         0.000000  7.979154e-01
bigcom28         0.000000  1.698303e-01
bigcom30         0.000000 -1.482965e+00
bigcom31         0.000000 -5.719152e-01
bigcom32         0.000000 -9.911724e-01
bigcom33         0.000000 -9.103924e-01
bigcom34         0.000000 -4.739068e-01
bigcom36         0.000000 -1.203238e+00
bigcom37         0.000000  9.098738e-01
bigcom38         0.000000  2.558286e-01
bigcom39         0.000000 -8.591809e-01
bigcom40         0.000000 -1.603687e-02
bigcom43         0.000000 -8.224534e-01
bigcom44         0.000000  5.772827e-02
bigcom46         0.000000 -1.052123e+00
bigcom47         0.000000 -8.644952e-01
bigcom49         0.000000 -1.037690e+00
bigcom50         0.000000 -1.016657e+00
bigcom51         0.000000 -8.102844e-01
bigcom52         0.000000 -6.723939e-01
bigcom54         0.000000 -5.876506e-01
bigcom56         0.000000 -9.320548e-01
bigcom62         0.000000 -6.103615e-01
bigcom66         0.000000 -4.986477e-01
bigcom68         0.000000 -9.256965e-01
bigcom69         0.000000  6.681995e-01
bigcom71         0.000000 -1.217168e+00
bigcom72         0.000000 -8.971806e-01
bigcom73         0.000000 -5.244986e-01
bigcom74         0.000000 -9.674223e-01
bigcom75         0.000000 -4.751178e-01
bigcom76         0.000000 -9.953627e-01
bigcom77         0.000000 -7.148041e-01
bigcom79         0.000000 -8.365069e-01
bigcom80         0.000000  1.812069e+00
bigcom82         0.000000 -1.007893e+00
bigcom83         0.000000 -1.211592e+00
bigcom84         0.000000 -7.495275e-01
bigcom85         0.000000 -7.476551e-01
bigcom87         0.000000 -6.669603e-01
bigcom89         0.000000 -7.518113e-01
bigcom91         0.000000 -9.662205e-01
bigcom92         0.000000 -1.213418e+00
bigcom93         0.000000  1.082155e+00
bigcom96         0.000000 -5.305591e-01
bigcom97         0.000000 -9.527862e-01
bigcom98         0.000000 -9.605950e-01
bigcom99         0.000000 -1.259640e+00
bigcom101        0.000000 -5.503356e-01
bigcom104        0.000000 -1.026703e+00
bigcom106        0.000000 -6.058676e-01
bigcom109        0.000000 -8.998105e-01
bigcom113        0.000000 -5.549462e-01
bigcom116        0.000000 -1.216694e+00
bigcom120        0.000000 -3.647751e-01
bigcom123        0.000000 -6.572911e-01
bigcom126        0.000000  1.739691e+00
bigcom127        0.000000  0.000000e+00
bigcom137        0.000000 -7.667779e-01
bigcom139        0.000000 -6.179643e-01
bigcom140        0.000000 -9.290592e-01
bigcom143        0.000000 -6.777861e-01
bigcom145        0.000000 -9.538515e-01
bigcom146        0.000000 -7.848226e-01
bigcom147        0.000000  1.289890e+00
bigcom149        0.000000 -4.206483e-02
bigcom153        0.000000 -7.815788e-01
bigcom154        0.000000 -1.062374e+00
bigcom156        0.000000 -6.932758e-01
bigcom157        0.000000  0.000000e+00
bigcom158        0.000000  1.793990e+00
bigcom160        0.000000 -7.740631e-01
bigcom161        0.000000 -5.991772e-01
bigcom162        0.000000  3.697193e+00
bigcom164        0.000000 -6.825452e-01
bigcom166        0.000000 -8.170086e-01
bigcom167        0.000000 -9.806219e-01
bigcom171        0.000000 -4.686916e-01
bigcom173        0.000000 -5.247902e-01
bigcom175        0.000000  1.400331e+00
bigcom176        0.000000 -3.597952e-01
bigcom177        0.000000  2.412324e+00
bigcom178        0.000000 -9.372743e-01
bigcom180        0.000000 -3.372919e-01
bigcom181        0.000000 -1.005776e+00
bigcom184        0.000000 -6.323875e-01
bigcom186        0.000000 -8.446878e-01
bigcom187        0.000000 -1.166718e+00
bigcom189        0.000000 -1.008290e+00
bigcom194        0.000000 -9.449910e-01
bigcom195        0.000000 -1.033134e+00
bigcom196        0.000000 -6.415372e-01
bigcom204        0.000000 -1.142937e+00
bigcom205        0.000000 -1.269091e+00
bigcom212        0.000000  1.843026e+00
bigcom214        0.000000 -1.075080e+00
bigcom222        0.000000 -8.989322e-01
bigcom223        0.000000  0.000000e+00
bigcom226        0.000000 -5.587490e-01
bigcom227        0.000000 -9.562786e-01
bigcom229        0.000000 -7.599902e-01
bigcom233        0.000000 -7.651265e-01
bigcom236        0.000000 -7.581469e-01
bigcom237        0.000000 -3.553392e-01
bigcom246        0.000000 -1.165990e+00
bigcom248        0.000000 -9.074250e-01
bigcom249        0.000000 -6.429671e-01
bigcom250        0.000000 -8.712220e-01
bigcom254        0.000000 -7.003955e-01
bigcom266        0.000000 -6.141482e-01
bigcom269        0.000000 -1.120710e+00
bigcom272        0.000000 -9.171898e-01
bigcom274        0.000000 -7.356617e-01
bigcom281        0.000000 -7.639462e-01
bigcom291        0.000000 -7.009403e-01
bigcom292        0.000000 -8.560596e-01
bigcom295        0.000000 -3.216005e-01
bigcom299        0.000000 -6.762462e-01
bigcom301        0.000000  3.066135e+00
bigcom306        0.000000 -8.911243e-01
bigcom309        0.000000 -8.495229e-01
bigcom314        0.000000 -8.229530e-01
bigcom321        0.000000  4.737370e-01
bigcom341        0.000000 -7.668237e-01
bigcom350        0.000000  0.000000e+00
bigcom353        0.000000 -6.078320e-01
bigcom359        0.000000 -5.131380e-01
bigcom363        0.000000  2.271037e+00
bigcom365        0.000000 -1.770550e-01
bigcom385        0.000000  1.374692e+00
bigcom386        0.000000 -1.781028e+00
bigcom408        0.000000 -7.957472e-01
bigcom412        0.000000 -1.022348e+00
bigcom480        0.000000 -8.606174e-01
spin_vertex      0.000000 -8.752539e-02
membership_s1    0.000000 -1.260293e-01
membership_s3    0.000000 -1.105134e+00
membership_s4    0.000000 -4.139251e-02
membership_s5    0.000000 -5.036693e-01
membership_s6    0.000000  6.495179e-02
membership_s7    0.000000 -1.112189e-01
membership_s8    0.000000  1.156825e+00
membership_s9    0.000000  3.290646e-01
membership_s11   0.000000 -1.178729e+00
membership_s12   0.000000 -1.317203e+00
membership_s14   0.000000 -9.150623e-01
membership_s15   0.000000 -5.133814e-01
membership_s16   0.000000 -9.858791e-01
membership_s17   0.000000 -9.373423e-01
membership_s18   0.000000 -1.544735e+00
membership_s20   0.000000 -9.197822e-01
membership_s21   0.000000  2.512420e-01
membership_s22   0.000000  4.754078e-01
membership_s24   0.000000 -7.738003e-01
membership_s25   0.000000 -1.036186e+00
membership_s26   0.000000 -1.284665e+00
membership_s27   0.000000  2.481849e-01
membership_s28   0.000000  8.152396e-01
membership_s30   0.000000  8.936866e-02
membership_s31   0.000000  2.586283e-01
membership_s32   0.000000  9.139047e-02
membership_s33   0.000000  1.475575e+00
membership_s36   0.000000  2.687350e-01
membership_s37   0.000000 -1.830161e-02
V1               0.000000 -6.907402e-01
V2               0.000000  1.337381e-01
pdi              0.000000  1.209187e+03
adhesion         0.000000  0.000000e+00
cohesion         0.000000  0.000000e+00
inner            0.000000  9.791366e-06
[truncated: 110,517 more chars]
