# Supplementary material for: Distinctive Behaviors of Druggable Proteins in Cellular Networks
Source: PLoS Comput Biol. 2015 Dec 23;11(12):e1004597. doi: 10.1371/journal.pcbi.1004597 (PMC4689399; doi:10.1371/journal.pcbi.1004597)
Supplement: S1 File — (ZIP) [file pcbi.1004597.s004.zip › S1_File/direct.atc.20150613.random.ppi.optimised_Target_results_low_CT.txt]

[[1]]
[1] "low_CT"

[1] "Dataset: low_CT Model GBM, run: 1 of 10 2015-06-17 22:56:39"
Iter   TrainDeviance   ValidDeviance   StepSize   Improve
     1        0.0940            -nan     0.0100   -0.0001

[1] "GBM variable coefficients"
                            var      rel.inf
graph1                   graph1 3.304443e+01
ratio6                   ratio6 1.914882e+01
constraint           constraint 1.233659e+01
adhesion               adhesion 1.132952e+01
orbit35                 orbit35 8.811847e+00
fourth                   fourth 7.916641e+00
fifth                     fifth 4.267787e+00
membership_s18   membership_s18 1.775532e+00
bigcom8                 bigcom8 7.935348e-01
orbit16                 orbit16 5.753049e-01
graph3                   graph3 1.369985e-28
graph4                   graph4 2.217498e-29
graph0                   graph0 0.000000e+00
graph2                   graph2 0.000000e+00
graph5                   graph5 0.000000e+00
graph6                   graph6 0.000000e+00
graph7                   graph7 0.000000e+00
graph8                   graph8 0.000000e+00
graph9                   graph9 0.000000e+00
graph10                 graph10 0.000000e+00
graph11                 graph11 0.000000e+00
graph12                 graph12 0.000000e+00
graph13                 graph13 0.000000e+00
graph14                 graph14 0.000000e+00
graph15                 graph15 0.000000e+00
graph16                 graph16 0.000000e+00
graph17                 graph17 0.000000e+00
graph18                 graph18 0.000000e+00
graph19                 graph19 0.000000e+00
graph20                 graph20 0.000000e+00
graph21                 graph21 0.000000e+00
graph22                 graph22 0.000000e+00
graph23                 graph23 0.000000e+00
graph24                 graph24 0.000000e+00
graph25                 graph25 0.000000e+00
graph26                 graph26 0.000000e+00
graph27                 graph27 0.000000e+00
graph28                 graph28 0.000000e+00
graph29                 graph29 0.000000e+00
orbit0                   orbit0 0.000000e+00
orbit1                   orbit1 0.000000e+00
orbit2                   orbit2 0.000000e+00
orbit3                   orbit3 0.000000e+00
orbit4                   orbit4 0.000000e+00
orbit5                   orbit5 0.000000e+00
orbit6                   orbit6 0.000000e+00
orbit7                   orbit7 0.000000e+00
orbit8                   orbit8 0.000000e+00
orbit9                   orbit9 0.000000e+00
orbit10                 orbit10 0.000000e+00
orbit11                 orbit11 0.000000e+00
orbit12                 orbit12 0.000000e+00
orbit13                 orbit13 0.000000e+00
orbit14                 orbit14 0.000000e+00
orbit15                 orbit15 0.000000e+00
orbit17                 orbit17 0.000000e+00
orbit18                 orbit18 0.000000e+00
orbit19                 orbit19 0.000000e+00
orbit20                 orbit20 0.000000e+00
orbit21                 orbit21 0.000000e+00
orbit22                 orbit22 0.000000e+00
orbit23                 orbit23 0.000000e+00
orbit24                 orbit24 0.000000e+00
orbit25                 orbit25 0.000000e+00
orbit26                 orbit26 0.000000e+00
orbit27                 orbit27 0.000000e+00
orbit28                 orbit28 0.000000e+00
orbit29                 orbit29 0.000000e+00
orbit30                 orbit30 0.000000e+00
orbit31                 orbit31 0.000000e+00
orbit32                 orbit32 0.000000e+00
orbit33                 orbit33 0.000000e+00
orbit34                 orbit34 0.000000e+00
orbit36                 orbit36 0.000000e+00
orbit37                 orbit37 0.000000e+00
orbit38                 orbit38 0.000000e+00
orbit39                 orbit39 0.000000e+00
orbit40                 orbit40 0.000000e+00
orbit41                 orbit41 0.000000e+00
orbit42                 orbit42 0.000000e+00
orbit43                 orbit43 0.000000e+00
orbit44                 orbit44 0.000000e+00
orbit45                 orbit45 0.000000e+00
orbit46                 orbit46 0.000000e+00
orbit47                 orbit47 0.000000e+00
orbit48                 orbit48 0.000000e+00
orbit49                 orbit49 0.000000e+00
orbit50                 orbit50 0.000000e+00
orbit51                 orbit51 0.000000e+00
orbit52                 orbit52 0.000000e+00
orbit53                 orbit53 0.000000e+00
orbit54                 orbit54 0.000000e+00
orbit55                 orbit55 0.000000e+00
orbit56                 orbit56 0.000000e+00
orbit57                 orbit57 0.000000e+00
orbit58                 orbit58 0.000000e+00
orbit59                 orbit59 0.000000e+00
orbit60                 orbit60 0.000000e+00
orbit61                 orbit61 0.000000e+00
orbit62                 orbit62 0.000000e+00
orbit63                 orbit63 0.000000e+00
orbit64                 orbit64 0.000000e+00
orbit65                 orbit65 0.000000e+00
orbit66                 orbit66 0.000000e+00
orbit67                 orbit67 0.000000e+00
orbit68                 orbit68 0.000000e+00
orbit69                 orbit69 0.000000e+00
orbit70                 orbit70 0.000000e+00
orbit71                 orbit71 0.000000e+00
orbit72                 orbit72 0.000000e+00
AP                           AP 0.000000e+00
bet                         bet 0.000000e+00
ecc                         ecc 0.000000e+00
eccrad                   eccrad 0.000000e+00
close                     close 0.000000e+00
coreness               coreness 0.000000e+00
knn                         knn 0.000000e+00
hubscore               hubscore 0.000000e+00
pagerank               pagerank 0.000000e+00
trans                     trans 0.000000e+00
evcent                   evcent 0.000000e+00
first                     first 0.000000e+00
upto_second         upto_second 0.000000e+00
upto_third           upto_third 0.000000e+00
upto_fourth         upto_fourth 0.000000e+00
upto_fifth           upto_fifth 0.000000e+00
upto_sixth           upto_sixth 0.000000e+00
second                   second 0.000000e+00
third                     third 0.000000e+00
sixth                     sixth 0.000000e+00
ratio1                   ratio1 0.000000e+00
ratio2                   ratio2 0.000000e+00
ratio3                   ratio3 0.000000e+00
ratio4                   ratio4 0.000000e+00
ratio5                   ratio5 0.000000e+00
selfinter             selfinter 0.000000e+00
walktrap_vertex walktrap_vertex 0.000000e+00
bigcom1                 bigcom1 0.000000e+00
bigcom2                 bigcom2 0.000000e+00
bigcom3                 bigcom3 0.000000e+00
bigcom4                 bigcom4 0.000000e+00
bigcom6                 bigcom6 0.000000e+00
bigcom9                 bigcom9 0.000000e+00
bigcom11               bigcom11 0.000000e+00
bigcom13               bigcom13 0.000000e+00
bigcom15               bigcom15 0.000000e+00
bigcom16               bigcom16 0.000000e+00
bigcom21               bigcom21 0.000000e+00
bigcom22               bigcom22 0.000000e+00
bigcom24               bigcom24 0.000000e+00
bigcom26               bigcom26 0.000000e+00
bigcom28               bigcom28 0.000000e+00
bigcom30               bigcom30 0.000000e+00
bigcom31               bigcom31 0.000000e+00
bigcom32               bigcom32 0.000000e+00
bigcom33               bigcom33 0.000000e+00
bigcom34               bigcom34 0.000000e+00
bigcom36               bigcom36 0.000000e+00
bigcom37               bigcom37 0.000000e+00
bigcom38               bigcom38 0.000000e+00
bigcom39               bigcom39 0.000000e+00
bigcom40               bigcom40 0.000000e+00
bigcom43               bigcom43 0.000000e+00
bigcom44               bigcom44 0.000000e+00
bigcom46               bigcom46 0.000000e+00
bigcom47               bigcom47 0.000000e+00
bigcom49               bigcom49 0.000000e+00
bigcom50               bigcom50 0.000000e+00
bigcom51               bigcom51 0.000000e+00
bigcom52               bigcom52 0.000000e+00
bigcom54               bigcom54 0.000000e+00
bigcom56               bigcom56 0.000000e+00
bigcom62               bigcom62 0.000000e+00
bigcom66               bigcom66 0.000000e+00
bigcom68               bigcom68 0.000000e+00
bigcom69               bigcom69 0.000000e+00
bigcom71               bigcom71 0.000000e+00
bigcom72               bigcom72 0.000000e+00
bigcom73               bigcom73 0.000000e+00
bigcom74               bigcom74 0.000000e+00
bigcom75               bigcom75 0.000000e+00
bigcom76               bigcom76 0.000000e+00
bigcom77               bigcom77 0.000000e+00
bigcom79               bigcom79 0.000000e+00
bigcom80               bigcom80 0.000000e+00
bigcom82               bigcom82 0.000000e+00
bigcom83               bigcom83 0.000000e+00
bigcom84               bigcom84 0.000000e+00
bigcom85               bigcom85 0.000000e+00
bigcom87               bigcom87 0.000000e+00
bigcom89               bigcom89 0.000000e+00
bigcom91               bigcom91 0.000000e+00
bigcom92               bigcom92 0.000000e+00
bigcom93               bigcom93 0.000000e+00
bigcom96               bigcom96 0.000000e+00
bigcom97               bigcom97 0.000000e+00
bigcom98               bigcom98 0.000000e+00
bigcom99               bigcom99 0.000000e+00
bigcom101             bigcom101 0.000000e+00
bigcom104             bigcom104 0.000000e+00
bigcom106             bigcom106 0.000000e+00
bigcom109             bigcom109 0.000000e+00
bigcom113             bigcom113 0.000000e+00
bigcom116             bigcom116 0.000000e+00
bigcom120             bigcom120 0.000000e+00
bigcom123             bigcom123 0.000000e+00
bigcom126             bigcom126 0.000000e+00
bigcom127             bigcom127 0.000000e+00
bigcom137             bigcom137 0.000000e+00
bigcom139             bigcom139 0.000000e+00
bigcom140             bigcom140 0.000000e+00
bigcom143             bigcom143 0.000000e+00
bigcom145             bigcom145 0.000000e+00
bigcom146             bigcom146 0.000000e+00
bigcom147             bigcom147 0.000000e+00
bigcom149             bigcom149 0.000000e+00
bigcom153             bigcom153 0.000000e+00
bigcom154             bigcom154 0.000000e+00
bigcom156             bigcom156 0.000000e+00
bigcom157             bigcom157 0.000000e+00
bigcom158             bigcom158 0.000000e+00
bigcom160             bigcom160 0.000000e+00
bigcom161             bigcom161 0.000000e+00
bigcom162             bigcom162 0.000000e+00
bigcom164             bigcom164 0.000000e+00
bigcom166             bigcom166 0.000000e+00
bigcom167             bigcom167 0.000000e+00
bigcom171             bigcom171 0.000000e+00
bigcom173             bigcom173 0.000000e+00
bigcom175             bigcom175 0.000000e+00
bigcom176             bigcom176 0.000000e+00
bigcom177             bigcom177 0.000000e+00
bigcom178             bigcom178 0.000000e+00
bigcom180             bigcom180 0.000000e+00
bigcom181             bigcom181 0.000000e+00
bigcom184             bigcom184 0.000000e+00
bigcom186             bigcom186 0.000000e+00
bigcom187             bigcom187 0.000000e+00
bigcom189             bigcom189 0.000000e+00
bigcom194             bigcom194 0.000000e+00
bigcom195             bigcom195 0.000000e+00
bigcom196             bigcom196 0.000000e+00
bigcom204             bigcom204 0.000000e+00
bigcom205             bigcom205 0.000000e+00
bigcom212             bigcom212 0.000000e+00
bigcom214             bigcom214 0.000000e+00
bigcom222             bigcom222 0.000000e+00
bigcom223             bigcom223 0.000000e+00
bigcom226             bigcom226 0.000000e+00
bigcom227             bigcom227 0.000000e+00
bigcom229             bigcom229 0.000000e+00
bigcom233             bigcom233 0.000000e+00
bigcom236             bigcom236 0.000000e+00
bigcom237             bigcom237 0.000000e+00
bigcom246             bigcom246 0.000000e+00
bigcom248             bigcom248 0.000000e+00
bigcom249             bigcom249 0.000000e+00
bigcom250             bigcom250 0.000000e+00
bigcom254             bigcom254 0.000000e+00
bigcom266             bigcom266 0.000000e+00
bigcom269             bigcom269 0.000000e+00
bigcom272             bigcom272 0.000000e+00
bigcom274             bigcom274 0.000000e+00
bigcom281             bigcom281 0.000000e+00
bigcom291             bigcom291 0.000000e+00
bigcom292             bigcom292 0.000000e+00
bigcom295             bigcom295 0.000000e+00
bigcom299             bigcom299 0.000000e+00
bigcom301             bigcom301 0.000000e+00
bigcom306             bigcom306 0.000000e+00
bigcom309             bigcom309 0.000000e+00
bigcom314             bigcom314 0.000000e+00
bigcom321             bigcom321 0.000000e+00
bigcom341             bigcom341 0.000000e+00
bigcom350             bigcom350 0.000000e+00
bigcom353             bigcom353 0.000000e+00
bigcom359             bigcom359 0.000000e+00
bigcom363             bigcom363 0.000000e+00
bigcom365             bigcom365 0.000000e+00
bigcom385             bigcom385 0.000000e+00
bigcom386             bigcom386 0.000000e+00
bigcom408             bigcom408 0.000000e+00
bigcom412             bigcom412 0.000000e+00
bigcom480             bigcom480 0.000000e+00
spin_vertex         spin_vertex 0.000000e+00
membership_s1     membership_s1 0.000000e+00
membership_s3     membership_s3 0.000000e+00
membership_s4     membership_s4 0.000000e+00
membership_s5     membership_s5 0.000000e+00
membership_s6     membership_s6 0.000000e+00
membership_s7     membership_s7 0.000000e+00
membership_s8     membership_s8 0.000000e+00
membership_s9     membership_s9 0.000000e+00
membership_s11   membership_s11 0.000000e+00
membership_s12   membership_s12 0.000000e+00
membership_s14   membership_s14 0.000000e+00
membership_s15   membership_s15 0.000000e+00
membership_s16   membership_s16 0.000000e+00
membership_s17   membership_s17 0.000000e+00
membership_s20   membership_s20 0.000000e+00
membership_s21   membership_s21 0.000000e+00
membership_s22   membership_s22 0.000000e+00
membership_s24   membership_s24 0.000000e+00
membership_s25   membership_s25 0.000000e+00
membership_s26   membership_s26 0.000000e+00
membership_s27   membership_s27 0.000000e+00
membership_s28   membership_s28 0.000000e+00
membership_s30   membership_s30 0.000000e+00
membership_s31   membership_s31 0.000000e+00
membership_s32   membership_s32 0.000000e+00
membership_s33   membership_s33 0.000000e+00
membership_s36   membership_s36 0.000000e+00
membership_s37   membership_s37 0.000000e+00
V1                           V1 0.000000e+00
V2                           V2 0.000000e+00
pdi                         pdi 0.000000e+00
cohesion               cohesion 0.000000e+00
inner                     inner 0.000000e+00
outer                     outer 0.000000e+00
ioratio                 ioratio 0.000000e+00
comsize                 comsize 0.000000e+00
[1] "Dataset: low_CT Model RF, run: 1 of 10 2015-06-17 22:56:42"
     |      Out-of-bag   |
Tree |      MSE  %Var(y) |
   1 | 0.004734   212.61 |
   2 | 0.004041   181.52 |
   3 | 0.003526   158.36 |
   4 | 0.003423   153.73 |
   5 | 0.003327   149.44 |
   6 | 0.003249   145.93 |
   7 | 0.003222   144.72 |
   8 | 0.003179   142.78 |
   9 | 0.003068   137.79 |
  10 | 0.002981   133.90 |
  11 | 0.003175   142.62 |
  12 | 0.002899   130.20 |
  13 | 0.002982   133.94 |
  14 | 0.002939   132.00 |
  15 | 0.002915   130.92 |
  16 | 0.002921   131.19 |
  17 | 0.002863   128.58 |
  18 | 0.002791   125.35 |
  19 | 0.002795   125.55 |
  20 | 0.002795   125.55 |
  21 | 0.002819   126.61 |
  22 | 0.002806   126.01 |
  23 | 0.002777   124.74 |
  24 | 0.002739   123.04 |
  25 | 0.002671   119.98 |
  26 | 0.002707   121.58 |
  27 | 0.002709   121.68 |
  28 | 0.002668   119.85 |
  29 | 0.002657   119.35 |
  30 | 0.002616   117.50 |
  31 | 0.002611   117.28 |
  32 | 0.002614   117.42 |
  33 | 0.002614   117.40 |
  34 |  0.00261   117.24 |
  35 | 0.002596   116.58 |
  36 | 0.002581   115.93 |
  37 | 0.002574   115.59 |
  38 | 0.002586   116.14 |
  39 | 0.002572   115.51 |
  40 | 0.002563   115.11 |
  41 | 0.002556   114.79 |
  42 | 0.002551   114.58 |
  43 |  0.00254   114.09 |
  44 | 0.002534   113.83 |
  45 | 0.002525   113.40 |
  46 | 0.002521   113.22 |
  47 | 0.002514   112.92 |
  48 | 0.002508   112.64 |
  49 | 0.002508   112.65 |
  50 | 0.002503   112.42 |
  51 | 0.002494   112.02 |
  52 | 0.002493   111.99 |
  53 | 0.002488   111.75 |
  54 | 0.002486   111.66 |
  55 | 0.002486   111.64 |
  56 | 0.002487   111.70 |
  57 | 0.002491   111.87 |
  58 | 0.002487   111.71 |
  59 | 0.002491   111.88 |
  60 |  0.00248   111.38 |
  61 | 0.002483   111.54 |
  62 | 0.002478   111.29 |
  63 | 0.002473   111.10 |
  64 | 0.002472   111.01 |
  65 | 0.002471   111.01 |
  66 | 0.002474   111.10 |
  67 | 0.002474   111.12 |
  68 | 0.002476   111.21 |
  69 | 0.002476   111.22 |
  70 | 0.002473   111.05 |
  71 |  0.00247   110.95 |
  72 | 0.002472   111.05 |
  73 | 0.002469   110.87 |
  74 | 0.002472   111.03 |
  75 | 0.002473   111.07 |
  76 | 0.002473   111.05 |
  77 | 0.002471   110.97 |
  78 |  0.00247   110.93 |
  79 | 0.002468   110.84 |
  80 | 0.002469   110.89 |
  81 | 0.002465   110.73 |
  82 | 0.002461   110.55 |
  83 | 0.002467   110.81 |
  84 | 0.002466   110.75 |
  85 | 0.002463   110.63 |
  86 |  0.00246   110.49 |
  87 | 0.002461   110.56 |
  88 | 0.002465   110.73 |
  89 | 0.002462   110.57 |
  90 | 0.002461   110.55 |
  91 | 0.002456   110.29 |
  92 | 0.002454   110.23 |
  93 |  0.00245   110.02 |
  94 | 0.002448   109.97 |
  95 | 0.002445   109.80 |
  96 | 0.002444   109.77 |
  97 | 0.002442   109.69 |
  98 | 0.002442   109.70 |
  99 | 0.002442   109.68 |
 100 | 0.002438   109.49 |
[1] "Random Forest variable coefficients"
                      %IncMSE IncNodePurity
graph5           1.089252e-03  3.937936e-02
graph6           1.344939e-03  8.109180e-02
graph7          -4.291845e-06  9.285714e-03
graph8           0.000000e+00  0.000000e+00
graph9           1.798737e-03  1.625370e-01
graph10          4.824718e-04  7.024756e-02
graph11          6.434412e-06  3.100000e-02
graph12          3.905891e-03  1.539287e-01
graph13          4.134916e-03  1.421856e-01
graph14          1.803466e-03  7.630603e-02
graph15          8.189360e-04  8.007359e-02
graph16          1.825416e-03  1.865250e-01
graph17          1.287303e-03  1.365579e-01
graph18          1.548377e-05  3.964885e-02
graph19          1.479525e-03  1.425781e-01
graph20          2.431721e-03  6.736248e-02
graph21          4.259274e-04  3.414012e-02
graph22          3.388950e-04  2.006516e-02
graph23          2.301252e-04  1.885877e-02
graph24          3.984238e-04  9.911721e-03
graph25          3.635668e-04  5.562407e-02
graph26          0.000000e+00  0.000000e+00
graph27          0.000000e+00  1.626303e-21
graph28          0.000000e+00  0.000000e+00
graph29          0.000000e+00  0.000000e+00
orbit0           3.448519e-05  1.783333e-02
orbit1           1.063463e-03  9.938263e-02
orbit2           0.000000e+00  4.065758e-21
orbit3           0.000000e+00  3.794708e-21
orbit4           2.282305e-05  4.901438e-02
orbit5           1.156678e-03  5.595479e-02
orbit6           7.597817e-04  1.215846e-01
orbit7           6.648936e-06  2.279245e-03
orbit8           7.481339e-04  4.512702e-02
orbit9           1.999434e-04  5.800539e-02
orbit10          8.572653e-06  9.473684e-03
orbit11          5.143592e-07  1.910000e-02
orbit12          0.000000e+00  0.000000e+00
orbit13          0.000000e+00  0.000000e+00
orbit14          0.000000e+00  0.000000e+00
orbit15          1.175857e-03  9.748895e-02
orbit16          1.887274e-03  2.733187e-01
orbit17          6.527255e-04  9.520205e-03
orbit18          7.481377e-05  1.414896e-01
orbit19          3.969168e-05  8.586176e-02
orbit20          1.224525e-03  1.041306e-01
orbit21          0.000000e+00  1.219727e-21
orbit22          2.004917e-03  7.286579e-02
orbit23          0.000000e+00  6.776264e-23
orbit24          2.776434e-03  1.332629e-01
orbit25          4.257131e-06  3.548611e-02
orbit26          2.145047e-05  4.367690e-03
orbit27          4.183923e-03  2.846939e-01
orbit28          3.028500e-05  4.967521e-02
orbit29         -4.376368e-06  2.637363e-02
orbit30          4.093320e-04  1.021914e-01
orbit31          1.937109e-03  8.352240e-02
orbit32          0.000000e+00  9.090909e-03
orbit33          8.151902e-05  4.297286e-03
orbit34          1.583239e-03  1.471340e-01
orbit35          1.358829e-03  8.836632e-02
orbit36         -5.220941e-06  1.336494e-02
orbit37          1.740199e-03  4.840687e-03
orbit38          2.381402e-05  1.583116e-02
orbit39          1.404532e-03  1.483009e-01
orbit40          9.386652e-04  4.591343e-02
orbit41          0.000000e+00  0.000000e+00
orbit42          0.000000e+00  8.239937e-19
orbit43          3.976466e-05  1.745204e-02
orbit44          0.000000e+00  0.000000e+00
orbit45          1.008869e-03  2.127964e-01
orbit46          4.374624e-04  6.032918e-02
orbit47          1.442001e-04  9.605478e-03
orbit48          0.000000e+00  0.000000e+00
orbit49          1.486414e-03  1.160678e-01
orbit50          0.000000e+00  5.421011e-22
orbit51          3.655960e-04  1.690074e-02
orbit52          3.232834e-04  6.254041e-02
orbit53          1.258030e-04  1.034154e-04
orbit54          3.647741e-05  3.530248e-02
orbit55          0.000000e+00  0.000000e+00
orbit56          3.516389e-04  1.019990e-01
orbit57          0.000000e+00  4.336809e-21
orbit58          0.000000e+00  0.000000e+00
orbit59          3.726419e-04  6.506009e-02
orbit60          0.000000e+00  0.000000e+00
orbit61          0.000000e+00  0.000000e+00
orbit62          1.174712e-03  2.991448e-02
orbit63          0.000000e+00  2.439455e-21
orbit64          0.000000e+00  0.000000e+00
orbit65          0.000000e+00  0.000000e+00
orbit66          0.000000e+00  3.469447e-20
orbit67          0.000000e+00  0.000000e+00
orbit68          0.000000e+00  0.000000e+00
orbit69          0.000000e+00  0.000000e+00
orbit70          0.000000e+00  0.000000e+00
orbit71          0.000000e+00  0.000000e+00
orbit72          0.000000e+00  0.000000e+00
AP              -4.454343e-06  7.029750e-04
bet              5.709311e-06  2.231150e-01
ecc              1.645357e-05  2.678744e-02
eccrad           4.315926e-06  1.600000e-02
close            3.134724e-03  5.372183e-02
constraint       3.991936e-04  4.694730e-02
coreness         2.919001e-05  2.220644e-02
knn              6.507327e-04  7.480186e-02
hubscore         2.952953e-03  2.494070e-01
pagerank         6.585205e-04  1.853112e-01
trans            9.418444e-06  1.605975e-02
evcent           7.993489e-04  1.878410e-01
first            4.467501e-07  2.704341e-02
upto_second      1.322234e-03  4.944514e-02
upto_third       2.008857e-03  9.959827e-02
upto_fourth      7.063966e-03  2.130764e-01
upto_fifth       4.002204e-03  1.791106e-01
upto_sixth       5.269661e-04  7.818957e-02
second           6.218336e-04  5.079312e-02
third            1.044790e-03  1.104674e-01
fourth           2.126423e-03  2.878076e-01
fifth            2.444257e-03  3.053690e-01
sixth            6.333258e-03  1.648578e-01
ratio1           1.611746e-03  9.103873e-02
ratio2           1.093173e-03  2.644692e-01
ratio3           9.215058e-05  8.232540e-02
ratio4           3.376388e-03  3.052893e-01
ratio5           6.855841e-04  2.798903e-01
ratio6           3.516651e-03  1.698495e-01
selfinter        0.000000e+00  0.000000e+00
walktrap_vertex  2.532322e-04  2.827026e-02
bigcom1         -8.752735e-06  2.418195e-04
bigcom2          0.000000e+00  0.000000e+00
bigcom3          0.000000e+00  0.000000e+00
bigcom4          1.702831e-05  1.595765e-02
bigcom6          0.000000e+00  0.000000e+00
bigcom8          8.395090e-05  4.854762e-02
bigcom9          0.000000e+00  0.000000e+00
bigcom11         0.000000e+00  0.000000e+00
bigcom13         0.000000e+00  0.000000e+00
bigcom15         0.000000e+00  0.000000e+00
bigcom16         0.000000e+00  0.000000e+00
bigcom21         0.000000e+00  0.000000e+00
bigcom22         0.000000e+00  0.000000e+00
bigcom24         0.000000e+00  0.000000e+00
bigcom26         0.000000e+00  0.000000e+00
bigcom28         0.000000e+00  0.000000e+00
bigcom30         0.000000e+00  0.000000e+00
bigcom31         0.000000e+00  0.000000e+00
bigcom32         0.000000e+00  0.000000e+00
bigcom33         0.000000e+00  0.000000e+00
bigcom34         0.000000e+00  0.000000e+00
bigcom36         0.000000e+00  0.000000e+00
bigcom37         0.000000e+00  0.000000e+00
bigcom38         0.000000e+00  0.000000e+00
bigcom39         0.000000e+00  0.000000e+00
bigcom40         1.479966e-03  1.551590e-01
bigcom43         0.000000e+00  0.000000e+00
bigcom44         0.000000e+00  0.000000e+00
bigcom46         0.000000e+00  0.000000e+00
bigcom47         0.000000e+00  0.000000e+00
bigcom49         0.000000e+00  0.000000e+00
bigcom50         0.000000e+00  0.000000e+00
bigcom51         0.000000e+00  0.000000e+00
bigcom52         0.000000e+00  0.000000e+00
bigcom54         0.000000e+00  0.000000e+00
bigcom56         0.000000e+00  0.000000e+00
bigcom62         0.000000e+00  0.000000e+00
bigcom66         0.000000e+00  0.000000e+00
bigcom68         0.000000e+00  0.000000e+00
bigcom69         0.000000e+00  0.000000e+00
bigcom71         0.000000e+00  0.000000e+00
bigcom72         0.000000e+00  0.000000e+00
bigcom73         0.000000e+00  0.000000e+00
bigcom74         0.000000e+00  0.000000e+00
bigcom75         0.000000e+00  0.000000e+00
bigcom76         0.000000e+00  0.000000e+00
bigcom77         0.000000e+00  0.000000e+00
bigcom79         0.000000e+00  0.000000e+00
bigcom80         0.000000e+00  0.000000e+00
bigcom82         0.000000e+00  0.000000e+00
bigcom83         0.000000e+00  0.000000e+00
bigcom84         0.000000e+00  0.000000e+00
bigcom85         0.000000e+00  0.000000e+00
bigcom87         0.000000e+00  0.000000e+00
bigcom89         0.000000e+00  0.000000e+00
bigcom91         0.000000e+00  0.000000e+00
bigcom92         1.134496e-04  2.451625e-01
bigcom93         0.000000e+00  0.000000e+00
bigcom96         0.000000e+00  0.000000e+00
bigcom97         0.000000e+00  0.000000e+00
bigcom98         0.000000e+00  0.000000e+00
bigcom99         0.000000e+00  0.000000e+00
bigcom101        0.000000e+00  4.336809e-21
bigcom104        0.000000e+00  0.000000e+00
bigcom106        0.000000e+00  0.000000e+00
bigcom109        0.000000e+00  0.000000e+00
bigcom113        0.000000e+00  0.000000e+00
bigcom116        0.000000e+00  0.000000e+00
bigcom120        0.000000e+00  0.000000e+00
bigcom123        0.000000e+00  0.000000e+00
bigcom126        0.000000e+00  0.000000e+00
bigcom127        0.000000e+00  0.000000e+00
bigcom137        0.000000e+00  0.000000e+00
bigcom139        0.000000e+00  0.000000e+00
bigcom140        0.000000e+00  0.000000e+00
bigcom143        0.000000e+00  0.000000e+00
bigcom145        0.000000e+00  0.000000e+00
bigcom146        0.000000e+00  0.000000e+00
bigcom147        0.000000e+00  0.000000e+00
bigcom149        0.000000e+00  0.000000e+00
bigcom153        0.000000e+00  0.000000e+00
bigcom154        0.000000e+00  0.000000e+00
bigcom156        0.000000e+00  0.000000e+00
bigcom157        0.000000e+00  0.000000e+00
bigcom158        0.000000e+00  0.000000e+00
bigcom160        0.000000e+00  0.000000e+00
bigcom161        0.000000e+00  3.469447e-20
bigcom162        0.000000e+00  0.000000e+00
bigcom164        0.000000e+00  0.000000e+00
bigcom166        0.000000e+00  0.000000e+00
bigcom167        0.000000e+00  0.000000e+00
bigcom171        0.000000e+00  0.000000e+00
bigcom173        0.000000e+00  0.000000e+00
bigcom175        0.000000e+00  0.000000e+00
bigcom176        0.000000e+00  0.000000e+00
bigcom177        0.000000e+00  0.000000e+00
bigcom178        0.000000e+00  0.000000e+00
bigcom180        0.000000e+00  0.000000e+00
bigcom181        0.000000e+00  0.000000e+00
bigcom184        0.000000e+00  0.000000e+00
bigcom186        0.000000e+00  0.000000e+00
bigcom187        0.000000e+00  0.000000e+00
bigcom189        0.000000e+00  0.000000e+00
bigcom194        0.000000e+00  3.469447e-20
bigcom195        0.000000e+00  0.000000e+00
bigcom196        0.000000e+00  0.000000e+00
bigcom204        0.000000e+00  0.000000e+00
bigcom205        0.000000e+00  0.000000e+00
bigcom212        0.000000e+00  0.000000e+00
bigcom214        0.000000e+00  0.000000e+00
bigcom222        0.000000e+00  0.000000e+00
bigcom223        0.000000e+00  0.000000e+00
bigcom226        0.000000e+00  0.000000e+00
bigcom227        0.000000e+00  0.000000e+00
bigcom229        0.000000e+00  0.000000e+00
bigcom233        0.000000e+00  0.000000e+00
bigcom236        0.000000e+00  0.000000e+00
bigcom237        0.000000e+00  0.000000e+00
bigcom246        0.000000e+00  0.000000e+00
bigcom248        0.000000e+00  0.000000e+00
bigcom249        0.000000e+00  0.000000e+00
bigcom250        0.000000e+00  0.000000e+00
bigcom254        0.000000e+00  0.000000e+00
bigcom266        0.000000e+00  0.000000e+00
bigcom269        0.000000e+00  0.000000e+00
bigcom272        0.000000e+00  0.000000e+00
bigcom274        0.000000e+00  0.000000e+00
bigcom281        0.000000e+00  0.000000e+00
bigcom291        0.000000e+00  0.000000e+00
bigcom292        0.000000e+00  0.000000e+00
bigcom295        0.000000e+00  0.000000e+00
bigcom299        0.000000e+00  6.938894e-20
bigcom301        0.000000e+00  0.000000e+00
bigcom306        0.000000e+00  0.000000e+00
bigcom309        0.000000e+00  0.000000e+00
bigcom314        0.000000e+00  0.000000e+00
bigcom321        0.000000e+00  0.000000e+00
bigcom341        0.000000e+00  0.000000e+00
bigcom350        0.000000e+00  0.000000e+00
bigcom353        0.000000e+00  0.000000e+00
bigcom359        0.000000e+00  3.469447e-20
bigcom363        0.000000e+00  0.000000e+00
bigcom365        0.000000e+00  0.000000e+00
bigcom385        0.000000e+00  0.000000e+00
bigcom386        0.000000e+00  0.000000e+00
bigcom408        0.000000e+00  0.000000e+00
bigcom412        0.000000e+00  0.000000e+00
bigcom480        0.000000e+00  0.000000e+00
spin_vertex      1.070970e-04  2.555142e-02
membership_s1   -1.815065e-05  2.083333e-02
membership_s3    0.000000e+00  0.000000e+00
membership_s4    1.273686e-05  2.707932e-03
membership_s5    0.000000e+00  0.000000e+00
membership_s6    0.000000e+00  0.000000e+00
membership_s7    8.474031e-05  1.082399e-01
membership_s8    0.000000e+00  0.000000e+00
membership_s9    1.996654e-05  7.403770e-02
membership_s11   0.000000e+00  0.000000e+00
membership_s12   0.000000e+00  0.000000e+00
membership_s14   0.000000e+00  0.000000e+00
membership_s15   0.000000e+00  0.000000e+00
membership_s16   0.000000e+00  0.000000e+00
membership_s17   0.000000e+00  0.000000e+00
membership_s18   1.793836e-04  1.227487e-01
membership_s20   0.000000e+00  0.000000e+00
membership_s21   6.724953e-05  7.626346e-02
membership_s22   0.000000e+00  0.000000e+00
membership_s24   0.000000e+00  0.000000e+00
membership_s25   0.000000e+00  0.000000e+00
membership_s26   0.000000e+00  0.000000e+00
membership_s27  -1.926982e-05  2.202835e-02
membership_s28   0.000000e+00  0.000000e+00
membership_s30   4.570939e-05  1.267886e-01
membership_s31   0.000000e+00  5.421011e-22
membership_s32   3.498792e-06  7.146330e-03
membership_s33   0.000000e+00  0.000000e+00
membership_s36  -1.516140e-05  4.828287e-02
membership_s37  -5.962385e-06  2.200947e-01
V1               5.501525e-04  2.313968e-01
V2               8.542146e-04  4.756502e-01
pdi             -4.047759e-06  2.998240e-02
adhesion         4.541061e-03  3.578913e-01
cohesion         5.388291e-03  4.236662e-01
inner            1.086929e-03  1.858875e-01
outer            1.356297e-03  3.178472e-01
ioratio          2.066458e-03  1.293981e-01
comsize          2.210176e-04  2.630139e-01
[1] "Dataset: low_CT Model GLM, run: 1 of 10 2015-06-17 22:57:34"
[1] "glmnet variable coefficients"
                         [,1]          [,2]
(Intercept)     -6.102878e+00 -7.423748e+00
graph0          -1.090161e-40 -3.408245e-03
graph1          -1.323291e-42 -8.149634e-06
graph2          -2.907445e-40  8.400458e-03
graph3          -6.803000e-44  6.330584e-07
graph4          -1.336302e-45 -2.549243e-08
graph5          -1.076617e-41  2.670744e-04
graph6          -5.849669e-43 -1.162524e-05
graph7          -1.527695e-41 -3.451062e-04
graph8          -1.115227e-39 -8.674783e-02
graph9          -1.137690e-45  3.990564e-08
graph10         -5.317956e-47 -9.558539e-10
graph11         -1.969280e-48 -4.127288e-11
graph12         -3.811854e-45 -1.272008e-07
graph13         -2.701981e-44  2.077774e-08
graph14         -3.684141e-46 -7.828555e-09
graph15         -9.039970e-43  1.106627e-05
graph16         -1.292908e-44 -9.214726e-08
graph17         -2.020465e-44 -5.578138e-07
graph18         -4.762244e-43 -4.183770e-06
graph19         -1.622108e-43 -2.372698e-06
graph20         -2.350396e-43  5.440119e-07
graph21         -9.099825e-43  2.047740e-05
graph22         -3.455239e-43 -8.103405e-06
graph23         -1.071968e-42 -4.367216e-05
graph24         -1.668068e-42 -5.728867e-05
graph25         -7.014381e-42  5.014757e-05
graph26         -7.043764e-42 -2.952105e-04
graph27         -6.380975e-41 -4.800815e-03
graph28         -4.016998e-41 -1.207084e-03
graph29         -1.880807e-39 -2.331438e-02
orbit0          -1.090161e-40 -3.419833e-03
orbit1          -1.323377e-42 -8.157932e-06
orbit2          -8.332370e-41 -3.817288e-03
orbit3          -2.907445e-40  8.400602e-03
orbit4          -7.412458e-44  8.282518e-07
orbit5          -4.395988e-43 -5.830834e-06
orbit6          -1.336301e-45 -2.551176e-08
orbit7          -1.193045e-40 -7.591143e-03
orbit8          -1.076617e-41  2.673789e-04
orbit9          -8.082752e-43 -1.963718e-05
orbit10         -7.612463e-43  3.746217e-06
orbit11         -1.393867e-40  2.873723e-02
orbit12         -1.517029e-41 -3.218763e-04
orbit13         -9.652673e-40 -8.571844e-02
orbit14         -1.115227e-39 -8.673462e-02
orbit15         -1.357013e-45  4.864339e-08
orbit16         -1.210037e-44  1.642248e-06
orbit17         -4.600349e-45  4.165606e-08
orbit18         -3.603534e-46 -9.145541e-09
orbit19         -5.445896e-47 -9.404197e-10
orbit20         -5.318564e-46 -1.365251e-08
orbit21         -2.939896e-43  7.224678e-08
orbit22         -1.969280e-48 -4.128135e-11
orbit23         -2.917265e-40 -2.061041e-02
orbit24         -4.901961e-45 -1.744886e-07
orbit25         -3.750763e-45 -5.397281e-08
orbit26         -4.010982e-43  1.054002e-05
orbit27         -4.159426e-44  1.166992e-07
orbit28         -2.689904e-43 -3.456669e-06
orbit29         -4.353861e-44 -1.311108e-08
orbit30         -6.609618e-43  1.298410e-05
orbit31         -4.234964e-46 -9.446140e-09
orbit32         -8.418896e-46 -8.800468e-09
orbit33          1.289088e-40  7.035106e-02
orbit34         -9.039970e-43  1.101136e-05
orbit35         -2.009479e-44 -1.139762e-07
orbit36         -2.143802e-43 -5.050992e-06
orbit37         -1.701481e-44 -1.934196e-07
orbit38         -7.993721e-42 -6.289995e-04
orbit39         -4.315203e-44 -1.348530e-06
orbit40         -1.408922e-44 -2.416048e-07
orbit41         -1.264601e-42 -3.069666e-05
orbit42         -1.195707e-39 -1.030505e-01
orbit43         -4.762154e-43 -4.171130e-06
orbit44         -1.378859e-39 -2.040357e-01
orbit45         -1.852770e-43 -1.553224e-06
orbit46         -4.151625e-43 -2.427694e-05
orbit47         -1.303053e-41 -9.083214e-04
orbit48         -1.070746e-42 -3.058985e-05
orbit49         -2.343379e-43  8.536741e-07
orbit50         -3.257936e-41 -3.509071e-03
orbit51         -1.388881e-42  3.166858e-05
orbit52         -1.125780e-42  3.265931e-05
orbit53         -2.537554e-41 -1.912012e-03
orbit54         -3.455139e-43 -8.092377e-06
orbit55         -1.457043e-39 -7.149080e-02
orbit56         -1.096057e-42 -4.492248e-05
orbit57         -1.850039e-42 -5.241515e-05
orbit58         -1.238076e-39 -8.819018e-02
orbit59         -1.743007e-42 -5.988537e-05
orbit60         -1.764866e-41 -5.812136e-04
orbit61         -1.679432e-39 -8.554709e-02
orbit62         -6.405394e-42  2.927536e-04
orbit63         -6.330764e-41 -4.378907e-03
orbit64         -3.919328e-41 -3.012581e-03
orbit65         -8.346331e-42 -3.596768e-04
orbit66         -1.785761e-41 -5.737426e-04
orbit67         -1.529164e-39 -3.113083e-02
orbit68         -6.381882e-41 -4.808843e-03
orbit69         -2.258290e-39 -7.987726e-02
orbit70         -4.010658e-41 -1.213174e-03
orbit71         -1.117013e-39 -1.471621e-02
orbit72         -1.880807e-39 -2.323425e-02
AP               2.863133e-39  3.878211e-02
bet              1.494606e-43  6.534945e-06
ecc              1.573780e-39  4.080510e-02
eccrad           9.442679e-39  2.448316e-01
close           -3.713225e-38 -3.399679e-01
constraint      -3.572206e-40  2.807436e-03
coreness        -2.508407e-40 -9.673797e-03
knn             -1.871689e-42 -1.311113e-05
hubscore        -1.725183e-37 -2.068282e+00
pagerank        -7.563287e-39 -6.616744e-01
trans            1.087538e-39  1.823385e-01
evcent          -1.708029e-37 -2.033755e+00
first           -1.090161e-40 -3.381581e-03
upto_second     -1.342172e-42 -9.300950e-06
upto_third      -3.069133e-43  7.331848e-07
upto_fourth     -4.769245e-43 -1.094376e-05
upto_fifth      -1.167388e-42 -2.822582e-05
upto_sixth      -3.092897e-43  8.142271e-05
second          -1.342553e-42 -9.258873e-06
third           -3.452989e-43  1.887453e-06
fourth          -4.656094e-44 -1.803537e-05
fifth            5.041549e-43  1.113502e-05
sixth            1.878381e-42  6.767793e-05
ratio1          -1.869264e-42 -1.702908e-05
ratio2          -1.192661e-42 -2.675474e-04
ratio3           4.481685e-42 -2.079809e-03
ratio4           3.150511e-42 -1.144288e-03
ratio5          -1.877283e-42 -1.618094e-04
ratio6           1.270736e-42 -3.085250e-05
selfinter       -2.483128e-39 -2.895559e-01
walktrap_vertex  1.071705e-39  1.555171e-01
bigcom1          4.485910e-41  8.615827e-02
bigcom2         -2.256489e-39 -1.968570e-01
bigcom3         -2.293078e-39 -2.249650e-01
bigcom4          7.215602e-40  1.183012e-01
bigcom6         -2.254690e-39 -2.754267e-01
bigcom8          8.396390e-39  9.391167e-01
bigcom9         -2.264438e-39 -2.268575e-01
bigcom11        -2.257209e-39 -2.228249e-01
bigcom13        -2.260456e-39 -1.334350e-01
bigcom15        -2.260095e-39 -4.483213e-01
bigcom16        -2.256489e-39 -2.206631e-01
bigcom21        -2.270983e-39 -2.391743e-01
bigcom22        -2.285666e-39 -2.554456e-01
bigcom24        -2.255409e-39 -1.860400e-01
bigcom26        -2.263713e-39 -2.821440e-01
bigcom28        -2.288625e-39 -2.275237e-01
bigcom30        -2.269526e-39 -2.509396e-01
bigcom31        -2.254690e-39 -1.323707e-01
bigcom32        -2.257569e-39 -2.302594e-01
bigcom33        -2.254690e-39 -9.622058e-02
bigcom34        -2.255769e-39 -8.636585e-02
bigcom36        -2.257569e-39 -2.595359e-01
bigcom37        -2.255049e-39 -2.188609e-01
bigcom38        -2.257930e-39 -3.625559e-01
bigcom39        -2.257930e-39 -1.519805e-01
bigcom40         3.916971e-39  4.576239e-01
bigcom43        -2.256129e-39 -2.007288e-01
bigcom44        -2.280505e-39 -1.757835e-01
bigcom46        -2.256849e-39 -1.690393e-01
bigcom47        -2.256129e-39 -2.095373e-01
bigcom49        -2.256849e-39 -1.625046e-01
bigcom50        -2.257209e-39 -2.584464e-01
bigcom51        -2.255409e-39 -1.895724e-01
bigcom52        -2.255049e-39 -3.637168e-01
bigcom54        -2.255049e-39 -4.458164e-01
bigcom56        -2.255769e-39 -2.389899e-01
bigcom62        -2.255049e-39 -2.966713e-01
bigcom66        -2.255409e-39 -2.402154e-01
bigcom68        -2.254690e-39 -2.111311e-01
bigcom69        -2.256849e-39 -2.520747e-01
bigcom71        -2.259012e-39 -3.190850e-01
bigcom72        -2.256129e-39 -2.699827e-01
bigcom73        -2.255409e-39 -2.276878e-01
bigcom74        -2.255769e-39 -2.966576e-01
bigcom75        -2.254330e-39 -1.678728e-01
bigcom76        -2.255769e-39 -2.089393e-01
bigcom77        -2.255409e-39 -3.272032e-01
bigcom79        -2.255049e-39 -2.759918e-01
bigcom80        -2.255409e-39 -2.813387e-01
bigcom82        -2.255409e-39 -3.492779e-01
bigcom83        -2.255049e-39 -1.739611e-01
bigcom84        -2.255049e-39 -2.393076e-01
bigcom85        -2.255769e-39 -2.448478e-01
bigcom87        -2.256129e-39 -2.053298e-01
bigcom89        -2.255049e-39 -2.048918e-01
bigcom91        -2.254690e-39 -2.160932e-01
bigcom92         7.560276e-38  2.101816e+00
bigcom93        -2.255409e-39 -1.258942e-01
bigcom96        -2.254330e-39 -3.444125e-01
bigcom97        -2.256849e-39 -2.598736e-01
bigcom98        -2.255049e-39 -2.234574e-01
bigcom99        -2.255769e-39 -5.772056e-01
bigcom101       -2.256489e-39 -1.520262e-01
bigcom104       -2.257569e-39 -1.293407e-01
bigcom106       -2.256129e-39 -2.160792e-01
bigcom109       -2.255769e-39 -1.473840e-01
bigcom113       -2.255769e-39 -2.039401e-01
bigcom116       -2.259012e-39 -2.824195e-01
bigcom120       -2.255049e-39 -1.864389e-01
bigcom123       -2.255409e-39 -1.006695e-01
bigcom126       -2.255049e-39 -1.256385e-01
bigcom127       -2.254690e-39 -1.882418e-01
bigcom137       -2.255769e-39 -3.129101e-01
bigcom139       -2.255049e-39 -2.140354e-01
bigcom140       -2.255409e-39 -1.884718e-01
bigcom143       -2.255769e-39 -2.088606e-01
bigcom145       -2.255409e-39 -1.277423e-01
bigcom146       -2.255409e-39 -7.874010e-02
bigcom147       -2.255409e-39 -1.919391e-01
bigcom149       -2.254330e-39 -2.629810e-02
bigcom153       -2.256129e-39 -2.408471e-01
bigcom154       -2.257209e-39 -1.896521e-01
bigcom156       -2.254690e-39 -2.650998e-01
bigcom157       -2.255049e-39 -1.341588e-01
bigcom158       -2.255049e-39 -5.551093e-01
bigcom160       -2.255769e-39 -1.609461e-01
bigcom161       -2.255049e-39 -2.262224e-01
bigcom162       -2.255049e-39 -2.971393e-01
bigcom164       -2.255409e-39 -1.775550e-01
bigcom166       -2.256849e-39 -3.309445e-01
bigcom167       -2.256849e-39 -2.471850e-01
bigcom171       -2.254330e-39 -3.815257e-01
bigcom173       -2.255769e-39 -1.317458e-01
bigcom175       -2.255049e-39 -1.829704e-01
bigcom176       -2.255409e-39 -1.554426e-01
bigcom177       -2.255409e-39 -1.401442e-01
bigcom178       -2.255769e-39 -2.682920e-01
bigcom180       -2.254690e-39 -4.263006e-02
bigcom181       -2.256129e-39 -1.020331e-01
bigcom184       -2.255049e-39 -2.355195e-02
bigcom186       -2.255049e-39 -3.090074e-01
bigcom187       -2.254690e-39 -2.229222e-01
bigcom189       -2.255769e-39 -4.783364e-01
bigcom194       -2.255409e-39 -3.048103e-01
bigcom195       -2.255409e-39 -1.158984e-01
bigcom196       -2.254690e-39 -3.254458e-01
bigcom204       -2.256489e-39 -1.386792e-01
bigcom205       -2.255049e-39 -2.808360e-01
bigcom212       -2.255049e-39 -2.916698e-01
bigcom214       -2.256129e-39 -2.249128e-01
bigcom222       -2.255049e-39 -1.543317e-01
bigcom223        0.000000e+00  0.000000e+00
bigcom226       -2.255049e-39 -3.114782e-01
bigcom227       -2.255049e-39 -1.415884e-01
bigcom229       -2.255409e-39 -1.739026e-01
bigcom233       -2.254330e-39 -8.390318e-02
bigcom236       -2.255049e-39 -1.859541e-01
bigcom237       -2.254330e-39 -7.230710e-02
bigcom246       -2.255769e-39 -8.947669e-02
bigcom248       -2.256489e-39 -1.259807e-01
bigcom249       -2.254690e-39 -2.561326e-01
bigcom250       -2.255049e-39 -5.401874e-02
bigcom254       -2.255769e-39 -1.653399e-01
bigcom266       -2.254690e-39 -2.515274e-01
bigcom269       -2.256849e-39 -2.772252e-01
bigcom272       -2.255049e-39 -1.057708e-01
bigcom274       -2.258290e-39 -4.419991e-01
bigcom281       -2.254690e-39 -1.839119e-01
bigcom291       -2.254330e-39 -1.188891e-01
bigcom292       -2.255049e-39 -2.282104e-01
bigcom295       -2.254330e-39 -2.085147e-01
bigcom299       -2.255049e-39 -2.799434e-01
bigcom301       -2.255409e-39 -1.128601e-01
bigcom306       -2.255409e-39 -1.076980e-01
bigcom309       -2.256489e-39 -2.435611e-01
bigcom314       -2.254690e-39 -2.139446e-01
bigcom321       -2.257209e-39 -1.241461e-01
bigcom341       -2.255049e-39 -1.751111e-01
bigcom350       -2.254690e-39 -3.724522e-02
bigcom353       -2.255049e-39 -1.806463e-01
bigcom359       -2.255049e-39 -2.535500e-01
bigcom363       -2.255049e-39 -1.937780e-01
bigcom365       -2.254690e-39 -1.738729e-01
bigcom385       -2.255409e-39 -3.027118e-01
bigcom386       -2.254690e-39 -9.676774e-02
bigcom408       -2.256849e-39 -1.506038e-01
bigcom412       -2.255409e-39 -3.528002e-01
bigcom480       -2.255049e-39 -4.465109e-01
spin_vertex     -5.812480e-40 -8.225533e-02
membership_s1   -9.128136e-40  8.929763e-03
membership_s3   -2.261179e-39 -2.796288e-01
membership_s4   -9.177703e-40 -5.554426e-02
membership_s5   -2.428962e-39 -3.094450e-01
membership_s6   -2.574443e-39 -1.138303e-01
membership_s7    3.725886e-39  3.277968e-01
membership_s8   -2.257930e-39 -1.977737e-01
membership_s9    6.103299e-38  1.577193e+00
membership_s11  -2.257569e-39 -2.959752e-01
membership_s12  -2.256849e-39 -2.240790e-01
membership_s14  -2.256129e-39 -4.301691e-01
membership_s15  -2.292707e-39 -1.955522e-01
membership_s16  -2.257569e-39 -2.638390e-01
membership_s17  -2.256849e-39 -2.825022e-01
membership_s18   2.033860e-38  1.015134e+00
membership_s20  -2.256129e-39 -2.615581e-01
membership_s21   5.817336e-39  5.402039e-01
membership_s22  -2.260095e-39 -2.247045e-01
membership_s24  -2.260818e-39 -2.344054e-01
membership_s25  -2.257209e-39 -1.992046e-01
membership_s26  -2.259734e-39 -5.090860e-01
membership_s27   2.371914e-40  7.088779e-02
membership_s28  -2.260095e-39 -2.860225e-01
membership_s30   1.820205e-39  2.382710e-01
membership_s31  -2.391580e-39 -4.235109e-01
membership_s32   6.018842e-40  1.787762e-01
membership_s33  -2.255409e-39 -3.765916e-01
membership_s36  -1.193171e-39 -1.020716e-01
membership_s37   1.296057e-38  8.211515e-01
V1               3.417721e-39  7.219554e-02
V2               3.577311e-39  1.172710e-01
pdi              2.514595e-35  1.523297e+03
adhesion        -7.825528e-44  2.653162e-06
cohesion         1.553254e-43 -5.709284e-06
inner            1.963196e-44 -9.872177e-06
outer            1.058933e-43 -1.281888e-06
ioratio          4.854184e-39  4.424762e-01
comsize          4.827858e-43  1.261105e-05
[1] "Dataset: low_CT Model GBM, run: 2 of 10 2015-06-17 22:59:17"
Iter   TrainDeviance   ValidDeviance   StepSize   Improve
     1        0.0830            -nan     0.0100    0.0001

[1] "GBM variable coefficients"
                            var    rel.inf
V2                           V2 14.1844700
fourth                   fourth 13.9236062
pagerank               pagerank 13.2168821
graph16                 graph16 10.8495632
graph9                   graph9 10.6132751
graph1                   graph1  9.9454330
knn                         knn  9.9454330
membership_s9     membership_s9  4.7891343
outer                     outer  4.5966287
bet                         bet  3.9128097
graph13                 graph13  2.1592058
bigcom8                 bigcom8  0.8689593
membership_s21   membership_s21  0.6345759
orbit33                 orbit33  0.3600237
graph0                   graph0  0.0000000
graph2                   graph2  0.0000000
graph3                   graph3  0.0000000
graph4                   graph4  0.0000000
graph5                   graph5  0.0000000
graph6                   graph6  0.0000000
graph7                   graph7  0.0000000
graph8                   graph8  0.0000000
graph10                 graph10  0.0000000
graph11                 graph11  0.0000000
graph12                 graph12  0.0000000
graph14                 graph14  0.0000000
graph15                 graph15  0.0000000
graph17                 graph17  0.0000000
graph18                 graph18  0.0000000
graph19                 graph19  0.0000000
graph20                 graph20  0.0000000
graph21                 graph21  0.0000000
graph22                 graph22  0.0000000
graph23                 graph23  0.0000000
graph24                 graph24  0.0000000
graph25                 graph25  0.0000000
graph26                 graph26  0.0000000
graph27                 graph27  0.0000000
graph28                 graph28  0.0000000
graph29                 graph29  0.0000000
orbit0                   orbit0  0.0000000
orbit1                   orbit1  0.0000000
orbit2                   orbit2  0.0000000
orbit3                   orbit3  0.0000000
orbit4                   orbit4  0.0000000
orbit5                   orbit5  0.0000000
orbit6                   orbit6  0.0000000
orbit7                   orbit7  0.0000000
orbit8                   orbit8  0.0000000
orbit9                   orbit9  0.0000000
orbit10                 orbit10  0.0000000
orbit11                 orbit11  0.0000000
orbit12                 orbit12  0.0000000
orbit13                 orbit13  0.0000000
orbit14                 orbit14  0.0000000
orbit15                 orbit15  0.0000000
orbit16                 orbit16  0.0000000
orbit17                 orbit17  0.0000000
orbit18                 orbit18  0.0000000
orbit19                 orbit19  0.0000000
orbit20                 orbit20  0.0000000
orbit21                 orbit21  0.0000000
orbit22                 orbit22  0.0000000
orbit23                 orbit23  0.0000000
orbit24                 orbit24  0.0000000
orbit25                 orbit25  0.0000000
orbit26                 orbit26  0.0000000
orbit27                 orbit27  0.0000000
orbit28                 orbit28  0.0000000
orbit29                 orbit29  0.0000000
orbit30                 orbit30  0.0000000
orbit31                 orbit31  0.0000000
orbit32                 orbit32  0.0000000
orbit34                 orbit34  0.0000000
orbit35                 orbit35  0.0000000
orbit36                 orbit36  0.0000000
orbit37                 orbit37  0.0000000
orbit38                 orbit38  0.0000000
orbit39                 orbit39  0.0000000
orbit40                 orbit40  0.0000000
orbit41                 orbit41  0.0000000
orbit42                 orbit42  0.0000000
orbit43                 orbit43  0.0000000
orbit44                 orbit44  0.0000000
orbit45                 orbit45  0.0000000
orbit46                 orbit46  0.0000000
orbit47                 orbit47  0.0000000
orbit48                 orbit48  0.0000000
orbit49                 orbit49  0.0000000
orbit50                 orbit50  0.0000000
orbit51                 orbit51  0.0000000
orbit52                 orbit52  0.0000000
orbit53                 orbit53  0.0000000
orbit54                 orbit54  0.0000000
orbit55                 orbit55  0.0000000
orbit56                 orbit56  0.0000000
orbit57                 orbit57  0.0000000
orbit58                 orbit58  0.0000000
orbit59                 orbit59  0.0000000
orbit60                 orbit60  0.0000000
orbit61                 orbit61  0.0000000
orbit62                 orbit62  0.0000000
orbit63                 orbit63  0.0000000
orbit64                 orbit64  0.0000000
orbit65                 orbit65  0.0000000
orbit66                 orbit66  0.0000000
orbit67                 orbit67  0.0000000
orbit68                 orbit68  0.0000000
orbit69                 orbit69  0.0000000
orbit70                 orbit70  0.0000000
orbit71                 orbit71  0.0000000
orbit72                 orbit72  0.0000000
AP                           AP  0.0000000
ecc                         ecc  0.0000000
eccrad                   eccrad  0.0000000
close                     close  0.0000000
constraint           constraint  0.0000000
coreness               coreness  0.0000000
hubscore               hubscore  0.0000000
trans                     trans  0.0000000
evcent                   evcent  0.0000000
first                     first  0.0000000
upto_second         upto_second  0.0000000
upto_third           upto_third  0.0000000
upto_fourth         upto_fourth  0.0000000
upto_fifth           upto_fifth  0.0000000
upto_sixth           upto_sixth  0.0000000
second                   second  0.0000000
third                     third  0.0000000
fifth                     fifth  0.0000000
sixth                     sixth  0.0000000
ratio1                   ratio1  0.0000000
ratio2                   ratio2  0.0000000
ratio3                   ratio3  0.0000000
ratio4                   ratio4  0.0000000
ratio5                   ratio5  0.0000000
ratio6                   ratio6  0.0000000
selfinter             selfinter  0.0000000
walktrap_vertex walktrap_vertex  0.0000000
bigcom1                 bigcom1  0.0000000
bigcom2                 bigcom2  0.0000000
bigcom3                 bigcom3  0.0000000
bigcom4                 bigcom4  0.0000000
bigcom6                 bigcom6  0.0000000
bigcom9                 bigcom9  0.0000000
bigcom11               bigcom11  0.0000000
bigcom13               bigcom13  0.0000000
bigcom15               bigcom15  0.0000000
bigcom16               bigcom16  0.0000000
bigcom21               bigcom21  0.0000000
bigcom22               bigcom22  0.0000000
bigcom24               bigcom24  0.0000000
bigcom26               bigcom26  0.0000000
bigcom28               bigcom28  0.0000000
bigcom30               bigcom30  0.0000000
bigcom31               bigcom31  0.0000000
bigcom32               bigcom32  0.0000000
bigcom33               bigcom33  0.0000000
bigcom34               bigcom34  0.0000000
bigcom36               bigcom36  0.0000000
bigcom37               bigcom37  0.0000000
bigcom38               bigcom38  0.0000000
bigcom39               bigcom39  0.0000000
bigcom40               bigcom40  0.0000000
bigcom43               bigcom43  0.0000000
bigcom44               bigcom44  0.0000000
bigcom46               bigcom46  0.0000000
bigcom47               bigcom47  0.0000000
bigcom49               bigcom49  0.0000000
bigcom50               bigcom50  0.0000000
bigcom51               bigcom51  0.0000000
bigcom52               bigcom52  0.0000000
bigcom54               bigcom54  0.0000000
bigcom56               bigcom56  0.0000000
bigcom62               bigcom62  0.0000000
bigcom66               bigcom66  0.0000000
bigcom68               bigcom68  0.0000000
bigcom69               bigcom69  0.0000000
bigcom71               bigcom71  0.0000000
bigcom72               bigcom72  0.0000000
bigcom73               bigcom73  0.0000000
bigcom74               bigcom74  0.0000000
bigcom75               bigcom75  0.0000000
bigcom76               bigcom76  0.0000000
bigcom77               bigcom77  0.0000000
bigcom79               bigcom79  0.0000000
bigcom80               bigcom80  0.0000000
bigcom82               bigcom82  0.0000000
bigcom83               bigcom83  0.0000000
bigcom84               bigcom84  0.0000000
bigcom85               bigcom85  0.0000000
bigcom87               bigcom87  0.0000000
bigcom89               bigcom89  0.0000000
bigcom91               bigcom91  0.0000000
bigcom92               bigcom92  0.0000000
bigcom93               bigcom93  0.0000000
bigcom96               bigcom96  0.0000000
bigcom97               bigcom97  0.0000000
bigcom98               bigcom98  0.0000000
bigcom99               bigcom99  0.0000000
bigcom101             bigcom101  0.0000000
bigcom104             bigcom104  0.0000000
bigcom106             bigcom106  0.0000000
bigcom109             bigcom109  0.0000000
bigcom113             bigcom113  0.0000000
bigcom116             bigcom116  0.0000000
bigcom120             bigcom120  0.0000000
bigcom123             bigcom123  0.0000000
bigcom126             bigcom126  0.0000000
bigcom127             bigcom127  0.0000000
bigcom137             bigcom137  0.0000000
bigcom139             bigcom139  0.0000000
bigcom140             bigcom140  0.0000000
bigcom143             bigcom143  0.0000000
bigcom145             bigcom145  0.0000000
bigcom146             bigcom146  0.0000000
bigcom147             bigcom147  0.0000000
bigcom149             bigcom149  0.0000000
bigcom153             bigcom153  0.0000000
bigcom154             bigcom154  0.0000000
bigcom156             bigcom156  0.0000000
bigcom157             bigcom157  0.0000000
bigcom158             bigcom158  0.0000000
bigcom160             bigcom160  0.0000000
bigcom161             bigcom161  0.0000000
bigcom162             bigcom162  0.0000000
bigcom164             bigcom164  0.0000000
bigcom166             bigcom166  0.0000000
bigcom167             bigcom167  0.0000000
bigcom171             bigcom171  0.0000000
bigcom173             bigcom173  0.0000000
bigcom175             bigcom175  0.0000000
bigcom176             bigcom176  0.0000000
bigcom177             bigcom177  0.0000000
bigcom178             bigcom178  0.0000000
bigcom180             bigcom180  0.0000000
bigcom181             bigcom181  0.0000000
bigcom184             bigcom184  0.0000000
bigcom186             bigcom186  0.0000000
bigcom187             bigcom187  0.0000000
bigcom189             bigcom189  0.0000000
bigcom194             bigcom194  0.0000000
bigcom195             bigcom195  0.0000000
bigcom196             bigcom196  0.0000000
bigcom204             bigcom204  0.0000000
bigcom205             bigcom205  0.0000000
bigcom212             bigcom212  0.0000000
bigcom214             bigcom214  0.0000000
bigcom222             bigcom222  0.0000000
bigcom223             bigcom223  0.0000000
bigcom226             bigcom226  0.0000000
bigcom227             bigcom227  0.0000000
bigcom229             bigcom229  0.0000000
bigcom233             bigcom233  0.0000000
bigcom236             bigcom236  0.0000000
bigcom237             bigcom237  0.0000000
bigcom246             bigcom246  0.0000000
bigcom248             bigcom248  0.0000000
bigcom249             bigcom249  0.0000000
bigcom250             bigcom250  0.0000000
bigcom254             bigcom254  0.0000000
bigcom266             bigcom266  0.0000000
bigcom269             bigcom269  0.0000000
bigcom272             bigcom272  0.0000000
bigcom274             bigcom274  0.0000000
bigcom281             bigcom281  0.0000000
bigcom291             bigcom291  0.0000000
bigcom292             bigcom292  0.0000000
bigcom295             bigcom295  0.0000000
bigcom299             bigcom299  0.0000000
bigcom301             bigcom301  0.0000000
bigcom306             bigcom306  0.0000000
bigcom309             bigcom309  0.0000000
bigcom314             bigcom314  0.0000000
bigcom321             bigcom321  0.0000000
bigcom341             bigcom341  0.0000000
bigcom350             bigcom350  0.0000000
bigcom353             bigcom353  0.0000000
bigcom359             bigcom359  0.0000000
bigcom363             bigcom363  0.0000000
bigcom365             bigcom365  0.0000000
bigcom385             bigcom385  0.0000000
bigcom386             bigcom386  0.0000000
bigcom408             bigcom408  0.0000000
bigcom412             bigcom412  0.0000000
bigcom480             bigcom480  0.0000000
spin_vertex         spin_vertex  0.0000000
membership_s1     membership_s1  0.0000000
membership_s3     membership_s3  0.0000000
membership_s4     membership_s4  0.0000000
membership_s5     membership_s5  0.0000000
membership_s6     membership_s6  0.0000000
membership_s7     membership_s7  0.0000000
membership_s8     membership_s8  0.0000000
membership_s11   membership_s11  0.0000000
membership_s12   membership_s12  0.0000000
membership_s14   membership_s14  0.0000000
membership_s15   membership_s15  0.0000000
membership_s16   membership_s16  0.0000000
membership_s17   membership_s17  0.0000000
membership_s18   membership_s18  0.0000000
membership_s20   membership_s20  0.0000000
membership_s22   membership_s22  0.0000000
membership_s24   membership_s24  0.0000000
membership_s25   membership_s25  0.0000000
membership_s26   membership_s26  0.0000000
membership_s27   membership_s27  0.0000000
membership_s28   membership_s28  0.0000000
membership_s30   membership_s30  0.0000000
membership_s31   membership_s31  0.0000000
membership_s32   membership_s32  0.0000000
membership_s33   membership_s33  0.0000000
membership_s36   membership_s36  0.0000000
membership_s37   membership_s37  0.0000000
V1                           V1  0.0000000
pdi                         pdi  0.0000000
adhesion               adhesion  0.0000000
cohesion               cohesion  0.0000000
inner                     inner  0.0000000
ioratio                 ioratio  0.0000000
comsize                 comsize  0.0000000
[1] "Dataset: low_CT Model RF, run: 2 of 10 2015-06-17 22:59:19"
     |      Out-of-bag   |
Tree |      MSE  %Var(y) |
   1 | 0.002221   127.22 |
   2 | 0.002412   138.14 |
   3 | 0.002941   168.47 |
   4 | 0.002652   151.90 |
   5 | 0.002835   162.37 |
   6 | 0.002579   147.72 |
   7 | 0.002257   129.29 |
   8 | 0.002461   140.94 |
   9 | 0.002549   145.99 |
  10 | 0.002374   135.94 |
  11 |  0.00229   131.16 |
  12 | 0.002251   128.93 |
  13 |  0.00227   130.02 |
  14 | 0.002324   133.12 |
  15 | 0.002262   129.56 |
  16 |  0.00222   127.14 |
  17 | 0.002206   126.34 |
  18 | 0.002172   124.38 |
  19 | 0.002141   122.64 |
  20 | 0.002113   121.00 |
  21 |  0.00207   118.55 |
  22 | 0.002058   117.89 |
  23 |  0.00207   118.54 |
  24 | 0.002051   117.46 |
  25 | 0.002048   117.28 |
  26 | 0.002053   117.57 |
  27 | 0.002077   118.96 |
  28 | 0.002074   118.81 |
  29 | 0.002081   119.16 |
  30 | 0.002064   118.20 |
  31 |  0.00206   117.96 |
  32 | 0.002064   118.22 |
  33 | 0.002064   118.22 |
  34 | 0.002044   117.08 |
  35 | 0.002051   117.49 |
  36 | 0.002056   117.74 |
  37 | 0.002055   117.71 |
  38 |  0.00204   116.85 |
  39 | 0.002041   116.89 |
  40 | 0.002032   116.36 |
  41 | 0.002037   116.68 |
  42 | 0.002043   117.03 |
  43 | 0.002056   117.75 |
  44 |  0.00205   117.43 |
  45 | 0.002048   117.28 |
  46 | 0.002042   116.97 |
  47 | 0.002048   117.27 |
  48 | 0.002045   117.11 |
  49 | 0.002044   117.04 |
  50 | 0.002049   117.34 |
  51 |  0.00205   117.39 |
  52 | 0.002038   116.73 |
  53 | 0.002036   116.62 |
  54 |  0.00204   116.85 |
  55 | 0.002041   116.90 |
  56 | 0.002043   116.99 |
  57 | 0.002041   116.91 |
  58 | 0.002049   117.35 |
  59 | 0.002046   117.21 |
  60 | 0.002047   117.21 |
  61 | 0.002046   117.19 |
  62 |  0.00204   116.85 |
  63 | 0.002037   116.65 |
  64 | 0.002028   116.14 |
  65 | 0.002029   116.21 |
  66 | 0.002031   116.30 |
  67 | 0.002034   116.51 |
  68 | 0.002036   116.60 |
  69 | 0.002038   116.70 |
  70 | 0.002035   116.57 |
  71 | 0.002027   116.10 |
  72 | 0.002024   115.91 |
  73 | 0.002015   115.40 |
  74 | 0.002018   115.58 |
  75 | 0.002021   115.72 |
  76 | 0.002014   115.35 |
  77 | 0.002027   116.08 |
  78 | 0.002023   115.86 |
  79 | 0.002029   116.23 |
  80 | 0.002022   115.79 |
  81 | 0.002022   115.83 |
  82 | 0.002024   115.92 |
  83 | 0.002021   115.76 |
  84 | 0.002021   115.73 |
  85 | 0.002016   115.45 |
  86 | 0.002015   115.39 |
  87 | 0.002012   115.21 |
  88 | 0.002012   115.22 |
  89 | 0.002013   115.31 |
  90 |  0.00201   115.13 |
  91 | 0.002008   114.98 |
  92 | 0.002006   114.86 |
  93 | 0.002007   114.92 |
  94 | 0.002005   114.83 |
  95 | 0.002005   114.84 |
  96 | 0.002005   114.85 |
  97 | 0.002002   114.64 |
  98 | 0.002007   114.95 |
  99 | 0.002006   114.86 |
 100 | 0.002006   114.91 |
[1] "Random Forest variable coefficients"
                      %IncMSE IncNodePurity
graph5           2.508797e-05  7.968311e-03
graph6           4.035596e-04  7.280455e-02
graph7           2.180549e-05  1.800000e-02
graph8           0.000000e+00  0.000000e+00
graph9           8.906398e-04  1.108463e-01
graph10          2.409628e-03  3.106133e-02
graph11          2.237706e-05  8.209321e-03
graph12          2.537365e-03  8.256977e-02
graph13          4.145594e-03  1.156671e-01
graph14          3.329414e-04  4.463871e-02
graph15          3.485966e-04  1.015087e-01
graph16          6.909707e-03  6.726429e-02
graph17          5.677407e-04  6.752383e-02
graph18          2.148320e-05  2.894505e-02
graph19          6.475920e-04  7.668545e-02
graph20          1.003532e-03  5.395860e-02
graph21          2.998126e-04  6.901090e-03
graph22          1.147805e-03  4.881316e-02
graph23          1.559225e-04  9.734699e-02
graph24          7.057439e-04  3.890044e-02
graph25          7.330746e-05  1.049815e-04
graph26          0.000000e+00  3.415237e-20
graph27          0.000000e+00  2.778268e-21
graph28          0.000000e+00  2.168404e-21
graph29          0.000000e+00  1.734723e-20
orbit0           0.000000e+00  1.870249e-20
orbit1           8.009383e-05  8.973652e-02
orbit2          -1.073455e-05  3.890909e-02
orbit3           0.000000e+00  2.324258e-20
orbit4           3.781953e-04  1.053935e-01
orbit5           7.316393e-05  2.280586e-02
orbit6           7.661889e-05  3.550804e-02
orbit7          -4.347826e-06  1.517703e-03
orbit8           4.714888e-04  4.614472e-02
orbit9           1.596716e-03  4.416512e-02
orbit10          0.000000e+00  4.174178e-20
orbit11          0.000000e+00  4.336809e-21
orbit12          5.989484e-04  3.732957e-02
orbit13          0.000000e+00  0.000000e+00
orbit14          0.000000e+00  0.000000e+00
orbit15          4.467417e-03  1.323809e-01
orbit16          5.988308e-05  2.186689e-02
orbit17          8.568980e-06  1.500000e-02
orbit18          3.341831e-04  1.687633e-01
orbit19          8.335619e-04  1.441614e-01
orbit20          5.390999e-05  6.486023e-02
orbit21         -1.724394e-05  2.860112e-02
orbit22          1.553609e-03  6.496220e-02
orbit23          0.000000e+00  1.375940e-02
orbit24          6.946980e-03  1.498803e-01
orbit25          1.454034e-03  7.942422e-03
orbit26          1.820226e-04  1.310733e-02
orbit27          2.240680e-03  1.359400e-01
orbit28         -4.330879e-06  3.156501e-02
orbit29          1.338674e-03  5.165011e-02
orbit30          3.314746e-04  1.310592e-01
orbit31          1.366479e-03  3.833992e-02
orbit32          0.000000e+00  3.144186e-20
orbit33          7.119381e-05  2.389889e-03
orbit34          4.270254e-04  7.710850e-02
orbit35          4.353323e-03  2.571554e-01
orbit36          0.000000e+00  1.664214e-03
orbit37          8.488964e-06  7.577413e-03
orbit38         -8.682450e-06  2.820402e-02
orbit39          4.589610e-05  4.025666e-02
orbit40          1.526487e-03  4.068357e-02
orbit41          0.000000e+00  1.856696e-20
orbit42          0.000000e+00  1.138412e-20
orbit43          0.000000e+00  9.545455e-03
orbit44          0.000000e+00  0.000000e+00
orbit45          5.248096e-04  1.600447e-01
orbit46          3.011427e-04  4.096764e-02
orbit47          8.302515e-05  1.164829e-04
orbit48          0.000000e+00  1.416239e-20
orbit49          1.411001e-03  1.004739e-02
orbit50          0.000000e+00  1.084202e-20
orbit51          4.389465e-05  3.628540e-03
orbit52          2.830043e-03  1.089401e-02
orbit53          0.000000e+00  3.089976e-20
orbit54          4.315926e-06  9.838710e-03
orbit55          0.000000e+00  6.776264e-23
orbit56          2.531122e-03  5.043115e-02
orbit57          0.000000e+00  6.505213e-21
orbit58          0.000000e+00  4.336809e-21
orbit59          1.613353e-03  4.888773e-02
orbit60          0.000000e+00  2.168404e-20
orbit61          0.000000e+00  1.084202e-21
orbit62          2.835283e-05  1.008108e-02
orbit63          0.000000e+00  3.252607e-21
orbit64          0.000000e+00  1.965116e-21
orbit65          2.219427e-05  1.956522e-02
orbit66          0.000000e+00  1.734723e-20
orbit67          0.000000e+00  2.168404e-21
orbit68          0.000000e+00  5.421011e-21
orbit69          0.000000e+00  8.673617e-21
orbit70          0.000000e+00  6.505213e-21
orbit71          0.000000e+00  2.168404e-21
orbit72          0.000000e+00  2.168404e-21
AP              -4.378284e-06  1.688916e-04
bet             -2.072954e-05  1.924385e-01
ecc              0.000000e+00  1.426403e-20
eccrad           2.587322e-05  9.500000e-03
close            4.382571e-03  1.140193e-01
constraint       1.065788e-04  4.415488e-02
coreness         0.000000e+00  1.846532e-20
knn              4.480933e-04  9.674337e-02
hubscore         1.039963e-03  2.073251e-01
pagerank         8.287575e-04  2.046952e-01
trans            9.875221e-05  1.054138e-03
evcent           2.569509e-03  1.750737e-01
first            1.285898e-05  3.274725e-04
upto_second      2.570694e-05  1.818182e-02
upto_third       3.938078e-03  7.661131e-02
upto_fourth      6.363458e-03  1.213110e-01
upto_fifth       5.973679e-03  1.222015e-01
upto_sixth       8.377781e-04  4.674151e-02
second           5.621315e-04  4.132753e-02
third            2.593120e-03  8.580091e-02
fourth           2.559389e-03  3.107636e-01
fifth            2.579999e-03  2.615920e-01
sixth            1.068841e-02  9.648995e-02
ratio1           6.293210e-04  7.659076e-02
ratio2           4.540704e-05  1.051343e-01
ratio3           1.695826e-03  1.449097e-01
ratio4           5.102332e-03  1.805278e-01
ratio5           9.519476e-04  2.824871e-01
ratio6           4.630689e-03  1.476967e-01
selfinter        0.000000e+00  1.355253e-21
walktrap_vertex -1.251499e-05  3.958648e-02
bigcom1         -6.384724e-06  9.786801e-04
bigcom2          0.000000e+00  4.336809e-21
bigcom3          0.000000e+00  4.065758e-22
bigcom4          5.392580e-07  5.290637e-04
bigcom6          0.000000e+00  0.000000e+00
bigcom8          8.624474e-05  2.859101e-02
bigcom9          0.000000e+00  2.168404e-21
bigcom11         0.000000e+00  1.734723e-20
bigcom13         0.000000e+00  0.000000e+00
bigcom15         0.000000e+00  0.000000e+00
bigcom16         0.000000e+00  2.168404e-21
bigcom21         0.000000e+00  0.000000e+00
bigcom22         0.000000e+00  0.000000e+00
bigcom24         0.000000e+00  0.000000e+00
bigcom26         0.000000e+00  6.505213e-21
bigcom28         0.000000e+00  0.000000e+00
bigcom30         0.000000e+00  0.000000e+00
bigcom31         0.000000e+00  0.000000e+00
bigcom32         0.000000e+00  0.000000e+00
bigcom33         0.000000e+00  1.734723e-20
bigcom34         0.000000e+00  0.000000e+00
bigcom36         0.000000e+00  1.084202e-21
bigcom37         0.000000e+00  0.000000e+00
bigcom38         0.000000e+00  4.336809e-21
bigcom39         0.000000e+00  0.000000e+00
bigcom40         7.487101e-04  1.338209e-01
bigcom43         0.000000e+00  8.673617e-21
bigcom44         0.000000e+00  8.673617e-21
bigcom46         0.000000e+00  4.336809e-21
bigcom47         0.000000e+00  4.336809e-21
bigcom49         0.000000e+00  0.000000e+00
bigcom50         0.000000e+00  2.168404e-21
bigcom51         0.000000e+00  4.336809e-21
bigcom52         0.000000e+00  0.000000e+00
bigcom54         0.000000e+00  0.000000e+00
bigcom56         0.000000e+00  0.000000e+00
bigcom62         0.000000e+00  0.000000e+00
bigcom66         0.000000e+00  0.000000e+00
bigcom68         0.000000e+00  0.000000e+00
bigcom69         0.000000e+00  4.336809e-21
bigcom71         0.000000e+00  1.084202e-21
bigcom72         0.000000e+00  2.168404e-21
bigcom73         0.000000e+00  0.000000e+00
bigcom74         0.000000e+00  2.168404e-21
bigcom75         0.000000e+00  2.168404e-21
bigcom76         0.000000e+00  2.168404e-21
bigcom77         0.000000e+00  0.000000e+00
bigcom79         0.000000e+00  6.505213e-21
bigcom80         0.000000e+00  2.168404e-21
bigcom82         0.000000e+00  0.000000e+00
bigcom83         0.000000e+00  0.000000e+00
bigcom84         0.000000e+00  2.168404e-21
bigcom85         0.000000e+00  4.336809e-21
bigcom87         0.000000e+00  2.168404e-21
bigcom89         0.000000e+00  0.000000e+00
bigcom91         0.000000e+00  0.000000e+00
bigcom92         0.000000e+00  0.000000e+00
bigcom93         0.000000e+00  0.000000e+00
bigcom96         0.000000e+00  0.000000e+00
bigcom97         0.000000e+00  0.000000e+00
bigcom98         0.000000e+00  0.000000e+00
bigcom99         0.000000e+00  0.000000e+00
bigcom101        0.000000e+00  4.336809e-21
bigcom104        0.000000e+00  0.000000e+00
bigcom106        0.000000e+00  2.168404e-21
bigcom109        0.000000e+00  0.000000e+00
bigcom113        0.000000e+00  6.505213e-21
bigcom116        0.000000e+00  0.000000e+00
bigcom120        0.000000e+00  4.336809e-21
bigcom123        0.000000e+00  2.168404e-21
bigcom126        0.000000e+00  0.000000e+00
bigcom127        0.000000e+00  0.000000e+00
bigcom137        0.000000e+00  3.469447e-20
bigcom139        0.000000e+00  4.336809e-21
bigcom140        0.000000e+00  2.168404e-21
bigcom143        0.000000e+00  0.000000e+00
bigcom145        0.000000e+00  0.000000e+00
bigcom146        0.000000e+00  4.336809e-21
bigcom147        0.000000e+00  0.000000e+00
bigcom149        0.000000e+00  0.000000e+00
bigcom153        0.000000e+00  0.000000e+00
bigcom154        0.000000e+00  0.000000e+00
bigcom156        0.000000e+00  5.421011e-21
bigcom157        0.000000e+00  0.000000e+00
bigcom158        0.000000e+00  0.000000e+00
bigcom160        0.000000e+00  0.000000e+00
bigcom161        0.000000e+00  0.000000e+00
bigcom162        0.000000e+00  4.336809e-21
bigcom164        0.000000e+00  0.000000e+00
bigcom166        0.000000e+00  0.000000e+00
bigcom167        0.000000e+00  4.336809e-21
bigcom171        0.000000e+00  0.000000e+00
bigcom173        0.000000e+00  0.000000e+00
bigcom175        0.000000e+00  0.000000e+00
bigcom176        0.000000e+00  0.000000e+00
bigcom177        0.000000e+00  8.673617e-21
bigcom178        0.000000e+00  4.336809e-21
bigcom180        0.000000e+00  0.000000e+00
bigcom181        0.000000e+00  0.000000e+00
bigcom184        0.000000e+00  0.000000e+00
bigcom186        0.000000e+00  2.168404e-21
bigcom187        0.000000e+00  0.000000e+00
bigcom189        0.000000e+00  0.000000e+00
bigcom194        0.000000e+00  4.336809e-21
bigcom195        0.000000e+00  0.000000e+00
bigcom196        0.000000e+00  0.000000e+00
bigcom204        0.000000e+00  0.000000e+00
bigcom205        0.000000e+00  0.000000e+00
bigcom212        0.000000e+00  2.168404e-21
bigcom214        0.000000e+00  0.000000e+00
bigcom222        0.000000e+00  0.000000e+00
bigcom223        0.000000e+00  0.000000e+00
bigcom226        0.000000e+00  0.000000e+00
bigcom227        0.000000e+00  0.000000e+00
bigcom229        0.000000e+00  2.168404e-21
bigcom233        0.000000e+00  6.505213e-21
bigcom236        0.000000e+00  0.000000e+00
bigcom237        0.000000e+00  0.000000e+00
bigcom246        0.000000e+00  0.000000e+00
bigcom248        0.000000e+00  4.336809e-21
bigcom249        0.000000e+00  0.000000e+00
bigcom250        0.000000e+00  2.168404e-21
bigcom254        0.000000e+00  4.336809e-21
bigcom266        0.000000e+00  4.336809e-21
bigcom269        0.000000e+00  4.336809e-21
bigcom272        0.000000e+00  0.000000e+00
bigcom274        0.000000e+00  4.336809e-21
bigcom281        0.000000e+00  0.000000e+00
bigcom291        0.000000e+00  0.000000e+00
bigcom292        0.000000e+00  0.000000e+00
bigcom295        0.000000e+00  0.000000e+00
bigcom299        0.000000e+00  0.000000e+00
bigcom301        0.000000e+00  0.000000e+00
bigcom306        0.000000e+00  0.000000e+00
bigcom309        0.000000e+00  0.000000e+00
bigcom314        0.000000e+00  2.168404e-21
bigcom321        0.000000e+00  2.168404e-21
bigcom341        0.000000e+00  0.000000e+00
bigcom350        0.000000e+00  0.000000e+00
bigcom353        0.000000e+00  0.000000e+00
bigcom359        0.000000e+00  0.000000e+00
bigcom363        0.000000e+00  2.168404e-21
bigcom365        0.000000e+00  0.000000e+00
bigcom385        0.000000e+00  0.000000e+00
bigcom386        0.000000e+00  0.000000e+00
bigcom408        0.000000e+00  0.000000e+00
bigcom412        0.000000e+00  0.000000e+00
bigcom480        0.000000e+00  4.336809e-21
spin_vertex      1.330210e-05  3.418264e-02
membership_s1    0.000000e+00  1.166667e-02
membership_s3    0.000000e+00  0.000000e+00
membership_s4    3.253796e-06  7.247863e-04
membership_s5    0.000000e+00  0.000000e+00
membership_s6    0.000000e+00  8.131516e-21
membership_s7    3.902356e-05  2.717394e-02
membership_s8    0.000000e+00  4.336809e-21
membership_s9   -2.472507e-05  1.433998e-01
membership_s11   0.000000e+00  2.168404e-21
membership_s12   0.000000e+00  2.168404e-21
membership_s14   0.000000e+00  4.336809e-21
membership_s15   0.000000e+00  2.168404e-21
membership_s16   0.000000e+00  1.301043e-20
membership_s17   0.000000e+00  4.336809e-21
membership_s18   1.703130e-04  7.792018e-02
membership_s20   0.000000e+00  4.336809e-21
membership_s21   1.383351e-05  2.315489e-02
membership_s22   0.000000e+00  0.000000e+00
membership_s24   0.000000e+00  0.000000e+00
membership_s25   0.000000e+00  2.168404e-21
membership_s26   0.000000e+00  0.000000e+00
membership_s27   0.000000e+00  0.000000e+00
membership_s28   0.000000e+00  6.505213e-21
membership_s30   1.341945e-04  4.893130e-02
membership_s31   0.000000e+00  0.000000e+00
membership_s32   1.720078e-05  4.532689e-02
membership_s33   0.000000e+00  0.000000e+00
membership_s36   3.868303e-05  2.492269e-02
membership_s37   1.014972e-06  2.391990e-01
V1               1.259757e-04  8.907286e-02
V2               6.222491e-05  1.380592e-01
pdi             -1.892277e-05  7.327481e-02
adhesion         4.475811e-03  2.495823e-01
cohesion         4.117699e-03  1.975082e-01
inner            4.070060e-04  1.585097e-01
outer            2.753611e-04  1.897058e-01
ioratio          6.160955e-04  2.976315e-01
comsize          2.668851e-04  1.663602e-01
[1] "Dataset: low_CT Model GLM, run: 2 of 10 2015-06-17 22:59:54"
[1] "glmnet variable coefficients"
                         [,1]          [,2]
(Intercept)     -6.346911e+00 -7.501675e+00
graph0          -2.426060e-40 -4.864368e-03
graph1          -1.243296e-42 -1.467933e-05
graph2          -2.563314e-40  1.128148e-02
graph3          -8.255378e-44 -1.186751e-06
graph4          -1.077595e-45 -1.652569e-08
graph5          -8.994731e-42  6.170443e-04
graph6          -5.325578e-43 -9.830494e-06
graph7          -1.183445e-41 -7.572469e-05
graph8          -8.985210e-40 -7.813060e-02
graph9          -1.534643e-45 -2.464479e-09
graph10         -4.587960e-47 -7.632441e-10
graph11         -1.549393e-48 -2.284650e-11
graph12         -3.575146e-45 -1.045543e-07
graph13         -3.642769e-44 -1.089313e-06
graph14         -2.971493e-46 -4.851883e-09
graph15         -1.032646e-42  2.262307e-05
graph16         -1.256615e-44 -2.768040e-07
graph17         -1.679121e-44 -2.991149e-07
graph18         -4.479587e-43 -8.956031e-06
graph19         -1.735752e-43 -6.108646e-06
graph20         -1.301436e-43  2.133640e-05
graph21         -9.995756e-43 -4.224312e-08
graph22         -2.696462e-43 -4.963486e-06
graph23         -9.586192e-43 -3.570650e-05
graph24         -1.335854e-42 -3.062868e-05
graph25         -6.785254e-42 -7.005245e-05
graph26         -5.575658e-42 -2.103469e-04
graph27         -4.960182e-41 -4.550971e-03
graph28         -3.183824e-41 -1.416137e-03
graph29         -1.447220e-39 -2.305042e-02
orbit0          -2.426060e-40 -4.873339e-03
orbit1          -1.242667e-42 -1.466439e-05
orbit2          -1.185281e-40 -2.943264e-03
orbit3          -2.563314e-40  1.129111e-02
orbit4          -9.146497e-44 -1.396853e-06
orbit5          -4.200040e-43  7.082586e-08
orbit6          -1.077593e-45 -1.650278e-08
orbit7          -1.235518e-40 -4.480869e-03
orbit8          -8.994731e-42  6.179951e-04
orbit9          -7.268021e-43 -1.456661e-05
orbit10         -7.305582e-43 -7.152606e-06
orbit11         -9.436333e-41  3.362202e-02
orbit12         -1.175092e-41 -5.378244e-05
orbit13         -7.736250e-40 -6.986414e-02
orbit14         -8.985210e-40 -7.809880e-02
orbit15         -1.879712e-45 -7.342876e-09
orbit16         -2.025356e-44  7.562020e-07
orbit17         -4.412932e-45  6.135515e-08
orbit18         -4.629594e-46 -4.330618e-09
orbit19         -4.589396e-47 -7.807545e-10
orbit20         -4.297646e-46 -8.789313e-09
orbit21         -2.537851e-43  1.417875e-05
orbit22         -1.549393e-48 -2.280978e-11
orbit23         -2.777057e-40 -1.861146e-02
orbit24         -4.622813e-45 -1.424915e-07
orbit25         -3.240965e-45 -4.376701e-08
orbit26         -3.741770e-43  9.594289e-06
orbit27         -6.160037e-44 -2.087652e-06
orbit28         -2.543735e-43 -7.849032e-07
orbit29         -4.848324e-44 -1.198418e-06
orbit30         -4.215100e-43  6.809834e-05
orbit31         -3.403532e-46 -5.737244e-09
orbit32         -7.048168e-46 -7.560602e-09
orbit33          3.461930e-40  1.195778e-01
orbit34         -1.032646e-42  2.266704e-05
orbit35         -2.007617e-44 -5.919503e-07
orbit36         -2.405008e-43 -1.995036e-06
orbit37         -1.417891e-44  1.504439e-07
orbit38         -6.963805e-42 -3.850405e-04
orbit39         -3.570084e-44 -6.862650e-07
orbit40         -1.149408e-44 -1.546347e-07
orbit41         -9.774615e-43 -1.843948e-05
orbit42         -9.381772e-40 -8.610489e-02
orbit43         -4.479530e-43 -8.939369e-06
orbit44         -1.145382e-39 -1.572235e-01
orbit45         -2.047950e-43 -6.896255e-06
orbit46         -3.429487e-43 -1.744478e-05
orbit47         -1.105896e-41 -8.827851e-04
orbit48         -8.379197e-43 -1.717727e-05
orbit49         -1.289663e-43  2.187197e-05
orbit50         -2.653569e-41 -3.716818e-03
orbit51         -1.359006e-42  3.888744e-05
orbit52         -1.382502e-42 -3.893233e-05
orbit53         -2.130986e-41 -1.185504e-03
orbit54         -2.696363e-43 -4.952061e-06
orbit55         -1.154595e-39 -7.085959e-02
orbit56         -9.776635e-43 -3.656824e-05
orbit57         -1.596030e-42 -4.179270e-05
orbit58         -9.570982e-40 -8.730708e-02
orbit59         -1.396329e-42 -3.186877e-05
orbit60         -1.389171e-41 -3.364478e-04
orbit61         -1.288153e-39 -7.780016e-02
orbit62         -6.829785e-42  9.927577e-05
orbit63         -5.208973e-41 -4.476220e-03
orbit64         -2.962535e-41 -2.015968e-03
orbit65         -6.638105e-42 -2.539255e-04
orbit66         -1.410424e-41 -4.659409e-04
orbit67         -1.237809e-39 -3.029729e-02
orbit68         -4.963207e-41 -4.561916e-03
orbit69         -1.769567e-39 -4.975987e-02
orbit70         -3.184824e-41 -1.426884e-03
orbit71         -9.541881e-40 -1.618334e-02
orbit72         -1.447220e-39 -2.298372e-02
AP               3.522472e-39  2.752192e-02
bet              1.884726e-43  7.756288e-06
ecc              1.396431e-39  2.257764e-02
eccrad           8.378584e-39  1.354204e-01
close           -4.480910e-38 -7.751907e-01
constraint       6.224429e-40  2.350004e-02
coreness        -3.543989e-40 -9.652814e-03
knn             -1.657776e-42 -2.065318e-05
hubscore        -1.744006e-37 -3.303085e+00
pagerank        -4.854040e-39 -5.802647e-01
trans            9.478957e-40  2.107242e-01
evcent          -1.725038e-37 -3.227995e+00
first           -2.426060e-40 -4.814122e-03
upto_second     -1.265557e-42 -1.720527e-05
upto_third      -4.023385e-43 -6.338788e-06
upto_fourth     -5.828438e-43 -1.072376e-05
upto_fifth      -1.326683e-42 -3.420210e-05
upto_sixth      -5.625354e-43  1.044868e-04
second          -1.265370e-42 -1.717052e-05
third           -4.936808e-43 -7.984171e-06
fourth          -4.379766e-45 -2.399387e-06
fifth            6.496136e-43  9.641688e-06
sixth            2.052626e-42  7.678989e-05
ratio1          -1.658488e-42 -2.537882e-05
ratio2          -1.871709e-44 -2.469574e-04
ratio3           3.426392e-42 -1.417580e-03
ratio4           4.301468e-42 -1.160371e-03
ratio5          -1.346497e-42 -1.531491e-04
ratio6           1.491358e-42 -2.942354e-05
selfinter       -1.948976e-39 -2.832299e-01
walktrap_vertex  1.742182e-40  1.668905e-01
bigcom1          5.909621e-40  1.738931e-01
bigcom2         -1.769004e-39 -2.099807e-01
bigcom3         -1.797914e-39 -2.194901e-01
bigcom4         -9.951631e-40 -2.778853e-02
bigcom6         -1.767034e-39 -1.321623e-01
bigcom8          8.782112e-39  1.081146e+00
bigcom9         -1.773521e-39 -2.498934e-01
bigcom11        -1.769004e-39 -2.193682e-01
bigcom13        -1.771542e-39 -1.439497e-01
bigcom15        -1.772672e-39 -4.116170e-01
bigcom16        -1.768722e-39 -2.221148e-01
bigcom21        -1.779486e-39 -2.185336e-01
bigcom22        -1.790959e-39 -2.346951e-01
bigcom24        -1.767596e-39 -1.060936e-01
bigcom26        -1.774371e-39 -2.553862e-01
bigcom28        -1.795300e-39 -1.841991e-01
bigcom30        -1.779201e-39 -2.370272e-01
bigcom31        -1.767315e-39 -2.160540e-01
bigcom32        -1.769004e-39 -2.292268e-01
bigcom33        -1.767596e-39 -1.502919e-01
bigcom34        -1.768159e-39 -9.077097e-02
bigcom36        -1.769567e-39 -2.040884e-01
bigcom37        -1.767596e-39 -2.322136e-01
bigcom38        -1.770131e-39 -3.855810e-01
bigcom39        -1.769849e-39 -1.832345e-01
bigcom40         4.413630e-39  5.795333e-01
bigcom43        -1.768440e-39 -1.391148e-01
bigcom44        -1.788077e-39 -1.860371e-01
bigcom46        -1.769567e-39 -2.073619e-01
bigcom47        -1.768722e-39 -2.647691e-01
bigcom49        -1.768440e-39 -1.710551e-01
bigcom50        -1.769285e-39 -1.841557e-01
bigcom51        -1.767878e-39 -1.040394e-01
bigcom52        -1.767596e-39 -3.910332e-01
bigcom54        -1.767596e-39 -4.522609e-01
bigcom56        -1.768159e-39 -1.091636e-01
bigcom62        -1.767596e-39 -3.233864e-01
bigcom66        -1.768159e-39 -2.182396e-01
bigcom68        -1.767878e-39 -1.628729e-01
bigcom69        -1.768722e-39 -3.062149e-01
bigcom71        -1.771260e-39 -3.039257e-01
bigcom72        -1.768440e-39 -2.833819e-01
bigcom73        -1.767315e-39 -2.684114e-01
bigcom74        -1.768440e-39 -2.785518e-01
bigcom75        -1.767315e-39 -1.765581e-01
bigcom76        -1.768159e-39 -1.699422e-01
bigcom77        -1.767596e-39 -2.871901e-01
bigcom79        -1.767878e-39 -2.875573e-01
bigcom80        -1.767315e-39 -2.794565e-01
bigcom82        -1.768159e-39 -2.980873e-01
bigcom83        -1.767596e-39 -1.847091e-01
bigcom84        -1.767596e-39 -2.683577e-01
bigcom85        -1.768159e-39 -1.600782e-01
bigcom87        -1.768440e-39 -2.269785e-01
bigcom89        -1.767878e-39 -2.102860e-01
bigcom91        -1.767596e-39 -2.757685e-01
bigcom92        -1.769285e-39 -2.091787e-01
bigcom93        -1.767878e-39 -1.413637e-01
bigcom96        -1.767315e-39 -3.088750e-01
bigcom97        -1.768722e-39 -2.775668e-01
bigcom98        -1.768159e-39 -2.780041e-01
bigcom99        -1.767596e-39 -7.222840e-01
bigcom101       -1.769004e-39 -1.389105e-01
bigcom104       -1.769849e-39 -1.087892e-01
bigcom106       -1.768159e-39 -2.283345e-01
bigcom109       -1.768159e-39 -7.928717e-02
bigcom113       -1.768722e-39 -2.169551e-01
bigcom116       -1.770131e-39 -2.165863e-01
bigcom120       -1.767596e-39 -2.518726e-01
bigcom123       -1.768159e-39 -1.183717e-01
bigcom126       -1.767596e-39 -1.935721e-01
bigcom127       -1.767315e-39 -2.401985e-01
bigcom137       -1.767878e-39 -3.099565e-01
bigcom139       -1.767315e-39 -1.958472e-01
bigcom140       -1.767878e-39 -1.628252e-01
bigcom143       -1.767878e-39 -2.304708e-01
bigcom145       -1.767596e-39 -1.648775e-01
bigcom146       -1.768159e-39 -6.990330e-02
bigcom147       -1.768159e-39 -1.388166e-01
bigcom149       -1.767034e-39 -2.381683e-02
bigcom153       -1.767878e-39 -2.483332e-01
bigcom154       -1.769567e-39 -1.770162e-01
bigcom156       -1.767596e-39 -2.020766e-01
bigcom157       -1.767596e-39 -1.700456e-01
bigcom158       -1.767596e-39 -6.432868e-01
bigcom160       -1.767878e-39 -1.771316e-01
bigcom161       -1.767315e-39 -2.234714e-01
bigcom162       -1.767596e-39 -2.341327e-01
bigcom164       -1.767878e-39 -1.727712e-01
bigcom166       -1.768722e-39 -2.602445e-01
bigcom167       -1.769567e-39 -2.156187e-01
bigcom171       -1.767034e-39 -4.312901e-01
bigcom173       -1.767878e-39 -1.256018e-01
bigcom175       -1.767596e-39 -1.961559e-01
bigcom176       -1.767596e-39 -9.319484e-02
bigcom177       -1.767878e-39 -1.048755e-01
bigcom178       -1.767878e-39 -2.741251e-01
bigcom180       -1.767315e-39 -8.632992e-02
bigcom181       -1.767596e-39 -2.097881e-01
bigcom184       -1.767596e-39 -1.338121e-02
bigcom186       -1.767596e-39 -3.314028e-01
bigcom187       -1.767315e-39 -2.892919e-01
bigcom189       -1.768440e-39 -6.257721e-01
bigcom194       -1.768159e-39 -2.836179e-01
bigcom195       -1.767315e-39 -1.339959e-01
bigcom196       -1.767315e-39 -3.807604e-01
bigcom204       -1.769285e-39 -8.987906e-02
bigcom205       -1.767878e-39 -2.282048e-01
bigcom212       -1.767878e-39 -1.765398e-01
bigcom214       -1.767878e-39 -1.185851e-01
bigcom222       -1.767596e-39 -9.253204e-02
bigcom223        0.000000e+00  0.000000e+00
bigcom226       -1.767315e-39 -3.297791e-01
bigcom227       -1.767315e-39 -5.077125e-02
bigcom229       -1.767878e-39 -1.930952e-01
bigcom233       -1.767315e-39 -2.201590e-01
bigcom236       -1.767878e-39 -1.650343e-01
bigcom237       -1.767034e-39 -7.943340e-02
bigcom246       -1.767878e-39 -9.977635e-02
bigcom248       -1.768722e-39 -1.093824e-01
bigcom249       -1.767315e-39 -2.485805e-01
bigcom250       -1.767596e-39 -6.107298e-02
bigcom254       -1.767596e-39 -1.331348e-01
bigcom266       -1.767315e-39 -2.689451e-01
bigcom269       -1.768722e-39 -2.208167e-01
bigcom272       -1.767878e-39 -1.665414e-01
bigcom274       -1.770977e-39 -4.896615e-01
bigcom281       -1.767596e-39 -1.850400e-01
bigcom291       -1.767034e-39 -1.628658e-01
bigcom292       -1.767315e-39 -1.478911e-01
bigcom295       -1.767034e-39 -2.036690e-01
bigcom299       -1.767596e-39 -2.580344e-01
bigcom301       -1.767878e-39 -1.031199e-01
bigcom306       -1.767878e-39 -1.470699e-01
bigcom309       -1.768440e-39 -2.632042e-01
bigcom314       -1.767315e-39 -2.628080e-01
bigcom321       -1.769004e-39 -1.319669e-01
bigcom341       -1.767596e-39 -1.216369e-01
bigcom350       -1.767034e-39 -5.739924e-02
bigcom353       -1.767596e-39 -1.558376e-01
bigcom359       -1.767596e-39 -2.187143e-01
bigcom363       -1.767878e-39 -1.835006e-01
bigcom365       -1.767315e-39 -2.211957e-01
bigcom385       -1.768159e-39 -2.897428e-01
bigcom386       -1.767315e-39 -8.625758e-02
bigcom408       -1.768440e-39 -1.395342e-01
bigcom412       -1.767878e-39 -3.595882e-01
bigcom480       -1.768159e-39 -3.717245e-01
spin_vertex      1.454099e-39  3.336696e-03
membership_s1   -3.925094e-40  2.851784e-02
membership_s3   -1.771542e-39 -2.769501e-01
membership_s4   -3.571199e-40 -4.575956e-02
membership_s5   -1.908470e-39 -3.241922e-01
membership_s6   -2.025357e-39 -9.996621e-02
membership_s7    1.300254e-39  1.874764e-01
membership_s8   -1.769849e-39 -1.936261e-01
membership_s9    6.573009e-38  1.676228e+00
membership_s11  -1.769285e-39 -2.894197e-01
membership_s12  -1.768722e-39 -1.998290e-01
membership_s14  -1.768440e-39 -4.317744e-01
membership_s15  -1.799370e-39 -1.905206e-01
membership_s16  -1.769849e-39 -2.714376e-01
membership_s17  -1.769004e-39 -2.309831e-01
membership_s18   2.187352e-38  1.114529e+00
membership_s20  -1.768159e-39 -2.808972e-01
membership_s21   6.377699e-39  6.762232e-01
membership_s22  -1.772672e-39 -2.177720e-01
membership_s24  -1.772390e-39 -2.251279e-01
membership_s25  -1.769849e-39 -1.664357e-01
membership_s26  -1.770695e-39 -5.994073e-01
membership_s27  -1.887719e-39 -2.337183e-01
membership_s28  -1.770977e-39 -2.891552e-01
membership_s30   9.801469e-40  2.559728e-01
membership_s31  -1.868670e-39 -2.137287e-01
membership_s32   9.856199e-40  2.145294e-01
membership_s33  -1.768440e-39 -3.768227e-01
membership_s36  -6.369552e-40 -6.114466e-02
membership_s37   1.345270e-38  8.929999e-01
V1               2.657201e-39  3.418504e-02
V2               2.632564e-39  2.907141e-02
pdi              2.897889e-35  1.637000e+03
adhesion        -6.222898e-44  3.426319e-06
cohesion         1.233164e-43 -7.260667e-06
inner            1.946894e-44 -1.000123e-05
outer            8.673369e-44 -1.109800e-06
ioratio          3.690839e-39  4.363501e-01
comsize          3.773317e-43  1.162490e-05
[1] "Dataset: low_CT Model GBM, run: 3 of 10 2015-06-17 23:01:19"
Iter   TrainDeviance   ValidDeviance   StepSize   Improve
     1        0.0904            -nan     0.0100    0.0000

[1] "GBM variable coefficients"
                            var    rel.inf
comsize                 comsize 14.2866019
orbit15                 orbit15 14.1082526
graph20                 graph20 13.7474034
fourth                   fourth 10.0673293
graph9                   graph9 10.0673293
graph15                 graph15  8.9886869
graph17                 graph17  8.2182280
orbit39                 orbit39  6.0716759
membership_s9     membership_s9  5.2158469
fifth                     fifth  4.1641394
third                     third  4.0577501
membership_s21   membership_s21  0.5150399
graph16                 graph16  0.2521691
membership_s27   membership_s27  0.2395475
graph0                   graph0  0.0000000
graph1                   graph1  0.0000000
graph2                   graph2  0.0000000
graph3                   graph3  0.0000000
graph4                   graph4  0.0000000
graph5                   graph5  0.0000000
graph6                   graph6  0.0000000
graph7                   graph7  0.0000000
graph8                   graph8  0.0000000
graph10                 graph10  0.0000000
graph11                 graph11  0.0000000
graph12                 graph12  0.0000000
graph13                 graph13  0.0000000
graph14                 graph14  0.0000000
graph18                 graph18  0.0000000
graph19                 graph19  0.0000000
graph21                 graph21  0.0000000
graph22                 graph22  0.0000000
graph23                 graph23  0.0000000
graph24                 graph24  0.0000000
graph25                 graph25  0.0000000
graph26                 graph26  0.0000000
graph27                 graph27  0.0000000
graph28                 graph28  0.0000000
graph29                 graph29  0.0000000
orbit0                   orbit0  0.0000000
orbit1                   orbit1  0.0000000
orbit2                   orbit2  0.0000000
orbit3                   orbit3  0.0000000
orbit4                   orbit4  0.0000000
orbit5                   orbit5  0.0000000
orbit6                   orbit6  0.0000000
orbit7                   orbit7  0.0000000
orbit8                   orbit8  0.0000000
orbit9                   orbit9  0.0000000
orbit10                 orbit10  0.0000000
orbit11                 orbit11  0.0000000
orbit12                 orbit12  0.0000000
orbit13                 orbit13  0.0000000
orbit14                 orbit14  0.0000000
orbit16                 orbit16  0.0000000
orbit17                 orbit17  0.0000000
orbit18                 orbit18  0.0000000
orbit19                 orbit19  0.0000000
orbit20                 orbit20  0.0000000
orbit21                 orbit21  0.0000000
orbit22                 orbit22  0.0000000
orbit23                 orbit23  0.0000000
orbit24                 orbit24  0.0000000
orbit25                 orbit25  0.0000000
orbit26                 orbit26  0.0000000
orbit27                 orbit27  0.0000000
orbit28                 orbit28  0.0000000
orbit29                 orbit29  0.0000000
orbit30                 orbit30  0.0000000
orbit31                 orbit31  0.0000000
orbit32                 orbit32  0.0000000
orbit33                 orbit33  0.0000000
orbit34                 orbit34  0.0000000
orbit35                 orbit35  0.0000000
orbit36                 orbit36  0.0000000
orbit37                 orbit37  0.0000000
orbit38                 orbit38  0.0000000
orbit40                 orbit40  0.0000000
orbit41                 orbit41  0.0000000
orbit42                 orbit42  0.0000000
orbit43                 orbit43  0.0000000
orbit44                 orbit44  0.0000000
orbit45                 orbit45  0.0000000
orbit46                 orbit46  0.0000000
orbit47                 orbit47  0.0000000
orbit48                 orbit48  0.0000000
orbit49                 orbit49  0.0000000
orbit50                 orbit50  0.0000000
orbit51                 orbit51  0.0000000
orbit52                 orbit52  0.0000000
orbit53                 orbit53  0.0000000
orbit54                 orbit54  0.0000000
orbit55                 orbit55  0.0000000
orbit56                 orbit56  0.0000000
orbit57                 orbit57  0.0000000
orbit58                 orbit58  0.0000000
orbit59                 orbit59  0.0000000
orbit60                 orbit60  0.0000000
orbit61                 orbit61  0.0000000
orbit62                 orbit62  0.0000000
orbit63                 orbit63  0.0000000
orbit64                 orbit64  0.0000000
orbit65                 orbit65  0.0000000
orbit66                 orbit66  0.0000000
orbit67                 orbit67  0.0000000
orbit68                 orbit68  0.0000000
orbit69                 orbit69  0.0000000
orbit70                 orbit70  0.0000000
orbit71                 orbit71  0.0000000
orbit72                 orbit72  0.0000000
AP                           AP  0.0000000
bet                         bet  0.0000000
ecc                         ecc  0.0000000
eccrad                   eccrad  0.0000000
close                     close  0.0000000
constraint           constraint  0.0000000
coreness               coreness  0.0000000
knn                         knn  0.0000000
hubscore               hubscore  0.0000000
pagerank               pagerank  0.0000000
trans                     trans  0.0000000
evcent                   evcent  0.0000000
first                     first  0.0000000
upto_second         upto_second  0.0000000
upto_third           upto_third  0.0000000
upto_fourth         upto_fourth  0.0000000
upto_fifth           upto_fifth  0.0000000
upto_sixth           upto_sixth  0.0000000
second                   second  0.0000000
sixth                     sixth  0.0000000
ratio1                   ratio1  0.0000000
ratio2                   ratio2  0.0000000
ratio3                   ratio3  0.0000000
ratio4                   ratio4  0.0000000
ratio5                   ratio5  0.0000000
ratio6                   ratio6  0.0000000
selfinter             selfinter  0.0000000
walktrap_vertex walktrap_vertex  0.0000000
bigcom1                 bigcom1  0.0000000
bigcom2                 bigcom2  0.0000000
bigcom3                 bigcom3  0.0000000
bigcom4                 bigcom4  0.0000000
bigcom6                 bigcom6  0.0000000
bigcom8                 bigcom8  0.0000000
bigcom9                 bigcom9  0.0000000
bigcom11               bigcom11  0.0000000
bigcom13               bigcom13  0.0000000
bigcom15               bigcom15  0.0000000
bigcom16               bigcom16  0.0000000
bigcom21               bigcom21  0.0000000
bigcom22               bigcom22  0.0000000
bigcom24               bigcom24  0.0000000
bigcom26               bigcom26  0.0000000
bigcom28               bigcom28  0.0000000
bigcom30               bigcom30  0.0000000
bigcom31               bigcom31  0.0000000
bigcom32               bigcom32  0.0000000
bigcom33               bigcom33  0.0000000
bigcom34               bigcom34  0.0000000
bigcom36               bigcom36  0.0000000
bigcom37               bigcom37  0.0000000
bigcom38               bigcom38  0.0000000
bigcom39               bigcom39  0.0000000
bigcom40               bigcom40  0.0000000
bigcom43               bigcom43  0.0000000
bigcom44               bigcom44  0.0000000
bigcom46               bigcom46  0.0000000
bigcom47               bigcom47  0.0000000
bigcom49               bigcom49  0.0000000
bigcom50               bigcom50  0.0000000
bigcom51               bigcom51  0.0000000
bigcom52               bigcom52  0.0000000
bigcom54               bigcom54  0.0000000
bigcom56               bigcom56  0.0000000
bigcom62               bigcom62  0.0000000
bigcom66               bigcom66  0.0000000
bigcom68               bigcom68  0.0000000
bigcom69               bigcom69  0.0000000
bigcom71               bigcom71  0.0000000
bigcom72               bigcom72  0.0000000
bigcom73               bigcom73  0.0000000
bigcom74               bigcom74  0.0000000
bigcom75               bigcom75  0.0000000
bigcom76               bigcom76  0.0000000
bigcom77               bigcom77  0.0000000
bigcom79               bigcom79  0.0000000
bigcom80               bigcom80  0.0000000
bigcom82               bigcom82  0.0000000
bigcom83               bigcom83  0.0000000
bigcom84               bigcom84  0.0000000
bigcom85               bigcom85  0.0000000
bigcom87               bigcom87  0.0000000
bigcom89               bigcom89  0.0000000
bigcom91               bigcom91  0.0000000
bigcom92               bigcom92  0.0000000
bigcom93               bigcom93  0.0000000
bigcom96               bigcom96  0.0000000
bigcom97               bigcom97  0.0000000
bigcom98               bigcom98  0.0000000
bigcom99               bigcom99  0.0000000
bigcom101             bigcom101  0.0000000
bigcom104             bigcom104  0.0000000
bigcom106             bigcom106  0.0000000
bigcom109             bigcom109  0.0000000
bigcom113             bigcom113  0.0000000
bigcom116             bigcom116  0.0000000
bigcom120             bigcom120  0.0000000
bigcom123             bigcom123  0.0000000
bigcom126             bigcom126  0.0000000
bigcom127             bigcom127  0.0000000
bigcom137             bigcom137  0.0000000
bigcom139             bigcom139  0.0000000
bigcom140             bigcom140  0.0000000
bigcom143             bigcom143  0.0000000
bigcom145             bigcom145  0.0000000
bigcom146             bigcom146  0.0000000
bigcom147             bigcom147  0.0000000
bigcom149             bigcom149  0.0000000
bigcom153             bigcom153  0.0000000
bigcom154             bigcom154  0.0000000
bigcom156             bigcom156  0.0000000
bigcom157             bigcom157  0.0000000
bigcom158             bigcom158  0.0000000
bigcom160             bigcom160  0.0000000
bigcom161             bigcom161  0.0000000
bigcom162             bigcom162  0.0000000
bigcom164             bigcom164  0.0000000
bigcom166             bigcom166  0.0000000
bigcom167             bigcom167  0.0000000
bigcom171             bigcom171  0.0000000
bigcom173             bigcom173  0.0000000
bigcom175             bigcom175  0.0000000
bigcom176             bigcom176  0.0000000
bigcom177             bigcom177  0.0000000
bigcom178             bigcom178  0.0000000
bigcom180             bigcom180  0.0000000
bigcom181             bigcom181  0.0000000
bigcom184             bigcom184  0.0000000
bigcom186             bigcom186  0.0000000
bigcom187             bigcom187  0.0000000
bigcom189             bigcom189  0.0000000
bigcom194             bigcom194  0.0000000
bigcom195             bigcom195  0.0000000
bigcom196             bigcom196  0.0000000
bigcom204             bigcom204  0.0000000
bigcom205             bigcom205  0.0000000
bigcom212             bigcom212  0.0000000
bigcom214             bigcom214  0.0000000
bigcom222             bigcom222  0.0000000
bigcom223             bigcom223  0.0000000
bigcom226             bigcom226  0.0000000
bigcom227             bigcom227  0.0000000
bigcom229             bigcom229  0.0000000
bigcom233             bigcom233  0.0000000
bigcom236             bigcom236  0.0000000
bigcom237             bigcom237  0.0000000
bigcom246             bigcom246  0.0000000
bigcom248             bigcom248  0.0000000
bigcom249             bigcom249  0.0000000
bigcom250             bigcom250  0.0000000
bigcom254             bigcom254  0.0000000
bigcom266             bigcom266  0.0000000
bigcom269             bigcom269  0.0000000
bigcom272             bigcom272  0.0000000
bigcom274             bigcom274  0.0000000
bigcom281             bigcom281  0.0000000
bigcom291             bigcom291  0.0000000
bigcom292             bigcom292  0.0000000
bigcom295             bigcom295  0.0000000
bigcom299             bigcom299  0.0000000
bigcom301             bigcom301  0.0000000
bigcom306             bigcom306  0.0000000
bigcom309             bigcom309  0.0000000
bigcom314             bigcom314  0.0000000
bigcom321             bigcom321  0.0000000
bigcom341             bigcom341  0.0000000
bigcom350             bigcom350  0.0000000
bigcom353             bigcom353  0.0000000
bigcom359             bigcom359  0.0000000
bigcom363             bigcom363  0.0000000
bigcom365             bigcom365  0.0000000
bigcom385             bigcom385  0.0000000
bigcom386             bigcom386  0.0000000
bigcom408             bigcom408  0.0000000
bigcom412             bigcom412  0.0000000
bigcom480             bigcom480  0.0000000
spin_vertex         spin_vertex  0.0000000
membership_s1     membership_s1  0.0000000
membership_s3     membership_s3  0.0000000
membership_s4     membership_s4  0.0000000
membership_s5     membership_s5  0.0000000
membership_s6     membership_s6  0.0000000
membership_s7     membership_s7  0.0000000
membership_s8     membership_s8  0.0000000
membership_s11   membership_s11  0.0000000
membership_s12   membership_s12  0.0000000
membership_s14   membership_s14  0.0000000
membership_s15   membership_s15  0.0000000
membership_s16   membership_s16  0.0000000
membership_s17   membership_s17  0.0000000
membership_s18   membership_s18  0.0000000
membership_s20   membership_s20  0.0000000
membership_s22   membership_s22  0.0000000
membership_s24   membership_s24  0.0000000
membership_s25   membership_s25  0.0000000
membership_s26   membership_s26  0.0000000
membership_s28   membership_s28  0.0000000
membership_s30   membership_s30  0.0000000
membership_s31   membership_s31  0.0000000
membership_s32   membership_s32  0.0000000
membership_s33   membership_s33  0.0000000
membership_s36   membership_s36  0.0000000
membership_s37   membership_s37  0.0000000
V1                           V1  0.0000000
V2                           V2  0.0000000
pdi                         pdi  0.0000000
adhesion               adhesion  0.0000000
cohesion               cohesion  0.0000000
inner                     inner  0.0000000
outer                     outer  0.0000000
ioratio                 ioratio  0.0000000
[1] "Dataset: low_CT Model RF, run: 3 of 10 2015-06-17 23:01:20"
     |      Out-of-bag   |
Tree |      MSE  %Var(y) |
   1 | 0.002332   112.92 |
   2 | 0.003008   145.61 |
   3 | 0.002673   129.43 |
   4 | 0.002736   132.48 |
   5 | 0.002682   129.87 |
   6 | 0.002873   139.08 |
   7 | 0.002726   131.97 |
   8 | 0.003037   147.05 |
   9 | 0.002882   139.54 |
  10 | 0.002812   136.16 |
  11 |  0.00275   133.14 |
  12 | 0.002735   132.41 |
  13 | 0.002743   132.81 |
  14 | 0.002745   132.89 |
  15 | 0.002651   128.36 |
  16 |  0.00256   123.93 |
  17 | 0.002577   124.78 |
  18 | 0.002535   122.75 |
  19 | 0.002536   122.76 |
  20 | 0.002531   122.55 |
  21 | 0.002503   121.17 |
  22 | 0.002514   121.71 |
  23 | 0.002471   119.65 |
  24 | 0.002443   118.27 |
  25 | 0.002457   118.94 |
  26 | 0.002454   118.80 |
  27 | 0.002481   120.13 |
  28 | 0.002466   119.37 |
  29 | 0.002456   118.92 |
  30 |  0.00248   120.07 |
  31 | 0.002479   120.00 |
  32 | 0.002459   119.05 |
  33 | 0.002479   120.04 |
  34 | 0.002473   119.74 |
  35 | 0.002473   119.75 |
  36 | 0.002465   119.33 |
  37 | 0.002456   118.91 |
  38 |  0.00246   119.08 |
  39 | 0.002457   118.94 |
  40 | 0.002468   119.50 |
  41 | 0.002466   119.39 |
  42 | 0.002472   119.67 |
  43 | 0.002471   119.62 |
  44 | 0.002459   119.07 |
  45 |  0.00246   119.08 |
  46 | 0.002463   119.25 |
  47 | 0.002447   118.49 |
  48 | 0.002447   118.47 |
  49 | 0.002436   117.95 |
  50 | 0.002432   117.74 |
  51 | 0.002436   117.93 |
  52 | 0.002418   117.08 |
  53 | 0.002409   116.62 |
  54 | 0.002416   116.96 |
  55 | 0.002417   117.03 |
  56 | 0.002415   116.94 |
  57 | 0.002409   116.63 |
  58 | 0.002394   115.93 |
  59 | 0.002389   115.66 |
  60 | 0.002383   115.35 |
  61 | 0.002376   115.02 |
  62 | 0.002372   114.86 |
  63 | 0.002369   114.72 |
  64 | 0.002365   114.52 |
  65 | 0.002363   114.43 |
  66 | 0.002356   114.06 |
  67 | 0.002358   114.15 |
  68 | 0.002358   114.18 |
  69 | 0.002363   114.39 |
  70 | 0.002352   113.85 |
  71 | 0.002355   114.03 |
  72 | 0.002357   114.10 |
  73 | 0.002356   114.05 |
  74 | 0.002352   113.89 |
  75 | 0.002349   113.73 |
  76 | 0.002356   114.07 |
  77 | 0.002357   114.12 |
  78 | 0.002357   114.12 |
  79 | 0.002359   114.22 |
  80 | 0.002352   113.86 |
  81 | 0.002354   113.98 |
  82 | 0.002355   114.02 |
  83 | 0.002352   113.89 |
  84 | 0.002354   113.96 |
  85 | 0.002358   114.16 |
  86 | 0.002354   113.95 |
  87 | 0.002351   113.84 |
  88 | 0.002349   113.74 |
  89 | 0.002353   113.94 |
  90 | 0.002355   114.02 |
  91 | 0.002355   114.04 |
  92 | 0.002361   114.29 |
  93 | 0.002361   114.29 |
  94 |  0.00236   114.25 |
  95 |  0.00236   114.25 |
  96 | 0.002357   114.10 |
  97 | 0.002347   113.62 |
  98 | 0.002345   113.55 |
  99 | 0.002342   113.38 |
 100 | 0.002338   113.21 |
[1] "Random Forest variable coefficients"
                      %IncMSE IncNodePurity
graph5           1.774341e-03  5.743467e-02
graph6           6.097214e-04  7.229181e-02
graph7           0.000000e+00  1.876009e-19
graph8           0.000000e+00  1.423015e-21
graph9           3.202918e-04  1.324155e-01
graph10          3.529748e-04  7.768245e-02
graph11          6.880554e-05  3.241030e-02
graph12          2.037583e-03  1.778072e-01
graph13          2.976320e-03  1.693128e-01
graph14          8.316542e-04  1.031855e-01
graph15          2.265812e-04  2.873017e-02
graph16          1.057712e-03  4.665041e-02
graph17          1.236167e-03  1.912814e-01
graph18         -4.330879e-06  1.333333e-02
graph19          7.363969e-04  1.274043e-01
graph20          6.967985e-04  1.431265e-01
graph21          1.407508e-04  5.054093e-02
graph22          7.155323e-06  2.020569e-05
graph23          1.687836e-04  8.054024e-02
graph24          1.565529e-04  2.809134e-02
graph25          6.876659e-04  2.566980e-02
graph26          0.000000e+00  2.523142e-19
graph27          0.000000e+00  2.236167e-21
graph28          0.000000e+00  6.505213e-21
graph29          0.000000e+00  0.000000e+00
orbit0           9.656883e-06  7.042001e-03
orbit1           6.499563e-04  5.587933e-02
orbit2           0.000000e+00  1.179747e-19
orbit3           0.000000e+00  5.556536e-21
orbit4           7.334007e-05  2.362980e-02
orbit5           2.590998e-03  1.046335e-01
orbit6           7.511927e-04  7.949946e-02
orbit7           1.716184e-05  4.305039e-02
orbit8           2.715123e-03  7.017702e-02
orbit9           9.792208e-04  6.962517e-02
orbit10          2.286315e-04  7.250852e-02
orbit11          8.726003e-06  2.145238e-02
orbit12          2.865267e-04  1.244894e-02
orbit13          0.000000e+00  1.626303e-21
orbit14          0.000000e+00  4.079311e-20
orbit15          7.441990e-04  1.234313e-01
orbit16          2.630779e-03  1.605245e-01
orbit17          1.708068e-03  6.526067e-02
orbit18          6.291404e-05  1.596239e-01
orbit19          1.134570e-03  1.447419e-01
orbit20          6.170172e-04  9.002727e-02
orbit21          0.000000e+00  2.134862e-19
orbit22          7.310755e-04  1.163189e-01
orbit23          0.000000e+00  5.488773e-21
orbit24          8.704411e-04  7.542619e-02
orbit25          2.411001e-05  1.172377e-02
orbit26          1.950741e-04  3.283413e-02
orbit27          3.786425e-03  2.809427e-01
orbit28          3.158895e-05  3.464142e-02
orbit29          6.117482e-04  3.063104e-02
orbit30          9.761662e-05  7.230966e-02
orbit31          2.161780e-03  1.096979e-01
orbit32          5.240035e-05  2.729228e-02
orbit33          3.004141e-05  2.398404e-03
orbit34          2.488894e-04  6.808466e-02
orbit35          1.611700e-04  7.296944e-02
orbit36          8.650519e-06  4.995599e-02
orbit37          4.173838e-04  2.209720e-04
orbit38         -8.688097e-06  1.874576e-02
orbit39          1.750233e-03  1.984584e-01
orbit40          1.050711e-03  6.246340e-02
orbit41          0.000000e+00  3.482999e-20
orbit42          0.000000e+00  9.147956e-21
orbit43          0.000000e+00  2.416667e-02
orbit44          0.000000e+00  2.710505e-22
orbit45          1.002935e-04  1.515013e-02
orbit46          4.672711e-04  1.007223e-01
orbit47          3.285969e-04  3.509708e-02
orbit48          0.000000e+00  1.287490e-21
orbit49          1.017202e-03  1.118933e-01
orbit50          0.000000e+00  1.869571e-19
orbit51          5.344946e-06  1.883835e-02
orbit52          3.844447e-04  4.115299e-02
orbit53          3.040834e-05  1.533333e-03
orbit54          1.034345e-05  1.908412e-02
orbit55          0.000000e+00  0.000000e+00
orbit56          1.428997e-03  6.129600e-02
orbit57          0.000000e+00  1.626303e-21
orbit58          0.000000e+00  0.000000e+00
orbit59          8.572063e-04  4.001930e-02
orbit60          0.000000e+00  4.573978e-21
orbit61          0.000000e+00  0.000000e+00
orbit62          9.514727e-04  6.081030e-02
orbit63          0.000000e+00  1.490778e-21
orbit64          0.000000e+00  8.721051e-20
orbit65          8.596795e-05  2.385123e-02
orbit66          0.000000e+00  3.388132e-21
orbit67          0.000000e+00  0.000000e+00
orbit68          0.000000e+00  2.032879e-22
orbit69          0.000000e+00  2.710505e-22
orbit70          0.000000e+00  1.694066e-22
orbit71          0.000000e+00  0.000000e+00
orbit72          0.000000e+00  3.496552e-20
AP              -8.488964e-06  1.229429e-02
bet             -1.244070e-05  2.723862e-01
ecc              0.000000e+00  7.792703e-22
eccrad           1.310044e-05  8.888889e-03
close            2.207211e-03  1.339167e-01
constraint       2.971481e-05  1.317898e-02
coreness        -3.090129e-06  2.246429e-02
knn              8.822004e-04  4.766542e-02
hubscore         1.258950e-03  2.303892e-01
pagerank         7.249436e-04  3.444412e-01
trans            7.041570e-05  1.539694e-03
evcent           5.663366e-04  1.508849e-01
first           -4.266212e-06  1.875000e-02
upto_second     -5.139186e-07  1.545455e-03
upto_third       2.228939e-03  8.764739e-02
upto_fourth      2.881979e-03  8.084585e-02
upto_fifth       1.540251e-03  6.046361e-02
upto_sixth       5.293797e-04  3.426720e-02
second           8.170197e-04  7.875731e-02
third            5.366693e-04  1.096436e-01
fourth           4.713349e-04  2.131396e-01
fifth            1.895257e-03  3.674485e-01
sixth            2.648320e-03  2.277777e-01
ratio1           1.944300e-04  6.339369e-02
ratio2           6.030286e-04  1.901545e-01
ratio3           4.837280e-04  1.206407e-01
ratio4           1.387988e-03  2.147960e-01
ratio5           9.054927e-04  3.246717e-01
ratio6           5.940328e-03  2.793472e-01
selfinter        0.000000e+00  8.131516e-22
walktrap_vertex  1.517185e-04  2.308984e-02
bigcom1         -5.445987e-06  3.927693e-02
bigcom2          0.000000e+00  0.000000e+00
bigcom3          0.000000e+00  2.032879e-22
bigcom4          1.168775e-05  2.193164e-02
bigcom6          0.000000e+00  0.000000e+00
bigcom8          7.423255e-05  2.656553e-02
bigcom9          0.000000e+00  1.355253e-22
bigcom11         0.000000e+00  1.355253e-22
bigcom13         0.000000e+00  0.000000e+00
bigcom15         0.000000e+00  0.000000e+00
bigcom16         0.000000e+00  0.000000e+00
bigcom21         0.000000e+00  1.084202e-21
bigcom22         0.000000e+00  0.000000e+00
bigcom24         0.000000e+00  3.577867e-20
bigcom26         0.000000e+00  0.000000e+00
bigcom28         0.000000e+00  0.000000e+00
bigcom30         0.000000e+00  6.776264e-23
bigcom31         0.000000e+00  0.000000e+00
bigcom32         0.000000e+00  0.000000e+00
bigcom33         0.000000e+00  0.000000e+00
bigcom34         0.000000e+00  0.000000e+00
bigcom36         0.000000e+00  0.000000e+00
bigcom37         0.000000e+00  0.000000e+00
bigcom38         0.000000e+00  0.000000e+00
bigcom39         0.000000e+00  0.000000e+00
bigcom40         7.735825e-04  6.393150e-02
bigcom43         0.000000e+00  1.355253e-22
bigcom44         0.000000e+00  0.000000e+00
bigcom46         0.000000e+00  0.000000e+00
bigcom47         0.000000e+00  3.469447e-20
bigcom49         0.000000e+00  0.000000e+00
bigcom50         0.000000e+00  0.000000e+00
bigcom51         0.000000e+00  3.469447e-20
bigcom52         0.000000e+00  0.000000e+00
bigcom54         0.000000e+00  0.000000e+00
bigcom56         0.000000e+00  0.000000e+00
bigcom62         0.000000e+00  0.000000e+00
bigcom66         0.000000e+00  0.000000e+00
bigcom68         0.000000e+00  0.000000e+00
bigcom69         0.000000e+00  6.776264e-23
bigcom71         0.000000e+00  5.421011e-22
bigcom72         0.000000e+00  0.000000e+00
bigcom73         0.000000e+00  0.000000e+00
bigcom74         0.000000e+00  0.000000e+00
bigcom75         0.000000e+00  0.000000e+00
bigcom76         0.000000e+00  0.000000e+00
bigcom77         0.000000e+00  0.000000e+00
bigcom79         0.000000e+00  0.000000e+00
bigcom80         0.000000e+00  4.065758e-22
bigcom82         0.000000e+00  0.000000e+00
bigcom83         0.000000e+00  0.000000e+00
bigcom84         0.000000e+00  0.000000e+00
bigcom85         0.000000e+00  0.000000e+00
bigcom87         0.000000e+00  0.000000e+00
bigcom89         0.000000e+00  0.000000e+00
bigcom91         0.000000e+00  0.000000e+00
bigcom92         1.531766e-04  2.442482e-01
bigcom93         0.000000e+00  0.000000e+00
bigcom96         0.000000e+00  0.000000e+00
bigcom97         0.000000e+00  1.355253e-22
bigcom98         0.000000e+00  1.355253e-22
bigcom99         0.000000e+00  0.000000e+00
bigcom101        0.000000e+00  0.000000e+00
bigcom104        0.000000e+00  0.000000e+00
bigcom106        0.000000e+00  2.710505e-22
bigcom109        0.000000e+00  0.000000e+00
bigcom113        0.000000e+00  0.000000e+00
bigcom116        0.000000e+00  0.000000e+00
bigcom120        0.000000e+00  0.000000e+00
bigcom123        0.000000e+00  0.000000e+00
bigcom126        0.000000e+00  0.000000e+00
bigcom127        0.000000e+00  0.000000e+00
bigcom137        0.000000e+00  0.000000e+00
bigcom139        0.000000e+00  0.000000e+00
bigcom140        0.000000e+00  0.000000e+00
bigcom143        0.000000e+00  0.000000e+00
bigcom145        0.000000e+00  0.000000e+00
bigcom146        0.000000e+00  0.000000e+00
bigcom147        0.000000e+00  0.000000e+00
bigcom149        0.000000e+00  0.000000e+00
bigcom153        0.000000e+00  0.000000e+00
bigcom154        0.000000e+00  0.000000e+00
bigcom156        0.000000e+00  0.000000e+00
bigcom157        0.000000e+00  0.000000e+00
bigcom158        0.000000e+00  0.000000e+00
bigcom160        0.000000e+00  0.000000e+00
bigcom161        0.000000e+00  8.673617e-21
bigcom162        0.000000e+00  0.000000e+00
bigcom164        0.000000e+00  0.000000e+00
bigcom166        0.000000e+00  3.482999e-20
bigcom167        0.000000e+00  0.000000e+00
bigcom171        0.000000e+00  0.000000e+00
bigcom173        0.000000e+00  0.000000e+00
bigcom175        0.000000e+00  0.000000e+00
bigcom176        0.000000e+00  0.000000e+00
bigcom177        0.000000e+00  0.000000e+00
bigcom178        0.000000e+00  0.000000e+00
bigcom180        0.000000e+00  0.000000e+00
bigcom181        0.000000e+00  0.000000e+00
bigcom184        0.000000e+00  3.469447e-20
bigcom186        0.000000e+00  0.000000e+00
bigcom187        0.000000e+00  0.000000e+00
bigcom189        0.000000e+00  0.000000e+00
bigcom194        0.000000e+00  0.000000e+00
bigcom195        0.000000e+00  3.469447e-20
bigcom196        0.000000e+00  0.000000e+00
bigcom204        0.000000e+00  0.000000e+00
bigcom205        0.000000e+00  0.000000e+00
bigcom212        0.000000e+00  0.000000e+00
bigcom214        0.000000e+00  3.469447e-20
bigcom222        0.000000e+00  3.469447e-20
bigcom223        0.000000e+00  0.000000e+00
bigcom226        0.000000e+00  0.000000e+00
bigcom227        0.000000e+00  0.000000e+00
bigcom229        0.000000e+00  0.000000e+00
bigcom233        0.000000e+00  0.000000e+00
bigcom236        0.000000e+00  3.469447e-20
bigcom237        0.000000e+00  0.000000e+00
bigcom246        0.000000e+00  0.000000e+00
bigcom248        0.000000e+00  0.000000e+00
bigcom249        0.000000e+00  0.000000e+00
bigcom250        0.000000e+00  0.000000e+00
bigcom254        0.000000e+00  0.000000e+00
bigcom266        0.000000e+00  0.000000e+00
bigcom269        0.000000e+00  0.000000e+00
bigcom272        0.000000e+00  0.000000e+00
bigcom274        0.000000e+00  0.000000e+00
bigcom281        0.000000e+00  0.000000e+00
bigcom291        0.000000e+00  0.000000e+00
bigcom292        0.000000e+00  3.469447e-20
bigcom295        0.000000e+00  0.000000e+00
bigcom299        0.000000e+00  0.000000e+00
bigcom301        0.000000e+00  0.000000e+00
bigcom306        0.000000e+00  0.000000e+00
bigcom309        0.000000e+00  0.000000e+00
bigcom314        0.000000e+00  0.000000e+00
bigcom321        0.000000e+00  0.000000e+00
bigcom341        0.000000e+00  0.000000e+00
bigcom350        0.000000e+00  0.000000e+00
bigcom353        0.000000e+00  0.000000e+00
bigcom359        0.000000e+00  0.000000e+00
bigcom363        0.000000e+00  0.000000e+00
bigcom365        0.000000e+00  0.000000e+00
bigcom385        0.000000e+00  0.000000e+00
bigcom386        0.000000e+00  0.000000e+00
bigcom408        0.000000e+00  0.000000e+00
bigcom412        0.000000e+00  2.710505e-22
bigcom480        0.000000e+00  0.000000e+00
spin_vertex      1.792956e-05  4.960849e-02
membership_s1   -8.097622e-06  3.426570e-02
membership_s3    0.000000e+00  0.000000e+00
membership_s4    0.000000e+00  2.710505e-22
membership_s5    0.000000e+00  1.538212e-20
membership_s6    0.000000e+00  0.000000e+00
membership_s7    1.658929e-04  4.664350e-02
membership_s8    0.000000e+00  0.000000e+00
membership_s9    4.257398e-06  7.687559e-02
membership_s11   0.000000e+00  0.000000e+00
membership_s12   0.000000e+00  0.000000e+00
membership_s14   0.000000e+00  1.355253e-22
membership_s15   0.000000e+00  0.000000e+00
membership_s16   0.000000e+00  1.355253e-22
membership_s17   0.000000e+00  0.000000e+00
membership_s18   0.000000e+00  0.000000e+00
membership_s20   0.000000e+00  0.000000e+00
membership_s21  -2.089876e-05  9.104696e-02
membership_s22   0.000000e+00  0.000000e+00
membership_s24   0.000000e+00  2.710505e-22
membership_s25   0.000000e+00  0.000000e+00
membership_s26   0.000000e+00  5.759824e-22
membership_s27   5.297353e-05  3.304500e-02
membership_s28   0.000000e+00  0.000000e+00
membership_s30   1.796913e-04  7.701377e-02
membership_s31   0.000000e+00  3.388132e-22
membership_s32  -3.915517e-05  2.386483e-02
membership_s33   0.000000e+00  0.000000e+00
membership_s36   2.770426e-04  9.259821e-02
membership_s37   1.306182e-05  3.358526e-01
V1               7.103467e-04  1.800018e-01
V2               1.447531e-03  2.991708e-01
pdi             -4.592610e-05  4.547936e-02
adhesion         1.023904e-03  3.402877e-01
cohesion         1.187739e-03  1.892290e-01
inner            4.266728e-04  1.436933e-01
outer            9.234812e-05  2.067603e-01
ioratio          9.453717e-04  2.361104e-01
comsize          6.384114e-04  2.063971e-01
[1] "Dataset: low_CT Model GLM, run: 3 of 10 2015-06-17 23:01:59"
[1] "glmnet variable coefficients"
                         [,1]          [,2]
(Intercept)     -6.178263e+00 -7.210851e+00
graph0          -1.427390e-40 -6.998287e-03
graph1          -1.190887e-42 -5.665102e-06
graph2          -1.947316e-40  1.231661e-02
graph3          -5.993914e-44  8.458194e-07
graph4          -1.232228e-45 -2.550932e-08
graph5          -8.940263e-42  2.469213e-04
graph6          -5.327668e-43 -1.136725e-05
graph7          -1.327561e-41 -3.407022e-04
graph8          -1.051927e-39 -8.781695e-02
graph9          -1.004921e-45  3.926233e-08
graph10         -4.843618e-47 -9.092731e-10
graph11         -1.821867e-48 -4.148289e-11
graph12         -3.421044e-45 -1.272812e-07
graph13         -2.412635e-44 -4.356674e-08
graph14         -3.415835e-46 -7.969963e-09
graph15         -8.110997e-43  1.624557e-05
graph16         -1.181839e-44 -1.030637e-07
graph17         -1.830449e-44 -5.549189e-07
graph18         -4.294720e-43 -4.848167e-06
graph19         -1.441937e-43 -2.219819e-06
graph20         -2.041521e-43 -1.586547e-06
graph21         -7.953438e-43  1.715951e-05
graph22         -3.052861e-43 -8.085474e-06
graph23         -9.671344e-43 -4.096609e-05
graph24         -1.480235e-42 -5.701133e-05
graph25         -6.103223e-42  2.669566e-05
graph26         -6.311377e-42 -2.832303e-04
graph27         -5.860292e-41 -4.817530e-03
graph28         -3.699698e-41 -1.121048e-03
graph29         -1.712532e-39 -1.947989e-02
orbit0          -1.427390e-40 -7.002812e-03
orbit1          -1.190767e-42 -5.635416e-06
orbit2          -9.127325e-41 -5.165104e-03
orbit3          -1.947316e-40  1.232724e-02
orbit4          -6.517244e-44  1.063139e-06
orbit5          -3.978591e-43 -4.479480e-06
orbit6          -1.232226e-45 -2.552230e-08
orbit7          -1.079629e-40 -6.863113e-03
orbit8          -8.940263e-42  2.475367e-04
orbit9          -7.338845e-43 -1.875487e-05
orbit10         -6.765002e-43  2.412537e-06
orbit11         -7.627062e-41  3.060600e-02
orbit12         -1.317681e-41 -3.187568e-04
orbit13         -9.070348e-40 -8.599997e-02
orbit14         -1.051927e-39 -8.779949e-02
orbit15         -1.193416e-45  4.720597e-08
orbit16         -1.034173e-44  1.711656e-06
orbit17         -4.300729e-45  4.924148e-08
orbit18         -2.845604e-46 -2.522033e-09
orbit19         -4.997611e-47 -9.380942e-10
orbit20         -4.909977e-46 -1.389708e-08
orbit21         -2.564748e-43  7.423155e-07
orbit22         -1.821867e-48 -4.148908e-11
orbit23         -2.349806e-40 -1.365555e-02
orbit24         -4.408370e-45 -1.747993e-07
orbit25         -3.272395e-45 -5.353627e-08
orbit26         -3.544886e-43  9.682762e-06
orbit27         -3.760309e-44 -2.989070e-08
orbit28         -2.432670e-43 -2.849656e-06
orbit29         -3.674146e-44 -4.539706e-08
orbit30         -6.311338e-43  1.420753e-05
orbit31         -3.911800e-46 -9.510537e-09
orbit32         -7.717479e-46 -9.943641e-09
orbit33          2.145194e-40  7.504424e-02
orbit34         -8.110997e-43  1.620763e-05
orbit35         -1.818947e-44 -1.223616e-07
orbit36         -1.731620e-43 -7.215329e-07
orbit37         -1.626391e-44 -2.566473e-07
orbit38         -6.936463e-42 -5.296560e-04
orbit39         -3.957384e-44 -1.354103e-06
orbit40         -1.247341e-44 -2.363984e-07
orbit41         -1.177044e-42 -2.912583e-05
orbit42         -1.107485e-39 -1.003735e-01
orbit43         -4.294619e-43 -4.834670e-06
orbit44         -1.254454e-39 -2.122690e-01
orbit45         -1.642271e-43 -1.427482e-06
orbit46         -3.763888e-43 -2.358442e-05
orbit47         -1.185125e-41 -9.075362e-04
orbit48         -9.432410e-43 -2.823854e-05
orbit49         -2.033820e-43 -1.296462e-06
orbit50         -2.557691e-41 -2.723555e-03
orbit51         -1.223984e-42  2.878941e-05
orbit52         -9.506156e-43  2.486686e-05
orbit53         -2.327833e-41 -1.791303e-03
orbit54         -3.052772e-43 -8.076311e-06
orbit55         -1.342219e-39 -7.373307e-02
orbit56         -9.889725e-43 -4.209476e-05
orbit57         -1.773881e-42 -5.653136e-05
orbit58         -1.177283e-39 -8.285822e-02
orbit59         -1.545692e-42 -5.978436e-05
orbit60         -1.606048e-41 -5.425513e-04
orbit61         -1.531817e-39 -7.286239e-02
orbit62         -5.501107e-42  2.417491e-04
orbit63         -5.909962e-41 -4.457810e-03
orbit64         -3.515757e-41 -2.570764e-03
orbit65         -7.501120e-42 -3.473303e-04
orbit66         -1.658964e-41 -5.549113e-04
orbit67         -1.426880e-39 -2.449755e-02
orbit68         -5.861508e-41 -4.825903e-03
orbit69         -2.093974e-39 -6.647621e-02
orbit70         -3.694189e-41 -1.127088e-03
orbit71         -1.023003e-39 -1.331174e-02
orbit72         -1.712532e-39 -1.941439e-02
AP               3.108883e-39  3.786449e-02
bet              1.662925e-43  8.033540e-06
ecc              1.420905e-39  2.989772e-02
eccrad           8.525432e-39  1.793541e-01
close           -3.466145e-38 -2.529915e-01
constraint      -2.055279e-41  5.482304e-03
coreness        -2.773773e-40 -1.590038e-02
knn             -1.709642e-42 -1.026370e-05
hubscore        -1.561355e-37 -2.045267e+00
pagerank        -5.728614e-39 -6.176384e-01
trans            1.496553e-39  2.143407e-01
evcent          -1.546057e-37 -2.010109e+00
first           -1.427390e-40 -6.966202e-03
upto_second     -1.209756e-42 -6.704800e-06
upto_third      -2.733338e-43  2.101543e-06
upto_fourth     -4.726729e-43 -9.999446e-06
upto_fifth      -1.190370e-42 -2.946295e-05
upto_sixth      -3.487436e-43  5.813986e-05
second          -1.209965e-42 -6.660002e-06
third           -3.065621e-43  3.680567e-06
fourth          -1.247409e-43 -1.991966e-05
fifth            4.956295e-43  9.407156e-06
sixth            1.888597e-42  6.311556e-05
ratio1          -1.710892e-42 -1.411715e-05
ratio2          -1.217820e-42 -1.771030e-04
ratio3           1.767346e-42 -1.125664e-03
ratio4           3.685725e-42 -4.200697e-04
ratio5          -1.687573e-42 -1.822138e-04
ratio6           1.348037e-42 -1.553169e-05
selfinter       -2.305762e-39 -2.853536e-01
walktrap_vertex  6.925116e-40  1.260005e-01
bigcom1          2.260740e-40  9.823587e-02
bigcom2         -2.092973e-39 -1.764203e-01
bigcom3         -2.126873e-39 -2.077770e-01
bigcom4          9.518974e-40  1.499005e-01
bigcom6         -2.091306e-39 -2.509482e-01
bigcom8          8.453320e-39  8.952798e-01
bigcom9         -2.100002e-39 -1.232243e-01
bigcom11        -2.093974e-39 -1.715953e-01
bigcom13        -2.096649e-39 -1.210875e-01
bigcom15        -2.096314e-39 -4.033288e-01
bigcom16        -2.092640e-39 -2.102397e-01
bigcom21        -2.105389e-39 -2.243274e-01
bigcom22        -2.119663e-39 -2.393428e-01
bigcom24        -2.091973e-39 -1.871575e-01
bigcom26        -2.099666e-39 -2.644006e-01
bigcom28        -2.125152e-39 -2.151936e-01
bigcom30        -2.103029e-39 -2.198499e-01
bigcom31        -2.091306e-39 -1.313767e-01
bigcom32        -2.093974e-39 -2.212113e-01
bigcom33        -2.091640e-39 -1.370785e-01
bigcom34        -2.091973e-39 -9.653735e-02
bigcom36        -2.093640e-39 -2.415767e-01
bigcom37        -2.091640e-39 -1.927691e-01
bigcom38        -2.094642e-39 -3.169211e-01
bigcom39        -2.094642e-39 -1.450836e-01
bigcom40         8.682825e-40  2.159211e-01
bigcom43        -2.092306e-39 -1.944029e-01
bigcom44        -2.116247e-39 -1.528314e-01
bigcom46        -2.094308e-39 -1.774563e-01
bigcom47        -2.093307e-39 -2.037224e-01
bigcom49        -2.092973e-39 -1.518124e-01
bigcom50        -2.093974e-39 -2.318221e-01
bigcom51        -2.091973e-39 -1.647254e-01
bigcom52        -2.091640e-39 -3.286667e-01
bigcom54        -2.091973e-39 -1.681737e-01
bigcom56        -2.092306e-39 -2.093840e-01
bigcom62        -2.091306e-39 -2.355978e-01
bigcom66        -2.091973e-39 -2.015610e-01
bigcom68        -2.091973e-39 -2.114969e-01
bigcom69        -2.093307e-39 -2.289765e-01
bigcom71        -2.095645e-39 -1.852303e-01
bigcom72        -2.091640e-39 -1.700438e-01
bigcom73        -2.091640e-39 -1.671539e-01
bigcom74        -2.091640e-39 -1.694194e-01
bigcom75        -2.090973e-39 -1.896810e-01
bigcom76        -2.092306e-39 -1.784145e-01
bigcom77        -2.091640e-39 -3.166200e-01
bigcom79        -2.091973e-39 -2.563190e-01
bigcom80        -2.091640e-39 -2.413863e-01
bigcom82        -2.092640e-39 -3.035684e-01
bigcom83        -2.091306e-39 -1.896900e-01
bigcom84        -2.091306e-39 -2.324935e-01
bigcom85        -2.092640e-39 -2.407211e-01
bigcom87        -2.092306e-39 -1.964884e-01
bigcom89        -2.091973e-39 -1.667047e-01
bigcom91        -2.091640e-39 -2.435131e-01
bigcom92         8.224157e-38  2.199502e+00
bigcom93        -2.091306e-39 -1.258543e-01
bigcom96        -2.091306e-39 -2.670088e-01
bigcom97        -2.092973e-39 -2.470289e-01
bigcom98        -2.092306e-39 -2.125771e-01
bigcom99        -2.092306e-39 -5.086404e-01
bigcom101       -2.093307e-39 -1.503800e-01
bigcom104       -2.093640e-39 -1.225866e-01
bigcom106       -2.092640e-39 -1.762068e-01
bigcom109       -2.092306e-39 -1.432151e-01
bigcom113       -2.092973e-39 -1.835668e-01
bigcom116       -2.094977e-39 -1.878247e-01
bigcom120       -2.091640e-39 -1.595865e-01
bigcom123       -2.091973e-39 -1.203205e-01
bigcom126       -2.091640e-39 -1.281000e-01
bigcom127       -2.091306e-39 -1.699555e-01
bigcom137       -2.091973e-39 -2.806216e-01
bigcom139       -2.091640e-39 -1.949397e-01
bigcom140       -2.091306e-39 -2.450964e-01
bigcom143       -2.092306e-39 -1.977974e-01
bigcom145       -2.091973e-39 -1.364856e-01
bigcom146       -2.092306e-39 -7.266700e-02
bigcom147       -2.091973e-39 -1.292043e-01
bigcom149        0.000000e+00  0.000000e+00
bigcom153       -2.092640e-39 -1.889053e-01
bigcom154       -2.094308e-39 -1.755349e-01
bigcom156       -2.091640e-39 -2.023082e-01
bigcom157       -2.091306e-39 -1.222774e-01
bigcom158       -2.091306e-39 -5.145185e-01
bigcom160       -2.091640e-39 -7.872218e-02
bigcom161       -2.091306e-39 -1.276505e-01
bigcom162       -2.091306e-39 -3.575631e-01
bigcom164       -2.091640e-39 -1.572327e-01
bigcom166       -2.092973e-39 -3.499259e-01
bigcom167       -2.093640e-39 -2.210239e-01
bigcom171        0.000000e+00  0.000000e+00
bigcom173       -2.092306e-39 -1.208637e-01
bigcom175        0.000000e+00  0.000000e+00
bigcom176       -2.091640e-39 -1.175463e-01
bigcom177       -2.091973e-39 -1.432534e-01
bigcom178       -2.091640e-39 -2.417482e-01
bigcom180       -2.091640e-39 -7.759341e-02
bigcom181       -2.092640e-39 -9.822514e-02
bigcom184       -2.091640e-39 -2.321809e-02
bigcom186       -2.091640e-39 -2.855217e-01
bigcom187       -2.091640e-39 -2.009089e-01
bigcom189       -2.092640e-39 -4.451046e-01
bigcom194       -2.091973e-39 -2.749112e-01
bigcom195       -2.091973e-39 -1.014640e-01
bigcom196       -2.090973e-39 -3.205126e-01
bigcom204       -2.092973e-39 -1.022428e-01
bigcom205       -2.091640e-39 -2.514569e-01
bigcom212       -2.091973e-39 -2.481634e-01
bigcom214       -2.092306e-39 -2.073948e-01
bigcom222       -2.091640e-39 -1.402691e-01
bigcom223        0.000000e+00  0.000000e+00
bigcom226       -2.091306e-39 -9.196828e-02
bigcom227       -2.091640e-39 -1.332226e-01
bigcom229       -2.091640e-39 -1.969676e-01
bigcom233       -2.090973e-39 -2.492963e-01
bigcom236       -2.091973e-39 -1.715848e-01
bigcom237       -2.090973e-39 -6.603516e-02
bigcom246       -2.091973e-39 -9.911408e-02
bigcom248       -2.092973e-39 -1.141297e-01
bigcom249       -2.091306e-39 -2.414010e-01
bigcom250       -2.091640e-39 -4.971671e-02
bigcom254       -2.092306e-39 -1.691654e-01
bigcom266       -2.091306e-39 -2.092072e-01
bigcom269       -2.092973e-39 -2.512587e-01
bigcom272       -2.091973e-39 -1.202978e-01
bigcom274       -2.095980e-39 -9.087708e-02
bigcom281       -2.091640e-39 -1.483776e-01
bigcom291       -2.090973e-39 -1.022964e-01
bigcom292       -2.091640e-39 -2.174736e-01
bigcom295       -2.090973e-39 -1.744359e-01
bigcom299       -2.091640e-39 -2.497551e-01
bigcom301       -2.092306e-39 -1.039038e-01
bigcom306       -2.091640e-39 -8.869865e-02
bigcom309       -2.092640e-39 -2.371667e-01
bigcom314       -2.090973e-39 -2.877289e-01
bigcom321       -2.093640e-39 -1.202588e-01
bigcom341       -2.091640e-39 -1.716163e-01
bigcom350       -2.091306e-39 -3.630746e-02
bigcom353       -2.091640e-39 -1.853919e-01
bigcom359       -2.091640e-39 -2.570707e-01
bigcom363       -2.091640e-39 -1.844587e-01
bigcom365       -2.091306e-39 -1.443438e-01
bigcom385       -2.092306e-39 -2.886650e-01
bigcom386       -2.091306e-39 -8.616351e-02
bigcom408       -2.092973e-39 -1.453042e-01
bigcom412       -2.092306e-39 -2.914097e-01
bigcom480       -2.091973e-39 -2.585975e-01
spin_vertex      7.722014e-40  2.700467e-02
membership_s1   -7.361956e-40  4.530696e-03
membership_s3   -2.095980e-39 -2.989659e-01
membership_s4   -7.288696e-40 -1.620041e-02
membership_s5   -2.258568e-39 -2.874762e-01
membership_s6   -2.388814e-39 -1.137671e-01
membership_s7    4.036151e-39  3.529197e-01
membership_s8   -2.094308e-39 -1.959240e-01
membership_s9    6.540563e-38  1.611389e+00
membership_s11  -2.093974e-39 -2.956101e-01
membership_s12  -2.093307e-39 -1.964441e-01
membership_s14  -2.092306e-39 -4.943479e-01
membership_s15  -2.128252e-39 -2.009146e-01
membership_s16  -2.094308e-39 -2.444889e-01
membership_s17  -2.093307e-39 -2.742817e-01
membership_s18  -2.105727e-39 -2.449409e-01
membership_s20  -2.092640e-39 -2.635312e-01
membership_s21   5.510018e-39  4.934501e-01
membership_s22  -2.095980e-39 -2.124811e-01
membership_s24  -2.096984e-39 -2.155488e-01
membership_s25  -2.093974e-39 -1.859840e-01
membership_s26  -2.096649e-39 -6.005312e-01
membership_s27   4.118501e-40  7.072189e-02
membership_s28  -2.094977e-39 -2.697381e-01
membership_s30   2.097140e-39  2.442834e-01
membership_s31  -2.216629e-39 -4.106616e-01
membership_s32   6.716777e-40  1.716488e-01
membership_s33  -2.092640e-39 -4.049382e-01
membership_s36  -9.991545e-40 -6.778046e-02
membership_s37   1.335425e-38  8.311451e-01
V1               3.184481e-39  7.225086e-02
V2               3.350656e-39  1.255338e-01
pdi              2.614108e-35  1.596175e+03
adhesion        -8.105134e-44  9.191000e-07
cohesion         1.609114e-43 -2.222634e-06
inner            3.647177e-44 -4.555922e-06
outer            1.058776e-43  1.342068e-06
ioratio          3.789782e-39  2.630036e-01
comsize          4.659032e-43  8.359173e-06
[1] "Dataset: low_CT Model GBM, run: 4 of 10 2015-06-17 23:03:15"
Iter   TrainDeviance   ValidDeviance   StepSize   Improve
     1        0.0943            -nan     0.0100   -0.0003

[1] "GBM variable coefficients"
                            var      rel.inf
graph1                   graph1 5.342553e+01
graph17                 graph17 2.366954e+01
adhesion               adhesion 1.772289e+01
V2                           V2 2.890055e+00
membership_s18   membership_s18 2.291976e+00
graph3                   graph3 7.718734e-28
graph7                   graph7 5.420665e-30
graph0                   graph0 0.000000e+00
graph2                   graph2 0.000000e+00
graph4                   graph4 0.000000e+00
graph5                   graph5 0.000000e+00
graph6                   graph6 0.000000e+00
graph8                   graph8 0.000000e+00
graph9                   graph9 0.000000e+00
graph10                 graph10 0.000000e+00
graph11                 graph11 0.000000e+00
graph12                 graph12 0.000000e+00
graph13                 graph13 0.000000e+00
graph14                 graph14 0.000000e+00
graph15                 graph15 0.000000e+00
graph16                 graph16 0.000000e+00
graph18                 graph18 0.000000e+00
graph19                 graph19 0.000000e+00
graph20                 graph20 0.000000e+00
graph21                 graph21 0.000000e+00
graph22                 graph22 0.000000e+00
graph23                 graph23 0.000000e+00
graph24                 graph24 0.000000e+00
graph25                 graph25 0.000000e+00
graph26                 graph26 0.000000e+00
graph27                 graph27 0.000000e+00
graph28                 graph28 0.000000e+00
graph29                 graph29 0.000000e+00
orbit0                   orbit0 0.000000e+00
orbit1                   orbit1 0.000000e+00
orbit2                   orbit2 0.000000e+00
orbit3                   orbit3 0.000000e+00
orbit4                   orbit4 0.000000e+00
orbit5                   orbit5 0.000000e+00
orbit6                   orbit6 0.000000e+00
orbit7                   orbit7 0.000000e+00
orbit8                   orbit8 0.000000e+00
orbit9                   orbit9 0.000000e+00
orbit10                 orbit10 0.000000e+00
orbit11                 orbit11 0.000000e+00
orbit12                 orbit12 0.000000e+00
orbit13                 orbit13 0.000000e+00
orbit14                 orbit14 0.000000e+00
orbit15                 orbit15 0.000000e+00
orbit16                 orbit16 0.000000e+00
orbit17                 orbit17 0.000000e+00
orbit18                 orbit18 0.000000e+00
orbit19                 orbit19 0.000000e+00
orbit20                 orbit20 0.000000e+00
orbit21                 orbit21 0.000000e+00
orbit22                 orbit22 0.000000e+00
orbit23                 orbit23 0.000000e+00
orbit24                 orbit24 0.000000e+00
orbit25                 orbit25 0.000000e+00
orbit26                 orbit26 0.000000e+00
orbit27                 orbit27 0.000000e+00
orbit28                 orbit28 0.000000e+00
orbit29                 orbit29 0.000000e+00
orbit30                 orbit30 0.000000e+00
orbit31                 orbit31 0.000000e+00
orbit32                 orbit32 0.000000e+00
orbit33                 orbit33 0.000000e+00
orbit34                 orbit34 0.000000e+00
orbit35                 orbit35 0.000000e+00
orbit36                 orbit36 0.000000e+00
orbit37                 orbit37 0.000000e+00
orbit38                 orbit38 0.000000e+00
orbit39                 orbit39 0.000000e+00
orbit40                 orbit40 0.000000e+00
orbit41                 orbit41 0.000000e+00
orbit42                 orbit42 0.000000e+00
orbit43                 orbit43 0.000000e+00
orbit44                 orbit44 0.000000e+00
orbit45                 orbit45 0.000000e+00
orbit46                 orbit46 0.000000e+00
orbit47                 orbit47 0.000000e+00
orbit48                 orbit48 0.000000e+00
orbit49                 orbit49 0.000000e+00
orbit50                 orbit50 0.000000e+00
orbit51                 orbit51 0.000000e+00
orbit52                 orbit52 0.000000e+00
orbit53                 orbit53 0.000000e+00
orbit54                 orbit54 0.000000e+00
orbit55                 orbit55 0.000000e+00
orbit56                 orbit56 0.000000e+00
orbit57                 orbit57 0.000000e+00
orbit58                 orbit58 0.000000e+00
orbit59                 orbit59 0.000000e+00
orbit60                 orbit60 0.000000e+00
orbit61                 orbit61 0.000000e+00
orbit62                 orbit62 0.000000e+00
orbit63                 orbit63 0.000000e+00
orbit64                 orbit64 0.000000e+00
orbit65                 orbit65 0.000000e+00
orbit66                 orbit66 0.000000e+00
orbit67                 orbit67 0.000000e+00
orbit68                 orbit68 0.000000e+00
orbit69                 orbit69 0.000000e+00
orbit70                 orbit70 0.000000e+00
orbit71                 orbit71 0.000000e+00
orbit72                 orbit72 0.000000e+00
AP                           AP 0.000000e+00
bet                         bet 0.000000e+00
ecc                         ecc 0.000000e+00
eccrad                   eccrad 0.000000e+00
close                     close 0.000000e+00
constraint           constraint 0.000000e+00
coreness               coreness 0.000000e+00
knn                         knn 0.000000e+00
hubscore               hubscore 0.000000e+00
pagerank               pagerank 0.000000e+00
trans                     trans 0.000000e+00
evcent                   evcent 0.000000e+00
first                     first 0.000000e+00
upto_second         upto_second 0.000000e+00
upto_third           upto_third 0.000000e+00
upto_fourth         upto_fourth 0.000000e+00
upto_fifth           upto_fifth 0.000000e+00
upto_sixth           upto_sixth 0.000000e+00
second                   second 0.000000e+00
third                     third 0.000000e+00
fourth                   fourth 0.000000e+00
fifth                     fifth 0.000000e+00
sixth                     sixth 0.000000e+00
ratio1                   ratio1 0.000000e+00
ratio2                   ratio2 0.000000e+00
ratio3                   ratio3 0.000000e+00
ratio4                   ratio4 0.000000e+00
ratio5                   ratio5 0.000000e+00
ratio6                   ratio6 0.000000e+00
selfinter             selfinter 0.000000e+00
walktrap_vertex walktrap_vertex 0.000000e+00
bigcom1                 bigcom1 0.000000e+00
bigcom2                 bigcom2 0.000000e+00
bigcom3                 bigcom3 0.000000e+00
bigcom4                 bigcom4 0.000000e+00
bigcom6                 bigcom6 0.000000e+00
bigcom8                 bigcom8 0.000000e+00
bigcom9                 bigcom9 0.000000e+00
bigcom11               bigcom11 0.000000e+00
bigcom13               bigcom13 0.000000e+00
bigcom15               bigcom15 0.000000e+00
bigcom16               bigcom16 0.000000e+00
bigcom21               bigcom21 0.000000e+00
bigcom22               bigcom22 0.000000e+00
bigcom24               bigcom24 0.000000e+00
bigcom26               bigcom26 0.000000e+00
bigcom28               bigcom28 0.000000e+00
bigcom30               bigcom30 0.000000e+00
bigcom31               bigcom31 0.000000e+00
bigcom32               bigcom32 0.000000e+00
bigcom33               bigcom33 0.000000e+00
bigcom34               bigcom34 0.000000e+00
bigcom36               bigcom36 0.000000e+00
bigcom37               bigcom37 0.000000e+00
bigcom38               bigcom38 0.000000e+00
bigcom39               bigcom39 0.000000e+00
bigcom40               bigcom40 0.000000e+00
bigcom43               bigcom43 0.000000e+00
bigcom44               bigcom44 0.000000e+00
bigcom46               bigcom46 0.000000e+00
bigcom47               bigcom47 0.000000e+00
bigcom49               bigcom49 0.000000e+00
bigcom50               bigcom50 0.000000e+00
bigcom51               bigcom51 0.000000e+00
bigcom52               bigcom52 0.000000e+00
bigcom54               bigcom54 0.000000e+00
bigcom56               bigcom56 0.000000e+00
bigcom62               bigcom62 0.000000e+00
bigcom66               bigcom66 0.000000e+00
bigcom68               bigcom68 0.000000e+00
bigcom69               bigcom69 0.000000e+00
bigcom71               bigcom71 0.000000e+00
bigcom72               bigcom72 0.000000e+00
bigcom73               bigcom73 0.000000e+00
bigcom74               bigcom74 0.000000e+00
bigcom75               bigcom75 0.000000e+00
bigcom76               bigcom76 0.000000e+00
bigcom77               bigcom77 0.000000e+00
bigcom79               bigcom79 0.000000e+00
bigcom80               bigcom80 0.000000e+00
bigcom82               bigcom82 0.000000e+00
bigcom83               bigcom83 0.000000e+00
bigcom84               bigcom84 0.000000e+00
bigcom85               bigcom85 0.000000e+00
bigcom87               bigcom87 0.000000e+00
bigcom89               bigcom89 0.000000e+00
bigcom91               bigcom91 0.000000e+00
bigcom92               bigcom92 0.000000e+00
bigcom93               bigcom93 0.000000e+00
bigcom96               bigcom96 0.000000e+00
bigcom97               bigcom97 0.000000e+00
bigcom98               bigcom98 0.000000e+00
bigcom99               bigcom99 0.000000e+00
bigcom101             bigcom101 0.000000e+00
bigcom104             bigcom104 0.000000e+00
bigcom106             bigcom106 0.000000e+00
bigcom109             bigcom109 0.000000e+00
bigcom113             bigcom113 0.000000e+00
bigcom116             bigcom116 0.000000e+00
bigcom120             bigcom120 0.000000e+00
bigcom123             bigcom123 0.000000e+00
bigcom126             bigcom126 0.000000e+00
bigcom127             bigcom127 0.000000e+00
bigcom137             bigcom137 0.000000e+00
bigcom139             bigcom139 0.000000e+00
bigcom140             bigcom140 0.000000e+00
bigcom143             bigcom143 0.000000e+00
bigcom145             bigcom145 0.000000e+00
bigcom146             bigcom146 0.000000e+00
bigcom147             bigcom147 0.000000e+00
bigcom149             bigcom149 0.000000e+00
bigcom153             bigcom153 0.000000e+00
bigcom154             bigcom154 0.000000e+00
bigcom156             bigcom156 0.000000e+00
bigcom157             bigcom157 0.000000e+00
bigcom158             bigcom158 0.000000e+00
bigcom160             bigcom160 0.000000e+00
bigcom161             bigcom161 0.000000e+00
bigcom162             bigcom162 0.000000e+00
bigcom164             bigcom164 0.000000e+00
bigcom166             bigcom166 0.000000e+00
bigcom167             bigcom167 0.000000e+00
bigcom171             bigcom171 0.000000e+00
bigcom173             bigcom173 0.000000e+00
bigcom175             bigcom175 0.000000e+00
bigcom176             bigcom176 0.000000e+00
bigcom177             bigcom177 0.000000e+00
bigcom178             bigcom178 0.000000e+00
bigcom180             bigcom180 0.000000e+00
bigcom181             bigcom181 0.000000e+00
bigcom184             bigcom184 0.000000e+00
bigcom186             bigcom186 0.000000e+00
bigcom187             bigcom187 0.000000e+00
bigcom189             bigcom189 0.000000e+00
bigcom194             bigcom194 0.000000e+00
bigcom195             bigcom195 0.000000e+00
bigcom196             bigcom196 0.000000e+00
bigcom204             bigcom204 0.000000e+00
bigcom205             bigcom205 0.000000e+00
bigcom212             bigcom212 0.000000e+00
bigcom214             bigcom214 0.000000e+00
bigcom222             bigcom222 0.000000e+00
bigcom223             bigcom223 0.000000e+00
bigcom226             bigcom226 0.000000e+00
bigcom227             bigcom227 0.000000e+00
bigcom229             bigcom229 0.000000e+00
bigcom233             bigcom233 0.000000e+00
bigcom236             bigcom236 0.000000e+00
bigcom237             bigcom237 0.000000e+00
bigcom246             bigcom246 0.000000e+00
bigcom248             bigcom248 0.000000e+00
bigcom249             bigcom249 0.000000e+00
bigcom250             bigcom250 0.000000e+00
bigcom254             bigcom254 0.000000e+00
bigcom266             bigcom266 0.000000e+00
bigcom269             bigcom269 0.000000e+00
bigcom272             bigcom272 0.000000e+00
bigcom274             bigcom274 0.000000e+00
bigcom281             bigcom281 0.000000e+00
bigcom291             bigcom291 0.000000e+00
bigcom292             bigcom292 0.000000e+00
bigcom295             bigcom295 0.000000e+00
bigcom299             bigcom299 0.000000e+00
bigcom301             bigcom301 0.000000e+00
bigcom306             bigcom306 0.000000e+00
bigcom309             bigcom309 0.000000e+00
bigcom314             bigcom314 0.000000e+00
bigcom321             bigcom321 0.000000e+00
bigcom341             bigcom341 0.000000e+00
bigcom350             bigcom350 0.000000e+00
bigcom353             bigcom353 0.000000e+00
bigcom359             bigcom359 0.000000e+00
bigcom363             bigcom363 0.000000e+00
bigcom365             bigcom365 0.000000e+00
bigcom385             bigcom385 0.000000e+00
bigcom386             bigcom386 0.000000e+00
bigcom408             bigcom408 0.000000e+00
bigcom412             bigcom412 0.000000e+00
bigcom480             bigcom480 0.000000e+00
spin_vertex         spin_vertex 0.000000e+00
membership_s1     membership_s1 0.000000e+00
membership_s3     membership_s3 0.000000e+00
membership_s4     membership_s4 0.000000e+00
membership_s5     membership_s5 0.000000e+00
membership_s6     membership_s6 0.000000e+00
membership_s7     membership_s7 0.000000e+00
membership_s8     membership_s8 0.000000e+00
membership_s9     membership_s9 0.000000e+00
membership_s11   membership_s11 0.000000e+00
membership_s12   membership_s12 0.000000e+00
membership_s14   membership_s14 0.000000e+00
membership_s15   membership_s15 0.000000e+00
membership_s16   membership_s16 0.000000e+00
membership_s17   membership_s17 0.000000e+00
membership_s20   membership_s20 0.000000e+00
membership_s21   membership_s21 0.000000e+00
membership_s22   membership_s22 0.000000e+00
membership_s24   membership_s24 0.000000e+00
membership_s25   membership_s25 0.000000e+00
membership_s26   membership_s26 0.000000e+00
membership_s27   membership_s27 0.000000e+00
membership_s28   membership_s28 0.000000e+00
membership_s30   membership_s30 0.000000e+00
membership_s31   membership_s31 0.000000e+00
membership_s32   membership_s32 0.000000e+00
membership_s33   membership_s33 0.000000e+00
membership_s36   membership_s36 0.000000e+00
membership_s37   membership_s37 0.000000e+00
V1                           V1 0.000000e+00
pdi                         pdi 0.000000e+00
cohesion               cohesion 0.000000e+00
inner                     inner 0.000000e+00
outer                     outer 0.000000e+00
ioratio                 ioratio 0.000000e+00
comsize                 comsize 0.000000e+00
[1] "Dataset: low_CT Model RF, run: 4 of 10 2015-06-17 23:03:17"
     |      Out-of-bag   |
Tree |      MSE  %Var(y) |
   1 | 0.004559   204.24 |
   2 | 0.004897   219.38 |
   3 | 0.004943   221.45 |
   4 | 0.004491   201.22 |
   5 | 0.004048   181.37 |
   6 | 0.003608   161.64 |
   7 |  0.00323   144.72 |
   8 | 0.003294   147.59 |
   9 | 0.003259   145.99 |
  10 | 0.003056   136.90 |
  11 | 0.003101   138.93 |
  12 | 0.003116   139.60 |
  13 | 0.003127   140.08 |
  14 | 0.002985   133.72 |
  15 | 0.002993   134.09 |
  16 |  0.00294   131.71 |
  17 | 0.002937   131.58 |
  18 | 0.002938   131.63 |
  19 | 0.002864   128.30 |
  20 | 0.002878   128.96 |
  21 | 0.002854   127.86 |
  22 | 0.002834   126.95 |
  23 | 0.002805   125.68 |
  24 | 0.002806   125.72 |
  25 |  0.00279   125.01 |
  26 | 0.002759   123.60 |
  27 | 0.002751   123.25 |
  28 | 0.002762   123.74 |
  29 | 0.002759   123.61 |
  30 | 0.002754   123.38 |
  31 | 0.002744   122.93 |
  32 | 0.002704   121.14 |
  33 | 0.002687   120.40 |
  34 |  0.00266   119.16 |
  35 | 0.002653   118.87 |
  36 | 0.002635   118.04 |
  37 | 0.002633   117.97 |
  38 | 0.002618   117.30 |
  39 |  0.00261   116.94 |
  40 | 0.002597   116.37 |
  41 | 0.002596   116.30 |
  42 | 0.002596   116.29 |
  43 | 0.002596   116.30 |
  44 | 0.002589   116.00 |
  45 | 0.002585   115.80 |
  46 | 0.002593   116.15 |
  47 | 0.002583   115.71 |
  48 | 0.002574   115.32 |
  49 | 0.002561   114.74 |
  50 |  0.00256   114.68 |
  51 |  0.00256   114.69 |
  52 | 0.002547   114.10 |
  53 | 0.002544   113.98 |
  54 |  0.00255   114.25 |
  55 | 0.002548   114.17 |
  56 | 0.002551   114.28 |
  57 | 0.002547   114.12 |
  58 | 0.002546   114.05 |
  59 |  0.00254   113.80 |
  60 |  0.00254   113.77 |
  61 | 0.002539   113.74 |
  62 | 0.002527   113.21 |
  63 | 0.002521   112.93 |
  64 | 0.002519   112.87 |
  65 | 0.002515   112.65 |
  66 | 0.002516   112.73 |
  67 |  0.00251   112.46 |
  68 | 0.002515   112.65 |
  69 | 0.002507   112.30 |
  70 | 0.002511   112.48 |
  71 |   0.0025   111.99 |
  72 | 0.002497   111.87 |
  73 | 0.002498   111.92 |
  74 | 0.002495   111.79 |
  75 | 0.002494   111.72 |
  76 | 0.002493   111.71 |
  77 | 0.002492   111.64 |
  78 | 0.002489   111.50 |
  79 | 0.002486   111.37 |
  80 | 0.002487   111.41 |
  81 |  0.00249   111.57 |
  82 |  0.00249   111.57 |
  83 | 0.002492   111.65 |
  84 |  0.00249   111.57 |
  85 | 0.002491   111.61 |
  86 | 0.002492   111.62 |
  87 | 0.002496   111.84 |
  88 | 0.002493   111.68 |
  89 | 0.002495   111.79 |
  90 | 0.002497   111.85 |
  91 | 0.002493   111.68 |
  92 |  0.00249   111.57 |
  93 | 0.002488   111.46 |
  94 | 0.002491   111.61 |
  95 | 0.002496   111.83 |
  96 | 0.002494   111.71 |
  97 | 0.002492   111.64 |
  98 | 0.002492   111.66 |
  99 |  0.00249   111.55 |
 100 | 0.002491   111.61 |
[1] "Random Forest variable coefficients"
                      %IncMSE IncNodePurity
graph5           8.203931e-04  3.135231e-02
graph6           5.766879e-04  1.226073e-01
graph7           1.318102e-05  1.428571e-02
graph8           0.000000e+00  0.000000e+00
graph9           3.640909e-03  1.954294e-01
graph10          9.919420e-04  2.186571e-01
graph11          8.615809e-04  1.273248e-01
graph12          1.382660e-03  1.311847e-01
graph13          2.764862e-03  1.731971e-01
graph14          3.214590e-03  1.038597e-01
graph15          2.779834e-04  1.104909e-01
graph16          7.700657e-04  1.074995e-01
graph17          8.029006e-04  1.121025e-01
graph18          1.041667e-04  4.721364e-02
graph19          1.009342e-03  1.516393e-01
graph20          1.550807e-03  8.208893e-02
graph21          1.020935e-04  3.167880e-02
graph22          1.783384e-04  9.846155e-03
graph23          1.824908e-04  1.007769e-01
graph24          3.911624e-04  1.980794e-02
graph25          4.616664e-04  3.795936e-02
graph26          0.000000e+00  9.230769e-03
graph27          0.000000e+00  2.710505e-22
graph28          0.000000e+00  8.131516e-22
graph29          0.000000e+00  2.710505e-22
orbit0           1.731889e-05  4.955419e-02
orbit1           7.508956e-04  4.760263e-02
orbit2           1.919187e-05  1.899930e-02
orbit3           8.748906e-06  1.862069e-02
orbit4           7.368814e-05  8.146747e-02
orbit5           7.805935e-04  8.802698e-02
orbit6           6.938864e-04  7.419531e-02
orbit7           0.000000e+00  8.333333e-03
orbit8           1.882922e-03  3.349423e-02
orbit9           2.833678e-04  5.499594e-02
orbit10          3.387597e-05  2.227069e-02
orbit11          0.000000e+00  2.859353e-02
orbit12          1.713796e-05  6.355456e-04
orbit13          0.000000e+00  1.355253e-22
orbit14          0.000000e+00  7.453890e-22
orbit15          1.685283e-03  8.431011e-02
orbit16          3.981716e-03  1.872325e-01
orbit17          2.148769e-05  2.098691e-02
orbit18          1.084563e-03  2.026576e-01
orbit19          3.846428e-05  2.547616e-02
orbit20          1.967025e-04  4.158562e-02
orbit21          3.784727e-04  2.497817e-02
orbit22          8.252166e-04  1.209416e-01
orbit23          4.855416e-06  1.109268e-02
orbit24          2.673630e-03  1.519287e-01
orbit25          9.098860e-04  2.520719e-02
orbit26          1.109995e-03  3.438987e-02
orbit27          4.992435e-04  1.899012e-01
orbit28          8.081741e-05  8.883988e-02
orbit29          2.162630e-05  3.478024e-02
orbit30          1.579951e-04  8.102307e-02
orbit31          1.403665e-03  6.053103e-02
orbit32          4.487572e-04  2.087164e-02
orbit33         -1.041053e-05  2.725714e-03
orbit34          3.235103e-04  8.833367e-02
orbit35          3.389901e-04  1.619756e-01
orbit36          8.652330e-06  1.721651e-02
orbit37          6.658940e-04  6.662729e-02
orbit38         -1.732723e-05  7.381270e-02
orbit39          1.786756e-03  6.538339e-02
orbit40          8.907917e-04  3.526009e-02
orbit41          0.000000e+00  2.032879e-21
orbit42          0.000000e+00  1.355253e-22
orbit43          1.726375e-05  4.427778e-02
orbit44          0.000000e+00  2.710505e-22
orbit45          1.671314e-03  6.138179e-02
orbit46          9.269911e-05  2.433385e-02
orbit47          1.964941e-04  1.613203e-02
orbit48          0.000000e+00  6.522764e-18
orbit49          1.537981e-03  1.229407e-01
orbit50          0.000000e+00  1.029992e-19
orbit51          0.000000e+00  3.285714e-02
orbit52          8.751302e-04  2.601171e-02
orbit53          1.732123e-05  5.201070e-02
orbit54          4.760710e-05  3.595488e-02
orbit55          0.000000e+00  4.065758e-22
orbit56          5.185224e-05  3.464252e-02
orbit57          0.000000e+00  4.065758e-22
orbit58          0.000000e+00  2.710505e-22
orbit59          1.384697e-03  6.025544e-02
orbit60          0.000000e+00  1.490778e-21
orbit61          0.000000e+00  0.000000e+00
orbit62          1.230299e-03  2.235495e-02
orbit63          0.000000e+00  2.710505e-22
orbit64          0.000000e+00  3.564315e-20
orbit65          0.000000e+00  2.602898e-18
orbit66          0.000000e+00  8.944668e-21
orbit67          0.000000e+00  0.000000e+00
orbit68          0.000000e+00  0.000000e+00
orbit69          0.000000e+00  0.000000e+00
orbit70          0.000000e+00  5.421011e-22
orbit71          0.000000e+00  6.776264e-22
orbit72          0.000000e+00  0.000000e+00
AP               0.000000e+00  6.058018e-04
bet             -2.459531e-05  1.607060e-01
ecc              8.787346e-06  9.444444e-03
eccrad          -9.197785e-06  1.563003e-02
close            4.178834e-04  9.177014e-02
constraint       2.272374e-04  7.248770e-02
coreness         1.305674e-05  2.296737e-02
knn              1.831202e-03  5.633849e-02
hubscore         9.623642e-04  1.076094e-01
pagerank         2.931219e-04  2.429093e-01
trans            6.534374e-05  1.861097e-03
evcent           1.892086e-03  2.519664e-01
first            1.615855e-05  2.426087e-02
upto_second      6.256552e-04  8.483978e-02
upto_third       6.935810e-04  8.941881e-02
upto_fourth      6.430689e-04  8.790291e-02
upto_fifth       1.897018e-03  1.183161e-01
upto_sixth       8.441552e-04  6.098450e-02
second           1.683379e-03  4.453146e-02
third            2.569951e-03  9.851658e-02
fourth           1.471467e-03  3.123652e-01
fifth            2.223290e-03  2.638695e-01
sixth            4.078141e-03  9.634317e-02
ratio1           1.210611e-03  5.495849e-02
ratio2           8.805243e-04  2.100678e-01
ratio3           2.248437e-03  1.777559e-01
ratio4           4.047787e-03  1.203056e-01
ratio5           1.253768e-03  3.999678e-01
ratio6           3.427365e-03  2.154970e-01
selfinter        0.000000e+00  2.303930e-21
walktrap_vertex -5.861865e-06  1.775945e-02
bigcom1         -1.775675e-05  6.343162e-02
bigcom2          0.000000e+00  0.000000e+00
bigcom3          0.000000e+00  5.421011e-22
bigcom4          1.601001e-05  1.913904e-02
bigcom6          0.000000e+00  0.000000e+00
bigcom8          2.787144e-04  1.211102e-02
bigcom9          0.000000e+00  0.000000e+00
bigcom11         0.000000e+00  2.710505e-22
bigcom13         0.000000e+00  0.000000e+00
bigcom15         0.000000e+00  2.710505e-22
bigcom16         0.000000e+00  0.000000e+00
bigcom21         0.000000e+00  0.000000e+00
bigcom22         0.000000e+00  5.421011e-22
bigcom24         0.000000e+00  0.000000e+00
bigcom26         0.000000e+00  0.000000e+00
bigcom28         0.000000e+00  5.421011e-22
bigcom30         0.000000e+00  0.000000e+00
bigcom31         0.000000e+00  0.000000e+00
bigcom32         0.000000e+00  0.000000e+00
bigcom33         0.000000e+00  0.000000e+00
bigcom34         0.000000e+00  0.000000e+00
bigcom36         0.000000e+00  0.000000e+00
bigcom37         0.000000e+00  0.000000e+00
bigcom38         0.000000e+00  0.000000e+00
bigcom39         0.000000e+00  0.000000e+00
bigcom40         1.313826e-03  2.065853e-01
bigcom43         0.000000e+00  2.710505e-22
bigcom44         0.000000e+00  2.032879e-22
bigcom46         0.000000e+00  0.000000e+00
bigcom47         0.000000e+00  0.000000e+00
bigcom49         0.000000e+00  0.000000e+00
bigcom50         0.000000e+00  0.000000e+00
bigcom51         0.000000e+00  0.000000e+00
bigcom52         0.000000e+00  0.000000e+00
bigcom54         0.000000e+00  0.000000e+00
bigcom56         0.000000e+00  0.000000e+00
bigcom62         0.000000e+00  0.000000e+00
bigcom66         0.000000e+00  0.000000e+00
bigcom68         0.000000e+00  0.000000e+00
bigcom69         0.000000e+00  0.000000e+00
bigcom71         0.000000e+00  0.000000e+00
bigcom72         0.000000e+00  0.000000e+00
bigcom73         0.000000e+00  0.000000e+00
bigcom74         0.000000e+00  0.000000e+00
bigcom75         0.000000e+00  0.000000e+00
bigcom76         0.000000e+00  0.000000e+00
bigcom77         0.000000e+00  0.000000e+00
bigcom79         0.000000e+00  0.000000e+00
bigcom80         0.000000e+00  0.000000e+00
bigcom82         0.000000e+00  0.000000e+00
bigcom83         0.000000e+00  2.710505e-22
bigcom84         0.000000e+00  0.000000e+00
bigcom85         0.000000e+00  0.000000e+00
bigcom87         0.000000e+00  0.000000e+00
bigcom89         0.000000e+00  0.000000e+00
bigcom91         0.000000e+00  0.000000e+00
bigcom92         8.682617e-05  3.347157e-01
bigcom93         0.000000e+00  0.000000e+00
bigcom96         0.000000e+00  0.000000e+00
bigcom97         0.000000e+00  0.000000e+00
bigcom98         0.000000e+00  0.000000e+00
bigcom99         0.000000e+00  0.000000e+00
bigcom101        0.000000e+00  0.000000e+00
bigcom104        0.000000e+00  0.000000e+00
bigcom106        0.000000e+00  0.000000e+00
bigcom109        0.000000e+00  0.000000e+00
bigcom113        0.000000e+00  0.000000e+00
bigcom116        0.000000e+00  8.131516e-22
bigcom120        0.000000e+00  0.000000e+00
bigcom123        0.000000e+00  0.000000e+00
bigcom126        0.000000e+00  0.000000e+00
bigcom127        0.000000e+00  0.000000e+00
bigcom137        0.000000e+00  0.000000e+00
bigcom139        0.000000e+00  0.000000e+00
bigcom140        0.000000e+00  0.000000e+00
bigcom143        0.000000e+00  0.000000e+00
bigcom145        0.000000e+00  5.421011e-22
bigcom146        0.000000e+00  0.000000e+00
bigcom147        0.000000e+00  0.000000e+00
bigcom149        0.000000e+00  0.000000e+00
bigcom153        0.000000e+00  0.000000e+00
bigcom154        0.000000e+00  0.000000e+00
bigcom156        0.000000e+00  0.000000e+00
bigcom157        0.000000e+00  0.000000e+00
bigcom158        0.000000e+00  0.000000e+00
bigcom160        0.000000e+00  0.000000e+00
bigcom161        0.000000e+00  0.000000e+00
bigcom162        0.000000e+00  0.000000e+00
bigcom164        0.000000e+00  0.000000e+00
bigcom166        0.000000e+00  0.000000e+00
bigcom167        0.000000e+00  0.000000e+00
bigcom171        0.000000e+00  0.000000e+00
bigcom173        0.000000e+00  0.000000e+00
bigcom175        0.000000e+00  0.000000e+00
bigcom176        0.000000e+00  0.000000e+00
bigcom177        0.000000e+00  0.000000e+00
bigcom178        0.000000e+00  0.000000e+00
bigcom180        0.000000e+00  0.000000e+00
bigcom181        0.000000e+00  0.000000e+00
bigcom184        0.000000e+00  0.000000e+00
bigcom186        0.000000e+00  0.000000e+00
bigcom187        0.000000e+00  0.000000e+00
bigcom189        0.000000e+00  0.000000e+00
bigcom194        0.000000e+00  0.000000e+00
bigcom195        0.000000e+00  0.000000e+00
bigcom196        0.000000e+00  0.000000e+00
bigcom204        0.000000e+00  0.000000e+00
bigcom205        0.000000e+00  0.000000e+00
bigcom212        0.000000e+00  0.000000e+00
bigcom214        0.000000e+00  0.000000e+00
bigcom222        0.000000e+00  0.000000e+00
bigcom223        0.000000e+00  0.000000e+00
bigcom226        0.000000e+00  0.000000e+00
bigcom227        0.000000e+00  0.000000e+00
bigcom229        0.000000e+00  0.000000e+00
bigcom233        0.000000e+00  0.000000e+00
bigcom236        0.000000e+00  0.000000e+00
bigcom237        0.000000e+00  0.000000e+00
bigcom246        0.000000e+00  0.000000e+00
bigcom248        0.000000e+00  0.000000e+00
bigcom249        0.000000e+00  0.000000e+00
bigcom250        0.000000e+00  0.000000e+00
bigcom254        0.000000e+00  0.000000e+00
bigcom266        0.000000e+00  0.000000e+00
bigcom269        0.000000e+00  0.000000e+00
bigcom272        0.000000e+00  0.000000e+00
bigcom274        0.000000e+00  0.000000e+00
bigcom281        0.000000e+00  0.000000e+00
bigcom291        0.000000e+00  0.000000e+00
bigcom292        0.000000e+00  0.000000e+00
bigcom295        0.000000e+00  0.000000e+00
bigcom299        0.000000e+00  0.000000e+00
bigcom301        0.000000e+00  2.710505e-22
bigcom306        0.000000e+00  0.000000e+00
bigcom309        0.000000e+00  0.000000e+00
bigcom314        0.000000e+00  4.065758e-22
bigcom321        0.000000e+00  0.000000e+00
bigcom341        0.000000e+00  0.000000e+00
bigcom350        0.000000e+00  0.000000e+00
bigcom353        0.000000e+00  0.000000e+00
bigcom359        0.000000e+00  0.000000e+00
bigcom363        0.000000e+00  0.000000e+00
bigcom365        0.000000e+00  0.000000e+00
bigcom385        0.000000e+00  0.000000e+00
bigcom386        0.000000e+00  0.000000e+00
bigcom408        0.000000e+00  0.000000e+00
bigcom412        0.000000e+00  0.000000e+00
bigcom480        0.000000e+00  8.131516e-22
spin_vertex     -3.327418e-06  1.263955e-02
membership_s1   -4.295533e-06  1.714286e-02
membership_s3    0.000000e+00  2.710505e-22
membership_s4    0.000000e+00  7.453890e-22
membership_s5    0.000000e+00  0.000000e+00
membership_s6    0.000000e+00  2.710505e-22
membership_s7    1.660782e-04  1.262288e-01
membership_s8    0.000000e+00  0.000000e+00
membership_s9   -4.615909e-06  6.190230e-02
membership_s11   0.000000e+00  0.000000e+00
membership_s12   0.000000e+00  0.000000e+00
membership_s14   0.000000e+00  5.421011e-22
membership_s15   0.000000e+00  1.084202e-21
membership_s16   0.000000e+00  3.469447e-20
membership_s17   0.000000e+00  0.000000e+00
membership_s18   1.546183e-04  2.369842e-01
membership_s20   0.000000e+00  0.000000e+00
membership_s21  -2.848625e-05  8.002095e-02
membership_s22   0.000000e+00  0.000000e+00
membership_s24   0.000000e+00  0.000000e+00
membership_s25   0.000000e+00  0.000000e+00
membership_s26   0.000000e+00  9.486769e-22
membership_s27  -1.402825e-05  6.833961e-04
membership_s28   0.000000e+00  2.710505e-22
membership_s30   1.487890e-04  5.998416e-02
membership_s31   0.000000e+00  1.423015e-21
membership_s32   3.709554e-06  3.026393e-02
membership_s33   0.000000e+00  5.421011e-22
membership_s36   8.775270e-05  5.471300e-02
membership_s37   4.958070e-06  2.429598e-01
V1               7.014031e-04  2.859279e-01
V2               5.660153e-04  2.261950e-01
pdi              6.577988e-06  4.088639e-02
adhesion         4.672042e-03  4.050267e-01
cohesion         4.673691e-03  4.159396e-01
inner            1.059085e-03  2.524897e-01
outer            5.781188e-04  1.901598e-01
ioratio          1.641763e-03  3.994870e-01
comsize          4.849851e-04  1.743132e-01
[1] "Dataset: low_CT Model GLM, run: 4 of 10 2015-06-17 23:03:58"
[1] "glmnet variable coefficients"
                         [,1]          [,2]
(Intercept)     -6.100319e+00 -7.522129e+00
graph0          -9.863844e-41 -3.673834e-03
graph1          -1.326278e-42 -8.507386e-06
graph2          -2.853895e-40  8.499441e-03
graph3          -6.813856e-44  6.202755e-07
graph4          -1.340454e-45 -2.512327e-08
graph5          -1.046539e-41  1.892557e-04
graph6          -5.918579e-43 -1.167388e-05
graph7          -1.519078e-41 -3.529486e-04
graph8          -1.130884e-39 -9.300963e-02
graph9          -1.131869e-45  3.827529e-08
graph10         -5.342143e-47 -9.333975e-10
graph11         -1.973898e-48 -4.066911e-11
graph12         -3.823203e-45 -1.213734e-07
graph13         -2.728128e-44 -4.539536e-09
graph14         -3.715138e-46 -7.777926e-09
graph15         -8.799542e-43  1.370909e-05
graph16         -1.307606e-44 -9.794172e-08
graph17         -2.054455e-44 -5.556651e-07
graph18         -4.935954e-43 -4.877640e-06
graph19         -1.627445e-43 -2.433909e-06
graph20         -2.282480e-43  7.909175e-07
graph21         -9.001299e-43  1.945893e-05
graph22         -3.364936e-43 -8.171396e-06
graph23         -1.063331e-42 -4.225961e-05
graph24         -1.650165e-42 -5.247393e-05
graph25         -6.990387e-42  1.265160e-05
graph26         -7.242501e-42 -2.918891e-04
graph27         -6.444671e-41 -4.905859e-03
graph28         -4.093725e-41 -1.227931e-03
graph29         -1.851051e-39 -2.273626e-02
orbit0          -9.863844e-41 -3.683572e-03
orbit1          -1.326358e-42 -8.512806e-06
orbit2          -8.053854e-41 -3.789169e-03
orbit3          -2.853895e-40  8.499767e-03
orbit4          -7.417064e-44  8.073294e-07
orbit5          -4.422464e-43 -5.549022e-06
orbit6          -1.340452e-45 -2.514274e-08
orbit7          -1.189383e-40 -7.254164e-03
orbit8          -1.046539e-41  1.896230e-04
orbit9          -8.116626e-43 -1.926103e-05
orbit10         -7.775834e-43  2.686324e-06
orbit11         -1.341163e-40  2.776828e-02
orbit12         -1.507814e-41 -3.292593e-04
orbit13         -9.757451e-40 -8.775709e-02
orbit14         -1.130884e-39 -9.299781e-02
orbit15         -1.348257e-45  4.618740e-08
orbit16         -1.185621e-44  1.658311e-06
orbit17         -4.607006e-45  4.520974e-08
orbit18         -3.633509e-46 -8.008721e-09
orbit19         -5.468812e-47 -9.251021e-10
orbit20         -5.373397e-46 -1.351747e-08
orbit21         -3.002055e-43  2.609630e-07
orbit22         -1.973898e-48 -4.067940e-11
orbit23         -2.919002e-40 -2.011371e-02
orbit24         -4.889930e-45 -1.650355e-07
orbit25         -3.689772e-45 -5.204203e-08
orbit26         -4.061616e-43  1.050318e-05
orbit27         -4.169364e-44  9.735521e-08
orbit28         -2.702915e-43 -3.174972e-06
orbit29         -4.432881e-44 -1.501469e-07
orbit30         -6.420476e-43  1.211223e-05
orbit31         -4.256790e-46 -9.302232e-09
orbit32         -8.633963e-46 -9.814476e-09
orbit33          1.254617e-40  6.639762e-02
orbit34         -8.799542e-43  1.365439e-05
orbit35         -2.018899e-44 -1.362034e-07
orbit36         -2.137722e-43 -4.601419e-06
orbit37         -1.727289e-44 -1.625123e-07
orbit38         -7.931271e-42 -5.798135e-04
orbit39         -4.324330e-44 -1.309731e-06
orbit40         -1.413941e-44 -2.450306e-07
orbit41         -1.311977e-42 -3.124267e-05
orbit42         -1.184857e-39 -9.476746e-02
orbit43         -4.935843e-43 -4.866025e-06
orbit44         -1.356705e-39 -1.900536e-01
orbit45         -1.855629e-43 -1.747405e-06
orbit46         -4.178210e-43 -2.305470e-05
orbit47         -1.295534e-41 -8.825595e-04
orbit48         -1.060596e-42 -2.894165e-05
orbit49         -2.274964e-43  1.126599e-06
orbit50         -2.750410e-41 -2.891316e-03
orbit51         -1.347516e-42  3.101573e-05
orbit52         -1.111890e-42  2.948868e-05
orbit53         -2.476111e-41 -1.788351e-03
orbit54         -3.364821e-43 -8.162253e-06
orbit55         -1.496622e-39 -8.400352e-02
orbit56         -1.085878e-42 -4.331560e-05
orbit57         -1.881274e-42 -5.905566e-05
orbit58         -1.274554e-39 -8.244889e-02
orbit59         -1.720371e-42 -5.461717e-05
orbit60         -1.816775e-41 -5.832816e-04
orbit61         -1.672752e-39 -8.699270e-02
orbit62         -6.452761e-42  2.429359e-04
orbit63         -6.385810e-41 -4.371572e-03
orbit64         -3.735166e-41 -2.937642e-03
orbit65         -8.457645e-42 -3.469626e-04
orbit66         -2.001205e-41 -6.819410e-04
orbit67         -1.600441e-39 -3.132348e-02
orbit68         -6.445968e-41 -4.916019e-03
orbit69         -2.264075e-39 -7.964621e-02
orbit70         -4.084911e-41 -1.234282e-03
orbit71         -1.076478e-39 -1.316743e-02
orbit72         -1.851051e-39 -2.266988e-02
AP               3.068587e-39  3.270171e-02
bet              1.597861e-43  6.205819e-06
ecc              1.569504e-39  3.987318e-02
eccrad           9.417022e-39  2.392103e-01
close           -3.686973e-38 -3.253847e-01
constraint      -4.161365e-40  6.379526e-03
coreness        -2.475976e-40 -1.099494e-02
knn             -1.879953e-42 -1.326334e-05
hubscore        -1.734393e-37 -2.110971e+00
pagerank        -5.617136e-39 -5.281079e-01
trans            1.076987e-39  2.048150e-01
evcent          -1.716981e-37 -2.074598e+00
first           -9.863844e-41 -3.650099e-03
upto_second     -1.345056e-42 -9.549876e-06
upto_third      -3.066701e-43  4.582998e-07
upto_fourth     -4.673241e-43 -1.018549e-05
upto_fifth      -1.118694e-42 -2.283917e-05
upto_sixth      -2.948917e-43  8.244762e-05
second          -1.345465e-42 -9.515894e-06
third           -3.448518e-43  1.485699e-06
fourth          -4.428651e-44 -1.652631e-05
fifth            4.966140e-43  1.116005e-05
sixth            1.798251e-42  5.846893e-05
ratio1          -1.878189e-42 -1.693942e-05
ratio2          -1.203368e-42 -2.295843e-04
ratio3           1.466261e-42 -1.268722e-03
ratio4           3.116608e-42 -1.067006e-03
ratio5          -1.902431e-42 -1.607980e-04
ratio6           1.232839e-42 -1.671517e-05
selfinter       -2.493637e-39 -2.894237e-01
walktrap_vertex  1.101090e-39  1.600337e-01
bigcom1          9.592985e-41  8.634911e-02
bigcom2         -2.262264e-39 -1.787780e-01
bigcom3         -2.300913e-39 -2.193173e-01
bigcom4          7.493773e-40  1.221538e-01
bigcom6         -2.260095e-39 -3.002814e-01
bigcom8          8.849726e-39  9.435389e-01
bigcom9         -2.269890e-39 -2.279240e-01
bigcom11        -2.263713e-39 -1.949363e-01
bigcom13        -2.266252e-39 -1.256184e-01
bigcom15        -2.267342e-39 -4.321278e-01
bigcom16        -2.261541e-39 -2.047204e-01
bigcom21        -2.275002e-39 -2.389797e-01
bigcom22        -2.289737e-39 -2.482871e-01
bigcom24        -2.261179e-39 -1.817703e-01
bigcom26        -2.268797e-39 -2.694828e-01
bigcom28        -2.296430e-39 -2.074311e-01
bigcom30        -2.274271e-39 -2.483274e-01
bigcom31        -2.260456e-39 -1.446786e-01
bigcom32        -2.264075e-39 -2.288053e-01
bigcom33        -2.260818e-39 -1.497175e-01
bigcom34        -2.261541e-39 -8.597812e-02
bigcom36        -2.263351e-39 -2.513441e-01
bigcom37        -2.260818e-39 -2.105558e-01
bigcom38        -2.264075e-39 -3.654358e-01
bigcom39        -2.264438e-39 -1.531967e-01
bigcom40         4.020899e-39  4.540235e-01
bigcom43        -2.261179e-39 -2.018313e-01
bigcom44        -2.285666e-39 -1.565318e-01
bigcom46        -2.263713e-39 -1.874181e-01
bigcom47        -2.262264e-39 -2.075438e-01
bigcom49        -2.262626e-39 -1.599508e-01
bigcom50        -2.263351e-39 -2.441223e-01
bigcom51        -2.260818e-39 -2.011644e-01
bigcom52        -2.260456e-39 -3.640910e-01
bigcom54        -2.261179e-39 -3.970442e-01
bigcom56        -2.261179e-39 -2.407396e-01
bigcom62        -2.260456e-39 -2.864081e-01
bigcom66        -2.261541e-39 -2.162040e-01
bigcom68        -2.261179e-39 -2.283342e-01
bigcom69        -2.262988e-39 -2.371727e-01
bigcom71        -2.265163e-39 -3.018352e-01
bigcom72        -2.261902e-39 -2.597294e-01
bigcom73        -2.261179e-39 -2.181515e-01
bigcom74        -2.261541e-39 -2.756205e-01
bigcom75        -2.260456e-39 -1.720315e-01
bigcom76        -2.261179e-39 -2.220190e-01
bigcom77        -2.261179e-39 -3.166534e-01
bigcom79        -2.261179e-39 -2.703384e-01
bigcom80        -2.261179e-39 -2.716806e-01
bigcom82        -2.261541e-39 -3.060043e-01
bigcom83        -2.260818e-39 -1.786674e-01
bigcom84        -2.260818e-39 -2.283283e-01
bigcom85        -2.262264e-39 -2.263004e-01
bigcom87        -2.261541e-39 -1.879895e-01
bigcom89        -2.261179e-39 -1.941499e-01
bigcom91        -2.260818e-39 -2.476296e-01
bigcom92         8.207273e-38  2.166548e+00
bigcom93        -2.261179e-39 -1.264490e-01
bigcom96        -2.260456e-39 -2.750614e-01
bigcom97        -2.261902e-39 -2.085868e-01
bigcom98        -2.261541e-39 -2.410784e-01
bigcom99        -2.261541e-39 -5.506640e-01
bigcom101       -2.262264e-39 -1.672256e-01
bigcom104       -2.263713e-39 -1.234563e-01
bigcom106       -2.261902e-39 -2.074627e-01
bigcom109       -2.261541e-39 -1.405461e-01
bigcom113       -2.262264e-39 -1.990007e-01
bigcom116       -2.264438e-39 -2.861438e-01
bigcom120       -2.260818e-39 -1.757804e-01
bigcom123       -2.261541e-39 -1.264585e-01
bigcom126       -2.260095e-39 -9.567345e-02
bigcom127       -2.260095e-39 -2.031069e-01
bigcom137       -2.261179e-39 -3.154976e-01
bigcom139       -2.260818e-39 -2.059804e-01
bigcom140       -2.261179e-39 -1.834616e-01
bigcom143       -2.261179e-39 -2.169255e-01
bigcom145       -2.261179e-39 -1.309787e-01
bigcom146       -2.261541e-39 -6.884559e-02
bigcom147       -2.260818e-39 -1.977251e-01
bigcom149       -2.260095e-39 -2.599562e-02
bigcom153       -2.262264e-39 -2.218819e-01
bigcom154       -2.263351e-39 -1.756243e-01
bigcom156       -2.260818e-39 -2.297805e-01
bigcom157       -2.260456e-39 -8.914423e-02
bigcom158       -2.260456e-39 -4.645159e-01
bigcom160       -2.261179e-39 -1.653621e-01
bigcom161       -2.260818e-39 -2.203464e-01
bigcom162       -2.260818e-39 -2.971939e-01
bigcom164       -2.261179e-39 -1.726025e-01
bigcom166       -2.261902e-39 -3.578884e-01
bigcom167       -2.263351e-39 -2.295420e-01
bigcom171       -2.260095e-39 -3.767955e-01
bigcom173       -2.261179e-39 -1.293692e-01
bigcom175       -2.260818e-39 -1.848554e-01
bigcom176       -2.261179e-39 -1.539439e-01
bigcom177       -2.261179e-39 -1.429295e-01
bigcom178       -2.261541e-39 -2.624145e-01
bigcom180       -2.260818e-39 -7.875791e-02
bigcom181       -2.261541e-39 -9.133756e-02
bigcom184       -2.260818e-39 -2.266357e-02
bigcom186       -2.260095e-39 -3.866217e-01
bigcom187       -2.260818e-39 -2.086890e-01
bigcom189       -2.261902e-39 -4.763653e-01
bigcom194       -2.261541e-39 -3.219931e-01
bigcom195       -2.261179e-39 -1.195146e-01
bigcom196       -2.260456e-39 -3.165114e-01
bigcom204       -2.262264e-39 -9.574876e-02
bigcom205       -2.261179e-39 -2.672614e-01
bigcom212       -2.260818e-39 -2.187965e-01
bigcom214       -2.261902e-39 -2.187982e-01
bigcom222       -2.260818e-39 -1.511302e-01
bigcom223        0.000000e+00  0.000000e+00
bigcom226       -2.260456e-39 -3.579144e-01
bigcom227       -2.260456e-39 -1.725103e-01
bigcom229       -2.261179e-39 -1.705680e-01
bigcom233       -2.260456e-39 -1.928435e-01
bigcom236       -2.260818e-39 -1.745567e-01
bigcom237       -2.260095e-39 -7.095238e-02
bigcom246       -2.261541e-39 -9.213397e-02
bigcom248       -2.261902e-39 -1.118445e-01
bigcom249       -2.260456e-39 -2.498872e-01
bigcom250       -2.260818e-39 -5.175431e-02
bigcom254       -2.261179e-39 -1.778274e-01
bigcom266       -2.260456e-39 -2.440811e-01
bigcom269       -2.262264e-39 -2.769104e-01
bigcom272       -2.261179e-39 -1.418786e-01
bigcom274       -2.265526e-39 -4.590817e-01
bigcom281       -2.260818e-39 -1.625620e-01
bigcom291       -2.260095e-39 -1.222367e-01
bigcom292       -2.260818e-39 -2.194662e-01
bigcom295       -2.260095e-39 -2.003418e-01
bigcom299       -2.260818e-39 -2.704358e-01
bigcom301       -2.261541e-39 -1.190724e-01
bigcom306       -2.260818e-39 -1.038657e-01
bigcom309       -2.261902e-39 -2.430174e-01
bigcom314       -2.260456e-39 -2.090840e-01
bigcom321       -2.263351e-39 -1.383924e-01
bigcom341       -2.260456e-39 -2.109219e-01
bigcom350       -2.260456e-39 -3.450325e-02
bigcom353       -2.260818e-39 -1.801724e-01
bigcom359       -2.260818e-39 -2.490162e-01
bigcom363       -2.260818e-39 -1.401914e-01
bigcom365       -2.260456e-39 -1.619194e-01
bigcom385       -2.261541e-39 -3.098903e-01
bigcom386       -2.260456e-39 -9.369419e-02
bigcom408       -2.262626e-39 -1.469297e-01
bigcom412       -2.261179e-39 -2.511267e-01
bigcom480       -2.261179e-39 -4.447010e-01
spin_vertex     -6.240652e-40 -8.092498e-02
membership_s1   -9.682111e-40 -1.692429e-04
membership_s3   -2.265526e-39 -2.664533e-01
membership_s4   -8.893368e-40 -5.858826e-02
membership_s5   -2.443230e-39 -2.983144e-01
membership_s6   -2.586686e-39 -1.138135e-01
membership_s7    4.115103e-39  3.432689e-01
membership_s8   -2.263351e-39 -2.036758e-01
membership_s9    7.004704e-38  1.703429e+00
membership_s11  -2.262988e-39 -2.836743e-01
membership_s12  -2.262988e-39 -2.050175e-01
membership_s14  -2.261902e-39 -4.002282e-01
membership_s15  -2.300165e-39 -1.954181e-01
membership_s16  -2.262626e-39 -2.752604e-01
membership_s17  -2.262264e-39 -2.680778e-01
membership_s18   2.084366e-38  1.024290e+00
membership_s20  -2.261902e-39 -2.618292e-01
membership_s21   5.450857e-39  5.055447e-01
membership_s22  -2.266616e-39 -2.137305e-01
membership_s24  -2.266616e-39 -2.306184e-01
membership_s25  -2.263351e-39 -1.880211e-01
membership_s26  -2.265889e-39 -4.863927e-01
membership_s27   2.571149e-40  6.950297e-02
membership_s28  -2.265526e-39 -2.883892e-01
membership_s30   1.889024e-39  2.334437e-01
membership_s31  -2.393604e-39 -3.926848e-01
membership_s32   5.391100e-40  1.703514e-01
membership_s33  -2.261541e-39 -3.919847e-01
membership_s36  -1.175088e-39 -9.490916e-02
membership_s37   1.210437e-38  7.793573e-01
V1               3.421090e-39  7.061638e-02
V2               3.592382e-39  1.153293e-01
pdi              2.655656e-35  1.531782e+03
adhesion        -7.798512e-44  2.593373e-06
cohesion         1.548253e-43 -5.537989e-06
inner            1.920624e-44 -9.812347e-06
outer            1.064626e-43 -1.183858e-06
ioratio          4.893689e-39  4.407266e-01
comsize          4.807863e-43  1.238208e-05
[1] "Dataset: low_CT Model GBM, run: 5 of 10 2015-06-17 23:05:15"
Iter   TrainDeviance   ValidDeviance   StepSize   Improve
     1        0.0835            -nan     0.0100   -0.0002

[1] "GBM variable coefficients"
                            var      rel.inf
graph1                   graph1 7.321673e+01
fifth                     fifth 1.098352e+01
bigcom92               bigcom92 9.932648e+00
third                     third 5.414806e+00
membership_s27   membership_s27 4.522978e-01
graph3                   graph3 5.499647e-28
graph9                   graph9 1.045160e-29
graph0                   graph0 0.000000e+00
graph2                   graph2 0.000000e+00
graph4                   graph4 0.000000e+00
graph5                   graph5 0.000000e+00
graph6                   graph6 0.000000e+00
graph7                   graph7 0.000000e+00
graph8                   graph8 0.000000e+00
graph10                 graph10 0.000000e+00
graph11                 graph11 0.000000e+00
graph12                 graph12 0.000000e+00
graph13                 graph13 0.000000e+00
graph14                 graph14 0.000000e+00
graph15                 graph15 0.000000e+00
graph16                 graph16 0.000000e+00
graph17                 graph17 0.000000e+00
graph18                 graph18 0.000000e+00
graph19                 graph19 0.000000e+00
graph20                 graph20 0.000000e+00
graph21                 graph21 0.000000e+00
graph22                 graph22 0.000000e+00
graph23                 graph23 0.000000e+00
graph24                 graph24 0.000000e+00
graph25                 graph25 0.000000e+00
graph26                 graph26 0.000000e+00
graph27                 graph27 0.000000e+00
graph28                 graph28 0.000000e+00
graph29                 graph29 0.000000e+00
orbit0                   orbit0 0.000000e+00
orbit1                   orbit1 0.000000e+00
orbit2                   orbit2 0.000000e+00
orbit3                   orbit3 0.000000e+00
orbit4                   orbit4 0.000000e+00
orbit5                   orbit5 0.000000e+00
orbit6                   orbit6 0.000000e+00
orbit7                   orbit7 0.000000e+00
orbit8                   orbit8 0.000000e+00
orbit9                   orbit9 0.000000e+00
orbit10                 orbit10 0.000000e+00
orbit11                 orbit11 0.000000e+00
orbit12                 orbit12 0.000000e+00
orbit13                 orbit13 0.000000e+00
orbit14                 orbit14 0.000000e+00
orbit15                 orbit15 0.000000e+00
orbit16                 orbit16 0.000000e+00
orbit17                 orbit17 0.000000e+00
orbit18                 orbit18 0.000000e+00
orbit19                 orbit19 0.000000e+00
orbit20                 orbit20 0.000000e+00
orbit21                 orbit21 0.000000e+00
orbit22                 orbit22 0.000000e+00
orbit23                 orbit23 0.000000e+00
orbit24                 orbit24 0.000000e+00
orbit25                 orbit25 0.000000e+00
orbit26                 orbit26 0.000000e+00
orbit27                 orbit27 0.000000e+00
orbit28                 orbit28 0.000000e+00
orbit29                 orbit29 0.000000e+00
orbit30                 orbit30 0.000000e+00
orbit31                 orbit31 0.000000e+00
orbit32                 orbit32 0.000000e+00
orbit33                 orbit33 0.000000e+00
orbit34                 orbit34 0.000000e+00
orbit35                 orbit35 0.000000e+00
orbit36                 orbit36 0.000000e+00
orbit37                 orbit37 0.000000e+00
orbit38                 orbit38 0.000000e+00
orbit39                 orbit39 0.000000e+00
orbit40                 orbit40 0.000000e+00
orbit41                 orbit41 0.000000e+00
orbit42                 orbit42 0.000000e+00
orbit43                 orbit43 0.000000e+00
orbit44                 orbit44 0.000000e+00
orbit45                 orbit45 0.000000e+00
orbit46                 orbit46 0.000000e+00
orbit47                 orbit47 0.000000e+00
orbit48                 orbit48 0.000000e+00
orbit49                 orbit49 0.000000e+00
orbit50                 orbit50 0.000000e+00
orbit51                 orbit51 0.000000e+00
orbit52                 orbit52 0.000000e+00
orbit53                 orbit53 0.000000e+00
orbit54                 orbit54 0.000000e+00
orbit55                 orbit55 0.000000e+00
orbit56                 orbit56 0.000000e+00
orbit57                 orbit57 0.000000e+00
orbit58                 orbit58 0.000000e+00
orbit59                 orbit59 0.000000e+00
orbit60                 orbit60 0.000000e+00
orbit61                 orbit61 0.000000e+00
orbit62                 orbit62 0.000000e+00
orbit63                 orbit63 0.000000e+00
orbit64                 orbit64 0.000000e+00
orbit65                 orbit65 0.000000e+00
orbit66                 orbit66 0.000000e+00
orbit67                 orbit67 0.000000e+00
orbit68                 orbit68 0.000000e+00
orbit69                 orbit69 0.000000e+00
orbit70                 orbit70 0.000000e+00
orbit71                 orbit71 0.000000e+00
orbit72                 orbit72 0.000000e+00
AP                           AP 0.000000e+00
bet                         bet 0.000000e+00
ecc                         ecc 0.000000e+00
eccrad                   eccrad 0.000000e+00
close                     close 0.000000e+00
constraint           constraint 0.000000e+00
coreness               coreness 0.000000e+00
knn                         knn 0.000000e+00
hubscore               hubscore 0.000000e+00
pagerank               pagerank 0.000000e+00
trans                     trans 0.000000e+00
evcent                   evcent 0.000000e+00
first                     first 0.000000e+00
upto_second         upto_second 0.000000e+00
upto_third           upto_third 0.000000e+00
upto_fourth         upto_fourth 0.000000e+00
upto_fifth           upto_fifth 0.000000e+00
upto_sixth           upto_sixth 0.000000e+00
second                   second 0.000000e+00
fourth                   fourth 0.000000e+00
sixth                     sixth 0.000000e+00
ratio1                   ratio1 0.000000e+00
ratio2                   ratio2 0.000000e+00
ratio3                   ratio3 0.000000e+00
ratio4                   ratio4 0.000000e+00
ratio5                   ratio5 0.000000e+00
ratio6                   ratio6 0.000000e+00
selfinter             selfinter 0.000000e+00
walktrap_vertex walktrap_vertex 0.000000e+00
bigcom1                 bigcom1 0.000000e+00
bigcom2                 bigcom2 0.000000e+00
bigcom3                 bigcom3 0.000000e+00
bigcom4                 bigcom4 0.000000e+00
bigcom6                 bigcom6 0.000000e+00
bigcom8                 bigcom8 0.000000e+00
bigcom9                 bigcom9 0.000000e+00
bigcom11               bigcom11 0.000000e+00
bigcom13               bigcom13 0.000000e+00
bigcom15               bigcom15 0.000000e+00
bigcom16               bigcom16 0.000000e+00
bigcom21               bigcom21 0.000000e+00
bigcom22               bigcom22 0.000000e+00
bigcom24               bigcom24 0.000000e+00
bigcom26               bigcom26 0.000000e+00
bigcom28               bigcom28 0.000000e+00
bigcom30               bigcom30 0.000000e+00
bigcom31               bigcom31 0.000000e+00
bigcom32               bigcom32 0.000000e+00
bigcom33               bigcom33 0.000000e+00
bigcom34               bigcom34 0.000000e+00
bigcom36               bigcom36 0.000000e+00
bigcom37               bigcom37 0.000000e+00
bigcom38               bigcom38 0.000000e+00
bigcom39               bigcom39 0.000000e+00
bigcom40               bigcom40 0.000000e+00
bigcom43               bigcom43 0.000000e+00
bigcom44               bigcom44 0.000000e+00
bigcom46               bigcom46 0.000000e+00
bigcom47               bigcom47 0.000000e+00
bigcom49               bigcom49 0.000000e+00
bigcom50               bigcom50 0.000000e+00
bigcom51               bigcom51 0.000000e+00
bigcom52               bigcom52 0.000000e+00
bigcom54               bigcom54 0.000000e+00
bigcom56               bigcom56 0.000000e+00
bigcom62               bigcom62 0.000000e+00
bigcom66               bigcom66 0.000000e+00
bigcom68               bigcom68 0.000000e+00
bigcom69               bigcom69 0.000000e+00
bigcom71               bigcom71 0.000000e+00
bigcom72               bigcom72 0.000000e+00
bigcom73               bigcom73 0.000000e+00
bigcom74               bigcom74 0.000000e+00
bigcom75               bigcom75 0.000000e+00
bigcom76               bigcom76 0.000000e+00
bigcom77               bigcom77 0.000000e+00
bigcom79               bigcom79 0.000000e+00
bigcom80               bigcom80 0.000000e+00
bigcom82               bigcom82 0.000000e+00
bigcom83               bigcom83 0.000000e+00
bigcom84               bigcom84 0.000000e+00
bigcom85               bigcom85 0.000000e+00
bigcom87               bigcom87 0.000000e+00
bigcom89               bigcom89 0.000000e+00
bigcom91               bigcom91 0.000000e+00
bigcom93               bigcom93 0.000000e+00
bigcom96               bigcom96 0.000000e+00
bigcom97               bigcom97 0.000000e+00
bigcom98               bigcom98 0.000000e+00
bigcom99               bigcom99 0.000000e+00
bigcom101             bigcom101 0.000000e+00
bigcom104             bigcom104 0.000000e+00
bigcom106             bigcom106 0.000000e+00
bigcom109             bigcom109 0.000000e+00
bigcom113             bigcom113 0.000000e+00
bigcom116             bigcom116 0.000000e+00
bigcom120             bigcom120 0.000000e+00
bigcom123             bigcom123 0.000000e+00
bigcom126             bigcom126 0.000000e+00
bigcom127             bigcom127 0.000000e+00
bigcom137             bigcom137 0.000000e+00
bigcom139             bigcom139 0.000000e+00
bigcom140             bigcom140 0.000000e+00
bigcom143             bigcom143 0.000000e+00
bigcom145             bigcom145 0.000000e+00
bigcom146             bigcom146 0.000000e+00
bigcom147             bigcom147 0.000000e+00
bigcom149             bigcom149 0.000000e+00
bigcom153             bigcom153 0.000000e+00
bigcom154             bigcom154 0.000000e+00
bigcom156             bigcom156 0.000000e+00
bigcom157             bigcom157 0.000000e+00
bigcom158             bigcom158 0.000000e+00
bigcom160             bigcom160 0.000000e+00
bigcom161             bigcom161 0.000000e+00
bigcom162             bigcom162 0.000000e+00
bigcom164             bigcom164 0.000000e+00
bigcom166             bigcom166 0.000000e+00
bigcom167             bigcom167 0.000000e+00
bigcom171             bigcom171 0.000000e+00
bigcom173             bigcom173 0.000000e+00
bigcom175             bigcom175 0.000000e+00
bigcom176             bigcom176 0.000000e+00
bigcom177             bigcom177 0.000000e+00
bigcom178             bigcom178 0.000000e+00
bigcom180             bigcom180 0.000000e+00
bigcom181             bigcom181 0.000000e+00
bigcom184             bigcom184 0.000000e+00
bigcom186             bigcom186 0.000000e+00
bigcom187             bigcom187 0.000000e+00
bigcom189             bigcom189 0.000000e+00
bigcom194             bigcom194 0.000000e+00
bigcom195             bigcom195 0.000000e+00
bigcom196             bigcom196 0.000000e+00
bigcom204             bigcom204 0.000000e+00
bigcom205             bigcom205 0.000000e+00
bigcom212             bigcom212 0.000000e+00
bigcom214             bigcom214 0.000000e+00
bigcom222             bigcom222 0.000000e+00
bigcom223             bigcom223 0.000000e+00
bigcom226             bigcom226 0.000000e+00
bigcom227             bigcom227 0.000000e+00
bigcom229             bigcom229 0.000000e+00
bigcom233             bigcom233 0.000000e+00
bigcom236             bigcom236 0.000000e+00
bigcom237             bigcom237 0.000000e+00
bigcom246             bigcom246 0.000000e+00
bigcom248             bigcom248 0.000000e+00
bigcom249             bigcom249 0.000000e+00
bigcom250             bigcom250 0.000000e+00
bigcom254             bigcom254 0.000000e+00
bigcom266             bigcom266 0.000000e+00
bigcom269             bigcom269 0.000000e+00
bigcom272             bigcom272 0.000000e+00
bigcom274             bigcom274 0.000000e+00
bigcom281             bigcom281 0.000000e+00
bigcom291             bigcom291 0.000000e+00
bigcom292             bigcom292 0.000000e+00
bigcom295             bigcom295 0.000000e+00
bigcom299             bigcom299 0.000000e+00
bigcom301             bigcom301 0.000000e+00
bigcom306             bigcom306 0.000000e+00
bigcom309             bigcom309 0.000000e+00
bigcom314             bigcom314 0.000000e+00
bigcom321             bigcom321 0.000000e+00
bigcom341             bigcom341 0.000000e+00
bigcom350             bigcom350 0.000000e+00
bigcom353             bigcom353 0.000000e+00
bigcom359             bigcom359 0.000000e+00
bigcom363             bigcom363 0.000000e+00
bigcom365             bigcom365 0.000000e+00
bigcom385             bigcom385 0.000000e+00
bigcom386             bigcom386 0.000000e+00
bigcom408             bigcom408 0.000000e+00
bigcom412             bigcom412 0.000000e+00
bigcom480             bigcom480 0.000000e+00
spin_vertex         spin_vertex 0.000000e+00
membership_s1     membership_s1 0.000000e+00
membership_s3     membership_s3 0.000000e+00
membership_s4     membership_s4 0.000000e+00
membership_s5     membership_s5 0.000000e+00
membership_s6     membership_s6 0.000000e+00
membership_s7     membership_s7 0.000000e+00
membership_s8     membership_s8 0.000000e+00
membership_s9     membership_s9 0.000000e+00
membership_s11   membership_s11 0.000000e+00
membership_s12   membership_s12 0.000000e+00
membership_s14   membership_s14 0.000000e+00
membership_s15   membership_s15 0.000000e+00
membership_s16   membership_s16 0.000000e+00
membership_s17   membership_s17 0.000000e+00
membership_s18   membership_s18 0.000000e+00
membership_s20   membership_s20 0.000000e+00
membership_s21   membership_s21 0.000000e+00
membership_s22   membership_s22 0.000000e+00
membership_s24   membership_s24 0.000000e+00
membership_s25   membership_s25 0.000000e+00
membership_s26   membership_s26 0.000000e+00
membership_s28   membership_s28 0.000000e+00
membership_s30   membership_s30 0.000000e+00
membership_s31   membership_s31 0.000000e+00
membership_s32   membership_s32 0.000000e+00
membership_s33   membership_s33 0.000000e+00
membership_s36   membership_s36 0.000000e+00
membership_s37   membership_s37 0.000000e+00
V1                           V1 0.000000e+00
V2                           V2 0.000000e+00
pdi                         pdi 0.000000e+00
adhesion               adhesion 0.000000e+00
cohesion               cohesion 0.000000e+00
inner                     inner 0.000000e+00
outer                     outer 0.000000e+00
ioratio                 ioratio 0.000000e+00
comsize                 comsize 0.000000e+00
[1] "Dataset: low_CT Model RF, run: 5 of 10 2015-06-17 23:05:16"
     |      Out-of-bag   |
Tree |      MSE  %Var(y) |
   1 | 0.003884   221.80 |
   2 | 0.003801   217.05 |
   3 |  0.00361   206.13 |
   4 | 0.003303   188.58 |
   5 | 0.002996   171.07 |
   6 | 0.003077   175.71 |
   7 | 0.002892   165.16 |
   8 | 0.002984   170.38 |
   9 |  0.00278   158.72 |
  10 | 0.002617   149.43 |
  11 | 0.002511   143.37 |
  12 | 0.002527   144.29 |
  13 | 0.002393   136.67 |
  14 | 0.002407   137.44 |
  15 | 0.002363   134.93 |
  16 | 0.002366   135.07 |
  17 | 0.002358   134.66 |
  18 | 0.002302   131.43 |
  19 | 0.002287   130.60 |
  20 | 0.002269   129.57 |
  21 | 0.002225   127.07 |
  22 | 0.002234   127.54 |
  23 | 0.002203   125.81 |
  24 | 0.002205   125.89 |
  25 | 0.002194   125.28 |
  26 | 0.002174   124.14 |
  27 | 0.002133   121.80 |
  28 | 0.002124   121.29 |
  29 | 0.002127   121.46 |
  30 | 0.002117   120.89 |
  31 | 0.002097   119.75 |
  32 | 0.002093   119.49 |
  33 | 0.002096   119.68 |
  34 | 0.002091   119.39 |
  35 | 0.002085   119.05 |
  36 |  0.00207   118.19 |
  37 | 0.002051   117.10 |
  38 | 0.002039   116.40 |
  39 | 0.002035   116.18 |
  40 | 0.002035   116.19 |
  41 | 0.002026   115.71 |
  42 | 0.002027   115.73 |
  43 | 0.002019   115.26 |
  44 | 0.002023   115.53 |
  45 | 0.002023   115.51 |
  46 | 0.002013   114.96 |
  47 | 0.002007   114.61 |
  48 | 0.001992   113.75 |
  49 | 0.001987   113.48 |
  50 | 0.001986   113.41 |
  51 | 0.001985   113.36 |
  52 | 0.001985   113.33 |
  53 | 0.001985   113.36 |
  54 | 0.001984   113.30 |
  55 | 0.001978   112.94 |
  56 | 0.001974   112.74 |
  57 | 0.001973   112.63 |
  58 | 0.001974   112.69 |
  59 |  0.00198   113.05 |
  60 | 0.001986   113.40 |
  61 | 0.001991   113.69 |
  62 |  0.00199   113.65 |
  63 | 0.001984   113.30 |
  64 | 0.001983   113.22 |
  65 | 0.001985   113.32 |
  66 | 0.001982   113.19 |
  67 | 0.001981   113.11 |
  68 | 0.001977   112.91 |
  69 | 0.001975   112.77 |
  70 | 0.001979   113.01 |
  71 |  0.00198   113.08 |
  72 | 0.001982   113.16 |
  73 |  0.00198   113.03 |
  74 |  0.00198   113.04 |
  75 | 0.001984   113.28 |
  76 | 0.001981   113.11 |
  77 | 0.001981   113.10 |
  78 | 0.001979   113.01 |
  79 | 0.001978   112.92 |
  80 | 0.001982   113.16 |
  81 |  0.00198   113.06 |
  82 | 0.001983   113.23 |
  83 | 0.001986   113.39 |
  84 | 0.001977   112.91 |
  85 |  0.00198   113.07 |
  86 | 0.001981   113.13 |
  87 | 0.001978   112.94 |
  88 | 0.001977   112.89 |
  89 | 0.001976   112.82 |
  90 | 0.001977   112.87 |
  91 | 0.001977   112.88 |
  92 | 0.001983   113.26 |
  93 |  0.00198   113.07 |
  94 | 0.001976   112.85 |
  95 | 0.001977   112.86 |
  96 | 0.001974   112.73 |
  97 | 0.001976   112.81 |
  98 | 0.001978   112.93 |
  99 | 0.001976   112.82 |
 100 |  0.00197   112.49 |
[1] "Random Forest variable coefficients"
                      %IncMSE IncNodePurity
graph5           2.605129e-03  3.360604e-02
graph6           9.285888e-04  3.741403e-02
graph7           4.380201e-06  1.714286e-02
graph8           0.000000e+00  0.000000e+00
graph9           6.945056e-04  8.075472e-02
graph10          5.554587e-04  2.951921e-02
graph11          1.387722e-04  3.802429e-02
graph12          4.445857e-03  1.804721e-01
graph13          5.812689e-03  1.103209e-01
graph14          2.564599e-05  1.974501e-02
graph15          4.574921e-05  3.635063e-02
graph16          3.135543e-03  1.867085e-01
graph17          3.837720e-04  1.499603e-01
graph18          1.750547e-05  3.821601e-02
graph19          1.590098e-03  1.145369e-01
graph20          1.959744e-04  4.611909e-02
graph21          4.990020e-05  3.967463e-04
graph22         -4.258944e-06  1.882353e-02
graph23          2.312814e-05  2.779698e-02
graph24          1.310044e-05  9.583333e-03
graph25          9.828392e-04  5.675421e-02
graph26          0.000000e+00  1.016440e-22
graph27          0.000000e+00  0.000000e+00
graph28          0.000000e+00  0.000000e+00
graph29          0.000000e+00  0.000000e+00
orbit0           0.000000e+00  0.000000e+00
orbit1           3.168920e-04  7.664475e-02
orbit2           3.461705e-05  1.115903e-02
orbit3           1.705757e-05  9.565217e-03
orbit4           7.436570e-05  2.753968e-02
orbit5           1.130068e-03  1.746876e-01
orbit6           8.365721e-06  1.241544e-03
orbit7           0.000000e+00  4.743385e-22
orbit8           3.621055e-03  3.667036e-02
orbit9           9.310271e-04  5.329340e-02
orbit10          0.000000e+00  2.694444e-02
orbit11          4.216812e-06  2.764829e-02
orbit12          2.156800e-04  8.946364e-03
orbit13          0.000000e+00  0.000000e+00
orbit14          0.000000e+00  0.000000e+00
orbit15          2.499738e-03  9.835069e-02
orbit16          1.224277e-03  2.640327e-02
orbit17          8.733624e-06  1.305556e-02
orbit18          9.489499e-04  1.504512e-01
orbit19          2.222886e-03  2.314314e-02
orbit20          1.726911e-04  6.051284e-02
orbit21          8.718769e-06  2.991080e-02
orbit22          7.696068e-05  1.957537e-02
orbit23          0.000000e+00  8.750000e-03
orbit24          3.935334e-03  1.584270e-01
orbit25         -8.466884e-08  8.497070e-02
orbit26          2.158708e-05  2.820022e-02
orbit27          4.420858e-03  5.111173e-02
orbit28          6.183475e-04  4.159236e-02
orbit29          5.970748e-04  4.702353e-02
orbit30          1.082209e-04  1.287157e-02
orbit31          1.464608e-04  1.428383e-02
orbit32          0.000000e+00  4.525948e-17
orbit33          0.000000e+00  5.421011e-22
orbit34          2.842549e-05  2.445235e-02
orbit35          1.767325e-03  1.401841e-01
orbit36          7.367198e-05  5.450907e-02
orbit37          6.071953e-04  2.829048e-02
orbit38          8.661758e-06  5.318578e-02
orbit39          1.187983e-03  1.022673e-01
orbit40          3.450584e-04  5.524653e-02
orbit41          0.000000e+00  3.388132e-22
orbit42          0.000000e+00  0.000000e+00
orbit43          5.148606e-05  7.040676e-02
orbit44          0.000000e+00  0.000000e+00
orbit45          1.543548e-03  1.563412e-01
orbit46          4.269855e-06  9.166667e-03
orbit47          4.351293e-06  4.547045e-02
orbit48          0.000000e+00  2.710505e-22
orbit49          6.408305e-04  2.056235e-02
orbit50          0.000000e+00  4.743385e-22
orbit51          1.186880e-05  8.063792e-04
orbit52          4.290842e-05  1.827799e-02
orbit53          0.000000e+00  3.559524e-02
orbit54          3.083597e-04  9.878569e-03
orbit55          0.000000e+00  0.000000e+00
orbit56          3.858675e-04  3.816481e-03
orbit57          0.000000e+00  0.000000e+00
orbit58          0.000000e+00  0.000000e+00
orbit59          4.024156e-04  1.810245e-02
orbit60          0.000000e+00  0.000000e+00
orbit61          0.000000e+00  0.000000e+00
orbit62          1.196208e-03  1.614522e-02
orbit63          0.000000e+00  0.000000e+00
orbit64          0.000000e+00  0.000000e+00
orbit65          0.000000e+00  8.809143e-22
orbit66          0.000000e+00  0.000000e+00
orbit67          0.000000e+00  0.000000e+00
orbit68          0.000000e+00  0.000000e+00
orbit69          0.000000e+00  0.000000e+00
orbit70          0.000000e+00  0.000000e+00
orbit71          0.000000e+00  0.000000e+00
orbit72          0.000000e+00  0.000000e+00
AP               0.000000e+00  7.573004e-04
bet              3.746216e-05  1.336637e-01
ecc              0.000000e+00  2.032879e-22
eccrad           2.161695e-05  1.714286e-02
close            5.950789e-04  8.661039e-02
constraint       4.301321e-04  3.248177e-02
coreness         0.000000e+00  9.486769e-22
knn              4.252249e-04  4.683627e-02
hubscore         1.541766e-04  5.760317e-02
pagerank         1.228757e-04  5.753398e-02
trans           -8.293453e-06  9.566775e-03
evcent           6.549154e-04  1.390443e-01
first            4.315926e-06  6.500000e-03
upto_second      1.661553e-04  6.477627e-02
upto_third       3.659614e-04  5.575585e-02
upto_fourth      3.958107e-03  6.836481e-02
upto_fifth       2.608920e-03  1.270669e-01
upto_sixth       3.492599e-04  1.040692e-01
second           2.917787e-04  3.937441e-02
third            1.167826e-03  4.307894e-02
fourth           1.047228e-03  2.747856e-01
fifth            5.388876e-05  3.590087e-01
sixth            2.788926e-03  1.266710e-01
ratio1           3.552061e-04  7.405189e-02
ratio2           1.651343e-03  4.027331e-01
ratio3           1.109442e-04  6.596797e-02
ratio4           3.693669e-03  2.666783e-01
ratio5           4.785967e-04  3.170014e-01
ratio6           3.526897e-03  1.899001e-01
selfinter        0.000000e+00  0.000000e+00
walktrap_vertex -2.886139e-05  9.721337e-03
bigcom1          0.000000e+00  0.000000e+00
bigcom2          0.000000e+00  0.000000e+00
bigcom3          0.000000e+00  0.000000e+00
bigcom4         -2.527938e-06  5.210233e-03
bigcom6          0.000000e+00  0.000000e+00
bigcom8          1.447580e-04  1.609347e-02
bigcom9          0.000000e+00  0.000000e+00
bigcom11         0.000000e+00  0.000000e+00
bigcom13         0.000000e+00  0.000000e+00
bigcom15         0.000000e+00  0.000000e+00
bigcom16         0.000000e+00  0.000000e+00
bigcom21         0.000000e+00  0.000000e+00
bigcom22         0.000000e+00  0.000000e+00
bigcom24         0.000000e+00  0.000000e+00
bigcom26         0.000000e+00  0.000000e+00
bigcom28         0.000000e+00  0.000000e+00
bigcom30         0.000000e+00  0.000000e+00
bigcom31         0.000000e+00  0.000000e+00
bigcom32         0.000000e+00  0.000000e+00
bigcom33         0.000000e+00  0.000000e+00
bigcom34         0.000000e+00  0.000000e+00
bigcom36         0.000000e+00  0.000000e+00
bigcom37         0.000000e+00  0.000000e+00
bigcom38         0.000000e+00  0.000000e+00
bigcom39         0.000000e+00  0.000000e+00
bigcom40         1.328178e-03  1.277352e-01
bigcom43         0.000000e+00  0.000000e+00
bigcom44         0.000000e+00  0.000000e+00
bigcom46         0.000000e+00  0.000000e+00
bigcom47         0.000000e+00  0.000000e+00
bigcom49         0.000000e+00  0.000000e+00
bigcom50         0.000000e+00  0.000000e+00
bigcom51         0.000000e+00  0.000000e+00
bigcom52         0.000000e+00  0.000000e+00
bigcom54         0.000000e+00  0.000000e+00
bigcom56         0.000000e+00  0.000000e+00
bigcom62         0.000000e+00  0.000000e+00
bigcom66         0.000000e+00  0.000000e+00
bigcom68         0.000000e+00  0.000000e+00
bigcom69         0.000000e+00  0.000000e+00
bigcom71         0.000000e+00  0.000000e+00
bigcom72         0.000000e+00  0.000000e+00
bigcom73         0.000000e+00  0.000000e+00
bigcom74         0.000000e+00  0.000000e+00
bigcom75         0.000000e+00  0.000000e+00
bigcom76         0.000000e+00  0.000000e+00
bigcom77         0.000000e+00  0.000000e+00
bigcom79         0.000000e+00  0.000000e+00
bigcom80         0.000000e+00  0.000000e+00
bigcom82         0.000000e+00  0.000000e+00
bigcom83         0.000000e+00  0.000000e+00
bigcom84         0.000000e+00  0.000000e+00
bigcom85         0.000000e+00  0.000000e+00
bigcom87         0.000000e+00  0.000000e+00
bigcom89         0.000000e+00  0.000000e+00
bigcom91         0.000000e+00  0.000000e+00
bigcom92         1.478728e-04  2.369566e-01
bigcom93         0.000000e+00  0.000000e+00
bigcom96         0.000000e+00  0.000000e+00
bigcom97         0.000000e+00  0.000000e+00
bigcom98         0.000000e+00  0.000000e+00
bigcom99         0.000000e+00  0.000000e+00
bigcom101        0.000000e+00  0.000000e+00
bigcom104        0.000000e+00  0.000000e+00
bigcom106        0.000000e+00  0.000000e+00
bigcom109        0.000000e+00  0.000000e+00
bigcom113        0.000000e+00  0.000000e+00
bigcom116        0.000000e+00  0.000000e+00
bigcom120        0.000000e+00  0.000000e+00
bigcom123        0.000000e+00  0.000000e+00
bigcom126        0.000000e+00  0.000000e+00
bigcom127        0.000000e+00  0.000000e+00
bigcom137        0.000000e+00  0.000000e+00
bigcom139        0.000000e+00  0.000000e+00
bigcom140        0.000000e+00  0.000000e+00
bigcom143        0.000000e+00  0.000000e+00
bigcom145        0.000000e+00  0.000000e+00
bigcom146        0.000000e+00  0.000000e+00
bigcom147        0.000000e+00  0.000000e+00
bigcom149        0.000000e+00  0.000000e+00
bigcom153        0.000000e+00  0.000000e+00
bigcom154        0.000000e+00  0.000000e+00
bigcom156        0.000000e+00  0.000000e+00
bigcom157        0.000000e+00  0.000000e+00
bigcom158        0.000000e+00  0.000000e+00
bigcom160        0.000000e+00  0.000000e+00
bigcom161        0.000000e+00  1.734723e-20
bigcom162        0.000000e+00  0.000000e+00
bigcom164        0.000000e+00  0.000000e+00
bigcom166        0.000000e+00  0.000000e+00
bigcom167        0.000000e+00  0.000000e+00
bigcom171        0.000000e+00  0.000000e+00
bigcom173        0.000000e+00  0.000000e+00
bigcom175        0.000000e+00  0.000000e+00
bigcom176        0.000000e+00  0.000000e+00
bigcom177        0.000000e+00  0.000000e+00
bigcom178        0.000000e+00  0.000000e+00
bigcom180        0.000000e+00  0.000000e+00
bigcom181        0.000000e+00  0.000000e+00
bigcom184        0.000000e+00  0.000000e+00
bigcom186        0.000000e+00  0.000000e+00
bigcom187        0.000000e+00  0.000000e+00
bigcom189        0.000000e+00  0.000000e+00
bigcom194        0.000000e+00  0.000000e+00
bigcom195        0.000000e+00  0.000000e+00
bigcom196        0.000000e+00  0.000000e+00
bigcom204        0.000000e+00  0.000000e+00
bigcom205        0.000000e+00  0.000000e+00
bigcom212        0.000000e+00  0.000000e+00
bigcom214        0.000000e+00  0.000000e+00
bigcom222        0.000000e+00  0.000000e+00
bigcom223        0.000000e+00  0.000000e+00
bigcom226        0.000000e+00  0.000000e+00
bigcom227        0.000000e+00  0.000000e+00
bigcom229        0.000000e+00  0.000000e+00
bigcom233        0.000000e+00  0.000000e+00
bigcom236        0.000000e+00  0.000000e+00
bigcom237        0.000000e+00  0.000000e+00
bigcom246        0.000000e+00  0.000000e+00
bigcom248        0.000000e+00  0.000000e+00
bigcom249        0.000000e+00  0.000000e+00
bigcom250        0.000000e+00  0.000000e+00
bigcom254        0.000000e+00  0.000000e+00
bigcom266        0.000000e+00  0.000000e+00
bigcom269        0.000000e+00  0.000000e+00
bigcom272        0.000000e+00  0.000000e+00
bigcom274        0.000000e+00  0.000000e+00
bigcom281        0.000000e+00  0.000000e+00
bigcom291        0.000000e+00  0.000000e+00
bigcom292        0.000000e+00  0.000000e+00
bigcom295        0.000000e+00  0.000000e+00
bigcom299        0.000000e+00  0.000000e+00
bigcom301        0.000000e+00  0.000000e+00
bigcom306        0.000000e+00  0.000000e+00
bigcom309        0.000000e+00  0.000000e+00
bigcom314        0.000000e+00  0.000000e+00
bigcom321        0.000000e+00  0.000000e+00
bigcom341        0.000000e+00  0.000000e+00
bigcom350        0.000000e+00  0.000000e+00
bigcom353        0.000000e+00  0.000000e+00
bigcom359        0.000000e+00  0.000000e+00
bigcom363        0.000000e+00  0.000000e+00
bigcom365        0.000000e+00  0.000000e+00
bigcom385        0.000000e+00  0.000000e+00
bigcom386        0.000000e+00  0.000000e+00
bigcom408        0.000000e+00  0.000000e+00
bigcom412        0.000000e+00  0.000000e+00
bigcom480        0.000000e+00  0.000000e+00
spin_vertex      2.604795e-05  4.332778e-02
membership_s1   -1.543398e-05  2.396111e-02
membership_s3    0.000000e+00  0.000000e+00
membership_s4    2.055675e-06  3.366083e-03
membership_s5    0.000000e+00  0.000000e+00
membership_s6    0.000000e+00  0.000000e+00
membership_s7    2.677905e-04  5.351864e-02
membership_s8    0.000000e+00  0.000000e+00
membership_s9   -6.605342e-05  7.647073e-02
membership_s11   0.000000e+00  0.000000e+00
membership_s12   0.000000e+00  0.000000e+00
membership_s14   0.000000e+00  0.000000e+00
membership_s15   0.000000e+00  0.000000e+00
membership_s16   0.000000e+00  0.000000e+00
membership_s17   0.000000e+00  0.000000e+00
membership_s18   1.273666e-04  1.158847e-01
membership_s20   0.000000e+00  0.000000e+00
membership_s21   2.050034e-05  6.895747e-02
membership_s22   0.000000e+00  0.000000e+00
membership_s24   0.000000e+00  0.000000e+00
membership_s25   0.000000e+00  0.000000e+00
membership_s26   0.000000e+00  0.000000e+00
membership_s27   3.736214e-05  4.558778e-02
membership_s28   0.000000e+00  0.000000e+00
membership_s30   8.707009e-06  1.871050e-03
membership_s31   2.187227e-05  2.000000e-02
membership_s32   0.000000e+00  0.000000e+00
membership_s33   0.000000e+00  0.000000e+00
membership_s36   1.475234e-04  4.807005e-02
membership_s37   9.829025e-06  2.195982e-01
V1               3.590762e-04  2.124676e-01
V2               7.830863e-04  2.869921e-01
pdi              6.511391e-06  6.119428e-02
adhesion         1.808457e-03  3.193479e-01
cohesion         1.407206e-03  3.380240e-01
inner            1.374354e-03  1.502895e-01
outer            1.161805e-04  2.143860e-01
ioratio          1.231100e-03  2.079792e-01
comsize          3.959677e-04  1.297307e-01
[1] "Dataset: low_CT Model GLM, run: 5 of 10 2015-06-17 23:05:50"
[1] "glmnet variable coefficients"
                         [,1]          [,2]
(Intercept)     -6.343880e+00 -7.494447e+00
graph0          -8.083571e-41  4.374682e-03
graph1          -1.069005e-42 -1.125441e-05
graph2          -2.631685e-40  1.101329e-03
graph3          -5.626990e-44  2.566499e-07
graph4          -1.043989e-45 -2.153773e-08
graph5          -7.899638e-42  4.539784e-04
graph6          -4.719364e-43 -1.322201e-05
graph7          -1.109069e-41 -1.453494e-04
graph8          -9.040311e-40 -8.726909e-02
graph9          -1.016782e-45  1.949415e-08
graph10         -4.088888e-47 -6.332526e-10
graph11         -1.541214e-48 -3.644831e-11
graph12         -2.970201e-45 -1.158852e-07
graph13         -2.056811e-44  4.071883e-07
graph14         -2.882575e-46 -6.684174e-09
graph15         -9.449853e-43 -4.041955e-06
graph16         -1.023479e-44  2.397456e-08
graph17         -1.589614e-44 -5.584667e-07
graph18         -3.710133e-43 -4.635842e-06
graph19         -1.247337e-43 -1.393354e-06
graph20         -1.231399e-43  1.033365e-05
graph21         -7.539464e-43  1.018001e-05
graph22         -2.625799e-43 -6.273910e-06
graph23         -8.340269e-43 -3.510881e-05
graph24         -1.223767e-42 -4.408585e-05
graph25         -6.279800e-42 -2.228252e-04
graph26         -5.585486e-42 -2.691600e-04
graph27         -5.735274e-41 -5.516616e-03
graph28         -3.282339e-41 -1.428875e-03
graph29         -1.451611e-39 -1.915224e-02
orbit0          -8.083571e-41  4.349737e-03
orbit1          -1.068025e-42 -1.123787e-05
orbit2          -1.220489e-40 -6.290665e-03
orbit3          -2.631685e-40  1.078185e-03
orbit4          -6.043978e-44  4.824927e-07
orbit5          -4.230587e-43 -1.362084e-05
orbit6          -1.043986e-45 -2.157347e-08
orbit7          -2.031041e-40 -1.713862e-02
orbit8          -7.899638e-42  4.537176e-04
orbit9          -6.560823e-43 -2.092989e-05
orbit10         -6.067031e-43 -3.510818e-06
orbit11         -3.509336e-40  1.152905e-04
orbit12         -1.099290e-41 -1.234490e-04
orbit13         -7.867176e-40 -7.700864e-02
orbit14         -9.040311e-40 -8.727201e-02
orbit15         -1.191776e-45  2.574702e-08
orbit16         -1.560386e-44  7.437453e-07
orbit17         -4.311435e-45 -3.834195e-08
orbit18         -1.878139e-46  7.540173e-09
orbit19         -4.243089e-47 -7.238168e-10
orbit20         -4.239738e-46 -1.009656e-08
orbit21         -3.635481e-43 -1.707981e-05
orbit22         -1.541214e-48 -3.644570e-11
orbit23         -4.153972e-40 -3.744217e-02
orbit24         -3.867289e-45 -1.615505e-07
orbit25         -2.787901e-45 -4.224473e-08
orbit26         -3.831688e-43  2.492811e-06
orbit27         -3.096799e-44  1.066508e-06
orbit28         -2.465678e-43 -6.484184e-06
orbit29         -3.276995e-44  4.818483e-08
orbit30         -8.947278e-43 -4.495299e-05
orbit31         -3.315310e-46 -7.969092e-09
orbit32         -6.626754e-46 -9.557481e-09
orbit33         -7.693074e-40 -6.306777e-02
orbit34         -9.449853e-43 -4.019325e-06
orbit35         -1.559171e-44  4.090576e-08
orbit36         -2.047656e-43 -6.155795e-06
orbit37         -1.381338e-44  5.089967e-08
orbit38         -8.427872e-42 -6.752500e-04
orbit39         -3.501719e-44 -1.409482e-06
orbit40         -1.055889e-44 -2.071383e-07
orbit41         -1.078085e-42 -3.065773e-05
orbit42         -9.519090e-40 -6.497694e-02
orbit43         -3.710045e-43 -4.625042e-06
orbit44         -1.076628e-39 -7.090391e-02
orbit45         -1.442221e-43 -7.726976e-07
orbit46         -3.089919e-43 -1.658398e-05
orbit47         -1.060377e-41 -4.910089e-04
orbit48         -7.948033e-43 -2.258955e-05
orbit49         -1.219818e-43  1.066729e-05
orbit50         -2.130887e-41 -1.892606e-03
orbit51         -1.293046e-42 -5.875741e-06
orbit52         -7.693228e-43  3.974615e-05
orbit53         -2.239183e-41 -1.165702e-03
orbit54         -2.625736e-43 -6.265847e-06
orbit55         -1.280454e-39 -7.428892e-02
orbit56         -8.552634e-43 -3.614747e-05
orbit57         -1.420922e-42 -4.707647e-05
orbit58         -9.979314e-40 -4.263288e-02
orbit59         -1.276624e-42 -4.583471e-05
orbit60         -1.397588e-41 -5.298776e-04
orbit61         -1.325613e-39 -5.364701e-02
orbit62         -6.168817e-42 -1.302344e-04
orbit63         -5.301923e-41 -3.039265e-03
orbit64         -2.945300e-41 -2.603720e-03
orbit65         -6.528377e-42 -3.193670e-04
orbit66         -1.497468e-41 -6.315553e-04
orbit67         -1.235437e-39 -2.766024e-02
orbit68         -5.741204e-41 -5.532327e-03
orbit69         -1.775221e-39 -7.327670e-02
orbit70         -3.271850e-41 -1.435698e-03
orbit71         -8.658908e-40 -1.415113e-02
orbit72         -1.451611e-39 -1.910713e-02
AP               3.770393e-39  2.972043e-03
bet              2.223701e-43  1.172241e-05
ecc              1.109254e-39  1.830772e-02
eccrad           6.655523e-39  1.098877e-01
close           -3.209013e-38 -3.363658e-01
constraint      -1.110361e-39 -1.077233e-01
coreness        -2.133403e-40 -4.952871e-03
knn             -1.486402e-42 -1.354223e-05
hubscore        -1.374080e-37 -1.707360e+00
pagerank        -4.865300e-39 -5.756847e-01
trans            1.582906e-39  2.114744e-01
evcent          -1.361346e-37 -1.703897e+00
first           -8.083571e-41  4.383474e-03
upto_second     -1.086456e-42 -1.304340e-05
upto_third      -2.342128e-43  2.433501e-06
upto_fourth     -4.712314e-43 -1.433262e-05
upto_fifth      -1.240509e-42 -2.761483e-05
upto_sixth      -4.807482e-43  8.612571e-05
second          -1.086782e-42 -1.305380e-05
third           -2.584500e-43  4.675618e-06
fourth          -2.092471e-43 -2.729118e-05
fifth            4.817129e-43  1.702050e-05
sixth            1.892656e-42  6.172533e-05
ratio1          -1.491340e-42 -1.775603e-05
ratio2          -3.234241e-43 -7.817821e-05
ratio3           2.519956e-42 -1.076510e-03
ratio4           5.449868e-42 -1.240816e-03
ratio5           9.246873e-41 -1.089859e-02
ratio6           1.311407e-42 -4.946339e-06
selfinter       -1.953774e-39 -2.259735e-01
walktrap_vertex  1.494645e-39  1.899735e-01
bigcom1         -1.903239e-39 -1.743211e-01
bigcom2         -1.774371e-39 -1.616773e-01
bigcom3         -1.805510e-39 -1.761129e-01
bigcom4          1.292846e-39  1.943726e-01
bigcom6         -1.772672e-39 -2.215842e-01
bigcom8          9.226040e-39  9.918162e-01
bigcom9         -1.779486e-39 -1.814946e-01
bigcom11        -1.775221e-39 -1.424440e-01
bigcom13        -1.776925e-39 -6.365581e-02
bigcom15        -1.777493e-39 -4.181016e-01
bigcom16        -1.774088e-39 -1.058140e-01
bigcom21        -1.784344e-39 -1.062215e-01
bigcom22        -1.794720e-39 -1.698442e-01
bigcom24        -1.772672e-39 -2.206407e-01
bigcom26        -1.778916e-39 -1.792214e-01
bigcom28        -1.801120e-39 -1.542945e-01
bigcom30        -1.783771e-39 -1.006805e-01
bigcom31        -1.772390e-39 -1.557289e-01
bigcom32        -1.774938e-39 -1.977377e-01
bigcom33        -1.772955e-39 -1.169049e-01
bigcom34        -1.773521e-39 -6.057305e-02
bigcom36        -1.774654e-39 -1.467900e-01
bigcom37        -1.772672e-39 -1.565742e-01
bigcom38        -1.775505e-39 -3.300464e-01
bigcom39        -1.775789e-39 -1.262770e-01
bigcom40         4.236379e-39  5.063385e-01
bigcom43        -1.773804e-39 -1.504829e-01
bigcom44        -1.792982e-39 -1.037521e-01
bigcom46        -1.774654e-39 -1.585502e-01
bigcom47        -1.774371e-39 -1.753582e-01
bigcom49        -1.774088e-39 -9.339653e-02
bigcom50        -1.774938e-39 -1.701346e-01
bigcom51        -1.773238e-39 -1.371309e-01
bigcom52        -1.772955e-39 -2.562446e-01
bigcom54        -1.773238e-39 -3.711431e-01
bigcom56        -1.772955e-39 -2.225769e-01
bigcom62        -1.772955e-39 -2.196266e-01
bigcom66        -1.773521e-39 -1.520284e-01
bigcom68        -1.773238e-39 -2.036077e-01
bigcom69        -1.774654e-39 -1.922149e-01
bigcom71        -1.775505e-39 -2.905616e-01
bigcom72        -1.773804e-39 -2.193174e-01
bigcom73        -1.773238e-39 -1.559501e-01
bigcom74        -1.773521e-39 -1.927853e-01
bigcom75        -1.772672e-39 -1.587575e-01
bigcom76        -1.773521e-39 -1.734233e-01
bigcom77        -1.773238e-39 -2.071014e-01
bigcom79        -1.773238e-39 -1.497647e-01
bigcom80        -1.773238e-39 -2.450033e-01
bigcom82        -1.773521e-39 -1.977145e-01
bigcom83        -1.772955e-39 -1.622257e-01
bigcom84        -1.772672e-39 -7.486675e-02
bigcom85        -1.774088e-39 -1.949729e-01
bigcom87        -1.773521e-39 -1.714588e-01
bigcom89        -1.772955e-39 -1.044136e-01
bigcom91        -1.772955e-39 -1.470512e-01
bigcom92         8.256099e-38  2.336823e+00
bigcom93        -1.773238e-39 -9.782999e-02
bigcom96        -1.772672e-39 -2.073639e-01
bigcom97        -1.774371e-39 -1.876192e-01
bigcom98        -1.773521e-39 -1.057481e-01
bigcom99        -1.773521e-39 -4.610510e-01
bigcom101       -1.774371e-39 -8.606473e-02
bigcom104       -1.774938e-39 -8.629872e-02
bigcom106       -1.773804e-39 -1.806084e-01
bigcom109       -1.773521e-39 -9.932379e-02
bigcom113       -1.774088e-39 -1.603275e-01
bigcom116       -1.776357e-39 -2.622414e-01
bigcom120       -1.772672e-39 -1.069936e-01
bigcom123       -1.773521e-39 -1.060255e-01
bigcom126       -1.772672e-39 -1.090246e-01
bigcom127       -1.772672e-39 -1.115880e-01
bigcom137       -1.773521e-39 -2.559510e-01
bigcom139       -1.772672e-39 -1.606651e-01
bigcom140       -1.773238e-39 -1.595664e-01
bigcom143       -1.773238e-39 -2.019118e-01
bigcom145       -1.773238e-39 -1.140939e-01
bigcom146       -1.773521e-39 -5.723070e-02
bigcom147       -1.773521e-39 -1.274801e-01
bigcom149       -1.772390e-39 -2.106700e-02
bigcom153       -1.774088e-39 -1.867582e-01
bigcom154       -1.775505e-39 -1.175160e-01
bigcom156       -1.772672e-39 -2.192223e-01
bigcom157       -1.772672e-39 -7.644090e-02
bigcom158       -1.772672e-39 -5.342228e-01
bigcom160       -1.773521e-39 -1.305204e-01
bigcom161       -1.772672e-39 -1.000856e-01
bigcom162       -1.772955e-39 -2.981178e-01
bigcom164       -1.772672e-39 -1.535998e-01
bigcom166       -1.774371e-39 -2.925990e-01
bigcom167       -1.774654e-39 -1.835315e-01
bigcom171       -1.772390e-39 -2.870257e-01
bigcom173       -1.773521e-39 -9.467613e-02
bigcom175       -1.772955e-39 -1.540659e-01
bigcom176       -1.773238e-39 -1.230135e-01
bigcom177       -1.773238e-39 -1.161026e-01
bigcom178       -1.773521e-39 -2.229969e-01
bigcom180       -1.772955e-39 -6.086127e-02
bigcom181       -1.773804e-39 -8.041383e-02
bigcom184       -1.772955e-39 -2.004121e-02
bigcom186       -1.772955e-39 -1.248994e-01
bigcom187       -1.772955e-39 -7.793592e-02
bigcom189       -1.773238e-39 -3.329964e-01
bigcom194       -1.773238e-39 -2.341876e-01
bigcom195       -1.773238e-39 -7.977125e-02
bigcom196       -1.772672e-39 -1.110871e-01
bigcom204       -1.774088e-39 -1.121116e-01
bigcom205       -1.773238e-39 -2.003077e-01
bigcom212       -1.772955e-39 -1.729730e-01
bigcom214       -1.773804e-39 -1.828098e-01
bigcom222       -1.772672e-39 -1.534000e-01
bigcom223        0.000000e+00  0.000000e+00
bigcom226       -1.772955e-39 -2.357685e-01
bigcom227       -1.772955e-39 -1.230178e-01
bigcom229       -1.773238e-39 -1.331644e-01
bigcom233       -1.772672e-39 -1.685848e-01
bigcom236       -1.772955e-39 -1.574221e-01
bigcom237       -1.772390e-39 -5.942084e-02
bigcom246       -1.773521e-39 -6.471447e-02
bigcom248       -1.773804e-39 -9.603319e-02
bigcom249       -1.772672e-39 -2.404938e-01
bigcom250       -1.772672e-39 -3.789217e-02
bigcom254       -1.773521e-39 -1.192477e-01
bigcom266       -1.772390e-39 -6.534221e-02
bigcom269       -1.774371e-39 -1.878328e-01
bigcom272       -1.773238e-39 -8.261323e-02
bigcom274       -1.776641e-39 -5.099054e-01
bigcom281       -1.772955e-39 -9.461658e-02
bigcom291        0.000000e+00  0.000000e+00
bigcom292       -1.772955e-39 -1.791308e-01
bigcom295       -1.772390e-39 -1.717772e-01
bigcom299       -1.772955e-39 -2.011775e-01
bigcom301       -1.772955e-39 -1.068185e-01
bigcom306       -1.772955e-39 -5.918829e-02
bigcom309       -1.773521e-39 -2.086375e-01
bigcom314       -1.772672e-39 -1.913122e-01
bigcom321       -1.774654e-39 -8.190358e-02
bigcom341       -1.772390e-39 -8.812026e-03
bigcom350       -1.772672e-39 -2.756989e-02
bigcom353       -1.772955e-39 -1.050418e-01
bigcom359       -1.772672e-39 -1.377758e-01
bigcom363       -1.773238e-39 -1.470482e-01
bigcom365       -1.772672e-39 -8.892907e-02
bigcom385       -1.773521e-39 -2.222153e-01
bigcom386       -1.772672e-39 -7.856177e-02
bigcom408       -1.773521e-39 -1.403071e-01
bigcom412       -1.773521e-39 -2.497059e-01
bigcom480       -1.773521e-39 -3.776120e-01
spin_vertex     -6.018050e-40 -2.989904e-02
membership_s1   -4.010178e-40  7.331225e-02
membership_s3   -1.777493e-39 -2.236696e-01
membership_s4   -3.632782e-40  5.370422e-03
membership_s5   -1.912741e-39 -2.564013e-01
membership_s6   -2.022040e-39 -9.357310e-02
membership_s7    4.253177e-39  4.290127e-01
membership_s8   -1.774938e-39 -1.525489e-01
membership_s9    7.053546e-38  1.792140e+00
membership_s11  -1.774938e-39 -2.290178e-01
membership_s12  -1.774371e-39 -1.305151e-01
membership_s14  -1.773521e-39 -4.525508e-01
membership_s15  -1.804631e-39 -1.562454e-01
membership_s16  -1.774938e-39 -1.652069e-01
membership_s17  -1.774654e-39 -2.180246e-01
membership_s18   2.133445e-38  1.184416e+00
membership_s20  -1.773804e-39 -2.003274e-01
membership_s21   6.437031e-39  6.324945e-01
membership_s22  -1.778062e-39 -1.540471e-01
membership_s24  -1.778347e-39 -1.648872e-01
membership_s25  -1.774654e-39 -1.486506e-01
membership_s26  -1.776073e-39 -2.754563e-01
membership_s27   8.244287e-40  1.405982e-01
membership_s28  -1.776073e-39 -2.122899e-01
membership_s30   9.232706e-40  1.834918e-01
membership_s31  -1.876560e-39 -4.153884e-01
membership_s32  -1.880053e-39 -1.657054e-01
membership_s33  -1.773804e-39 -3.276702e-01
membership_s36  -2.043235e-39 -1.935751e-01
membership_s37   1.239946e-38  9.032807e-01
V1               2.680867e-39  6.863501e-02
V2               2.925067e-39  1.266451e-01
pdi              3.559764e-35  2.107751e+03
adhesion        -6.295377e-44  1.661978e-06
cohesion         1.247218e-43 -3.695894e-06
inner            1.782537e-44 -8.611463e-06
outer            8.202318e-44 -2.034289e-06
ioratio          3.681704e-39  3.703318e-01
comsize          3.462423e-43  6.855707e-06
[1] "Dataset: low_CT Model GBM, run: 6 of 10 2015-06-17 23:06:58"
Iter   TrainDeviance   ValidDeviance   StepSize   Improve
     1        0.0869            -nan     0.0100   -0.0000

[1] "GBM variable coefficients"
                            var      rel.inf
inner                     inner 2.962460e+01
ratio6                   ratio6 2.159882e+01
graph12                 graph12 1.270327e+01
cohesion               cohesion 1.110923e+01
fourth                   fourth 9.706210e+00
graph1                   graph1 8.640510e+00
bet                         bet 4.184890e+00
membership_s18   membership_s18 1.741078e+00
orbit16                 orbit16 4.739552e-01
bigcom40               bigcom40 2.174434e-01
graph2                   graph2 5.898352e-26
graph0                   graph0 2.327711e-27
graph3                   graph3 0.000000e+00
graph4                   graph4 0.000000e+00
graph5                   graph5 0.000000e+00
graph6                   graph6 0.000000e+00
graph7                   graph7 0.000000e+00
graph8                   graph8 0.000000e+00
graph9                   graph9 0.000000e+00
graph10                 graph10 0.000000e+00
graph11                 graph11 0.000000e+00
graph13                 graph13 0.000000e+00
graph14                 graph14 0.000000e+00
graph15                 graph15 0.000000e+00
graph16                 graph16 0.000000e+00
graph17                 graph17 0.000000e+00
graph18                 graph18 0.000000e+00
graph19                 graph19 0.000000e+00
graph20                 graph20 0.000000e+00
graph21                 graph21 0.000000e+00
graph22                 graph22 0.000000e+00
graph23                 graph23 0.000000e+00
graph24                 graph24 0.000000e+00
graph25                 graph25 0.000000e+00
graph26                 graph26 0.000000e+00
graph27                 graph27 0.000000e+00
graph28                 graph28 0.000000e+00
graph29                 graph29 0.000000e+00
orbit0                   orbit0 0.000000e+00
orbit1                   orbit1 0.000000e+00
orbit2                   orbit2 0.000000e+00
orbit3                   orbit3 0.000000e+00
orbit4                   orbit4 0.000000e+00
orbit5                   orbit5 0.000000e+00
orbit6                   orbit6 0.000000e+00
orbit7                   orbit7 0.000000e+00
orbit8                   orbit8 0.000000e+00
orbit9                   orbit9 0.000000e+00
orbit10                 orbit10 0.000000e+00
orbit11                 orbit11 0.000000e+00
orbit12                 orbit12 0.000000e+00
orbit13                 orbit13 0.000000e+00
orbit14                 orbit14 0.000000e+00
orbit15                 orbit15 0.000000e+00
orbit17                 orbit17 0.000000e+00
orbit18                 orbit18 0.000000e+00
orbit19                 orbit19 0.000000e+00
orbit20                 orbit20 0.000000e+00
orbit21                 orbit21 0.000000e+00
orbit22                 orbit22 0.000000e+00
orbit23                 orbit23 0.000000e+00
orbit24                 orbit24 0.000000e+00
orbit25                 orbit25 0.000000e+00
orbit26                 orbit26 0.000000e+00
orbit27                 orbit27 0.000000e+00
orbit28                 orbit28 0.000000e+00
orbit29                 orbit29 0.000000e+00
orbit30                 orbit30 0.000000e+00
orbit31                 orbit31 0.000000e+00
orbit32                 orbit32 0.000000e+00
orbit33                 orbit33 0.000000e+00
orbit34                 orbit34 0.000000e+00
orbit35                 orbit35 0.000000e+00
orbit36                 orbit36 0.000000e+00
orbit37                 orbit37 0.000000e+00
orbit38                 orbit38 0.000000e+00
orbit39                 orbit39 0.000000e+00
orbit40                 orbit40 0.000000e+00
orbit41                 orbit41 0.000000e+00
orbit42                 orbit42 0.000000e+00
orbit43                 orbit43 0.000000e+00
orbit44                 orbit44 0.000000e+00
orbit45                 orbit45 0.000000e+00
orbit46                 orbit46 0.000000e+00
orbit47                 orbit47 0.000000e+00
orbit48                 orbit48 0.000000e+00
orbit49                 orbit49 0.000000e+00
orbit50                 orbit50 0.000000e+00
orbit51                 orbit51 0.000000e+00
orbit52                 orbit52 0.000000e+00
orbit53                 orbit53 0.000000e+00
orbit54                 orbit54 0.000000e+00
orbit55                 orbit55 0.000000e+00
orbit56                 orbit56 0.000000e+00
orbit57                 orbit57 0.000000e+00
orbit58                 orbit58 0.000000e+00
orbit59                 orbit59 0.000000e+00
orbit60                 orbit60 0.000000e+00
orbit61                 orbit61 0.000000e+00
orbit62                 orbit62 0.000000e+00
orbit63                 orbit63 0.000000e+00
orbit64                 orbit64 0.000000e+00
orbit65                 orbit65 0.000000e+00
orbit66                 orbit66 0.000000e+00
orbit67                 orbit67 0.000000e+00
orbit68                 orbit68 0.000000e+00
orbit69                 orbit69 0.000000e+00
orbit70                 orbit70 0.000000e+00
orbit71                 orbit71 0.000000e+00
orbit72                 orbit72 0.000000e+00
AP                           AP 0.000000e+00
ecc                         ecc 0.000000e+00
eccrad                   eccrad 0.000000e+00
close                     close 0.000000e+00
constraint           constraint 0.000000e+00
coreness               coreness 0.000000e+00
knn                         knn 0.000000e+00
hubscore               hubscore 0.000000e+00
pagerank               pagerank 0.000000e+00
trans                     trans 0.000000e+00
evcent                   evcent 0.000000e+00
first                     first 0.000000e+00
upto_second         upto_second 0.000000e+00
upto_third           upto_third 0.000000e+00
upto_fourth         upto_fourth 0.000000e+00
upto_fifth           upto_fifth 0.000000e+00
upto_sixth           upto_sixth 0.000000e+00
second                   second 0.000000e+00
third                     third 0.000000e+00
fifth                     fifth 0.000000e+00
sixth                     sixth 0.000000e+00
ratio1                   ratio1 0.000000e+00
ratio2                   ratio2 0.000000e+00
ratio3                   ratio3 0.000000e+00
ratio4                   ratio4 0.000000e+00
ratio5                   ratio5 0.000000e+00
selfinter             selfinter 0.000000e+00
walktrap_vertex walktrap_vertex 0.000000e+00
bigcom1                 bigcom1 0.000000e+00
bigcom2                 bigcom2 0.000000e+00
bigcom3                 bigcom3 0.000000e+00
bigcom4                 bigcom4 0.000000e+00
bigcom6                 bigcom6 0.000000e+00
bigcom8                 bigcom8 0.000000e+00
bigcom9                 bigcom9 0.000000e+00
bigcom11               bigcom11 0.000000e+00
bigcom13               bigcom13 0.000000e+00
bigcom15               bigcom15 0.000000e+00
bigcom16               bigcom16 0.000000e+00
bigcom21               bigcom21 0.000000e+00
bigcom22               bigcom22 0.000000e+00
bigcom24               bigcom24 0.000000e+00
bigcom26               bigcom26 0.000000e+00
bigcom28               bigcom28 0.000000e+00
bigcom30               bigcom30 0.000000e+00
bigcom31               bigcom31 0.000000e+00
bigcom32               bigcom32 0.000000e+00
bigcom33               bigcom33 0.000000e+00
bigcom34               bigcom34 0.000000e+00
bigcom36               bigcom36 0.000000e+00
bigcom37               bigcom37 0.000000e+00
bigcom38               bigcom38 0.000000e+00
bigcom39               bigcom39 0.000000e+00
bigcom43               bigcom43 0.000000e+00
bigcom44               bigcom44 0.000000e+00
bigcom46               bigcom46 0.000000e+00
bigcom47               bigcom47 0.000000e+00
bigcom49               bigcom49 0.000000e+00
bigcom50               bigcom50 0.000000e+00
bigcom51               bigcom51 0.000000e+00
bigcom52               bigcom52 0.000000e+00
bigcom54               bigcom54 0.000000e+00
bigcom56               bigcom56 0.000000e+00
bigcom62               bigcom62 0.000000e+00
bigcom66               bigcom66 0.000000e+00
bigcom68               bigcom68 0.000000e+00
bigcom69               bigcom69 0.000000e+00
bigcom71               bigcom71 0.000000e+00
bigcom72               bigcom72 0.000000e+00
bigcom73               bigcom73 0.000000e+00
bigcom74               bigcom74 0.000000e+00
bigcom75               bigcom75 0.000000e+00
bigcom76               bigcom76 0.000000e+00
bigcom77               bigcom77 0.000000e+00
bigcom79               bigcom79 0.000000e+00
bigcom80               bigcom80 0.000000e+00
bigcom82               bigcom82 0.000000e+00
bigcom83               bigcom83 0.000000e+00
bigcom84               bigcom84 0.000000e+00
bigcom85               bigcom85 0.000000e+00
bigcom87               bigcom87 0.000000e+00
bigcom89               bigcom89 0.000000e+00
bigcom91               bigcom91 0.000000e+00
bigcom92               bigcom92 0.000000e+00
bigcom93               bigcom93 0.000000e+00
bigcom96               bigcom96 0.000000e+00
bigcom97               bigcom97 0.000000e+00
bigcom98               bigcom98 0.000000e+00
bigcom99               bigcom99 0.000000e+00
bigcom101             bigcom101 0.000000e+00
bigcom104             bigcom104 0.000000e+00
bigcom106             bigcom106 0.000000e+00
bigcom109             bigcom109 0.000000e+00
bigcom113             bigcom113 0.000000e+00
bigcom116             bigcom116 0.000000e+00
bigcom120             bigcom120 0.000000e+00
bigcom123             bigcom123 0.000000e+00
bigcom126             bigcom126 0.000000e+00
bigcom127             bigcom127 0.000000e+00
bigcom137             bigcom137 0.000000e+00
bigcom139             bigcom139 0.000000e+00
bigcom140             bigcom140 0.000000e+00
bigcom143             bigcom143 0.000000e+00
bigcom145             bigcom145 0.000000e+00
bigcom146             bigcom146 0.000000e+00
bigcom147             bigcom147 0.000000e+00
bigcom149             bigcom149 0.000000e+00
bigcom153             bigcom153 0.000000e+00
bigcom154             bigcom154 0.000000e+00
bigcom156             bigcom156 0.000000e+00
bigcom157             bigcom157 0.000000e+00
bigcom158             bigcom158 0.000000e+00
bigcom160             bigcom160 0.000000e+00
bigcom161             bigcom161 0.000000e+00
bigcom162             bigcom162 0.000000e+00
bigcom164             bigcom164 0.000000e+00
bigcom166             bigcom166 0.000000e+00
bigcom167             bigcom167 0.000000e+00
bigcom171             bigcom171 0.000000e+00
bigcom173             bigcom173 0.000000e+00
bigcom175             bigcom175 0.000000e+00
bigcom176             bigcom176 0.000000e+00
bigcom177             bigcom177 0.000000e+00
bigcom178             bigcom178 0.000000e+00
bigcom180             bigcom180 0.000000e+00
bigcom181             bigcom181 0.000000e+00
bigcom184             bigcom184 0.000000e+00
bigcom186             bigcom186 0.000000e+00
bigcom187             bigcom187 0.000000e+00
bigcom189             bigcom189 0.000000e+00
bigcom194             bigcom194 0.000000e+00
bigcom195             bigcom195 0.000000e+00
bigcom196             bigcom196 0.000000e+00
bigcom204             bigcom204 0.000000e+00
bigcom205             bigcom205 0.000000e+00
bigcom212             bigcom212 0.000000e+00
bigcom214             bigcom214 0.000000e+00
bigcom222             bigcom222 0.000000e+00
bigcom223             bigcom223 0.000000e+00
bigcom226             bigcom226 0.000000e+00
bigcom227             bigcom227 0.000000e+00
bigcom229             bigcom229 0.000000e+00
bigcom233             bigcom233 0.000000e+00
bigcom236             bigcom236 0.000000e+00
bigcom237             bigcom237 0.000000e+00
bigcom246             bigcom246 0.000000e+00
bigcom248             bigcom248 0.000000e+00
bigcom249             bigcom249 0.000000e+00
bigcom250             bigcom250 0.000000e+00
bigcom254             bigcom254 0.000000e+00
bigcom266             bigcom266 0.000000e+00
bigcom269             bigcom269 0.000000e+00
bigcom272             bigcom272 0.000000e+00
bigcom274             bigcom274 0.000000e+00
bigcom281             bigcom281 0.000000e+00
bigcom291             bigcom291 0.000000e+00
bigcom292             bigcom292 0.000000e+00
bigcom295             bigcom295 0.000000e+00
bigcom299             bigcom299 0.000000e+00
bigcom301             bigcom301 0.000000e+00
bigcom306             bigcom306 0.000000e+00
bigcom309             bigcom309 0.000000e+00
bigcom314             bigcom314 0.000000e+00
bigcom321             bigcom321 0.000000e+00
bigcom341             bigcom341 0.000000e+00
bigcom350             bigcom350 0.000000e+00
bigcom353             bigcom353 0.000000e+00
bigcom359             bigcom359 0.000000e+00
bigcom363             bigcom363 0.000000e+00
bigcom365             bigcom365 0.000000e+00
bigcom385             bigcom385 0.000000e+00
bigcom386             bigcom386 0.000000e+00
bigcom408             bigcom408 0.000000e+00
bigcom412             bigcom412 0.000000e+00
bigcom480             bigcom480 0.000000e+00
spin_vertex         spin_vertex 0.000000e+00
membership_s1     membership_s1 0.000000e+00
membership_s3     membership_s3 0.000000e+00
membership_s4     membership_s4 0.000000e+00
membership_s5     membership_s5 0.000000e+00
membership_s6     membership_s6 0.000000e+00
membership_s7     membership_s7 0.000000e+00
membership_s8     membership_s8 0.000000e+00
membership_s9     membership_s9 0.000000e+00
membership_s11   membership_s11 0.000000e+00
membership_s12   membership_s12 0.000000e+00
membership_s14   membership_s14 0.000000e+00
membership_s15   membership_s15 0.000000e+00
membership_s16   membership_s16 0.000000e+00
membership_s17   membership_s17 0.000000e+00
membership_s20   membership_s20 0.000000e+00
membership_s21   membership_s21 0.000000e+00
membership_s22   membership_s22 0.000000e+00
membership_s24   membership_s24 0.000000e+00
membership_s25   membership_s25 0.000000e+00
membership_s26   membership_s26 0.000000e+00
membership_s27   membership_s27 0.000000e+00
membership_s28   membership_s28 0.000000e+00
membership_s30   membership_s30 0.000000e+00
membership_s31   membership_s31 0.000000e+00
membership_s32   membership_s32 0.000000e+00
membership_s33   membership_s33 0.000000e+00
membership_s36   membership_s36 0.000000e+00
membership_s37   membership_s37 0.000000e+00
V1                           V1 0.000000e+00
V2                           V2 0.000000e+00
pdi                         pdi 0.000000e+00
adhesion               adhesion 0.000000e+00
outer                     outer 0.000000e+00
ioratio                 ioratio 0.000000e+00
comsize                 comsize 0.000000e+00
[1] "Dataset: low_CT Model RF, run: 6 of 10 2015-06-17 23:06:59"
     |      Out-of-bag   |
Tree |      MSE  %Var(y) |
   1 | 0.002117   110.98 |
   2 | 0.002515   131.86 |
   3 | 0.002962   155.26 |
   4 | 0.002691   141.07 |
   5 | 0.002672   140.10 |
   6 | 0.002547   133.52 |
   7 | 0.002425   127.15 |
   8 | 0.002489   130.47 |
   9 | 0.002346   123.00 |
  10 | 0.002512   131.67 |
  11 | 0.002805   147.05 |
  12 | 0.002749   144.12 |
  13 | 0.002431   127.47 |
  14 | 0.002395   125.56 |
  15 | 0.002412   126.45 |
  16 | 0.002254   118.15 |
  17 | 0.002238   117.32 |
  18 | 0.002242   117.54 |
  19 | 0.002227   116.74 |
  20 | 0.002204   115.52 |
  21 | 0.002188   114.71 |
  22 | 0.002185   114.54 |
  23 | 0.002165   113.50 |
  24 | 0.002161   113.27 |
  25 | 0.002148   112.61 |
  26 | 0.002132   111.75 |
  27 |  0.00214   112.17 |
  28 | 0.002143   112.36 |
  29 | 0.002131   111.69 |
  30 | 0.002117   110.99 |
  31 | 0.002113   110.80 |
  32 | 0.002115   110.87 |
  33 | 0.002114   110.81 |
  34 | 0.002107   110.46 |
  35 | 0.002107   110.45 |
  36 | 0.002105   110.33 |
  37 | 0.002099   110.04 |
  38 | 0.002096   109.88 |
  39 | 0.002094   109.77 |
  40 | 0.002097   109.92 |
  41 | 0.002102   110.22 |
  42 | 0.002104   110.32 |
  43 | 0.002104   110.28 |
  44 | 0.002107   110.46 |
  45 | 0.002108   110.49 |
  46 | 0.002108   110.49 |
  47 |  0.00212   111.12 |
  48 | 0.002113   110.75 |
  49 | 0.002109   110.54 |
  50 | 0.002106   110.43 |
  51 | 0.002104   110.30 |
  52 |  0.00211   110.63 |
  53 | 0.002107   110.44 |
  54 |   0.0021   110.10 |
  55 | 0.002108   110.50 |
  56 |  0.00211   110.61 |
  57 | 0.002107   110.45 |
  58 | 0.002106   110.40 |
  59 | 0.002112   110.71 |
  60 | 0.002109   110.59 |
  61 | 0.002108   110.52 |
  62 | 0.002109   110.58 |
  63 | 0.002111   110.69 |
  64 | 0.002115   110.87 |
  65 |  0.00211   110.61 |
  66 | 0.002113   110.76 |
  67 | 0.002117   110.97 |
  68 | 0.002119   111.08 |
  69 | 0.002118   111.04 |
  70 | 0.002114   110.84 |
  71 | 0.002116   110.93 |
  72 | 0.002117   111.00 |
  73 |  0.00212   111.13 |
  74 | 0.002121   111.22 |
  75 | 0.002125   111.38 |
  76 | 0.002131   111.72 |
  77 | 0.002144   112.41 |
  78 | 0.002142   112.31 |
  79 |  0.00214   112.22 |
  80 | 0.002141   112.26 |
  81 | 0.002132   111.77 |
  82 | 0.002127   111.51 |
  83 | 0.002129   111.61 |
  84 | 0.002129   111.62 |
  85 | 0.002125   111.42 |
  86 | 0.002119   111.09 |
  87 | 0.002117   110.96 |
  88 | 0.002114   110.80 |
  89 | 0.002112   110.70 |
  90 | 0.002114   110.81 |
  91 | 0.002114   110.82 |
  92 |  0.00211   110.60 |
  93 |  0.00211   110.64 |
  94 | 0.002109   110.56 |
  95 | 0.002112   110.71 |
  96 | 0.002109   110.57 |
  97 | 0.002112   110.70 |
  98 | 0.002109   110.55 |
  99 | 0.002108   110.52 |
 100 | 0.002107   110.46 |
[1] "Random Forest variable coefficients"
                      %IncMSE IncNodePurity
graph5           1.815975e-03  6.144190e-02
graph6           6.535551e-04  6.865335e-02
graph7           0.000000e+00  4.119968e-19
graph8           0.000000e+00  0.000000e+00
graph9           6.501967e-04  1.520121e-01
graph10          1.744030e-04  5.014565e-02
graph11          4.643325e-04  1.135779e-01
graph12          4.625336e-05  7.932048e-02
graph13          8.588105e-04  6.986146e-02
graph14          3.409617e-04  4.420384e-02
graph15          9.999025e-04  7.466708e-02
graph16          5.470871e-04  1.994724e-01
graph17          4.546044e-04  1.101179e-01
graph18          6.613170e-04  6.990745e-02
graph19          4.519056e-04  7.863707e-02
graph20          4.796521e-04  6.200392e-03
graph21          1.800781e-04  4.016188e-02
graph22          2.121700e-04  2.413460e-02
graph23          6.638392e-05  1.879024e-02
graph24          2.309617e-04  1.275005e-02
graph25          7.169623e-04  4.352727e-02
graph26          2.615519e-05  1.750000e-02
graph27          0.000000e+00  1.084202e-21
graph28          0.000000e+00  0.000000e+00
graph29          0.000000e+00  0.000000e+00
orbit0           4.347826e-06  1.489909e-02
orbit1           2.175728e-04  3.340035e-02
orbit2           0.000000e+00  1.333333e-02
orbit3           0.000000e+00  3.476223e-20
orbit4           1.246964e-05  7.242424e-02
orbit5           2.164929e-03  1.219903e-01
orbit6           8.540348e-05  6.788225e-02
orbit7           0.000000e+00  2.818926e-20
orbit8           8.515272e-04  4.385606e-02
orbit9           1.268913e-04  6.792922e-02
orbit10         -1.686341e-07  1.044697e-02
orbit11          0.000000e+00  1.692308e-02
orbit12          9.871245e-05  1.395065e-03
orbit13          0.000000e+00  2.236167e-21
orbit14          0.000000e+00  0.000000e+00
orbit15          9.259269e-04  1.680106e-01
orbit16          3.985722e-03  1.602962e-01
orbit17          1.008924e-03  9.679706e-02
orbit18          2.781903e-04  1.061117e-01
orbit19          1.859486e-04  1.424232e-01
orbit20          1.064366e-03  4.713347e-02
orbit21          9.458298e-05  1.716395e-02
orbit22          9.272925e-04  7.307838e-02
orbit23          0.000000e+00  6.776264e-22
orbit24          3.696128e-04  7.848541e-02
orbit25          4.384042e-06  4.237762e-02
orbit26          2.091381e-04  2.854925e-02
orbit27          2.302138e-03  1.441883e-01
orbit28          7.744878e-04  5.110568e-02
orbit29          7.947196e-04  1.970950e-02
orbit30          3.966315e-04  7.991861e-02
orbit31          9.068863e-04  6.860542e-02
orbit32          1.549554e-05  6.321957e-02
orbit33          1.597744e-05  1.013972e-02
orbit34          4.918356e-04  4.378593e-02
orbit35          2.591747e-04  7.584638e-02
orbit36          4.325260e-05  1.000879e-02
orbit37          0.000000e+00  9.000000e-03
orbit38          8.760415e-05  5.251112e-03
orbit39          1.987130e-03  6.867476e-02
orbit40          8.308862e-04  7.680838e-02
orbit41          0.000000e+00  1.694066e-22
orbit42          0.000000e+00  0.000000e+00
orbit43         -4.332756e-06  3.631313e-02
orbit44          0.000000e+00  0.000000e+00
orbit45          3.982989e-04  8.527917e-02
orbit46          2.025177e-04  2.271789e-02
orbit47          2.154105e-05  1.784166e-02
orbit48          0.000000e+00  2.168404e-21
orbit49          6.295390e-04  1.953715e-01
orbit50          0.000000e+00  1.557692e-02
orbit51          2.621232e-05  2.823529e-02
orbit52          6.017801e-04  2.686516e-02
orbit53          0.000000e+00  2.839254e-20
orbit54          5.441741e-05  2.457779e-05
orbit55          0.000000e+00  0.000000e+00
orbit56          7.005986e-05  3.270421e-02
orbit57          0.000000e+00  2.710505e-22
orbit58          0.000000e+00  4.336809e-21
orbit59          1.322083e-04  2.975842e-02
orbit60          0.000000e+00  1.734723e-20
orbit61          0.000000e+00  0.000000e+00
orbit62          2.067582e-03  2.507506e-02
orbit63          0.000000e+00  1.355253e-22
orbit64          0.000000e+00  2.168404e-21
orbit65          0.000000e+00  1.661540e-19
orbit66          0.000000e+00  2.202286e-21
orbit67          0.000000e+00  0.000000e+00
orbit68          0.000000e+00  0.000000e+00
orbit69          0.000000e+00  0.000000e+00
orbit70          0.000000e+00  3.388132e-23
orbit71          0.000000e+00  0.000000e+00
orbit72          0.000000e+00  0.000000e+00
AP              -4.347826e-06  6.993937e-04
bet              1.090933e-05  2.507775e-01
ecc              8.572653e-06  9.473684e-03
eccrad           4.297379e-06  9.666667e-03
close            1.543628e-03  1.560897e-01
constraint       2.655182e-05  3.308460e-02
coreness        -4.384042e-06  2.030516e-04
knn              1.189224e-03  9.685907e-02
hubscore         2.214042e-03  8.922065e-02
pagerank         1.899534e-04  1.565351e-01
trans            7.749602e-05  1.547675e-03
evcent           1.409985e-03  1.303804e-01
first            0.000000e+00  1.765522e-18
upto_second      8.297286e-07  4.136857e-02
upto_third       2.883170e-03  8.890378e-02
upto_fourth      4.991772e-03  1.203697e-01
upto_fifth       3.515595e-03  1.293676e-01
upto_sixth       4.653936e-04  4.442297e-02
second           5.297055e-04  3.487055e-02
third            4.573258e-03  1.024524e-01
fourth           1.968965e-03  3.198270e-01
fifth            1.303784e-03  4.343218e-01
sixth            4.971102e-03  1.202294e-01
ratio1           8.101528e-04  6.159452e-02
ratio2           1.433814e-03  2.653752e-01
ratio3           2.690581e-04  1.660978e-01
ratio4           2.988271e-03  2.044242e-01
ratio5           1.145513e-03  2.730603e-01
ratio6           2.894330e-03  2.345981e-01
selfinter        0.000000e+00  5.014435e-21
walktrap_vertex  9.274105e-05  2.939331e-04
bigcom1          0.000000e+00  3.047619e-03
bigcom2          0.000000e+00  0.000000e+00
bigcom3          0.000000e+00  2.710505e-22
bigcom4          2.154843e-05  1.907018e-02
bigcom6          0.000000e+00  0.000000e+00
bigcom8          1.650916e-04  7.667083e-02
bigcom9          0.000000e+00  0.000000e+00
bigcom11         0.000000e+00  0.000000e+00
bigcom13         0.000000e+00  2.168404e-21
bigcom15         0.000000e+00  0.000000e+00
bigcom16         0.000000e+00  0.000000e+00
bigcom21         0.000000e+00  2.168404e-21
bigcom22         0.000000e+00  0.000000e+00
bigcom24         0.000000e+00  0.000000e+00
bigcom26         0.000000e+00  0.000000e+00
bigcom28         0.000000e+00  0.000000e+00
bigcom30         0.000000e+00  0.000000e+00
bigcom31         0.000000e+00  0.000000e+00
bigcom32         0.000000e+00  0.000000e+00
bigcom33         0.000000e+00  0.000000e+00
bigcom34         0.000000e+00  0.000000e+00
bigcom36         0.000000e+00  0.000000e+00
bigcom37         0.000000e+00  0.000000e+00
bigcom38         0.000000e+00  0.000000e+00
bigcom39         0.000000e+00  0.000000e+00
bigcom40         1.135091e-03  1.954515e-01
bigcom43         0.000000e+00  0.000000e+00
bigcom44         0.000000e+00  0.000000e+00
bigcom46         0.000000e+00  0.000000e+00
bigcom47         0.000000e+00  0.000000e+00
bigcom49         0.000000e+00  0.000000e+00
bigcom50         0.000000e+00  0.000000e+00
bigcom51         0.000000e+00  0.000000e+00
bigcom52         0.000000e+00  0.000000e+00
bigcom54         0.000000e+00  0.000000e+00
bigcom56         0.000000e+00  0.000000e+00
bigcom62         0.000000e+00  0.000000e+00
bigcom66         0.000000e+00  0.000000e+00
bigcom68         0.000000e+00  0.000000e+00
bigcom69         0.000000e+00  0.000000e+00
bigcom71         0.000000e+00  0.000000e+00
bigcom72         0.000000e+00  0.000000e+00
bigcom73         0.000000e+00  0.000000e+00
bigcom74         0.000000e+00  0.000000e+00
bigcom75         0.000000e+00  0.000000e+00
bigcom76         0.000000e+00  0.000000e+00
bigcom77         0.000000e+00  0.000000e+00
bigcom79         0.000000e+00  0.000000e+00
bigcom80         0.000000e+00  0.000000e+00
bigcom82         0.000000e+00  0.000000e+00
bigcom83         0.000000e+00  0.000000e+00
bigcom84         0.000000e+00  0.000000e+00
bigcom85         0.000000e+00  0.000000e+00
bigcom87         0.000000e+00  0.000000e+00
bigcom89         0.000000e+00  0.000000e+00
bigcom91         0.000000e+00  0.000000e+00
bigcom92         9.920632e-05  2.982620e-01
bigcom93         0.000000e+00  0.000000e+00
bigcom96         0.000000e+00  0.000000e+00
bigcom97         0.000000e+00  0.000000e+00
bigcom98         0.000000e+00  0.000000e+00
bigcom99         0.000000e+00  0.000000e+00
bigcom101        0.000000e+00  2.168404e-21
bigcom104        0.000000e+00  0.000000e+00
bigcom106        0.000000e+00  0.000000e+00
bigcom109        0.000000e+00  0.000000e+00
bigcom113        0.000000e+00  0.000000e+00
bigcom116        0.000000e+00  0.000000e+00
bigcom120        0.000000e+00  0.000000e+00
bigcom123        0.000000e+00  0.000000e+00
bigcom126        0.000000e+00  0.000000e+00
bigcom127        0.000000e+00  2.168404e-21
bigcom137        0.000000e+00  0.000000e+00
bigcom139        0.000000e+00  0.000000e+00
bigcom140        0.000000e+00  0.000000e+00
bigcom143        0.000000e+00  2.168404e-21
bigcom145        0.000000e+00  0.000000e+00
bigcom146        0.000000e+00  0.000000e+00
bigcom147        0.000000e+00  0.000000e+00
bigcom149        0.000000e+00  0.000000e+00
bigcom153        0.000000e+00  0.000000e+00
bigcom154        0.000000e+00  0.000000e+00
bigcom156        0.000000e+00  2.168404e-21
bigcom157        0.000000e+00  0.000000e+00
bigcom158        0.000000e+00  0.000000e+00
bigcom160        0.000000e+00  0.000000e+00
bigcom161        0.000000e+00  0.000000e+00
bigcom162        0.000000e+00  0.000000e+00
bigcom164        0.000000e+00  0.000000e+00
bigcom166        0.000000e+00  0.000000e+00
bigcom167        0.000000e+00  0.000000e+00
bigcom171        0.000000e+00  0.000000e+00
bigcom173        0.000000e+00  0.000000e+00
bigcom175        0.000000e+00  0.000000e+00
bigcom176        0.000000e+00  0.000000e+00
bigcom177        0.000000e+00  0.000000e+00
bigcom178        0.000000e+00  0.000000e+00
bigcom180        0.000000e+00  0.000000e+00
bigcom181        0.000000e+00  0.000000e+00
bigcom184        0.000000e+00  0.000000e+00
bigcom186        0.000000e+00  0.000000e+00
bigcom187        0.000000e+00  0.000000e+00
bigcom189        0.000000e+00  0.000000e+00
bigcom194        0.000000e+00  0.000000e+00
bigcom195        0.000000e+00  0.000000e+00
bigcom196        0.000000e+00  0.000000e+00
bigcom204        0.000000e+00  0.000000e+00
bigcom205        0.000000e+00  0.000000e+00
bigcom212        0.000000e+00  0.000000e+00
bigcom214        0.000000e+00  0.000000e+00
bigcom222        0.000000e+00  0.000000e+00
bigcom223        0.000000e+00  0.000000e+00
bigcom226        0.000000e+00  0.000000e+00
bigcom227        0.000000e+00  0.000000e+00
bigcom229        0.000000e+00  1.301043e-20
bigcom233        0.000000e+00  0.000000e+00
bigcom236        0.000000e+00  0.000000e+00
bigcom237        0.000000e+00  0.000000e+00
bigcom246        0.000000e+00  0.000000e+00
bigcom248        0.000000e+00  0.000000e+00
bigcom249        0.000000e+00  0.000000e+00
bigcom250        0.000000e+00  0.000000e+00
bigcom254        0.000000e+00  0.000000e+00
bigcom266        0.000000e+00  0.000000e+00
bigcom269        0.000000e+00  0.000000e+00
bigcom272        0.000000e+00  0.000000e+00
bigcom274        0.000000e+00  0.000000e+00
bigcom281        0.000000e+00  0.000000e+00
bigcom291        0.000000e+00  0.000000e+00
bigcom292        0.000000e+00  0.000000e+00
bigcom295        0.000000e+00  0.000000e+00
bigcom299        0.000000e+00  0.000000e+00
bigcom301        0.000000e+00  0.000000e+00
bigcom306        0.000000e+00  2.168404e-21
bigcom309        0.000000e+00  0.000000e+00
bigcom314        0.000000e+00  0.000000e+00
bigcom321        0.000000e+00  0.000000e+00
bigcom341        0.000000e+00  0.000000e+00
bigcom350        0.000000e+00  0.000000e+00
bigcom353        0.000000e+00  0.000000e+00
bigcom359        0.000000e+00  0.000000e+00
bigcom363        0.000000e+00  0.000000e+00
bigcom365        0.000000e+00  0.000000e+00
bigcom385        0.000000e+00  0.000000e+00
bigcom386        0.000000e+00  0.000000e+00
bigcom408        0.000000e+00  0.000000e+00
bigcom412        0.000000e+00  0.000000e+00
bigcom480        0.000000e+00  0.000000e+00
spin_vertex      5.358881e-05  4.412431e-02
membership_s1    0.000000e+00  0.000000e+00
membership_s3    0.000000e+00  0.000000e+00
membership_s4    0.000000e+00  1.305115e-03
membership_s5    0.000000e+00  3.388132e-23
membership_s6    0.000000e+00  3.388132e-23
membership_s7    1.064577e-04  7.100428e-02
membership_s8    0.000000e+00  2.168404e-21
membership_s9   -1.693332e-05  7.414009e-02
membership_s11   0.000000e+00  2.168404e-21
membership_s12   0.000000e+00  4.336809e-21
membership_s14   0.000000e+00  0.000000e+00
membership_s15   0.000000e+00  0.000000e+00
membership_s16   0.000000e+00  0.000000e+00
membership_s17   0.000000e+00  0.000000e+00
membership_s18   1.906377e-04  1.054901e-01
membership_s20   0.000000e+00  0.000000e+00
membership_s21   0.000000e+00  0.000000e+00
membership_s22   0.000000e+00  0.000000e+00
membership_s24   0.000000e+00  2.168404e-21
membership_s25   0.000000e+00  2.168404e-21
membership_s26   0.000000e+00  0.000000e+00
membership_s27   2.746088e-07  7.990748e-04
membership_s28   0.000000e+00  0.000000e+00
membership_s30   1.459383e-04  7.549364e-03
membership_s31   1.295896e-05  2.545455e-02
membership_s32   4.279742e-06  3.245778e-02
membership_s33   0.000000e+00  0.000000e+00
membership_s36   2.153511e-04  6.874093e-02
membership_s37   8.586979e-06  1.819667e-01
V1               1.034703e-03  3.823772e-02
V2               1.004186e-03  3.399033e-01
pdi             -1.548719e-05  4.715753e-02
adhesion         1.805188e-03  2.359924e-01
cohesion         1.900501e-03  3.039125e-01
inner            5.745902e-04  2.454047e-01
outer            3.905013e-04  2.252913e-01
ioratio          1.981882e-03  3.039380e-01
comsize          8.870818e-04  3.267372e-01
[1] "Dataset: low_CT Model GLM, run: 6 of 10 2015-06-17 23:07:34"
[1] "glmnet variable coefficients"
                         [,1]          [,2]
(Intercept)     -6.258146e+00 -8.132789e+00
graph0           5.525220e-41  4.591189e-03
graph1          -1.142051e-42 -1.112961e-05
graph2          -1.294759e-40  8.930622e-03
graph3          -5.552942e-44  7.799409e-07
graph4          -1.145647e-45 -2.289042e-08
graph5          -1.594785e-41 -9.775026e-04
graph6          -4.830915e-43 -9.541101e-06
graph7          -1.243749e-41 -2.449840e-04
graph8          -1.010479e-39 -9.140800e-02
graph9          -9.126442e-46  3.857881e-08
graph10         -4.580227e-47 -9.205044e-10
graph11         -1.686521e-48 -3.613898e-11
graph12         -3.158588e-45 -1.004723e-07
graph13         -2.154085e-44  8.401755e-09
graph14         -3.144729e-46 -6.956592e-09
graph15         -6.609455e-43  3.180206e-05
graph16         -1.118438e-44 -1.008008e-07
graph17         -1.660001e-44 -4.606695e-07
graph18         -3.904378e-43 -6.243061e-06
graph19         -1.306563e-43 -1.528300e-06
graph20         -4.615186e-43 -3.029905e-05
graph21         -7.293471e-43  1.559890e-05
graph22         -2.922441e-43 -6.403105e-06
graph23         -8.735513e-43 -3.775006e-05
graph24         -1.365591e-42 -4.741896e-05
graph25         -6.827483e-42  2.001678e-04
graph26         -6.502523e-42 -2.884338e-04
graph27         -5.453902e-41 -4.059674e-03
graph28         -3.820480e-41 -1.408801e-03
graph29         -1.581303e-39 -2.251752e-02
orbit0           5.525220e-41  4.583154e-03
orbit1          -1.143134e-42 -1.119341e-05
orbit2          -1.464731e-41 -1.076830e-04
orbit3          -1.294759e-40  8.926320e-03
orbit4          -6.057909e-44  9.672052e-07
orbit5          -3.510664e-43 -3.475168e-06
orbit6          -1.145646e-45 -2.290779e-08
orbit7          -5.357383e-41 -4.305883e-03
orbit8          -1.594785e-41 -9.773774e-04
orbit9          -6.734376e-43 -1.565743e-05
orbit10         -6.166410e-43  3.225563e-07
orbit11         -3.168518e-41  2.244431e-02
orbit12         -1.233540e-41 -2.238104e-04
orbit13         -8.730660e-40 -8.005281e-02
orbit14         -1.010479e-39 -9.139718e-02
orbit15         -1.093532e-45  4.506007e-08
orbit16         -6.247393e-45  1.662510e-06
orbit17         -3.795832e-45  8.813118e-08
orbit18         -3.459395e-46 -1.380071e-08
orbit19         -4.665752e-47 -8.675129e-10
orbit20         -4.542555e-46 -1.301832e-08
orbit21         -2.155414e-43  1.926208e-06
orbit22         -1.686521e-48 -3.613666e-11
orbit23         -1.890488e-40 -2.292587e-02
orbit24         -4.122065e-45 -1.393171e-07
orbit25         -2.996035e-45 -4.582143e-08
orbit26         -3.179682e-43  7.100733e-06
orbit27         -3.424903e-44  1.476496e-07
orbit28         -2.127223e-43 -2.909337e-06
orbit29         -3.201478e-44 -2.135037e-07
orbit30         -5.036496e-43  9.776730e-06
orbit31         -3.621586e-46 -8.316310e-09
orbit32         -7.258613e-46 -9.808720e-09
orbit33          2.685387e-40  5.440909e-02
orbit34         -6.609455e-43  3.179123e-05
orbit35         -1.658131e-44 -4.370767e-08
orbit36         -2.225309e-43 -1.025428e-05
orbit37         -1.687210e-44 -4.420237e-07
orbit38         -6.095280e-42 -8.725966e-05
orbit39         -3.615561e-44 -1.145881e-06
orbit40         -1.157130e-44 -1.908635e-07
orbit41         -1.061254e-42 -2.709596e-05
orbit42         -1.031668e-39 -8.471683e-02
orbit43         -3.904299e-43 -6.228502e-06
orbit44         -1.195459e-39 -1.504591e-01
orbit45         -1.484600e-43 -7.883654e-07
orbit46         -3.577485e-43 -1.997664e-05
orbit47         -1.126086e-41 -8.824251e-04
orbit48         -9.444268e-43 -2.883343e-05
orbit49         -4.636083e-43 -3.040939e-05
orbit50         -2.335715e-41 -1.676360e-03
orbit51         -1.160644e-42  3.486127e-05
orbit52         -8.405688e-43  1.263311e-05
orbit53         -2.083775e-41 -1.294884e-03
orbit54         -2.922365e-43 -6.394588e-06
orbit55         -1.411803e-39 -6.198340e-02
orbit56         -8.932381e-43 -3.880797e-05
orbit57         -1.560265e-42 -4.996004e-05
orbit58         -1.062679e-39 -8.022371e-02
orbit59         -1.424590e-42 -4.944119e-05
orbit60         -1.505082e-41 -5.145920e-04
orbit61         -1.408133e-39 -7.738221e-02
orbit62         -6.703341e-42  4.378316e-04
orbit63         -5.444150e-41 -3.091172e-03
orbit64         -3.349312e-41 -2.538092e-03
orbit65         -7.564925e-42 -3.416391e-04
orbit66         -1.774233e-41 -6.687905e-04
orbit67         -1.369609e-39 -3.070789e-02
orbit68         -5.456064e-41 -4.062445e-03
orbit69         -1.932899e-39 -1.053974e-01
orbit70         -3.810289e-41 -1.415357e-03
orbit71         -1.075796e-39 -1.521384e-02
orbit72         -1.581303e-39 -2.246865e-02
AP               3.491537e-39  5.833165e-02
bet              1.826504e-43  6.238328e-06
ecc              1.554865e-39  6.743723e-02
eccrad           9.329193e-39  4.044606e-01
close           -3.272028e-38 -1.839971e-01
constraint      -9.108655e-40 -2.101741e-02
coreness        -9.810263e-41 -2.230644e-03
knn             -1.680356e-42 -1.358127e-05
hubscore        -1.452310e-37 -1.790367e+00
pagerank        -5.284089e-39 -5.293757e-01
trans            1.606731e-39  2.169488e-01
evcent          -1.438265e-37 -1.770731e+00
first            5.525220e-41  4.616701e-03
upto_second     -1.146762e-42 -9.773281e-06
upto_third      -2.559697e-43  2.664575e-06
upto_fourth     -4.440797e-43 -9.020107e-06
upto_fifth      -1.213902e-42 -2.467307e-05
upto_sixth      -3.742066e-43  8.174938e-05
second          -1.147699e-42 -9.789084e-06
third           -2.856580e-43  4.777678e-06
fourth          -1.069775e-43 -1.932015e-05
fifth            4.417058e-43  8.949291e-06
sixth            1.928004e-42  6.149203e-05
ratio1          -1.661538e-42 -1.298046e-05
ratio2          -4.328548e-43 -6.420816e-05
ratio3           1.691007e-42 -1.091649e-03
ratio4           3.806386e-42 -9.585335e-04
ratio5          -1.482200e-42 -1.682615e-04
ratio6           1.309027e-42 -1.693928e-05
selfinter       -2.128022e-39 -2.599953e-01
walktrap_vertex  7.472453e-40  9.570975e-02
bigcom1          4.264617e-40  9.047037e-02
bigcom2         -1.932591e-39 -7.061633e-02
bigcom3         -1.966133e-39 -1.861211e-01
bigcom4         -7.231815e-41  3.916622e-02
bigcom6         -1.931052e-39 -2.755345e-01
bigcom8          8.509530e-39  9.442593e-01
bigcom9         -1.937844e-39 -1.190303e-01
bigcom11        -1.933825e-39 -1.763279e-01
bigcom13        -1.935987e-39 -1.056297e-01
bigcom15        -1.936296e-39 -4.386374e-01
bigcom16        -1.932591e-39 -2.018770e-01
bigcom21        -1.943748e-39 -2.121059e-01
bigcom22        -1.955350e-39 -2.259973e-01
bigcom24        -1.931667e-39 -1.428089e-01
bigcom26        -1.939084e-39 -2.112432e-01
bigcom28        -1.960410e-39 -1.938766e-01
bigcom30        -1.942502e-39 -2.253879e-01
bigcom31        -1.931052e-39 -1.042054e-01
bigcom32        -1.934133e-39 -2.038448e-01
bigcom33        -1.931359e-39 -1.232264e-01
bigcom34        -1.931667e-39 -6.710957e-02
bigcom36        -1.933516e-39 -2.516865e-01
bigcom37        -1.931052e-39 -2.213253e-01
bigcom38        -1.934133e-39 -1.536232e-01
bigcom39        -1.934133e-39 -1.369632e-01
bigcom40         4.170741e-39  4.441668e-01
bigcom43        -1.931975e-39 -1.881940e-01
bigcom44        -1.953144e-39 -1.179630e-01
bigcom46        -1.933516e-39 -1.633974e-01
bigcom47        -1.932591e-39 -1.893572e-01
bigcom49        -1.932899e-39 -1.360663e-01
bigcom50        -1.933208e-39 -2.083414e-01
bigcom51        -1.931667e-39 -1.951227e-01
bigcom52        -1.931359e-39 -2.413988e-01
bigcom54        -1.931667e-39 -3.963349e-01
bigcom56        -1.931667e-39 -2.166095e-01
bigcom62        -1.931359e-39 -2.414132e-01
bigcom66        -1.931975e-39 -1.870064e-01
bigcom68        -1.931667e-39 -1.914486e-01
bigcom69        -1.932591e-39 -1.166720e-01
bigcom71        -1.935368e-39 -2.187020e-01
bigcom72        -1.932283e-39 -1.687045e-01
bigcom73        -1.931667e-39 -1.773710e-01
bigcom74        -1.932283e-39 -2.119781e-01
bigcom75        -1.931052e-39 -1.536760e-01
bigcom76        -1.931975e-39 -1.820365e-01
bigcom77        -1.931667e-39 -2.585951e-01
bigcom79        -1.931667e-39 -2.237912e-01
bigcom80        -1.931359e-39 -2.550952e-01
bigcom82        -1.932283e-39 -3.153956e-01
bigcom83        -1.931359e-39 -1.449953e-01
bigcom84        -1.931359e-39 -2.185334e-01
bigcom85        -1.932591e-39 -2.120830e-01
bigcom87        -1.932283e-39 -1.598469e-01
bigcom89        -1.931359e-39 -1.901352e-01
bigcom91        -1.931359e-39 -2.014504e-01
bigcom92         9.923771e-38  2.407716e+00
bigcom93        -1.931667e-39 -1.138085e-01
bigcom96        -1.931052e-39 -1.929874e-01
bigcom97        -1.932591e-39 -1.981183e-01
bigcom98        -1.931975e-39 -2.197777e-01
bigcom99        -1.931667e-39 -1.730091e-01
bigcom101       -1.932283e-39 -1.716243e-01
bigcom104       -1.933516e-39 -1.033145e-01
bigcom106       -1.931975e-39 -1.944958e-01
bigcom109       -1.931667e-39 -1.716319e-01
bigcom113       -1.932591e-39 -1.637061e-01
bigcom116       -1.934751e-39 -2.610474e-01
bigcom120       -1.931359e-39 -1.668367e-01
bigcom123       -1.931975e-39 -1.270802e-01
bigcom126       -1.931359e-39 -9.811343e-02
bigcom127       -1.931052e-39 -1.600042e-01
bigcom137       -1.931975e-39 -2.522993e-01
bigcom139       -1.931359e-39 -1.779819e-01
bigcom140       -1.931667e-39 -1.690710e-01
bigcom143       -1.931975e-39 -1.630233e-01
bigcom145       -1.931359e-39 -9.200452e-02
bigcom146       -1.931667e-39 -6.309501e-02
bigcom147       -1.931975e-39 -1.478766e-01
bigcom149       -1.930744e-39 -2.739287e-02
bigcom153       -1.932591e-39 -1.826846e-01
bigcom154       -1.933825e-39 -1.475865e-01
bigcom156       -1.931359e-39 -2.377595e-01
bigcom157       -1.931359e-39 -1.238588e-01
bigcom158       -1.931359e-39 -2.541601e-01
bigcom160       -1.931667e-39 -1.602146e-01
bigcom161       -1.931359e-39 -2.219898e-01
bigcom162       -1.931359e-39 -2.420410e-01
bigcom164       -1.931667e-39 -1.505491e-01
bigcom166       -1.932591e-39 -3.071125e-01
bigcom167       -1.933825e-39 -2.066857e-01
bigcom171       -1.930744e-39 -2.557807e-01
bigcom173       -1.931975e-39 -1.193202e-01
bigcom175       -1.931359e-39 -1.402577e-01
bigcom176       -1.931667e-39 -1.661554e-01
bigcom177       -1.931359e-39 -1.193119e-01
bigcom178       -1.931975e-39 -1.859905e-01
bigcom180       -1.931359e-39 -7.009640e-02
bigcom181       -1.932283e-39 -7.252141e-02
bigcom184       -1.931359e-39 -2.534122e-02
bigcom186       -1.931052e-39 -1.704868e-01
bigcom187       -1.931052e-39 -1.356041e-01
bigcom189       -1.931975e-39 -1.548259e-01
bigcom194       -1.931975e-39 -3.343414e-01
bigcom195       -1.931667e-39 -9.276750e-02
bigcom196       -1.931052e-39 -2.890535e-01
bigcom204       -1.932899e-39 -1.082195e-01
bigcom205       -1.931359e-39 -2.386736e-01
bigcom212       -1.931667e-39 -2.638491e-01
bigcom214       -1.931667e-39 -2.020676e-01
bigcom222       -1.931359e-39 -1.290389e-01
bigcom223        0.000000e+00  0.000000e+00
bigcom226       -1.931359e-39 -3.122539e-01
bigcom227       -1.931052e-39 -1.182550e-01
bigcom229       -1.931667e-39 -1.341406e-01
bigcom233       -1.931052e-39 -1.629247e-01
bigcom236       -1.931667e-39 -1.541307e-01
bigcom237       -1.930744e-39 -6.791476e-02
bigcom246       -1.931975e-39 -7.250035e-02
bigcom248       -1.931667e-39 -1.139999e-01
bigcom249       -1.930744e-39 -2.238678e-01
bigcom250       -1.931359e-39 -4.970655e-02
bigcom254       -1.931667e-39 -1.573948e-01
bigcom266       -1.931052e-39 -2.404846e-01
bigcom269       -1.932591e-39 -2.169464e-01
bigcom272       -1.931359e-39 -1.355651e-01
bigcom274       -1.935368e-39 -3.536940e-01
bigcom281       -1.931359e-39 -1.703358e-01
bigcom291       -1.930744e-39 -9.689721e-02
bigcom292       -1.931052e-39 -1.785977e-01
bigcom295       -1.930744e-39 -1.931842e-01
bigcom299       -1.931052e-39 -2.689634e-01
bigcom301       -1.931667e-39 -9.724227e-02
bigcom306       -1.931359e-39 -1.129475e-01
bigcom309       -1.932591e-39 -1.523913e-01
bigcom314       -1.931052e-39 -1.735907e-01
bigcom321       -1.932899e-39 -1.057881e-01
bigcom341       -1.931359e-39 -1.579312e-01
bigcom350       -1.930744e-39 -2.500237e-02
bigcom353       -1.930744e-39 -1.773015e-01
bigcom359       -1.931052e-39 -2.647287e-01
bigcom363       -1.931667e-39 -1.479610e-01
bigcom365       -1.931052e-39 -1.575123e-01
bigcom385       -1.931975e-39 -2.493784e-01
bigcom386       -1.930744e-39 -1.435161e-01
bigcom408       -1.932899e-39 -1.021812e-01
bigcom412       -1.931975e-39 -1.750297e-01
bigcom480       -1.931667e-39 -4.504102e-01
spin_vertex     -2.012239e-39 -2.315770e-01
membership_s1   -5.888947e-40  2.891494e-02
membership_s3   -1.936296e-39 -2.571612e-01
membership_s4   -5.413127e-40 -1.482502e-02
membership_s5   -2.084832e-39 -2.793889e-01
membership_s6   -2.204658e-39 -9.177364e-02
membership_s7    4.312858e-39  3.939959e-01
membership_s8   -1.932591e-39 -1.442229e-01
membership_s9    6.135723e-38  1.590679e+00
membership_s11  -1.933516e-39 -2.818480e-01
membership_s12  -1.932899e-39 -1.681810e-01
membership_s14  -1.931975e-39 -3.359552e-01
membership_s15  -1.964540e-39 -1.625840e-01
membership_s16  -1.933516e-39 -2.347754e-01
membership_s17  -1.932899e-39 -2.524655e-01
membership_s18   2.017609e-38  1.018963e+00
membership_s20  -1.931975e-39 -2.334959e-01
membership_s21  -1.971891e-39 -1.771089e-01
membership_s22  -1.936915e-39 -1.792853e-01
membership_s24  -1.936915e-39 -2.094784e-01
membership_s25  -1.933516e-39 -1.661314e-01
membership_s26  -1.935987e-39 -4.654535e-01
membership_s27   6.155230e-40  1.181993e-01
membership_s28  -1.935368e-39 -2.544861e-01
membership_s30   7.531213e-40  1.517251e-01
membership_s31  -2.047848e-39 -4.020563e-01
membership_s32   9.449513e-40  1.948619e-01
membership_s33  -1.932283e-39 -3.491427e-01
membership_s36  -8.054176e-40 -6.250442e-02
membership_s37   1.204662e-38  8.056458e-01
V1               2.945564e-39  6.021059e-02
V2               3.046206e-39  9.739316e-02
pdi              2.880773e-35  1.510462e+03
adhesion        -7.313753e-44  1.059545e-06
cohesion         1.458779e-43 -2.274670e-06
inner            2.382919e-44 -7.251964e-06
outer            8.673689e-44 -2.172550e-06
ioratio          3.717423e-39  2.956248e-01
comsize          4.290714e-43  1.429823e-05
[1] "Dataset: low_CT Model GBM, run: 7 of 10 2015-06-17 23:08:52"
Iter   TrainDeviance   ValidDeviance   StepSize   Improve
     1        0.0942            -nan     0.0100   -0.0001

[1] "GBM variable coefficients"
                            var      rel.inf
graph1                   graph1 2.411564e+01
graph13                 graph13 2.007654e+01
V2                           V2 2.003856e+01
ecc                         ecc 1.004819e+01
bigcom92               bigcom92 9.913342e+00
membership_s9     membership_s9 9.875312e+00
bet                         bet 5.932419e+00
graph0                   graph0 2.827294e-25
graph3                   graph3 1.723757e-28
graph2                   graph2 0.000000e+00
graph4                   graph4 0.000000e+00
graph5                   graph5 0.000000e+00
graph6                   graph6 0.000000e+00
graph7                   graph7 0.000000e+00
graph8                   graph8 0.000000e+00
graph9                   graph9 0.000000e+00
graph10                 graph10 0.000000e+00
graph11                 graph11 0.000000e+00
graph12                 graph12 0.000000e+00
graph14                 graph14 0.000000e+00
graph15                 graph15 0.000000e+00
graph16                 graph16 0.000000e+00
graph17                 graph17 0.000000e+00
graph18                 graph18 0.000000e+00
graph19                 graph19 0.000000e+00
graph20                 graph20 0.000000e+00
graph21                 graph21 0.000000e+00
graph22                 graph22 0.000000e+00
graph23                 graph23 0.000000e+00
graph24                 graph24 0.000000e+00
graph25                 graph25 0.000000e+00
graph26                 graph26 0.000000e+00
graph27                 graph27 0.000000e+00
graph28                 graph28 0.000000e+00
graph29                 graph29 0.000000e+00
orbit0                   orbit0 0.000000e+00
orbit1                   orbit1 0.000000e+00
orbit2                   orbit2 0.000000e+00
orbit3                   orbit3 0.000000e+00
orbit4                   orbit4 0.000000e+00
orbit5                   orbit5 0.000000e+00
orbit6                   orbit6 0.000000e+00
orbit7                   orbit7 0.000000e+00
orbit8                   orbit8 0.000000e+00
orbit9                   orbit9 0.000000e+00
orbit10                 orbit10 0.000000e+00
orbit11                 orbit11 0.000000e+00
orbit12                 orbit12 0.000000e+00
orbit13                 orbit13 0.000000e+00
orbit14                 orbit14 0.000000e+00
orbit15                 orbit15 0.000000e+00
orbit16                 orbit16 0.000000e+00
orbit17                 orbit17 0.000000e+00
orbit18                 orbit18 0.000000e+00
orbit19                 orbit19 0.000000e+00
orbit20                 orbit20 0.000000e+00
orbit21                 orbit21 0.000000e+00
orbit22                 orbit22 0.000000e+00
orbit23                 orbit23 0.000000e+00
orbit24                 orbit24 0.000000e+00
orbit25                 orbit25 0.000000e+00
orbit26                 orbit26 0.000000e+00
orbit27                 orbit27 0.000000e+00
orbit28                 orbit28 0.000000e+00
orbit29                 orbit29 0.000000e+00
orbit30                 orbit30 0.000000e+00
orbit31                 orbit31 0.000000e+00
orbit32                 orbit32 0.000000e+00
orbit33                 orbit33 0.000000e+00
orbit34                 orbit34 0.000000e+00
orbit35                 orbit35 0.000000e+00
orbit36                 orbit36 0.000000e+00
orbit37                 orbit37 0.000000e+00
orbit38                 orbit38 0.000000e+00
orbit39                 orbit39 0.000000e+00
orbit40                 orbit40 0.000000e+00
orbit41                 orbit41 0.000000e+00
orbit42                 orbit42 0.000000e+00
orbit43                 orbit43 0.000000e+00
orbit44                 orbit44 0.000000e+00
orbit45                 orbit45 0.000000e+00
orbit46                 orbit46 0.000000e+00
orbit47                 orbit47 0.000000e+00
orbit48                 orbit48 0.000000e+00
orbit49                 orbit49 0.000000e+00
orbit50                 orbit50 0.000000e+00
orbit51                 orbit51 0.000000e+00
orbit52                 orbit52 0.000000e+00
orbit53                 orbit53 0.000000e+00
orbit54                 orbit54 0.000000e+00
orbit55                 orbit55 0.000000e+00
orbit56                 orbit56 0.000000e+00
orbit57                 orbit57 0.000000e+00
orbit58                 orbit58 0.000000e+00
orbit59                 orbit59 0.000000e+00
orbit60                 orbit60 0.000000e+00
orbit61                 orbit61 0.000000e+00
orbit62                 orbit62 0.000000e+00
orbit63                 orbit63 0.000000e+00
orbit64                 orbit64 0.000000e+00
orbit65                 orbit65 0.000000e+00
orbit66                 orbit66 0.000000e+00
orbit67                 orbit67 0.000000e+00
orbit68                 orbit68 0.000000e+00
orbit69                 orbit69 0.000000e+00
orbit70                 orbit70 0.000000e+00
orbit71                 orbit71 0.000000e+00
orbit72                 orbit72 0.000000e+00
AP                           AP 0.000000e+00
eccrad                   eccrad 0.000000e+00
close                     close 0.000000e+00
constraint           constraint 0.000000e+00
coreness               coreness 0.000000e+00
knn                         knn 0.000000e+00
hubscore               hubscore 0.000000e+00
pagerank               pagerank 0.000000e+00
trans                     trans 0.000000e+00
evcent                   evcent 0.000000e+00
first                     first 0.000000e+00
upto_second         upto_second 0.000000e+00
upto_third           upto_third 0.000000e+00
upto_fourth         upto_fourth 0.000000e+00
upto_fifth           upto_fifth 0.000000e+00
upto_sixth           upto_sixth 0.000000e+00
second                   second 0.000000e+00
third                     third 0.000000e+00
fourth                   fourth 0.000000e+00
fifth                     fifth 0.000000e+00
sixth                     sixth 0.000000e+00
ratio1                   ratio1 0.000000e+00
ratio2                   ratio2 0.000000e+00
ratio3                   ratio3 0.000000e+00
ratio4                   ratio4 0.000000e+00
ratio5                   ratio5 0.000000e+00
ratio6                   ratio6 0.000000e+00
selfinter             selfinter 0.000000e+00
walktrap_vertex walktrap_vertex 0.000000e+00
bigcom1                 bigcom1 0.000000e+00
bigcom2                 bigcom2 0.000000e+00
bigcom3                 bigcom3 0.000000e+00
bigcom4                 bigcom4 0.000000e+00
bigcom6                 bigcom6 0.000000e+00
bigcom8                 bigcom8 0.000000e+00
bigcom9                 bigcom9 0.000000e+00
bigcom11               bigcom11 0.000000e+00
bigcom13               bigcom13 0.000000e+00
bigcom15               bigcom15 0.000000e+00
bigcom16               bigcom16 0.000000e+00
bigcom21               bigcom21 0.000000e+00
bigcom22               bigcom22 0.000000e+00
bigcom24               bigcom24 0.000000e+00
bigcom26               bigcom26 0.000000e+00
bigcom28               bigcom28 0.000000e+00
bigcom30               bigcom30 0.000000e+00
bigcom31               bigcom31 0.000000e+00
bigcom32               bigcom32 0.000000e+00
bigcom33               bigcom33 0.000000e+00
bigcom34               bigcom34 0.000000e+00
bigcom36               bigcom36 0.000000e+00
bigcom37               bigcom37 0.000000e+00
bigcom38               bigcom38 0.000000e+00
bigcom39               bigcom39 0.000000e+00
bigcom40               bigcom40 0.000000e+00
bigcom43               bigcom43 0.000000e+00
bigcom44               bigcom44 0.000000e+00
bigcom46               bigcom46 0.000000e+00
bigcom47               bigcom47 0.000000e+00
bigcom49               bigcom49 0.000000e+00
bigcom50               bigcom50 0.000000e+00
bigcom51               bigcom51 0.000000e+00
bigcom52               bigcom52 0.000000e+00
bigcom54               bigcom54 0.000000e+00
bigcom56               bigcom56 0.000000e+00
bigcom62               bigcom62 0.000000e+00
bigcom66               bigcom66 0.000000e+00
bigcom68               bigcom68 0.000000e+00
bigcom69               bigcom69 0.000000e+00
bigcom71               bigcom71 0.000000e+00
bigcom72               bigcom72 0.000000e+00
bigcom73               bigcom73 0.000000e+00
bigcom74               bigcom74 0.000000e+00
bigcom75               bigcom75 0.000000e+00
bigcom76               bigcom76 0.000000e+00
bigcom77               bigcom77 0.000000e+00
bigcom79               bigcom79 0.000000e+00
bigcom80               bigcom80 0.000000e+00
bigcom82               bigcom82 0.000000e+00
bigcom83               bigcom83 0.000000e+00
bigcom84               bigcom84 0.000000e+00
bigcom85               bigcom85 0.000000e+00
bigcom87               bigcom87 0.000000e+00
bigcom89               bigcom89 0.000000e+00
bigcom91               bigcom91 0.000000e+00
bigcom93               bigcom93 0.000000e+00
bigcom96               bigcom96 0.000000e+00
bigcom97               bigcom97 0.000000e+00
bigcom98               bigcom98 0.000000e+00
bigcom99               bigcom99 0.000000e+00
bigcom101             bigcom101 0.000000e+00
bigcom104             bigcom104 0.000000e+00
bigcom106             bigcom106 0.000000e+00
bigcom109             bigcom109 0.000000e+00
bigcom113             bigcom113 0.000000e+00
bigcom116             bigcom116 0.000000e+00
bigcom120             bigcom120 0.000000e+00
bigcom123             bigcom123 0.000000e+00
bigcom126             bigcom126 0.000000e+00
bigcom127             bigcom127 0.000000e+00
bigcom137             bigcom137 0.000000e+00
bigcom139             bigcom139 0.000000e+00
bigcom140             bigcom140 0.000000e+00
bigcom143             bigcom143 0.000000e+00
bigcom145             bigcom145 0.000000e+00
bigcom146             bigcom146 0.000000e+00
bigcom147             bigcom147 0.000000e+00
bigcom149             bigcom149 0.000000e+00
bigcom153             bigcom153 0.000000e+00
bigcom154             bigcom154 0.000000e+00
bigcom156             bigcom156 0.000000e+00
bigcom157             bigcom157 0.000000e+00
bigcom158             bigcom158 0.000000e+00
bigcom160             bigcom160 0.000000e+00
bigcom161             bigcom161 0.000000e+00
bigcom162             bigcom162 0.000000e+00
bigcom164             bigcom164 0.000000e+00
bigcom166             bigcom166 0.000000e+00
bigcom167             bigcom167 0.000000e+00
bigcom171             bigcom171 0.000000e+00
bigcom173             bigcom173 0.000000e+00
bigcom175             bigcom175 0.000000e+00
bigcom176             bigcom176 0.000000e+00
bigcom177             bigcom177 0.000000e+00
bigcom178             bigcom178 0.000000e+00
bigcom180             bigcom180 0.000000e+00
bigcom181             bigcom181 0.000000e+00
bigcom184             bigcom184 0.000000e+00
bigcom186             bigcom186 0.000000e+00
bigcom187             bigcom187 0.000000e+00
bigcom189             bigcom189 0.000000e+00
bigcom194             bigcom194 0.000000e+00
bigcom195             bigcom195 0.000000e+00
bigcom196             bigcom196 0.000000e+00
bigcom204             bigcom204 0.000000e+00
bigcom205             bigcom205 0.000000e+00
bigcom212             bigcom212 0.000000e+00
bigcom214             bigcom214 0.000000e+00
bigcom222             bigcom222 0.000000e+00
bigcom223             bigcom223 0.000000e+00
bigcom226             bigcom226 0.000000e+00
bigcom227             bigcom227 0.000000e+00
bigcom229             bigcom229 0.000000e+00
bigcom233             bigcom233 0.000000e+00
bigcom236             bigcom236 0.000000e+00
bigcom237             bigcom237 0.000000e+00
bigcom246             bigcom246 0.000000e+00
bigcom248             bigcom248 0.000000e+00
bigcom249             bigcom249 0.000000e+00
bigcom250             bigcom250 0.000000e+00
bigcom254             bigcom254 0.000000e+00
bigcom266             bigcom266 0.000000e+00
bigcom269             bigcom269 0.000000e+00
bigcom272             bigcom272 0.000000e+00
bigcom274             bigcom274 0.000000e+00
bigcom281             bigcom281 0.000000e+00
bigcom291             bigcom291 0.000000e+00
bigcom292             bigcom292 0.000000e+00
bigcom295             bigcom295 0.000000e+00
bigcom299             bigcom299 0.000000e+00
bigcom301             bigcom301 0.000000e+00
bigcom306             bigcom306 0.000000e+00
bigcom309             bigcom309 0.000000e+00
bigcom314             bigcom314 0.000000e+00
bigcom321             bigcom321 0.000000e+00
bigcom341             bigcom341 0.000000e+00
bigcom350             bigcom350 0.000000e+00
bigcom353             bigcom353 0.000000e+00
bigcom359             bigcom359 0.000000e+00
bigcom363             bigcom363 0.000000e+00
bigcom365             bigcom365 0.000000e+00
bigcom385             bigcom385 0.000000e+00
bigcom386             bigcom386 0.000000e+00
bigcom408             bigcom408 0.000000e+00
bigcom412             bigcom412 0.000000e+00
bigcom480             bigcom480 0.000000e+00
spin_vertex         spin_vertex 0.000000e+00
membership_s1     membership_s1 0.000000e+00
membership_s3     membership_s3 0.000000e+00
membership_s4     membership_s4 0.000000e+00
membership_s5     membership_s5 0.000000e+00
membership_s6     membership_s6 0.000000e+00
membership_s7     membership_s7 0.000000e+00
membership_s8     membership_s8 0.000000e+00
membership_s11   membership_s11 0.000000e+00
membership_s12   membership_s12 0.000000e+00
membership_s14   membership_s14 0.000000e+00
membership_s15   membership_s15 0.000000e+00
membership_s16   membership_s16 0.000000e+00
membership_s17   membership_s17 0.000000e+00
membership_s18   membership_s18 0.000000e+00
membership_s20   membership_s20 0.000000e+00
membership_s21   membership_s21 0.000000e+00
membership_s22   membership_s22 0.000000e+00
membership_s24   membership_s24 0.000000e+00
membership_s25   membership_s25 0.000000e+00
membership_s26   membership_s26 0.000000e+00
membership_s27   membership_s27 0.000000e+00
membership_s28   membership_s28 0.000000e+00
membership_s30   membership_s30 0.000000e+00
membership_s31   membership_s31 0.000000e+00
membership_s32   membership_s32 0.000000e+00
membership_s33   membership_s33 0.000000e+00
membership_s36   membership_s36 0.000000e+00
membership_s37   membership_s37 0.000000e+00
V1                           V1 0.000000e+00
pdi                         pdi 0.000000e+00
adhesion               adhesion 0.000000e+00
cohesion               cohesion 0.000000e+00
inner                     inner 0.000000e+00
outer                     outer 0.000000e+00
ioratio                 ioratio 0.000000e+00
comsize                 comsize 0.000000e+00
[1] "Dataset: low_CT Model RF, run: 7 of 10 2015-06-17 23:08:54"
     |      Out-of-bag   |
Tree |      MSE  %Var(y) |
   1 | 0.003642   163.12 |
   2 | 0.003234   144.86 |
   3 | 0.003861   172.96 |
   4 | 0.003644   163.23 |
   5 | 0.003583   160.49 |
   6 | 0.003519   157.64 |
   7 |  0.00343   153.64 |
   8 | 0.003312   148.36 |
   9 | 0.003158   141.47 |
  10 | 0.002962   132.68 |
  11 | 0.002862   128.18 |
  12 | 0.002852   127.75 |
  13 |  0.00281   125.88 |
  14 | 0.002739   122.67 |
  15 | 0.002722   121.94 |
  16 | 0.002719   121.80 |
  17 | 0.002646   118.54 |
  18 | 0.002608   116.80 |
  19 | 0.002581   115.61 |
  20 | 0.002543   113.91 |
  21 | 0.002519   112.84 |
  22 |   0.0025   111.97 |
  23 | 0.002496   111.79 |
  24 | 0.002486   111.36 |
  25 | 0.002488   111.45 |
  26 | 0.002504   112.16 |
  27 | 0.002491   111.59 |
  28 | 0.002488   111.46 |
  29 | 0.002475   110.86 |
  30 | 0.002469   110.60 |
  31 | 0.002476   110.91 |
  32 | 0.002466   110.47 |
  33 | 0.002462   110.29 |
  34 | 0.002467   110.51 |
  35 | 0.002459   110.13 |
  36 |  0.00246   110.21 |
  37 | 0.002457   110.04 |
  38 | 0.002455   109.96 |
  39 | 0.002451   109.77 |
  40 | 0.002439   109.26 |
  41 | 0.002439   109.26 |
  42 | 0.002434   109.05 |
  43 |  0.00243   108.86 |
  44 | 0.002441   109.33 |
  45 | 0.002436   109.10 |
  46 | 0.002433   108.97 |
  47 | 0.002449   109.70 |
  48 | 0.002453   109.87 |
  49 | 0.002446   109.55 |
  50 | 0.002441   109.32 |
  51 | 0.002437   109.14 |
  52 | 0.002429   108.81 |
  53 | 0.002429   108.81 |
  54 | 0.002428   108.75 |
  55 | 0.002423   108.55 |
  56 | 0.002429   108.79 |
  57 | 0.002431   108.88 |
  58 | 0.002432   108.95 |
  59 |  0.00243   108.83 |
  60 | 0.002426   108.65 |
  61 | 0.002434   109.03 |
  62 | 0.002436   109.10 |
  63 | 0.002432   108.95 |
  64 | 0.002428   108.76 |
  65 | 0.002425   108.62 |
  66 | 0.002425   108.64 |
  67 | 0.002421   108.47 |
  68 | 0.002418   108.32 |
  69 |  0.00242   108.40 |
  70 | 0.002422   108.51 |
  71 | 0.002428   108.74 |
  72 | 0.002432   108.93 |
  73 | 0.002432   108.95 |
  74 | 0.002432   108.94 |
  75 | 0.002434   109.05 |
  76 | 0.002435   109.09 |
  77 | 0.002432   108.93 |
  78 | 0.002432   108.93 |
  79 | 0.002434   109.01 |
  80 | 0.002435   109.05 |
  81 | 0.002437   109.16 |
  82 | 0.002437   109.18 |
  83 | 0.002437   109.15 |
  84 | 0.002437   109.15 |
  85 | 0.002439   109.27 |
  86 | 0.002437   109.17 |
  87 | 0.002438   109.21 |
  88 | 0.002437   109.16 |
  89 | 0.002436   109.14 |
  90 | 0.002431   108.91 |
  91 | 0.002428   108.74 |
  92 | 0.002434   109.04 |
  93 | 0.002437   109.17 |
  94 | 0.002437   109.18 |
  95 | 0.002434   109.04 |
  96 | 0.002435   109.09 |
  97 | 0.002435   109.06 |
  98 | 0.002435   109.05 |
  99 | 0.002432   108.93 |
 100 |  0.00243   108.86 |
[1] "Random Forest variable coefficients"
                      %IncMSE IncNodePurity
graph5           1.429584e-03  3.561889e-02
graph6           4.305067e-04  1.790404e-01
graph7           8.930312e-05  8.162173e-02
graph8           0.000000e+00  1.151965e-21
graph9           2.140376e-03  1.098884e-01
graph10          5.594224e-04  1.029417e-01
graph11          6.040368e-04  4.214726e-02
graph12          4.313753e-03  2.167807e-01
graph13          4.035290e-03  1.661211e-01
graph14          4.284631e-03  9.738205e-02
graph15          8.821850e-04  7.630871e-02
graph16          2.312045e-03  3.316896e-01
graph17          1.722768e-03  6.899010e-02
graph18          1.745520e-05  4.193182e-02
graph19          6.066128e-04  9.068134e-02
graph20          2.229219e-03  1.022954e-01
graph21          1.501922e-03  1.432252e-01
graph22          2.363797e-04  7.223416e-02
graph23          7.279227e-05  3.277970e-02
graph24          8.793021e-05  4.586723e-02
graph25          5.911054e-04  4.089570e-02
graph26          3.919861e-05  2.669349e-03
graph27          0.000000e+00  1.084202e-21
graph28          0.000000e+00  0.000000e+00
graph29          0.000000e+00  0.000000e+00
orbit0          -1.082251e-06  1.944444e-03
orbit1           5.402236e-04  7.163363e-02
orbit2           4.290004e-06  3.362664e-03
orbit3          -4.288165e-06  1.428571e-02
orbit4           8.317243e-04  4.711086e-02
orbit5           1.063893e-03  6.286308e-02
orbit6           1.857838e-04  5.016909e-02
orbit7          -8.630022e-06  2.536688e-02
orbit8           2.651392e-04  3.560582e-02
orbit9           2.236884e-03  1.505610e-01
orbit10          0.000000e+00  1.428571e-02
orbit11         -4.145793e-06  1.577705e-02
orbit12          1.896961e-08  2.303571e-02
orbit13          0.000000e+00  1.287490e-21
orbit14          0.000000e+00  0.000000e+00
orbit15          3.013001e-03  1.202512e-01
orbit16          1.532812e-03  9.882042e-02
orbit17          9.866054e-05  5.317305e-02
orbit18          1.930563e-03  2.087997e-01
orbit19          3.407912e-03  1.161722e-01
orbit20          1.319907e-04  2.480081e-02
orbit21          1.200208e-05  1.314411e-02
orbit22          9.661208e-05  5.319979e-02
orbit23          8.643042e-06  9.230769e-03
orbit24          1.791558e-03  9.580741e-02
orbit25          7.777412e-04  5.281664e-02
orbit26          2.663144e-04  2.257964e-03
orbit27          3.935507e-03  1.881097e-01
orbit28          1.463915e-06  2.424242e-03
orbit29          5.383290e-06  2.222222e-02
orbit30          1.198475e-04  2.193119e-02
orbit31          7.801697e-04  9.768555e-02
orbit32          1.313485e-05  4.394398e-02
orbit33          1.855331e-05  3.668502e-02
orbit34          6.372869e-04  8.135775e-02
orbit35          1.529327e-04  1.331593e-01
orbit36          6.046023e-05  1.026398e-02
orbit37          5.635753e-05  3.337418e-02
orbit38          1.322838e-05  3.188630e-02
orbit39          6.360257e-04  1.030423e-01
orbit40          9.441487e-04  6.729642e-02
orbit41          0.000000e+00  7.203168e-20
orbit42          0.000000e+00  1.897354e-20
orbit43          0.000000e+00  4.703405e-19
orbit44          0.000000e+00  0.000000e+00
orbit45          2.606026e-04  9.477447e-02
orbit46          6.367801e-04  2.048417e-02
orbit47          8.126226e-05  2.649754e-02
orbit48          0.000000e+00  1.175682e-19
orbit49          2.553829e-04  9.293822e-02
orbit50          0.000000e+00  2.980201e-19
orbit51          1.153916e-03  5.058229e-02
orbit52          1.731101e-03  2.089147e-02
orbit53          1.292546e-05  1.784091e-02
orbit54          2.965534e-04  2.656231e-02
orbit55          0.000000e+00  0.000000e+00
orbit56          3.045796e-05  1.867521e-02
orbit57          0.000000e+00  5.421011e-22
orbit58          0.000000e+00  0.000000e+00
orbit59          9.302846e-04  8.016842e-02
orbit60          0.000000e+00  3.388132e-22
orbit61          0.000000e+00  2.710505e-22
orbit62          1.236057e-03  1.315000e-02
orbit63          0.000000e+00  1.488067e-19
orbit64          0.000000e+00  4.391019e-20
orbit65          1.035488e-04  2.628076e-02
orbit66          0.000000e+00  9.540979e-20
orbit67          0.000000e+00  1.355253e-22
orbit68          0.000000e+00  7.819808e-20
orbit69          0.000000e+00  0.000000e+00
orbit70          0.000000e+00  1.355253e-22
orbit71          0.000000e+00  0.000000e+00
orbit72          0.000000e+00  0.000000e+00
AP              -4.389816e-06  6.415995e-04
bet              4.072767e-05  2.551029e-01
ecc              0.000000e+00  3.035766e-19
eccrad           0.000000e+00  4.222967e-19
close            3.402872e-03  9.229524e-02
constraint       2.517327e-04  1.295542e-01
coreness        -2.078794e-06  2.103030e-02
knn              1.888990e-03  2.000561e-01
hubscore         2.293410e-03  1.867449e-01
pagerank         7.483131e-04  1.894033e-01
trans            7.586734e-05  8.733228e-04
evcent           3.189153e-03  1.346441e-01
first            0.000000e+00  5.043573e-19
upto_second      3.002697e-04  1.878811e-01
upto_third       2.827093e-03  1.419055e-01
upto_fourth      6.625220e-03  2.160344e-01
upto_fifth       3.591112e-03  1.377119e-01
upto_sixth       4.985487e-04  7.524918e-02
second           2.240303e-04  8.836883e-02
third            1.970487e-03  1.534046e-01
fourth           1.016276e-03  2.363590e-01
fifth            3.737440e-04  3.083200e-01
sixth            7.216193e-03  1.227484e-01
ratio1           3.575514e-03  1.058261e-01
ratio2           1.848757e-03  2.898465e-01
ratio3           7.989857e-04  8.135249e-02
ratio4           3.170874e-03  1.228940e-01
ratio5           1.036978e-03  3.671252e-01
ratio6           4.169078e-03  3.178156e-01
selfinter        0.000000e+00  6.003770e-20
walktrap_vertex -2.329375e-05  2.273886e-02
bigcom1         -6.034671e-07  2.226606e-02
bigcom2          0.000000e+00  0.000000e+00
bigcom3          0.000000e+00  0.000000e+00
bigcom4          5.221184e-05  2.845264e-02
bigcom6          0.000000e+00  0.000000e+00
bigcom8          6.450815e-05  3.212360e-02
bigcom9          0.000000e+00  0.000000e+00
bigcom11         0.000000e+00  0.000000e+00
bigcom13         0.000000e+00  0.000000e+00
bigcom15         0.000000e+00  0.000000e+00
bigcom16         0.000000e+00  0.000000e+00
bigcom21         0.000000e+00  0.000000e+00
bigcom22         0.000000e+00  0.000000e+00
bigcom24         0.000000e+00  0.000000e+00
bigcom26         0.000000e+00  2.032879e-22
bigcom28         0.000000e+00  1.355253e-22
bigcom30         0.000000e+00  0.000000e+00
bigcom31         0.000000e+00  0.000000e+00
bigcom32         0.000000e+00  0.000000e+00
bigcom33         0.000000e+00  0.000000e+00
bigcom34         0.000000e+00  0.000000e+00
bigcom36         0.000000e+00  0.000000e+00
bigcom37         0.000000e+00  0.000000e+00
bigcom38         0.000000e+00  0.000000e+00
bigcom39         0.000000e+00  0.000000e+00
bigcom40         8.082854e-04  1.379407e-01
bigcom43         0.000000e+00  0.000000e+00
bigcom44         0.000000e+00  6.776264e-23
bigcom46         0.000000e+00  0.000000e+00
bigcom47         0.000000e+00  0.000000e+00
bigcom49         0.000000e+00  0.000000e+00
bigcom50         0.000000e+00  0.000000e+00
bigcom51         0.000000e+00  0.000000e+00
bigcom52         0.000000e+00  0.000000e+00
bigcom54         0.000000e+00  0.000000e+00
bigcom56         0.000000e+00  0.000000e+00
bigcom62         0.000000e+00  0.000000e+00
bigcom66         0.000000e+00  0.000000e+00
bigcom68         0.000000e+00  0.000000e+00
bigcom69         0.000000e+00  6.776264e-23
bigcom71         0.000000e+00  5.421011e-22
bigcom72         0.000000e+00  0.000000e+00
bigcom73         0.000000e+00  0.000000e+00
bigcom74         0.000000e+00  0.000000e+00
bigcom75         0.000000e+00  0.000000e+00
bigcom76         0.000000e+00  0.000000e+00
bigcom77         0.000000e+00  0.000000e+00
bigcom79         0.000000e+00  0.000000e+00
bigcom80         0.000000e+00  0.000000e+00
bigcom82         0.000000e+00  0.000000e+00
bigcom83         0.000000e+00  0.000000e+00
bigcom84         0.000000e+00  0.000000e+00
bigcom85         0.000000e+00  0.000000e+00
bigcom87         0.000000e+00  0.000000e+00
bigcom89         0.000000e+00  0.000000e+00
bigcom91         0.000000e+00  0.000000e+00
bigcom92         4.620349e-05  2.009341e-01
bigcom93         0.000000e+00  0.000000e+00
bigcom96         0.000000e+00  0.000000e+00
bigcom97         0.000000e+00  0.000000e+00
bigcom98         0.000000e+00  0.000000e+00
bigcom99         0.000000e+00  0.000000e+00
bigcom101        0.000000e+00  0.000000e+00
bigcom104        0.000000e+00  0.000000e+00
bigcom106        0.000000e+00  0.000000e+00
bigcom109        0.000000e+00  0.000000e+00
bigcom113        0.000000e+00  0.000000e+00
bigcom116        0.000000e+00  0.000000e+00
bigcom120        0.000000e+00  0.000000e+00
bigcom123        0.000000e+00  0.000000e+00
bigcom126        0.000000e+00  0.000000e+00
bigcom127        0.000000e+00  0.000000e+00
bigcom137        0.000000e+00  0.000000e+00
bigcom139        0.000000e+00  0.000000e+00
bigcom140        0.000000e+00  0.000000e+00
bigcom143        0.000000e+00  0.000000e+00
bigcom145        0.000000e+00  0.000000e+00
bigcom146        0.000000e+00  0.000000e+00
bigcom147        0.000000e+00  0.000000e+00
bigcom149        0.000000e+00  0.000000e+00
bigcom153        0.000000e+00  0.000000e+00
bigcom154        0.000000e+00  0.000000e+00
bigcom156        0.000000e+00  0.000000e+00
bigcom157        0.000000e+00  0.000000e+00
bigcom158        0.000000e+00  0.000000e+00
bigcom160        0.000000e+00  0.000000e+00
bigcom161        0.000000e+00  0.000000e+00
bigcom162        0.000000e+00  0.000000e+00
bigcom164        0.000000e+00  0.000000e+00
bigcom166        0.000000e+00  0.000000e+00
bigcom167        0.000000e+00  0.000000e+00
bigcom171        0.000000e+00  0.000000e+00
bigcom173        0.000000e+00  0.000000e+00
bigcom175        0.000000e+00  0.000000e+00
bigcom176        0.000000e+00  0.000000e+00
bigcom177        0.000000e+00  0.000000e+00
bigcom178        0.000000e+00  0.000000e+00
bigcom180        0.000000e+00  0.000000e+00
bigcom181        0.000000e+00  0.000000e+00
bigcom184        0.000000e+00  0.000000e+00
bigcom186        0.000000e+00  0.000000e+00
bigcom187        0.000000e+00  0.000000e+00
bigcom189        0.000000e+00  0.000000e+00
bigcom194        0.000000e+00  0.000000e+00
bigcom195        0.000000e+00  0.000000e+00
bigcom196        0.000000e+00  0.000000e+00
bigcom204        0.000000e+00  0.000000e+00
bigcom205        0.000000e+00  0.000000e+00
bigcom212        0.000000e+00  0.000000e+00
bigcom214        0.000000e+00  0.000000e+00
bigcom222        0.000000e+00  0.000000e+00
bigcom223        0.000000e+00  0.000000e+00
bigcom226        0.000000e+00  0.000000e+00
bigcom227        0.000000e+00  0.000000e+00
bigcom229        0.000000e+00  0.000000e+00
bigcom233        0.000000e+00  0.000000e+00
bigcom236        0.000000e+00  0.000000e+00
bigcom237        0.000000e+00  0.000000e+00
bigcom246        0.000000e+00  0.000000e+00
bigcom248        0.000000e+00  0.000000e+00
bigcom249        0.000000e+00  0.000000e+00
bigcom250        0.000000e+00  0.000000e+00
bigcom254        0.000000e+00  0.000000e+00
bigcom266        0.000000e+00  0.000000e+00
bigcom269        0.000000e+00  0.000000e+00
bigcom272        0.000000e+00  0.000000e+00
bigcom274        0.000000e+00  0.000000e+00
bigcom281        0.000000e+00  0.000000e+00
bigcom291        0.000000e+00  0.000000e+00
bigcom292        0.000000e+00  0.000000e+00
bigcom295        0.000000e+00  0.000000e+00
bigcom299        0.000000e+00  0.000000e+00
bigcom301        0.000000e+00  0.000000e+00
bigcom306        0.000000e+00  0.000000e+00
bigcom309        0.000000e+00  0.000000e+00
bigcom314        0.000000e+00  0.000000e+00
bigcom321        0.000000e+00  0.000000e+00
bigcom341        0.000000e+00  0.000000e+00
bigcom350        0.000000e+00  0.000000e+00
bigcom353        0.000000e+00  1.355253e-22
bigcom359        0.000000e+00  0.000000e+00
bigcom363        0.000000e+00  0.000000e+00
bigcom365        0.000000e+00  0.000000e+00
bigcom385        0.000000e+00  0.000000e+00
bigcom386        0.000000e+00  0.000000e+00
bigcom408        0.000000e+00  0.000000e+00
bigcom412        0.000000e+00  0.000000e+00
bigcom480        0.000000e+00  0.000000e+00
spin_vertex      7.139602e-05  3.781085e-02
membership_s1   -8.252641e-07  2.000000e-03
membership_s3    0.000000e+00  0.000000e+00
membership_s4    4.387095e-06  1.345411e-02
membership_s5    0.000000e+00  2.710505e-22
membership_s6    0.000000e+00  1.176359e-19
membership_s7    1.366156e-04  8.151522e-02
membership_s8    0.000000e+00  0.000000e+00
membership_s9    4.345491e-06  8.591058e-02
membership_s11   0.000000e+00  0.000000e+00
membership_s12   0.000000e+00  0.000000e+00
membership_s14   0.000000e+00  1.355253e-22
membership_s15   0.000000e+00  4.065758e-22
membership_s16   0.000000e+00  1.355253e-22
membership_s17   0.000000e+00  0.000000e+00
membership_s18   2.507825e-04  2.129535e-01
membership_s20   0.000000e+00  0.000000e+00
membership_s21  -2.032182e-05  9.927874e-02
membership_s22   0.000000e+00  0.000000e+00
membership_s24   0.000000e+00  0.000000e+00
membership_s25   0.000000e+00  5.421011e-22
membership_s26   0.000000e+00  0.000000e+00
membership_s27  -1.600609e-07  5.450303e-02
membership_s28   0.000000e+00  0.000000e+00
membership_s30   1.867750e-04  5.334030e-02
membership_s31   0.000000e+00  3.754050e-20
membership_s32   9.646863e-06  1.069885e-02
membership_s33   0.000000e+00  0.000000e+00
membership_s36   1.511412e-04  7.839934e-02
membership_s37   4.253689e-06  2.543000e-01
V1               9.455541e-04  1.443002e-01
V2               8.926290e-04  3.843944e-01
pdi              1.054995e-06  4.620578e-02
adhesion         3.598842e-03  2.271314e-01
cohesion         4.289184e-03  3.942504e-01
inner            1.670191e-03  1.997742e-01
outer            5.213400e-04  2.829396e-01
ioratio          1.800038e-03  3.048580e-01
comsize          1.578570e-03  3.065788e-01
[1] "Dataset: low_CT Model GLM, run: 7 of 10 2015-06-17 23:09:53"
[1] "glmnet variable coefficients"
                         [,1]          [,2]
(Intercept)     -6.100159e+00 -7.552153e+00
graph0          -9.854552e-41 -2.513331e-03
graph1          -1.320684e-42 -8.088955e-06
graph2          -2.753299e-40  1.136923e-02
graph3          -6.756118e-44  5.534575e-07
graph4          -1.342135e-45 -2.454848e-08
graph5          -1.107350e-41  2.060741e-04
graph6          -5.805152e-43 -1.133747e-05
graph7          -1.495036e-41 -3.280031e-04
graph8          -1.096890e-39 -6.851649e-02
graph9          -1.127549e-45  3.685740e-08
graph10         -5.327103e-47 -9.195113e-10
graph11         -1.978466e-48 -3.961258e-11
graph12         -3.724610e-45 -1.158316e-07
graph13         -2.676210e-44  2.640205e-08
graph14         -3.696919e-46 -7.553367e-09
graph15         -9.017549e-43  1.073189e-05
graph16         -1.294675e-44 -9.975318e-08
graph17         -1.956290e-44 -5.171193e-07
graph18         -4.736616e-43 -4.743406e-06
graph19         -1.607792e-43 -2.375929e-06
graph20         -2.438809e-43  3.943013e-07
graph21         -8.954251e-43  1.859050e-05
graph22         -3.329364e-43 -7.574141e-06
graph23         -1.059910e-42 -4.132364e-05
graph24         -1.591385e-42 -4.882264e-05
graph25         -7.086783e-42  3.250896e-05
graph26         -6.905109e-42 -2.684705e-04
graph27         -6.359376e-41 -4.258710e-03
graph28         -4.013107e-41 -1.099200e-03
graph29         -1.885924e-39 -2.889341e-02
orbit0          -9.854552e-41 -2.525600e-03
orbit1          -1.320870e-42 -8.102603e-06
orbit2          -8.065998e-41 -3.510796e-03
orbit3          -2.753299e-40  1.136739e-02
orbit4          -7.358343e-44  7.320018e-07
orbit5          -4.376148e-43 -5.629073e-06
orbit6          -1.342133e-45 -2.457013e-08
orbit7          -1.174474e-40 -6.232810e-03
orbit8          -1.107350e-41  2.062710e-04
orbit9          -8.062650e-43 -1.896510e-05
orbit10         -7.570967e-43  2.112423e-06
orbit11         -1.317653e-40  2.544534e-02
orbit12         -1.485475e-41 -3.063510e-04
orbit13         -9.744832e-40 -8.363000e-02
orbit14         -1.096890e-39 -6.850736e-02
orbit15         -1.343515e-45  4.518364e-08
orbit16         -1.199114e-44  1.422073e-06
orbit17         -4.641548e-45  4.110256e-08
orbit18         -3.581676e-46 -8.562098e-09
orbit19         -5.465693e-47 -9.083910e-10
orbit20         -5.304325e-46 -1.299620e-08
orbit21         -2.936172e-43 -1.526813e-07
orbit22         -1.978466e-48 -3.962050e-11
orbit23         -2.882213e-40 -1.607120e-02
orbit24         -4.861141e-45 -1.617675e-07
orbit25         -3.563164e-45 -4.732387e-08
orbit26         -4.056315e-43  8.413344e-06
orbit27         -4.143609e-44  9.736106e-08
orbit28         -2.679806e-43 -3.867781e-06
orbit29         -4.284576e-44  1.213102e-07
orbit30         -6.659845e-43  8.784998e-06
orbit31         -4.254867e-46 -9.059615e-09
orbit32         -8.508117e-46 -9.956167e-09
orbit33          1.512620e-40  7.230255e-02
orbit34         -9.017549e-43  1.068974e-05
orbit35         -2.010924e-44 -1.335299e-07
orbit36         -2.154564e-43 -5.308302e-06
orbit37         -1.742519e-44 -1.833225e-07
orbit38         -7.880350e-42 -5.494537e-04
orbit39         -4.307566e-44 -1.290645e-06
orbit40         -1.346297e-44 -2.208275e-07
orbit41         -1.230914e-42 -2.805597e-05
orbit42         -1.191446e-39 -1.014154e-01
orbit43         -4.736527e-43 -4.731574e-06
orbit44         -1.347483e-39 -1.948030e-01
orbit45         -1.842948e-43 -1.732823e-06
orbit46         -4.100493e-43 -2.226815e-05
orbit47         -1.340682e-41 -9.466929e-04
orbit48         -1.041951e-42 -2.787051e-05
orbit49         -2.431575e-43  7.073263e-07
orbit50         -3.240244e-41 -3.330504e-03
orbit51         -1.373414e-42  2.542257e-05
orbit52         -1.087981e-42  3.241210e-05
orbit53         -2.585982e-41 -1.819803e-03
orbit54         -3.329273e-43 -7.564824e-06
orbit55         -1.466767e-39 -8.678938e-02
orbit56         -1.085200e-42 -4.260619e-05
orbit57         -1.803020e-42 -4.517054e-05
orbit58         -1.216615e-39 -8.629689e-02
orbit59         -1.665721e-42 -5.106527e-05
orbit60         -1.659194e-41 -5.019973e-04
orbit61         -1.701785e-39 -8.377505e-02
orbit62         -6.548459e-42  2.487193e-04
orbit63         -7.244786e-41 -5.136544e-03
orbit64         -3.773088e-41 -2.510109e-03
orbit65         -8.250496e-42 -3.342972e-04
orbit66         -1.739318e-41 -4.508591e-04
orbit67         -1.542572e-39 -3.272306e-02
orbit68         -6.361424e-41 -4.264712e-03
orbit69         -2.264075e-39 -8.238264e-02
orbit70         -4.011677e-41 -1.104355e-03
orbit71         -1.061465e-39 -1.581522e-02
orbit72         -1.885924e-39 -2.882178e-02
AP               3.068230e-39  2.945795e-02
bet              1.605487e-43  6.490549e-06
ecc              1.582708e-39  3.971186e-02
eccrad           9.496251e-39  2.382485e-01
close           -3.702993e-38 -3.108718e-01
constraint      -4.015959e-40 -3.868208e-03
coreness        -2.430369e-40 -9.879936e-03
knn             -1.881801e-42 -1.208262e-05
hubscore        -1.718013e-37 -2.035156e+00
pagerank        -6.210399e-39 -5.464782e-01
trans            1.135051e-39  1.832326e-01
evcent          -1.700907e-37 -2.000332e+00
first           -9.854552e-41 -2.490527e-03
upto_second     -1.341849e-42 -9.107709e-06
upto_third      -3.048255e-43  8.281511e-07
upto_fourth     -4.758978e-43 -1.018917e-05
upto_fifth      -1.212781e-42 -2.821850e-05
upto_sixth      -4.078327e-43  8.912723e-05
second          -1.342309e-42 -9.075633e-06
third           -3.424795e-43  2.016427e-06
fourth          -4.331556e-44 -1.708977e-05
fifth            4.959900e-43  1.002300e-05
sixth            1.896960e-42  6.488149e-05
ratio1          -1.880471e-42 -1.559775e-05
ratio2          -1.267589e-42 -2.446241e-04
ratio3           2.025261e-42 -1.241673e-03
ratio4           3.243062e-42 -9.856799e-04
ratio5          -1.844371e-42 -1.472783e-04
ratio6           1.263571e-42 -2.982005e-05
selfinter       -2.487934e-39 -2.766425e-01
walktrap_vertex  1.101172e-39  1.478367e-01
bigcom1          8.970609e-41  8.596124e-02
bigcom2         -2.261541e-39 -2.229954e-01
bigcom3         -2.300539e-39 -2.109147e-01
bigcom4          7.395302e-40  1.184520e-01
bigcom6         -2.260818e-39 -2.631878e-01
bigcom8          8.390525e-39  8.810917e-01
bigcom9         -2.270983e-39 -2.185665e-01
bigcom11        -2.263713e-39 -1.855907e-01
bigcom13        -2.266252e-39 -9.662153e-02
bigcom15        -2.267706e-39 -4.257527e-01
bigcom16        -2.262264e-39 -2.086837e-01
bigcom21        -2.276101e-39 -2.243158e-01
bigcom22        -2.291221e-39 -2.429302e-01
bigcom24        -2.261179e-39 -1.587282e-01
bigcom26        -2.269890e-39 -2.591480e-01
bigcom28        -2.296430e-39 -2.160381e-01
bigcom30        -2.273174e-39 -2.432685e-01
bigcom31        -2.260456e-39 -2.995766e-02
bigcom32        -2.264438e-39 -2.259098e-01
bigcom33        -2.260456e-39 -2.224836e-01
bigcom34        -2.261179e-39 -1.015503e-01
bigcom36        -2.262988e-39 -2.513821e-01
bigcom37        -2.261179e-39 -2.115321e-01
bigcom38        -2.264438e-39 -3.629518e-01
bigcom39        -2.264075e-39 -1.629067e-01
bigcom40         3.840222e-39  4.315598e-01
bigcom43        -2.262264e-39 -1.925086e-01
bigcom44        -2.287144e-39 -1.627524e-01
bigcom46        -2.263713e-39 -1.791542e-01
bigcom47        -2.262626e-39 -1.835287e-01
bigcom49        -2.262626e-39 -1.326105e-01
bigcom50        -2.263351e-39 -2.543048e-01
bigcom51        -2.261541e-39 -1.824555e-01
bigcom52        -2.260818e-39 -3.647096e-01
bigcom54        -2.261541e-39 -3.984578e-01
bigcom56        -2.261902e-39 -2.278466e-01
bigcom62        -2.261179e-39 -2.859433e-01
bigcom66        -2.261179e-39 -2.076015e-01
bigcom68        -2.260818e-39 -2.377914e-01
bigcom69        -2.263351e-39 -2.365975e-01
bigcom71        -2.265163e-39 -1.986154e-01
bigcom72        -2.261902e-39 -2.558704e-01
bigcom73        -2.261541e-39 -2.177628e-01
bigcom74        -2.262264e-39 -2.575330e-01
bigcom75        -2.260818e-39 -1.701837e-01
bigcom76        -2.260818e-39 -1.959922e-01
bigcom77        -2.261179e-39 -2.852696e-01
bigcom79        -2.261179e-39 -2.895197e-01
bigcom80        -2.261541e-39 -2.642280e-01
bigcom82        -2.262264e-39 -3.203312e-01
bigcom83        -2.261179e-39 -1.743178e-01
bigcom84        -2.261179e-39 -2.357144e-01
bigcom85        -2.262626e-39 -2.243051e-01
bigcom87        -2.262264e-39 -1.939464e-01
bigcom89        -2.261541e-39 -1.935940e-01
bigcom91        -2.261179e-39 -2.581298e-01
bigcom92         8.972501e-38  2.170547e+00
bigcom93        -2.261541e-39 -1.277345e-01
bigcom96        -2.260818e-39 -2.756016e-01
bigcom97        -2.262988e-39 -2.489397e-01
bigcom98        -2.261902e-39 -2.372108e-01
bigcom99        -2.261902e-39 -5.507456e-01
bigcom101       -2.262626e-39 -1.621146e-01
bigcom104       -2.263351e-39 -1.117637e-01
bigcom106       -2.261902e-39 -2.123872e-01
bigcom109       -2.261902e-39 -1.419435e-01
bigcom113       -2.262264e-39 -1.749891e-01
bigcom116       -2.264075e-39 -2.851841e-01
bigcom120       -2.261179e-39 -1.840460e-01
bigcom123       -2.261902e-39 -1.260553e-01
bigcom126       -2.261179e-39 -1.275617e-01
bigcom127       -2.260818e-39 -1.876055e-01
bigcom137       -2.261902e-39 -3.025829e-01
bigcom139       -2.261179e-39 -1.996551e-01
bigcom140       -2.261179e-39 -1.484960e-01
bigcom143       -2.261902e-39 -1.968914e-01
bigcom145       -2.260818e-39 -8.513762e-02
bigcom146       -2.261541e-39 -7.633117e-02
bigcom147       -2.261902e-39 -1.638620e-01
bigcom149       -2.260456e-39 -2.661219e-02
bigcom153       -2.262626e-39 -2.177867e-01
bigcom154       -2.264075e-39 -1.729108e-01
bigcom156       -2.261179e-39 -2.263936e-01
bigcom157       -2.261179e-39 -1.351756e-01
bigcom158       -2.261179e-39 -5.273231e-01
bigcom160       -2.261902e-39 -1.501386e-01
bigcom161       -2.261179e-39 -2.211429e-01
bigcom162       -2.261179e-39 -2.891163e-01
bigcom164       -2.261179e-39 -1.832712e-01
bigcom166       -2.262988e-39 -3.248367e-01
bigcom167       -2.263713e-39 -2.211430e-01
bigcom171       -2.260456e-39 -3.669098e-01
bigcom173       -2.261541e-39 -1.199651e-01
bigcom175       -2.261179e-39 -1.751416e-01
bigcom176       -2.261541e-39 -1.563167e-01
bigcom177       -2.261179e-39 -1.267171e-01
bigcom178       -2.261902e-39 -2.598197e-01
bigcom180       -2.261179e-39 -7.812344e-02
bigcom181       -2.261902e-39 -9.853137e-02
bigcom184       -2.260456e-39 -1.867959e-02
bigcom186       -2.261179e-39 -3.004418e-01
bigcom187       -2.261179e-39 -2.090917e-01
bigcom189       -2.262264e-39 -4.825715e-01
bigcom194       -2.261541e-39 -3.267735e-01
bigcom195       -2.261541e-39 -1.143942e-01
bigcom196       -2.260456e-39 -2.824537e-01
bigcom204       -2.263351e-39 -1.111637e-01
bigcom205       -2.261541e-39 -2.642287e-01
bigcom212       -2.261541e-39 -2.575096e-01
bigcom214       -2.262264e-39 -2.144975e-01
bigcom222       -2.261179e-39 -1.462615e-01
bigcom223        0.000000e+00  0.000000e+00
bigcom226       -2.261179e-39 -3.017132e-01
bigcom227       -2.261179e-39 -1.357184e-01
bigcom229       -2.261179e-39 -1.612755e-01
bigcom233       -2.260818e-39 -1.868355e-01
bigcom236       -2.261541e-39 -1.736041e-01
bigcom237       -2.260456e-39 -7.681215e-02
bigcom246       -2.261541e-39 -8.450817e-02
bigcom248       -2.262264e-39 -1.119303e-01
bigcom249       -2.260818e-39 -2.413684e-01
bigcom250       -2.260818e-39 -5.338786e-02
bigcom254       -2.261541e-39 -1.660570e-01
bigcom266       -2.260818e-39 -2.435743e-01
bigcom269       -2.262264e-39 -2.813630e-01
bigcom272       -2.261179e-39 -1.445094e-01
bigcom274       -2.265163e-39 -4.905809e-01
bigcom281       -2.260818e-39 -1.677897e-01
bigcom291       -2.260456e-39 -1.171724e-01
bigcom292       -2.260818e-39 -2.439263e-01
bigcom295       -2.260456e-39 -1.971757e-01
bigcom299       -2.260818e-39 -2.554080e-01
bigcom301       -2.261902e-39 -1.168296e-01
bigcom306       -2.261541e-39 -1.069070e-01
bigcom309       -2.262626e-39 -2.338301e-01
bigcom314       -2.260818e-39 -2.226527e-01
bigcom321       -2.263713e-39 -1.337276e-01
bigcom341       -2.261179e-39 -1.731146e-01
bigcom350       -2.260818e-39 -4.669085e-02
bigcom353       -2.261179e-39 -1.800329e-01
bigcom359       -2.261179e-39 -2.480806e-01
bigcom363       -2.261179e-39 -1.791953e-01
bigcom365       -2.260818e-39 -1.664827e-01
bigcom385       -2.261541e-39 -3.150918e-01
bigcom386       -2.260818e-39 -9.241172e-02
bigcom408       -2.262988e-39 -1.412095e-01
bigcom412       -2.261179e-39 -2.806474e-01
bigcom480       -2.261902e-39 -4.099543e-01
spin_vertex     -5.783317e-40 -7.190356e-02
membership_s1   -9.804581e-40 -6.037905e-03
membership_s3   -2.267342e-39 -2.662960e-01
membership_s4   -9.125346e-40 -5.793720e-02
membership_s5   -2.438175e-39 -2.933342e-01
membership_s6   -2.589054e-39 -1.117410e-01
membership_s7    3.929081e-39  3.361407e-01
membership_s8   -2.264075e-39 -1.934677e-01
membership_s9    6.102727e-38  1.543096e+00
membership_s11  -2.262626e-39 -2.895280e-01
membership_s12  -2.262988e-39 -1.913518e-01
membership_s14  -2.261902e-39 -3.185647e-01
membership_s15  -2.301288e-39 -1.977508e-01
membership_s16  -2.264075e-39 -2.552863e-01
membership_s17  -2.262626e-39 -2.507318e-01
membership_s18   2.193718e-38  1.039755e+00
membership_s20  -2.262264e-39 -2.549816e-01
membership_s21   5.687402e-39  5.077606e-01
membership_s22  -2.266979e-39 -1.991996e-01
membership_s24  -2.266616e-39 -2.346720e-01
membership_s25  -2.263713e-39 -1.927142e-01
membership_s26  -2.265526e-39 -5.464734e-01
membership_s27   3.034966e-40  6.737551e-02
membership_s28  -2.265889e-39 -2.780781e-01
membership_s30   1.904997e-39  2.329339e-01
membership_s31  -2.394415e-39 -3.930514e-01
membership_s32   6.458434e-40  1.782052e-01
membership_s33  -2.261902e-39 -3.532592e-01
membership_s36  -1.189169e-39 -9.741991e-02
membership_s37   1.190609e-38  7.700011e-01
V1               3.440714e-39  6.907568e-02
V2               3.663701e-39  1.140441e-01
pdi              2.805174e-35  1.587731e+03
adhesion        -7.828717e-44  2.512112e-06
cohesion         1.554139e-43 -5.387590e-06
inner            2.046588e-44 -9.120136e-06
outer            1.071560e-43 -8.665255e-07
ioratio          4.863926e-39  4.196109e-01
comsize          4.791317e-43  1.087584e-05
[1] "Dataset: low_CT Model GBM, run: 8 of 10 2015-06-17 23:11:13"
Iter   TrainDeviance   ValidDeviance   StepSize   Improve
     1        0.0874            -nan     0.0100   -0.0002

[1] "GBM variable coefficients"
                            var      rel.inf
outer                     outer 5.342571e+01
ratio6                   ratio6 2.578101e+01
graph15                 graph15 1.001732e+01
membership_s9     membership_s9 9.921241e+00
orbit16                 orbit16 8.547133e-01
graph3                   graph3 1.441485e-28
graph1                   graph1 9.928222e-29
graph4                   graph4 6.672621e-29
graph0                   graph0 0.000000e+00
graph2                   graph2 0.000000e+00
graph5                   graph5 0.000000e+00
graph6                   graph6 0.000000e+00
graph7                   graph7 0.000000e+00
graph8                   graph8 0.000000e+00
graph9                   graph9 0.000000e+00
graph10                 graph10 0.000000e+00
graph11                 graph11 0.000000e+00
graph12                 graph12 0.000000e+00
graph13                 graph13 0.000000e+00
graph14                 graph14 0.000000e+00
graph16                 graph16 0.000000e+00
graph17                 graph17 0.000000e+00
graph18                 graph18 0.000000e+00
graph19                 graph19 0.000000e+00
graph20                 graph20 0.000000e+00
graph21                 graph21 0.000000e+00
graph22                 graph22 0.000000e+00
graph23                 graph23 0.000000e+00
graph24                 graph24 0.000000e+00
graph25                 graph25 0.000000e+00
graph26                 graph26 0.000000e+00
graph27                 graph27 0.000000e+00
graph28                 graph28 0.000000e+00
graph29                 graph29 0.000000e+00
orbit0                   orbit0 0.000000e+00
orbit1                   orbit1 0.000000e+00
orbit2                   orbit2 0.000000e+00
orbit3                   orbit3 0.000000e+00
orbit4                   orbit4 0.000000e+00
orbit5                   orbit5 0.000000e+00
orbit6                   orbit6 0.000000e+00
orbit7                   orbit7 0.000000e+00
orbit8                   orbit8 0.000000e+00
orbit9                   orbit9 0.000000e+00
orbit10                 orbit10 0.000000e+00
orbit11                 orbit11 0.000000e+00
orbit12                 orbit12 0.000000e+00
orbit13                 orbit13 0.000000e+00
orbit14                 orbit14 0.000000e+00
orbit15                 orbit15 0.000000e+00
orbit17                 orbit17 0.000000e+00
orbit18                 orbit18 0.000000e+00
orbit19                 orbit19 0.000000e+00
orbit20                 orbit20 0.000000e+00
orbit21                 orbit21 0.000000e+00
orbit22                 orbit22 0.000000e+00
orbit23                 orbit23 0.000000e+00
orbit24                 orbit24 0.000000e+00
orbit25                 orbit25 0.000000e+00
orbit26                 orbit26 0.000000e+00
orbit27                 orbit27 0.000000e+00
orbit28                 orbit28 0.000000e+00
orbit29                 orbit29 0.000000e+00
orbit30                 orbit30 0.000000e+00
orbit31                 orbit31 0.000000e+00
orbit32                 orbit32 0.000000e+00
orbit33                 orbit33 0.000000e+00
orbit34                 orbit34 0.000000e+00
orbit35                 orbit35 0.000000e+00
orbit36                 orbit36 0.000000e+00
orbit37                 orbit37 0.000000e+00
orbit38                 orbit38 0.000000e+00
orbit39                 orbit39 0.000000e+00
orbit40                 orbit40 0.000000e+00
orbit41                 orbit41 0.000000e+00
orbit42                 orbit42 0.000000e+00
orbit43                 orbit43 0.000000e+00
orbit44                 orbit44 0.000000e+00
orbit45                 orbit45 0.000000e+00
orbit46                 orbit46 0.000000e+00
orbit47                 orbit47 0.000000e+00
orbit48                 orbit48 0.000000e+00
orbit49                 orbit49 0.000000e+00
orbit50                 orbit50 0.000000e+00
orbit51                 orbit51 0.000000e+00
orbit52                 orbit52 0.000000e+00
orbit53                 orbit53 0.000000e+00
orbit54                 orbit54 0.000000e+00
orbit55                 orbit55 0.000000e+00
orbit56                 orbit56 0.000000e+00
orbit57                 orbit57 0.000000e+00
orbit58                 orbit58 0.000000e+00
orbit59                 orbit59 0.000000e+00
orbit60                 orbit60 0.000000e+00
orbit61                 orbit61 0.000000e+00
orbit62                 orbit62 0.000000e+00
orbit63                 orbit63 0.000000e+00
orbit64                 orbit64 0.000000e+00
orbit65                 orbit65 0.000000e+00
orbit66                 orbit66 0.000000e+00
orbit67                 orbit67 0.000000e+00
orbit68                 orbit68 0.000000e+00
orbit69                 orbit69 0.000000e+00
orbit70                 orbit70 0.000000e+00
orbit71                 orbit71 0.000000e+00
orbit72                 orbit72 0.000000e+00
AP                           AP 0.000000e+00
bet                         bet 0.000000e+00
ecc                         ecc 0.000000e+00
eccrad                   eccrad 0.000000e+00
close                     close 0.000000e+00
constraint           constraint 0.000000e+00
coreness               coreness 0.000000e+00
knn                         knn 0.000000e+00
hubscore               hubscore 0.000000e+00
pagerank               pagerank 0.000000e+00
trans                     trans 0.000000e+00
evcent                   evcent 0.000000e+00
first                     first 0.000000e+00
upto_second         upto_second 0.000000e+00
upto_third           upto_third 0.000000e+00
upto_fourth         upto_fourth 0.000000e+00
upto_fifth           upto_fifth 0.000000e+00
upto_sixth           upto_sixth 0.000000e+00
second                   second 0.000000e+00
third                     third 0.000000e+00
fourth                   fourth 0.000000e+00
fifth                     fifth 0.000000e+00
sixth                     sixth 0.000000e+00
ratio1                   ratio1 0.000000e+00
ratio2                   ratio2 0.000000e+00
ratio3                   ratio3 0.000000e+00
ratio4                   ratio4 0.000000e+00
ratio5                   ratio5 0.000000e+00
selfinter             selfinter 0.000000e+00
walktrap_vertex walktrap_vertex 0.000000e+00
bigcom1                 bigcom1 0.000000e+00
bigcom2                 bigcom2 0.000000e+00
bigcom3                 bigcom3 0.000000e+00
bigcom4                 bigcom4 0.000000e+00
bigcom6                 bigcom6 0.000000e+00
bigcom8                 bigcom8 0.000000e+00
bigcom9                 bigcom9 0.000000e+00
bigcom11               bigcom11 0.000000e+00
bigcom13               bigcom13 0.000000e+00
bigcom15               bigcom15 0.000000e+00
bigcom16               bigcom16 0.000000e+00
bigcom21               bigcom21 0.000000e+00
bigcom22               bigcom22 0.000000e+00
bigcom24               bigcom24 0.000000e+00
bigcom26               bigcom26 0.000000e+00
bigcom28               bigcom28 0.000000e+00
bigcom30               bigcom30 0.000000e+00
bigcom31               bigcom31 0.000000e+00
bigcom32               bigcom32 0.000000e+00
bigcom33               bigcom33 0.000000e+00
bigcom34               bigcom34 0.000000e+00
bigcom36               bigcom36 0.000000e+00
bigcom37               bigcom37 0.000000e+00
bigcom38               bigcom38 0.000000e+00
bigcom39               bigcom39 0.000000e+00
bigcom40               bigcom40 0.000000e+00
bigcom43               bigcom43 0.000000e+00
bigcom44               bigcom44 0.000000e+00
bigcom46               bigcom46 0.000000e+00
bigcom47               bigcom47 0.000000e+00
bigcom49               bigcom49 0.000000e+00
bigcom50               bigcom50 0.000000e+00
bigcom51               bigcom51 0.000000e+00
bigcom52               bigcom52 0.000000e+00
bigcom54               bigcom54 0.000000e+00
bigcom56               bigcom56 0.000000e+00
bigcom62               bigcom62 0.000000e+00
bigcom66               bigcom66 0.000000e+00
bigcom68               bigcom68 0.000000e+00
bigcom69               bigcom69 0.000000e+00
bigcom71               bigcom71 0.000000e+00
bigcom72               bigcom72 0.000000e+00
bigcom73               bigcom73 0.000000e+00
bigcom74               bigcom74 0.000000e+00
bigcom75               bigcom75 0.000000e+00
bigcom76               bigcom76 0.000000e+00
bigcom77               bigcom77 0.000000e+00
bigcom79               bigcom79 0.000000e+00
bigcom80               bigcom80 0.000000e+00
bigcom82               bigcom82 0.000000e+00
bigcom83               bigcom83 0.000000e+00
bigcom84               bigcom84 0.000000e+00
bigcom85               bigcom85 0.000000e+00
bigcom87               bigcom87 0.000000e+00
bigcom89               bigcom89 0.000000e+00
bigcom91               bigcom91 0.000000e+00
bigcom92               bigcom92 0.000000e+00
bigcom93               bigcom93 0.000000e+00
bigcom96               bigcom96 0.000000e+00
bigcom97               bigcom97 0.000000e+00
bigcom98               bigcom98 0.000000e+00
bigcom99               bigcom99 0.000000e+00
bigcom101             bigcom101 0.000000e+00
bigcom104             bigcom104 0.000000e+00
bigcom106             bigcom106 0.000000e+00
bigcom109             bigcom109 0.000000e+00
bigcom113             bigcom113 0.000000e+00
bigcom116             bigcom116 0.000000e+00
bigcom120             bigcom120 0.000000e+00
bigcom123             bigcom123 0.000000e+00
bigcom126             bigcom126 0.000000e+00
bigcom127             bigcom127 0.000000e+00
bigcom137             bigcom137 0.000000e+00
bigcom139             bigcom139 0.000000e+00
bigcom140             bigcom140 0.000000e+00
bigcom143             bigcom143 0.000000e+00
bigcom145             bigcom145 0.000000e+00
bigcom146             bigcom146 0.000000e+00
bigcom147             bigcom147 0.000000e+00
bigcom149             bigcom149 0.000000e+00
bigcom153             bigcom153 0.000000e+00
bigcom154             bigcom154 0.000000e+00
bigcom156             bigcom156 0.000000e+00
bigcom157             bigcom157 0.000000e+00
bigcom158             bigcom158 0.000000e+00
bigcom160             bigcom160 0.000000e+00
bigcom161             bigcom161 0.000000e+00
bigcom162             bigcom162 0.000000e+00
bigcom164             bigcom164 0.000000e+00
bigcom166             bigcom166 0.000000e+00
bigcom167             bigcom167 0.000000e+00
bigcom171             bigcom171 0.000000e+00
bigcom173             bigcom173 0.000000e+00
bigcom175             bigcom175 0.000000e+00
bigcom176             bigcom176 0.000000e+00
bigcom177             bigcom177 0.000000e+00
bigcom178             bigcom178 0.000000e+00
bigcom180             bigcom180 0.000000e+00
bigcom181             bigcom181 0.000000e+00
bigcom184             bigcom184 0.000000e+00
bigcom186             bigcom186 0.000000e+00
bigcom187             bigcom187 0.000000e+00
bigcom189             bigcom189 0.000000e+00
bigcom194             bigcom194 0.000000e+00
bigcom195             bigcom195 0.000000e+00
bigcom196             bigcom196 0.000000e+00
bigcom204             bigcom204 0.000000e+00
bigcom205             bigcom205 0.000000e+00
bigcom212             bigcom212 0.000000e+00
bigcom214             bigcom214 0.000000e+00
bigcom222             bigcom222 0.000000e+00
bigcom223             bigcom223 0.000000e+00
bigcom226             bigcom226 0.000000e+00
bigcom227             bigcom227 0.000000e+00
bigcom229             bigcom229 0.000000e+00
bigcom233             bigcom233 0.000000e+00
bigcom236             bigcom236 0.000000e+00
bigcom237             bigcom237 0.000000e+00
bigcom246             bigcom246 0.000000e+00
bigcom248             bigcom248 0.000000e+00
bigcom249             bigcom249 0.000000e+00
bigcom250             bigcom250 0.000000e+00
bigcom254             bigcom254 0.000000e+00
bigcom266             bigcom266 0.000000e+00
bigcom269             bigcom269 0.000000e+00
bigcom272             bigcom272 0.000000e+00
bigcom274             bigcom274 0.000000e+00
bigcom281             bigcom281 0.000000e+00
bigcom291             bigcom291 0.000000e+00
bigcom292             bigcom292 0.000000e+00
bigcom295             bigcom295 0.000000e+00
bigcom299             bigcom299 0.000000e+00
bigcom301             bigcom301 0.000000e+00
bigcom306             bigcom306 0.000000e+00
bigcom309             bigcom309 0.000000e+00
bigcom314             bigcom314 0.000000e+00
bigcom321             bigcom321 0.000000e+00
bigcom341             bigcom341 0.000000e+00
bigcom350             bigcom350 0.000000e+00
bigcom353             bigcom353 0.000000e+00
bigcom359             bigcom359 0.000000e+00
bigcom363             bigcom363 0.000000e+00
bigcom365             bigcom365 0.000000e+00
bigcom385             bigcom385 0.000000e+00
bigcom386             bigcom386 0.000000e+00
bigcom408             bigcom408 0.000000e+00
bigcom412             bigcom412 0.000000e+00
bigcom480             bigcom480 0.000000e+00
spin_vertex         spin_vertex 0.000000e+00
membership_s1     membership_s1 0.000000e+00
membership_s3     membership_s3 0.000000e+00
membership_s4     membership_s4 0.000000e+00
membership_s5     membership_s5 0.000000e+00
membership_s6     membership_s6 0.000000e+00
membership_s7     membership_s7 0.000000e+00
membership_s8     membership_s8 0.000000e+00
membership_s11   membership_s11 0.000000e+00
membership_s12   membership_s12 0.000000e+00
membership_s14   membership_s14 0.000000e+00
membership_s15   membership_s15 0.000000e+00
membership_s16   membership_s16 0.000000e+00
membership_s17   membership_s17 0.000000e+00
membership_s18   membership_s18 0.000000e+00
membership_s20   membership_s20 0.000000e+00
membership_s21   membership_s21 0.000000e+00
membership_s22   membership_s22 0.000000e+00
membership_s24   membership_s24 0.000000e+00
membership_s25   membership_s25 0.000000e+00
membership_s26   membership_s26 0.000000e+00
membership_s27   membership_s27 0.000000e+00
membership_s28   membership_s28 0.000000e+00
membership_s30   membership_s30 0.000000e+00
membership_s31   membership_s31 0.000000e+00
membership_s32   membership_s32 0.000000e+00
membership_s33   membership_s33 0.000000e+00
membership_s36   membership_s36 0.000000e+00
membership_s37   membership_s37 0.000000e+00
V1                           V1 0.000000e+00
V2                           V2 0.000000e+00
pdi                         pdi 0.000000e+00
adhesion               adhesion 0.000000e+00
cohesion               cohesion 0.000000e+00
inner                     inner 0.000000e+00
ioratio                 ioratio 0.000000e+00
comsize                 comsize 0.000000e+00
[1] "Dataset: low_CT Model RF, run: 8 of 10 2015-06-17 23:11:15"
     |      Out-of-bag   |
Tree |      MSE  %Var(y) |
   1 | 0.002662   138.83 |
   2 | 0.003878   202.24 |
   3 | 0.003618   188.67 |
   4 | 0.003212   167.53 |
   5 | 0.003405   177.56 |
   6 | 0.003225   168.21 |
   7 |  0.00307   160.10 |
   8 | 0.002881   150.24 |
   9 |  0.00274   142.91 |
  10 | 0.002679   139.72 |
  11 | 0.002638   137.55 |
  12 | 0.002641   137.72 |
  13 | 0.002695   140.53 |
  14 | 0.002717   141.68 |
  15 | 0.002661   138.77 |
  16 | 0.002586   134.84 |
  17 | 0.002582   134.67 |
  18 | 0.002473   128.94 |
  19 | 0.002438   127.12 |
  20 |  0.00243   126.71 |
  21 | 0.002402   125.24 |
  22 | 0.002347   122.38 |
  23 | 0.002348   122.46 |
  24 | 0.002337   121.87 |
  25 | 0.002317   120.81 |
  26 | 0.002331   121.55 |
  27 |  0.00232   121.01 |
  28 | 0.002329   121.43 |
  29 | 0.002297   119.80 |
  30 | 0.002298   119.83 |
  31 | 0.002298   119.86 |
  32 | 0.002306   120.24 |
  33 | 0.002279   118.86 |
  34 | 0.002278   118.81 |
  35 | 0.002276   118.69 |
  36 | 0.002276   118.71 |
  37 | 0.002259   117.82 |
  38 | 0.002258   117.76 |
  39 | 0.002254   117.55 |
  40 | 0.002254   117.57 |
  41 | 0.002254   117.54 |
  42 | 0.002234   116.52 |
  43 | 0.002226   116.07 |
  44 | 0.002232   116.39 |
  45 | 0.002232   116.42 |
  46 | 0.002229   116.23 |
  47 |  0.00223   116.27 |
  48 | 0.002228   116.20 |
  49 | 0.002223   115.92 |
  50 | 0.002228   116.18 |
  51 | 0.002227   116.12 |
  52 | 0.002227   116.11 |
  53 | 0.002226   116.11 |
  54 | 0.002228   116.21 |
  55 | 0.002214   115.46 |
  56 |  0.00222   115.76 |
  57 | 0.002219   115.75 |
  58 | 0.002218   115.68 |
  59 | 0.002222   115.88 |
  60 | 0.002224   115.98 |
  61 | 0.002222   115.88 |
  62 | 0.002223   115.92 |
  63 | 0.002224   115.98 |
  64 | 0.002222   115.88 |
  65 |  0.00222   115.76 |
  66 | 0.002213   115.42 |
  67 | 0.002209   115.22 |
  68 | 0.002202   114.83 |
  69 | 0.002205   114.97 |
  70 | 0.002197   114.60 |
  71 | 0.002203   114.88 |
  72 | 0.002205   114.97 |
  73 | 0.002209   115.19 |
  74 | 0.002214   115.49 |
  75 | 0.002205   114.97 |
  76 | 0.002204   114.95 |
  77 | 0.002207   115.10 |
  78 | 0.002206   115.02 |
  79 | 0.002211   115.31 |
  80 | 0.002212   115.34 |
  81 | 0.002207   115.09 |
  82 | 0.002203   114.87 |
  83 | 0.002204   114.96 |
  84 | 0.002201   114.79 |
  85 | 0.002202   114.81 |
  86 | 0.002203   114.89 |
  87 | 0.002201   114.80 |
  88 | 0.002201   114.79 |
  89 | 0.002203   114.88 |
  90 | 0.002202   114.83 |
  91 | 0.002204   114.93 |
  92 | 0.002205   114.98 |
  93 | 0.002203   114.88 |
  94 |  0.00221   115.26 |
  95 | 0.002206   115.04 |
  96 | 0.002208   115.13 |
  97 | 0.002206   115.06 |
  98 | 0.002206   115.05 |
  99 | 0.002207   115.09 |
 100 | 0.002203   114.89 |
[1] "Random Forest variable coefficients"
                      %IncMSE IncNodePurity
graph5           2.283792e-03  5.107717e-02
graph6           7.368841e-04  4.936008e-02
graph7           8.729812e-06  1.714286e-02
graph8           0.000000e+00  4.336809e-21
graph9           6.028108e-05  5.419608e-02
graph10          2.238852e-03  1.254974e-01
graph11          8.150341e-04  1.550197e-01
graph12          7.018398e-04  1.168491e-01
graph13          2.326942e-03  1.646462e-01
graph14          5.830667e-04  4.370282e-02
graph15          6.965703e-04  7.692139e-02
graph16          5.543933e-04  1.357756e-01
graph17          4.400371e-04  8.169974e-02
graph18          1.723163e-05  3.478175e-02
graph19          3.039913e-05  1.012130e-02
graph20          9.035229e-04  1.503425e-01
graph21          1.772389e-04  6.587914e-03
graph22          7.842558e-04  1.258689e-02
graph23          7.991494e-04  2.145137e-02
graph24          3.674378e-04  2.217096e-02
graph25          1.351449e-03  2.951429e-02
graph26          3.491925e-05  1.147875e-03
graph27          0.000000e+00  2.290377e-20
graph28          0.000000e+00  1.029992e-20
graph29          0.000000e+00  0.000000e+00
orbit0           4.325260e-06  1.888889e-02
orbit1           1.550645e-03  7.514828e-02
orbit2           1.813255e-07  5.847317e-02
orbit3           0.000000e+00  3.903128e-20
orbit4           1.135291e-04  3.448421e-02
orbit5           6.992454e-04  7.343282e-02
orbit6           1.030448e-03  9.871105e-02
orbit7           0.000000e+00  9.285714e-03
orbit8           8.679084e-04  3.205746e-02
orbit9           1.521941e-03  6.912285e-02
orbit10          0.000000e+00  1.101838e-01
orbit11          0.000000e+00  1.826087e-02
orbit12          8.982521e-05  2.509491e-04
orbit13          0.000000e+00  1.368805e-20
orbit14          0.000000e+00  3.252607e-21
orbit15          4.704628e-04  1.011792e-01
orbit16          1.943058e-03  2.048882e-01
orbit17          1.547578e-05  5.422376e-02
orbit18          8.787249e-04  1.346426e-01
orbit19          3.393209e-04  8.390852e-02
orbit20          6.924522e-05  2.859091e-02
orbit21          4.811899e-05  9.381761e-03
orbit22          4.777640e-05  7.065894e-02
orbit23          4.308488e-06  9.485294e-03
orbit24          2.027162e-03  1.438548e-01
orbit25          2.200727e-05  4.189286e-02
orbit26          0.000000e+00  9.375000e-03
orbit27          1.556618e-03  1.274699e-01
orbit28          3.399827e-05  6.813931e-04
orbit29          4.393673e-06  2.666667e-02
orbit30          3.803882e-05  4.337387e-02
orbit31          7.860256e-04  3.617285e-02
orbit32          0.000000e+00  2.665635e-02
orbit33          3.094018e-05  6.174667e-03
orbit34          1.966231e-05  2.352778e-02
orbit35          6.072520e-05  6.638464e-02
orbit36          3.488976e-05  1.206838e-02
orbit37          8.144057e-05  2.139652e-02
orbit38          8.572653e-06  2.887177e-02
orbit39          1.097110e-03  1.605980e-01
orbit40          5.189838e-04  5.281676e-02
orbit41          0.000000e+00  2.507218e-20
orbit42          0.000000e+00  3.252607e-21
orbit43          0.000000e+00  7.968886e-20
orbit44          0.000000e+00  1.084202e-20
orbit45          9.871551e-06  2.163314e-02
orbit46         -4.325260e-06  8.750000e-03
orbit47          4.420866e-06  7.440476e-04
orbit48          0.000000e+00  4.634964e-20
orbit49          1.649699e-03  4.651093e-02
orbit50          8.616975e-06  1.875000e-02
orbit51          2.831016e-05  5.794152e-03
orbit52          7.645550e-04  8.200240e-02
orbit53          0.000000e+00  8.074596e-19
orbit54          7.825972e-04  4.896358e-02
orbit55          0.000000e+00  2.168404e-21
orbit56          6.849369e-05  2.184762e-02
orbit57          0.000000e+00  4.201283e-21
orbit58          0.000000e+00  2.168404e-21
orbit59          1.361440e-04  9.661928e-04
orbit60          0.000000e+00  3.523657e-20
orbit61          0.000000e+00  0.000000e+00
orbit62          2.317200e-03  6.438662e-02
orbit63          0.000000e+00  2.696953e-20
orbit64          0.000000e+00  1.301043e-20
orbit65          3.874300e-05  1.455910e-05
orbit66          0.000000e+00  8.131516e-22
orbit67          0.000000e+00  0.000000e+00
orbit68          0.000000e+00  3.388132e-20
orbit69          0.000000e+00  0.000000e+00
orbit70          0.000000e+00  5.421011e-21
orbit71          0.000000e+00  0.000000e+00
orbit72          0.000000e+00  2.168404e-21
AP              -1.749781e-05  6.650102e-03
bet             -2.928049e-05  2.301582e-01
ecc              5.437870e-05  9.525127e-03
eccrad           0.000000e+00  6.720359e-18
close            2.127502e-03  9.080485e-02
constraint       1.820477e-05  3.353029e-02
coreness         8.650519e-06  6.085965e-04
knn              2.278741e-04  6.751647e-02
hubscore         2.346518e-04  4.982000e-02
pagerank         4.532959e-04  9.602225e-02
trans           -1.347773e-05  8.080927e-04
evcent           4.033070e-04  1.031427e-01
first            5.470460e-06  4.803922e-03
upto_second      4.910519e-06  3.692460e-02
upto_third       9.633223e-04  4.384863e-02
upto_fourth      2.344989e-03  1.012482e-01
upto_fifth       1.865785e-03  9.020185e-02
upto_sixth       2.209369e-03  4.845605e-02
second           1.198926e-03  8.909502e-02
third            1.675518e-03  1.289289e-01
fourth           1.231603e-03  3.605356e-01
fifth            2.582326e-04  1.477242e-01
sixth            2.575197e-03  2.089003e-01
ratio1           6.566831e-04  6.887527e-02
ratio2           1.236921e-03  2.843993e-01
ratio3           1.348545e-03  1.955003e-01
ratio4           1.705239e-03  2.716105e-01
ratio5           1.200559e-03  4.529456e-01
ratio6           9.232631e-04  1.768259e-01
selfinter        0.000000e+00  1.138412e-20
walktrap_vertex  8.675352e-06  1.746032e-02
bigcom1         -8.737440e-06  2.460212e-05
bigcom2          0.000000e+00  0.000000e+00
bigcom3          0.000000e+00  0.000000e+00
bigcom4          3.792524e-05  3.794248e-02
bigcom6          0.000000e+00  0.000000e+00
bigcom8          2.808249e-04  5.540561e-02
bigcom9          0.000000e+00  0.000000e+00
bigcom11         0.000000e+00  0.000000e+00
bigcom13         0.000000e+00  0.000000e+00
bigcom15         0.000000e+00  0.000000e+00
bigcom16         0.000000e+00  0.000000e+00
bigcom21         0.000000e+00  0.000000e+00
bigcom22         0.000000e+00  4.336809e-21
bigcom24         0.000000e+00  0.000000e+00
bigcom26         0.000000e+00  0.000000e+00
bigcom28         0.000000e+00  0.000000e+00
bigcom30         0.000000e+00  0.000000e+00
bigcom31         0.000000e+00  0.000000e+00
bigcom32         0.000000e+00  0.000000e+00
bigcom33         0.000000e+00  0.000000e+00
bigcom34         0.000000e+00  0.000000e+00
bigcom36         0.000000e+00  0.000000e+00
bigcom37         0.000000e+00  0.000000e+00
bigcom38         0.000000e+00  0.000000e+00
bigcom39         0.000000e+00  0.000000e+00
bigcom40         3.906514e-05  6.444295e-02
bigcom43         0.000000e+00  0.000000e+00
bigcom44         0.000000e+00  2.168404e-21
bigcom46         0.000000e+00  0.000000e+00
bigcom47         0.000000e+00  0.000000e+00
bigcom49         0.000000e+00  0.000000e+00
bigcom50         0.000000e+00  0.000000e+00
bigcom51         0.000000e+00  0.000000e+00
bigcom52         0.000000e+00  0.000000e+00
bigcom54         0.000000e+00  0.000000e+00
bigcom56         0.000000e+00  0.000000e+00
bigcom62         0.000000e+00  0.000000e+00
bigcom66         0.000000e+00  0.000000e+00
bigcom68         0.000000e+00  0.000000e+00
bigcom69         0.000000e+00  0.000000e+00
bigcom71         0.000000e+00  0.000000e+00
bigcom72         0.000000e+00  0.000000e+00
bigcom73         0.000000e+00  0.000000e+00
bigcom74         0.000000e+00  0.000000e+00
bigcom75         0.000000e+00  0.000000e+00
bigcom76         0.000000e+00  0.000000e+00
bigcom77         0.000000e+00  0.000000e+00
bigcom79         0.000000e+00  2.168404e-21
bigcom80         0.000000e+00  0.000000e+00
bigcom82         0.000000e+00  2.168404e-21
bigcom83         0.000000e+00  0.000000e+00
bigcom84         0.000000e+00  0.000000e+00
bigcom85         0.000000e+00  0.000000e+00
bigcom87         0.000000e+00  0.000000e+00
bigcom89         0.000000e+00  0.000000e+00
bigcom91         0.000000e+00  0.000000e+00
bigcom92         1.443250e-04  2.216104e-01
bigcom93         0.000000e+00  0.000000e+00
bigcom96         0.000000e+00  0.000000e+00
bigcom97         0.000000e+00  0.000000e+00
bigcom98         0.000000e+00  2.168404e-21
bigcom99         0.000000e+00  0.000000e+00
bigcom101        0.000000e+00  0.000000e+00
bigcom104        0.000000e+00  0.000000e+00
bigcom106        0.000000e+00  0.000000e+00
bigcom109        0.000000e+00  0.000000e+00
bigcom113        0.000000e+00  0.000000e+00
bigcom116        0.000000e+00  2.168404e-21
bigcom120        0.000000e+00  0.000000e+00
bigcom123        0.000000e+00  0.000000e+00
bigcom126        0.000000e+00  0.000000e+00
bigcom127        0.000000e+00  0.000000e+00
bigcom137        0.000000e+00  0.000000e+00
bigcom139        0.000000e+00  0.000000e+00
bigcom140        0.000000e+00  2.168404e-21
bigcom143        0.000000e+00  1.301043e-20
bigcom145        0.000000e+00  0.000000e+00
bigcom146        0.000000e+00  0.000000e+00
bigcom147        0.000000e+00  0.000000e+00
bigcom149        0.000000e+00  0.000000e+00
bigcom153        0.000000e+00  0.000000e+00
bigcom154        0.000000e+00  0.000000e+00
bigcom156        0.000000e+00  0.000000e+00
bigcom157        0.000000e+00  0.000000e+00
bigcom158        0.000000e+00  0.000000e+00
bigcom160        0.000000e+00  0.000000e+00
bigcom161        0.000000e+00  0.000000e+00
bigcom162        0.000000e+00  0.000000e+00
bigcom164        0.000000e+00  0.000000e+00
bigcom166        0.000000e+00  0.000000e+00
bigcom167        0.000000e+00  0.000000e+00
bigcom171        0.000000e+00  0.000000e+00
bigcom173        0.000000e+00  0.000000e+00
bigcom175        0.000000e+00  0.000000e+00
bigcom176        0.000000e+00  0.000000e+00
bigcom177        0.000000e+00  0.000000e+00
bigcom178        0.000000e+00  0.000000e+00
bigcom180        0.000000e+00  0.000000e+00
bigcom181        0.000000e+00  0.000000e+00
bigcom184        0.000000e+00  0.000000e+00
bigcom186        0.000000e+00  0.000000e+00
bigcom187        0.000000e+00  0.000000e+00
bigcom189        0.000000e+00  0.000000e+00
bigcom194        0.000000e+00  0.000000e+00
bigcom195        0.000000e+00  0.000000e+00
bigcom196        0.000000e+00  0.000000e+00
bigcom204        0.000000e+00  0.000000e+00
bigcom205        0.000000e+00  0.000000e+00
bigcom212        0.000000e+00  0.000000e+00
bigcom214        0.000000e+00  0.000000e+00
bigcom222        0.000000e+00  0.000000e+00
bigcom223        0.000000e+00  0.000000e+00
bigcom226        0.000000e+00  0.000000e+00
bigcom227        0.000000e+00  0.000000e+00
bigcom229        0.000000e+00  0.000000e+00
bigcom233        0.000000e+00  0.000000e+00
bigcom236        0.000000e+00  0.000000e+00
bigcom237        0.000000e+00  0.000000e+00
bigcom246        0.000000e+00  0.000000e+00
bigcom248        0.000000e+00  0.000000e+00
bigcom249        0.000000e+00  0.000000e+00
bigcom250        0.000000e+00  0.000000e+00
bigcom254        0.000000e+00  0.000000e+00
bigcom266        0.000000e+00  0.000000e+00
bigcom269        0.000000e+00  0.000000e+00
bigcom272        0.000000e+00  0.000000e+00
bigcom274        0.000000e+00  0.000000e+00
bigcom281        0.000000e+00  0.000000e+00
bigcom291        0.000000e+00  0.000000e+00
bigcom292        0.000000e+00  0.000000e+00
bigcom295        0.000000e+00  0.000000e+00
bigcom299        0.000000e+00  0.000000e+00
bigcom301        0.000000e+00  0.000000e+00
bigcom306        0.000000e+00  0.000000e+00
bigcom309        0.000000e+00  0.000000e+00
bigcom314        0.000000e+00  0.000000e+00
bigcom321        0.000000e+00  0.000000e+00
bigcom341        0.000000e+00  0.000000e+00
bigcom350        0.000000e+00  0.000000e+00
bigcom353        0.000000e+00  0.000000e+00
bigcom359        0.000000e+00  0.000000e+00
bigcom363        0.000000e+00  0.000000e+00
bigcom365        0.000000e+00  0.000000e+00
bigcom385        0.000000e+00  0.000000e+00
bigcom386        0.000000e+00  0.000000e+00
bigcom408        0.000000e+00  0.000000e+00
bigcom412        0.000000e+00  0.000000e+00
bigcom480        0.000000e+00  0.000000e+00
spin_vertex      3.966622e-05  5.660031e-02
membership_s1    0.000000e+00  0.000000e+00
membership_s3    0.000000e+00  0.000000e+00
membership_s4    8.729812e-06  1.600000e-02
membership_s5    0.000000e+00  2.005774e-20
membership_s6    0.000000e+00  1.084202e-20
membership_s7    5.243319e-05  4.870341e-02
membership_s8    0.000000e+00  0.000000e+00
membership_s9   -1.334554e-05  5.358911e-02
membership_s11   0.000000e+00  0.000000e+00
membership_s12   0.000000e+00  4.336809e-21
membership_s14   0.000000e+00  0.000000e+00
membership_s15   0.000000e+00  2.168404e-21
membership_s16   0.000000e+00  0.000000e+00
membership_s17   0.000000e+00  0.000000e+00
membership_s18   2.315949e-04  1.528612e-01
membership_s20   0.000000e+00  0.000000e+00
membership_s21  -3.152912e-05  5.714518e-02
membership_s22   0.000000e+00  0.000000e+00
membership_s24   0.000000e+00  2.168404e-21
membership_s25   0.000000e+00  0.000000e+00
membership_s26   0.000000e+00  6.776264e-22
membership_s27   1.133599e-05  4.079937e-02
membership_s28   0.000000e+00  0.000000e+00
membership_s30   3.465846e-04  5.897485e-02
membership_s31   0.000000e+00  1.219727e-21
membership_s32   8.679294e-06  1.039711e-02
membership_s33   0.000000e+00  0.000000e+00
membership_s36   4.376368e-06  1.776813e-02
membership_s37   2.669331e-05  2.259879e-01
V1               1.325740e-03  2.760479e-01
V2               8.353926e-04  3.568890e-01
pdi             -1.443362e-05  4.279846e-02
adhesion         5.305299e-03  3.464709e-01
cohesion         6.200241e-03  3.235310e-01
inner            1.340050e-03  9.507392e-02
outer            1.112043e-03  3.129461e-01
ioratio          1.612278e-03  2.473466e-01
comsize          1.508149e-03  2.178923e-01
[1] "Dataset: low_CT Model GLM, run: 8 of 10 2015-06-17 23:12:17"
[1] "glmnet variable coefficients"
                         [,1]          [,2]
(Intercept)     -6.252867e+00 -7.311939e+00
graph0          -3.029870e-41 -7.731440e-03
graph1          -1.033780e-42 -5.833872e-06
graph2          -3.335617e-40 -1.003586e-02
graph3          -4.619776e-44  1.066089e-06
graph4          -1.140948e-45 -2.740750e-08
graph5          -7.105209e-42  1.962525e-04
graph6          -4.726140e-43 -1.061282e-05
graph7          -1.238339e-41 -2.204289e-04
graph8          -1.123394e-39 -7.373145e-02
graph9          -6.630314e-46  4.975081e-08
graph10         -4.478051e-47 -1.052853e-09
graph11         -1.694400e-48 -4.432482e-11
graph12         -2.976462e-45 -9.742261e-08
graph13         -1.742924e-44  3.912117e-07
graph14         -3.163773e-46 -8.382754e-09
graph15         -6.153288e-43  8.585336e-06
graph16         -1.034160e-44 -1.315374e-07
graph17         -1.645101e-44 -5.375810e-07
graph18         -3.872070e-43 -2.039351e-06
graph19         -1.217406e-43 -1.734967e-06
graph20         -1.600391e-43 -2.040811e-06
graph21         -6.818774e-43  1.799216e-05
graph22         -2.938898e-43 -8.128433e-06
graph23         -8.593172e-43 -4.174093e-05
graph24         -1.325905e-42 -4.750825e-05
graph25         -5.381415e-42  3.859756e-05
graph26         -6.130599e-42 -2.753114e-04
graph27         -5.527566e-41 -4.581906e-03
graph28         -3.406834e-41 -1.106218e-03
graph29         -1.942502e-39 -1.973872e-02
orbit0          -3.029870e-41 -7.738593e-03
orbit1          -1.034380e-42 -5.851707e-06
orbit2          -3.604717e-41 -3.660554e-03
orbit3          -3.335617e-40 -1.004230e-02
orbit4          -4.981282e-44  1.335974e-06
orbit5          -3.353466e-43 -5.440049e-06
orbit6          -1.140947e-45 -2.744428e-08
orbit7          -5.764501e-41 -3.324258e-03
orbit8          -7.105209e-42  1.964797e-04
orbit9          -6.509778e-43 -1.841019e-05
orbit10         -6.204569e-43  6.699393e-06
orbit11         -1.530280e-40  1.002817e-02
orbit12         -1.228755e-41 -2.010162e-04
orbit13         -8.404341e-40 -6.945820e-02
orbit14         -1.123394e-39 -7.373108e-02
orbit15         -7.617751e-46  6.260020e-08
orbit16         -5.687373e-45  1.678238e-06
orbit17         -3.613687e-45  2.580174e-08
orbit18         -3.095894e-46 -1.596666e-08
orbit19         -4.586242e-47 -9.977712e-10
orbit20         -4.505572e-46 -1.394446e-08
orbit21         -2.176301e-43 -7.585612e-07
orbit22         -1.694400e-48 -4.434736e-11
orbit23         -1.979039e-40 -1.764467e-02
orbit24         -3.851039e-45 -1.344691e-07
orbit25         -2.989654e-45 -4.771869e-08
orbit26         -3.294579e-43  1.109886e-05
orbit27         -2.352772e-44  9.672458e-07
orbit28         -2.105052e-43 -3.164361e-06
orbit29         -3.544697e-44 -3.154041e-08
orbit30         -5.176274e-43  1.239795e-05
orbit31         -3.628230e-46 -1.004809e-08
orbit32         -7.271641e-46 -1.021717e-08
orbit33          2.653127e-40  8.578673e-02
orbit34         -6.153288e-43  8.497011e-06
orbit35         -1.590111e-44 -1.754890e-07
orbit36         -1.361880e-43 -1.044092e-06
orbit37         -1.437175e-44 -2.678106e-07
orbit38         -6.029151e-42 -6.565463e-04
orbit39         -3.585082e-44 -1.347633e-06
orbit40         -1.137155e-44 -2.133261e-07
orbit41         -1.066435e-42 -2.408720e-05
orbit42         -1.020558e-39 -8.423817e-02
orbit43         -3.871976e-43 -2.034145e-06
orbit44         -1.186763e-39 -1.694381e-01
orbit45         -1.375431e-43 -1.073627e-06
orbit46         -3.431190e-43 -1.957113e-05
orbit47         -1.211704e-41 -9.970971e-04
orbit48         -8.747240e-43 -2.375545e-05
orbit49         -1.589481e-43 -1.747688e-06
orbit50         -2.368461e-41 -2.897812e-03
orbit51         -1.026282e-42  2.230301e-05
orbit52         -8.411868e-43  3.402739e-05
orbit53         -2.153239e-41 -1.955475e-03
orbit54         -2.938800e-43 -8.121668e-06
orbit55         -1.279099e-39 -6.033334e-02
orbit56         -8.779465e-43 -4.305955e-05
orbit57         -1.575486e-42 -4.116022e-05
orbit58         -1.040158e-39 -5.148586e-02
orbit59         -1.386693e-42 -4.994686e-05
orbit60         -1.428505e-41 -4.383085e-04
orbit61         -1.409147e-39 -4.863488e-02
orbit62         -4.614494e-42  2.585036e-04
orbit63         -6.414837e-41 -5.040420e-03
orbit64         -3.271069e-41 -2.433166e-03
orbit65         -7.338577e-42 -3.431697e-04
orbit66         -1.478953e-41 -4.377946e-04
orbit67         -1.379656e-39 -2.046531e-02
orbit68         -5.528534e-41 -4.592852e-03
orbit69         -1.944372e-39 -5.667118e-02
orbit70         -3.410431e-41 -1.113985e-03
orbit71         -9.896789e-40 -1.271913e-02
orbit72         -1.942502e-39 -1.967836e-02
AP               3.453456e-39  9.292008e-02
bet              1.843622e-43  6.199848e-06
ecc              1.292878e-39  4.369019e-02
eccrad           7.757268e-39  2.621409e-01
close           -2.263701e-38 -4.029091e-02
constraint      -7.354842e-40 -1.056833e-02
coreness        -1.747014e-40 -1.310547e-02
knn             -1.509953e-42 -1.099760e-05
hubscore        -1.315418e-37 -1.445154e+00
pagerank        -5.332748e-39 -4.499340e-01
trans            8.248251e-40  1.828372e-01
evcent          -1.302189e-37 -1.415716e+00
first           -3.029870e-41 -7.724093e-03
upto_second     -1.053086e-42 -7.024257e-06
upto_third      -2.004595e-43  1.027580e-06
upto_fourth     -2.039984e-43  1.102088e-06
upto_fifth      -8.114824e-43 -3.857304e-05
upto_sixth      -2.248430e-43  4.610894e-05
second          -1.053637e-42 -6.976019e-06
third           -2.108703e-43  2.128435e-06
fourth           1.299960e-43 -5.676976e-07
fifth            1.551692e-43 -1.039073e-05
sixth            1.267313e-42  7.422044e-05
ratio1          -1.514258e-42 -1.493163e-05
ratio2          -2.131314e-42 -3.498828e-04
ratio3          -1.853393e-42 -1.165688e-03
ratio4           4.371117e-42 -6.229137e-04
ratio5          -1.635913e-42 -1.795159e-04
ratio6           5.333412e-43 -5.986941e-05
selfinter       -2.142314e-39 -2.459377e-01
walktrap_vertex  1.090359e-39  1.374109e-01
bigcom1          4.679106e-40  1.104795e-01
bigcom2         -1.943125e-39 -1.665630e-01
bigcom3         -1.972532e-39 -1.677199e-01
bigcom4          1.093705e-39  1.288233e-01
bigcom6         -1.941258e-39 -2.411011e-01
bigcom8          9.173848e-39  9.603208e-01
bigcom9         -1.949375e-39 -2.471506e-01
bigcom11        -1.943125e-39 -1.049527e-01
bigcom13        -1.946870e-39 -1.231000e-01
bigcom15        -1.946557e-39 -4.634895e-01
bigcom16        -1.942502e-39 -2.026400e-01
bigcom21        -1.954719e-39 -2.396092e-01
bigcom22        -1.966771e-39 -2.168625e-01
bigcom24        -1.941880e-39 -1.571656e-01
bigcom26        -1.949375e-39 -2.573907e-01
bigcom28        -1.970608e-39 -2.210416e-01
bigcom30        -1.952200e-39 -2.387770e-01
bigcom31        -1.941258e-39 -9.294791e-02
bigcom32        -1.944060e-39 -1.401903e-01
bigcom33        -1.941568e-39 -1.178455e-01
bigcom34        -1.942191e-39 -6.833510e-02
bigcom36        -1.942502e-39 -2.412096e-01
bigcom37        -1.941258e-39 -1.814509e-01
bigcom38        -1.944683e-39 -3.577166e-01
bigcom39        -1.944060e-39 -9.838154e-02
bigcom40         1.080528e-39  1.983495e-01
bigcom43        -1.942502e-39 -1.897438e-01
bigcom44        -1.962949e-39 -1.787311e-01
bigcom46        -1.943748e-39 -1.170316e-01
bigcom47        -1.943125e-39 -1.093661e-01
bigcom49        -1.942813e-39 -1.449868e-01
bigcom50        -1.942813e-39 -2.191527e-01
bigcom51        -1.941880e-39 -1.830708e-01
bigcom52        -1.941258e-39 -3.044806e-01
bigcom54        -1.941568e-39 -1.876915e-01
bigcom56        -1.941880e-39 -1.974375e-01
bigcom62        -1.941568e-39 -2.380084e-01
bigcom66        -1.942191e-39 -1.681682e-01
bigcom68        -1.941880e-39 -2.085779e-01
bigcom69        -1.943436e-39 -2.287796e-01
bigcom71        -1.944683e-39 -3.300673e-01
bigcom72        -1.942502e-39 -2.533350e-01
bigcom73        -1.941880e-39 -1.139233e-01
bigcom74        -1.942502e-39 -2.428946e-01
bigcom75        -1.941258e-39 -1.059889e-01
bigcom76        -1.942191e-39 -1.658485e-01
bigcom77        -1.941880e-39 -3.096246e-01
bigcom79        -1.941880e-39 -2.521132e-01
bigcom80        -1.941880e-39 -1.447219e-01
bigcom82        -1.942502e-39 -2.992601e-01
bigcom83        -1.941258e-39 -1.365996e-01
bigcom84        -1.941568e-39 -2.259234e-01
bigcom85        -1.942191e-39 -1.556353e-01
bigcom87        -1.942191e-39 -1.156367e-01
bigcom89        -1.941568e-39 -2.029708e-01
bigcom91        -1.941258e-39 -2.097699e-01
bigcom92         8.239274e-38  2.154551e+00
bigcom93        -1.941568e-39 -1.092856e-01
bigcom96        -1.941258e-39 -2.475557e-01
bigcom97        -1.942191e-39 -2.441126e-01
bigcom98        -1.941880e-39 -2.145379e-01
bigcom99        -1.941880e-39 -5.218093e-01
bigcom101       -1.942502e-39 -1.140061e-01
bigcom104       -1.943436e-39 -1.332584e-01
bigcom106       -1.942502e-39 -1.236188e-01
bigcom109       -1.941568e-39 -1.709932e-01
bigcom113       -1.941880e-39 -1.448653e-01
bigcom116       -1.945308e-39 -2.548130e-01
bigcom120       -1.941258e-39 -1.046808e-01
bigcom123       -1.941568e-39 -1.024459e-01
bigcom126       -1.941568e-39 -9.573185e-02
bigcom127       -1.941258e-39 -1.632002e-01
bigcom137       -1.942191e-39 -2.332514e-01
bigcom139       -1.941258e-39 -1.353688e-01
bigcom140       -1.941880e-39 -1.505826e-01
bigcom143       -1.941880e-39 -9.862425e-02
bigcom145       -1.941880e-39 -9.271898e-02
bigcom146       -1.942191e-39 -5.335821e-02
bigcom147       -1.941880e-39 -1.526774e-01
bigcom149       -1.940947e-39 -2.305078e-02
bigcom153       -1.942502e-39 -1.667682e-01
bigcom154       -1.944372e-39 -1.776006e-01
bigcom156       -1.941258e-39 -1.258608e-01
bigcom157       -1.941568e-39 -1.216278e-01
bigcom158       -1.941568e-39 -4.650340e-01
bigcom160       -1.942191e-39 -9.194862e-02
bigcom161       -1.941568e-39 -2.050671e-01
bigcom162       -1.940947e-39 -1.246642e-01
bigcom164       -1.941880e-39 -1.618645e-01
bigcom166       -1.942502e-39 -1.937814e-01
bigcom167       -1.944060e-39 -1.760853e-01
bigcom171       -1.940947e-39 -3.136118e-01
bigcom173       -1.942191e-39 -1.152139e-01
bigcom175       -1.941568e-39 -1.662991e-01
bigcom176       -1.941880e-39 -1.233663e-01
bigcom177       -1.941880e-39 -1.271664e-01
bigcom178       -1.941880e-39 -2.161700e-01
bigcom180       -1.941258e-39 -7.835493e-02
bigcom181       -1.942502e-39 -9.525947e-02
bigcom184       -1.941568e-39 -2.415026e-02
bigcom186       -1.941568e-39 -2.823605e-01
bigcom187       -1.941568e-39 -1.937985e-01
bigcom189       -1.942502e-39 -4.573904e-01
bigcom194       -1.942191e-39 -2.298439e-01
bigcom195       -1.941568e-39 -1.101687e-01
bigcom196       -1.941258e-39 -2.801865e-01
bigcom204       -1.943436e-39 -8.445909e-02
bigcom205       -1.941880e-39 -1.987037e-01
bigcom212       -1.941880e-39 -2.002050e-01
bigcom214       -1.942191e-39 -2.263868e-01
bigcom222       -1.941568e-39 -1.473231e-01
bigcom223        0.000000e+00  0.000000e+00
bigcom226       -1.941568e-39 -3.241979e-01
bigcom227       -1.941568e-39 -1.353968e-01
bigcom229       -1.941880e-39 -1.249884e-01
bigcom233       -1.941258e-39 -9.560775e-02
bigcom236       -1.941880e-39 -1.329570e-01
bigcom237       -1.940947e-39 -5.194584e-02
bigcom246       -1.941880e-39 -8.291143e-02
bigcom248       -1.942813e-39 -1.176182e-01
bigcom249       -1.941258e-39 -1.370923e-01
bigcom250       -1.941568e-39 -4.678269e-02
bigcom254       -1.942191e-39 -1.548698e-01
bigcom266       -1.941258e-39 -2.246564e-01
bigcom269       -1.943125e-39 -2.553748e-01
bigcom272       -1.941880e-39 -1.391718e-01
bigcom274       -1.945932e-39 -4.805436e-01
bigcom281       -1.941568e-39 -1.250604e-01
bigcom291       -1.940947e-39 -1.148923e-01
bigcom292       -1.941568e-39 -2.080058e-01
bigcom295        0.000000e+00  0.000000e+00
bigcom299       -1.941258e-39 -2.325987e-01
bigcom301       -1.942191e-39 -1.156201e-01
bigcom306       -1.941880e-39 -9.959094e-02
bigcom309       -1.942502e-39 -1.945065e-01
bigcom314       -1.940947e-39 -2.763644e-02
bigcom321       -1.943125e-39 -1.662753e-01
bigcom341       -1.941568e-39 -1.407476e-01
bigcom350       -1.941258e-39 -2.956667e-02
bigcom353       -1.941568e-39 -1.784269e-01
bigcom359       -1.941258e-39 -1.816722e-01
bigcom363       -1.941880e-39 -1.650029e-01
bigcom365       -1.941258e-39 -9.957138e-02
bigcom385       -1.941880e-39 -2.849036e-01
bigcom386       -1.941258e-39 -8.003411e-02
bigcom408       -1.942813e-39 -9.213621e-02
bigcom412       -1.942191e-39 -3.023178e-01
bigcom480       -1.942191e-39 -4.214633e-01
spin_vertex     -9.410076e-40 -7.400624e-02
membership_s1   -2.190317e-39 -1.876662e-01
membership_s3   -1.946557e-39 -1.793530e-01
membership_s4   -5.700894e-40  1.300155e-02
membership_s5   -2.095283e-39 -2.742591e-01
membership_s6   -2.213920e-39 -1.054077e-01
membership_s7    1.211800e-39  1.476060e-01
membership_s8   -1.943748e-39 -1.469749e-01
membership_s9    6.134783e-38  1.829081e+00
membership_s11  -1.943436e-39 -2.192330e-01
membership_s12  -1.943436e-39 -1.553753e-01
membership_s14  -1.942502e-39 -3.592271e-01
membership_s15  -1.974139e-39 -1.674899e-01
membership_s16  -1.943748e-39 -2.096914e-01
membership_s17  -1.943125e-39 -1.919081e-01
membership_s18   2.116530e-38  1.137701e+00
membership_s20  -1.941880e-39 -1.820665e-01
membership_s21   6.013809e-39  5.530628e-01
membership_s22  -1.946245e-39 -1.575671e-01
membership_s24  -1.947183e-39 -1.732251e-01
membership_s25  -1.943436e-39 -1.507957e-01
membership_s26  -1.945932e-39 -4.384162e-01
membership_s27   5.597694e-40  9.414754e-02
membership_s28  -1.945308e-39 -2.020222e-01
membership_s30   2.232425e-39  2.675281e-01
membership_s31  -2.059679e-39 -3.611594e-01
membership_s32   8.623527e-40  2.192899e-01
membership_s33  -1.942502e-39 -2.644769e-01
membership_s36  -7.853885e-40 -7.529058e-02
membership_s37   1.242740e-38  8.594655e-01
V1               2.965823e-39  7.773322e-02
V2               3.187127e-39  1.225133e-01
pdi              2.897672e-35  1.692139e+03
adhesion        -5.763544e-44  3.906279e-06
cohesion         1.140857e-43 -8.212429e-06
inner            2.213625e-46 -1.136610e-05
outer            9.043372e-44 -9.191728e-08
ioratio          4.924415e-39  5.462935e-01
comsize          3.991910e-43  9.437226e-06
[1] "Dataset: low_CT Model GBM, run: 9 of 10 2015-06-17 23:13:50"
Iter   TrainDeviance   ValidDeviance   StepSize   Improve
     1        0.0871            -nan     0.0100    0.0001

[1] "GBM variable coefficients"
                            var      rel.inf
ratio6                   ratio6 2.325858e+01
graph3                   graph3 1.982467e+01
graph17                 graph17 1.835617e+01
graph10                 graph10 9.236493e+00
comsize                 comsize 7.423460e+00
graph5                   graph5 6.195208e+00
graph1                   graph1 4.956167e+00
fifth                     fifth 4.814055e+00
bigcom92               bigcom92 3.593828e+00
V2                           V2 1.281056e+00
bigcom8                 bigcom8 6.083120e-01
orbit16                 orbit16 4.519980e-01
graph4                   graph4 1.317044e-28
graph0                   graph0 0.000000e+00
graph2                   graph2 0.000000e+00
graph6                   graph6 0.000000e+00
graph7                   graph7 0.000000e+00
graph8                   graph8 0.000000e+00
graph9                   graph9 0.000000e+00
graph11                 graph11 0.000000e+00
graph12                 graph12 0.000000e+00
graph13                 graph13 0.000000e+00
graph14                 graph14 0.000000e+00
graph15                 graph15 0.000000e+00
graph16                 graph16 0.000000e+00
graph18                 graph18 0.000000e+00
graph19                 graph19 0.000000e+00
graph20                 graph20 0.000000e+00
graph21                 graph21 0.000000e+00
graph22                 graph22 0.000000e+00
graph23                 graph23 0.000000e+00
graph24                 graph24 0.000000e+00
graph25                 graph25 0.000000e+00
graph26                 graph26 0.000000e+00
graph27                 graph27 0.000000e+00
graph28                 graph28 0.000000e+00
graph29                 graph29 0.000000e+00
orbit0                   orbit0 0.000000e+00
orbit1                   orbit1 0.000000e+00
orbit2                   orbit2 0.000000e+00
orbit3                   orbit3 0.000000e+00
orbit4                   orbit4 0.000000e+00
orbit5                   orbit5 0.000000e+00
orbit6                   orbit6 0.000000e+00
orbit7                   orbit7 0.000000e+00
orbit8                   orbit8 0.000000e+00
orbit9                   orbit9 0.000000e+00
orbit10                 orbit10 0.000000e+00
orbit11                 orbit11 0.000000e+00
orbit12                 orbit12 0.000000e+00
orbit13                 orbit13 0.000000e+00
orbit14                 orbit14 0.000000e+00
orbit15                 orbit15 0.000000e+00
orbit17                 orbit17 0.000000e+00
orbit18                 orbit18 0.000000e+00
orbit19                 orbit19 0.000000e+00
orbit20                 orbit20 0.000000e+00
orbit21                 orbit21 0.000000e+00
orbit22                 orbit22 0.000000e+00
orbit23                 orbit23 0.000000e+00
orbit24                 orbit24 0.000000e+00
orbit25                 orbit25 0.000000e+00
orbit26                 orbit26 0.000000e+00
orbit27                 orbit27 0.000000e+00
orbit28                 orbit28 0.000000e+00
orbit29                 orbit29 0.000000e+00
orbit30                 orbit30 0.000000e+00
orbit31                 orbit31 0.000000e+00
orbit32                 orbit32 0.000000e+00
orbit33                 orbit33 0.000000e+00
orbit34                 orbit34 0.000000e+00
orbit35                 orbit35 0.000000e+00
orbit36                 orbit36 0.000000e+00
orbit37                 orbit37 0.000000e+00
orbit38                 orbit38 0.000000e+00
orbit39                 orbit39 0.000000e+00
orbit40                 orbit40 0.000000e+00
orbit41                 orbit41 0.000000e+00
orbit42                 orbit42 0.000000e+00
orbit43                 orbit43 0.000000e+00
orbit44                 orbit44 0.000000e+00
orbit45                 orbit45 0.000000e+00
orbit46                 orbit46 0.000000e+00
orbit47                 orbit47 0.000000e+00
orbit48                 orbit48 0.000000e+00
orbit49                 orbit49 0.000000e+00
orbit50                 orbit50 0.000000e+00
orbit51                 orbit51 0.000000e+00
orbit52                 orbit52 0.000000e+00
orbit53                 orbit53 0.000000e+00
orbit54                 orbit54 0.000000e+00
orbit55                 orbit55 0.000000e+00
orbit56                 orbit56 0.000000e+00
orbit57                 orbit57 0.000000e+00
orbit58                 orbit58 0.000000e+00
orbit59                 orbit59 0.000000e+00
orbit60                 orbit60 0.000000e+00
orbit61                 orbit61 0.000000e+00
orbit62                 orbit62 0.000000e+00
orbit63                 orbit63 0.000000e+00
orbit64                 orbit64 0.000000e+00
orbit65                 orbit65 0.000000e+00
orbit66                 orbit66 0.000000e+00
orbit67                 orbit67 0.000000e+00
orbit68                 orbit68 0.000000e+00
orbit69                 orbit69 0.000000e+00
orbit70                 orbit70 0.000000e+00
orbit71                 orbit71 0.000000e+00
orbit72                 orbit72 0.000000e+00
AP                           AP 0.000000e+00
bet                         bet 0.000000e+00
ecc                         ecc 0.000000e+00
eccrad                   eccrad 0.000000e+00
close                     close 0.000000e+00
constraint           constraint 0.000000e+00
coreness               coreness 0.000000e+00
knn                         knn 0.000000e+00
hubscore               hubscore 0.000000e+00
pagerank               pagerank 0.000000e+00
trans                     trans 0.000000e+00
evcent                   evcent 0.000000e+00
first                     first 0.000000e+00
upto_second         upto_second 0.000000e+00
upto_third           upto_third 0.000000e+00
upto_fourth         upto_fourth 0.000000e+00
upto_fifth           upto_fifth 0.000000e+00
upto_sixth           upto_sixth 0.000000e+00
second                   second 0.000000e+00
third                     third 0.000000e+00
fourth                   fourth 0.000000e+00
sixth                     sixth 0.000000e+00
ratio1                   ratio1 0.000000e+00
ratio2                   ratio2 0.000000e+00
ratio3                   ratio3 0.000000e+00
ratio4                   ratio4 0.000000e+00
ratio5                   ratio5 0.000000e+00
selfinter             selfinter 0.000000e+00
walktrap_vertex walktrap_vertex 0.000000e+00
bigcom1                 bigcom1 0.000000e+00
bigcom2                 bigcom2 0.000000e+00
bigcom3                 bigcom3 0.000000e+00
bigcom4                 bigcom4 0.000000e+00
bigcom6                 bigcom6 0.000000e+00
bigcom9                 bigcom9 0.000000e+00
bigcom11               bigcom11 0.000000e+00
bigcom13               bigcom13 0.000000e+00
bigcom15               bigcom15 0.000000e+00
bigcom16               bigcom16 0.000000e+00
bigcom21               bigcom21 0.000000e+00
bigcom22               bigcom22 0.000000e+00
bigcom24               bigcom24 0.000000e+00
bigcom26               bigcom26 0.000000e+00
bigcom28               bigcom28 0.000000e+00
bigcom30               bigcom30 0.000000e+00
bigcom31               bigcom31 0.000000e+00
bigcom32               bigcom32 0.000000e+00
bigcom33               bigcom33 0.000000e+00
bigcom34               bigcom34 0.000000e+00
bigcom36               bigcom36 0.000000e+00
bigcom37               bigcom37 0.000000e+00
bigcom38               bigcom38 0.000000e+00
bigcom39               bigcom39 0.000000e+00
bigcom40               bigcom40 0.000000e+00
bigcom43               bigcom43 0.000000e+00
bigcom44               bigcom44 0.000000e+00
bigcom46               bigcom46 0.000000e+00
bigcom47               bigcom47 0.000000e+00
bigcom49               bigcom49 0.000000e+00
bigcom50               bigcom50 0.000000e+00
bigcom51               bigcom51 0.000000e+00
bigcom52               bigcom52 0.000000e+00
bigcom54               bigcom54 0.000000e+00
bigcom56               bigcom56 0.000000e+00
bigcom62               bigcom62 0.000000e+00
bigcom66               bigcom66 0.000000e+00
bigcom68               bigcom68 0.000000e+00
bigcom69               bigcom69 0.000000e+00
bigcom71               bigcom71 0.000000e+00
bigcom72               bigcom72 0.000000e+00
bigcom73               bigcom73 0.000000e+00
bigcom74               bigcom74 0.000000e+00
bigcom75               bigcom75 0.000000e+00
bigcom76               bigcom76 0.000000e+00
bigcom77               bigcom77 0.000000e+00
bigcom79               bigcom79 0.000000e+00
bigcom80               bigcom80 0.000000e+00
bigcom82               bigcom82 0.000000e+00
bigcom83               bigcom83 0.000000e+00
bigcom84               bigcom84 0.000000e+00
bigcom85               bigcom85 0.000000e+00
bigcom87               bigcom87 0.000000e+00
bigcom89               bigcom89 0.000000e+00
bigcom91               bigcom91 0.000000e+00
bigcom93               bigcom93 0.000000e+00
bigcom96               bigcom96 0.000000e+00
bigcom97               bigcom97 0.000000e+00
bigcom98               bigcom98 0.000000e+00
bigcom99               bigcom99 0.000000e+00
bigcom101             bigcom101 0.000000e+00
bigcom104             bigcom104 0.000000e+00
bigcom106             bigcom106 0.000000e+00
bigcom109             bigcom109 0.000000e+00
bigcom113             bigcom113 0.000000e+00
bigcom116             bigcom116 0.000000e+00
bigcom120             bigcom120 0.000000e+00
bigcom123             bigcom123 0.000000e+00
bigcom126             bigcom126 0.000000e+00
bigcom127             bigcom127 0.000000e+00
bigcom137             bigcom137 0.000000e+00
bigcom139             bigcom139 0.000000e+00
bigcom140             bigcom140 0.000000e+00
bigcom143             bigcom143 0.000000e+00
bigcom145             bigcom145 0.000000e+00
bigcom146             bigcom146 0.000000e+00
bigcom147             bigcom147 0.000000e+00
bigcom149             bigcom149 0.000000e+00
bigcom153             bigcom153 0.000000e+00
bigcom154             bigcom154 0.000000e+00
bigcom156             bigcom156 0.000000e+00
bigcom157             bigcom157 0.000000e+00
bigcom158             bigcom158 0.000000e+00
bigcom160             bigcom160 0.000000e+00
bigcom161             bigcom161 0.000000e+00
bigcom162             bigcom162 0.000000e+00
bigcom164             bigcom164 0.000000e+00
bigcom166             bigcom166 0.000000e+00
bigcom167             bigcom167 0.000000e+00
bigcom171             bigcom171 0.000000e+00
bigcom173             bigcom173 0.000000e+00
bigcom175             bigcom175 0.000000e+00
bigcom176             bigcom176 0.000000e+00
bigcom177             bigcom177 0.000000e+00
bigcom178             bigcom178 0.000000e+00
bigcom180             bigcom180 0.000000e+00
bigcom181             bigcom181 0.000000e+00
bigcom184             bigcom184 0.000000e+00
bigcom186             bigcom186 0.000000e+00
bigcom187             bigcom187 0.000000e+00
bigcom189             bigcom189 0.000000e+00
bigcom194             bigcom194 0.000000e+00
bigcom195             bigcom195 0.000000e+00
bigcom196             bigcom196 0.000000e+00
bigcom204             bigcom204 0.000000e+00
bigcom205             bigcom205 0.000000e+00
bigcom212             bigcom212 0.000000e+00
bigcom214             bigcom214 0.000000e+00
bigcom222             bigcom222 0.000000e+00
bigcom223             bigcom223 0.000000e+00
bigcom226             bigcom226 0.000000e+00
bigcom227             bigcom227 0.000000e+00
bigcom229             bigcom229 0.000000e+00
bigcom233             bigcom233 0.000000e+00
bigcom236             bigcom236 0.000000e+00
bigcom237             bigcom237 0.000000e+00
bigcom246             bigcom246 0.000000e+00
bigcom248             bigcom248 0.000000e+00
bigcom249             bigcom249 0.000000e+00
bigcom250             bigcom250 0.000000e+00
bigcom254             bigcom254 0.000000e+00
bigcom266             bigcom266 0.000000e+00
bigcom269             bigcom269 0.000000e+00
bigcom272             bigcom272 0.000000e+00
bigcom274             bigcom274 0.000000e+00
bigcom281             bigcom281 0.000000e+00
bigcom291             bigcom291 0.000000e+00
bigcom292             bigcom292 0.000000e+00
bigcom295             bigcom295 0.000000e+00
bigcom299             bigcom299 0.000000e+00
bigcom301             bigcom301 0.000000e+00
bigcom306             bigcom306 0.000000e+00
bigcom309             bigcom309 0.000000e+00
bigcom314             bigcom314 0.000000e+00
bigcom321             bigcom321 0.000000e+00
bigcom341             bigcom341 0.000000e+00
bigcom350             bigcom350 0.000000e+00
bigcom353             bigcom353 0.000000e+00
bigcom359             bigcom359 0.000000e+00
bigcom363             bigcom363 0.000000e+00
bigcom365             bigcom365 0.000000e+00
bigcom385             bigcom385 0.000000e+00
bigcom386             bigcom386 0.000000e+00
bigcom408             bigcom408 0.000000e+00
bigcom412             bigcom412 0.000000e+00
bigcom480             bigcom480 0.000000e+00
spin_vertex         spin_vertex 0.000000e+00
membership_s1     membership_s1 0.000000e+00
membership_s3     membership_s3 0.000000e+00
membership_s4     membership_s4 0.000000e+00
membership_s5     membership_s5 0.000000e+00
membership_s6     membership_s6 0.000000e+00
membership_s7     membership_s7 0.000000e+00
membership_s8     membership_s8 0.000000e+00
membership_s9     membership_s9 0.000000e+00
membership_s11   membership_s11 0.000000e+00
membership_s12   membership_s12 0.000000e+00
membership_s14   membership_s14 0.000000e+00
membership_s15   membership_s15 0.000000e+00
membership_s16   membership_s16 0.000000e+00
membership_s17   membership_s17 0.000000e+00
membership_s18   membership_s18 0.000000e+00
membership_s20   membership_s20 0.000000e+00
membership_s21   membership_s21 0.000000e+00
membership_s22   membership_s22 0.000000e+00
membership_s24   membership_s24 0.000000e+00
membership_s25   membership_s25 0.000000e+00
membership_s26   membership_s26 0.000000e+00
membership_s27   membership_s27 0.000000e+00
membership_s28   membership_s28 0.000000e+00
membership_s30   membership_s30 0.000000e+00
membership_s31   membership_s31 0.000000e+00
membership_s32   membership_s32 0.000000e+00
membership_s33   membership_s33 0.000000e+00
membership_s36   membership_s36 0.000000e+00
membership_s37   membership_s37 0.000000e+00
V1                           V1 0.000000e+00
pdi                         pdi 0.000000e+00
adhesion               adhesion 0.000000e+00
cohesion               cohesion 0.000000e+00
inner                     inner 0.000000e+00
outer                     outer 0.000000e+00
ioratio                 ioratio 0.000000e+00
[1] "Dataset: low_CT Model RF, run: 9 of 10 2015-06-17 23:13:52"
     |      Out-of-bag   |
Tree |      MSE  %Var(y) |
   1 | 0.002609   135.91 |
   2 | 0.002204   114.80 |
   3 | 0.002503   130.37 |
   4 | 0.002729   142.15 |
   5 | 0.002775   144.53 |
   6 |  0.00267   139.09 |
   7 | 0.002698   140.53 |
   8 | 0.002686   139.91 |
   9 | 0.002562   133.48 |
  10 |  0.00253   131.81 |
  11 | 0.002695   140.41 |
  12 | 0.002821   146.93 |
  13 | 0.002708   141.08 |
  14 | 0.002563   133.49 |
  15 | 0.002555   133.08 |
  16 | 0.002468   128.54 |
  17 | 0.002439   127.04 |
  18 | 0.002425   126.33 |
  19 | 0.002385   124.23 |
  20 | 0.002372   123.54 |
  21 | 0.002354   122.63 |
  22 | 0.002333   121.55 |
  23 | 0.002298   119.70 |
  24 | 0.002296   119.61 |
  25 | 0.002283   118.92 |
  26 | 0.002279   118.74 |
  27 | 0.002263   117.88 |
  28 | 0.002233   116.33 |
  29 | 0.002246   117.01 |
  30 | 0.002253   117.39 |
  31 | 0.002262   117.83 |
  32 | 0.002245   116.92 |
  33 | 0.002237   116.51 |
  34 | 0.002229   116.09 |
  35 | 0.002225   115.89 |
  36 | 0.002209   115.06 |
  37 | 0.002218   115.52 |
  38 | 0.002202   114.72 |
  39 | 0.002187   113.92 |
  40 | 0.002183   113.70 |
  41 | 0.002184   113.76 |
  42 | 0.002181   113.63 |
  43 | 0.002185   113.82 |
  44 | 0.002186   113.88 |
  45 | 0.002188   113.96 |
  46 | 0.002189   114.03 |
  47 | 0.002182   113.66 |
  48 | 0.002175   113.29 |
  49 | 0.002169   112.98 |
  50 | 0.002169   112.99 |
  51 | 0.002167   112.88 |
  52 | 0.002163   112.66 |
  53 | 0.002165   112.80 |
  54 | 0.002168   112.93 |
  55 | 0.002167   112.86 |
  56 | 0.002157   112.35 |
  57 | 0.002166   112.83 |
  58 | 0.002172   113.13 |
  59 | 0.002181   113.61 |
  60 | 0.002176   113.36 |
  61 | 0.002173   113.21 |
  62 | 0.002168   112.93 |
  63 |  0.00216   112.53 |
  64 | 0.002157   112.35 |
  65 | 0.002158   112.41 |
  66 |  0.00216   112.53 |
  67 | 0.002159   112.49 |
  68 | 0.002161   112.57 |
  69 | 0.002159   112.45 |
  70 | 0.002164   112.72 |
  71 | 0.002161   112.57 |
  72 | 0.002156   112.31 |
  73 |  0.00215   111.98 |
  74 | 0.002152   112.11 |
  75 |  0.00215   111.98 |
  76 | 0.002153   112.15 |
  77 | 0.002152   112.12 |
  78 | 0.002154   112.21 |
  79 | 0.002144   111.69 |
  80 | 0.002144   111.67 |
  81 | 0.002144   111.71 |
  82 | 0.002143   111.63 |
  83 | 0.002138   111.35 |
  84 |  0.00214   111.50 |
  85 | 0.002141   111.54 |
  86 | 0.002147   111.82 |
  87 | 0.002147   111.83 |
  88 | 0.002142   111.56 |
  89 | 0.002144   111.66 |
  90 | 0.002139   111.43 |
  91 |  0.00214   111.48 |
  92 | 0.002141   111.53 |
  93 | 0.002143   111.63 |
  94 | 0.002145   111.73 |
  95 | 0.002145   111.71 |
  96 | 0.002145   111.72 |
  97 | 0.002144   111.69 |
  98 | 0.002143   111.64 |
  99 | 0.002144   111.67 |
 100 | 0.002145   111.74 |
[1] "Random Forest variable coefficients"
                      %IncMSE IncNodePurity
graph5           1.214004e-03  3.873662e-02
graph6           1.001624e-03  9.325305e-02
graph7           3.544528e-07  1.897959e-03
graph8           0.000000e+00  3.388132e-23
graph9           2.612037e-03  1.010471e-01
graph10          2.301211e-03  2.055738e-01
graph11          1.367910e-03  6.248077e-02
graph12          4.143137e-03  1.402952e-01
graph13          3.116745e-03  9.988366e-02
graph14          2.583317e-04  2.952749e-02
graph15          1.083904e-04  4.347620e-02
graph16          1.583625e-03  1.469198e-01
graph17          5.382946e-04  1.357926e-01
graph18          6.533496e-05  3.139244e-02
graph19          5.214525e-04  1.676676e-01
graph20          1.831633e-03  1.366342e-01
graph21          1.302285e-03  1.752439e-02
graph22          5.689497e-04  8.449771e-03
graph23          1.558141e-04  6.973901e-03
graph24          1.262612e-04  3.314814e-02
graph25          1.927760e-04  9.808713e-03
graph26          0.000000e+00  1.636364e-02
graph27          0.000000e+00  0.000000e+00
graph28          0.000000e+00  0.000000e+00
graph29          0.000000e+00  0.000000e+00
orbit0           0.000000e+00  4.338232e-18
orbit1           1.186146e-04  9.547700e-02
orbit2           0.000000e+00  5.759824e-21
orbit3           0.000000e+00  1.839112e-18
orbit4           3.476835e-04  4.661241e-02
orbit5           1.578948e-03  7.894658e-02
orbit6           7.027103e-04  8.747589e-03
orbit7           0.000000e+00  1.253609e-21
orbit8           1.122413e-03  4.169802e-02
orbit9           3.085522e-03  1.492292e-02
orbit10          3.754855e-04  3.910714e-03
orbit11          2.350688e-05  4.166831e-04
orbit12          9.588462e-05  1.099710e-02
orbit13          0.000000e+00  6.234162e-21
orbit14          0.000000e+00  5.421011e-22
orbit15          8.351388e-04  7.928991e-02
orbit16          4.041747e-03  8.109819e-02
orbit17          1.053042e-04  2.709545e-02
orbit18          2.233882e-04  8.395173e-02
orbit19          1.696736e-03  7.132303e-02
orbit20          1.075814e-04  1.874321e-02
orbit21          3.258036e-06  4.090909e-03
orbit22          4.147505e-04  5.948610e-02
orbit23          0.000000e+00  9.166667e-03
orbit24          1.082436e-03  1.048238e-01
orbit25          1.174424e-04  2.990716e-03
orbit26          1.418780e-03  4.265936e-02
orbit27          2.078290e-03  1.617340e-01
orbit28          3.051407e-05  2.375464e-02
orbit29          1.399269e-03  1.009609e-01
orbit30          1.039994e-04  2.411547e-02
orbit31          1.177044e-03  1.911272e-02
orbit32          4.330879e-06  8.333333e-03
orbit33          9.272278e-05  2.447324e-03
orbit34          0.000000e+00  2.202286e-21
orbit35          1.111831e-03  1.169354e-01
orbit36          4.888302e-07  6.351114e-05
orbit37          4.409171e-06  9.090909e-03
orbit38          1.180764e-05  1.923509e-02
orbit39          3.554304e-03  1.324247e-01
orbit40          3.066307e-04  4.224281e-02
orbit41          0.000000e+00  1.118083e-21
orbit42          0.000000e+00  1.151965e-21
orbit43          8.334446e-05  9.304035e-03
orbit44          0.000000e+00  0.000000e+00
orbit45          2.133090e-03  9.723086e-02
orbit46          3.638763e-04  8.208318e-02
orbit47          1.874935e-04  1.079244e-03
orbit48          0.000000e+00  1.389134e-21
orbit49          9.692150e-04  1.437555e-01
orbit50          0.000000e+00  4.743385e-22
orbit51          2.019678e-04  5.296963e-02
orbit52          9.950862e-06  1.969506e-02
orbit53          4.391744e-06  4.027778e-02
orbit54          3.519159e-04  1.603079e-04
orbit55          0.000000e+00  0.000000e+00
orbit56          2.662725e-04  2.135938e-02
orbit57          0.000000e+00  0.000000e+00
orbit58          0.000000e+00  5.421011e-22
orbit59          1.052747e-03  5.881976e-02
orbit60          0.000000e+00  4.743385e-21
orbit61          0.000000e+00  3.388132e-23
orbit62          1.387581e-03  2.941193e-02
orbit63          0.000000e+00  2.500441e-20
orbit64          0.000000e+00  1.287490e-21
orbit65          2.359882e-05  2.120453e-05
orbit66          0.000000e+00  0.000000e+00
orbit67          0.000000e+00  0.000000e+00
orbit68          0.000000e+00  4.743385e-22
orbit69          0.000000e+00  0.000000e+00
orbit70          0.000000e+00  0.000000e+00
orbit71          0.000000e+00  0.000000e+00
orbit72          0.000000e+00  0.000000e+00
AP               0.000000e+00  0.000000e+00
bet              2.174415e-05  5.117502e-02
ecc             -2.628428e-06  1.133333e-02
eccrad           0.000000e+00  1.186083e-18
close            3.769315e-04  6.450717e-02
constraint       9.164088e-05  4.310238e-02
coreness         0.000000e+00  3.489776e-21
knn              2.991672e-04  5.888332e-02
hubscore         9.124817e-04  1.523855e-01
pagerank         6.828746e-04  2.501518e-01
trans            2.207654e-05  1.074342e-02
evcent           4.165778e-03  1.788209e-01
first            8.787346e-06  2.437500e-02
upto_second      2.882096e-04  1.338298e-02
upto_third       7.888623e-04  3.145873e-02
upto_fourth      5.447169e-04  9.054490e-02
upto_fifth       1.498366e-03  8.952776e-02
upto_sixth       5.056731e-04  7.664034e-02
second           3.899668e-05  2.465369e-03
third            2.738349e-03  5.552837e-02
fourth           1.181328e-03  1.625254e-01
fifth            4.677421e-04  3.176427e-01
sixth            2.295499e-03  1.001010e-01
ratio1           5.041411e-04  5.318777e-02
ratio2           1.521426e-03  2.683587e-01
ratio3           1.891398e-03  2.263926e-01
ratio4           2.383975e-03  1.236902e-01
ratio5           5.531066e-04  2.569893e-01
ratio6           4.248668e-03  3.026103e-01
selfinter        0.000000e+00  3.388132e-23
walktrap_vertex  1.041364e-05  4.842769e-03
bigcom1          2.740026e-07  1.707430e-02
bigcom2          0.000000e+00  0.000000e+00
bigcom3          0.000000e+00  0.000000e+00
bigcom4          1.703820e-05  8.857583e-03
bigcom6          0.000000e+00  0.000000e+00
bigcom8          2.027210e-04  5.630853e-02
bigcom9          0.000000e+00  0.000000e+00
bigcom11         0.000000e+00  0.000000e+00
bigcom13         0.000000e+00  3.388132e-23
bigcom15         0.000000e+00  0.000000e+00
bigcom16         0.000000e+00  0.000000e+00
bigcom21         0.000000e+00  0.000000e+00
bigcom22         0.000000e+00  3.388132e-23
bigcom24         0.000000e+00  0.000000e+00
bigcom26         0.000000e+00  3.388132e-23
bigcom28         0.000000e+00  0.000000e+00
bigcom30         0.000000e+00  0.000000e+00
bigcom31         0.000000e+00  0.000000e+00
bigcom32         0.000000e+00  0.000000e+00
bigcom33         0.000000e+00  0.000000e+00
bigcom34         0.000000e+00  0.000000e+00
bigcom36         0.000000e+00  0.000000e+00
bigcom37         0.000000e+00  0.000000e+00
bigcom38         0.000000e+00  0.000000e+00
bigcom39         0.000000e+00  0.000000e+00
bigcom40         1.083335e-03  1.464219e-01
bigcom43         0.000000e+00  0.000000e+00
bigcom44         0.000000e+00  0.000000e+00
bigcom46         0.000000e+00  0.000000e+00
bigcom47         0.000000e+00  0.000000e+00
bigcom49         0.000000e+00  0.000000e+00
bigcom50         0.000000e+00  0.000000e+00
bigcom51         0.000000e+00  0.000000e+00
bigcom52         0.000000e+00  0.000000e+00
bigcom54         0.000000e+00  0.000000e+00
bigcom56         0.000000e+00  0.000000e+00
bigcom62         0.000000e+00  0.000000e+00
bigcom66         0.000000e+00  0.000000e+00
bigcom68         0.000000e+00  0.000000e+00
bigcom69         0.000000e+00  0.000000e+00
bigcom71         0.000000e+00  0.000000e+00
bigcom72         0.000000e+00  0.000000e+00
bigcom73         0.000000e+00  0.000000e+00
bigcom74         0.000000e+00  1.084202e-21
bigcom75         0.000000e+00  0.000000e+00
bigcom76         0.000000e+00  0.000000e+00
bigcom77         0.000000e+00  0.000000e+00
bigcom79         0.000000e+00  0.000000e+00
bigcom80         0.000000e+00  0.000000e+00
bigcom82         0.000000e+00  0.000000e+00
bigcom83         0.000000e+00  0.000000e+00
bigcom84         0.000000e+00  0.000000e+00
bigcom85         0.000000e+00  0.000000e+00
bigcom87         0.000000e+00  0.000000e+00
bigcom89         0.000000e+00  0.000000e+00
bigcom91         0.000000e+00  0.000000e+00
bigcom92         6.510357e-05  3.729671e-01
bigcom93         0.000000e+00  0.000000e+00
bigcom96         0.000000e+00  0.000000e+00
bigcom97         0.000000e+00  0.000000e+00
bigcom98         0.000000e+00  0.000000e+00
bigcom99         0.000000e+00  0.000000e+00
bigcom101        0.000000e+00  0.000000e+00
bigcom104        0.000000e+00  0.000000e+00
bigcom106        0.000000e+00  0.000000e+00
bigcom109        0.000000e+00  0.000000e+00
bigcom113        0.000000e+00  0.000000e+00
bigcom116        0.000000e+00  0.000000e+00
bigcom120        0.000000e+00  0.000000e+00
bigcom123        0.000000e+00  0.000000e+00
bigcom126        0.000000e+00  0.000000e+00
bigcom127        0.000000e+00  0.000000e+00
bigcom137        0.000000e+00  0.000000e+00
bigcom139        0.000000e+00  0.000000e+00
bigcom140        0.000000e+00  0.000000e+00
bigcom143        0.000000e+00  0.000000e+00
bigcom145        0.000000e+00  0.000000e+00
bigcom146        0.000000e+00  0.000000e+00
bigcom147        0.000000e+00  0.000000e+00
bigcom149        0.000000e+00  0.000000e+00
bigcom153        0.000000e+00  0.000000e+00
bigcom154        0.000000e+00  0.000000e+00
bigcom156        0.000000e+00  6.776264e-23
bigcom157        0.000000e+00  0.000000e+00
bigcom158        0.000000e+00  0.000000e+00
bigcom160        0.000000e+00  0.000000e+00
bigcom161        0.000000e+00  0.000000e+00
bigcom162        0.000000e+00  0.000000e+00
bigcom164        0.000000e+00  0.000000e+00
bigcom166        0.000000e+00  0.000000e+00
bigcom167        0.000000e+00  0.000000e+00
bigcom171        0.000000e+00  0.000000e+00
bigcom173        0.000000e+00  0.000000e+00
bigcom175        0.000000e+00  0.000000e+00
bigcom176        0.000000e+00  0.000000e+00
bigcom177        0.000000e+00  0.000000e+00
bigcom178        0.000000e+00  0.000000e+00
bigcom180        0.000000e+00  0.000000e+00
bigcom181        0.000000e+00  0.000000e+00
bigcom184        0.000000e+00  0.000000e+00
bigcom186        0.000000e+00  0.000000e+00
bigcom187        0.000000e+00  0.000000e+00
bigcom189        0.000000e+00  0.000000e+00
bigcom194        0.000000e+00  0.000000e+00
bigcom195        0.000000e+00  0.000000e+00
bigcom196        0.000000e+00  0.000000e+00
bigcom204        0.000000e+00  0.000000e+00
bigcom205        0.000000e+00  0.000000e+00
bigcom212        0.000000e+00  0.000000e+00
bigcom214        0.000000e+00  0.000000e+00
bigcom222        0.000000e+00  0.000000e+00
bigcom223        0.000000e+00  0.000000e+00
bigcom226        0.000000e+00  0.000000e+00
bigcom227        0.000000e+00  0.000000e+00
bigcom229        0.000000e+00  0.000000e+00
bigcom233        0.000000e+00  0.000000e+00
bigcom236        0.000000e+00  0.000000e+00
bigcom237        0.000000e+00  0.000000e+00
bigcom246        0.000000e+00  0.000000e+00
bigcom248        0.000000e+00  4.336809e-21
bigcom249        0.000000e+00  0.000000e+00
bigcom250        0.000000e+00  0.000000e+00
bigcom254        0.000000e+00  0.000000e+00
bigcom266        0.000000e+00  0.000000e+00
bigcom269        0.000000e+00  0.000000e+00
bigcom272        0.000000e+00  0.000000e+00
bigcom274        0.000000e+00  9.825582e-22
bigcom281        0.000000e+00  0.000000e+00
bigcom291        0.000000e+00  0.000000e+00
bigcom292        0.000000e+00  0.000000e+00
bigcom295        0.000000e+00  0.000000e+00
bigcom299        0.000000e+00  0.000000e+00
bigcom301        0.000000e+00  0.000000e+00
bigcom306        0.000000e+00  0.000000e+00
bigcom309        0.000000e+00  0.000000e+00
bigcom314        0.000000e+00  0.000000e+00
bigcom321        0.000000e+00  0.000000e+00
bigcom341        0.000000e+00  0.000000e+00
bigcom350        0.000000e+00  0.000000e+00
bigcom353        0.000000e+00  0.000000e+00
bigcom359        0.000000e+00  0.000000e+00
bigcom363        0.000000e+00  0.000000e+00
bigcom365        0.000000e+00  0.000000e+00
bigcom385        0.000000e+00  0.000000e+00
bigcom386        0.000000e+00  0.000000e+00
bigcom408        0.000000e+00  0.000000e+00
bigcom412        0.000000e+00  0.000000e+00
bigcom480        0.000000e+00  0.000000e+00
spin_vertex     -2.345203e-05  5.244695e-02
membership_s1    0.000000e+00  5.185185e-03
membership_s3    0.000000e+00  0.000000e+00
membership_s4    0.000000e+00  7.453890e-22
membership_s5    0.000000e+00  1.734723e-19
membership_s6    0.000000e+00  0.000000e+00
membership_s7    1.101543e-04  5.430588e-02
membership_s8    0.000000e+00  0.000000e+00
membership_s9    0.000000e+00  0.000000e+00
membership_s11   0.000000e+00  1.084202e-21
membership_s12   0.000000e+00  0.000000e+00
membership_s14   0.000000e+00  0.000000e+00
membership_s15   0.000000e+00  4.065758e-22
membership_s16   0.000000e+00  0.000000e+00
membership_s17   0.000000e+00  0.000000e+00
membership_s18   1.108943e-04  2.282069e-01
membership_s20   0.000000e+00  0.000000e+00
membership_s21   6.946260e-06  6.099265e-02
membership_s22   0.000000e+00  0.000000e+00
membership_s24   0.000000e+00  6.776264e-23
membership_s25   0.000000e+00  0.000000e+00
membership_s26   0.000000e+00  0.000000e+00
membership_s27   1.063902e-05  1.900412e-02
membership_s28   0.000000e+00  0.000000e+00
membership_s30   1.199885e-04  4.688640e-02
membership_s31   0.000000e+00  0.000000e+00
membership_s32  -4.036493e-05  4.137563e-02
membership_s33   0.000000e+00  0.000000e+00
membership_s36   2.587663e-04  1.458229e-01
membership_s37   0.000000e+00  0.000000e+00
V1               1.433501e-03  1.967818e-01
V2               8.904108e-04  3.454563e-01
pdi              0.000000e+00  0.000000e+00
adhesion         1.434973e-03  5.153976e-01
cohesion         1.449946e-03  2.758284e-01
inner            1.136215e-03  2.636146e-01
outer            4.476858e-04  2.479973e-01
ioratio          1.195202e-03  2.576428e-01
comsize          9.411638e-04  2.014680e-01
[1] "Dataset: low_CT Model GLM, run: 9 of 10 2015-06-17 23:14:24"
[1] "glmnet variable coefficients"
                         [,1]          [,2]
(Intercept)     -6.251743e+00 -6.252009e+00
graph0          -1.131877e-40 -2.568355e-05
graph1          -1.030382e-42 -2.376325e-07
graph2          -1.180234e-40 -2.611716e-05
graph3          -4.592716e-44 -1.052053e-08
graph4          -1.138882e-45 -2.637501e-10
graph5          -6.765784e-42 -1.541106e-06
graph6          -4.735234e-43 -1.094552e-07
graph7          -1.221098e-41 -2.817909e-06
graph8          -9.622019e-40 -2.250800e-04
graph9          -6.390555e-46 -1.443588e-10
graph10         -4.486377e-47 -1.038775e-11
graph11         -1.690539e-48 -3.916377e-13
graph12         -3.063819e-45 -7.091024e-10
graph13         -1.681970e-44 -3.829707e-09
graph14         -3.157345e-46 -7.311269e-11
graph15         -6.029931e-43 -1.362638e-07
graph16         -1.063263e-44 -2.452075e-09
graph17         -1.721610e-44 -3.983929e-09
graph18         -3.876669e-43 -8.895811e-08
graph19         -1.233751e-43 -2.849740e-08
graph20         -1.522690e-43 -3.450038e-08
graph21         -7.031436e-43 -1.599613e-07
graph22         -2.925953e-43 -6.769768e-08
graph23         -8.789315e-43 -2.043194e-07
graph24         -1.412921e-42 -3.259219e-07
graph25         -5.151114e-42 -1.175872e-06
graph26         -6.114841e-42 -1.419108e-06
graph27         -5.592071e-41 -1.297525e-05
graph28         -3.387534e-41 -7.879571e-06
graph29         -1.591453e-39 -3.718901e-04
orbit0          -1.131877e-40 -2.568134e-05
orbit1          -1.030370e-42 -2.376176e-07
orbit2          -6.898125e-41 -1.589956e-05
orbit3          -1.180234e-40 -2.611287e-05
orbit4          -4.942667e-44 -1.131890e-08
orbit5          -3.373180e-43 -7.744476e-08
orbit6          -1.138881e-45 -2.637382e-10
orbit7          -7.693655e-41 -1.786424e-05
orbit8          -6.765784e-42 -1.540966e-06
orbit9          -6.559257e-43 -1.518905e-07
orbit10         -6.121807e-43 -1.400049e-07
orbit11         -1.202639e-41 -1.457131e-06
orbit12         -1.210176e-41 -2.791697e-06
orbit13         -8.432209e-40 -1.971346e-04
orbit14         -9.622019e-40 -2.250730e-04
orbit15         -7.265909e-46 -1.639223e-10
orbit16         -5.691457e-45 -1.242281e-09
orbit17         -3.721499e-45 -8.501554e-10
orbit18         -3.097148e-46 -7.210464e-11
orbit19         -4.584504e-47 -1.061222e-11
orbit20         -4.570877e-46 -1.056447e-10
orbit21         -2.167520e-43 -4.965752e-08
orbit22         -1.690539e-48 -3.916191e-13
orbit23         -1.856057e-40 -4.344479e-05
orbit24         -3.892863e-45 -9.022899e-10
orbit25         -3.268190e-45 -7.470775e-10
orbit26         -3.249654e-43 -7.386888e-08
orbit27         -2.356394e-44 -5.352934e-09
orbit28         -2.119051e-43 -4.881270e-08
orbit29         -3.117296e-44 -7.098040e-09
orbit30         -5.055900e-43 -1.148810e-07
orbit31         -3.626523e-46 -8.403733e-11
orbit32         -7.247238e-46 -1.664877e-10
orbit33          3.183041e-40  7.690304e-05
orbit34         -6.029931e-43 -1.362447e-07
orbit35         -1.594455e-44 -3.680794e-09
orbit36         -1.324582e-43 -3.023239e-08
[truncated: 124,093 more chars]
