# Supplementary material for: Distinctive Behaviors of Druggable Proteins in Cellular Networks
Source: PLoS Comput Biol. 2015 Dec 23;11(12):e1004597. doi: 10.1371/journal.pcbi.1004597 (PMC4689399; doi:10.1371/journal.pcbi.1004597)
Supplement: S1 File — (ZIP) [file pcbi.1004597.s004.zip › S1_File/direct.atc.20150613.random.ppi.optimised_Target_results_low_targets.txt]

[[1]]
[1] "low_targets"

[1] "Dataset: low_targets Model GBM, run: 1 of 10 2015-06-17 22:56:36"
Iter   TrainDeviance   ValidDeviance   StepSize   Improve
     1        0.0762            -nan     0.0100   -0.0000
     2        0.0754            -nan     0.0100   -0.0000
     3        0.0746            -nan     0.0100   -0.0001
     4        0.0737            -nan     0.0100   -0.0000
     5        0.0733            -nan     0.0100   -0.0000
     6        0.0724            -nan     0.0100   -0.0001
     7        0.0714            -nan     0.0100   -0.0000
     8        0.0706            -nan     0.0100   -0.0000
     9        0.0699            -nan     0.0100   -0.0000
    10        0.0689            -nan     0.0100   -0.0001
    20        0.0622            -nan     0.0100   -0.0000
    40        0.0535            -nan     0.0100   -0.0000
    49        0.0504            -nan     0.0100   -0.0000

[1] "GBM variable coefficients"
                            var    rel.inf
outer                     outer 7.53359710
V2                           V2 5.62564480
ratio5                   ratio5 3.95020062
orbit18                 orbit18 3.66420012
V1                           V1 3.55113836
graph16                 graph16 3.24346565
fourth                   fourth 3.21946192
ratio2                   ratio2 3.11503217
pagerank               pagerank 2.81633445
graph21                 graph21 2.34991071
orbit36                 orbit36 2.25394896
comsize                 comsize 2.22998865
ratio3                   ratio3 2.22131707
orbit35                 orbit35 1.88503864
orbit46                 orbit46 1.87005945
graph23                 graph23 1.69327174
spin_vertex         spin_vertex 1.66341119
fifth                     fifth 1.64921752
graph12                 graph12 1.61382363
orbit17                 orbit17 1.51623573
graph10                 graph10 1.48675791
orbit20                 orbit20 1.47198048
graph3                   graph3 1.46674527
orbit48                 orbit48 1.44265249
graph19                 graph19 1.42800104
upto_fourth         upto_fourth 1.36189957
ratio4                   ratio4 1.36169729
adhesion               adhesion 1.24259893
orbit37                 orbit37 1.23833161
orbit39                 orbit39 1.15974479
graph1                   graph1 1.10157596
orbit33                 orbit33 1.09231854
graph9                   graph9 1.03272372
graph14                 graph14 1.00675077
upto_sixth           upto_sixth 0.98058262
graph13                 graph13 0.95552862
graph6                   graph6 0.92807443
knn                         knn 0.90045811
orbit12                 orbit12 0.80307551
bigcom8                 bigcom8 0.76347555
constraint           constraint 0.76303641
inner                     inner 0.74182384
cohesion               cohesion 0.73976389
sixth                     sixth 0.72892821
hubscore               hubscore 0.72433953
graph4                   graph4 0.64853566
graph20                 graph20 0.64739154
ratio1                   ratio1 0.63522778
orbit63                 orbit63 0.63031890
trans                     trans 0.60732206
graph5                   graph5 0.58725615
orbit51                 orbit51 0.53121229
orbit30                 orbit30 0.49039251
ecc                         ecc 0.45368463
orbit27                 orbit27 0.44310379
upto_third           upto_third 0.43914049
orbit28                 orbit28 0.40584086
close                     close 0.39241401
graph11                 graph11 0.38705587
membership_s7     membership_s7 0.37770391
orbit5                   orbit5 0.37587832
orbit26                 orbit26 0.37330876
bigcom22               bigcom22 0.34470657
orbit9                   orbit9 0.34320006
graph18                 graph18 0.34283163
bet                         bet 0.33619720
orbit45                 orbit45 0.33618941
bigcom4                 bigcom4 0.33284197
orbit19                 orbit19 0.32196779
orbit31                 orbit31 0.32119065
orbit32                 orbit32 0.31234958
membership_s4     membership_s4 0.31146374
membership_s30   membership_s30 0.29346142
membership_s6     membership_s6 0.28974620
orbit56                 orbit56 0.28679768
graph15                 graph15 0.27211198
upto_fifth           upto_fifth 0.24154595
orbit38                 orbit38 0.23415003
ioratio                 ioratio 0.23047362
membership_s27   membership_s27 0.21434965
orbit44                 orbit44 0.17247650
graph22                 graph22 0.15059187
orbit21                 orbit21 0.14674801
membership_s1     membership_s1 0.12503127
orbit47                 orbit47 0.11851700
orbit42                 orbit42 0.10903124
orbit25                 orbit25 0.09142272
membership_s28   membership_s28 0.08899787
graph25                 graph25 0.08397739
third                     third 0.08207765
orbit49                 orbit49 0.07777462
membership_s15   membership_s15 0.07176327
upto_second         upto_second 0.06641668
ratio6                   ratio6 0.06470967
orbit62                 orbit62 0.05328191
orbit24                 orbit24 0.05018092
coreness               coreness 0.03620417
orbit60                 orbit60 0.03127099
graph0                   graph0 0.00000000
graph2                   graph2 0.00000000
graph7                   graph7 0.00000000
graph8                   graph8 0.00000000
graph17                 graph17 0.00000000
graph24                 graph24 0.00000000
graph26                 graph26 0.00000000
graph27                 graph27 0.00000000
graph28                 graph28 0.00000000
graph29                 graph29 0.00000000
orbit0                   orbit0 0.00000000
orbit1                   orbit1 0.00000000
orbit2                   orbit2 0.00000000
orbit3                   orbit3 0.00000000
orbit4                   orbit4 0.00000000
orbit6                   orbit6 0.00000000
orbit7                   orbit7 0.00000000
orbit8                   orbit8 0.00000000
orbit10                 orbit10 0.00000000
orbit11                 orbit11 0.00000000
orbit13                 orbit13 0.00000000
orbit14                 orbit14 0.00000000
orbit15                 orbit15 0.00000000
orbit16                 orbit16 0.00000000
orbit22                 orbit22 0.00000000
orbit23                 orbit23 0.00000000
orbit29                 orbit29 0.00000000
orbit34                 orbit34 0.00000000
orbit40                 orbit40 0.00000000
orbit41                 orbit41 0.00000000
orbit43                 orbit43 0.00000000
orbit50                 orbit50 0.00000000
orbit52                 orbit52 0.00000000
orbit53                 orbit53 0.00000000
orbit54                 orbit54 0.00000000
orbit55                 orbit55 0.00000000
orbit57                 orbit57 0.00000000
orbit58                 orbit58 0.00000000
orbit59                 orbit59 0.00000000
orbit61                 orbit61 0.00000000
orbit64                 orbit64 0.00000000
orbit65                 orbit65 0.00000000
orbit66                 orbit66 0.00000000
orbit67                 orbit67 0.00000000
orbit68                 orbit68 0.00000000
orbit69                 orbit69 0.00000000
orbit70                 orbit70 0.00000000
orbit71                 orbit71 0.00000000
orbit72                 orbit72 0.00000000
AP                           AP 0.00000000
eccrad                   eccrad 0.00000000
evcent                   evcent 0.00000000
first                     first 0.00000000
second                   second 0.00000000
selfinter             selfinter 0.00000000
walktrap_vertex walktrap_vertex 0.00000000
bigcom1                 bigcom1 0.00000000
bigcom2                 bigcom2 0.00000000
bigcom3                 bigcom3 0.00000000
bigcom6                 bigcom6 0.00000000
bigcom9                 bigcom9 0.00000000
bigcom11               bigcom11 0.00000000
bigcom13               bigcom13 0.00000000
bigcom15               bigcom15 0.00000000
bigcom16               bigcom16 0.00000000
bigcom21               bigcom21 0.00000000
bigcom24               bigcom24 0.00000000
bigcom26               bigcom26 0.00000000
bigcom28               bigcom28 0.00000000
bigcom30               bigcom30 0.00000000
bigcom31               bigcom31 0.00000000
bigcom32               bigcom32 0.00000000
bigcom33               bigcom33 0.00000000
bigcom34               bigcom34 0.00000000
bigcom36               bigcom36 0.00000000
bigcom37               bigcom37 0.00000000
bigcom38               bigcom38 0.00000000
bigcom39               bigcom39 0.00000000
bigcom40               bigcom40 0.00000000
bigcom43               bigcom43 0.00000000
bigcom44               bigcom44 0.00000000
bigcom46               bigcom46 0.00000000
bigcom47               bigcom47 0.00000000
bigcom49               bigcom49 0.00000000
bigcom50               bigcom50 0.00000000
bigcom51               bigcom51 0.00000000
bigcom52               bigcom52 0.00000000
bigcom54               bigcom54 0.00000000
bigcom56               bigcom56 0.00000000
bigcom62               bigcom62 0.00000000
bigcom66               bigcom66 0.00000000
bigcom68               bigcom68 0.00000000
bigcom69               bigcom69 0.00000000
bigcom71               bigcom71 0.00000000
bigcom72               bigcom72 0.00000000
bigcom73               bigcom73 0.00000000
bigcom74               bigcom74 0.00000000
bigcom75               bigcom75 0.00000000
bigcom76               bigcom76 0.00000000
bigcom77               bigcom77 0.00000000
bigcom79               bigcom79 0.00000000
bigcom80               bigcom80 0.00000000
bigcom82               bigcom82 0.00000000
bigcom83               bigcom83 0.00000000
bigcom84               bigcom84 0.00000000
bigcom85               bigcom85 0.00000000
bigcom87               bigcom87 0.00000000
bigcom89               bigcom89 0.00000000
bigcom91               bigcom91 0.00000000
bigcom92               bigcom92 0.00000000
bigcom93               bigcom93 0.00000000
bigcom96               bigcom96 0.00000000
bigcom97               bigcom97 0.00000000
bigcom98               bigcom98 0.00000000
bigcom99               bigcom99 0.00000000
bigcom101             bigcom101 0.00000000
bigcom104             bigcom104 0.00000000
bigcom106             bigcom106 0.00000000
bigcom109             bigcom109 0.00000000
bigcom113             bigcom113 0.00000000
bigcom116             bigcom116 0.00000000
bigcom120             bigcom120 0.00000000
bigcom123             bigcom123 0.00000000
bigcom126             bigcom126 0.00000000
bigcom127             bigcom127 0.00000000
bigcom137             bigcom137 0.00000000
bigcom139             bigcom139 0.00000000
bigcom140             bigcom140 0.00000000
bigcom143             bigcom143 0.00000000
bigcom145             bigcom145 0.00000000
bigcom146             bigcom146 0.00000000
bigcom147             bigcom147 0.00000000
bigcom149             bigcom149 0.00000000
bigcom153             bigcom153 0.00000000
bigcom154             bigcom154 0.00000000
bigcom156             bigcom156 0.00000000
bigcom157             bigcom157 0.00000000
bigcom158             bigcom158 0.00000000
bigcom160             bigcom160 0.00000000
bigcom161             bigcom161 0.00000000
bigcom162             bigcom162 0.00000000
bigcom164             bigcom164 0.00000000
bigcom166             bigcom166 0.00000000
bigcom167             bigcom167 0.00000000
bigcom171             bigcom171 0.00000000
bigcom173             bigcom173 0.00000000
bigcom175             bigcom175 0.00000000
bigcom176             bigcom176 0.00000000
bigcom177             bigcom177 0.00000000
bigcom178             bigcom178 0.00000000
bigcom180             bigcom180 0.00000000
bigcom181             bigcom181 0.00000000
bigcom184             bigcom184 0.00000000
bigcom186             bigcom186 0.00000000
bigcom187             bigcom187 0.00000000
bigcom189             bigcom189 0.00000000
bigcom194             bigcom194 0.00000000
bigcom195             bigcom195 0.00000000
bigcom196             bigcom196 0.00000000
bigcom204             bigcom204 0.00000000
bigcom205             bigcom205 0.00000000
bigcom212             bigcom212 0.00000000
bigcom214             bigcom214 0.00000000
bigcom222             bigcom222 0.00000000
bigcom223             bigcom223 0.00000000
bigcom226             bigcom226 0.00000000
bigcom227             bigcom227 0.00000000
bigcom229             bigcom229 0.00000000
bigcom233             bigcom233 0.00000000
bigcom236             bigcom236 0.00000000
bigcom237             bigcom237 0.00000000
bigcom246             bigcom246 0.00000000
bigcom248             bigcom248 0.00000000
bigcom249             bigcom249 0.00000000
bigcom250             bigcom250 0.00000000
bigcom254             bigcom254 0.00000000
bigcom266             bigcom266 0.00000000
bigcom269             bigcom269 0.00000000
bigcom272             bigcom272 0.00000000
bigcom274             bigcom274 0.00000000
bigcom281             bigcom281 0.00000000
bigcom291             bigcom291 0.00000000
bigcom292             bigcom292 0.00000000
bigcom295             bigcom295 0.00000000
bigcom299             bigcom299 0.00000000
bigcom301             bigcom301 0.00000000
bigcom306             bigcom306 0.00000000
bigcom309             bigcom309 0.00000000
bigcom314             bigcom314 0.00000000
bigcom321             bigcom321 0.00000000
bigcom341             bigcom341 0.00000000
bigcom350             bigcom350 0.00000000
bigcom353             bigcom353 0.00000000
bigcom359             bigcom359 0.00000000
bigcom363             bigcom363 0.00000000
bigcom365             bigcom365 0.00000000
bigcom385             bigcom385 0.00000000
bigcom386             bigcom386 0.00000000
bigcom408             bigcom408 0.00000000
bigcom412             bigcom412 0.00000000
bigcom480             bigcom480 0.00000000
membership_s3     membership_s3 0.00000000
membership_s5     membership_s5 0.00000000
membership_s8     membership_s8 0.00000000
membership_s9     membership_s9 0.00000000
membership_s11   membership_s11 0.00000000
membership_s12   membership_s12 0.00000000
membership_s14   membership_s14 0.00000000
membership_s16   membership_s16 0.00000000
membership_s17   membership_s17 0.00000000
membership_s18   membership_s18 0.00000000
membership_s20   membership_s20 0.00000000
membership_s21   membership_s21 0.00000000
membership_s22   membership_s22 0.00000000
membership_s24   membership_s24 0.00000000
membership_s25   membership_s25 0.00000000
membership_s26   membership_s26 0.00000000
membership_s31   membership_s31 0.00000000
membership_s32   membership_s32 0.00000000
membership_s33   membership_s33 0.00000000
membership_s36   membership_s36 0.00000000
membership_s37   membership_s37 0.00000000
pdi                         pdi 0.00000000
[1] "Dataset: low_targets Model RF, run: 1 of 10 2015-06-17 22:57:05"
     |      Out-of-bag   |
Tree |      MSE  %Var(y) |
   1 |  0.01122   177.43 |
   2 |  0.01042   164.83 |
   3 |  0.01024   161.88 |
   4 |  0.01023   161.74 |
   5 | 0.009599   151.81 |
   6 |   0.0099   156.57 |
   7 |  0.01003   158.57 |
   8 | 0.009287   146.88 |
   9 |  0.00907   143.44 |
  10 | 0.008694   137.49 |
  11 | 0.008341   131.92 |
  12 |  0.00813   128.59 |
  13 | 0.008001   126.55 |
  14 | 0.007867   124.42 |
  15 | 0.007768   122.86 |
  16 | 0.007703   121.83 |
  17 |  0.00765   120.99 |
  18 | 0.007572   119.76 |
  19 | 0.007537   119.20 |
  20 | 0.007485   118.37 |
  21 | 0.007457   117.94 |
  22 | 0.007435   117.59 |
  23 | 0.007399   117.02 |
  24 | 0.007392   116.91 |
  25 | 0.007359   116.39 |
  26 | 0.007332   115.95 |
  27 | 0.007318   115.74 |
  28 | 0.007293   115.35 |
  29 | 0.007282   115.16 |
  30 | 0.007281   115.16 |
  31 | 0.007262   114.85 |
  32 | 0.007243   114.55 |
  33 |  0.00721   114.03 |
  34 | 0.007214   114.10 |
  35 | 0.007198   113.85 |
  36 | 0.007193   113.77 |
  37 | 0.007172   113.42 |
  38 | 0.007184   113.62 |
  39 | 0.007168   113.37 |
  40 | 0.007161   113.26 |
  41 | 0.007145   113.00 |
  42 | 0.007136   112.85 |
  43 | 0.007118   112.58 |
  44 | 0.007112   112.48 |
  45 | 0.007097   112.25 |
  46 | 0.007098   112.26 |
  47 | 0.007068   111.79 |
  48 | 0.007057   111.61 |
  49 | 0.007051   111.52 |
  50 | 0.007044   111.40 |
  51 | 0.007041   111.35 |
  52 | 0.007024   111.09 |
  53 | 0.007032   111.22 |
  54 | 0.007032   111.21 |
  55 | 0.007038   111.31 |
  56 | 0.007039   111.32 |
  57 | 0.007036   111.28 |
  58 |  0.00704   111.34 |
  59 | 0.007036   111.27 |
  60 | 0.007043   111.40 |
  61 | 0.007055   111.58 |
  62 | 0.007059   111.65 |
  63 | 0.007054   111.57 |
  64 | 0.007041   111.36 |
  65 | 0.007045   111.42 |
  66 | 0.007045   111.42 |
  67 | 0.007051   111.52 |
  68 | 0.007042   111.38 |
  69 | 0.007027   111.13 |
  70 | 0.007018   111.00 |
  71 | 0.007019   111.01 |
  72 | 0.007013   110.91 |
  73 | 0.007014   110.94 |
  74 | 0.007012   110.89 |
  75 | 0.007014   110.93 |
  76 | 0.007008   110.84 |
  77 | 0.007006   110.81 |
  78 | 0.007013   110.91 |
  79 | 0.007007   110.82 |
  80 | 0.007004   110.77 |
  81 | 0.006999   110.69 |
  82 | 0.007006   110.80 |
  83 | 0.007011   110.88 |
  84 | 0.007014   110.93 |
  85 | 0.007015   110.94 |
  86 | 0.007008   110.84 |
  87 | 0.007014   110.92 |
  88 |  0.00701   110.86 |
  89 |  0.00701   110.87 |
  90 | 0.007016   110.97 |
  91 | 0.007017   110.97 |
  92 | 0.007022   111.06 |
  93 | 0.007026   111.11 |
  94 |  0.00703   111.18 |
  95 | 0.007032   111.22 |
  96 | 0.007025   111.11 |
  97 | 0.007025   111.11 |
  98 | 0.007023   111.07 |
  99 | 0.007024   111.09 |
 100 | 0.007023   111.08 |
[1] "Random Forest variable coefficients"
                      %IncMSE IncNodePurity
graph5           4.593820e-04  9.599255e-02
graph6           9.606877e-04  2.325097e-01
graph7           2.301974e-03  1.255078e-01
graph8           0.000000e+00  8.673617e-21
graph9           5.807690e-04  2.396042e-01
graph10          2.045248e-03  2.295882e-01
graph11          3.397102e-03  3.013827e-01
graph12          3.471225e-03  1.983730e-01
graph13          7.766110e-03  4.302428e-01
graph14          3.945054e-03  2.165797e-01
graph15          9.393014e-04  1.437807e-01
graph16          3.463478e-03  5.038518e-01
graph17          8.557463e-04  1.606264e-01
graph18          1.083411e-03  1.421573e-01
graph19          6.478687e-03  4.082934e-01
graph20          4.858812e-04  1.860699e-01
graph21          1.471991e-03  1.718204e-01
graph22          1.017869e-03  1.035318e-01
graph23          8.732451e-04  2.977126e-01
graph24          2.228348e-03  1.630358e-01
graph25          5.018153e-04  1.703970e-01
graph26          3.354600e-05  5.583828e-02
graph27          1.300942e-05  1.148020e-03
graph28          0.000000e+00  1.517883e-20
graph29          0.000000e+00  0.000000e+00
orbit0           7.175499e-07  2.051224e-03
orbit1           1.506713e-03  1.931041e-01
orbit2           2.430654e-06  3.750088e-02
orbit3          -8.695652e-06  2.666667e-02
orbit4           2.229369e-03  1.923624e-01
orbit5           1.773412e-03  2.388644e-01
orbit6           3.280401e-03  1.938877e-01
orbit7           0.000000e+00  1.409463e-20
orbit8           6.304197e-04  1.046662e-01
orbit9           7.741708e-04  1.425020e-01
orbit10          6.954585e-04  1.973898e-01
orbit11          6.017270e-05  5.028362e-02
orbit12          7.143777e-04  3.662484e-02
orbit13          0.000000e+00  9.215718e-21
orbit14          0.000000e+00  6.938894e-20
orbit15          1.437378e-03  3.522459e-01
orbit16          1.272419e-04  1.053791e-01
orbit17          5.227820e-03  3.602718e-01
orbit18          3.913672e-03  5.914180e-01
orbit19          6.730443e-04  2.355347e-01
orbit20          6.645664e-04  2.927256e-01
orbit21          3.829065e-04  3.950696e-02
orbit22          4.204694e-03  3.093189e-01
orbit23          0.000000e+00  1.843144e-20
orbit24          2.187440e-03  1.954387e-01
orbit25          8.161817e-05  1.242544e-02
orbit26          5.773637e-04  1.674816e-01
orbit27          8.553465e-03  5.563936e-01
orbit28          6.842826e-04  8.722003e-02
orbit29          7.999580e-04  1.420098e-01
orbit30          7.368202e-04  1.105256e-01
orbit31          2.531412e-03  1.356864e-01
orbit32          1.948175e-05  6.381212e-02
orbit33          1.532349e-04  8.345779e-02
orbit34          2.700880e-03  1.521082e-01
orbit35          6.359671e-03  3.169992e-01
orbit36          1.720642e-03  3.963917e-01
orbit37          1.799975e-03  6.076509e-01
orbit38          4.826120e-05  1.059436e-01
orbit39          2.410616e-03  1.741687e-01
orbit40          2.644338e-04  9.323618e-02
orbit41          1.967615e-04  3.605978e-02
orbit42          4.431685e-05  5.131588e-02
orbit43          9.302732e-04  1.778859e-01
orbit44          4.140896e-06  2.527013e-02
orbit45          4.040637e-03  2.362691e-01
orbit46          3.780114e-03  1.828576e-01
orbit47          6.728499e-04  1.133960e-01
orbit48          1.256585e-04  2.274712e-01
orbit49          4.026351e-04  1.154908e-01
orbit50         -8.123917e-07  1.580050e-02
orbit51          4.802577e-04  1.220515e-01
orbit52          5.213397e-05  1.848052e-02
orbit53          3.514008e-05  3.828243e-02
orbit54          1.378298e-03  4.774523e-02
orbit55          0.000000e+00  0.000000e+00
orbit56          2.887582e-03  2.324079e-01
orbit57          0.000000e+00  8.673617e-21
orbit58          0.000000e+00  0.000000e+00
orbit59          2.215607e-04  1.454433e-01
orbit60          9.032288e-05  2.575299e-02
orbit61          0.000000e+00  1.734723e-20
orbit62          9.234342e-04  1.466378e-01
orbit63          5.963722e-04  1.922338e-01
orbit64          1.719983e-05  9.129851e-03
orbit65          3.036884e-05  3.620098e-02
orbit66          0.000000e+00  4.336809e-21
orbit67          0.000000e+00  6.938894e-20
orbit68          0.000000e+00  2.181818e-02
orbit69          0.000000e+00  0.000000e+00
orbit70          0.000000e+00  4.336809e-21
orbit71          0.000000e+00  0.000000e+00
orbit72          0.000000e+00  0.000000e+00
AP               0.000000e+00  5.421011e-22
bet              4.717532e-04  3.152997e-01
ecc              2.937706e-04  1.139872e-01
eccrad           2.182772e-04  5.343136e-02
close            3.105703e-03  2.981176e-01
constraint       1.545893e-03  4.660826e-01
coreness         7.040198e-05  5.145292e-02
knn              9.586128e-03  4.142873e-01
hubscore         1.694925e-03  2.126771e-01
pagerank         2.225150e-03  6.930064e-01
trans            4.132215e-05  7.117245e-02
evcent           1.466825e-03  1.312171e-01
first            6.592785e-06  1.286045e-02
upto_second      2.625708e-03  2.044610e-01
upto_third       2.547808e-03  2.356593e-01
upto_fourth      8.602512e-04  1.606969e-01
upto_fifth       7.198945e-03  3.148912e-01
upto_sixth       1.144399e-03  2.134568e-01
second           3.944089e-03  2.191594e-01
third            1.481830e-03  3.195297e-01
fourth           4.489016e-03  6.946840e-01
fifth            1.926915e-03  7.384827e-01
sixth            1.307476e-03  5.088002e-01
ratio1           8.170587e-03  3.932536e-01
ratio2           3.482760e-03  5.891055e-01
ratio3           2.508411e-03  4.637276e-01
ratio4           1.031942e-02  4.203284e-01
ratio5           1.455695e-03  6.572280e-01
ratio6           3.478356e-03  3.897178e-01
selfinter        1.171686e-05  1.010005e-02
walktrap_vertex  2.300538e-04  1.194449e-01
bigcom1          1.040159e-04  1.027343e-02
bigcom2          0.000000e+00  0.000000e+00
bigcom3          0.000000e+00  0.000000e+00
bigcom4          7.274957e-05  1.895738e-02
bigcom6          0.000000e+00  0.000000e+00
bigcom8          3.367680e-04  1.117872e-01
bigcom9          0.000000e+00  0.000000e+00
bigcom11         0.000000e+00  0.000000e+00
bigcom13         0.000000e+00  0.000000e+00
bigcom15         0.000000e+00  0.000000e+00
bigcom16         0.000000e+00  0.000000e+00
bigcom21         0.000000e+00  0.000000e+00
bigcom22         8.602490e-05  5.846869e-02
bigcom24         0.000000e+00  0.000000e+00
bigcom26         0.000000e+00  0.000000e+00
bigcom28         0.000000e+00  0.000000e+00
bigcom30         0.000000e+00  4.336809e-21
bigcom31         0.000000e+00  0.000000e+00
bigcom32         0.000000e+00  0.000000e+00
bigcom33         0.000000e+00  0.000000e+00
bigcom34         0.000000e+00  0.000000e+00
bigcom36         0.000000e+00  0.000000e+00
bigcom37         0.000000e+00  0.000000e+00
bigcom38         0.000000e+00  0.000000e+00
bigcom39         0.000000e+00  0.000000e+00
bigcom40         3.375961e-05  3.599790e-02
bigcom43         0.000000e+00  0.000000e+00
bigcom44         3.056325e-05  2.581849e-02
bigcom46         0.000000e+00  0.000000e+00
bigcom47         0.000000e+00  0.000000e+00
bigcom49         0.000000e+00  0.000000e+00
bigcom50         0.000000e+00  0.000000e+00
bigcom51         0.000000e+00  0.000000e+00
bigcom52         0.000000e+00  0.000000e+00
bigcom54         0.000000e+00  0.000000e+00
bigcom56         0.000000e+00  0.000000e+00
bigcom62         0.000000e+00  0.000000e+00
bigcom66         0.000000e+00  0.000000e+00
bigcom68         0.000000e+00  0.000000e+00
bigcom69         0.000000e+00  0.000000e+00
bigcom71         0.000000e+00  0.000000e+00
bigcom72         0.000000e+00  0.000000e+00
bigcom73         0.000000e+00  0.000000e+00
bigcom74         0.000000e+00  0.000000e+00
bigcom75         0.000000e+00  0.000000e+00
bigcom76         0.000000e+00  0.000000e+00
bigcom77         0.000000e+00  0.000000e+00
bigcom79         0.000000e+00  3.469447e-20
bigcom80         0.000000e+00  0.000000e+00
bigcom82         0.000000e+00  0.000000e+00
bigcom83         0.000000e+00  0.000000e+00
bigcom84         0.000000e+00  1.387779e-19
bigcom85         0.000000e+00  0.000000e+00
bigcom87         0.000000e+00  0.000000e+00
bigcom89         0.000000e+00  0.000000e+00
bigcom91         0.000000e+00  0.000000e+00
bigcom92         0.000000e+00  0.000000e+00
bigcom93         0.000000e+00  0.000000e+00
bigcom96         0.000000e+00  0.000000e+00
bigcom97         0.000000e+00  0.000000e+00
bigcom98         0.000000e+00  3.469447e-20
bigcom99         0.000000e+00  3.469447e-20
bigcom101        0.000000e+00  0.000000e+00
bigcom104        0.000000e+00  0.000000e+00
bigcom106        0.000000e+00  0.000000e+00
bigcom109        0.000000e+00  0.000000e+00
bigcom113        3.355192e-05  2.905517e-01
bigcom116        5.232292e-05  2.494938e-01
bigcom120        0.000000e+00  0.000000e+00
bigcom123        0.000000e+00  0.000000e+00
bigcom126        0.000000e+00  0.000000e+00
bigcom127        0.000000e+00  0.000000e+00
bigcom137        0.000000e+00  0.000000e+00
bigcom139        0.000000e+00  0.000000e+00
bigcom140        0.000000e+00  0.000000e+00
bigcom143        0.000000e+00  0.000000e+00
bigcom145        0.000000e+00  0.000000e+00
bigcom146        0.000000e+00  0.000000e+00
bigcom147        0.000000e+00  0.000000e+00
bigcom149        0.000000e+00  0.000000e+00
bigcom153        0.000000e+00  0.000000e+00
bigcom154        0.000000e+00  0.000000e+00
bigcom156        0.000000e+00  0.000000e+00
bigcom157        0.000000e+00  0.000000e+00
bigcom158        0.000000e+00  0.000000e+00
bigcom160        0.000000e+00  0.000000e+00
bigcom161        0.000000e+00  0.000000e+00
bigcom162        0.000000e+00  0.000000e+00
bigcom164        0.000000e+00  0.000000e+00
bigcom166        0.000000e+00  0.000000e+00
bigcom167        0.000000e+00  0.000000e+00
bigcom171        0.000000e+00  0.000000e+00
bigcom173        0.000000e+00  0.000000e+00
bigcom175        0.000000e+00  0.000000e+00
bigcom176        0.000000e+00  0.000000e+00
bigcom177        0.000000e+00  0.000000e+00
bigcom178        0.000000e+00  0.000000e+00
bigcom180        0.000000e+00  0.000000e+00
bigcom181        0.000000e+00  0.000000e+00
bigcom184        0.000000e+00  0.000000e+00
bigcom186        0.000000e+00  0.000000e+00
bigcom187        0.000000e+00  0.000000e+00
bigcom189        0.000000e+00  0.000000e+00
bigcom194        0.000000e+00  0.000000e+00
bigcom195        0.000000e+00  0.000000e+00
bigcom196        0.000000e+00  0.000000e+00
bigcom204        0.000000e+00  0.000000e+00
bigcom205        0.000000e+00  0.000000e+00
bigcom212        0.000000e+00  0.000000e+00
bigcom214        0.000000e+00  0.000000e+00
bigcom222        0.000000e+00  3.469447e-20
bigcom223        0.000000e+00  0.000000e+00
bigcom226        0.000000e+00  0.000000e+00
bigcom227        0.000000e+00  0.000000e+00
bigcom229        0.000000e+00  3.469447e-20
bigcom233        0.000000e+00  0.000000e+00
bigcom236        0.000000e+00  0.000000e+00
bigcom237        0.000000e+00  0.000000e+00
bigcom246        0.000000e+00  0.000000e+00
bigcom248        0.000000e+00  0.000000e+00
bigcom249        0.000000e+00  0.000000e+00
bigcom250        0.000000e+00  0.000000e+00
bigcom254        0.000000e+00  0.000000e+00
bigcom266        0.000000e+00  0.000000e+00
bigcom269        0.000000e+00  0.000000e+00
bigcom272        0.000000e+00  0.000000e+00
bigcom274        0.000000e+00  0.000000e+00
bigcom281        0.000000e+00  0.000000e+00
bigcom291        0.000000e+00  0.000000e+00
bigcom292        0.000000e+00  0.000000e+00
bigcom295        0.000000e+00  0.000000e+00
bigcom299        0.000000e+00  0.000000e+00
bigcom301        0.000000e+00  0.000000e+00
bigcom306        0.000000e+00  1.111111e-04
bigcom309        0.000000e+00  3.469447e-20
bigcom314        0.000000e+00  0.000000e+00
bigcom321        0.000000e+00  0.000000e+00
bigcom341        0.000000e+00  0.000000e+00
bigcom350        0.000000e+00  0.000000e+00
bigcom353        0.000000e+00  3.469447e-20
bigcom359        0.000000e+00  0.000000e+00
bigcom363        0.000000e+00  0.000000e+00
bigcom365        0.000000e+00  0.000000e+00
bigcom385        0.000000e+00  0.000000e+00
bigcom386        0.000000e+00  0.000000e+00
bigcom408        0.000000e+00  0.000000e+00
bigcom412        0.000000e+00  0.000000e+00
bigcom480        0.000000e+00  0.000000e+00
spin_vertex      2.780128e-04  2.570656e-01
membership_s1    2.813684e-04  8.816495e-02
membership_s3    0.000000e+00  0.000000e+00
membership_s4    1.492047e-04  6.856510e-02
membership_s5    5.962539e-05  4.559551e-03
membership_s6    1.629223e-04  1.215104e-02
membership_s7   -2.040500e-06  8.187642e-02
membership_s8    0.000000e+00  0.000000e+00
membership_s9    0.000000e+00  0.000000e+00
membership_s11   0.000000e+00  0.000000e+00
membership_s12   0.000000e+00  0.000000e+00
membership_s14   0.000000e+00  0.000000e+00
membership_s15  -2.450763e-06  6.383597e-02
membership_s16   0.000000e+00  0.000000e+00
membership_s17   0.000000e+00  0.000000e+00
membership_s18   0.000000e+00  0.000000e+00
membership_s20   0.000000e+00  0.000000e+00
membership_s21   8.101480e-06  1.343667e-01
membership_s22   0.000000e+00  0.000000e+00
membership_s24   0.000000e+00  0.000000e+00
membership_s25   0.000000e+00  0.000000e+00
membership_s26   0.000000e+00  0.000000e+00
membership_s27  -2.338469e-05  5.422072e-02
membership_s28  -5.047090e-05  5.580425e-02
membership_s30   7.645239e-07  1.861127e-02
membership_s31   1.945954e-05  5.960851e-02
membership_s32   0.000000e+00  0.000000e+00
membership_s33   0.000000e+00  0.000000e+00
membership_s36   3.663154e-05  7.154414e-02
membership_s37   0.000000e+00  0.000000e+00
V1               1.769239e-03  6.724324e-01
V2               2.610394e-03  8.428295e-01
pdi              0.000000e+00  4.336809e-21
adhesion         1.981561e-03  5.610454e-01
cohesion         4.082971e-03  4.876913e-01
inner            1.576357e-03  4.321622e-01
outer            1.478750e-03  7.878422e-01
ioratio          8.951651e-04  3.137985e-01
comsize          8.422920e-04  8.661728e-01
[1] "Dataset: low_targets Model GLM, run: 1 of 10 2015-06-17 22:58:19"
[1] "glmnet variable coefficients"
                     [,1]          [,2]
(Intercept)     -5.050817 -2.000260e+01
graph0           0.000000 -1.031793e-03
graph1           0.000000  5.142505e-05
graph2           0.000000  1.342825e-01
graph3           0.000000 -3.053755e-06
graph4           0.000000  1.278159e-07
graph5           0.000000 -5.414102e-03
graph6           0.000000 -1.937868e-04
graph7           0.000000  0.000000e+00
graph8           0.000000 -8.500111e-01
graph9           0.000000 -1.727232e-07
graph10          0.000000 -3.736644e-10
graph11          0.000000  5.551848e-10
graph12          0.000000 -6.150957e-07
graph13          0.000000 -2.515630e-06
graph14          0.000000  0.000000e+00
graph15          0.000000  5.084093e-04
graph16          0.000000  7.584299e-07
graph17          0.000000  0.000000e+00
graph18          0.000000 -3.214764e-05
graph19          0.000000 -1.859615e-06
graph20          0.000000 -9.682123e-08
graph21          0.000000 -1.594232e-04
graph22          0.000000 -3.152549e-04
graph23          0.000000  1.514293e-04
graph24          0.000000  4.385678e-04
graph25          0.000000  4.210740e-05
graph26          0.000000 -6.844858e-03
graph27          0.000000 -1.950798e-02
graph28          0.000000  0.000000e+00
graph29          0.000000  0.000000e+00
orbit0           0.000000 -7.880495e-04
orbit1           0.000000  3.623108e-05
orbit2           0.000000 -1.556712e-01
orbit3           0.000000  1.364939e-01
orbit4           0.000000 -1.009721e-05
orbit5           0.000000  3.240665e-04
orbit6           0.000000  9.001305e-08
orbit7           0.000000 -6.985062e-02
orbit8           0.000000 -6.089286e-03
orbit9           0.000000 -2.284758e-04
orbit10          0.000000 -1.831626e-04
orbit11          0.000000  4.862896e-01
orbit12          0.000000  0.000000e+00
orbit13          0.000000 -8.273403e-01
orbit14          0.000000 -8.445830e-01
orbit15          0.000000 -3.628794e-07
orbit16          0.000000  1.286357e-05
orbit17          0.000000 -8.199775e-07
orbit18          0.000000  1.341034e-07
orbit19          0.000000 -9.314495e-10
orbit20          0.000000  1.172008e-07
orbit21          0.000000 -2.816713e-04
orbit22          0.000000  5.913111e-10
orbit23          0.000000  3.770787e-01
orbit24          0.000000 -1.786724e-06
orbit25          0.000000  4.828117e-08
orbit26          0.000000 -1.451347e-04
orbit27          0.000000 -3.544863e-05
orbit28          0.000000  8.753393e-05
orbit29          0.000000  8.780377e-06
orbit30          0.000000 -2.816252e-03
orbit31          0.000000  1.025356e-09
orbit32          0.000000  5.207264e-07
orbit33          0.000000 -1.566398e-01
orbit34          0.000000  4.432524e-04
orbit35          0.000000  1.530547e-07
orbit36          0.000000  2.899924e-04
orbit37          0.000000  7.445811e-06
orbit38          0.000000  2.488226e-03
orbit39          0.000000  7.107944e-06
orbit40          0.000000 -1.666290e-06
orbit41          0.000000 -5.626900e-03
orbit42          0.000000  5.538289e-01
orbit43          0.000000 -4.896907e-05
orbit44          0.000000  4.612938e-02
orbit45          0.000000 -5.148020e-05
orbit46          0.000000  2.879246e-04
orbit47          0.000000  1.317831e-02
orbit48          0.000000  3.229656e-04
orbit49          0.000000 -7.497192e-07
orbit50          0.000000  5.361101e-03
orbit51          0.000000 -1.879628e-03
orbit52          0.000000  0.000000e+00
orbit53          0.000000  5.454020e-03
orbit54          0.000000 -3.120599e-04
orbit55          0.000000 -1.839082e+00
orbit56          0.000000  2.057466e-04
orbit57          0.000000 -6.340713e-05
orbit58          0.000000 -9.953545e-01
orbit59          0.000000  3.347749e-04
orbit60          0.000000  4.397248e-02
orbit61          0.000000 -4.474820e-01
orbit62          0.000000  8.398156e-03
orbit63          0.000000 -2.182883e-02
orbit64          0.000000 -5.749136e-02
orbit65          0.000000 -9.503128e-03
orbit66          0.000000  0.000000e+00
orbit67          0.000000 -2.793630e-01
orbit68          0.000000 -1.883391e-02
orbit69          0.000000  0.000000e+00
orbit70          0.000000  0.000000e+00
orbit71          0.000000  0.000000e+00
orbit72          0.000000  0.000000e+00
AP               0.000000 -1.397957e+00
bet              0.000000 -9.605263e-06
ecc              0.000000  4.244884e-01
eccrad           0.000000  2.454577e+00
close            0.000000  3.516912e+00
constraint       0.000000 -4.353892e-01
coreness         0.000000 -3.322998e-01
knn              0.000000  4.558939e-04
hubscore         0.000000 -2.031444e+01
pagerank         0.000000 -2.928970e-01
trans            0.000000  6.878082e-01
evcent           0.000000 -1.134157e+01
first            0.000000 -9.779438e-04
upto_second      0.000000  1.644674e-04
upto_third       0.000000  8.307378e-05
upto_fourth      0.000000  3.515942e-05
upto_fifth       0.000000  0.000000e+00
upto_sixth       0.000000  6.433276e-04
second           0.000000  1.373013e-04
third            0.000000  8.066102e-05
fourth           0.000000 -2.364324e-05
fifth            0.000000 -6.207721e-05
sixth            0.000000  2.076292e-05
ratio1           0.000000  3.922302e-04
ratio2           0.000000 -1.034758e-03
ratio3           0.000000 -8.232079e-03
ratio4           0.000000 -2.652957e-03
ratio5           0.000000  0.000000e+00
ratio6           0.000000 -4.477266e-05
selfinter        0.000000  4.565620e-01
walktrap_vertex  0.000000 -1.430462e+00
bigcom1          0.000000  1.398378e-01
bigcom2          0.000000 -1.985678e-01
bigcom3          0.000000 -1.141358e+00
bigcom4          0.000000  1.290819e+00
bigcom6          0.000000 -2.338393e-01
bigcom8          0.000000  1.879504e+00
bigcom9          0.000000 -5.939258e-01
bigcom11         0.000000 -1.060546e-03
bigcom13         0.000000 -1.145141e-01
bigcom15         0.000000 -3.885296e-01
bigcom16         0.000000  0.000000e+00
bigcom21         0.000000 -1.345435e-02
bigcom22         0.000000  1.603853e+00
bigcom24         0.000000 -6.978127e-02
bigcom26         0.000000 -5.533750e-01
bigcom28         0.000000 -1.332714e+00
bigcom30         0.000000 -3.494498e-01
bigcom31         0.000000 -3.654329e-01
bigcom32         0.000000 -7.968331e-02
bigcom33         0.000000 -1.791948e+00
bigcom34         0.000000 -2.012061e-02
bigcom36         0.000000 -2.653078e-01
bigcom37         0.000000  0.000000e+00
bigcom38         0.000000 -3.847599e-01
bigcom39         0.000000 -2.085201e-01
bigcom40         0.000000  8.115253e-01
bigcom43         0.000000 -4.433879e-01
bigcom44         0.000000  1.672125e+00
bigcom46         0.000000 -2.201312e-01
bigcom47         0.000000 -1.826096e-01
bigcom49         0.000000 -6.589852e-01
bigcom50         0.000000 -8.931029e-02
bigcom51         0.000000 -5.321085e-03
bigcom52         0.000000 -1.298671e-02
bigcom54         0.000000  0.000000e+00
bigcom56         0.000000 -2.329600e-02
bigcom62         0.000000  0.000000e+00
bigcom66         0.000000  0.000000e+00
bigcom68         0.000000 -1.474436e-03
bigcom69         0.000000 -4.754574e-02
bigcom71         0.000000 -5.120564e-01
bigcom72         0.000000 -6.652706e-01
bigcom73         0.000000  0.000000e+00
bigcom74         0.000000 -2.414602e-01
bigcom75         0.000000  0.000000e+00
bigcom76         0.000000  0.000000e+00
bigcom77         0.000000 -1.485157e-01
bigcom79         0.000000  0.000000e+00
bigcom80         0.000000  0.000000e+00
bigcom82         0.000000 -5.798304e-01
bigcom83         0.000000  0.000000e+00
bigcom84         0.000000  0.000000e+00
bigcom85         0.000000 -6.028309e-01
bigcom87         0.000000  0.000000e+00
bigcom89         0.000000 -1.655143e-01
bigcom91         0.000000  0.000000e+00
bigcom92         0.000000 -1.901331e-01
bigcom93         0.000000  0.000000e+00
bigcom96         0.000000 -5.381653e-02
bigcom97         0.000000 -1.410931e+00
bigcom98         0.000000 -3.423936e-05
bigcom99         0.000000 -1.679298e-01
bigcom101        0.000000 -3.095029e-01
bigcom104        0.000000 -8.219260e-02
bigcom106        0.000000  0.000000e+00
bigcom109        0.000000 -6.695789e-02
bigcom113        0.000000  3.647432e+00
bigcom116        0.000000  3.675543e+00
bigcom120        0.000000  0.000000e+00
bigcom123        0.000000 -4.618966e-01
bigcom126        0.000000 -1.256260e-01
bigcom127        0.000000  0.000000e+00
bigcom137        0.000000 -5.497543e-03
bigcom139        0.000000  0.000000e+00
bigcom140        0.000000  0.000000e+00
bigcom143        0.000000  0.000000e+00
bigcom145        0.000000 -5.216403e-01
bigcom146        0.000000 -3.909108e-01
bigcom147        0.000000 -1.471451e-01
bigcom149        0.000000 -4.573452e-01
bigcom153        0.000000  0.000000e+00
bigcom154        0.000000 -2.625484e-01
bigcom156        0.000000 -1.827901e-02
bigcom157        0.000000  0.000000e+00
bigcom158        0.000000 -5.158061e-01
bigcom160        0.000000 -4.083602e-02
bigcom161        0.000000 -2.729196e-01
bigcom162        0.000000 -1.382760e-01
bigcom164        0.000000 -2.116573e-01
bigcom166        0.000000 -6.906558e-01
bigcom167        0.000000 -1.998458e-01
bigcom171        0.000000  0.000000e+00
bigcom173        0.000000 -6.785278e-02
bigcom175        0.000000 -1.386345e+00
bigcom176        0.000000 -4.273296e-01
bigcom177        0.000000 -5.131931e-01
bigcom178        0.000000 -1.430304e-01
bigcom180        0.000000  0.000000e+00
bigcom181        0.000000 -3.865862e-01
bigcom184        0.000000 -3.643620e-01
bigcom186        0.000000  0.000000e+00
bigcom187        0.000000  0.000000e+00
bigcom189        0.000000 -3.602518e-04
bigcom194        0.000000 -3.382790e-01
bigcom195        0.000000 -6.700465e-02
bigcom196        0.000000  0.000000e+00
bigcom204        0.000000 -4.979259e-01
bigcom205        0.000000 -8.573144e-01
bigcom212        0.000000 -2.753548e-01
bigcom214        0.000000 -8.692018e-02
bigcom222        0.000000 -2.531930e-02
bigcom223        0.000000  0.000000e+00
bigcom226        0.000000 -1.584010e-02
bigcom227        0.000000 -2.161309e-01
bigcom229        0.000000 -2.179066e-01
bigcom233        0.000000  0.000000e+00
bigcom236        0.000000 -2.328555e-04
bigcom237        0.000000  0.000000e+00
bigcom246        0.000000 -3.656162e-01
bigcom248        0.000000 -1.163468e-01
bigcom249        0.000000  0.000000e+00
bigcom250        0.000000 -1.813354e-01
bigcom254        0.000000 -1.152474e-02
bigcom266        0.000000  0.000000e+00
bigcom269        0.000000 -2.382535e-01
bigcom272        0.000000 -6.508346e-02
bigcom274        0.000000 -1.018794e-01
bigcom281        0.000000  0.000000e+00
bigcom291        0.000000 -2.028993e-03
bigcom292        0.000000 -1.219822e-01
bigcom295        0.000000  0.000000e+00
bigcom299        0.000000  0.000000e+00
bigcom301        0.000000 -2.991703e-03
bigcom306        0.000000 -4.238509e-01
bigcom309        0.000000 -5.338317e-02
bigcom314        0.000000  0.000000e+00
bigcom321        0.000000 -2.422130e-01
bigcom341        0.000000  0.000000e+00
bigcom350        0.000000  0.000000e+00
bigcom353        0.000000 -2.546591e-01
bigcom359        0.000000  0.000000e+00
bigcom363        0.000000  0.000000e+00
bigcom365        0.000000  0.000000e+00
bigcom385        0.000000 -5.581043e-01
bigcom386        0.000000  0.000000e+00
bigcom408        0.000000  0.000000e+00
bigcom412        0.000000 -4.279840e-01
bigcom480        0.000000 -3.292894e-01
spin_vertex      0.000000 -3.840333e-02
membership_s1    0.000000 -1.048726e+00
membership_s3    0.000000 -1.598229e+00
membership_s4    0.000000 -2.845595e-01
membership_s5    0.000000 -6.037098e-01
membership_s6    0.000000 -7.434343e-01
membership_s7    0.000000 -2.340138e-01
membership_s8    0.000000 -1.042142e+00
membership_s9    0.000000 -1.238363e+00
membership_s11   0.000000 -1.575987e+00
membership_s12   0.000000 -9.282880e-01
membership_s14   0.000000 -8.624932e-01
membership_s15   0.000000 -2.937746e-01
membership_s16   0.000000 -1.212548e+00
membership_s17   0.000000 -1.297458e+00
membership_s18   0.000000 -1.953639e+00
membership_s20   0.000000 -1.269767e+00
membership_s21   0.000000 -3.724970e-01
membership_s22   0.000000 -1.630245e+00
membership_s24   0.000000 -1.538440e+00
membership_s25   0.000000 -1.437631e+00
membership_s26   0.000000 -9.067198e-01
membership_s27   0.000000 -6.189263e-01
membership_s28   0.000000  1.686894e+00
membership_s30   0.000000 -3.226532e-01
membership_s31   0.000000 -8.816046e-01
membership_s32   0.000000 -2.536203e+00
membership_s33   0.000000 -1.391454e+00
membership_s36   0.000000 -6.309568e-01
membership_s37   0.000000 -2.225996e+00
V1               0.000000 -3.394970e-02
V2               0.000000 -1.865826e+00
pdi              0.000000 -2.563130e+03
adhesion         0.000000 -4.817598e-05
cohesion         0.000000  5.858116e-05
inner            0.000000 -1.089073e-05
outer            0.000000  3.550141e-08
ioratio          0.000000  4.925920e-02
comsize          0.000000 -2.930343e-04
[1] "Dataset: low_targets Model GBM, run: 2 of 10 2015-06-17 22:59:41"
Iter   TrainDeviance   ValidDeviance   StepSize   Improve
     1        0.0732            -nan     0.0100   -0.0001
     2        0.0725            -nan     0.0100   -0.0001
     3        0.0718            -nan     0.0100   -0.0000
     4        0.0708            -nan     0.0100   -0.0000
     5        0.0699            -nan     0.0100    0.0000
     6        0.0689            -nan     0.0100   -0.0000
     7        0.0682            -nan     0.0100   -0.0000
     8        0.0674            -nan     0.0100    0.0001
     9        0.0666            -nan     0.0100   -0.0001
    10        0.0660            -nan     0.0100   -0.0000
    20        0.0586            -nan     0.0100   -0.0000
    40        0.0497            -nan     0.0100   -0.0000
    49        0.0472            -nan     0.0100   -0.0000

[1] "GBM variable coefficients"
                            var    rel.inf
V2                           V2 6.51676426
ratio2                   ratio2 5.61068088
outer                     outer 5.43559743
ratio5                   ratio5 5.42611925
orbit18                 orbit18 4.29414770
V1                           V1 3.60702774
comsize                 comsize 3.46394441
pagerank               pagerank 3.43112575
fifth                     fifth 3.06158599
graph13                 graph13 2.90251291
knn                         knn 2.78797515
ratio6                   ratio6 2.48462037
orbit36                 orbit36 2.32224929
fourth                   fourth 2.23066621
orbit37                 orbit37 1.98645395
graph14                 graph14 1.96942552
ratio3                   ratio3 1.92179995
orbit17                 orbit17 1.66459567
graph19                 graph19 1.54826533
spin_vertex         spin_vertex 1.42406117
membership_s7     membership_s7 1.34386255
orbit46                 orbit46 1.27548492
upto_sixth           upto_sixth 1.22577842
graph16                 graph16 1.19529485
graph3                   graph3 1.18148815
adhesion               adhesion 1.17119765
orbit35                 orbit35 1.14298368
bet                         bet 1.10208307
orbit20                 orbit20 1.08582976
inner                     inner 0.94563233
orbit28                 orbit28 0.92250208
orbit33                 orbit33 0.91712481
orbit48                 orbit48 0.89853673
graph11                 graph11 0.85774901
membership_s30   membership_s30 0.82097705
graph10                 graph10 0.80609818
orbit45                 orbit45 0.80563609
orbit21                 orbit21 0.77302822
graph17                 graph17 0.76689971
orbit27                 orbit27 0.75718147
ioratio                 ioratio 0.74486260
graph23                 graph23 0.74295678
ecc                         ecc 0.73684817
sixth                     sixth 0.72038716
orbit31                 orbit31 0.56674079
bigcom116             bigcom116 0.53272544
graph15                 graph15 0.53182935
graph5                   graph5 0.50809811
graph18                 graph18 0.50630011
upto_third           upto_third 0.49784003
ratio4                   ratio4 0.48851646
orbit26                 orbit26 0.45729379
orbit52                 orbit52 0.42705174
orbit32                 orbit32 0.41258536
cohesion               cohesion 0.40739173
bigcom40               bigcom40 0.38721515
orbit39                 orbit39 0.38056083
walktrap_vertex walktrap_vertex 0.36502508
constraint           constraint 0.35811092
graph24                 graph24 0.34911395
membership_s28   membership_s28 0.31715545
evcent                   evcent 0.31345356
membership_s15   membership_s15 0.31338376
orbit44                 orbit44 0.30336336
orbit63                 orbit63 0.27159047
orbit38                 orbit38 0.25748833
graph26                 graph26 0.25169969
orbit62                 orbit62 0.23920129
graph25                 graph25 0.23425426
bigcom8                 bigcom8 0.22732413
graph1                   graph1 0.22128457
orbit47                 orbit47 0.20445817
bigcom22               bigcom22 0.18961735
trans                     trans 0.18751124
graph4                   graph4 0.17251947
membership_s6     membership_s6 0.17092602
graph21                 graph21 0.16499921
orbit56                 orbit56 0.13378507
ratio1                   ratio1 0.12577721
orbit42                 orbit42 0.12535099
orbit11                 orbit11 0.11598643
graph6                   graph6 0.09871034
membership_s36   membership_s36 0.09835802
close                     close 0.09369976
orbit15                 orbit15 0.09244803
membership_s21   membership_s21 0.08633526
coreness               coreness 0.08338694
graph20                 graph20 0.08072675
orbit25                 orbit25 0.08060700
orbit60                 orbit60 0.07822646
orbit29                 orbit29 0.07453214
graph9                   graph9 0.07412254
hubscore               hubscore 0.07362047
orbit16                 orbit16 0.07132607
orbit19                 orbit19 0.07033959
membership_s1     membership_s1 0.06977996
orbit64                 orbit64 0.02620942
graph0                   graph0 0.00000000
graph2                   graph2 0.00000000
graph7                   graph7 0.00000000
graph8                   graph8 0.00000000
graph12                 graph12 0.00000000
graph22                 graph22 0.00000000
graph27                 graph27 0.00000000
graph28                 graph28 0.00000000
graph29                 graph29 0.00000000
orbit0                   orbit0 0.00000000
orbit1                   orbit1 0.00000000
orbit2                   orbit2 0.00000000
orbit3                   orbit3 0.00000000
orbit4                   orbit4 0.00000000
orbit5                   orbit5 0.00000000
orbit6                   orbit6 0.00000000
orbit7                   orbit7 0.00000000
orbit8                   orbit8 0.00000000
orbit9                   orbit9 0.00000000
orbit10                 orbit10 0.00000000
orbit12                 orbit12 0.00000000
orbit13                 orbit13 0.00000000
orbit14                 orbit14 0.00000000
orbit22                 orbit22 0.00000000
orbit23                 orbit23 0.00000000
orbit24                 orbit24 0.00000000
orbit30                 orbit30 0.00000000
orbit34                 orbit34 0.00000000
orbit40                 orbit40 0.00000000
orbit41                 orbit41 0.00000000
orbit43                 orbit43 0.00000000
orbit49                 orbit49 0.00000000
orbit50                 orbit50 0.00000000
orbit51                 orbit51 0.00000000
orbit53                 orbit53 0.00000000
orbit54                 orbit54 0.00000000
orbit55                 orbit55 0.00000000
orbit57                 orbit57 0.00000000
orbit58                 orbit58 0.00000000
orbit59                 orbit59 0.00000000
orbit61                 orbit61 0.00000000
orbit65                 orbit65 0.00000000
orbit66                 orbit66 0.00000000
orbit67                 orbit67 0.00000000
orbit68                 orbit68 0.00000000
orbit69                 orbit69 0.00000000
orbit70                 orbit70 0.00000000
orbit71                 orbit71 0.00000000
orbit72                 orbit72 0.00000000
AP                           AP 0.00000000
eccrad                   eccrad 0.00000000
first                     first 0.00000000
upto_second         upto_second 0.00000000
upto_fourth         upto_fourth 0.00000000
upto_fifth           upto_fifth 0.00000000
second                   second 0.00000000
third                     third 0.00000000
selfinter             selfinter 0.00000000
bigcom1                 bigcom1 0.00000000
bigcom2                 bigcom2 0.00000000
bigcom3                 bigcom3 0.00000000
bigcom4                 bigcom4 0.00000000
bigcom6                 bigcom6 0.00000000
bigcom9                 bigcom9 0.00000000
bigcom11               bigcom11 0.00000000
bigcom13               bigcom13 0.00000000
bigcom15               bigcom15 0.00000000
bigcom16               bigcom16 0.00000000
bigcom21               bigcom21 0.00000000
bigcom24               bigcom24 0.00000000
bigcom26               bigcom26 0.00000000
bigcom28               bigcom28 0.00000000
bigcom30               bigcom30 0.00000000
bigcom31               bigcom31 0.00000000
bigcom32               bigcom32 0.00000000
bigcom33               bigcom33 0.00000000
bigcom34               bigcom34 0.00000000
bigcom36               bigcom36 0.00000000
bigcom37               bigcom37 0.00000000
bigcom38               bigcom38 0.00000000
bigcom39               bigcom39 0.00000000
bigcom43               bigcom43 0.00000000
bigcom44               bigcom44 0.00000000
bigcom46               bigcom46 0.00000000
bigcom47               bigcom47 0.00000000
bigcom49               bigcom49 0.00000000
bigcom50               bigcom50 0.00000000
bigcom51               bigcom51 0.00000000
bigcom52               bigcom52 0.00000000
bigcom54               bigcom54 0.00000000
bigcom56               bigcom56 0.00000000
bigcom62               bigcom62 0.00000000
bigcom66               bigcom66 0.00000000
bigcom68               bigcom68 0.00000000
bigcom69               bigcom69 0.00000000
bigcom71               bigcom71 0.00000000
bigcom72               bigcom72 0.00000000
bigcom73               bigcom73 0.00000000
bigcom74               bigcom74 0.00000000
bigcom75               bigcom75 0.00000000
bigcom76               bigcom76 0.00000000
bigcom77               bigcom77 0.00000000
bigcom79               bigcom79 0.00000000
bigcom80               bigcom80 0.00000000
bigcom82               bigcom82 0.00000000
bigcom83               bigcom83 0.00000000
bigcom84               bigcom84 0.00000000
bigcom85               bigcom85 0.00000000
bigcom87               bigcom87 0.00000000
bigcom89               bigcom89 0.00000000
bigcom91               bigcom91 0.00000000
bigcom92               bigcom92 0.00000000
bigcom93               bigcom93 0.00000000
bigcom96               bigcom96 0.00000000
bigcom97               bigcom97 0.00000000
bigcom98               bigcom98 0.00000000
bigcom99               bigcom99 0.00000000
bigcom101             bigcom101 0.00000000
bigcom104             bigcom104 0.00000000
bigcom106             bigcom106 0.00000000
bigcom109             bigcom109 0.00000000
bigcom113             bigcom113 0.00000000
bigcom120             bigcom120 0.00000000
bigcom123             bigcom123 0.00000000
bigcom126             bigcom126 0.00000000
bigcom127             bigcom127 0.00000000
bigcom137             bigcom137 0.00000000
bigcom139             bigcom139 0.00000000
bigcom140             bigcom140 0.00000000
bigcom143             bigcom143 0.00000000
bigcom145             bigcom145 0.00000000
bigcom146             bigcom146 0.00000000
bigcom147             bigcom147 0.00000000
bigcom149             bigcom149 0.00000000
bigcom153             bigcom153 0.00000000
bigcom154             bigcom154 0.00000000
bigcom156             bigcom156 0.00000000
bigcom157             bigcom157 0.00000000
bigcom158             bigcom158 0.00000000
bigcom160             bigcom160 0.00000000
bigcom161             bigcom161 0.00000000
bigcom162             bigcom162 0.00000000
bigcom164             bigcom164 0.00000000
bigcom166             bigcom166 0.00000000
bigcom167             bigcom167 0.00000000
bigcom171             bigcom171 0.00000000
bigcom173             bigcom173 0.00000000
bigcom175             bigcom175 0.00000000
bigcom176             bigcom176 0.00000000
bigcom177             bigcom177 0.00000000
bigcom178             bigcom178 0.00000000
bigcom180             bigcom180 0.00000000
bigcom181             bigcom181 0.00000000
bigcom184             bigcom184 0.00000000
bigcom186             bigcom186 0.00000000
bigcom187             bigcom187 0.00000000
bigcom189             bigcom189 0.00000000
bigcom194             bigcom194 0.00000000
bigcom195             bigcom195 0.00000000
bigcom196             bigcom196 0.00000000
bigcom204             bigcom204 0.00000000
bigcom205             bigcom205 0.00000000
bigcom212             bigcom212 0.00000000
bigcom214             bigcom214 0.00000000
bigcom222             bigcom222 0.00000000
bigcom223             bigcom223 0.00000000
bigcom226             bigcom226 0.00000000
bigcom227             bigcom227 0.00000000
bigcom229             bigcom229 0.00000000
bigcom233             bigcom233 0.00000000
bigcom236             bigcom236 0.00000000
bigcom237             bigcom237 0.00000000
bigcom246             bigcom246 0.00000000
bigcom248             bigcom248 0.00000000
bigcom249             bigcom249 0.00000000
bigcom250             bigcom250 0.00000000
bigcom254             bigcom254 0.00000000
bigcom266             bigcom266 0.00000000
bigcom269             bigcom269 0.00000000
bigcom272             bigcom272 0.00000000
bigcom274             bigcom274 0.00000000
bigcom281             bigcom281 0.00000000
bigcom291             bigcom291 0.00000000
bigcom292             bigcom292 0.00000000
bigcom295             bigcom295 0.00000000
bigcom299             bigcom299 0.00000000
bigcom301             bigcom301 0.00000000
bigcom306             bigcom306 0.00000000
bigcom309             bigcom309 0.00000000
bigcom314             bigcom314 0.00000000
bigcom321             bigcom321 0.00000000
bigcom341             bigcom341 0.00000000
bigcom350             bigcom350 0.00000000
bigcom353             bigcom353 0.00000000
bigcom359             bigcom359 0.00000000
bigcom363             bigcom363 0.00000000
bigcom365             bigcom365 0.00000000
bigcom385             bigcom385 0.00000000
bigcom386             bigcom386 0.00000000
bigcom408             bigcom408 0.00000000
bigcom412             bigcom412 0.00000000
bigcom480             bigcom480 0.00000000
membership_s3     membership_s3 0.00000000
membership_s4     membership_s4 0.00000000
membership_s5     membership_s5 0.00000000
membership_s8     membership_s8 0.00000000
membership_s9     membership_s9 0.00000000
membership_s11   membership_s11 0.00000000
membership_s12   membership_s12 0.00000000
membership_s14   membership_s14 0.00000000
membership_s16   membership_s16 0.00000000
membership_s17   membership_s17 0.00000000
membership_s18   membership_s18 0.00000000
membership_s20   membership_s20 0.00000000
membership_s22   membership_s22 0.00000000
membership_s24   membership_s24 0.00000000
membership_s25   membership_s25 0.00000000
membership_s26   membership_s26 0.00000000
membership_s27   membership_s27 0.00000000
membership_s31   membership_s31 0.00000000
membership_s32   membership_s32 0.00000000
membership_s33   membership_s33 0.00000000
membership_s37   membership_s37 0.00000000
pdi                         pdi 0.00000000
[1] "Dataset: low_targets Model RF, run: 2 of 10 2015-06-17 23:00:08"
     |      Out-of-bag   |
Tree |      MSE  %Var(y) |
   1 |  0.01062   176.99 |
   2 |  0.01066   177.58 |
   3 |  0.01085   180.86 |
   4 |  0.01002   166.93 |
   5 | 0.009698   161.57 |
   6 | 0.009257   154.23 |
   7 | 0.009119   151.94 |
   8 | 0.008693   144.84 |
   9 | 0.008262   137.66 |
  10 |  0.00845   140.78 |
  11 |   0.0084   139.95 |
  12 | 0.007926   132.06 |
  13 | 0.007717   128.58 |
  14 |  0.00762   126.96 |
  15 |  0.00761   126.79 |
  16 | 0.007516   125.23 |
  17 | 0.007439   123.95 |
  18 | 0.007397   123.25 |
  19 | 0.007357   122.57 |
  20 | 0.007333   122.18 |
  21 | 0.007315   121.88 |
  22 | 0.007316   121.89 |
  23 | 0.007257   120.92 |
  24 | 0.007223   120.34 |
  25 | 0.007228   120.42 |
  26 | 0.007193   119.84 |
  27 | 0.007182   119.66 |
  28 | 0.007151   119.15 |
  29 | 0.007103   118.35 |
  30 | 0.007071   117.81 |
  31 | 0.007008   116.77 |
  32 | 0.006983   116.34 |
  33 | 0.006969   116.12 |
  34 | 0.006953   115.85 |
  35 | 0.006963   116.02 |
  36 | 0.006977   116.24 |
  37 | 0.006999   116.61 |
  38 | 0.006991   116.48 |
  39 | 0.006989   116.44 |
  40 | 0.006981   116.31 |
  41 | 0.006968   116.10 |
  42 | 0.006946   115.72 |
  43 | 0.006931   115.48 |
  44 | 0.006934   115.53 |
  45 | 0.006945   115.71 |
  46 | 0.006939   115.61 |
  47 | 0.006933   115.51 |
  48 | 0.006917   115.24 |
  49 | 0.006908   115.10 |
  50 |   0.0069   114.96 |
  51 | 0.006914   115.20 |
  52 | 0.006898   114.93 |
  53 | 0.006893   114.85 |
  54 |  0.00688   114.63 |
  55 | 0.006859   114.28 |
  56 | 0.006847   114.07 |
  57 |  0.00685   114.12 |
  58 | 0.006849   114.11 |
  59 | 0.006857   114.24 |
  60 | 0.006858   114.26 |
  61 | 0.006844   114.02 |
  62 | 0.006821   113.65 |
  63 | 0.006804   113.37 |
  64 | 0.006804   113.36 |
  65 | 0.006793   113.19 |
  66 | 0.006787   113.08 |
  67 |  0.00679   113.13 |
  68 | 0.006776   112.89 |
  69 | 0.006767   112.75 |
  70 | 0.006768   112.76 |
  71 |  0.00676   112.63 |
  72 | 0.006765   112.71 |
  73 | 0.006757   112.58 |
  74 | 0.006766   112.73 |
  75 | 0.006762   112.66 |
  76 | 0.006766   112.74 |
  77 | 0.006764   112.70 |
  78 |  0.00676   112.64 |
  79 |  0.00676   112.63 |
  80 |  0.00676   112.63 |
  81 | 0.006753   112.51 |
  82 | 0.006742   112.32 |
  83 | 0.006738   112.27 |
  84 | 0.006737   112.25 |
  85 | 0.006742   112.33 |
  86 | 0.006734   112.20 |
  87 | 0.006746   112.40 |
  88 | 0.006748   112.43 |
  89 | 0.006743   112.34 |
  90 |  0.00674   112.29 |
  91 | 0.006735   112.22 |
  92 | 0.006735   112.22 |
  93 | 0.006732   112.16 |
  94 | 0.006728   112.09 |
  95 | 0.006724   112.04 |
  96 |  0.00673   112.13 |
  97 | 0.006722   111.99 |
  98 | 0.006724   112.03 |
  99 |  0.00672   111.95 |
 100 | 0.006719   111.95 |
[1] "Random Forest variable coefficients"
                      %IncMSE IncNodePurity
graph5           1.479720e-04  5.813679e-02
graph6           1.996185e-03  1.038629e-01
graph7           1.836762e-04  7.074253e-02
graph8           0.000000e+00  0.000000e+00
graph9           1.879178e-03  4.335694e-01
graph10          1.818417e-03  2.236913e-01
graph11          3.096230e-03  3.059993e-01
graph12          1.260753e-03  3.202967e-01
graph13          3.885472e-03  4.122846e-01
graph14          3.065096e-03  2.185370e-01
graph15          1.289454e-03  2.062498e-01
graph16          3.461262e-03  5.575705e-01
graph17          2.546398e-03  1.521332e-01
graph18          3.488434e-04  6.581421e-02
graph19          3.335546e-03  3.772903e-01
graph20          5.549676e-04  1.688785e-01
graph21          8.587321e-04  7.634329e-02
graph22          9.534364e-04  1.346901e-01
graph23          4.443979e-04  2.196294e-01
graph24          7.448107e-04  2.939002e-02
graph25          2.403700e-04  5.631897e-02
graph26          9.322621e-05  2.200292e-02
graph27          1.136088e-05  1.143890e-02
graph28          0.000000e+00  0.000000e+00
graph29          0.000000e+00  0.000000e+00
orbit0           1.985354e-05  5.862736e-02
orbit1           1.140885e-03  2.082380e-01
orbit2           4.394396e-05  4.685985e-03
orbit3          -4.366652e-06  4.428030e-02
orbit4           1.712279e-03  1.876849e-01
orbit5           2.195303e-03  1.426407e-01
orbit6           1.722102e-03  3.515329e-01
orbit7           8.609944e-06  1.898818e-02
orbit8           3.182920e-04  1.176671e-01
orbit9           1.017065e-03  2.062676e-01
orbit10          1.032724e-04  1.174497e-01
orbit11          1.991216e-04  2.297902e-02
orbit12          1.412794e-04  3.352733e-02
orbit13          0.000000e+00  0.000000e+00
orbit14          0.000000e+00  0.000000e+00
orbit15          1.705047e-03  3.383358e-01
orbit16          1.549233e-04  1.242555e-01
orbit17          5.607208e-03  2.233150e-01
orbit18          3.561028e-03  5.785171e-01
orbit19          2.121150e-03  4.163101e-01
orbit20          4.492846e-03  2.268952e-01
orbit21          5.623517e-04  9.318373e-02
orbit22          2.848805e-03  2.487265e-01
orbit23         -8.714597e-06  1.338088e-02
orbit24          1.843110e-03  1.443168e-01
orbit25          2.681915e-04  3.003797e-02
orbit26          9.135927e-06  9.852211e-02
orbit27          3.681634e-03  2.549081e-01
orbit28          2.111083e-03  2.353277e-01
orbit29          1.406546e-04  9.956934e-02
orbit30          4.209934e-04  5.789236e-02
orbit31          2.471056e-03  1.864195e-01
orbit32          2.578462e-04  7.275515e-02
orbit33          1.032847e-04  9.459936e-02
orbit34          2.512501e-03  1.779099e-01
orbit35          1.840874e-03  2.590142e-01
orbit36          1.390238e-03  1.585794e-01
orbit37          7.242907e-04  4.515785e-01
orbit38          8.593033e-05  1.147542e-01
orbit39          3.341470e-03  8.470595e-02
orbit40          1.156477e-04  1.420017e-01
orbit41          1.929371e-05  7.587629e-03
orbit42         -3.815354e-06  2.253125e-03
orbit43          5.181028e-04  1.257290e-01
orbit44          1.319674e-05  2.711017e-02
orbit45          1.664819e-03  2.749012e-01
orbit46          2.593945e-03  1.527943e-01
orbit47          3.840823e-04  7.788845e-02
orbit48          2.896289e-04  2.346101e-01
orbit49          3.903959e-04  4.069367e-02
orbit50         -9.876387e-07  2.698849e-02
orbit51          4.278990e-06  7.134353e-02
orbit52         -4.407383e-06  9.354527e-03
orbit53          5.381770e-05  3.075077e-02
orbit54          4.692083e-04  1.257763e-01
orbit55          0.000000e+00  0.000000e+00
orbit56          1.033455e-03  2.595512e-01
orbit57          0.000000e+00  0.000000e+00
orbit58          0.000000e+00  0.000000e+00
orbit59          4.800094e-04  6.504712e-02
orbit60          2.127889e-04  7.025093e-02
orbit61          0.000000e+00  1.084202e-20
orbit62          6.713074e-04  2.184469e-01
orbit63          1.485002e-03  1.790003e-01
orbit64          2.839191e-05  2.889897e-02
orbit65          8.621330e-06  9.891304e-03
orbit66          0.000000e+00  4.336809e-21
orbit67          0.000000e+00  0.000000e+00
orbit68          5.362696e-05  2.662626e-02
orbit69          0.000000e+00  0.000000e+00
orbit70          0.000000e+00  0.000000e+00
orbit71          0.000000e+00  0.000000e+00
orbit72          0.000000e+00  0.000000e+00
AP               0.000000e+00  0.000000e+00
bet              8.501039e-04  2.393462e-01
ecc              3.726725e-04  1.281781e-01
eccrad           8.582345e-04  3.389592e-02
close            1.372373e-03  2.041362e-01
constraint       1.916333e-03  3.522522e-01
coreness         3.390390e-04  8.262477e-02
knn              7.345311e-03  4.915496e-01
hubscore         1.067459e-03  2.466586e-01
pagerank         3.097309e-03  7.236613e-01
trans            1.629979e-04  1.064466e-01
evcent           6.731631e-04  3.265571e-01
first            0.000000e+00  6.196703e-17
upto_second      1.496251e-03  2.356261e-01
upto_third       8.737971e-04  1.743710e-01
upto_fourth      1.742328e-03  2.946882e-01
upto_fifth       3.475789e-03  2.584749e-01
upto_sixth       1.341506e-03  2.339513e-01
second           5.601807e-04  1.145161e-01
third            2.091529e-03  2.917346e-01
fourth           1.772708e-03  7.275098e-01
fifth            4.210444e-03  7.575441e-01
sixth            3.687239e-03  3.481039e-01
ratio1           5.820370e-03  1.827171e-01
ratio2           3.955501e-03  9.397111e-01
ratio3           2.784238e-03  4.116696e-01
ratio4           1.562559e-03  3.863095e-01
ratio5           7.698274e-04  4.598663e-01
ratio6           5.242000e-03  4.130970e-01
selfinter        5.375612e-06  2.984524e-02
walktrap_vertex  2.368350e-04  1.660322e-01
bigcom1          0.000000e+00  2.168404e-20
bigcom2          0.000000e+00  0.000000e+00
bigcom3          0.000000e+00  0.000000e+00
bigcom4          4.109589e-06  1.284709e-02
bigcom6          0.000000e+00  0.000000e+00
bigcom8          1.495148e-04  7.857432e-02
bigcom9          0.000000e+00  0.000000e+00
bigcom11         0.000000e+00  0.000000e+00
bigcom13         0.000000e+00  0.000000e+00
bigcom15         0.000000e+00  0.000000e+00
bigcom16         0.000000e+00  0.000000e+00
bigcom21         0.000000e+00  0.000000e+00
bigcom22         7.142308e-05  6.709124e-02
bigcom24         0.000000e+00  0.000000e+00
bigcom26         0.000000e+00  0.000000e+00
bigcom28         0.000000e+00  0.000000e+00
bigcom30         0.000000e+00  0.000000e+00
bigcom31         0.000000e+00  0.000000e+00
bigcom32         0.000000e+00  0.000000e+00
bigcom33         0.000000e+00  0.000000e+00
bigcom34         0.000000e+00  0.000000e+00
bigcom36         0.000000e+00  0.000000e+00
bigcom37         0.000000e+00  0.000000e+00
bigcom38         0.000000e+00  0.000000e+00
bigcom39         0.000000e+00  0.000000e+00
bigcom40         5.329848e-05  4.487695e-02
bigcom43         0.000000e+00  0.000000e+00
bigcom44         3.087466e-05  1.295582e-02
bigcom46         0.000000e+00  0.000000e+00
bigcom47         0.000000e+00  0.000000e+00
bigcom49         0.000000e+00  0.000000e+00
bigcom50         0.000000e+00  0.000000e+00
bigcom51         0.000000e+00  0.000000e+00
bigcom52         0.000000e+00  0.000000e+00
bigcom54         0.000000e+00  0.000000e+00
bigcom56         0.000000e+00  0.000000e+00
bigcom62         0.000000e+00  0.000000e+00
bigcom66         0.000000e+00  0.000000e+00
bigcom68         0.000000e+00  0.000000e+00
bigcom69         0.000000e+00  0.000000e+00
bigcom71         0.000000e+00  0.000000e+00
bigcom72         0.000000e+00  0.000000e+00
bigcom73         0.000000e+00  0.000000e+00
bigcom74         0.000000e+00  0.000000e+00
bigcom75         0.000000e+00  0.000000e+00
bigcom76         0.000000e+00  0.000000e+00
bigcom77         0.000000e+00  0.000000e+00
bigcom79         0.000000e+00  0.000000e+00
bigcom80         0.000000e+00  1.387779e-19
bigcom82         0.000000e+00  0.000000e+00
bigcom83         0.000000e+00  0.000000e+00
bigcom84         0.000000e+00  0.000000e+00
bigcom85         0.000000e+00  0.000000e+00
bigcom87         0.000000e+00  0.000000e+00
bigcom89         0.000000e+00  0.000000e+00
bigcom91         0.000000e+00  0.000000e+00
bigcom92         0.000000e+00  0.000000e+00
bigcom93         0.000000e+00  3.469447e-20
bigcom96         0.000000e+00  0.000000e+00
bigcom97         0.000000e+00  0.000000e+00
bigcom98         0.000000e+00  0.000000e+00
bigcom99         0.000000e+00  0.000000e+00
bigcom101        0.000000e+00  0.000000e+00
bigcom104        0.000000e+00  6.938894e-20
bigcom106        0.000000e+00  0.000000e+00
bigcom109        0.000000e+00  0.000000e+00
bigcom113        5.510991e-05  2.805925e-01
bigcom116        1.023997e-05  1.017759e-01
bigcom120        0.000000e+00  0.000000e+00
bigcom123        0.000000e+00  0.000000e+00
bigcom126        0.000000e+00  0.000000e+00
bigcom127        0.000000e+00  0.000000e+00
bigcom137        0.000000e+00  0.000000e+00
bigcom139        0.000000e+00  0.000000e+00
bigcom140        0.000000e+00  0.000000e+00
bigcom143        0.000000e+00  0.000000e+00
bigcom145        0.000000e+00  0.000000e+00
bigcom146        0.000000e+00  0.000000e+00
bigcom147        0.000000e+00  0.000000e+00
bigcom149        0.000000e+00  0.000000e+00
bigcom153        0.000000e+00  0.000000e+00
bigcom154        0.000000e+00  0.000000e+00
bigcom156        0.000000e+00  0.000000e+00
bigcom157        0.000000e+00  0.000000e+00
bigcom158        0.000000e+00  0.000000e+00
bigcom160        0.000000e+00  0.000000e+00
bigcom161        0.000000e+00  0.000000e+00
bigcom162        0.000000e+00  0.000000e+00
bigcom164        0.000000e+00  0.000000e+00
bigcom166        0.000000e+00  0.000000e+00
bigcom167        0.000000e+00  0.000000e+00
bigcom171        0.000000e+00  0.000000e+00
bigcom173        0.000000e+00  0.000000e+00
bigcom175        0.000000e+00  3.469447e-20
bigcom176        0.000000e+00  0.000000e+00
bigcom177        0.000000e+00  0.000000e+00
bigcom178        0.000000e+00  0.000000e+00
bigcom180        0.000000e+00  0.000000e+00
bigcom181        0.000000e+00  0.000000e+00
bigcom184        0.000000e+00  0.000000e+00
bigcom186        0.000000e+00  0.000000e+00
bigcom187        0.000000e+00  0.000000e+00
bigcom189        0.000000e+00  0.000000e+00
bigcom194        0.000000e+00  0.000000e+00
bigcom195        0.000000e+00  0.000000e+00
bigcom196        0.000000e+00  0.000000e+00
bigcom204        0.000000e+00  0.000000e+00
bigcom205        0.000000e+00  0.000000e+00
bigcom212        0.000000e+00  0.000000e+00
bigcom214        0.000000e+00  0.000000e+00
bigcom222        0.000000e+00  0.000000e+00
bigcom223        0.000000e+00  0.000000e+00
bigcom226        0.000000e+00  0.000000e+00
bigcom227        0.000000e+00  0.000000e+00
bigcom229        0.000000e+00  0.000000e+00
bigcom233        0.000000e+00  0.000000e+00
bigcom236        0.000000e+00  0.000000e+00
bigcom237        0.000000e+00  0.000000e+00
bigcom246        0.000000e+00  0.000000e+00
bigcom248        0.000000e+00  0.000000e+00
bigcom249        0.000000e+00  0.000000e+00
bigcom250        0.000000e+00  0.000000e+00
bigcom254        0.000000e+00  0.000000e+00
bigcom266        0.000000e+00  0.000000e+00
bigcom269        0.000000e+00  0.000000e+00
bigcom272        0.000000e+00  0.000000e+00
bigcom274        0.000000e+00  0.000000e+00
bigcom281        0.000000e+00  0.000000e+00
bigcom291        0.000000e+00  0.000000e+00
bigcom292        0.000000e+00  0.000000e+00
bigcom295        0.000000e+00  0.000000e+00
bigcom299        0.000000e+00  0.000000e+00
bigcom301        0.000000e+00  0.000000e+00
bigcom306        0.000000e+00  0.000000e+00
bigcom309        0.000000e+00  0.000000e+00
bigcom314        0.000000e+00  0.000000e+00
bigcom321        0.000000e+00  0.000000e+00
bigcom341        0.000000e+00  0.000000e+00
bigcom350        0.000000e+00  0.000000e+00
bigcom353        0.000000e+00  0.000000e+00
bigcom359        0.000000e+00  0.000000e+00
bigcom363        0.000000e+00  0.000000e+00
bigcom365        0.000000e+00  0.000000e+00
bigcom385        0.000000e+00  0.000000e+00
bigcom386        0.000000e+00  0.000000e+00
bigcom408        0.000000e+00  0.000000e+00
bigcom412        0.000000e+00  0.000000e+00
bigcom480        0.000000e+00  0.000000e+00
spin_vertex      4.419382e-04  2.510255e-01
membership_s1    7.911288e-05  1.370702e-01
membership_s3    0.000000e+00  0.000000e+00
membership_s4    9.792362e-05  4.169584e-02
membership_s5    2.062324e-05  5.369660e-03
membership_s6    3.409074e-05  1.258926e-02
membership_s7    4.123613e-05  1.098056e-01
membership_s8    0.000000e+00  0.000000e+00
membership_s9    0.000000e+00  0.000000e+00
membership_s11   0.000000e+00  0.000000e+00
membership_s12   0.000000e+00  0.000000e+00
membership_s14   0.000000e+00  0.000000e+00
membership_s15   1.734654e-05  3.863392e-02
membership_s16   0.000000e+00  0.000000e+00
membership_s17   0.000000e+00  0.000000e+00
membership_s18   0.000000e+00  0.000000e+00
membership_s20   0.000000e+00  0.000000e+00
membership_s21   1.742726e-05  1.045054e-01
membership_s22   0.000000e+00  0.000000e+00
membership_s24   0.000000e+00  0.000000e+00
membership_s25   0.000000e+00  0.000000e+00
membership_s26   0.000000e+00  0.000000e+00
membership_s27   9.761832e-06  7.930802e-02
membership_s28  -1.524818e-05  4.038957e-02
membership_s30   4.742144e-05  6.414381e-02
membership_s31   4.808259e-06  7.259706e-02
membership_s32   0.000000e+00  0.000000e+00
membership_s33   0.000000e+00  0.000000e+00
membership_s36   1.085677e-05  1.083821e-01
membership_s37   0.000000e+00  0.000000e+00
V1               1.566571e-03  5.879399e-01
V2               3.531592e-03  9.665245e-01
pdi              0.000000e+00  0.000000e+00
adhesion         2.657034e-03  3.885582e-01
cohesion         1.840734e-03  4.127709e-01
inner            1.844146e-03  4.186147e-01
outer            1.543694e-03  8.073271e-01
ioratio          1.321672e-03  4.042489e-01
comsize          1.126751e-03  6.896450e-01
[1] "Dataset: low_targets Model GLM, run: 2 of 10 2015-06-17 23:01:17"
[1] "glmnet variable coefficients"
                    [,1]          [,2]
(Intercept)     -5.10355 -1.953067e+01
graph0           0.00000 -4.692020e-02
graph1           0.00000  1.473886e-05
graph2           0.00000  1.907827e-01
graph3           0.00000 -7.850047e-06
graph4           0.00000  1.254792e-07
graph5           0.00000 -4.513762e-03
graph6           0.00000 -1.425042e-04
graph7           0.00000  1.350135e-03
graph8           0.00000 -9.710822e-01
graph9           0.00000 -9.895129e-08
graph10          0.00000 -1.237803e-09
graph11          0.00000  5.723501e-10
graph12          0.00000 -2.968836e-07
graph13          0.00000  0.000000e+00
graph14          0.00000  0.000000e+00
graph15          0.00000  4.224859e-04
graph16          0.00000  1.856660e-06
graph17          0.00000  0.000000e+00
graph18          0.00000 -6.034767e-05
graph19          0.00000 -6.373172e-06
graph20          0.00000 -3.248956e-05
graph21          0.00000 -4.835308e-04
graph22          0.00000 -3.400182e-04
graph23          0.00000  1.669899e-04
graph24          0.00000  4.049418e-04
graph25          0.00000  5.340282e-04
graph26          0.00000 -8.014198e-03
graph27          0.00000 -2.077840e-02
graph28          0.00000  0.000000e+00
graph29          0.00000  0.000000e+00
orbit0           0.00000 -4.118437e-02
orbit1           0.00000  4.283289e-05
orbit2           0.00000 -1.072300e-01
orbit3           0.00000  2.019806e-01
orbit4           0.00000 -1.721494e-05
orbit5           0.00000  3.974693e-04
orbit6           0.00000  1.073298e-07
orbit7           0.00000  3.059829e-05
orbit8           0.00000 -5.341265e-03
orbit9           0.00000 -1.387320e-04
orbit10          0.00000 -4.211910e-04
orbit11          0.00000  4.559416e-01
orbit12          0.00000  1.671732e-03
orbit13          0.00000 -7.240402e-01
orbit14          0.00000 -9.635985e-01
orbit15          0.00000 -1.652099e-07
orbit16          0.00000  9.736405e-06
orbit17          0.00000 -9.386283e-07
orbit18          0.00000  2.183638e-07
orbit19          0.00000 -3.225036e-09
orbit20          0.00000  6.650556e-08
orbit21          0.00000 -2.394019e-04
orbit22          0.00000  6.105926e-10
orbit23          0.00000  2.426211e-01
orbit24          0.00000 -1.560928e-06
orbit25          0.00000  1.562196e-06
orbit26          0.00000 -5.866994e-05
orbit27          0.00000 -2.732311e-05
orbit28          0.00000  5.662771e-05
orbit29          0.00000  1.248406e-05
orbit30          0.00000 -2.971757e-03
orbit31          0.00000 -1.985491e-11
orbit32          0.00000  1.671693e-08
orbit33          0.00000 -1.658018e-01
orbit34          0.00000  4.484417e-04
orbit35          0.00000  1.042727e-06
orbit36          0.00000  2.446838e-04
orbit37          0.00000  6.987086e-06
orbit38          0.00000  1.800554e-03
orbit39          0.00000  9.082970e-06
orbit40          0.00000 -2.110267e-06
orbit41          0.00000 -5.443487e-03
orbit42          0.00000  4.376001e-01
orbit43          0.00000 -6.428876e-05
orbit44          0.00000  3.896976e-02
orbit45          0.00000 -5.582953e-05
orbit46          0.00000  2.646021e-04
orbit47          0.00000  1.386351e-02
orbit48          0.00000  7.117799e-04
orbit49          0.00000 -2.456410e-05
orbit50          0.00000  8.132622e-03
orbit51          0.00000 -1.402681e-03
orbit52          0.00000 -3.696867e-05
orbit53          0.00000  8.849414e-03
orbit54          0.00000 -3.400637e-04
orbit55          0.00000 -1.882881e+00
orbit56          0.00000  1.709039e-04
orbit57          0.00000  0.000000e+00
orbit58          0.00000 -8.735468e-01
orbit59          0.00000  2.592928e-04
orbit60          0.00000  4.492878e-02
orbit61          0.00000 -8.598255e-01
orbit62          0.00000  7.803520e-03
orbit63          0.00000 -2.528383e-02
orbit64          0.00000 -6.706238e-02
orbit65          0.00000 -1.124417e-02
orbit66          0.00000  0.000000e+00
orbit67          0.00000 -2.527656e-01
orbit68          0.00000 -2.066885e-02
orbit69          0.00000  0.000000e+00
orbit70          0.00000  0.000000e+00
orbit71          0.00000  0.000000e+00
orbit72          0.00000  0.000000e+00
AP               0.00000 -1.402247e+00
bet              0.00000 -3.163098e-06
ecc              0.00000  4.724015e-01
eccrad           0.00000  2.752058e+00
close            0.00000  1.482275e+00
constraint       0.00000  2.913792e-02
coreness         0.00000 -3.128207e-01
knn              0.00000  1.778547e-04
hubscore         0.00000 -3.900218e+01
pagerank         0.00000  0.000000e+00
trans            0.00000  8.636029e-01
evcent           0.00000 -2.021751e+01
first            0.00000 -2.781155e-02
upto_second      0.00000  1.415493e-04
upto_third       0.00000  7.132190e-05
upto_fourth      0.00000  1.980060e-05
upto_fifth       0.00000  1.077961e-04
upto_sixth       0.00000  4.840182e-04
second           0.00000  6.374700e-05
third            0.00000  7.890649e-05
fourth           0.00000 -1.869659e-05
fifth            0.00000 -2.943792e-06
sixth            0.00000 -2.711548e-06
ratio1           0.00000  1.630415e-04
ratio2           0.00000 -1.303372e-03
ratio3           0.00000 -1.500519e-02
ratio4           0.00000 -5.350030e-03
ratio5           0.00000  0.000000e+00
ratio6           0.00000  2.411962e-06
selfinter        0.00000  3.584848e-01
walktrap_vertex  0.00000 -1.103149e+00
bigcom1          0.00000 -1.862767e+00
bigcom2          0.00000 -3.573751e-01
bigcom3          0.00000 -1.325914e+00
bigcom4          0.00000  8.860450e-01
bigcom6          0.00000 -2.122546e-01
bigcom8          0.00000  1.198910e+00
bigcom9          0.00000 -8.761331e-01
bigcom11         0.00000 -6.782044e-02
bigcom13         0.00000 -2.439683e-01
bigcom15         0.00000 -9.106879e-02
bigcom16         0.00000 -8.666790e-02
bigcom21         0.00000 -1.570028e-01
bigcom22         0.00000  1.461460e+00
bigcom24         0.00000 -1.641078e-01
bigcom26         0.00000 -7.958391e-01
bigcom28         0.00000 -1.523159e+00
bigcom30         0.00000 -6.737590e-01
bigcom31         0.00000 -6.290344e-01
bigcom32         0.00000 -1.831384e-01
bigcom33         0.00000 -1.970775e+00
bigcom34         0.00000 -6.482515e-02
bigcom36         0.00000 -5.070377e-01
bigcom37         0.00000  0.000000e+00
bigcom38         0.00000 -6.273899e-01
bigcom39         0.00000 -3.565795e-01
bigcom40         0.00000  6.886618e-01
bigcom43         0.00000 -5.768385e-01
bigcom44         0.00000  1.613481e+00
bigcom46         0.00000 -2.360137e-01
bigcom47         0.00000 -9.072864e-02
bigcom49         0.00000 -9.295650e-01
bigcom50         0.00000 -2.828332e-01
bigcom51         0.00000 -4.788528e-02
bigcom52         0.00000 -2.259775e-01
bigcom54         0.00000 -6.822308e-03
bigcom56         0.00000 -2.698848e-01
bigcom62         0.00000  0.000000e+00
bigcom66         0.00000 -5.203789e-02
bigcom68         0.00000 -1.367873e-02
bigcom69         0.00000 -1.318541e-01
bigcom71         0.00000 -6.237726e-01
bigcom72         0.00000 -9.796144e-01
bigcom73         0.00000  0.000000e+00
bigcom74         0.00000 -4.433452e-01
bigcom75         0.00000  0.000000e+00
bigcom76         0.00000  0.000000e+00
bigcom77         0.00000 -2.608848e-01
bigcom79         0.00000 -2.597777e-02
bigcom80         0.00000  0.000000e+00
bigcom82         0.00000 -7.847627e-01
bigcom83         0.00000  0.000000e+00
bigcom84         0.00000  0.000000e+00
bigcom85         0.00000 -1.036645e+00
bigcom87         0.00000 -9.209630e-02
bigcom89         0.00000 -3.120558e-01
bigcom91         0.00000  0.000000e+00
bigcom92         0.00000 -2.815951e-01
bigcom93         0.00000  0.000000e+00
bigcom96         0.00000 -1.213412e-01
bigcom97         0.00000 -1.999888e+00
bigcom98         0.00000 -3.510454e-02
bigcom99         0.00000 -5.170185e-02
bigcom101        0.00000 -3.063384e-01
bigcom104        0.00000 -3.389956e-01
bigcom106        0.00000  0.000000e+00
bigcom109        0.00000  0.000000e+00
bigcom113        0.00000  3.287589e+00
bigcom116        0.00000  3.408443e+00
bigcom120        0.00000  0.000000e+00
bigcom123        0.00000 -4.783220e-01
bigcom126        0.00000 -3.020779e-01
bigcom127        0.00000  0.000000e+00
bigcom137        0.00000 -1.975030e-01
bigcom139        0.00000 -6.145707e-02
bigcom140        0.00000 -7.222054e-02
bigcom143        0.00000  0.000000e+00
bigcom145        0.00000 -2.032314e+00
bigcom146        0.00000 -5.478667e-01
bigcom147        0.00000 -1.852839e-01
bigcom149        0.00000 -5.972046e-01
bigcom153        0.00000 -1.767263e-02
bigcom154        0.00000 -2.748921e-01
bigcom156        0.00000 -1.633808e-01
bigcom157        0.00000  0.000000e+00
bigcom158        0.00000 -8.339955e-01
bigcom160        0.00000 -1.075173e-01
bigcom161        0.00000 -6.172158e-01
bigcom162        0.00000 -2.795522e-01
bigcom164        0.00000 -2.157123e-01
bigcom166        0.00000 -8.081702e-01
bigcom167        0.00000 -4.102916e-01
bigcom171        0.00000  0.000000e+00
bigcom173        0.00000 -2.012871e-02
bigcom175        0.00000 -1.553498e+00
bigcom176        0.00000 -5.122032e-01
bigcom177        0.00000 -6.478524e-01
bigcom178        0.00000 -1.143151e-01
bigcom180        0.00000  0.000000e+00
bigcom181        0.00000 -3.710840e-01
bigcom184        0.00000 -6.515549e-01
bigcom186        0.00000  0.000000e+00
bigcom187        0.00000  0.000000e+00
bigcom189        0.00000 -1.420493e-01
bigcom194        0.00000 -5.979975e-01
bigcom195        0.00000 -1.834233e-01
bigcom196        0.00000  0.000000e+00
bigcom204        0.00000 -6.569464e-01
bigcom205        0.00000 -7.910518e-01
bigcom212        0.00000 -1.009768e-01
bigcom214        0.00000 -6.080922e-02
bigcom222        0.00000 -4.255445e-02
bigcom223        0.00000  0.000000e+00
bigcom226        0.00000 -1.998113e-01
bigcom227        0.00000 -2.312407e-01
bigcom229        0.00000 -4.337504e-01
bigcom233        0.00000  0.000000e+00
bigcom236        0.00000 -4.190433e-02
bigcom237        0.00000  0.000000e+00
bigcom246        0.00000 -4.498525e-01
bigcom248        0.00000 -4.064889e-01
bigcom249        0.00000 -4.671172e-02
bigcom250        0.00000 -3.656170e-01
bigcom254        0.00000 -4.049455e-02
bigcom266        0.00000  0.000000e+00
bigcom269        0.00000 -3.382480e-01
bigcom272        0.00000 -1.857613e-01
bigcom274        0.00000 -2.641744e-01
bigcom281        0.00000  0.000000e+00
bigcom291        0.00000 -4.802116e-02
bigcom292        0.00000 -3.315172e-01
bigcom295        0.00000  0.000000e+00
bigcom299        0.00000 -1.873416e-04
bigcom301        0.00000 -3.657238e-03
bigcom306        0.00000 -6.906357e-01
bigcom309        0.00000 -4.003680e-01
bigcom314        0.00000  0.000000e+00
bigcom321        0.00000 -4.257267e-01
bigcom341        0.00000  0.000000e+00
bigcom350        0.00000  0.000000e+00
bigcom353        0.00000  0.000000e+00
bigcom359        0.00000 -1.533083e-01
bigcom363        0.00000  0.000000e+00
bigcom365        0.00000  0.000000e+00
bigcom385        0.00000 -6.412266e-01
bigcom386        0.00000  0.000000e+00
bigcom408        0.00000  0.000000e+00
bigcom412        0.00000 -7.273983e-01
bigcom480        0.00000 -4.886504e-01
spin_vertex      0.00000 -6.467994e-01
membership_s1    0.00000 -8.801085e-01
membership_s3    0.00000 -1.422458e+00
membership_s4    0.00000 -2.151930e-01
membership_s5    0.00000 -5.391699e-01
membership_s6    0.00000 -3.885943e-01
membership_s7    0.00000  5.567329e-02
membership_s8    0.00000 -1.019444e+00
membership_s9    0.00000 -1.070054e+00
membership_s11   0.00000 -9.153617e-01
membership_s12   0.00000 -7.256251e-01
membership_s14   0.00000 -7.267244e-01
membership_s15   0.00000 -1.795932e-02
membership_s16   0.00000 -9.460592e-01
membership_s17   0.00000 -1.219503e+00
membership_s18   0.00000 -1.748525e+00
membership_s20   0.00000 -1.085094e+00
membership_s21   0.00000 -4.569311e-02
membership_s22   0.00000 -1.553565e+00
membership_s24   0.00000 -1.467629e+00
membership_s25   0.00000 -1.220786e+00
membership_s26   0.00000 -8.077455e-01
membership_s27   0.00000 -6.547217e-01
membership_s28   0.00000  1.663772e+00
membership_s30   0.00000  5.903555e-02
membership_s31   0.00000 -6.311850e-01
membership_s32   0.00000 -2.359056e+00
membership_s33   0.00000 -1.311895e+00
membership_s36   0.00000 -3.282667e-01
membership_s37   0.00000 -1.904030e+00
V1               0.00000 -7.710024e-01
V2               0.00000 -1.907543e+00
pdi              0.00000 -2.495969e+03
adhesion         0.00000 -4.148750e-05
cohesion         0.00000  4.583651e-05
inner            0.00000 -9.225343e-06
outer            0.00000  1.155285e-05
ioratio          0.00000 -5.119944e-02
comsize          0.00000 -2.937460e-04
[1] "Dataset: low_targets Model GBM, run: 3 of 10 2015-06-17 23:03:16"
Iter   TrainDeviance   ValidDeviance   StepSize   Improve
     1        0.0775            -nan     0.0100    0.0000
     2        0.0764            -nan     0.0100   -0.0000
     3        0.0757            -nan     0.0100    0.0001
     4        0.0751            -nan     0.0100    0.0000
     5        0.0743            -nan     0.0100   -0.0000
     6        0.0736            -nan     0.0100   -0.0001
     7        0.0729            -nan     0.0100   -0.0001
     8        0.0721            -nan     0.0100   -0.0000
     9        0.0711            -nan     0.0100   -0.0000
    10        0.0703            -nan     0.0100   -0.0000
    20        0.0637            -nan     0.0100   -0.0000
    40        0.0548            -nan     0.0100   -0.0000
    49        0.0517            -nan     0.0100   -0.0000

[1] "GBM variable coefficients"
                            var    rel.inf
outer                     outer 7.28612764
orbit18                 orbit18 5.00819174
ratio5                   ratio5 4.35882187
V2                           V2 3.78578999
pagerank               pagerank 3.47070689
ratio2                   ratio2 3.23892234
fourth                   fourth 3.02609715
comsize                 comsize 3.00753957
graph19                 graph19 2.61603043
graph16                 graph16 2.60743610
V1                           V1 2.49944094
knn                         knn 2.23256140
orbit46                 orbit46 2.11553332
graph14                 graph14 2.06214795
orbit36                 orbit36 1.93164043
orbit28                 orbit28 1.85122213
graph13                 graph13 1.81913920
upto_sixth           upto_sixth 1.69204432
membership_s7     membership_s7 1.51937800
graph4                   graph4 1.50746711
inner                     inner 1.48813783
ioratio                 ioratio 1.46070883
spin_vertex         spin_vertex 1.35313647
orbit37                 orbit37 1.30246193
third                     third 1.16592161
graph22                 graph22 1.13713596
orbit35                 orbit35 1.10335810
fifth                     fifth 1.07976512
graph12                 graph12 1.04190610
orbit48                 orbit48 1.00426070
sixth                     sixth 0.95284430
bet                         bet 0.91861221
orbit33                 orbit33 0.89522755
ratio4                   ratio4 0.88720834
walktrap_vertex walktrap_vertex 0.84781926
ecc                         ecc 0.81192591
orbit40                 orbit40 0.80793941
bigcom8                 bigcom8 0.80283616
membership_s27   membership_s27 0.79846378
graph21                 graph21 0.76292863
membership_s30   membership_s30 0.72715741
ratio1                   ratio1 0.69541811
graph18                 graph18 0.68444508
orbit16                 orbit16 0.68197955
hubscore               hubscore 0.67763044
membership_s28   membership_s28 0.65855385
upto_fourth         upto_fourth 0.65838361
orbit17                 orbit17 0.65833954
graph17                 graph17 0.65135851
graph26                 graph26 0.62830001
graph7                   graph7 0.62827399
graph10                 graph10 0.61605523
orbit63                 orbit63 0.60251278
membership_s36   membership_s36 0.60245566
orbit24                 orbit24 0.58840727
orbit32                 orbit32 0.56503552
graph9                   graph9 0.49437480
membership_s4     membership_s4 0.46410288
graph23                 graph23 0.46396651
close                     close 0.44136984
bigcom116             bigcom116 0.42824596
graph6                   graph6 0.42107070
orbit20                 orbit20 0.41911498
orbit25                 orbit25 0.41755638
graph3                   graph3 0.41063658
ratio6                   ratio6 0.41000047
orbit21                 orbit21 0.40532622
constraint           constraint 0.39719711
bigcom4                 bigcom4 0.39080989
orbit39                 orbit39 0.38685168
orbit62                 orbit62 0.36080881
graph15                 graph15 0.35923373
graph1                   graph1 0.35734282
graph24                 graph24 0.34037679
orbit38                 orbit38 0.32945956
bigcom22               bigcom22 0.29743203
ratio3                   ratio3 0.28727650
orbit45                 orbit45 0.28137828
orbit19                 orbit19 0.25516978
adhesion               adhesion 0.25500049
orbit31                 orbit31 0.24514018
orbit56                 orbit56 0.23519137
graph11                 graph11 0.16566938
membership_s15   membership_s15 0.14053670
orbit42                 orbit42 0.10063350
orbit9                   orbit9 0.09271988
orbit30                 orbit30 0.09059059
orbit4                   orbit4 0.08963513
orbit27                 orbit27 0.08589588
upto_second         upto_second 0.08550824
orbit29                 orbit29 0.08546548
orbit1                   orbit1 0.08500380
upto_third           upto_third 0.08318926
orbit26                 orbit26 0.08176847
membership_s6     membership_s6 0.08170675
orbit60                 orbit60 0.07755953
cohesion               cohesion 0.07114511
bigcom40               bigcom40 0.07056278
membership_s21   membership_s21 0.06910738
orbit59                 orbit59 0.06445992
orbit2                   orbit2 0.06337459
membership_s1     membership_s1 0.04753404
bigcom1                 bigcom1 0.04563677
orbit44                 orbit44 0.04518086
graph0                   graph0 0.03953832
graph2                   graph2 0.00000000
graph5                   graph5 0.00000000
graph8                   graph8 0.00000000
graph20                 graph20 0.00000000
graph25                 graph25 0.00000000
graph27                 graph27 0.00000000
graph28                 graph28 0.00000000
graph29                 graph29 0.00000000
orbit0                   orbit0 0.00000000
orbit3                   orbit3 0.00000000
orbit5                   orbit5 0.00000000
orbit6                   orbit6 0.00000000
orbit7                   orbit7 0.00000000
orbit8                   orbit8 0.00000000
orbit10                 orbit10 0.00000000
orbit11                 orbit11 0.00000000
orbit12                 orbit12 0.00000000
orbit13                 orbit13 0.00000000
orbit14                 orbit14 0.00000000
orbit15                 orbit15 0.00000000
orbit22                 orbit22 0.00000000
orbit23                 orbit23 0.00000000
orbit34                 orbit34 0.00000000
orbit41                 orbit41 0.00000000
orbit43                 orbit43 0.00000000
orbit47                 orbit47 0.00000000
orbit49                 orbit49 0.00000000
orbit50                 orbit50 0.00000000
orbit51                 orbit51 0.00000000
orbit52                 orbit52 0.00000000
orbit53                 orbit53 0.00000000
orbit54                 orbit54 0.00000000
orbit55                 orbit55 0.00000000
orbit57                 orbit57 0.00000000
orbit58                 orbit58 0.00000000
orbit61                 orbit61 0.00000000
orbit64                 orbit64 0.00000000
orbit65                 orbit65 0.00000000
orbit66                 orbit66 0.00000000
orbit67                 orbit67 0.00000000
orbit68                 orbit68 0.00000000
orbit69                 orbit69 0.00000000
orbit70                 orbit70 0.00000000
orbit71                 orbit71 0.00000000
orbit72                 orbit72 0.00000000
AP                           AP 0.00000000
eccrad                   eccrad 0.00000000
coreness               coreness 0.00000000
trans                     trans 0.00000000
evcent                   evcent 0.00000000
first                     first 0.00000000
upto_fifth           upto_fifth 0.00000000
second                   second 0.00000000
selfinter             selfinter 0.00000000
bigcom2                 bigcom2 0.00000000
bigcom3                 bigcom3 0.00000000
bigcom6                 bigcom6 0.00000000
bigcom9                 bigcom9 0.00000000
bigcom11               bigcom11 0.00000000
bigcom13               bigcom13 0.00000000
bigcom15               bigcom15 0.00000000
bigcom16               bigcom16 0.00000000
bigcom21               bigcom21 0.00000000
bigcom24               bigcom24 0.00000000
bigcom26               bigcom26 0.00000000
bigcom28               bigcom28 0.00000000
bigcom30               bigcom30 0.00000000
bigcom31               bigcom31 0.00000000
bigcom32               bigcom32 0.00000000
bigcom33               bigcom33 0.00000000
bigcom34               bigcom34 0.00000000
bigcom36               bigcom36 0.00000000
bigcom37               bigcom37 0.00000000
bigcom38               bigcom38 0.00000000
bigcom39               bigcom39 0.00000000
bigcom43               bigcom43 0.00000000
bigcom44               bigcom44 0.00000000
bigcom46               bigcom46 0.00000000
bigcom47               bigcom47 0.00000000
bigcom49               bigcom49 0.00000000
bigcom50               bigcom50 0.00000000
bigcom51               bigcom51 0.00000000
bigcom52               bigcom52 0.00000000
bigcom54               bigcom54 0.00000000
bigcom56               bigcom56 0.00000000
bigcom62               bigcom62 0.00000000
bigcom66               bigcom66 0.00000000
bigcom68               bigcom68 0.00000000
bigcom69               bigcom69 0.00000000
bigcom71               bigcom71 0.00000000
bigcom72               bigcom72 0.00000000
bigcom73               bigcom73 0.00000000
bigcom74               bigcom74 0.00000000
bigcom75               bigcom75 0.00000000
bigcom76               bigcom76 0.00000000
bigcom77               bigcom77 0.00000000
bigcom79               bigcom79 0.00000000
bigcom80               bigcom80 0.00000000
bigcom82               bigcom82 0.00000000
bigcom83               bigcom83 0.00000000
bigcom84               bigcom84 0.00000000
bigcom85               bigcom85 0.00000000
bigcom87               bigcom87 0.00000000
bigcom89               bigcom89 0.00000000
bigcom91               bigcom91 0.00000000
bigcom92               bigcom92 0.00000000
bigcom93               bigcom93 0.00000000
bigcom96               bigcom96 0.00000000
bigcom97               bigcom97 0.00000000
bigcom98               bigcom98 0.00000000
bigcom99               bigcom99 0.00000000
bigcom101             bigcom101 0.00000000
bigcom104             bigcom104 0.00000000
bigcom106             bigcom106 0.00000000
bigcom109             bigcom109 0.00000000
bigcom113             bigcom113 0.00000000
bigcom120             bigcom120 0.00000000
bigcom123             bigcom123 0.00000000
bigcom126             bigcom126 0.00000000
bigcom127             bigcom127 0.00000000
bigcom137             bigcom137 0.00000000
bigcom139             bigcom139 0.00000000
bigcom140             bigcom140 0.00000000
bigcom143             bigcom143 0.00000000
bigcom145             bigcom145 0.00000000
bigcom146             bigcom146 0.00000000
bigcom147             bigcom147 0.00000000
bigcom149             bigcom149 0.00000000
bigcom153             bigcom153 0.00000000
bigcom154             bigcom154 0.00000000
bigcom156             bigcom156 0.00000000
bigcom157             bigcom157 0.00000000
bigcom158             bigcom158 0.00000000
bigcom160             bigcom160 0.00000000
bigcom161             bigcom161 0.00000000
bigcom162             bigcom162 0.00000000
bigcom164             bigcom164 0.00000000
bigcom166             bigcom166 0.00000000
bigcom167             bigcom167 0.00000000
bigcom171             bigcom171 0.00000000
bigcom173             bigcom173 0.00000000
bigcom175             bigcom175 0.00000000
bigcom176             bigcom176 0.00000000
bigcom177             bigcom177 0.00000000
bigcom178             bigcom178 0.00000000
bigcom180             bigcom180 0.00000000
bigcom181             bigcom181 0.00000000
bigcom184             bigcom184 0.00000000
bigcom186             bigcom186 0.00000000
bigcom187             bigcom187 0.00000000
bigcom189             bigcom189 0.00000000
bigcom194             bigcom194 0.00000000
bigcom195             bigcom195 0.00000000
bigcom196             bigcom196 0.00000000
bigcom204             bigcom204 0.00000000
bigcom205             bigcom205 0.00000000
bigcom212             bigcom212 0.00000000
bigcom214             bigcom214 0.00000000
bigcom222             bigcom222 0.00000000
bigcom223             bigcom223 0.00000000
bigcom226             bigcom226 0.00000000
bigcom227             bigcom227 0.00000000
bigcom229             bigcom229 0.00000000
bigcom233             bigcom233 0.00000000
bigcom236             bigcom236 0.00000000
bigcom237             bigcom237 0.00000000
bigcom246             bigcom246 0.00000000
bigcom248             bigcom248 0.00000000
bigcom249             bigcom249 0.00000000
bigcom250             bigcom250 0.00000000
bigcom254             bigcom254 0.00000000
bigcom266             bigcom266 0.00000000
bigcom269             bigcom269 0.00000000
bigcom272             bigcom272 0.00000000
bigcom274             bigcom274 0.00000000
bigcom281             bigcom281 0.00000000
bigcom291             bigcom291 0.00000000
bigcom292             bigcom292 0.00000000
bigcom295             bigcom295 0.00000000
bigcom299             bigcom299 0.00000000
bigcom301             bigcom301 0.00000000
bigcom306             bigcom306 0.00000000
bigcom309             bigcom309 0.00000000
bigcom314             bigcom314 0.00000000
bigcom321             bigcom321 0.00000000
bigcom341             bigcom341 0.00000000
bigcom350             bigcom350 0.00000000
bigcom353             bigcom353 0.00000000
bigcom359             bigcom359 0.00000000
bigcom363             bigcom363 0.00000000
bigcom365             bigcom365 0.00000000
bigcom385             bigcom385 0.00000000
bigcom386             bigcom386 0.00000000
bigcom408             bigcom408 0.00000000
bigcom412             bigcom412 0.00000000
bigcom480             bigcom480 0.00000000
membership_s3     membership_s3 0.00000000
membership_s5     membership_s5 0.00000000
membership_s8     membership_s8 0.00000000
membership_s9     membership_s9 0.00000000
membership_s11   membership_s11 0.00000000
membership_s12   membership_s12 0.00000000
membership_s14   membership_s14 0.00000000
membership_s16   membership_s16 0.00000000
membership_s17   membership_s17 0.00000000
membership_s18   membership_s18 0.00000000
membership_s20   membership_s20 0.00000000
membership_s22   membership_s22 0.00000000
membership_s24   membership_s24 0.00000000
membership_s25   membership_s25 0.00000000
membership_s26   membership_s26 0.00000000
membership_s31   membership_s31 0.00000000
membership_s32   membership_s32 0.00000000
membership_s33   membership_s33 0.00000000
membership_s37   membership_s37 0.00000000
pdi                         pdi 0.00000000
[1] "Dataset: low_targets Model RF, run: 3 of 10 2015-06-17 23:03:45"
     |      Out-of-bag   |
Tree |      MSE  %Var(y) |
   1 |  0.01153   178.88 |
   2 |  0.01196   185.56 |
   3 |  0.01087   168.60 |
   4 | 0.009903   153.63 |
   5 | 0.009515   147.60 |
   6 | 0.009341   144.90 |
   7 | 0.009117   141.43 |
   8 | 0.009471   146.92 |
   9 |  0.00946   146.76 |
  10 | 0.009043   140.28 |
  11 | 0.008471   131.41 |
  12 | 0.008202   127.24 |
  13 | 0.008097   125.61 |
  14 | 0.007984   123.85 |
  15 | 0.007884   122.31 |
  16 | 0.007742   120.10 |
  17 | 0.007709   119.58 |
  18 | 0.007692   119.33 |
  19 | 0.007659   118.82 |
  20 | 0.007625   118.29 |
  21 | 0.007577   117.55 |
  22 | 0.007587   117.70 |
  23 | 0.007556   117.22 |
  24 | 0.007524   116.72 |
  25 | 0.007485   116.11 |
  26 | 0.007451   115.59 |
  27 | 0.007435   115.34 |
  28 | 0.007419   115.09 |
  29 | 0.007413   115.00 |
  30 | 0.007396   114.74 |
  31 | 0.007365   114.24 |
  32 |  0.00735   114.01 |
  33 | 0.007336   113.80 |
  34 |  0.00732   113.56 |
  35 | 0.007313   113.44 |
  36 | 0.007276   112.86 |
  37 | 0.007277   112.89 |
  38 | 0.007278   112.91 |
  39 | 0.007292   113.12 |
  40 | 0.007278   112.91 |
  41 | 0.007266   112.71 |
  42 | 0.007272   112.81 |
  43 | 0.007272   112.81 |
  44 | 0.007259   112.61 |
  45 |  0.00728   112.94 |
  46 |  0.00727   112.78 |
  47 | 0.007268   112.75 |
  48 | 0.007262   112.65 |
  49 | 0.007268   112.74 |
  50 | 0.007259   112.61 |
  51 | 0.007256   112.56 |
  52 | 0.007256   112.57 |
  53 | 0.007263   112.68 |
  54 | 0.007256   112.56 |
  55 | 0.007254   112.54 |
  56 |  0.00725   112.46 |
  57 | 0.007251   112.48 |
  58 | 0.007253   112.52 |
  59 | 0.007253   112.51 |
  60 | 0.007257   112.58 |
  61 | 0.007244   112.37 |
  62 | 0.007238   112.28 |
  63 | 0.007231   112.17 |
  64 | 0.007221   112.02 |
  65 | 0.007217   111.95 |
  66 | 0.007221   112.02 |
  67 | 0.007209   111.84 |
  68 | 0.007202   111.72 |
  69 | 0.007198   111.66 |
  70 | 0.007195   111.62 |
  71 | 0.007196   111.63 |
  72 | 0.007193   111.58 |
  73 | 0.007187   111.49 |
  74 |  0.00718   111.38 |
  75 | 0.007185   111.45 |
  76 | 0.007175   111.31 |
  77 | 0.007172   111.26 |
  78 | 0.007171   111.25 |
  79 | 0.007165   111.14 |
  80 | 0.007166   111.16 |
  81 | 0.007159   111.05 |
  82 | 0.007158   111.05 |
  83 | 0.007157   111.03 |
  84 | 0.007156   111.01 |
  85 |  0.00715   110.92 |
  86 | 0.007149   110.91 |
  87 | 0.007149   110.89 |
  88 | 0.007144   110.82 |
  89 | 0.007141   110.78 |
  90 | 0.007133   110.66 |
  91 | 0.007136   110.70 |
  92 | 0.007132   110.64 |
  93 | 0.007126   110.54 |
  94 | 0.007122   110.48 |
  95 | 0.007117   110.40 |
  96 | 0.007117   110.40 |
  97 |   0.0071   110.14 |
  98 |   0.0071   110.14 |
  99 | 0.007099   110.12 |
 100 | 0.007099   110.13 |
[1] "Random Forest variable coefficients"
                      %IncMSE IncNodePurity
graph5           4.129006e-04  1.398907e-01
graph6           1.754428e-03  1.788266e-01
graph7           5.943386e-04  9.842590e-02
graph8           0.000000e+00  5.963112e-21
graph9           1.673654e-03  2.726205e-01
graph10          6.239908e-03  2.749961e-01
graph11          9.196733e-04  2.808627e-01
graph12          5.858253e-03  2.047290e-01
graph13          3.343498e-03  4.092628e-01
graph14          2.682149e-03  2.127032e-01
graph15          1.988994e-03  3.029448e-01
graph16          3.823148e-03  5.527532e-01
graph17          2.458463e-03  1.925030e-01
graph18          2.038185e-04  1.285802e-01
graph19          3.369737e-03  4.399543e-01
graph20          9.119361e-04  1.296821e-01
graph21          3.521844e-04  1.540902e-01
graph22          1.610601e-03  4.921574e-02
graph23          2.403341e-03  3.312549e-01
graph24          1.246481e-03  5.949708e-02
graph25          9.797763e-04  1.615328e-01
graph26          2.140727e-05  4.717982e-02
graph27          6.020379e-06  2.963321e-02
graph28         -4.319654e-06  8.333333e-03
graph29          0.000000e+00  0.000000e+00
orbit0           5.782985e-05  1.751515e-02
orbit1           1.188778e-03  2.254359e-01
orbit2           7.033238e-05  1.135196e-01
orbit3           0.000000e+00  1.556372e-18
orbit4           1.685397e-03  3.417406e-01
orbit5           2.233351e-03  2.752098e-01
orbit6           2.708886e-03  2.589836e-01
orbit7          -4.704496e-06  5.697478e-03
orbit8           3.724186e-04  1.014129e-01
orbit9           1.382911e-03  2.178099e-01
orbit10          6.719402e-04  1.445971e-01
orbit11          1.624530e-04  4.080434e-02
orbit12          5.367858e-04  6.946986e-02
orbit13          0.000000e+00  1.138412e-20
orbit14          0.000000e+00  4.878910e-21
orbit15          5.848221e-04  2.607165e-01
orbit16          8.728727e-04  1.603275e-01
orbit17          6.439915e-03  2.460155e-01
orbit18          3.974348e-03  6.108876e-01
orbit19          2.177990e-03  2.987288e-01
orbit20          2.365935e-03  2.577609e-01
orbit21          4.233920e-04  1.345464e-01
orbit22          2.147153e-03  3.012771e-01
orbit23         -3.112840e-06  1.478571e-02
orbit24          8.727694e-03  2.417484e-01
orbit25          4.075264e-05  6.600852e-02
orbit26          2.377735e-03  1.048838e-01
orbit27          2.269469e-03  2.869591e-01
orbit28          3.285758e-03  1.555499e-01
orbit29          9.150295e-05  7.756141e-02
orbit30          1.890200e-03  1.676377e-01
orbit31          4.424206e-03  1.632684e-01
orbit32          1.276015e-03  1.209087e-01
orbit33          1.846967e-04  3.669743e-02
orbit34          2.708991e-03  1.564314e-01
orbit35          9.017164e-03  3.747129e-01
orbit36          1.698990e-03  1.770974e-01
orbit37          2.278543e-03  4.662870e-01
orbit38          1.493510e-04  7.669102e-02
orbit39          1.491425e-03  2.263425e-01
orbit40          4.772305e-04  9.790190e-02
orbit41          2.382327e-04  2.800177e-02
orbit42          1.169766e-04  2.550140e-03
orbit43          1.295730e-03  8.834543e-02
orbit44         -1.706598e-05  4.380913e-02
orbit45          3.352126e-03  2.894675e-01
orbit46          3.616214e-03  3.405970e-01
orbit47          8.724098e-04  2.399310e-02
orbit48          1.544604e-04  1.222641e-01
orbit49          3.277142e-04  1.262842e-01
orbit50         -1.156874e-05  3.825376e-02
orbit51          6.309239e-04  1.816092e-01
orbit52          4.573983e-04  3.462101e-02
orbit53          1.376449e-04  7.588413e-02
orbit54          3.424864e-04  1.878385e-02
orbit55          0.000000e+00  2.168404e-21
orbit56          3.038884e-03  2.043029e-01
orbit57          0.000000e+00  2.840610e-19
orbit58          0.000000e+00  1.425726e-19
orbit59          1.729616e-03  7.811526e-02
orbit60          2.555852e-04  3.483601e-02
orbit61          0.000000e+00  2.168404e-21
orbit62          6.870205e-04  1.346049e-01
orbit63          1.586408e-03  1.257498e-01
orbit64          1.698413e-05  4.714532e-02
orbit65          1.065689e-04  8.511809e-02
orbit66          0.000000e+00  1.441989e-19
orbit67          0.000000e+00  3.252607e-21
orbit68          2.580645e-05  8.888889e-03
orbit69          0.000000e+00  5.421011e-22
orbit70          0.000000e+00  7.589415e-21
orbit71          0.000000e+00  4.878910e-21
orbit72          0.000000e+00  1.084202e-21
AP               0.000000e+00  5.654114e-19
bet              3.401407e-04  2.081499e-01
ecc              8.936963e-04  5.693422e-02
eccrad           3.493877e-04  1.026307e-01
close            1.848340e-03  2.264137e-01
constraint       9.999041e-04  4.661220e-01
coreness         5.964662e-04  1.008377e-01
knn              5.691938e-03  4.758604e-01
hubscore         1.374724e-03  3.719772e-01
pagerank         2.559472e-03  6.468724e-01
trans            9.347776e-05  4.329691e-02
evcent           1.190284e-03  2.079452e-01
first            2.684735e-05  1.950167e-02
upto_second      9.370935e-04  2.210035e-01
upto_third       1.804287e-03  3.240088e-01
upto_fourth      2.472407e-03  3.423863e-01
upto_fifth       2.649120e-03  2.366757e-01
upto_sixth       3.216671e-03  4.104342e-01
second           1.820635e-03  1.858910e-01
third            1.434681e-03  2.804833e-01
fourth           3.639878e-03  7.196493e-01
fifth            3.635864e-03  5.467861e-01
sixth            2.988747e-03  3.856394e-01
ratio1           6.224586e-03  4.021813e-01
ratio2           2.762546e-03  6.530313e-01
ratio3           1.133221e-03  4.490639e-01
ratio4           3.178509e-03  2.609852e-01
ratio5           1.108179e-03  6.730047e-01
ratio6           3.799733e-03  4.014082e-01
selfinter        1.963675e-05  5.015897e-02
walktrap_vertex  3.081473e-04  9.899080e-02
bigcom1          1.366512e-04  2.878508e-02
bigcom2          0.000000e+00  0.000000e+00
bigcom3          0.000000e+00  2.000000e-02
bigcom4          8.144929e-05  2.350400e-02
bigcom6          0.000000e+00  2.775558e-19
bigcom8          2.444339e-04  8.190979e-02
bigcom9          0.000000e+00  1.084202e-21
bigcom11         0.000000e+00  0.000000e+00
bigcom13         0.000000e+00  1.084202e-21
bigcom15         0.000000e+00  0.000000e+00
bigcom16         0.000000e+00  0.000000e+00
bigcom21         0.000000e+00  3.252607e-21
bigcom22         1.156348e-04  3.868766e-02
bigcom24         0.000000e+00  1.387779e-19
bigcom26         0.000000e+00  5.421011e-22
bigcom28         0.000000e+00  1.084202e-21
bigcom30         0.000000e+00  3.252607e-21
bigcom31         0.000000e+00  2.775558e-19
bigcom32         0.000000e+00  3.252607e-21
bigcom33         0.000000e+00  0.000000e+00
bigcom34         0.000000e+00  1.387779e-19
bigcom36         0.000000e+00  0.000000e+00
bigcom37         0.000000e+00  1.387779e-19
bigcom38         0.000000e+00  0.000000e+00
bigcom39         0.000000e+00  0.000000e+00
bigcom40         3.007036e-04  8.257533e-02
bigcom43         0.000000e+00  0.000000e+00
bigcom44         0.000000e+00  2.168404e-21
bigcom46         0.000000e+00  0.000000e+00
bigcom47         0.000000e+00  0.000000e+00
bigcom49         0.000000e+00  0.000000e+00
bigcom50         0.000000e+00  5.421011e-22
bigcom51         0.000000e+00  0.000000e+00
bigcom52         0.000000e+00  2.775558e-19
bigcom54         0.000000e+00  0.000000e+00
bigcom56         0.000000e+00  0.000000e+00
bigcom62         0.000000e+00  0.000000e+00
bigcom66         0.000000e+00  2.775558e-19
bigcom68         0.000000e+00  1.387779e-19
bigcom69         0.000000e+00  0.000000e+00
bigcom71         0.000000e+00  2.786400e-19
bigcom72         0.000000e+00  0.000000e+00
bigcom73         0.000000e+00  0.000000e+00
bigcom74         0.000000e+00  2.775558e-19
bigcom75         0.000000e+00  5.551115e-19
bigcom76         0.000000e+00  0.000000e+00
bigcom77         0.000000e+00  0.000000e+00
bigcom79         0.000000e+00  0.000000e+00
bigcom80         0.000000e+00  0.000000e+00
bigcom82         0.000000e+00  0.000000e+00
bigcom83         0.000000e+00  4.174178e-19
bigcom84         0.000000e+00  0.000000e+00
bigcom85         0.000000e+00  2.775558e-19
bigcom87         0.000000e+00  2.775558e-19
bigcom89         0.000000e+00  0.000000e+00
bigcom91         0.000000e+00  0.000000e+00
bigcom92         0.000000e+00  2.168404e-21
bigcom93         0.000000e+00  0.000000e+00
bigcom96         0.000000e+00  2.775558e-19
bigcom97         0.000000e+00  0.000000e+00
bigcom98         0.000000e+00  0.000000e+00
bigcom99         0.000000e+00  2.168404e-21
bigcom101        0.000000e+00  1.387779e-19
bigcom104        0.000000e+00  0.000000e+00
bigcom106        0.000000e+00  0.000000e+00
bigcom109        0.000000e+00  0.000000e+00
bigcom113        1.405401e-04  2.841076e-01
bigcom116        9.363256e-05  1.537492e-01
bigcom120        0.000000e+00  0.000000e+00
bigcom123        0.000000e+00  0.000000e+00
bigcom126        0.000000e+00  2.775558e-19
bigcom127        0.000000e+00  2.797242e-19
bigcom137        0.000000e+00  0.000000e+00
bigcom139        0.000000e+00  3.252607e-21
bigcom140        0.000000e+00  1.387779e-19
bigcom143        0.000000e+00  5.421011e-22
bigcom145        0.000000e+00  2.168404e-21
bigcom146        0.000000e+00  0.000000e+00
bigcom147        0.000000e+00  5.551115e-19
bigcom149        0.000000e+00  1.387779e-19
bigcom153        0.000000e+00  0.000000e+00
bigcom154        0.000000e+00  0.000000e+00
bigcom156        0.000000e+00  0.000000e+00
bigcom157        0.000000e+00  1.387779e-19
bigcom158        0.000000e+00  1.387779e-19
bigcom160        0.000000e+00  0.000000e+00
bigcom161        0.000000e+00  0.000000e+00
bigcom162        0.000000e+00  2.775558e-19
bigcom164        0.000000e+00  1.084202e-21
bigcom166        0.000000e+00  4.336809e-21
bigcom167        0.000000e+00  0.000000e+00
bigcom171        0.000000e+00  0.000000e+00
bigcom173        0.000000e+00  0.000000e+00
bigcom175        0.000000e+00  1.409463e-19
bigcom176        0.000000e+00  0.000000e+00
bigcom177        0.000000e+00  2.775558e-19
bigcom178        0.000000e+00  0.000000e+00
bigcom180        0.000000e+00  2.168404e-21
bigcom181        0.000000e+00  0.000000e+00
bigcom184        0.000000e+00  0.000000e+00
bigcom186        0.000000e+00  0.000000e+00
bigcom187        0.000000e+00  0.000000e+00
bigcom189        0.000000e+00  2.775558e-19
bigcom194        0.000000e+00  1.084202e-21
bigcom195        0.000000e+00  0.000000e+00
bigcom196        0.000000e+00  0.000000e+00
bigcom204        0.000000e+00  0.000000e+00
bigcom205        0.000000e+00  1.387779e-19
bigcom212        0.000000e+00  0.000000e+00
bigcom214        0.000000e+00  0.000000e+00
bigcom222        0.000000e+00  5.551115e-19
bigcom223        0.000000e+00  0.000000e+00
bigcom226        0.000000e+00  0.000000e+00
bigcom227        0.000000e+00  0.000000e+00
bigcom229        0.000000e+00  0.000000e+00
bigcom233        0.000000e+00  2.775558e-19
bigcom236        0.000000e+00  0.000000e+00
bigcom237        0.000000e+00  0.000000e+00
bigcom246        0.000000e+00  0.000000e+00
bigcom248        0.000000e+00  0.000000e+00
bigcom249        0.000000e+00  1.387779e-19
bigcom250        0.000000e+00  0.000000e+00
bigcom254        0.000000e+00  0.000000e+00
bigcom266        0.000000e+00  0.000000e+00
bigcom269        0.000000e+00  1.398621e-19
bigcom272        0.000000e+00  4.163336e-19
bigcom274        0.000000e+00  0.000000e+00
bigcom281        0.000000e+00  0.000000e+00
bigcom291        0.000000e+00  1.387779e-19
bigcom292        0.000000e+00  0.000000e+00
bigcom295        0.000000e+00  2.168404e-21
bigcom299        0.000000e+00  0.000000e+00
bigcom301        0.000000e+00  0.000000e+00
bigcom306        0.000000e+00  0.000000e+00
bigcom309        0.000000e+00  0.000000e+00
bigcom314        0.000000e+00  0.000000e+00
bigcom321        0.000000e+00  0.000000e+00
bigcom341        0.000000e+00  2.168404e-21
bigcom350        0.000000e+00  4.336809e-21
bigcom353        0.000000e+00  0.000000e+00
bigcom359        0.000000e+00  1.387779e-19
bigcom363        0.000000e+00  2.775558e-19
bigcom365        0.000000e+00  2.168404e-21
bigcom385        0.000000e+00  0.000000e+00
bigcom386        0.000000e+00  0.000000e+00
bigcom408        0.000000e+00  0.000000e+00
bigcom412        0.000000e+00  2.775558e-19
bigcom480        0.000000e+00  1.387779e-19
spin_vertex      2.073515e-04  2.251789e-01
membership_s1    7.123358e-05  5.698899e-02
membership_s3    0.000000e+00  0.000000e+00
membership_s4    1.360537e-04  6.014130e-02
membership_s5    5.939681e-05  1.514156e-02
membership_s6    5.497344e-05  4.866649e-02
membership_s7    5.375171e-05  7.150686e-02
membership_s8    0.000000e+00  1.626303e-21
membership_s9    0.000000e+00  1.387779e-19
membership_s11   0.000000e+00  0.000000e+00
membership_s12   0.000000e+00  0.000000e+00
membership_s14   0.000000e+00  0.000000e+00
membership_s15   1.986493e-05  3.236358e-02
membership_s16   0.000000e+00  2.168404e-21
membership_s17   0.000000e+00  1.387779e-19
membership_s18   0.000000e+00  3.794708e-21
membership_s20   0.000000e+00  0.000000e+00
membership_s21   7.054987e-05  2.039199e-01
membership_s22   0.000000e+00  0.000000e+00
membership_s24   0.000000e+00  5.421011e-22
membership_s25   0.000000e+00  5.421011e-22
membership_s26   0.000000e+00  5.421011e-21
membership_s27  -1.013155e-05  1.001273e-01
membership_s28  -1.867398e-05  6.787568e-02
membership_s30   1.765440e-05  4.077881e-02
membership_s31   2.403505e-05  7.554038e-02
membership_s32   0.000000e+00  1.188286e-18
membership_s33   0.000000e+00  0.000000e+00
membership_s36   1.318287e-04  6.609215e-02
membership_s37   0.000000e+00  4.336809e-21
V1               2.062775e-03  4.811107e-01
V2               2.470614e-03  9.502896e-01
pdi              0.000000e+00  1.246832e-20
adhesion         4.395678e-03  3.804503e-01
cohesion         5.331577e-03  5.307738e-01
inner            8.767936e-04  4.450136e-01
outer            1.324810e-03  9.119195e-01
ioratio          1.377319e-03  4.969404e-01
comsize          1.577312e-03  8.937133e-01
[1] "Dataset: low_targets Model GLM, run: 3 of 10 2015-06-17 23:05:27"
[1] "glmnet variable coefficients"
                     [,1]          [,2]
(Intercept)     -5.031235 -2.327424e+01
graph0           0.000000 -1.341210e-03
graph1           0.000000  1.119701e-05
graph2           0.000000  1.871806e-01
graph3           0.000000 -8.410467e-06
graph4           0.000000  1.720852e-07
graph5           0.000000 -5.324735e-03
graph6           0.000000 -3.319892e-04
graph7           0.000000  4.133884e-08
graph8           0.000000 -9.813271e-01
graph9           0.000000 -3.241785e-07
graph10          0.000000 -1.242026e-09
graph11          0.000000  6.948671e-10
graph12          0.000000 -3.576160e-07
graph13          0.000000 -3.793461e-06
graph14          0.000000  0.000000e+00
graph15          0.000000  4.555718e-04
graph16          0.000000  2.320791e-06
graph17          0.000000  0.000000e+00
graph18          0.000000 -1.782311e-05
graph19          0.000000  1.335874e-06
graph20          0.000000  5.786446e-10
graph21          0.000000 -3.260696e-04
graph22          0.000000 -2.944573e-04
graph23          0.000000  1.420503e-04
graph24          0.000000  6.293219e-04
graph25          0.000000  1.775732e-04
graph26          0.000000 -7.889090e-03
graph27          0.000000 -1.797661e-02
graph28          0.000000  0.000000e+00
graph29          0.000000  0.000000e+00
orbit0           0.000000 -1.084542e-03
orbit1           0.000000  3.362256e-05
orbit2           0.000000 -1.670503e-01
orbit3           0.000000  2.091854e-01
orbit4           0.000000 -1.657155e-05
orbit5           0.000000  3.529898e-04
orbit6           0.000000  1.398285e-07
orbit7           0.000000 -3.563722e-02
orbit8           0.000000 -6.186730e-03
orbit9           0.000000 -4.336778e-04
orbit10          0.000000 -3.594891e-04
orbit11          0.000000  5.840977e-01
orbit12          0.000000  2.422683e-05
orbit13          0.000000 -1.016567e+00
orbit14          0.000000 -9.681023e-01
orbit15          0.000000 -4.795278e-07
orbit16          0.000000  1.680779e-05
orbit17          0.000000 -4.973258e-07
orbit18          0.000000  1.408025e-07
orbit19          0.000000 -1.826012e-09
orbit20          0.000000  3.752853e-08
orbit21          0.000000 -2.998031e-04
orbit22          0.000000  8.160838e-10
orbit23          0.000000  3.235383e-01
orbit24          0.000000 -1.375831e-06
orbit25          0.000000  3.005369e-07
orbit26          0.000000 -1.377795e-04
orbit27          0.000000 -4.073003e-05
orbit28          0.000000  1.323687e-04
orbit29          0.000000  1.424539e-05
orbit30          0.000000 -3.443919e-03
orbit31          0.000000  4.514610e-09
orbit32          0.000000  6.820801e-07
orbit33          0.000000 -2.548540e-01
orbit34          0.000000  4.759449e-04
orbit35          0.000000  3.042353e-06
orbit36          0.000000  3.073005e-04
orbit37          0.000000  7.203938e-06
orbit38          0.000000  2.794582e-03
orbit39          0.000000  2.198635e-08
orbit40          0.000000 -5.831429e-07
orbit41          0.000000 -7.440000e-03
orbit42          0.000000  5.005871e-01
orbit43          0.000000 -2.029167e-05
orbit44          0.000000  5.972139e-02
orbit45          0.000000 -3.260854e-05
orbit46          0.000000  3.541105e-04
orbit47          0.000000  1.309399e-02
orbit48          0.000000  4.150040e-04
orbit49          0.000000  1.049625e-05
orbit50          0.000000  9.646942e-03
orbit51          0.000000 -1.621909e-03
orbit52          0.000000 -3.823363e-06
orbit53          0.000000  3.652741e-03
orbit54          0.000000 -2.891698e-04
orbit55          0.000000 -2.999678e+00
orbit56          0.000000  2.247399e-04
orbit57          0.000000 -1.298829e-04
orbit58          0.000000 -1.140057e+00
orbit59          0.000000  4.306107e-04
orbit60          0.000000  5.818388e-02
orbit61          0.000000 -6.303253e-01
orbit62          0.000000  7.544506e-03
orbit63          0.000000 -2.636424e-02
orbit64          0.000000 -7.725185e-02
orbit65          0.000000 -9.968302e-03
orbit66          0.000000  0.000000e+00
orbit67          0.000000 -2.579421e-01
orbit68          0.000000 -1.788374e-02
orbit69          0.000000  0.000000e+00
orbit70          0.000000  0.000000e+00
orbit71          0.000000  0.000000e+00
orbit72          0.000000  0.000000e+00
AP               0.000000 -1.651838e+00
bet              0.000000  1.002924e-05
ecc              0.000000  4.965433e-01
eccrad           0.000000  2.897679e+00
close            0.000000  4.122832e+00
constraint       0.000000 -3.415510e-01
coreness         0.000000 -4.400497e-01
knn              0.000000  5.651304e-04
hubscore         0.000000 -2.699120e+01
pagerank         0.000000  0.000000e+00
trans            0.000000  5.242284e-01
evcent           0.000000 -9.561950e+00
first            0.000000 -4.822710e-04
upto_second      0.000000  1.723111e-04
upto_third       0.000000  9.932958e-05
upto_fourth      0.000000  3.115013e-05
upto_fifth       0.000000  2.700610e-05
upto_sixth       0.000000  7.842804e-04
second           0.000000  1.041200e-04
third            0.000000  1.265913e-04
fourth           0.000000 -5.279298e-05
fifth            0.000000 -2.144702e-05
sixth            0.000000  4.631688e-06
ratio1           0.000000  5.164227e-04
ratio2           0.000000 -1.202312e-03
ratio3           0.000000 -2.097907e-02
ratio4           0.000000 -3.461080e-03
ratio5           0.000000  0.000000e+00
ratio6           0.000000 -1.202699e-05
selfinter        0.000000  6.345922e-01
walktrap_vertex  0.000000 -1.711066e+00
bigcom1          0.000000  3.467168e-01
bigcom2          0.000000 -1.092991e-01
bigcom3          0.000000 -1.324766e+00
bigcom4          0.000000  1.598676e+00
bigcom6          0.000000 -2.080432e-01
bigcom8          0.000000  2.242307e+00
bigcom9          0.000000 -3.663274e-01
bigcom11         0.000000  0.000000e+00
bigcom13         0.000000 -4.981445e-02
bigcom15         0.000000 -4.291651e-01
bigcom16         0.000000  0.000000e+00
bigcom21         0.000000 -1.539255e-02
bigcom22         0.000000  1.964246e+00
bigcom24         0.000000 -3.065700e-04
bigcom26         0.000000 -3.444566e-01
bigcom28         0.000000 -1.162841e+00
bigcom30         0.000000 -2.966677e-01
bigcom31         0.000000 -4.294641e-01
bigcom32         0.000000  0.000000e+00
bigcom33         0.000000  0.000000e+00
bigcom34         0.000000  0.000000e+00
bigcom36         0.000000 -2.331923e-01
bigcom37         0.000000  0.000000e+00
bigcom38         0.000000 -2.121971e-01
bigcom39         0.000000 -1.371085e-01
bigcom40         0.000000  1.112073e+00
bigcom43         0.000000 -3.251928e-01
bigcom44         0.000000 -4.123568e-01
bigcom46         0.000000 -1.703893e-01
bigcom47         0.000000 -7.067237e-01
bigcom49         0.000000 -6.656757e-01
bigcom50         0.000000 -5.221236e-02
bigcom51         0.000000 -2.087477e-03
bigcom52         0.000000 -1.286497e-01
bigcom54         0.000000  0.000000e+00
bigcom56         0.000000 -3.554408e-01
bigcom62         0.000000  0.000000e+00
bigcom66         0.000000  0.000000e+00
bigcom68         0.000000  0.000000e+00
bigcom69         0.000000 -2.263234e-02
bigcom71         0.000000 -2.970755e-01
bigcom72         0.000000 -8.836726e-01
bigcom73         0.000000  0.000000e+00
bigcom74         0.000000 -1.533624e-01
bigcom75         0.000000  0.000000e+00
bigcom76         0.000000  0.000000e+00
bigcom77         0.000000 -1.524179e-01
bigcom79         0.000000 -5.855440e-03
bigcom80         0.000000  0.000000e+00
bigcom82         0.000000 -5.579442e-01
bigcom83         0.000000  0.000000e+00
bigcom84         0.000000  0.000000e+00
bigcom85         0.000000 -6.094955e-01
bigcom87         0.000000 -1.705571e-02
bigcom89         0.000000 -1.022555e-01
bigcom91         0.000000  0.000000e+00
bigcom92         0.000000 -7.797980e-02
bigcom93         0.000000  0.000000e+00
bigcom96         0.000000 -5.537411e-02
bigcom97         0.000000 -1.743739e+00
bigcom98         0.000000  0.000000e+00
bigcom99         0.000000 -1.345057e-01
bigcom101        0.000000 -2.039166e-01
bigcom104        0.000000 -4.362764e-03
bigcom106        0.000000  0.000000e+00
bigcom109        0.000000  0.000000e+00
bigcom113        0.000000  4.308830e+00
bigcom116        0.000000  3.677832e+00
bigcom120        0.000000  0.000000e+00
bigcom123        0.000000 -3.041156e-01
bigcom126        0.000000 -1.778674e-01
bigcom127        0.000000  0.000000e+00
bigcom137        0.000000  0.000000e+00
bigcom139        0.000000 -2.192358e-05
bigcom140        0.000000  0.000000e+00
bigcom143        0.000000  0.000000e+00
bigcom145        0.000000 -1.928147e+00
bigcom146        0.000000 -1.977844e-01
bigcom147        0.000000 -4.621425e-02
bigcom149        0.000000 -6.503461e-01
bigcom153        0.000000  0.000000e+00
bigcom154        0.000000 -9.972012e-02
bigcom156        0.000000 -1.758667e-04
bigcom157        0.000000  0.000000e+00
bigcom158        0.000000 -5.815523e-01
bigcom160        0.000000  0.000000e+00
bigcom161        0.000000 -2.017058e-01
bigcom162        0.000000 -5.360288e-02
bigcom164        0.000000 -1.194907e-01
bigcom166        0.000000 -6.154924e-01
bigcom167        0.000000 -1.328309e-01
bigcom171        0.000000  0.000000e+00
bigcom173        0.000000  0.000000e+00
bigcom175        0.000000 -1.146691e+00
bigcom176        0.000000 -3.162171e-01
bigcom177        0.000000 -2.630469e-01
bigcom178        0.000000 -4.053186e-02
bigcom180        0.000000  0.000000e+00
bigcom181        0.000000 -2.648973e-01
bigcom184        0.000000  0.000000e+00
bigcom186        0.000000  0.000000e+00
bigcom187        0.000000  0.000000e+00
bigcom189        0.000000  0.000000e+00
bigcom194        0.000000 -3.331623e-01
bigcom195        0.000000 -2.730611e-03
bigcom196        0.000000  0.000000e+00
bigcom204        0.000000 -4.641929e-01
bigcom205        0.000000 -1.011972e+00
bigcom212        0.000000 -2.541388e-01
bigcom214        0.000000 -7.519070e-02
bigcom222        0.000000 -2.955594e-02
bigcom223        0.000000  0.000000e+00
bigcom226        0.000000  0.000000e+00
bigcom227        0.000000 -1.932347e-01
bigcom229        0.000000 -4.847074e-01
bigcom233        0.000000  0.000000e+00
bigcom236        0.000000  0.000000e+00
bigcom237        0.000000  0.000000e+00
bigcom246        0.000000 -3.618422e-01
bigcom248        0.000000 -5.636788e-02
bigcom249        0.000000  0.000000e+00
bigcom250        0.000000 -1.429558e-01
bigcom254        0.000000  0.000000e+00
bigcom266        0.000000  0.000000e+00
bigcom269        0.000000 -1.511956e-01
bigcom272        0.000000  0.000000e+00
bigcom274        0.000000 -6.722173e-02
bigcom281        0.000000  0.000000e+00
bigcom291        0.000000  0.000000e+00
bigcom292        0.000000 -1.900435e-02
bigcom295        0.000000  0.000000e+00
bigcom299        0.000000  0.000000e+00
bigcom301        0.000000  0.000000e+00
bigcom306        0.000000 -6.295401e-01
bigcom309        0.000000 -1.352651e-01
bigcom314        0.000000  0.000000e+00
bigcom321        0.000000 -2.740003e-01
bigcom341        0.000000  0.000000e+00
bigcom350        0.000000  0.000000e+00
bigcom353        0.000000 -1.402807e-01
bigcom359        0.000000  0.000000e+00
bigcom363        0.000000  0.000000e+00
bigcom365        0.000000  0.000000e+00
bigcom385        0.000000 -5.896676e-01
bigcom386        0.000000  0.000000e+00
bigcom408        0.000000  0.000000e+00
bigcom412        0.000000 -3.235096e-01
bigcom480        0.000000 -2.815858e-01
spin_vertex      0.000000 -1.115722e-01
membership_s1    0.000000 -1.277538e+00
membership_s3    0.000000 -2.210230e+00
membership_s4    0.000000 -4.286788e-01
membership_s5    0.000000 -7.788569e-01
membership_s6    0.000000 -8.840230e-01
membership_s7    0.000000 -3.340359e-01
membership_s8    0.000000 -1.383066e+00
membership_s9    0.000000 -1.652987e+00
membership_s11   0.000000 -1.954884e+00
membership_s12   0.000000 -1.143037e+00
membership_s14   0.000000 -1.055960e+00
membership_s15   0.000000 -4.213379e-01
membership_s16   0.000000 -1.453235e+00
membership_s17   0.000000 -1.642035e+00
membership_s18   0.000000 -2.081283e+00
membership_s20   0.000000 -1.538237e+00
membership_s21   0.000000 -4.396065e-01
membership_s22   0.000000 -2.072955e+00
membership_s24   0.000000 -1.939619e+00
membership_s25   0.000000 -1.756908e+00
membership_s26   0.000000 -2.389948e+00
membership_s27   0.000000 -6.723928e-01
membership_s28   0.000000  1.483562e+00
membership_s30   0.000000 -2.922398e-01
membership_s31   0.000000 -9.572837e-01
membership_s32   0.000000 -2.853535e+00
membership_s33   0.000000 -1.759460e+00
membership_s36   0.000000 -6.733011e-01
membership_s37   0.000000 -2.568622e+00
V1               0.000000 -3.570225e-01
V2               0.000000 -2.625516e+00
pdi              0.000000 -3.534276e+03
adhesion         0.000000 -6.771032e-05
cohesion         0.000000  9.035758e-05
inner            0.000000 -1.414926e-05
outer            0.000000 -9.278520e-06
ioratio          0.000000 -3.235323e-01
comsize          0.000000 -2.950290e-04
[1] "Dataset: low_targets Model GBM, run: 4 of 10 2015-06-17 23:07:35"
Iter   TrainDeviance   ValidDeviance   StepSize   Improve
     1        0.0715            -nan     0.0100   -0.0001
     2        0.0701            -nan     0.0100   -0.0001
     3        0.0689            -nan     0.0100   -0.0001
     4        0.0683            -nan     0.0100   -0.0000
     5        0.0672            -nan     0.0100   -0.0000
     6        0.0666            -nan     0.0100   -0.0000
     7        0.0655            -nan     0.0100   -0.0000
     8        0.0649            -nan     0.0100   -0.0000
     9        0.0642            -nan     0.0100   -0.0000
    10        0.0634            -nan     0.0100   -0.0000
    20        0.0568            -nan     0.0100    0.0000
    40        0.0489            -nan     0.0100   -0.0000
    49        0.0464            -nan     0.0100   -0.0000

[1] "GBM variable coefficients"
                            var    rel.inf
outer                     outer 6.77687011
ratio2                   ratio2 5.98985890
pagerank               pagerank 5.38384744
orbit18                 orbit18 5.19247538
V2                           V2 4.91183693
V1                           V1 3.80541963
orbit36                 orbit36 2.96915897
fifth                     fifth 2.74301979
ratio5                   ratio5 2.73425851
upto_sixth           upto_sixth 2.67220909
comsize                 comsize 2.05708447
fourth                   fourth 1.89299412
graph13                 graph13 1.87670414
graph23                 graph23 1.84532802
knn                         knn 1.80773602
spin_vertex         spin_vertex 1.75079669
graph5                   graph5 1.47031760
orbit17                 orbit17 1.42582476
ratio1                   ratio1 1.41892353
upto_fifth           upto_fifth 1.32440046
graph3                   graph3 1.29465680
ioratio                 ioratio 1.26387651
membership_s7     membership_s7 1.26029219
third                     third 1.23301656
graph12                 graph12 1.21193423
orbit28                 orbit28 1.17641788
inner                     inner 1.16568498
sixth                     sixth 1.08200550
graph16                 graph16 1.04455122
upto_fourth         upto_fourth 1.00895114
orbit48                 orbit48 1.00156881
ratio6                   ratio6 0.94252592
graph14                 graph14 0.93182486
orbit51                 orbit51 0.90756901
walktrap_vertex walktrap_vertex 0.86146800
orbit35                 orbit35 0.84643062
graph6                   graph6 0.82676828
membership_s36   membership_s36 0.81650620
ecc                         ecc 0.81601726
graph20                 graph20 0.76857350
adhesion               adhesion 0.70116210
ratio4                   ratio4 0.69312239
membership_s27   membership_s27 0.68513876
orbit37                 orbit37 0.68192488
graph1                   graph1 0.67894583
orbit33                 orbit33 0.65787001
graph15                 graph15 0.65150478
graph11                 graph11 0.63639682
orbit19                 orbit19 0.60892685
graph19                 graph19 0.59872086
upto_third           upto_third 0.59250878
cohesion               cohesion 0.59081315
close                     close 0.58713497
upto_second         upto_second 0.56651572
graph17                 graph17 0.56110001
orbit20                 orbit20 0.52683596
ratio3                   ratio3 0.49569724
constraint           constraint 0.47029966
bigcom116             bigcom116 0.46954273
graph25                 graph25 0.45944901
orbit30                 orbit30 0.41034748
orbit31                 orbit31 0.40699767
bet                         bet 0.39395224
graph4                   graph4 0.37922857
orbit12                 orbit12 0.35290090
graph7                   graph7 0.35287776
membership_s30   membership_s30 0.33990680
coreness               coreness 0.31682009
orbit9                   orbit9 0.29803519
orbit52                 orbit52 0.29185911
orbit63                 orbit63 0.28495468
orbit56                 orbit56 0.27193395
orbit45                 orbit45 0.25255814
hubscore               hubscore 0.24725454
orbit46                 orbit46 0.23681224
graph9                   graph9 0.22601796
membership_s15   membership_s15 0.21614850
orbit38                 orbit38 0.18597932
graph18                 graph18 0.18342048
orbit53                 orbit53 0.17690214
orbit16                 orbit16 0.17405586
bigcom1                 bigcom1 0.16197134
orbit25                 orbit25 0.15992425
graph10                 graph10 0.12980462
membership_s21   membership_s21 0.11043155
orbit15                 orbit15 0.10427573
orbit44                 orbit44 0.10258819
orbit26                 orbit26 0.09696006
membership_s28   membership_s28 0.09587211
orbit27                 orbit27 0.09399128
orbit29                 orbit29 0.09203681
graph24                 graph24 0.08319175
bigcom8                 bigcom8 0.07092898
orbit39                 orbit39 0.06659703
graph21                 graph21 0.06575018
orbit32                 orbit32 0.06069558
graph2                   graph2 0.05980085
bigcom44               bigcom44 0.02290154
graph0                   graph0 0.00000000
graph8                   graph8 0.00000000
graph22                 graph22 0.00000000
graph26                 graph26 0.00000000
graph27                 graph27 0.00000000
graph28                 graph28 0.00000000
graph29                 graph29 0.00000000
orbit0                   orbit0 0.00000000
orbit1                   orbit1 0.00000000
orbit2                   orbit2 0.00000000
orbit3                   orbit3 0.00000000
orbit4                   orbit4 0.00000000
orbit5                   orbit5 0.00000000
orbit6                   orbit6 0.00000000
orbit7                   orbit7 0.00000000
orbit8                   orbit8 0.00000000
orbit10                 orbit10 0.00000000
orbit11                 orbit11 0.00000000
orbit13                 orbit13 0.00000000
orbit14                 orbit14 0.00000000
orbit21                 orbit21 0.00000000
orbit22                 orbit22 0.00000000
orbit23                 orbit23 0.00000000
orbit24                 orbit24 0.00000000
orbit34                 orbit34 0.00000000
orbit40                 orbit40 0.00000000
orbit41                 orbit41 0.00000000
orbit42                 orbit42 0.00000000
orbit43                 orbit43 0.00000000
orbit47                 orbit47 0.00000000
orbit49                 orbit49 0.00000000
orbit50                 orbit50 0.00000000
orbit54                 orbit54 0.00000000
orbit55                 orbit55 0.00000000
orbit57                 orbit57 0.00000000
orbit58                 orbit58 0.00000000
orbit59                 orbit59 0.00000000
orbit60                 orbit60 0.00000000
orbit61                 orbit61 0.00000000
orbit62                 orbit62 0.00000000
orbit64                 orbit64 0.00000000
orbit65                 orbit65 0.00000000
orbit66                 orbit66 0.00000000
orbit67                 orbit67 0.00000000
orbit68                 orbit68 0.00000000
orbit69                 orbit69 0.00000000
orbit70                 orbit70 0.00000000
orbit71                 orbit71 0.00000000
orbit72                 orbit72 0.00000000
AP                           AP 0.00000000
eccrad                   eccrad 0.00000000
trans                     trans 0.00000000
evcent                   evcent 0.00000000
first                     first 0.00000000
second                   second 0.00000000
selfinter             selfinter 0.00000000
bigcom2                 bigcom2 0.00000000
bigcom3                 bigcom3 0.00000000
bigcom4                 bigcom4 0.00000000
bigcom6                 bigcom6 0.00000000
bigcom9                 bigcom9 0.00000000
bigcom11               bigcom11 0.00000000
bigcom13               bigcom13 0.00000000
bigcom15               bigcom15 0.00000000
bigcom16               bigcom16 0.00000000
bigcom21               bigcom21 0.00000000
bigcom22               bigcom22 0.00000000
bigcom24               bigcom24 0.00000000
bigcom26               bigcom26 0.00000000
bigcom28               bigcom28 0.00000000
bigcom30               bigcom30 0.00000000
bigcom31               bigcom31 0.00000000
bigcom32               bigcom32 0.00000000
bigcom33               bigcom33 0.00000000
bigcom34               bigcom34 0.00000000
bigcom36               bigcom36 0.00000000
bigcom37               bigcom37 0.00000000
bigcom38               bigcom38 0.00000000
bigcom39               bigcom39 0.00000000
bigcom40               bigcom40 0.00000000
bigcom43               bigcom43 0.00000000
bigcom46               bigcom46 0.00000000
bigcom47               bigcom47 0.00000000
bigcom49               bigcom49 0.00000000
bigcom50               bigcom50 0.00000000
bigcom51               bigcom51 0.00000000
bigcom52               bigcom52 0.00000000
bigcom54               bigcom54 0.00000000
bigcom56               bigcom56 0.00000000
bigcom62               bigcom62 0.00000000
bigcom66               bigcom66 0.00000000
bigcom68               bigcom68 0.00000000
bigcom69               bigcom69 0.00000000
bigcom71               bigcom71 0.00000000
bigcom72               bigcom72 0.00000000
bigcom73               bigcom73 0.00000000
bigcom74               bigcom74 0.00000000
bigcom75               bigcom75 0.00000000
bigcom76               bigcom76 0.00000000
bigcom77               bigcom77 0.00000000
bigcom79               bigcom79 0.00000000
bigcom80               bigcom80 0.00000000
bigcom82               bigcom82 0.00000000
bigcom83               bigcom83 0.00000000
bigcom84               bigcom84 0.00000000
bigcom85               bigcom85 0.00000000
bigcom87               bigcom87 0.00000000
bigcom89               bigcom89 0.00000000
bigcom91               bigcom91 0.00000000
bigcom92               bigcom92 0.00000000
bigcom93               bigcom93 0.00000000
bigcom96               bigcom96 0.00000000
bigcom97               bigcom97 0.00000000
bigcom98               bigcom98 0.00000000
bigcom99               bigcom99 0.00000000
bigcom101             bigcom101 0.00000000
bigcom104             bigcom104 0.00000000
bigcom106             bigcom106 0.00000000
bigcom109             bigcom109 0.00000000
bigcom113             bigcom113 0.00000000
bigcom120             bigcom120 0.00000000
bigcom123             bigcom123 0.00000000
bigcom126             bigcom126 0.00000000
bigcom127             bigcom127 0.00000000
bigcom137             bigcom137 0.00000000
bigcom139             bigcom139 0.00000000
bigcom140             bigcom140 0.00000000
bigcom143             bigcom143 0.00000000
bigcom145             bigcom145 0.00000000
bigcom146             bigcom146 0.00000000
bigcom147             bigcom147 0.00000000
bigcom149             bigcom149 0.00000000
bigcom153             bigcom153 0.00000000
bigcom154             bigcom154 0.00000000
bigcom156             bigcom156 0.00000000
bigcom157             bigcom157 0.00000000
bigcom158             bigcom158 0.00000000
bigcom160             bigcom160 0.00000000
bigcom161             bigcom161 0.00000000
bigcom162             bigcom162 0.00000000
bigcom164             bigcom164 0.00000000
bigcom166             bigcom166 0.00000000
bigcom167             bigcom167 0.00000000
bigcom171             bigcom171 0.00000000
bigcom173             bigcom173 0.00000000
bigcom175             bigcom175 0.00000000
bigcom176             bigcom176 0.00000000
bigcom177             bigcom177 0.00000000
bigcom178             bigcom178 0.00000000
bigcom180             bigcom180 0.00000000
bigcom181             bigcom181 0.00000000
bigcom184             bigcom184 0.00000000
bigcom186             bigcom186 0.00000000
bigcom187             bigcom187 0.00000000
bigcom189             bigcom189 0.00000000
bigcom194             bigcom194 0.00000000
bigcom195             bigcom195 0.00000000
bigcom196             bigcom196 0.00000000
bigcom204             bigcom204 0.00000000
bigcom205             bigcom205 0.00000000
bigcom212             bigcom212 0.00000000
bigcom214             bigcom214 0.00000000
bigcom222             bigcom222 0.00000000
bigcom223             bigcom223 0.00000000
bigcom226             bigcom226 0.00000000
bigcom227             bigcom227 0.00000000
bigcom229             bigcom229 0.00000000
bigcom233             bigcom233 0.00000000
bigcom236             bigcom236 0.00000000
bigcom237             bigcom237 0.00000000
bigcom246             bigcom246 0.00000000
bigcom248             bigcom248 0.00000000
bigcom249             bigcom249 0.00000000
bigcom250             bigcom250 0.00000000
bigcom254             bigcom254 0.00000000
bigcom266             bigcom266 0.00000000
bigcom269             bigcom269 0.00000000
bigcom272             bigcom272 0.00000000
bigcom274             bigcom274 0.00000000
bigcom281             bigcom281 0.00000000
bigcom291             bigcom291 0.00000000
bigcom292             bigcom292 0.00000000
bigcom295             bigcom295 0.00000000
bigcom299             bigcom299 0.00000000
bigcom301             bigcom301 0.00000000
bigcom306             bigcom306 0.00000000
bigcom309             bigcom309 0.00000000
bigcom314             bigcom314 0.00000000
bigcom321             bigcom321 0.00000000
bigcom341             bigcom341 0.00000000
bigcom350             bigcom350 0.00000000
bigcom353             bigcom353 0.00000000
bigcom359             bigcom359 0.00000000
bigcom363             bigcom363 0.00000000
bigcom365             bigcom365 0.00000000
bigcom385             bigcom385 0.00000000
bigcom386             bigcom386 0.00000000
bigcom408             bigcom408 0.00000000
bigcom412             bigcom412 0.00000000
bigcom480             bigcom480 0.00000000
membership_s1     membership_s1 0.00000000
membership_s3     membership_s3 0.00000000
membership_s4     membership_s4 0.00000000
membership_s5     membership_s5 0.00000000
membership_s6     membership_s6 0.00000000
membership_s8     membership_s8 0.00000000
membership_s9     membership_s9 0.00000000
membership_s11   membership_s11 0.00000000
membership_s12   membership_s12 0.00000000
membership_s14   membership_s14 0.00000000
membership_s16   membership_s16 0.00000000
membership_s17   membership_s17 0.00000000
membership_s18   membership_s18 0.00000000
membership_s20   membership_s20 0.00000000
membership_s22   membership_s22 0.00000000
membership_s24   membership_s24 0.00000000
membership_s25   membership_s25 0.00000000
membership_s26   membership_s26 0.00000000
membership_s31   membership_s31 0.00000000
membership_s32   membership_s32 0.00000000
membership_s33   membership_s33 0.00000000
membership_s37   membership_s37 0.00000000
pdi                         pdi 0.00000000
[1] "Dataset: low_targets Model RF, run: 4 of 10 2015-06-17 23:08:00"
     |      Out-of-bag   |
Tree |      MSE  %Var(y) |
   1 |  0.00925   157.46 |
   2 | 0.009449   160.84 |
   3 | 0.009971   169.72 |
   4 | 0.009378   159.63 |
   5 | 0.008703   148.14 |
   6 | 0.008433   143.55 |
   7 |  0.00788   134.14 |
   8 | 0.007828   133.25 |
   9 | 0.007607   129.49 |
  10 | 0.007415   126.21 |
  11 | 0.007672   130.59 |
  12 | 0.007532   128.21 |
  13 | 0.007321   124.61 |
  14 | 0.007259   123.56 |
  15 | 0.007173   122.10 |
  16 | 0.007174   122.12 |
  17 | 0.007096   120.80 |
  18 | 0.007095   120.77 |
  19 | 0.006995   119.08 |
  20 | 0.006953   118.36 |
  21 | 0.006943   118.19 |
  22 | 0.006942   118.17 |
  23 | 0.006873   116.99 |
  24 | 0.006874   117.01 |
  25 | 0.006886   117.22 |
  26 | 0.006824   116.17 |
  27 | 0.006815   116.01 |
  28 | 0.006829   116.24 |
  29 | 0.006811   115.94 |
  30 | 0.006797   115.71 |
  31 | 0.006784   115.48 |
  32 | 0.006771   115.27 |
  33 | 0.006759   115.06 |
  34 | 0.006768   115.21 |
  35 | 0.006778   115.37 |
  36 | 0.006764   115.14 |
  37 | 0.006767   115.20 |
  38 |  0.00676   115.07 |
  39 | 0.006743   114.79 |
  40 | 0.006782   115.45 |
  41 | 0.006752   114.93 |
  42 | 0.006741   114.75 |
  43 |  0.00672   114.39 |
  44 | 0.006725   114.47 |
  45 | 0.006703   114.10 |
  46 | 0.006689   113.86 |
  47 | 0.006675   113.63 |
  48 | 0.006669   113.53 |
  49 | 0.006669   113.51 |
  50 |  0.00667   113.53 |
  51 |  0.00666   113.37 |
  52 | 0.006663   113.42 |
  53 | 0.006651   113.21 |
  54 | 0.006655   113.28 |
  55 | 0.006653   113.24 |
  56 | 0.006643   113.08 |
  57 | 0.006641   113.04 |
  58 |  0.00662   112.68 |
  59 | 0.006624   112.75 |
  60 | 0.006623   112.74 |
  61 | 0.006615   112.60 |
  62 | 0.006605   112.43 |
  63 | 0.006618   112.66 |
  64 | 0.006614   112.59 |
  65 | 0.006619   112.68 |
  66 | 0.006619   112.67 |
  67 | 0.006617   112.64 |
  68 | 0.006621   112.70 |
  69 |  0.00661   112.52 |
  70 | 0.006604   112.42 |
  71 | 0.006604   112.41 |
  72 | 0.006593   112.23 |
  73 | 0.006597   112.29 |
  74 | 0.006593   112.23 |
  75 | 0.006594   112.24 |
  76 | 0.006602   112.38 |
  77 | 0.006595   112.25 |
  78 | 0.006594   112.25 |
  79 | 0.006577   111.96 |
  80 | 0.006579   112.00 |
  81 |  0.00658   112.00 |
  82 |  0.00658   112.00 |
  83 | 0.006564   111.74 |
  84 | 0.006564   111.73 |
  85 | 0.006559   111.65 |
  86 | 0.006559   111.65 |
  87 |  0.00656   111.67 |
  88 | 0.006567   111.79 |
  89 | 0.006564   111.73 |
  90 | 0.006562   111.70 |
  91 | 0.006556   111.60 |
  92 | 0.006556   111.59 |
  93 | 0.006556   111.59 |
  94 | 0.006549   111.47 |
  95 | 0.006559   111.65 |
  96 | 0.006557   111.62 |
  97 | 0.006564   111.73 |
  98 | 0.006557   111.61 |
  99 | 0.006553   111.55 |
 100 | 0.006561   111.68 |
[1] "Random Forest variable coefficients"
                      %IncMSE IncNodePurity
graph5           1.293916e-04  1.289886e-01
graph6           1.025617e-03  1.408170e-01
graph7           0.000000e+00  9.733368e-03
graph8           0.000000e+00  0.000000e+00
graph9           1.149568e-03  1.891447e-01
graph10          5.385824e-03  3.159844e-01
graph11          4.386318e-03  4.022493e-01
graph12          1.708986e-03  2.125156e-01
graph13          5.039608e-03  4.487840e-01
graph14          3.314940e-03  2.559308e-01
graph15          1.219791e-03  1.942099e-01
graph16          2.436360e-03  4.323552e-01
graph17          1.238286e-03  1.804021e-01
graph18          5.015301e-04  8.034068e-02
graph19          2.408978e-03  2.825599e-01
graph20          1.560721e-04  9.613680e-02
graph21          1.909475e-04  1.202802e-01
graph22          1.847379e-04  5.010016e-02
graph23          3.341019e-04  1.448764e-01
graph24          1.294786e-05  1.119739e-01
graph25          2.849049e-04  6.548319e-02
graph26          2.117074e-04  2.566432e-02
graph27          1.909742e-05  2.907098e-02
graph28          0.000000e+00  0.000000e+00
graph29          0.000000e+00  0.000000e+00
orbit0          -1.610156e-06  2.810817e-02
orbit1           1.683099e-03  2.236842e-01
orbit2           2.143342e-05  5.385643e-02
orbit3           4.409682e-06  3.583333e-02
orbit4           1.835799e-03  3.455959e-01
orbit5           2.864192e-03  4.247214e-02
orbit6           1.298809e-03  2.695209e-01
orbit7          -8.568980e-06  9.751004e-03
orbit8           1.084787e-04  3.927104e-02
orbit9           9.522224e-04  1.951277e-01
orbit10          3.547997e-04  1.013429e-01
orbit11          3.496498e-05  2.852572e-02
orbit12         -3.127389e-20  1.073377e-02
orbit13          0.000000e+00  0.000000e+00
orbit14          0.000000e+00  0.000000e+00
orbit15          2.210423e-03  2.372532e-01
orbit16          8.396928e-05  1.005153e-01
orbit17          1.708692e-03  1.708756e-01
orbit18          3.339021e-03  5.008508e-01
orbit19          2.389094e-03  2.718567e-01
orbit20          4.264202e-03  1.817129e-01
orbit21          3.599609e-05  3.328382e-02
orbit22          2.472876e-03  2.555540e-01
orbit23         -1.304915e-05  9.760146e-04
orbit24          2.733827e-03  1.485349e-01
orbit25          4.761521e-05  2.098462e-02
orbit26          4.870645e-05  1.196880e-01
orbit27          3.912501e-03  2.844563e-01
orbit28          9.982313e-04  1.366689e-01
orbit29          6.004197e-04  9.277649e-02
orbit30          6.650221e-05  2.957474e-02
orbit31          2.492132e-03  2.226176e-01
orbit32          7.001844e-04  2.296707e-01
orbit33          4.610994e-05  7.865122e-02
orbit34          5.478597e-04  1.533210e-01
orbit35          8.388839e-03  4.146965e-01
orbit36          1.476433e-03  1.875681e-01
orbit37          9.510692e-04  4.904524e-01
orbit38          2.613111e-05  4.199712e-02
orbit39          3.221533e-03  1.818135e-01
orbit40          2.594435e-05  1.896826e-02
orbit41          2.817379e-05  1.017276e-02
orbit42          3.087991e-05  2.098902e-02
orbit43          1.620678e-03  1.171047e-01
orbit44          8.280442e-06  4.397216e-02
orbit45          1.323099e-03  1.470559e-01
orbit46          1.532256e-03  1.546006e-01
orbit47          2.204667e-04  3.033469e-02
orbit48          6.640652e-04  2.095937e-01
orbit49          1.516907e-03  6.304648e-02
orbit50         -1.935734e-06  2.930730e-03
orbit51          4.081305e-04  1.490825e-01
orbit52          3.463597e-05  5.067207e-02
orbit53          5.259005e-05  1.930040e-02
orbit54          9.647974e-06  5.057143e-02
orbit55          0.000000e+00  0.000000e+00
orbit56          8.831151e-04  1.457807e-01
orbit57          0.000000e+00  0.000000e+00
orbit58          0.000000e+00  0.000000e+00
orbit59          0.000000e+00  4.427778e-02
orbit60          6.067307e-07  4.161540e-02
orbit61          0.000000e+00  0.000000e+00
orbit62          9.393027e-05  5.952639e-02
orbit63          5.938832e-04  9.527110e-02
orbit64          5.789596e-06  1.030799e-02
orbit65          8.654496e-06  2.633333e-02
orbit66          0.000000e+00  1.084202e-21
orbit67          0.000000e+00  0.000000e+00
orbit68          1.071123e-06  1.220608e-02
orbit69          0.000000e+00  0.000000e+00
orbit70          0.000000e+00  0.000000e+00
orbit71          0.000000e+00  0.000000e+00
orbit72          0.000000e+00  0.000000e+00
AP               0.000000e+00  0.000000e+00
bet              1.281381e-03  2.453937e-01
ecc              6.266508e-04  5.799066e-02
eccrad           6.960209e-04  5.770904e-02
close            3.087793e-03  1.771837e-01
constraint       1.782860e-04  5.032550e-01
coreness         5.332267e-05  5.701066e-02
knn              5.258785e-03  2.905375e-01
hubscore         7.333687e-04  2.510980e-01
pagerank         2.525398e-03  4.729310e-01
trans            8.233276e-06  3.205291e-02
evcent           1.049034e-03  2.762302e-01
first            4.271679e-06  8.742424e-03
upto_second      1.255314e-03  1.510899e-01
upto_third       2.426757e-03  2.202240e-01
upto_fourth      1.784748e-03  3.437428e-01
upto_fifth       3.089905e-03  2.403313e-01
upto_sixth       1.466928e-03  2.896038e-01
second           3.365126e-03  1.038547e-01
third            4.593283e-03  4.874099e-01
fourth           6.581702e-03  7.503884e-01
fifth            4.396460e-03  5.400945e-01
sixth            3.995810e-03  3.582627e-01
ratio1           5.424651e-03  3.859145e-01
ratio2           3.878462e-03  7.159017e-01
ratio3           5.124772e-03  4.186194e-01
ratio4           4.889000e-03  4.932412e-01
ratio5           2.382903e-03  1.060956e+00
ratio6           2.407036e-03  3.148394e-01
selfinter       -1.347465e-05  5.953630e-02
walktrap_vertex  9.447481e-05  1.399701e-01
bigcom1          5.589519e-05  1.194054e-02
bigcom2          0.000000e+00  0.000000e+00
bigcom3          0.000000e+00  2.016807e-03
bigcom4          1.952131e-05  1.809712e-02
bigcom6          0.000000e+00  0.000000e+00
bigcom8         -2.558367e-05  5.126019e-02
bigcom9          0.000000e+00  0.000000e+00
bigcom11         0.000000e+00  0.000000e+00
bigcom13         0.000000e+00  0.000000e+00
bigcom15         0.000000e+00  0.000000e+00
bigcom16         0.000000e+00  0.000000e+00
bigcom21         0.000000e+00  0.000000e+00
bigcom22         0.000000e+00  0.000000e+00
bigcom24         0.000000e+00  0.000000e+00
bigcom26         0.000000e+00  0.000000e+00
bigcom28         0.000000e+00  0.000000e+00
bigcom30         0.000000e+00  0.000000e+00
bigcom31         0.000000e+00  0.000000e+00
bigcom32         0.000000e+00  0.000000e+00
bigcom33         0.000000e+00  0.000000e+00
bigcom34         0.000000e+00  0.000000e+00
bigcom36         0.000000e+00  0.000000e+00
bigcom37         0.000000e+00  0.000000e+00
bigcom38         0.000000e+00  0.000000e+00
bigcom39         0.000000e+00  0.000000e+00
bigcom40         0.000000e+00  8.673617e-21
bigcom43         0.000000e+00  0.000000e+00
bigcom44         6.376961e-05  7.913496e-03
bigcom46         0.000000e+00  0.000000e+00
bigcom47         0.000000e+00  0.000000e+00
bigcom49         0.000000e+00  0.000000e+00
bigcom50         0.000000e+00  0.000000e+00
bigcom51         0.000000e+00  0.000000e+00
bigcom52         0.000000e+00  0.000000e+00
bigcom54         0.000000e+00  0.000000e+00
bigcom56         0.000000e+00  0.000000e+00
bigcom62         0.000000e+00  0.000000e+00
bigcom66         0.000000e+00  0.000000e+00
bigcom68         0.000000e+00  0.000000e+00
bigcom69         0.000000e+00  0.000000e+00
bigcom71         0.000000e+00  0.000000e+00
bigcom72         0.000000e+00  0.000000e+00
bigcom73         0.000000e+00  0.000000e+00
bigcom74         0.000000e+00  0.000000e+00
bigcom75         0.000000e+00  0.000000e+00
bigcom76         0.000000e+00  0.000000e+00
bigcom77         0.000000e+00  0.000000e+00
bigcom79         0.000000e+00  0.000000e+00
bigcom80         0.000000e+00  0.000000e+00
bigcom82         0.000000e+00  0.000000e+00
bigcom83         0.000000e+00  0.000000e+00
bigcom84         0.000000e+00  0.000000e+00
bigcom85         0.000000e+00  0.000000e+00
bigcom87         0.000000e+00  0.000000e+00
bigcom89         0.000000e+00  0.000000e+00
bigcom91         0.000000e+00  0.000000e+00
bigcom92         0.000000e+00  0.000000e+00
bigcom93         0.000000e+00  0.000000e+00
bigcom96         0.000000e+00  0.000000e+00
bigcom97         0.000000e+00  0.000000e+00
bigcom98         0.000000e+00  0.000000e+00
bigcom99         0.000000e+00  0.000000e+00
bigcom101        0.000000e+00  0.000000e+00
bigcom104        0.000000e+00  0.000000e+00
bigcom106        0.000000e+00  0.000000e+00
bigcom109        0.000000e+00  0.000000e+00
bigcom113        6.559019e-05  2.247240e-01
bigcom116        4.379918e-05  1.588869e-01
bigcom120        0.000000e+00  0.000000e+00
bigcom123        0.000000e+00  0.000000e+00
bigcom126        0.000000e+00  0.000000e+00
bigcom127        0.000000e+00  0.000000e+00
bigcom137        0.000000e+00  0.000000e+00
bigcom139        0.000000e+00  0.000000e+00
bigcom140        0.000000e+00  0.000000e+00
bigcom143        0.000000e+00  0.000000e+00
bigcom145        0.000000e+00  0.000000e+00
bigcom146        0.000000e+00  0.000000e+00
bigcom147        0.000000e+00  0.000000e+00
bigcom149        0.000000e+00  0.000000e+00
bigcom153        0.000000e+00  0.000000e+00
bigcom154        0.000000e+00  0.000000e+00
bigcom156        0.000000e+00  0.000000e+00
bigcom157        0.000000e+00  0.000000e+00
bigcom158        0.000000e+00  0.000000e+00
bigcom160        0.000000e+00  0.000000e+00
bigcom161        0.000000e+00  0.000000e+00
bigcom162        0.000000e+00  0.000000e+00
bigcom164        0.000000e+00  0.000000e+00
bigcom166        0.000000e+00  0.000000e+00
bigcom167        0.000000e+00  0.000000e+00
bigcom171        0.000000e+00  0.000000e+00
bigcom173        0.000000e+00  0.000000e+00
bigcom175        0.000000e+00  0.000000e+00
bigcom176        0.000000e+00  0.000000e+00
bigcom177        0.000000e+00  0.000000e+00
bigcom178        0.000000e+00  0.000000e+00
bigcom180        0.000000e+00  0.000000e+00
bigcom181        0.000000e+00  0.000000e+00
bigcom184        0.000000e+00  0.000000e+00
bigcom186        0.000000e+00  0.000000e+00
bigcom187        0.000000e+00  0.000000e+00
bigcom189        0.000000e+00  0.000000e+00
bigcom194        0.000000e+00  0.000000e+00
bigcom195        0.000000e+00  0.000000e+00
bigcom196        0.000000e+00  0.000000e+00
bigcom204        0.000000e+00  0.000000e+00
bigcom205        0.000000e+00  0.000000e+00
bigcom212        0.000000e+00  0.000000e+00
bigcom214        0.000000e+00  0.000000e+00
bigcom222        0.000000e+00  0.000000e+00
bigcom223        0.000000e+00  0.000000e+00
bigcom226        0.000000e+00  0.000000e+00
bigcom227        0.000000e+00  0.000000e+00
bigcom229        0.000000e+00  0.000000e+00
bigcom233        0.000000e+00  0.000000e+00
bigcom236        0.000000e+00  0.000000e+00
bigcom237        0.000000e+00  0.000000e+00
bigcom246        0.000000e+00  0.000000e+00
bigcom248        0.000000e+00  0.000000e+00
bigcom249        0.000000e+00  0.000000e+00
bigcom250        0.000000e+00  0.000000e+00
bigcom254        0.000000e+00  0.000000e+00
bigcom266        0.000000e+00  0.000000e+00
bigcom269        0.000000e+00  0.000000e+00
bigcom272        0.000000e+00  0.000000e+00
bigcom274        0.000000e+00  0.000000e+00
bigcom281        0.000000e+00  0.000000e+00
bigcom291        0.000000e+00  0.000000e+00
bigcom292        0.000000e+00  0.000000e+00
bigcom295        0.000000e+00  0.000000e+00
bigcom299        0.000000e+00  0.000000e+00
bigcom301        0.000000e+00  0.000000e+00
bigcom306        0.000000e+00  0.000000e+00
bigcom309        0.000000e+00  0.000000e+00
bigcom314        0.000000e+00  0.000000e+00
bigcom321        0.000000e+00  0.000000e+00
bigcom341        0.000000e+00  0.000000e+00
bigcom350        0.000000e+00  0.000000e+00
bigcom353        0.000000e+00  0.000000e+00
bigcom359        0.000000e+00  0.000000e+00
bigcom363        0.000000e+00  0.000000e+00
bigcom365        0.000000e+00  0.000000e+00
bigcom385        0.000000e+00  0.000000e+00
bigcom386        0.000000e+00  0.000000e+00
bigcom408        0.000000e+00  0.000000e+00
bigcom412        0.000000e+00  0.000000e+00
bigcom480        0.000000e+00  0.000000e+00
spin_vertex      2.707929e-04  2.266813e-01
membership_s1    5.008011e-05  2.637892e-02
membership_s3    0.000000e+00  0.000000e+00
membership_s4    4.511864e-05  3.461859e-02
membership_s5    2.862975e-05  4.802836e-02
membership_s6    2.157062e-04  5.554984e-02
membership_s7    3.806078e-05  7.512372e-02
membership_s8    0.000000e+00  0.000000e+00
membership_s9    0.000000e+00  0.000000e+00
membership_s11   0.000000e+00  0.000000e+00
membership_s12   0.000000e+00  0.000000e+00
membership_s14   0.000000e+00  0.000000e+00
membership_s15   1.994587e-05  5.079487e-02
membership_s16   0.000000e+00  0.000000e+00
membership_s17   0.000000e+00  0.000000e+00
membership_s18   0.000000e+00  0.000000e+00
membership_s20   0.000000e+00  0.000000e+00
membership_s21  -7.726042e-06  2.005186e-01
membership_s22   0.000000e+00  0.000000e+00
membership_s24   0.000000e+00  0.000000e+00
membership_s25   0.000000e+00  0.000000e+00
membership_s26   0.000000e+00  0.000000e+00
membership_s27   4.844226e-05  1.164744e-01
membership_s28  -8.714604e-06  5.964129e-03
membership_s30   1.588982e-05  9.970136e-02
membership_s31   6.504276e-05  8.120274e-02
membership_s32   0.000000e+00  0.000000e+00
membership_s33   0.000000e+00  0.000000e+00
membership_s36  -1.213232e-05  2.201727e-02
membership_s37   0.000000e+00  0.000000e+00
V1               3.072593e-03  5.500737e-01
V2               4.601630e-03  8.308142e-01
pdi             -3.684113e-09  1.693958e-06
adhesion         1.514013e-03  5.524494e-01
cohesion         2.458687e-03  3.817226e-01
inner            1.063866e-03  4.141128e-01
outer            1.101220e-03  7.837599e-01
ioratio          2.756991e-03  2.844874e-01
comsize          9.623876e-04  7.915355e-01
[1] "Dataset: low_targets Model GLM, run: 4 of 10 2015-06-17 23:08:58"
[1] "glmnet variable coefficients"
                    [,1]          [,2]
(Intercept)     -5.12525 -5.668777e+01
graph0           0.00000  1.029429e-01
graph1           0.00000  4.490337e-04
graph2           0.00000  2.546360e-01
graph3           0.00000  7.530570e-06
graph4           0.00000  2.294934e-07
graph5           0.00000 -7.072426e-03
graph6           0.00000 -5.300512e-04
graph7           0.00000  3.635788e-03
graph8           0.00000 -1.067231e+00
graph9           0.00000 -6.082253e-07
graph10          0.00000 -1.115098e-08
graph11          0.00000  9.876565e-10
graph12          0.00000 -9.859156e-07
graph13          0.00000 -1.441834e-05
graph14          0.00000 -1.579436e-08
graph15          0.00000  9.211424e-04
graph16          0.00000  0.000000e+00
graph17          0.00000  6.427121e-06
graph18          0.00000 -8.253704e-05
graph19          0.00000  3.209258e-05
graph20          0.00000 -3.145323e-05
graph21          0.00000 -2.131294e-04
graph22          0.00000 -8.951783e-04
graph23          0.00000  7.971809e-05
graph24          0.00000  9.244593e-04
graph25          0.00000  7.885255e-08
graph26          0.00000 -1.605816e-02
graph27          0.00000  1.210870e-02
graph28          0.00000  0.000000e+00
graph29          0.00000  0.000000e+00
orbit0           0.00000  1.170178e-01
orbit1           0.00000  3.415126e-04
orbit2           0.00000 -3.255552e-01
orbit3           0.00000  3.235574e-01
orbit4           0.00000  2.371251e-06
orbit5           0.00000  4.145798e-04
orbit6           0.00000  1.479175e-07
orbit7           0.00000 -3.320583e-01
orbit8           0.00000 -7.366206e-03
orbit9           0.00000 -7.076165e-04
orbit10          0.00000 -6.482059e-04
orbit11          0.00000  8.293429e-01
orbit12          0.00000  4.832315e-03
orbit13          0.00000 -1.555113e+00
orbit14          0.00000 -1.040478e+00
orbit15          0.00000 -6.897019e-07
orbit16          0.00000  2.086819e-05
orbit17          0.00000 -3.145612e-06
orbit18          0.00000  3.997989e-07
orbit19          0.00000 -1.573281e-08
orbit20          0.00000  1.362689e-08
orbit21          0.00000 -1.801268e-04
orbit22          0.00000  1.045213e-09
orbit23          0.00000  9.684485e-01
orbit24          0.00000 -1.597240e-06
orbit25          0.00000  1.309756e-08
orbit26          0.00000 -8.531192e-05
orbit27          0.00000 -7.145652e-05
orbit28          0.00000 -3.501906e-05
orbit29          0.00000  2.876842e-05
orbit30          0.00000 -9.789255e-03
orbit31          0.00000 -4.293558e-08
orbit32          0.00000  1.037838e-06
orbit33          0.00000 -1.824788e-01
orbit34          0.00000  8.974215e-04
orbit35          0.00000 -1.746719e-06
orbit36          0.00000  2.697921e-04
orbit37          0.00000  2.535464e-06
orbit38          0.00000 -1.867866e-03
orbit39          0.00000  3.240703e-05
orbit40          0.00000 -1.347830e-07
orbit41          0.00000 -4.978484e-03
orbit42          0.00000  6.087055e-01
orbit43          0.00000 -1.245289e-04
orbit44          0.00000  1.599748e-01
orbit45          0.00000  1.499382e-05
orbit46          0.00000  3.864385e-04
orbit47          0.00000  2.704785e-02
orbit48          0.00000  1.221416e-03
orbit49          0.00000 -1.001046e-05
orbit50          0.00000  2.294823e-02
orbit51          0.00000 -1.065916e-03
orbit52          0.00000  2.210798e-06
orbit53          0.00000  2.567707e-02
orbit54          0.00000 -8.869276e-04
orbit55          0.00000 -1.410855e+00
orbit56          0.00000  1.801539e-04
orbit57          0.00000 -7.103569e-06
orbit58          0.00000 -1.964484e+00
orbit59          0.00000  1.183490e-03
orbit60          0.00000 -3.277174e-03
orbit61          0.00000 -5.509791e-01
orbit62          0.00000  9.301893e-03
orbit63          0.00000 -4.441418e-02
orbit64          0.00000 -6.719185e-02
orbit65          0.00000 -2.288490e-02
orbit66          0.00000  0.000000e+00
orbit67          0.00000 -8.867035e-01
orbit68          0.00000  1.317354e-02
orbit69          0.00000  0.000000e+00
orbit70          0.00000  0.000000e+00
orbit71          0.00000  0.000000e+00
orbit72          0.00000  0.000000e+00
AP               0.00000 -1.820135e+00
bet              0.00000 -1.764538e-05
ecc              0.00000  8.360473e-01
eccrad           0.00000  4.828498e+00
close            0.00000  2.307446e-01
constraint       0.00000  8.097383e-03
coreness         0.00000 -3.283022e-01
knn              0.00000  1.157765e-04
hubscore         0.00000 -5.773927e-01
pagerank         0.00000 -5.015092e+00
trans            0.00000 -6.991583e-01
evcent           0.00000  2.457444e+00
first            0.00000  1.454277e-01
upto_second      0.00000  4.413600e-04
upto_third       0.00000  9.921278e-05
upto_fourth      0.00000  5.528157e-05
upto_fifth       0.00000  0.000000e+00
upto_sixth       0.00000  2.877718e-03
second           0.00000  4.106883e-04
third            0.00000  8.576878e-05
fourth           0.00000 -3.798393e-05
fifth            0.00000 -1.369734e-04
sixth            0.00000  3.578616e-04
ratio1           0.00000  9.774469e-05
ratio2           0.00000 -1.707338e-03
ratio3           0.00000 -2.234755e-02
ratio4           0.00000 -8.938415e-03
ratio5           0.00000  0.000000e+00
ratio6           0.00000 -2.328723e-04
selfinter        0.00000  5.260514e-01
walktrap_vertex  0.00000 -2.800288e+00
bigcom1          0.00000  1.091781e+00
bigcom2          0.00000 -6.101857e-02
bigcom3          0.00000 -2.212463e+00
bigcom4          0.00000  2.303273e+00
bigcom6          0.00000  0.000000e+00
bigcom8          0.00000  1.983858e+00
bigcom9          0.00000 -9.152810e-02
bigcom11         0.00000  0.000000e+00
bigcom13         0.00000  0.000000e+00
bigcom15         0.00000 -9.700929e-01
bigcom16         0.00000  0.000000e+00
bigcom21         0.00000  0.000000e+00
bigcom22         0.00000 -2.467009e-01
bigcom24         0.00000  0.000000e+00
bigcom26         0.00000 -2.274156e-01
bigcom28         0.00000 -1.430095e+00
bigcom30         0.00000 -3.871385e-02
bigcom31         0.00000 -4.532352e-01
bigcom32         0.00000  0.000000e+00
bigcom33         0.00000 -1.130678e+00
bigcom34         0.00000  0.000000e+00
bigcom36         0.00000 -3.030246e-02
bigcom37         0.00000  0.000000e+00
bigcom38         0.00000 -2.584368e-01
bigcom39         0.00000 -2.253088e-01
bigcom40         0.00000  1.380296e+00
bigcom43         0.00000 -4.712290e-01
bigcom44         0.00000  2.768912e+00
bigcom46         0.00000 -2.365037e-02
bigcom47         0.00000 -2.275965e-01
bigcom49         0.00000 -9.139915e-01
bigcom50         0.00000  0.000000e+00
bigcom51         0.00000  0.000000e+00
bigcom52         0.00000 -1.616187e-02
bigcom54         0.00000  0.000000e+00
bigcom56         0.00000 -5.708896e-01
bigcom62         0.00000  0.000000e+00
bigcom66         0.00000  0.000000e+00
bigcom68         0.00000  0.000000e+00
bigcom69         0.00000 -2.182288e-02
bigcom71         0.00000 -2.147527e-01
bigcom72         0.00000 -4.061037e-02
bigcom73         0.00000  0.000000e+00
bigcom74         0.00000  0.000000e+00
bigcom75         0.00000  0.000000e+00
bigcom76         0.00000  0.000000e+00
bigcom77         0.00000 -1.748874e-01
bigcom79         0.00000  0.000000e+00
bigcom80         0.00000  0.000000e+00
bigcom82         0.00000 -5.241099e-01
bigcom83         0.00000  0.000000e+00
bigcom84         0.00000  0.000000e+00
bigcom85         0.00000  0.000000e+00
bigcom87         0.00000 -4.153475e-01
bigcom89         0.00000  0.000000e+00
bigcom91         0.00000  0.000000e+00
bigcom92         0.00000  0.000000e+00
bigcom93         0.00000  0.000000e+00
bigcom96         0.00000 -9.871508e-03
bigcom97         0.00000 -1.086543e+00
bigcom98         0.00000  0.000000e+00
bigcom99         0.00000 -1.222259e-01
bigcom101        0.00000 -9.257399e-02
bigcom104        0.00000  0.000000e+00
bigcom106        0.00000  0.000000e+00
bigcom109        0.00000 -2.506453e-03
bigcom113        0.00000  5.407816e+00
bigcom116        0.00000  4.374643e+00
bigcom120        0.00000  0.000000e+00
bigcom123        0.00000  0.000000e+00
bigcom126        0.00000 -3.579700e-01
bigcom127        0.00000  0.000000e+00
bigcom137        0.00000  0.000000e+00
bigcom139        0.00000  0.000000e+00
bigcom140        0.00000  0.000000e+00
bigcom143        0.00000  0.000000e+00
bigcom145        0.00000 -1.718990e+00
bigcom146        0.00000 -1.788865e-01
bigcom147        0.00000 -8.812392e-02
bigcom149        0.00000  0.000000e+00
bigcom153        0.00000  0.000000e+00
bigcom154        0.00000  0.000000e+00
bigcom156        0.00000  0.000000e+00
bigcom157        0.00000  0.000000e+00
bigcom158        0.00000 -5.896459e-01
bigcom160        0.00000  0.000000e+00
bigcom161        0.00000  0.000000e+00
bigcom162        0.00000 -3.337405e-03
bigcom164        0.00000 -4.177488e-02
bigcom166        0.00000 -8.715133e-01
bigcom167        0.00000 -5.806889e-04
bigcom171        0.00000  0.000000e+00
bigcom173        0.00000 -5.650812e-02
bigcom175        0.00000 -2.035205e-01
bigcom176        0.00000 -4.945123e-01
bigcom177        0.00000 -6.365657e-02
bigcom178        0.00000  0.000000e+00
bigcom180        0.00000  0.000000e+00
bigcom181        0.00000 -5.788178e-02
bigcom184        0.00000 -3.572640e-02
bigcom186        0.00000  0.000000e+00
bigcom187        0.00000  0.000000e+00
bigcom189        0.00000  0.000000e+00
bigcom194        0.00000 -3.520565e-01
bigcom195        0.00000  0.000000e+00
bigcom196        0.00000  0.000000e+00
bigcom204        0.00000 -4.123094e-01
bigcom205        0.00000 -1.734125e+00
bigcom212        0.00000 -1.003629e+00
bigcom214        0.00000 -5.909001e-02
bigcom222        0.00000  0.000000e+00
bigcom223        0.00000  0.000000e+00
bigcom226        0.00000  0.000000e+00
bigcom227        0.00000 -2.966532e-02
bigcom229        0.00000 -5.115104e-01
bigcom233        0.00000  0.000000e+00
bigcom236        0.00000  0.000000e+00
bigcom237        0.00000  0.000000e+00
bigcom246        0.00000 -7.871062e-01
bigcom248        0.00000  0.000000e+00
bigcom249        0.00000  0.000000e+00
bigcom250        0.00000 -9.244329e-02
bigcom254        0.00000  0.000000e+00
bigcom266        0.00000  0.000000e+00
bigcom269        0.00000 -2.049764e-01
bigcom272        0.00000 -1.800921e-03
bigcom274        0.00000 -7.509781e-01
bigcom281        0.00000  0.000000e+00
bigcom291        0.00000  0.000000e+00
bigcom292        0.00000  0.000000e+00
bigcom295        0.00000  0.000000e+00
bigcom299        0.00000  0.000000e+00
bigcom301        0.00000  0.000000e+00
bigcom306        0.00000  0.000000e+00
bigcom309        0.00000  0.000000e+00
bigcom314        0.00000  0.000000e+00
bigcom321        0.00000 -1.925086e-01
bigcom341        0.00000  0.000000e+00
bigcom350        0.00000  0.000000e+00
bigcom353        0.00000  0.000000e+00
bigcom359        0.00000  0.000000e+00
bigcom363        0.00000  0.000000e+00
bigcom365        0.00000  0.000000e+00
bigcom385        0.00000 -7.775154e-01
bigcom386        0.00000  0.000000e+00
bigcom408        0.00000  0.000000e+00
bigcom412        0.00000 -1.347430e-01
bigcom480        0.00000 -2.913468e-01
spin_vertex      0.00000  6.676285e-01
membership_s1    0.00000 -2.712274e+00
membership_s3    0.00000 -3.442934e+00
membership_s4    0.00000 -1.711579e+00
membership_s5    0.00000 -1.509554e+00
membership_s6    0.00000 -1.715131e+00
membership_s7    0.00000 -1.183106e+00
membership_s8    0.00000 -2.680586e+00
membership_s9    0.00000 -3.321048e+00
membership_s11   0.00000 -3.182755e+00
membership_s12   0.00000 -2.318542e+00
membership_s14   0.00000 -2.024696e+00
membership_s15   0.00000 -1.560611e+00
membership_s16   0.00000 -2.586208e+00
membership_s17   0.00000 -3.018840e+00
membership_s18   0.00000 -3.710241e+00
membership_s20   0.00000 -2.742280e+00
membership_s21   0.00000 -1.286593e+00
membership_s22   0.00000 -3.541396e+00
membership_s24   0.00000 -3.422132e+00
membership_s25   0.00000 -3.099680e+00
membership_s26   0.00000 -1.849809e+00
membership_s27   0.00000 -1.600806e+00
membership_s28   0.00000  9.066732e-01
membership_s30   0.00000 -1.544482e+00
membership_s31   0.00000 -1.920823e+00
membership_s32   0.00000 -4.168629e+00
membership_s33   0.00000 -3.203285e+00
membership_s36   0.00000 -1.558689e+00
membership_s37   0.00000 -3.694712e+00
V1               0.00000 -1.885895e+00
V2               0.00000 -2.005885e+00
pdi              0.00000 -3.449034e+03
adhesion         0.00000 -1.557003e-04
cohesion         0.00000  2.157333e-04
inner            0.00000 -6.107799e-05
outer            0.00000  1.807009e-05
ioratio          0.00000 -1.300659e+00
comsize          0.00000 -6.113479e-04
[1] "Dataset: low_targets Model GBM, run: 5 of 10 2015-06-17 23:11:28"
Iter   TrainDeviance   ValidDeviance   StepSize   Improve
     1        0.0682            -nan     0.0100    0.0000
     2        0.0671            -nan     0.0100   -0.0000
     3        0.0662            -nan     0.0100   -0.0000
     4        0.0652            -nan     0.0100    0.0000
     5        0.0646            -nan     0.0100   -0.0000
     6        0.0635            -nan     0.0100   -0.0000
     7        0.0625            -nan     0.0100   -0.0000
     8        0.0614            -nan     0.0100   -0.0000
     9        0.0608            -nan     0.0100   -0.0000
    10        0.0599            -nan     0.0100   -0.0000
    20        0.0542            -nan     0.0100    0.0000
    40        0.0463            -nan     0.0100   -0.0000
    49        0.0432            -nan     0.0100   -0.0000

[1] "GBM variable coefficients"
                            var     rel.inf
outer                     outer 6.705748010
V1                           V1 5.535242213
V2                           V2 5.012061557
ratio2                   ratio2 4.744959499
orbit18                 orbit18 3.998491013
pagerank               pagerank 3.876286879
fourth                   fourth 3.771338618
ratio5                   ratio5 3.734134198
comsize                 comsize 3.459250550
graph16                 graph16 3.453570139
orbit37                 orbit37 2.663457223
orbit17                 orbit17 2.315715066
knn                         knn 2.221264551
orbit36                 orbit36 1.904538721
orbit35                 orbit35 1.651225859
spin_vertex         spin_vertex 1.377760489
ratio4                   ratio4 1.363374965
ecc                         ecc 1.353656570
graph13                 graph13 1.328685028
orbit16                 orbit16 1.304297210
upto_sixth           upto_sixth 1.231810584
graph1                   graph1 1.171736344
bet                         bet 1.150663628
bigcom4                 bigcom4 1.125474268
graph21                 graph21 1.115333917
inner                     inner 1.108222391
graph12                 graph12 1.072054879
membership_s30   membership_s30 0.977576380
orbit48                 orbit48 0.971458257
orbit30                 orbit30 0.971026438
adhesion               adhesion 0.959126854
bigcom8                 bigcom8 0.913289794
membership_s36   membership_s36 0.903029110
ioratio                 ioratio 0.899682809
upto_second         upto_second 0.855419290
walktrap_vertex walktrap_vertex 0.853672377
constraint           constraint 0.779873244
fifth                     fifth 0.749319918
membership_s27   membership_s27 0.745668426
orbit10                 orbit10 0.717131269
orbit32                 orbit32 0.710834285
membership_s7     membership_s7 0.687412077
orbit52                 orbit52 0.682030287
orbit41                 orbit41 0.663085545
orbit63                 orbit63 0.646136448
ratio1                   ratio1 0.643656473
orbit5                   orbit5 0.637600174
graph6                   graph6 0.622862537
graph14                 graph14 0.603562639
graph20                 graph20 0.581987422
orbit31                 orbit31 0.580275610
graph10                 graph10 0.545345350
graph3                   graph3 0.500557205
graph19                 graph19 0.452483095
evcent                   evcent 0.431430266
upto_third           upto_third 0.429857513
membership_s4     membership_s4 0.416995927
ratio3                   ratio3 0.415881426
graph11                 graph11 0.411686575
orbit45                 orbit45 0.402590569
bigcom22               bigcom22 0.396468999
orbit24                 orbit24 0.395301449
upto_fourth         upto_fourth 0.379173234
membership_s15   membership_s15 0.378458442
graph23                 graph23 0.359891727
orbit27                 orbit27 0.341597373
orbit62                 orbit62 0.338101300
sixth                     sixth 0.336073999
cohesion               cohesion 0.333117637
orbit26                 orbit26 0.308191939
hubscore               hubscore 0.304242366
graph25                 graph25 0.287968745
graph18                 graph18 0.285344944
upto_fifth           upto_fifth 0.281443332
graph7                   graph7 0.264613530
orbit28                 orbit28 0.257958786
graph9                   graph9 0.239175860
orbit60                 orbit60 0.205126850
graph5                   graph5 0.193703068
trans                     trans 0.188755636
orbit42                 orbit42 0.178775093
bigcom40               bigcom40 0.147719810
orbit46                 orbit46 0.137549418
orbit19                 orbit19 0.134822683
orbit21                 orbit21 0.102890121
graph15                 graph15 0.102511745
graph4                   graph4 0.094684669
orbit20                 orbit20 0.088530623
orbit38                 orbit38 0.088306888
coreness               coreness 0.088085187
orbit11                 orbit11 0.083192145
graph24                 graph24 0.082464167
orbit56                 orbit56 0.076732467
bigcom1                 bigcom1 0.075003375
ratio6                   ratio6 0.068227824
membership_s21   membership_s21 0.062895786
close                     close 0.061721766
orbit9                   orbit9 0.061001685
membership_s6     membership_s6 0.041842018
orbit47                 orbit47 0.032033980
membership_s1     membership_s1 0.003399372
graph0                   graph0 0.000000000
graph2                   graph2 0.000000000
graph8                   graph8 0.000000000
graph17                 graph17 0.000000000
graph22                 graph22 0.000000000
graph26                 graph26 0.000000000
graph27                 graph27 0.000000000
graph28                 graph28 0.000000000
graph29                 graph29 0.000000000
orbit0                   orbit0 0.000000000
orbit1                   orbit1 0.000000000
orbit2                   orbit2 0.000000000
orbit3                   orbit3 0.000000000
orbit4                   orbit4 0.000000000
orbit6                   orbit6 0.000000000
orbit7                   orbit7 0.000000000
orbit8                   orbit8 0.000000000
orbit12                 orbit12 0.000000000
orbit13                 orbit13 0.000000000
orbit14                 orbit14 0.000000000
orbit15                 orbit15 0.000000000
orbit22                 orbit22 0.000000000
orbit23                 orbit23 0.000000000
orbit25                 orbit25 0.000000000
orbit29                 orbit29 0.000000000
orbit33                 orbit33 0.000000000
orbit34                 orbit34 0.000000000
orbit39                 orbit39 0.000000000
orbit40                 orbit40 0.000000000
orbit43                 orbit43 0.000000000
orbit44                 orbit44 0.000000000
orbit49                 orbit49 0.000000000
orbit50                 orbit50 0.000000000
orbit51                 orbit51 0.000000000
orbit53                 orbit53 0.000000000
orbit54                 orbit54 0.000000000
orbit55                 orbit55 0.000000000
orbit57                 orbit57 0.000000000
orbit58                 orbit58 0.000000000
orbit59                 orbit59 0.000000000
orbit61                 orbit61 0.000000000
orbit64                 orbit64 0.000000000
orbit65                 orbit65 0.000000000
orbit66                 orbit66 0.000000000
orbit67                 orbit67 0.000000000
orbit68                 orbit68 0.000000000
orbit69                 orbit69 0.000000000
orbit70                 orbit70 0.000000000
orbit71                 orbit71 0.000000000
orbit72                 orbit72 0.000000000
AP                           AP 0.000000000
eccrad                   eccrad 0.000000000
first                     first 0.000000000
second                   second 0.000000000
third                     third 0.000000000
selfinter             selfinter 0.000000000
bigcom2                 bigcom2 0.000000000
bigcom3                 bigcom3 0.000000000
bigcom6                 bigcom6 0.000000000
bigcom9                 bigcom9 0.000000000
bigcom11               bigcom11 0.000000000
bigcom13               bigcom13 0.000000000
bigcom15               bigcom15 0.000000000
bigcom16               bigcom16 0.000000000
bigcom21               bigcom21 0.000000000
bigcom24               bigcom24 0.000000000
bigcom26               bigcom26 0.000000000
bigcom28               bigcom28 0.000000000
bigcom30               bigcom30 0.000000000
bigcom31               bigcom31 0.000000000
bigcom32               bigcom32 0.000000000
bigcom33               bigcom33 0.000000000
bigcom34               bigcom34 0.000000000
bigcom36               bigcom36 0.000000000
bigcom37               bigcom37 0.000000000
bigcom38               bigcom38 0.000000000
bigcom39               bigcom39 0.000000000
bigcom43               bigcom43 0.000000000
bigcom44               bigcom44 0.000000000
bigcom46               bigcom46 0.000000000
bigcom47               bigcom47 0.000000000
bigcom49               bigcom49 0.000000000
bigcom50               bigcom50 0.000000000
bigcom51               bigcom51 0.000000000
bigcom52               bigcom52 0.000000000
bigcom54               bigcom54 0.000000000
bigcom56               bigcom56 0.000000000
bigcom62               bigcom62 0.000000000
bigcom66               bigcom66 0.000000000
bigcom68               bigcom68 0.000000000
bigcom69               bigcom69 0.000000000
bigcom71               bigcom71 0.000000000
bigcom72               bigcom72 0.000000000
bigcom73               bigcom73 0.000000000
bigcom74               bigcom74 0.000000000
bigcom75               bigcom75 0.000000000
bigcom76               bigcom76 0.000000000
bigcom77               bigcom77 0.000000000
bigcom79               bigcom79 0.000000000
bigcom80               bigcom80 0.000000000
bigcom82               bigcom82 0.000000000
bigcom83               bigcom83 0.000000000
bigcom84               bigcom84 0.000000000
bigcom85               bigcom85 0.000000000
bigcom87               bigcom87 0.000000000
bigcom89               bigcom89 0.000000000
bigcom91               bigcom91 0.000000000
bigcom92               bigcom92 0.000000000
bigcom93               bigcom93 0.000000000
bigcom96               bigcom96 0.000000000
bigcom97               bigcom97 0.000000000
bigcom98               bigcom98 0.000000000
bigcom99               bigcom99 0.000000000
bigcom101             bigcom101 0.000000000
bigcom104             bigcom104 0.000000000
bigcom106             bigcom106 0.000000000
bigcom109             bigcom109 0.000000000
bigcom113             bigcom113 0.000000000
bigcom116             bigcom116 0.000000000
bigcom120             bigcom120 0.000000000
bigcom123             bigcom123 0.000000000
bigcom126             bigcom126 0.000000000
bigcom127             bigcom127 0.000000000
bigcom137             bigcom137 0.000000000
bigcom139             bigcom139 0.000000000
bigcom140             bigcom140 0.000000000
bigcom143             bigcom143 0.000000000
bigcom145             bigcom145 0.000000000
bigcom146             bigcom146 0.000000000
bigcom147             bigcom147 0.000000000
bigcom149             bigcom149 0.000000000
bigcom153             bigcom153 0.000000000
bigcom154             bigcom154 0.000000000
bigcom156             bigcom156 0.000000000
bigcom157             bigcom157 0.000000000
bigcom158             bigcom158 0.000000000
bigcom160             bigcom160 0.000000000
bigcom161             bigcom161 0.000000000
bigcom162             bigcom162 0.000000000
bigcom164             bigcom164 0.000000000
bigcom166             bigcom166 0.000000000
bigcom167             bigcom167 0.000000000
bigcom171             bigcom171 0.000000000
bigcom173             bigcom173 0.000000000
bigcom175             bigcom175 0.000000000
bigcom176             bigcom176 0.000000000
bigcom177             bigcom177 0.000000000
bigcom178             bigcom178 0.000000000
bigcom180             bigcom180 0.000000000
bigcom181             bigcom181 0.000000000
bigcom184             bigcom184 0.000000000
bigcom186             bigcom186 0.000000000
bigcom187             bigcom187 0.000000000
bigcom189             bigcom189 0.000000000
bigcom194             bigcom194 0.000000000
bigcom195             bigcom195 0.000000000
bigcom196             bigcom196 0.000000000
bigcom204             bigcom204 0.000000000
bigcom205             bigcom205 0.000000000
bigcom212             bigcom212 0.000000000
bigcom214             bigcom214 0.000000000
bigcom222             bigcom222 0.000000000
bigcom223             bigcom223 0.000000000
bigcom226             bigcom226 0.000000000
bigcom227             bigcom227 0.000000000
bigcom229             bigcom229 0.000000000
bigcom233             bigcom233 0.000000000
bigcom236             bigcom236 0.000000000
bigcom237             bigcom237 0.000000000
bigcom246             bigcom246 0.000000000
bigcom248             bigcom248 0.000000000
bigcom249             bigcom249 0.000000000
bigcom250             bigcom250 0.000000000
bigcom254             bigcom254 0.000000000
bigcom266             bigcom266 0.000000000
bigcom269             bigcom269 0.000000000
bigcom272             bigcom272 0.000000000
bigcom274             bigcom274 0.000000000
bigcom281             bigcom281 0.000000000
bigcom291             bigcom291 0.000000000
bigcom292             bigcom292 0.000000000
bigcom295             bigcom295 0.000000000
bigcom299             bigcom299 0.000000000
bigcom301             bigcom301 0.000000000
bigcom306             bigcom306 0.000000000
bigcom309             bigcom309 0.000000000
bigcom314             bigcom314 0.000000000
bigcom321             bigcom321 0.000000000
bigcom341             bigcom341 0.000000000
bigcom350             bigcom350 0.000000000
bigcom353             bigcom353 0.000000000
bigcom359             bigcom359 0.000000000
bigcom363             bigcom363 0.000000000
bigcom365             bigcom365 0.000000000
bigcom385             bigcom385 0.000000000
bigcom386             bigcom386 0.000000000
bigcom408             bigcom408 0.000000000
bigcom412             bigcom412 0.000000000
bigcom480             bigcom480 0.000000000
membership_s3     membership_s3 0.000000000
membership_s5     membership_s5 0.000000000
membership_s8     membership_s8 0.000000000
membership_s9     membership_s9 0.000000000
membership_s11   membership_s11 0.000000000
membership_s12   membership_s12 0.000000000
membership_s14   membership_s14 0.000000000
membership_s16   membership_s16 0.000000000
membership_s17   membership_s17 0.000000000
membership_s18   membership_s18 0.000000000
membership_s20   membership_s20 0.000000000
membership_s22   membership_s22 0.000000000
membership_s24   membership_s24 0.000000000
membership_s25   membership_s25 0.000000000
membership_s26   membership_s26 0.000000000
membership_s28   membership_s28 0.000000000
membership_s31   membership_s31 0.000000000
membership_s32   membership_s32 0.000000000
membership_s33   membership_s33 0.000000000
membership_s37   membership_s37 0.000000000
pdi                         pdi 0.000000000
[1] "Dataset: low_targets Model RF, run: 5 of 10 2015-06-17 23:11:53"
     |      Out-of-bag   |
Tree |      MSE  %Var(y) |
   1 | 0.008889   159.68 |
   2 | 0.008926   160.33 |
   3 | 0.008709   156.45 |
   4 |  0.00831   149.28 |
   5 | 0.007884   141.62 |
   6 | 0.008104   145.57 |
   7 | 0.007892   141.77 |
   8 | 0.008096   145.43 |
   9 | 0.008083   145.19 |
  10 | 0.007808   140.25 |
  11 | 0.007375   132.48 |
  12 | 0.007363   132.27 |
  13 | 0.007314   131.38 |
  14 | 0.007206   129.45 |
  15 | 0.006986   125.50 |
  16 | 0.006893   123.83 |
  17 | 0.006889   123.76 |
  18 | 0.006848   123.01 |
  19 | 0.006854   123.13 |
  20 | 0.006793   122.02 |
  21 | 0.006821   122.52 |
  22 | 0.006766   121.54 |
  23 | 0.006709   120.52 |
  24 | 0.006701   120.38 |
  25 | 0.006703   120.41 |
  26 | 0.006688   120.13 |
  27 | 0.006697   120.31 |
  28 | 0.006658   119.61 |
  29 | 0.006669   119.80 |
  30 | 0.006672   119.85 |
  31 | 0.006647   119.40 |
  32 | 0.006649   119.44 |
  33 | 0.006616   118.84 |
  34 | 0.006612   118.78 |
  35 | 0.006575   118.11 |
  36 | 0.006544   117.54 |
  37 | 0.006547   117.60 |
  38 | 0.006542   117.52 |
  39 | 0.006513   117.00 |
  40 | 0.006499   116.74 |
  41 | 0.006491   116.60 |
  42 | 0.006477   116.35 |
  43 | 0.006439   115.66 |
  44 | 0.006438   115.65 |
  45 | 0.006431   115.53 |
  46 | 0.006391   114.81 |
  47 | 0.006386   114.72 |
  48 |  0.00639   114.78 |
  49 | 0.006383   114.66 |
  50 | 0.006381   114.63 |
  51 | 0.006368   114.38 |
  52 | 0.006355   114.16 |
  53 | 0.006368   114.39 |
  54 | 0.006382   114.64 |
  55 | 0.006379   114.59 |
  56 | 0.006373   114.47 |
  57 | 0.006362   114.29 |
  58 | 0.006342   113.93 |
  59 | 0.006341   113.91 |
  60 | 0.006332   113.74 |
  61 | 0.006314   113.41 |
  62 | 0.006306   113.28 |
  63 | 0.006299   113.16 |
  64 | 0.006294   113.07 |
  65 | 0.006281   112.83 |
  66 | 0.006274   112.70 |
  67 | 0.006281   112.82 |
  68 |  0.00629   112.99 |
  69 |  0.00629   112.98 |
  70 | 0.006284   112.89 |
  71 | 0.006283   112.86 |
  72 |  0.00627   112.64 |
  73 | 0.006263   112.50 |
  74 | 0.006251   112.28 |
  75 | 0.006245   112.18 |
  76 | 0.006236   112.02 |
  77 |  0.00624   112.09 |
  78 |  0.00624   112.10 |
  79 | 0.006243   112.14 |
  80 | 0.006242   112.13 |
  81 | 0.006241   112.10 |
  82 |  0.00624   112.09 |
  83 | 0.006237   112.03 |
  84 | 0.006237   112.03 |
  85 |  0.00623   111.91 |
  86 | 0.006223   111.78 |
  87 | 0.006215   111.65 |
  88 | 0.006214   111.63 |
  89 | 0.006211   111.58 |
  90 |  0.00619   111.19 |
  91 | 0.006198   111.34 |
  92 | 0.006189   111.17 |
  93 | 0.006193   111.24 |
  94 | 0.006186   111.12 |
  95 | 0.006187   111.13 |
  96 | 0.006182   111.05 |
  97 | 0.006182   111.05 |
  98 |  0.00618   111.01 |
  99 |  0.00618   111.01 |
 100 | 0.006173   110.88 |
[1] "Random Forest variable coefficients"
                      %IncMSE IncNodePurity
graph5           1.044187e-04  5.623957e-02
graph6           3.494771e-03  2.821035e-01
graph7           1.591126e-03  1.488842e-01
graph8           0.000000e+00  1.951564e-20
graph9           1.517734e-03  3.554025e-01
graph10          3.340894e-03  2.491115e-01
graph11          3.211025e-03  2.817852e-01
graph12          2.081760e-03  1.508190e-01
graph13          3.518478e-03  4.237921e-01
graph14          2.713175e-03  2.901949e-01
graph15          2.344203e-03  7.912253e-02
graph16          5.562118e-03  4.116104e-01
graph17          7.097447e-04  3.088990e-01
graph18          2.375656e-03  1.525387e-01
graph19          1.665688e-03  1.933195e-01
graph20          2.067875e-04  5.207146e-02
graph21          6.122735e-04  1.135159e-01
graph22          1.774711e-03  4.739035e-02
graph23          1.052604e-03  2.844606e-01
graph24          7.130935e-04  1.888218e-02
graph25          4.815547e-04  2.437705e-01
graph26          4.387889e-06  4.139731e-02
graph27          1.353245e-05  1.745000e-02
graph28          0.000000e+00  4.878910e-20
graph29          0.000000e+00  1.084202e-21
orbit0           4.760795e-04  6.269032e-02
orbit1           2.488524e-03  1.410083e-01
orbit2           9.104249e-05  5.189877e-02
orbit3          -8.650519e-06  8.333333e-03
orbit4           1.243024e-03  1.792092e-01
orbit5           2.485751e-04  1.460679e-01
orbit6           1.449455e-03  2.038017e-01
orbit7           2.174754e-05  3.161725e-02
orbit8           2.316063e-04  6.616878e-02
orbit9           1.341919e-03  1.115496e-01
orbit10          7.197074e-04  8.303573e-02
orbit11          2.283462e-05  3.157628e-02
orbit12          1.585550e-03  1.294079e-01
orbit13          0.000000e+00  2.222614e-20
orbit14          0.000000e+00  5.963112e-21
orbit15          1.048954e-03  3.475125e-01
orbit16          1.869023e-04  1.299788e-01
orbit17          6.065778e-03  1.824333e-01
orbit18          5.720408e-03  6.152217e-01
orbit19          5.156263e-03  2.567250e-01
orbit20          3.108809e-03  1.449988e-01
orbit21          4.901352e-04  1.583197e-02
orbit22          3.978296e-03  1.670409e-01
orbit23          0.000000e+00  1.279359e-19
orbit24          4.261569e-03  4.958642e-01
orbit25          1.450152e-04  3.470402e-02
orbit26          5.274549e-04  1.446983e-01
orbit27          2.353525e-03  3.267875e-01
orbit28          1.322288e-03  9.465441e-02
orbit29          7.914210e-04  1.252257e-01
orbit30          3.850152e-04  5.740050e-02
orbit31          2.900138e-03  1.849327e-01
orbit32          1.748022e-04  1.554501e-01
orbit33         -8.771930e-06  2.741176e-02
orbit34          2.653179e-03  2.704018e-01
orbit35          6.344332e-03  3.448012e-01
orbit36          1.661578e-03  3.529310e-01
orbit37          8.701337e-04  6.319949e-01
orbit38          6.978641e-05  6.095280e-02
orbit39          4.231229e-03  2.115174e-01
orbit40          1.296971e-03  1.102865e-01
orbit41          4.584428e-04  4.987179e-02
orbit42         -3.711310e-06  2.022657e-02
orbit43          2.753945e-03  1.666109e-01
orbit44          0.000000e+00  2.168404e-21
orbit45          1.591732e-03  2.563022e-01
orbit46          1.369861e-03  1.668536e-01
orbit47         -1.438574e-05  5.633495e-02
orbit48          3.713181e-04  2.846152e-01
orbit49          2.148349e-04  9.439629e-02
orbit50         -4.293272e-06  5.044925e-03
orbit51          5.214497e-04  5.104675e-02
orbit52         -1.311052e-05  4.460132e-02
orbit53          6.206856e-05  7.243546e-02
orbit54          4.497350e-03  9.740120e-02
orbit55          0.000000e+00  1.084202e-21
orbit56          1.237052e-03  1.722744e-01
orbit57          0.000000e+00  1.084202e-21
orbit58          0.000000e+00  4.878910e-21
orbit59          3.582729e-04  1.239914e-01
orbit60          6.510457e-04  2.135253e-02
orbit61          0.000000e+00  0.000000e+00
orbit62          3.783171e-04  2.623042e-01
orbit63          1.097388e-03  1.109269e-01
orbit64          2.210326e-05  6.917837e-02
orbit65          0.000000e+00  4.358493e-19
orbit66          0.000000e+00  4.336809e-21
orbit67          0.000000e+00  1.084202e-21
orbit68          1.400596e-05  2.527931e-02
orbit69          0.000000e+00  3.523657e-20
orbit70          0.000000e+00  4.391019e-20
orbit71          0.000000e+00  0.000000e+00
orbit72          0.000000e+00  0.000000e+00
AP               0.000000e+00  4.878910e-21
bet              8.228660e-04  2.663174e-01
ecc              6.131285e-04  9.363953e-02
eccrad           3.033984e-04  6.253842e-02
close            1.073178e-03  1.749612e-01
constraint       7.138381e-04  1.972520e-01
coreness         1.758517e-04  2.853567e-02
knn              3.238829e-03  3.063265e-01
hubscore         4.580141e-04  1.107929e-01
pagerank         2.640371e-03  6.027053e-01
trans            1.053984e-04  4.022255e-02
evcent           3.277845e-04  8.824000e-02
first            2.640795e-04  1.811168e-03
upto_second      2.074861e-03  1.364358e-01
upto_third       3.752305e-03  2.083553e-01
upto_fourth      2.720278e-03  2.720372e-01
upto_fifth       1.346348e-03  2.848617e-01
upto_sixth       2.261855e-03  4.037309e-01
second           5.811875e-04  8.009976e-02
third            3.748311e-03  2.637750e-01
fourth           2.660867e-03  7.510377e-01
fifth            1.685464e-03  5.236086e-01
sixth            2.463939e-03  3.815228e-01
ratio1           3.192269e-03  2.809006e-01
ratio2           3.886503e-03  5.962147e-01
ratio3           5.464004e-03  4.337847e-01
ratio4           3.063586e-03  5.155026e-01
ratio5           1.479154e-03  7.898793e-01
ratio6           2.647451e-03  3.487224e-01
selfinter        1.814557e-05  3.105792e-02
walktrap_vertex  2.996235e-04  1.436313e-01
bigcom1          1.881283e-04  4.074980e-02
bigcom2          0.000000e+00  0.000000e+00
bigcom3          0.000000e+00  6.125742e-20
bigcom4         -3.891977e-05  4.702352e-03
bigcom6          0.000000e+00  0.000000e+00
bigcom8          4.360286e-04  1.599397e-01
bigcom9          0.000000e+00  1.084202e-21
bigcom11         0.000000e+00  0.000000e+00
bigcom13         0.000000e+00  2.168404e-21
bigcom15         0.000000e+00  0.000000e+00
bigcom16         0.000000e+00  0.000000e+00
bigcom21         0.000000e+00  3.794708e-21
bigcom22        -1.673413e-05  5.687658e-02
bigcom24         0.000000e+00  0.000000e+00
bigcom26         0.000000e+00  0.000000e+00
bigcom28         0.000000e+00  2.168404e-21
bigcom30         0.000000e+00  1.843144e-20
bigcom31         0.000000e+00  0.000000e+00
bigcom32         0.000000e+00  0.000000e+00
bigcom33         0.000000e+00  0.000000e+00
bigcom34         0.000000e+00  0.000000e+00
bigcom36         0.000000e+00  0.000000e+00
bigcom37         0.000000e+00  0.000000e+00
bigcom38         0.000000e+00  0.000000e+00
bigcom39         0.000000e+00  0.000000e+00
bigcom40         1.238917e-04  4.153925e-02
bigcom43         0.000000e+00  5.421011e-22
bigcom44        -8.738872e-06  1.308709e-03
bigcom46         0.000000e+00  1.084202e-21
bigcom47         0.000000e+00  0.000000e+00
bigcom49         0.000000e+00  5.421011e-22
bigcom50         0.000000e+00  0.000000e+00
bigcom51         0.000000e+00  0.000000e+00
bigcom52         0.000000e+00  5.421011e-22
bigcom54         0.000000e+00  0.000000e+00
bigcom56         0.000000e+00  0.000000e+00
bigcom62         0.000000e+00  0.000000e+00
bigcom66         0.000000e+00  0.000000e+00
bigcom68         0.000000e+00  0.000000e+00
bigcom69         0.000000e+00  0.000000e+00
bigcom71         0.000000e+00  0.000000e+00
bigcom72         0.000000e+00  0.000000e+00
bigcom73         0.000000e+00  0.000000e+00
bigcom74         0.000000e+00  0.000000e+00
bigcom75         0.000000e+00  5.421011e-22
bigcom76         0.000000e+00  5.204170e-20
bigcom77         0.000000e+00  0.000000e+00
bigcom79         0.000000e+00  0.000000e+00
bigcom80         0.000000e+00  0.000000e+00
bigcom82         0.000000e+00  0.000000e+00
bigcom83         0.000000e+00  0.000000e+00
bigcom84         0.000000e+00  0.000000e+00
bigcom85         0.000000e+00  0.000000e+00
bigcom87         0.000000e+00  1.734723e-20
bigcom89         0.000000e+00  0.000000e+00
bigcom91         0.000000e+00  0.000000e+00
bigcom92         0.000000e+00  1.084202e-21
bigcom93         0.000000e+00  0.000000e+00
bigcom96         0.000000e+00  0.000000e+00
bigcom97         0.000000e+00  0.000000e+00
bigcom98         0.000000e+00  0.000000e+00
bigcom99         0.000000e+00  0.000000e+00
bigcom101        0.000000e+00  0.000000e+00
bigcom104        0.000000e+00  0.000000e+00
bigcom106        0.000000e+00  0.000000e+00
bigcom109        0.000000e+00  0.000000e+00
bigcom113        4.751809e-05  2.489690e-01
bigcom116        0.000000e+00  1.084202e-21
bigcom120        0.000000e+00  0.000000e+00
bigcom123        0.000000e+00  0.000000e+00
bigcom126        0.000000e+00  0.000000e+00
bigcom127        0.000000e+00  0.000000e+00
bigcom137        0.000000e+00  0.000000e+00
bigcom139        0.000000e+00  0.000000e+00
bigcom140        0.000000e+00  0.000000e+00
bigcom143        0.000000e+00  0.000000e+00
bigcom145        0.000000e+00  5.421011e-22
bigcom146        0.000000e+00  0.000000e+00
bigcom147        0.000000e+00  1.084202e-21
bigcom149        0.000000e+00  0.000000e+00
bigcom153        0.000000e+00  0.000000e+00
bigcom154        0.000000e+00  0.000000e+00
bigcom156        0.000000e+00  0.000000e+00
bigcom157        0.000000e+00  0.000000e+00
bigcom158        0.000000e+00  1.843144e-20
bigcom160        0.000000e+00  0.000000e+00
bigcom161        0.000000e+00  0.000000e+00
bigcom162        0.000000e+00  0.000000e+00
bigcom164        0.000000e+00  0.000000e+00
bigcom166        0.000000e+00  6.938894e-20
bigcom167        0.000000e+00  1.084202e-21
bigcom171        0.000000e+00  0.000000e+00
bigcom173        0.000000e+00  0.000000e+00
bigcom175        0.000000e+00  1.734723e-20
bigcom176        0.000000e+00  0.000000e+00
bigcom177        0.000000e+00  0.000000e+00
bigcom178        0.000000e+00  0.000000e+00
bigcom180        0.000000e+00  0.000000e+00
bigcom181        0.000000e+00  1.084202e-21
bigcom184        0.000000e+00  0.000000e+00
bigcom186        0.000000e+00  0.000000e+00
bigcom187        0.000000e+00  0.000000e+00
bigcom189        0.000000e+00  0.000000e+00
bigcom194        0.000000e+00  0.000000e+00
bigcom195        0.000000e+00  0.000000e+00
bigcom196        0.000000e+00  0.000000e+00
bigcom204        0.000000e+00  0.000000e+00
bigcom205        0.000000e+00  0.000000e+00
bigcom212        0.000000e+00  0.000000e+00
bigcom214        0.000000e+00  0.000000e+00
bigcom222        0.000000e+00  1.084202e-21
bigcom223        0.000000e+00  0.000000e+00
bigcom226        0.000000e+00  0.000000e+00
bigcom227        0.000000e+00  0.000000e+00
bigcom229        0.000000e+00  0.000000e+00
bigcom233        0.000000e+00  0.000000e+00
bigcom236        0.000000e+00  5.421011e-22
bigcom237        0.000000e+00  0.000000e+00
bigcom246        0.000000e+00  1.734723e-20
bigcom248        0.000000e+00  0.000000e+00
bigcom249        0.000000e+00  0.000000e+00
bigcom250        0.000000e+00  0.000000e+00
bigcom254        0.000000e+00  0.000000e+00
bigcom266        0.000000e+00  0.000000e+00
bigcom269        0.000000e+00  0.000000e+00
bigcom272        0.000000e+00  0.000000e+00
bigcom274        0.000000e+00  2.168404e-21
bigcom281        0.000000e+00  0.000000e+00
bigcom291        0.000000e+00  0.000000e+00
bigcom292        0.000000e+00  0.000000e+00
bigcom295        0.000000e+00  0.000000e+00
bigcom299        0.000000e+00  0.000000e+00
bigcom301        0.000000e+00  0.000000e+00
bigcom306        0.000000e+00  0.000000e+00
bigcom309        0.000000e+00  0.000000e+00
bigcom314        0.000000e+00  1.734723e-20
bigcom321        0.000000e+00  1.734723e-20
bigcom341        0.000000e+00  0.000000e+00
bigcom350        0.000000e+00  0.000000e+00
bigcom353        0.000000e+00  1.084202e-21
bigcom359        0.000000e+00  2.168404e-21
bigcom363        0.000000e+00  0.000000e+00
bigcom365        0.000000e+00  0.000000e+00
bigcom385        0.000000e+00  0.000000e+00
bigcom386        0.000000e+00  0.000000e+00
bigcom408        0.000000e+00  0.000000e+00
bigcom412        0.000000e+00  0.000000e+00
bigcom480        0.000000e+00  1.084202e-21
spin_vertex      3.043408e-04  2.021250e-01
membership_s1    5.997923e-05  6.177296e-02
membership_s3    0.000000e+00  8.673617e-21
membership_s4    1.134130e-04  6.954463e-02
membership_s5   -7.372799e-06  5.132518e-02
membership_s6    1.810549e-04  1.412206e-01
membership_s7    5.699577e-05  4.486564e-02
membership_s8    0.000000e+00  0.000000e+00
membership_s9    0.000000e+00  3.252607e-21
membership_s11   0.000000e+00  1.084202e-21
membership_s12   0.000000e+00  0.000000e+00
membership_s14   0.000000e+00  0.000000e+00
membership_s15   1.268964e-05  6.360904e-02
membership_s16   0.000000e+00  0.000000e+00
membership_s17   0.000000e+00  1.084202e-21
membership_s18   0.000000e+00  4.336809e-21
membership_s20   0.000000e+00  0.000000e+00
membership_s21   1.258366e-05  1.751985e-01
membership_s22   0.000000e+00  1.084202e-21
membership_s24   0.000000e+00  6.505213e-21
membership_s25   0.000000e+00  2.710505e-21
membership_s26   0.000000e+00  0.000000e+00
membership_s27  -6.187673e-06  2.940944e-02
membership_s28   0.000000e+00  1.084202e-21
membership_s30   3.291297e-05  9.270742e-02
membership_s31   0.000000e+00  6.234162e-21
membership_s32   0.000000e+00  5.366801e-20
membership_s33   0.000000e+00  1.084202e-21
membership_s36   8.855369e-05  8.092910e-02
membership_s37   0.000000e+00  1.084202e-21
V1               2.974759e-03  7.426261e-01
V2               3.373165e-03  1.004923e+00
pdi              0.000000e+00  8.131516e-21
adhesion         1.854918e-03  4.545657e-01
cohesion         1.092211e-03  2.277977e-01
inner            6.912099e-04  3.696592e-01
outer            1.393909e-03  7.714097e-01
ioratio          1.203746e-03  2.297582e-01
comsize          7.050362e-04  9.150455e-01
[1] "Dataset: low_targets Model GLM, run: 5 of 10 2015-06-17 23:13:04"
[1] "glmnet variable coefficients"
                     [,1]          [,2]
(Intercept)     -5.179695 -1.737695e+01
graph0           0.000000 -1.924909e-01
graph1           0.000000  3.004278e-05
graph2           0.000000  8.446706e-02
graph3           0.000000  0.000000e+00
graph4           0.000000  1.952363e-07
graph5           0.000000 -6.644883e-03
graph6           0.000000 -3.657038e-04
graph7           0.000000  1.544053e-03
graph8           0.000000 -6.770838e-01
graph9           0.000000 -3.984578e-07
graph10          0.000000 -5.613181e-09
graph11          0.000000  7.775522e-10
graph12          0.000000 -1.592535e-07
graph13          0.000000  0.000000e+00
graph14          0.000000  0.000000e+00
graph15          0.000000  2.423079e-04
graph16          0.000000  3.052764e-06
graph17          0.000000  6.249074e-07
graph18          0.000000 -2.860391e-04
graph19          0.000000 -1.283000e-05
graph20          0.000000 -9.842042e-05
graph21          0.000000 -4.817998e-04
graph22          0.000000 -6.070060e-04
graph23          0.000000  1.888572e-04
graph24          0.000000  8.703961e-04
graph25          0.000000  8.372688e-05
graph26          0.000000 -7.273486e-03
graph27          0.000000 -1.562255e-02
graph28          0.000000  0.000000e+00
graph29          0.000000  0.000000e+00
orbit0           0.000000 -1.676228e-01
orbit1           0.000000  3.518125e-05
orbit2           0.000000 -9.730309e-02
orbit3           0.000000  9.360981e-02
orbit4           0.000000  0.000000e+00
orbit5           0.000000  3.067172e-04
orbit6           0.000000  1.147443e-07
orbit7           0.000000  7.011380e-03
orbit8           0.000000 -7.908554e-03
orbit9           0.000000 -4.157008e-04
orbit10          0.000000 -7.805896e-04
orbit11          0.000000  5.853838e-01
orbit12          0.000000  2.125561e-03
orbit13          0.000000 -6.321093e-01
orbit14          0.000000 -6.670136e-01
orbit15          0.000000 -9.372440e-07
orbit16          0.000000  2.655562e-05
orbit17          0.000000  1.062740e-06
orbit18          0.000000 -9.685366e-09
orbit19          0.000000 -3.150478e-09
orbit20          0.000000 -2.491986e-08
orbit21          0.000000 -4.375318e-04
orbit22          0.000000  8.169735e-10
orbit23          0.000000  3.455644e-01
orbit24          0.000000 -1.555778e-06
orbit25          0.000000  1.392205e-06
orbit26          0.000000  2.862269e-06
orbit27          0.000000 -5.582292e-05
orbit28          0.000000  9.336717e-05
orbit29          0.000000  1.096845e-04
orbit30          0.000000 -1.614919e-03
orbit31          0.000000 -4.105061e-09
orbit32          0.000000  1.036956e-06
orbit33          0.000000 -5.415892e-01
orbit34          0.000000  2.115927e-04
orbit35          0.000000  2.323370e-06
orbit36          0.000000  4.941733e-04
orbit37          0.000000  1.197179e-05
orbit38          0.000000  8.243467e-03
orbit39          0.000000  1.048500e-05
orbit40          0.000000 -1.394512e-06
orbit41          0.000000 -7.035719e-03
orbit42          0.000000  8.097341e-01
orbit43          0.000000 -3.321567e-04
orbit44          0.000000 -2.633771e+00
orbit45          0.000000 -7.919433e-05
orbit46          0.000000  1.840074e-04
orbit47          0.000000  2.426129e-02
orbit48          0.000000  4.324723e-04
orbit49          0.000000 -9.259765e-05
orbit50          0.000000 -1.105640e-02
orbit51          0.000000 -2.080786e-03
orbit52          0.000000 -6.611403e-05
orbit53          0.000000 -4.570939e-03
orbit54          0.000000 -5.961454e-04
orbit55          0.000000 -3.089925e+00
orbit56          0.000000  3.184907e-04
orbit57          0.000000 -4.662863e-04
orbit58          0.000000 -1.239753e+00
orbit59          0.000000  6.781481e-04
orbit60          0.000000  3.799003e-02
orbit61          0.000000 -1.447365e+00
orbit62          0.000000  8.890174e-03
orbit63          0.000000 -5.859946e-03
orbit64          0.000000 -6.584945e-02
orbit65          0.000000 -8.325997e-03
orbit66          0.000000 -5.929526e-03
orbit67          0.000000 -1.273237e+00
orbit68          0.000000 -1.329413e-02
orbit69          0.000000 -1.264684e+00
orbit70          0.000000  0.000000e+00
orbit71          0.000000  0.000000e+00
orbit72          0.000000  0.000000e+00
AP               0.000000 -1.846382e+00
bet              0.000000  2.783094e-06
ecc              0.000000  5.540430e-01
eccrad           0.000000  3.255184e+00
close            0.000000  6.321444e+00
constraint       0.000000 -2.415959e+00
coreness         0.000000 -6.752584e-01
knn              0.000000  5.110020e-04
hubscore         0.000000 -2.364088e+01
pagerank         0.000000  0.000000e+00
trans            0.000000  3.248165e-01
evcent           0.000000 -2.295759e+01
first            0.000000 -1.668147e-01
upto_second      0.000000  5.039014e-05
upto_third       0.000000  1.385609e-04
upto_fourth      0.000000  2.764747e-05
upto_fifth       0.000000  3.719746e-04
upto_sixth       0.000000  6.551760e-05
second           0.000000  3.894060e-05
third            0.000000  1.933508e-04
fourth           0.000000 -8.711689e-05
fifth            0.000000  0.000000e+00
sixth            0.000000 -4.551418e-04
ratio1           0.000000  5.469784e-04
ratio2           0.000000 -5.030347e-03
ratio3           0.000000 -2.148684e-02
ratio4           0.000000 -2.536595e-03
ratio5           0.000000  0.000000e+00
ratio6           0.000000  5.780683e-04
selfinter        0.000000  1.126830e+00
walktrap_vertex  0.000000 -1.439951e+00
bigcom1          0.000000  3.236093e-01
bigcom2          0.000000 -8.207455e-02
bigcom3          0.000000 -9.236656e-01
bigcom4          0.000000  1.446157e+00
bigcom6          0.000000 -2.874414e-01
bigcom8          0.000000  2.253342e+00
bigcom9          0.000000 -1.571045e-01
bigcom11         0.000000  0.000000e+00
bigcom13         0.000000  0.000000e+00
bigcom15         0.000000  0.000000e+00
bigcom16         0.000000  0.000000e+00
bigcom21         0.000000 -7.379597e-02
bigcom22         0.000000  1.859006e+00
bigcom24         0.000000 -1.667680e-01
bigcom26         0.000000 -7.686348e-01
bigcom28         0.000000 -9.041140e-01
bigcom30         0.000000 -3.054466e-01
bigcom31         0.000000 -6.495092e-01
bigcom32         0.000000 -4.758933e-02
bigcom33         0.000000 -1.992446e+00
bigcom34         0.000000 -4.191532e-02
bigcom36         0.000000 -8.336443e-02
bigcom37         0.000000  0.000000e+00
bigcom38         0.000000 -6.719356e-01
bigcom39         0.000000  0.000000e+00
bigcom40         0.000000  1.138324e+00
bigcom43         0.000000 -4.428119e-01
bigcom44         0.000000  1.818613e+00
bigcom46         0.000000 -1.839473e-01
bigcom47         0.000000  0.000000e+00
bigcom49         0.000000 -6.630750e-01
bigcom50         0.000000 -1.424186e-01
bigcom51         0.000000  0.000000e+00
bigcom52         0.000000 -3.961300e-01
bigcom54         0.000000 -7.284973e-02
bigcom56         0.000000 -4.003445e-01
bigcom62         0.000000  0.000000e+00
bigcom66         0.000000  0.000000e+00
bigcom68         0.000000  0.000000e+00
bigcom69         0.000000  0.000000e+00
bigcom71         0.000000 -6.433535e-01
bigcom72         0.000000 -3.995483e-01
bigcom73         0.000000  0.000000e+00
bigcom74         0.000000 -2.075122e-01
bigcom75         0.000000  0.000000e+00
bigcom76         0.000000  0.000000e+00
bigcom77         0.000000 -2.144450e-01
bigcom79         0.000000 -6.996190e-02
bigcom80         0.000000 -3.034235e-03
bigcom82         0.000000 -8.488413e-01
bigcom83         0.000000  0.000000e+00
bigcom84         0.000000  0.000000e+00
bigcom85         0.000000 -4.740006e-01
bigcom87         0.000000  0.000000e+00
bigcom89         0.000000 -7.303797e-02
bigcom91         0.000000  0.000000e+00
bigcom92         0.000000  0.000000e+00
bigcom93         0.000000  0.000000e+00
bigcom96         0.000000  0.000000e+00
bigcom97         0.000000 -2.039326e+00
bigcom98         0.000000  0.000000e+00
bigcom99         0.000000 -3.503343e-01
bigcom101        0.000000  0.000000e+00
bigcom104        0.000000 -6.691710e-02
bigcom106        0.000000  0.000000e+00
bigcom109        0.000000 -4.179387e-02
bigcom113        0.000000  3.929709e+00
bigcom116        0.000000 -5.385092e-02
bigcom120        0.000000  0.000000e+00
bigcom123        0.000000 -9.607408e-01
bigcom126        0.000000  0.000000e+00
bigcom127        0.000000  0.000000e+00
bigcom137        0.000000  0.000000e+00
bigcom139        0.000000 -2.157720e-03
bigcom140        0.000000 -1.575032e-03
bigcom143        0.000000  0.000000e+00
bigcom145        0.000000 -1.963096e+00
bigcom146        0.000000 -7.436923e-02
bigcom147        0.000000 -3.067471e-01
bigcom149        0.000000  0.000000e+00
bigcom153        0.000000  0.000000e+00
bigcom154        0.000000 -2.403839e-01
bigcom156        0.000000  0.000000e+00
bigcom157        0.000000  0.000000e+00
bigcom158        0.000000 -2.962561e-01
bigcom160        0.000000 -5.765066e-02
bigcom161        0.000000 -4.913176e-01
bigcom162        0.000000 -2.100951e-01
bigcom164        0.000000 -3.082239e-01
bigcom166        0.000000 -1.230923e+00
bigcom167        0.000000 -2.473815e-01
bigcom171        0.000000  0.000000e+00
bigcom173        0.000000  0.000000e+00
bigcom175        0.000000  0.000000e+00
bigcom176        0.000000 -3.681210e-01
bigcom177        0.000000 -7.713057e-01
bigcom178        0.000000 -6.078488e-02
bigcom180        0.000000  0.000000e+00
bigcom181        0.000000  0.000000e+00
bigcom184        0.000000 -2.774963e-02
bigcom186        0.000000  0.000000e+00
bigcom187        0.000000  0.000000e+00
bigcom189        0.000000  0.000000e+00
bigcom194        0.000000 -4.271799e-01
bigcom195        0.000000  0.000000e+00
bigcom196        0.000000  0.000000e+00
bigcom204        0.000000 -1.167344e-01
bigcom205        0.000000  0.000000e+00
bigcom212        0.000000 -5.069599e-01
bigcom214        0.000000 -2.067154e-01
bigcom222        0.000000 -1.302371e-01
bigcom223        0.000000  0.000000e+00
bigcom226        0.000000 -1.234884e-01
bigcom227        0.000000 -2.774505e-02
bigcom229        0.000000 -3.622416e-01
bigcom233        0.000000  0.000000e+00
bigcom236        0.000000  0.000000e+00
bigcom237        0.000000  0.000000e+00
bigcom246        0.000000  0.000000e+00
bigcom248        0.000000 -2.013511e-01
bigcom249        0.000000  0.000000e+00
bigcom250        0.000000 -8.980700e-02
bigcom254        0.000000  0.000000e+00
bigcom266        0.000000  0.000000e+00
bigcom269        0.000000 -4.071003e-01
bigcom272        0.000000  0.000000e+00
bigcom274        0.000000 -4.268936e-01
bigcom281        0.000000  0.000000e+00
bigcom291        0.000000  0.000000e+00
bigcom292        0.000000 -1.249628e-01
bigcom295        0.000000  0.000000e+00
bigcom299        0.000000  0.000000e+00
bigcom301        0.000000  0.000000e+00
bigcom306        0.000000 -3.678011e-01
bigcom309        0.000000 -1.267026e-02
bigcom314        0.000000  0.000000e+00
bigcom321        0.000000  0.000000e+00
bigcom341        0.000000  0.000000e+00
bigcom350        0.000000  0.000000e+00
bigcom353        0.000000 -7.430696e-01
bigcom359        0.000000  0.000000e+00
bigcom363        0.000000  0.000000e+00
bigcom365        0.000000  0.000000e+00
bigcom385        0.000000 -7.220083e-01
bigcom386        0.000000  0.000000e+00
bigcom408        0.000000  0.000000e+00
bigcom412        0.000000 -4.575026e-01
bigcom480        0.000000 -4.316742e-01
spin_vertex      0.000000  5.249011e-01
membership_s1    0.000000 -1.444467e+00
membership_s3    0.000000 -2.332564e+00
membership_s4    0.000000 -8.065763e-01
membership_s5    0.000000 -1.167057e+00
membership_s6    0.000000 -1.428392e+00
membership_s7    0.000000 -7.323458e-01
membership_s8    0.000000 -1.756813e+00
membership_s9    0.000000 -1.930806e+00
membership_s11   0.000000 -2.081794e+00
membership_s12   0.000000 -1.357895e+00
membership_s14   0.000000 -1.223126e+00
membership_s15   0.000000 -7.662153e-01
membership_s16   0.000000 -1.715536e+00
membership_s17   0.000000 -1.839698e+00
membership_s18   0.000000 -2.649733e+00
membership_s20   0.000000 -1.714118e+00
membership_s21   0.000000 -7.758397e-01
membership_s22   0.000000 -2.607483e+00
membership_s24   0.000000 -2.356025e+00
membership_s25   0.000000 -2.088619e+00
membership_s26   0.000000 -2.469983e+00
membership_s27   0.000000 -1.211593e+00
membership_s28   0.000000 -2.189070e+00
membership_s30   0.000000 -7.769732e-01
membership_s31   0.000000 -3.107354e+00
membership_s32   0.000000 -3.273279e+00
membership_s33   0.000000 -2.227995e+00
membership_s36   0.000000 -1.089942e+00
membership_s37   0.000000 -2.644082e+00
V1               0.000000 -4.288196e-01
V2               0.000000 -2.107132e+00
pdi              0.000000 -2.667317e+03
adhesion         0.000000 -2.780703e-05
cohesion         0.000000  1.922959e-05
inner            0.000000  1.636688e-05
outer            0.000000  3.539228e-05
ioratio          0.000000 -7.503246e-01
comsize          0.000000 -1.699303e-04
[1] "Dataset: low_targets Model GBM, run: 6 of 10 2015-06-17 23:14:34"
Iter   TrainDeviance   ValidDeviance   StepSize   Improve
     1        0.0715            -nan     0.0100   -0.0000
     2        0.0708            -nan     0.0100   -0.0001
     3        0.0700            -nan     0.0100   -0.0001
     4        0.0688            -nan     0.0100   -0.0000
     5        0.0680            -nan     0.0100   -0.0000
     6        0.0673            -nan     0.0100   -0.0000
     7        0.0667            -nan     0.0100   -0.0001
     8        0.0658            -nan     0.0100   -0.0000
     9        0.0650            -nan     0.0100    0.0000
    10        0.0642            -nan     0.0100   -0.0001
    20        0.0577            -nan     0.0100   -0.0000
    40        0.0497            -nan     0.0100   -0.0000
    49        0.0470            -nan     0.0100   -0.0000

[1] "GBM variable coefficients"
                            var    rel.inf
outer                     outer 7.81610944
ratio2                   ratio2 5.97851244
pagerank               pagerank 5.02098123
orbit18                 orbit18 4.78660609
V1                           V1 3.77670594
ratio5                   ratio5 3.47678135
fourth                   fourth 3.46703963
upto_sixth           upto_sixth 3.28024269
graph13                 graph13 3.01373754
bet                         bet 2.54585051
V2                           V2 2.49760808
orbit36                 orbit36 2.25553548
fifth                     fifth 2.04811791
graph16                 graph16 1.91764903
spin_vertex         spin_vertex 1.90263076
orbit37                 orbit37 1.59282072
orbit63                 orbit63 1.58115229
adhesion               adhesion 1.54421064
graph3                   graph3 1.40411633
orbit46                 orbit46 1.35889760
orbit33                 orbit33 1.27937177
ioratio                 ioratio 1.24827445
orbit45                 orbit45 1.22172112
knn                         knn 1.12467630
graph23                 graph23 1.09936963
graph7                   graph7 1.08693239
upto_fourth         upto_fourth 1.01398066
orbit1                   orbit1 0.95991052
ratio6                   ratio6 0.92420545
graph4                   graph4 0.86622816
ratio4                   ratio4 0.85575681
graph9                   graph9 0.85074415
comsize                 comsize 0.81886738
bigcom8                 bigcom8 0.79879941
inner                     inner 0.79742806
graph19                 graph19 0.79384346
cohesion               cohesion 0.74491418
orbit31                 orbit31 0.74464775
hubscore               hubscore 0.73329978
orbit17                 orbit17 0.72031416
constraint           constraint 0.71521029
close                     close 0.70404738
orbit16                 orbit16 0.69303895
graph10                 graph10 0.69157991
orbit48                 orbit48 0.68528325
ratio1                   ratio1 0.68188907
graph18                 graph18 0.65450575
membership_s4     membership_s4 0.63066928
orbit20                 orbit20 0.60801169
graph5                   graph5 0.60790099
graph1                   graph1 0.57486038
bigcom22               bigcom22 0.53795172
orbit35                 orbit35 0.53569128
membership_s28   membership_s28 0.49631406
upto_third           upto_third 0.48363067
graph6                   graph6 0.48176610
graph17                 graph17 0.46071111
orbit30                 orbit30 0.45945702
orbit21                 orbit21 0.45404897
orbit60                 orbit60 0.38994686
orbit27                 orbit27 0.38575385
orbit53                 orbit53 0.37391480
orbit9                   orbit9 0.36262537
membership_s27   membership_s27 0.35483597
ratio3                   ratio3 0.34451128
graph24                 graph24 0.34114690
graph25                 graph25 0.34009367
orbit39                 orbit39 0.32331293
orbit62                 orbit62 0.30776113
orbit59                 orbit59 0.29667832
orbit52                 orbit52 0.28885160
ecc                         ecc 0.28409618
orbit28                 orbit28 0.26933606
graph20                 graph20 0.26930709
membership_s15   membership_s15 0.25828713
graph12                 graph12 0.25755400
walktrap_vertex walktrap_vertex 0.24602013
graph0                   graph0 0.24002710
graph27                 graph27 0.21806424
orbit44                 orbit44 0.21039560
trans                     trans 0.20980806
orbit19                 orbit19 0.20577979
orbit26                 orbit26 0.16477907
graph15                 graph15 0.16468885
membership_s30   membership_s30 0.15762994
orbit47                 orbit47 0.15514321
orbit4                   orbit4 0.15439214
upto_fifth           upto_fifth 0.13894275
graph14                 graph14 0.11072733
orbit5                   orbit5 0.10953862
sixth                     sixth 0.10887525
graph26                 graph26 0.10076329
orbit51                 orbit51 0.09847291
bigcom1                 bigcom1 0.09823961
orbit56                 orbit56 0.08792703
coreness               coreness 0.08677392
graph22                 graph22 0.08545950
membership_s36   membership_s36 0.08047131
graph21                 graph21 0.06568430
orbit38                 orbit38 0.05949203
orbit42                 orbit42 0.05464215
membership_s6     membership_s6 0.03408954
graph2                   graph2 0.00000000
graph8                   graph8 0.00000000
graph11                 graph11 0.00000000
graph28                 graph28 0.00000000
graph29                 graph29 0.00000000
orbit0                   orbit0 0.00000000
orbit2                   orbit2 0.00000000
orbit3                   orbit3 0.00000000
orbit6                   orbit6 0.00000000
orbit7                   orbit7 0.00000000
orbit8                   orbit8 0.00000000
orbit10                 orbit10 0.00000000
orbit11                 orbit11 0.00000000
orbit12                 orbit12 0.00000000
orbit13                 orbit13 0.00000000
orbit14                 orbit14 0.00000000
orbit15                 orbit15 0.00000000
orbit22                 orbit22 0.00000000
orbit23                 orbit23 0.00000000
orbit24                 orbit24 0.00000000
orbit25                 orbit25 0.00000000
orbit29                 orbit29 0.00000000
orbit32                 orbit32 0.00000000
orbit34                 orbit34 0.00000000
orbit40                 orbit40 0.00000000
orbit41                 orbit41 0.00000000
orbit43                 orbit43 0.00000000
orbit49                 orbit49 0.00000000
orbit50                 orbit50 0.00000000
orbit54                 orbit54 0.00000000
orbit55                 orbit55 0.00000000
orbit57                 orbit57 0.00000000
orbit58                 orbit58 0.00000000
orbit61                 orbit61 0.00000000
orbit64                 orbit64 0.00000000
orbit65                 orbit65 0.00000000
orbit66                 orbit66 0.00000000
orbit67                 orbit67 0.00000000
orbit68                 orbit68 0.00000000
orbit69                 orbit69 0.00000000
orbit70                 orbit70 0.00000000
orbit71                 orbit71 0.00000000
orbit72                 orbit72 0.00000000
AP                           AP 0.00000000
eccrad                   eccrad 0.00000000
evcent                   evcent 0.00000000
first                     first 0.00000000
upto_second         upto_second 0.00000000
second                   second 0.00000000
third                     third 0.00000000
selfinter             selfinter 0.00000000
bigcom2                 bigcom2 0.00000000
bigcom3                 bigcom3 0.00000000
bigcom4                 bigcom4 0.00000000
bigcom6                 bigcom6 0.00000000
bigcom9                 bigcom9 0.00000000
bigcom11               bigcom11 0.00000000
bigcom13               bigcom13 0.00000000
bigcom15               bigcom15 0.00000000
bigcom16               bigcom16 0.00000000
bigcom21               bigcom21 0.00000000
bigcom24               bigcom24 0.00000000
bigcom26               bigcom26 0.00000000
bigcom28               bigcom28 0.00000000
bigcom30               bigcom30 0.00000000
bigcom31               bigcom31 0.00000000
bigcom32               bigcom32 0.00000000
bigcom33               bigcom33 0.00000000
bigcom34               bigcom34 0.00000000
bigcom36               bigcom36 0.00000000
bigcom37               bigcom37 0.00000000
bigcom38               bigcom38 0.00000000
bigcom39               bigcom39 0.00000000
bigcom40               bigcom40 0.00000000
bigcom43               bigcom43 0.00000000
bigcom44               bigcom44 0.00000000
bigcom46               bigcom46 0.00000000
bigcom47               bigcom47 0.00000000
bigcom49               bigcom49 0.00000000
bigcom50               bigcom50 0.00000000
bigcom51               bigcom51 0.00000000
bigcom52               bigcom52 0.00000000
bigcom54               bigcom54 0.00000000
bigcom56               bigcom56 0.00000000
bigcom62               bigcom62 0.00000000
bigcom66               bigcom66 0.00000000
bigcom68               bigcom68 0.00000000
bigcom69               bigcom69 0.00000000
bigcom71               bigcom71 0.00000000
bigcom72               bigcom72 0.00000000
bigcom73               bigcom73 0.00000000
bigcom74               bigcom74 0.00000000
bigcom75               bigcom75 0.00000000
bigcom76               bigcom76 0.00000000
bigcom77               bigcom77 0.00000000
bigcom79               bigcom79 0.00000000
bigcom80               bigcom80 0.00000000
bigcom82               bigcom82 0.00000000
bigcom83               bigcom83 0.00000000
bigcom84               bigcom84 0.00000000
bigcom85               bigcom85 0.00000000
bigcom87               bigcom87 0.00000000
bigcom89               bigcom89 0.00000000
bigcom91               bigcom91 0.00000000
bigcom92               bigcom92 0.00000000
bigcom93               bigcom93 0.00000000
bigcom96               bigcom96 0.00000000
bigcom97               bigcom97 0.00000000
bigcom98               bigcom98 0.00000000
bigcom99               bigcom99 0.00000000
bigcom101             bigcom101 0.00000000
bigcom104             bigcom104 0.00000000
bigcom106             bigcom106 0.00000000
bigcom109             bigcom109 0.00000000
bigcom113             bigcom113 0.00000000
bigcom116             bigcom116 0.00000000
bigcom120             bigcom120 0.00000000
bigcom123             bigcom123 0.00000000
bigcom126             bigcom126 0.00000000
bigcom127             bigcom127 0.00000000
bigcom137             bigcom137 0.00000000
bigcom139             bigcom139 0.00000000
bigcom140             bigcom140 0.00000000
bigcom143             bigcom143 0.00000000
bigcom145             bigcom145 0.00000000
bigcom146             bigcom146 0.00000000
bigcom147             bigcom147 0.00000000
bigcom149             bigcom149 0.00000000
bigcom153             bigcom153 0.00000000
bigcom154             bigcom154 0.00000000
bigcom156             bigcom156 0.00000000
bigcom157             bigcom157 0.00000000
bigcom158             bigcom158 0.00000000
bigcom160             bigcom160 0.00000000
bigcom161             bigcom161 0.00000000
bigcom162             bigcom162 0.00000000
bigcom164             bigcom164 0.00000000
bigcom166             bigcom166 0.00000000
bigcom167             bigcom167 0.00000000
bigcom171             bigcom171 0.00000000
bigcom173             bigcom173 0.00000000
bigcom175             bigcom175 0.00000000
bigcom176             bigcom176 0.00000000
bigcom177             bigcom177 0.00000000
bigcom178             bigcom178 0.00000000
bigcom180             bigcom180 0.00000000
bigcom181             bigcom181 0.00000000
bigcom184             bigcom184 0.00000000
bigcom186             bigcom186 0.00000000
bigcom187             bigcom187 0.00000000
bigcom189             bigcom189 0.00000000
bigcom194             bigcom194 0.00000000
bigcom195             bigcom195 0.00000000
bigcom196             bigcom196 0.00000000
bigcom204             bigcom204 0.00000000
bigcom205             bigcom205 0.00000000
bigcom212             bigcom212 0.00000000
bigcom214             bigcom214 0.00000000
bigcom222             bigcom222 0.00000000
bigcom223             bigcom223 0.00000000
bigcom226             bigcom226 0.00000000
bigcom227             bigcom227 0.00000000
bigcom229             bigcom229 0.00000000
bigcom233             bigcom233 0.00000000
bigcom236             bigcom236 0.00000000
bigcom237             bigcom237 0.00000000
bigcom246             bigcom246 0.00000000
bigcom248             bigcom248 0.00000000
bigcom249             bigcom249 0.00000000
bigcom250             bigcom250 0.00000000
bigcom254             bigcom254 0.00000000
bigcom266             bigcom266 0.00000000
bigcom269             bigcom269 0.00000000
bigcom272             bigcom272 0.00000000
bigcom274             bigcom274 0.00000000
bigcom281             bigcom281 0.00000000
bigcom291             bigcom291 0.00000000
bigcom292             bigcom292 0.00000000
bigcom295             bigcom295 0.00000000
bigcom299             bigcom299 0.00000000
bigcom301             bigcom301 0.00000000
bigcom306             bigcom306 0.00000000
bigcom309             bigcom309 0.00000000
bigcom314             bigcom314 0.00000000
bigcom321             bigcom321 0.00000000
bigcom341             bigcom341 0.00000000
bigcom350             bigcom350 0.00000000
bigcom353             bigcom353 0.00000000
bigcom359             bigcom359 0.00000000
bigcom363             bigcom363 0.00000000
bigcom365             bigcom365 0.00000000
bigcom385             bigcom385 0.00000000
bigcom386             bigcom386 0.00000000
bigcom408             bigcom408 0.00000000
bigcom412             bigcom412 0.00000000
bigcom480             bigcom480 0.00000000
membership_s1     membership_s1 0.00000000
membership_s3     membership_s3 0.00000000
membership_s5     membership_s5 0.00000000
membership_s7     membership_s7 0.00000000
membership_s8     membership_s8 0.00000000
membership_s9     membership_s9 0.00000000
membership_s11   membership_s11 0.00000000
membership_s12   membership_s12 0.00000000
membership_s14   membership_s14 0.00000000
membership_s16   membership_s16 0.00000000
membership_s17   membership_s17 0.00000000
membership_s18   membership_s18 0.00000000
membership_s20   membership_s20 0.00000000
membership_s21   membership_s21 0.00000000
membership_s22   membership_s22 0.00000000
membership_s24   membership_s24 0.00000000
membership_s25   membership_s25 0.00000000
membership_s26   membership_s26 0.00000000
membership_s31   membership_s31 0.00000000
membership_s32   membership_s32 0.00000000
membership_s33   membership_s33 0.00000000
membership_s37   membership_s37 0.00000000
pdi                         pdi 0.00000000
[1] "Dataset: low_targets Model RF, run: 6 of 10 2015-06-17 23:15:00"
     |      Out-of-bag   |
Tree |      MSE  %Var(y) |
   1 |  0.01436   245.88 |
   2 |  0.01216   208.31 |
   3 |  0.01006   172.27 |
   4 | 0.009716   166.39 |
   5 | 0.009325   159.69 |
   6 | 0.009292   159.12 |
   7 | 0.008916   152.68 |
   8 | 0.008665   148.38 |
   9 | 0.008459   144.86 |
  10 | 0.008291   141.99 |
  11 | 0.007998   136.97 |
  12 | 0.007816   133.85 |
  13 | 0.007689   131.68 |
  14 | 0.007614   130.40 |
  15 | 0.007652   131.04 |
  16 | 0.007655   131.09 |
  17 | 0.007553   129.35 |
  18 | 0.007384   126.46 |
  19 |   0.0073   125.01 |
  20 | 0.007272   124.54 |
  21 | 0.007215   123.55 |
  22 | 0.007181   122.97 |
  23 | 0.007087   121.36 |
  24 | 0.007064   120.98 |
  25 | 0.007049   120.71 |
  26 | 0.007023   120.27 |
  27 | 0.006985   119.62 |
  28 | 0.006948   118.99 |
  29 | 0.006895   118.07 |
  30 | 0.006879   117.80 |
  31 | 0.006866   117.57 |
  32 |  0.00682   116.79 |
  33 | 0.006818   116.75 |
  34 |  0.00675   115.60 |
  35 | 0.006723   115.13 |
  36 | 0.006712   114.95 |
  37 | 0.006712   114.94 |
  38 | 0.006697   114.68 |
  39 | 0.006688   114.53 |
  40 | 0.006659   114.03 |
  41 |  0.00667   114.22 |
  42 | 0.006663   114.10 |
  43 | 0.006669   114.21 |
  44 | 0.006664   114.12 |
  45 | 0.006671   114.23 |
  46 | 0.006652   113.91 |
  47 | 0.006646   113.82 |
  48 | 0.006624   113.44 |
  49 | 0.006638   113.67 |
  50 | 0.006635   113.62 |
  51 | 0.006623   113.41 |
  52 | 0.006606   113.13 |
  53 | 0.006597   112.97 |
  54 | 0.006584   112.76 |
  55 | 0.006565   112.42 |
  56 | 0.006553   112.21 |
  57 | 0.006547   112.12 |
  58 | 0.006555   112.26 |
  59 | 0.006539   111.98 |
  60 | 0.006532   111.87 |
  61 | 0.006507   111.43 |
  62 | 0.006508   111.45 |
  63 | 0.006494   111.22 |
  64 | 0.006497   111.26 |
  65 | 0.006488   111.11 |
  66 | 0.006486   111.07 |
  67 | 0.006489   111.12 |
  68 | 0.006494   111.20 |
  69 |  0.00649   111.14 |
  70 | 0.006481   110.99 |
  71 |  0.00648   110.97 |
  72 | 0.006469   110.78 |
  73 | 0.006465   110.71 |
  74 | 0.006469   110.79 |
  75 | 0.006466   110.74 |
  76 | 0.006468   110.77 |
  77 | 0.006472   110.84 |
  78 | 0.006475   110.88 |
  79 | 0.006479   110.96 |
  80 | 0.006474   110.86 |
  81 |  0.00647   110.80 |
  82 | 0.006472   110.84 |
  83 | 0.006475   110.89 |
  84 | 0.006472   110.83 |
  85 | 0.006465   110.71 |
  86 | 0.006467   110.74 |
  87 | 0.006468   110.76 |
  88 |  0.00647   110.79 |
  89 | 0.006466   110.73 |
  90 | 0.006462   110.66 |
  91 | 0.006463   110.68 |
  92 |  0.00646   110.62 |
  93 | 0.006457   110.57 |
  94 | 0.006452   110.50 |
  95 | 0.006446   110.38 |
  96 | 0.006455   110.55 |
  97 | 0.006444   110.35 |
  98 | 0.006439   110.27 |
  99 | 0.006441   110.30 |
 100 | 0.006434   110.19 |
[1] "Random Forest variable coefficients"
                      %IncMSE IncNodePurity
graph5           9.006954e-04  1.866768e-01
graph6           1.436272e-03  2.727482e-01
graph7           3.942112e-04  8.876002e-02
graph8           0.000000e+00  1.084202e-21
graph9           1.531864e-03  3.333462e-01
graph10          2.427873e-03  1.987999e-01
graph11          2.711875e-03  3.292465e-01
graph12          3.325211e-03  2.231308e-01
graph13          2.729538e-03  4.851137e-01
graph14          3.744814e-03  3.704884e-01
graph15          1.052283e-03  3.027348e-01
graph16          7.218548e-03  6.423052e-01
graph17          1.534555e-03  2.820772e-01
graph18          2.438100e-03  8.908042e-02
graph19          3.127063e-03  3.871124e-01
graph20          3.621915e-04  6.856349e-02
graph21          5.233259e-04  1.968806e-01
graph22          7.311436e-04  1.131327e-01
graph23          1.908078e-03  2.231249e-01
graph24          3.860686e-04  7.010226e-02
graph25          8.106302e-04  1.861010e-01
graph26          4.389816e-06  2.000000e-02
graph27         -7.183908e-06  2.593064e-04
graph28          0.000000e+00  5.898060e-19
graph29          0.000000e+00  0.000000e+00
orbit0           1.728162e-05  2.318668e-02
orbit1           2.004793e-03  2.262231e-01
orbit2          -8.704762e-06  5.768568e-02
orbit3          -1.715170e-05  8.405556e-02
orbit4           2.632865e-03  2.592076e-01
orbit5           1.610149e-03  1.610987e-01
orbit6           2.228796e-03  1.830103e-01
orbit7          -9.440196e-07  4.958280e-04
orbit8           9.080419e-04  2.064840e-01
orbit9           1.825247e-03  2.573699e-01
orbit10          9.161190e-04  9.991767e-02
orbit11          1.310299e-05  3.401593e-02
orbit12          1.422249e-03  1.632183e-01
orbit13          0.000000e+00  1.112391e-18
orbit14          0.000000e+00  8.332094e-19
orbit15          1.923668e-03  2.340134e-01
orbit16          1.035030e-03  1.071315e-01
orbit17          3.481093e-03  1.773724e-01
orbit18          7.894333e-03  6.552149e-01
orbit19          8.419477e-04  2.583043e-01
orbit20          2.729920e-03  2.280433e-01
orbit21          3.050871e-04  6.955756e-02
orbit22          1.965093e-03  2.723440e-01
orbit23          2.372587e-05  2.914879e-02
orbit24          3.962020e-03  3.379052e-01
orbit25          9.903732e-06  3.467441e-02
orbit26          1.471046e-03  6.650578e-02
orbit27          5.058003e-03  2.995006e-01
orbit28          1.628043e-03  1.465522e-01
orbit29          3.642490e-04  6.058200e-02
orbit30          1.422481e-03  1.061695e-01
orbit31          2.857256e-03  1.450875e-01
orbit32          4.095372e-04  1.216638e-01
orbit33          1.479602e-04  2.214637e-02
orbit34          1.131511e-03  1.529169e-01
orbit35          1.074959e-02  2.852481e-01
orbit36          1.623109e-03  2.949401e-01
orbit37          7.976572e-04  4.025498e-01
orbit38          1.522977e-04  1.178937e-01
orbit39          2.353956e-03  2.252848e-01
orbit40         -5.320874e-06  4.071558e-02
orbit41          1.099154e-04  4.647719e-02
orbit42          1.084411e-04  1.129387e-03
orbit43          5.596851e-04  1.045324e-01
orbit44          3.299842e-05  3.067126e-02
orbit45          4.047487e-03  3.695168e-01
orbit46          2.602607e-03  2.039196e-01
orbit47          2.179247e-04  1.129470e-01
orbit48          1.642138e-04  1.404042e-01
orbit49          1.265172e-04  8.059359e-02
orbit50         -1.294168e-05  2.418956e-02
orbit51          2.454567e-04  2.081129e-01
orbit52          8.839305e-05  5.190077e-02
orbit53          1.028278e-04  1.251509e-01
orbit54          1.931128e-03  2.915031e-02
orbit55          0.000000e+00  1.084202e-21
orbit56          3.501818e-04  1.803746e-01
orbit57          0.000000e+00  5.567378e-19
orbit58          0.000000e+00  5.421011e-22
orbit59          2.181823e-03  7.055445e-02
orbit60          3.959890e-04  1.356978e-02
orbit61          0.000000e+00  0.000000e+00
orbit62          8.293047e-04  6.131914e-02
orbit63          2.174540e-03  1.148460e-01
orbit64          1.295923e-06  5.875966e-03
orbit65          2.997712e-05  3.447003e-02
orbit66          0.000000e+00  8.473040e-19
orbit67          0.000000e+00  0.000000e+00
orbit68          4.323390e-06  8.333333e-03
orbit69          0.000000e+00  1.084202e-21
orbit70          0.000000e+00  0.000000e+00
orbit71          0.000000e+00  0.000000e+00
orbit72          0.000000e+00  2.775558e-19
AP               0.000000e+00  5.502326e-20
bet              2.176992e-03  2.889241e-01
ecc             -6.938297e-06  3.804517e-02
eccrad           1.484826e-05  2.797893e-02
close            4.414622e-03  3.850605e-01
constraint       8.490184e-04  5.010122e-01
coreness         6.081108e-04  6.013857e-02
knn              2.695395e-03  2.006494e-01
hubscore         3.262118e-03  2.032067e-01
pagerank         2.781848e-03  4.975278e-01
trans            5.396011e-05  1.080308e-02
evcent           3.388335e-03  2.281006e-01
first            1.227968e-05  3.525906e-02
upto_second      1.119363e-03  2.341310e-01
upto_third       2.278280e-03  2.459608e-01
upto_fourth      5.619096e-03  3.622795e-01
upto_fifth       1.475580e-03  2.169047e-01
upto_sixth       2.508319e-03  3.226788e-01
second           1.930938e-03  1.947555e-01
third            3.038064e-03  3.423484e-01
fourth           4.970472e-03  6.806237e-01
fifth            3.325364e-03  8.277688e-01
sixth            8.025026e-04  1.820325e-01
ratio1           2.744697e-03  2.459565e-01
ratio2           2.658331e-03  5.011534e-01
ratio3           2.246021e-03  4.469571e-01
ratio4           7.944015e-03  4.075311e-01
ratio5           1.159829e-03  6.667978e-01
ratio6           5.159112e-03  3.879973e-01
selfinter       -3.432044e-08  2.321740e-04
walktrap_vertex  2.177770e-05  3.760813e-02
bigcom1          1.373425e-04  1.232435e-02
bigcom2          0.000000e+00  0.000000e+00
bigcom3          0.000000e+00  2.981556e-21
bigcom4          9.436080e-05  4.071077e-02
bigcom6          0.000000e+00  0.000000e+00
bigcom8          2.453388e-04  1.349936e-01
bigcom9          0.000000e+00  1.084202e-21
bigcom11         0.000000e+00  0.000000e+00
bigcom13         0.000000e+00  0.000000e+00
bigcom15         0.000000e+00  1.084202e-21
bigcom16         0.000000e+00  0.000000e+00
bigcom21         0.000000e+00  0.000000e+00
bigcom22         1.517498e-04  3.631188e-02
bigcom24         0.000000e+00  2.168404e-21
bigcom26         0.000000e+00  2.710505e-22
bigcom28         0.000000e+00  5.421011e-22
bigcom30         0.000000e+00  5.421011e-22
bigcom31         0.000000e+00  0.000000e+00
bigcom32         0.000000e+00  0.000000e+00
bigcom33         0.000000e+00  0.000000e+00
bigcom34         0.000000e+00  0.000000e+00
bigcom36         0.000000e+00  0.000000e+00
bigcom37         0.000000e+00  0.000000e+00
bigcom38         0.000000e+00  0.000000e+00
bigcom39         0.000000e+00  0.000000e+00
bigcom40         4.733886e-05  3.272847e-02
bigcom43         0.000000e+00  2.710505e-22
bigcom44         3.117568e-05  4.118912e-03
bigcom46         0.000000e+00  0.000000e+00
bigcom47         0.000000e+00  0.000000e+00
bigcom49         0.000000e+00  0.000000e+00
bigcom50         0.000000e+00  0.000000e+00
bigcom51         0.000000e+00  0.000000e+00
bigcom52         0.000000e+00  0.000000e+00
bigcom54         0.000000e+00  0.000000e+00
bigcom56         0.000000e+00  0.000000e+00
bigcom62         0.000000e+00  0.000000e+00
bigcom66         0.000000e+00  0.000000e+00
bigcom68         0.000000e+00  0.000000e+00
bigcom69         0.000000e+00  0.000000e+00
bigcom71         0.000000e+00  2.778268e-19
bigcom72         0.000000e+00  5.421011e-22
bigcom73         0.000000e+00  0.000000e+00
bigcom74         0.000000e+00  0.000000e+00
bigcom75         0.000000e+00  0.000000e+00
bigcom76         0.000000e+00  0.000000e+00
bigcom77         0.000000e+00  0.000000e+00
bigcom79         0.000000e+00  0.000000e+00
bigcom80         0.000000e+00  0.000000e+00
bigcom82         0.000000e+00  0.000000e+00
bigcom83         0.000000e+00  0.000000e+00
bigcom84         0.000000e+00  0.000000e+00
bigcom85         0.000000e+00  0.000000e+00
bigcom87         0.000000e+00  2.791821e-19
bigcom89         0.000000e+00  0.000000e+00
bigcom91         0.000000e+00  0.000000e+00
bigcom92         0.000000e+00  0.000000e+00
bigcom93         0.000000e+00  0.000000e+00
bigcom96         0.000000e+00  0.000000e+00
bigcom97         0.000000e+00  0.000000e+00
bigcom98         0.000000e+00  1.084202e-21
bigcom99         0.000000e+00  0.000000e+00
bigcom101        0.000000e+00  0.000000e+00
bigcom104        0.000000e+00  0.000000e+00
bigcom106        0.000000e+00  0.000000e+00
bigcom109        0.000000e+00  5.421011e-22
bigcom113        3.853251e-05  2.593159e-01
bigcom116        5.543305e-05  1.630103e-01
bigcom120        0.000000e+00  2.775558e-19
bigcom123        0.000000e+00  0.000000e+00
bigcom126        0.000000e+00  0.000000e+00
bigcom127        0.000000e+00  2.710505e-22
bigcom137        0.000000e+00  0.000000e+00
bigcom139        0.000000e+00  0.000000e+00
bigcom140        0.000000e+00  0.000000e+00
bigcom143        0.000000e+00  0.000000e+00
bigcom145        0.000000e+00  0.000000e+00
bigcom146        0.000000e+00  0.000000e+00
bigcom147        0.000000e+00  2.775558e-19
bigcom149        0.000000e+00  0.000000e+00
bigcom153        0.000000e+00  0.000000e+00
bigcom154        0.000000e+00  0.000000e+00
bigcom156        0.000000e+00  1.084202e-21
bigcom157        0.000000e+00  0.000000e+00
bigcom158        0.000000e+00  0.000000e+00
bigcom160        0.000000e+00  0.000000e+00
bigcom161        0.000000e+00  0.000000e+00
bigcom162        0.000000e+00  0.000000e+00
bigcom164        0.000000e+00  0.000000e+00
bigcom166        0.000000e+00  0.000000e+00
bigcom167        0.000000e+00  0.000000e+00
bigcom171        0.000000e+00  0.000000e+00
bigcom173        0.000000e+00  0.000000e+00
bigcom175        0.000000e+00  0.000000e+00
bigcom176        0.000000e+00  0.000000e+00
bigcom177        0.000000e+00  0.000000e+00
bigcom178        0.000000e+00  0.000000e+00
bigcom180        0.000000e+00  0.000000e+00
bigcom181        0.000000e+00  0.000000e+00
bigcom184        0.000000e+00  0.000000e+00
bigcom186        0.000000e+00  0.000000e+00
bigcom187        0.000000e+00  0.000000e+00
bigcom189        0.000000e+00  0.000000e+00
bigcom194        0.000000e+00  0.000000e+00
bigcom195        0.000000e+00  0.000000e+00
bigcom196        0.000000e+00  0.000000e+00
bigcom204        0.000000e+00  0.000000e+00
bigcom205        0.000000e+00  0.000000e+00
bigcom212        0.000000e+00  0.000000e+00
bigcom214        0.000000e+00  0.000000e+00
bigcom222        0.000000e+00  0.000000e+00
bigcom223        0.000000e+00  0.000000e+00
bigcom226        0.000000e+00  0.000000e+00
bigcom227        0.000000e+00  0.000000e+00
bigcom229        0.000000e+00  0.000000e+00
bigcom233        0.000000e+00  0.000000e+00
bigcom236        0.000000e+00  5.421011e-22
bigcom237        0.000000e+00  0.000000e+00
bigcom246        0.000000e+00  0.000000e+00
bigcom248        0.000000e+00  0.000000e+00
bigcom249        0.000000e+00  0.000000e+00
bigcom250        0.000000e+00  0.000000e+00
bigcom254        0.000000e+00  5.551115e-19
bigcom266        0.000000e+00  0.000000e+00
bigcom269        0.000000e+00  0.000000e+00
bigcom272        0.000000e+00  0.000000e+00
bigcom274        0.000000e+00  5.421011e-22
bigcom281        0.000000e+00  0.000000e+00
bigcom291        0.000000e+00  0.000000e+00
bigcom292        0.000000e+00  0.000000e+00
bigcom295        0.000000e+00  0.000000e+00
bigcom299        0.000000e+00  0.000000e+00
bigcom301        0.000000e+00  0.000000e+00
bigcom306        0.000000e+00  2.775558e-19
bigcom309        0.000000e+00  0.000000e+00
bigcom314        0.000000e+00  0.000000e+00
bigcom321        0.000000e+00  0.000000e+00
bigcom341        0.000000e+00  0.000000e+00
bigcom350        0.000000e+00  0.000000e+00
bigcom353        0.000000e+00  0.000000e+00
bigcom359        0.000000e+00  2.775558e-19
bigcom363        0.000000e+00  0.000000e+00
bigcom365        0.000000e+00  0.000000e+00
bigcom385        0.000000e+00  0.000000e+00
bigcom386        0.000000e+00  0.000000e+00
bigcom408        0.000000e+00  2.775558e-19
bigcom412        0.000000e+00  0.000000e+00
bigcom480        0.000000e+00  0.000000e+00
spin_vertex      4.760632e-04  2.062502e-01
membership_s1    1.961733e-04  1.135482e-01
membership_s3    0.000000e+00  5.421011e-22
membership_s4    7.742789e-05  1.301521e-01
membership_s5    6.905218e-05  9.666474e-03
membership_s6    1.226989e-04  6.637962e-02
membership_s7   -1.598115e-06  6.533641e-02
membership_s8    0.000000e+00  0.000000e+00
membership_s9    0.000000e+00  0.000000e+00
membership_s11   0.000000e+00  0.000000e+00
membership_s12   0.000000e+00  0.000000e+00
membership_s14   0.000000e+00  0.000000e+00
membership_s15  -1.732025e-05  4.411513e-02
membership_s16   0.000000e+00  0.000000e+00
membership_s17   0.000000e+00  0.000000e+00
membership_s18   0.000000e+00  2.439455e-21
membership_s20   0.000000e+00  0.000000e+00
membership_s21   2.325876e-05  9.297193e-02
membership_s22   0.000000e+00  0.000000e+00
membership_s24   0.000000e+00  0.000000e+00
membership_s25   0.000000e+00  1.626303e-21
membership_s26   0.000000e+00  2.710505e-21
membership_s27   2.182489e-05  1.075259e-01
membership_s28  -1.820201e-05  7.039485e-02
membership_s30   2.792342e-05  3.024538e-02
membership_s31   3.055217e-07  1.971763e-02
membership_s32   0.000000e+00  4.987330e-19
membership_s33   0.000000e+00  0.000000e+00
membership_s36  -2.429876e-05  3.096190e-02
membership_s37   0.000000e+00  2.710505e-21
V1               1.235156e-03  5.530490e-01
V2               7.532343e-04  6.197009e-01
pdi              0.000000e+00  5.570089e-19
adhesion         2.923009e-03  4.057138e-01
cohesion         2.419479e-03  3.185843e-01
inner            1.522628e-03  2.837167e-01
outer            1.327709e-03  8.575337e-01
ioratio          1.270596e-03  3.363214e-01
comsize          4.118637e-04  7.609663e-01
[1] "Dataset: low_targets Model GLM, run: 6 of 10 2015-06-17 23:16:58"
[1] "glmnet variable coefficients"
                     [,1]          [,2]
(Intercept)     -5.131337 -2.601646e+01
graph0           0.000000  1.031909e-03
graph1           0.000000  6.647449e-05
graph2           0.000000  1.133556e-01
graph3           0.000000 -1.020127e-05
graph4           0.000000  2.870154e-07
graph5           0.000000 -7.362438e-03
graph6           0.000000 -1.879886e-04
graph7           0.000000 -3.702533e-03
graph8           0.000000 -9.681664e-01
graph9           0.000000 -1.212265e-07
graph10          0.000000  0.000000e+00
graph11          0.000000  5.456299e-10
graph12          0.000000  2.386538e-08
graph13          0.000000 -5.787807e-06
graph14          0.000000  4.862145e-09
graph15          0.000000  4.624446e-04
graph16          0.000000  1.695342e-09
graph17          0.000000 -1.731065e-09
graph18          0.000000 -4.015524e-04
graph19          0.000000 -5.216572e-06
graph20          0.000000  5.599719e-06
graph21          0.000000  0.000000e+00
graph22          0.000000 -3.922986e-04
graph23          0.000000  2.052247e-04
graph24          0.000000  1.058841e-04
graph25          0.000000 -1.429810e-04
graph26          0.000000 -8.670120e-03
graph27          0.000000 -8.040415e-03
graph28          0.000000  0.000000e+00
graph29          0.000000  0.000000e+00
orbit0           0.000000  4.886517e-03
orbit1           0.000000  5.258646e-05
orbit2           0.000000 -7.417057e-02
orbit3           0.000000  1.210369e-01
orbit4           0.000000 -1.959175e-05
orbit5           0.000000  3.343302e-04
orbit6           0.000000  2.653888e-07
orbit7           0.000000 -1.764202e-02
orbit8           0.000000 -7.359326e-03
orbit9           0.000000 -4.542164e-04
orbit10          0.000000  0.000000e+00
orbit11          0.000000  6.009873e-01
orbit12          0.000000 -3.011603e-03
orbit13          0.000000 -1.276500e+00
orbit14          0.000000 -9.561161e-01
orbit15          0.000000 -2.530861e-07
orbit16          0.000000  1.869631e-05
orbit17          0.000000 -4.594188e-07
orbit18          0.000000 -5.725119e-08
orbit19          0.000000 -1.488730e-12
orbit20          0.000000  1.933619e-07
orbit21          0.000000 -2.152622e-04
orbit22          0.000000  5.658645e-10
orbit23          0.000000  2.110820e-01
orbit24          0.000000  6.134472e-07
orbit25          0.000000 -3.728785e-07
orbit26          0.000000 -1.191425e-04
orbit27          0.000000 -4.048440e-05
orbit28          0.000000 -1.178626e-04
orbit29          0.000000  1.950178e-05
orbit30          0.000000 -2.318368e-03
orbit31          0.000000  0.000000e+00
orbit32          0.000000  1.200098e-06
orbit33          0.000000 -4.391946e-01
orbit34          0.000000  4.540461e-04
orbit35          0.000000 -1.035645e-06
orbit36          0.000000  4.097181e-04
orbit37          0.000000  7.710026e-06
orbit38          0.000000  3.797611e-03
orbit39          0.000000 -5.494707e-08
orbit40          0.000000 -2.905674e-06
orbit41          0.000000 -4.209139e-03
orbit42          0.000000  2.373294e-01
orbit43          0.000000 -4.073921e-04
orbit44          0.000000 -1.451324e-01
orbit45          0.000000 -1.051960e-04
orbit46          0.000000  6.272931e-04
orbit47          0.000000  1.773090e-02
orbit48          0.000000  6.433514e-04
orbit49          0.000000  3.874198e-06
orbit50          0.000000  1.105514e-03
orbit51          0.000000 -2.096949e-03
orbit52          0.000000  3.134841e-04
orbit53          0.000000  6.470591e-03
orbit54          0.000000 -3.922009e-04
orbit55          0.000000 -1.230068e+00
orbit56          0.000000  2.530174e-04
orbit57          0.000000 -1.014151e-05
orbit58          0.000000 -1.105137e+00
orbit59          0.000000 -7.411105e-05
orbit60          0.000000  5.636679e-02
orbit61          0.000000 -1.268625e-01
orbit62          0.000000  6.218074e-03
orbit63          0.000000 -1.847046e-02
orbit64          0.000000 -1.438189e-01
orbit65          0.000000 -1.162581e-02
orbit66          0.000000 -6.358345e-05
orbit67          0.000000 -4.164412e-02
orbit68          0.000000 -8.207881e-03
orbit69          0.000000  0.000000e+00
orbit70          0.000000  0.000000e+00
orbit71          0.000000  0.000000e+00
orbit72          0.000000  0.000000e+00
AP               0.000000 -1.469851e+00
bet              0.000000  2.613015e-06
ecc              0.000000  2.711603e-01
eccrad           0.000000  1.582351e+00
close            0.000000  5.273110e+00
constraint       0.000000 -1.479000e-01
coreness         0.000000 -5.099718e-01
knn              0.000000  2.462539e-05
hubscore         0.000000 -6.834832e+00
pagerank         0.000000  0.000000e+00
trans            0.000000  7.790988e-01
evcent           0.000000 -4.854442e-01
first            0.000000  7.046094e-03
upto_second      0.000000  1.637796e-04
upto_third       0.000000  6.809290e-05
upto_fourth      0.000000  1.117885e-05
upto_fifth       0.000000  0.000000e+00
upto_sixth       0.000000  1.331895e-03
second           0.000000  1.463471e-04
third            0.000000  8.077888e-05
fourth           0.000000 -4.755184e-05
fifth            0.000000 -4.258583e-05
sixth            0.000000  1.457786e-04
ratio1           0.000000  1.294042e-04
ratio2           0.000000 -6.169695e-04
ratio3           0.000000 -1.729852e-02
ratio4           0.000000 -5.451760e-03
ratio5           0.000000  0.000000e+00
ratio6           0.000000 -6.832171e-05
selfinter        0.000000  4.584532e-01
walktrap_vertex  0.000000 -1.027924e+00
bigcom1          0.000000  1.944106e-01
bigcom2          0.000000 -2.740941e-01
bigcom3          0.000000 -1.192493e+00
bigcom4          0.000000  1.228648e+00
bigcom6          0.000000  0.000000e+00
bigcom8          0.000000  2.237622e+00
bigcom9          0.000000 -6.255723e-01
bigcom11         0.000000  0.000000e+00
bigcom13         0.000000 -3.841168e-02
bigcom15         0.000000 -6.332571e-01
bigcom16         0.000000  0.000000e+00
bigcom21         0.000000  0.000000e+00
bigcom22         0.000000  1.662069e+00
bigcom24         0.000000 -2.083363e-01
bigcom26         0.000000 -7.005110e-01
bigcom28         0.000000 -8.248889e-01
bigcom30         0.000000 -3.012301e-01
bigcom31         0.000000 -2.686096e-04
bigcom32         0.000000 -9.528962e-02
bigcom33         0.000000 -1.402646e+00
bigcom34         0.000000  0.000000e+00
bigcom36         0.000000 -2.553809e-01
bigcom37         0.000000  0.000000e+00
bigcom38         0.000000 -6.176785e-01
bigcom39         0.000000  0.000000e+00
bigcom40         0.000000  9.993833e-01
bigcom43         0.000000 -5.229626e-01
bigcom44         0.000000  1.851978e+00
bigcom46         0.000000 -2.955861e-01
bigcom47         0.000000 -1.760240e-01
bigcom49         0.000000 -4.161024e-01
bigcom50         0.000000 -1.065774e-01
bigcom51         0.000000 -6.544202e-02
bigcom52         0.000000 -3.372644e-01
bigcom54         0.000000 -1.699186e-02
bigcom56         0.000000 -4.590841e-01
bigcom62         0.000000  0.000000e+00
bigcom66         0.000000  0.000000e+00
bigcom68         0.000000 -4.875686e-03
bigcom69         0.000000 -9.406578e-02
bigcom71         0.000000 -5.889955e-01
bigcom72         0.000000 -9.703647e-01
bigcom73         0.000000  0.000000e+00
bigcom74         0.000000 -4.333403e-01
bigcom75         0.000000  0.000000e+00
bigcom76         0.000000  0.000000e+00
bigcom77         0.000000 -1.465089e-03
bigcom79         0.000000 -3.283359e-02
bigcom80         0.000000  0.000000e+00
bigcom82         0.000000  0.000000e+00
bigcom83         0.000000  0.000000e+00
bigcom84         0.000000  0.000000e+00
bigcom85         0.000000 -8.862273e-01
bigcom87         0.000000 -1.732102e-01
bigcom89         0.000000 -2.328400e-01
bigcom91         0.000000  0.000000e+00
bigcom92         0.000000 -2.062927e-01
bigcom93         0.000000  0.000000e+00
bigcom96         0.000000 -1.403702e-01
bigcom97         0.000000 -2.903010e-01
bigcom98         0.000000  0.000000e+00
bigcom99         0.000000 -4.422898e-01
bigcom101        0.000000 -2.191355e-01
bigcom104        0.000000 -7.056167e-02
bigcom106        0.000000  0.000000e+00
bigcom109        0.000000  0.000000e+00
bigcom113        0.000000  3.812421e+00
bigcom116        0.000000  3.928532e+00
bigcom120        0.000000  0.000000e+00
bigcom123        0.000000 -2.821675e-01
bigcom126        0.000000 -2.461565e-01
bigcom127        0.000000  0.000000e+00
bigcom137        0.000000  0.000000e+00
bigcom139        0.000000 -3.299414e-03
bigcom140        0.000000  0.000000e+00
bigcom143        0.000000  0.000000e+00
bigcom145        0.000000 -1.703886e+00
bigcom146        0.000000 -3.919062e-01
bigcom147        0.000000  0.000000e+00
bigcom149        0.000000 -2.149439e-01
bigcom153        0.000000  0.000000e+00
bigcom154        0.000000 -1.591081e-01
bigcom156        0.000000  0.000000e+00
bigcom157        0.000000  0.000000e+00
bigcom158        0.000000 -8.683681e-01
bigcom160        0.000000 -6.376190e-03
bigcom161        0.000000  0.000000e+00
bigcom162        0.000000 -3.130380e-04
bigcom164        0.000000 -2.035461e-01
bigcom166        0.000000 -7.718235e-01
bigcom167        0.000000 -1.138907e-01
bigcom171        0.000000  0.000000e+00
bigcom173        0.000000 -4.015995e-02
bigcom175        0.000000 -1.784006e+00
bigcom176        0.000000 -1.178916e-01
bigcom177        0.000000 -2.736491e-01
bigcom178        0.000000 -4.166820e-02
bigcom180        0.000000  0.000000e+00
bigcom181        0.000000 -4.147021e-01
bigcom184        0.000000 -2.511247e-01
bigcom186        0.000000  0.000000e+00
bigcom187        0.000000  0.000000e+00
bigcom189        0.000000 -7.682528e-02
bigcom194        0.000000 -2.734942e-01
bigcom195        0.000000 -1.409079e-02
bigcom196        0.000000  0.000000e+00
bigcom204        0.000000 -3.880227e-01
bigcom205        0.000000 -9.518844e-01
bigcom212        0.000000  0.000000e+00
bigcom214        0.000000 -6.142515e-02
bigcom222        0.000000 -7.754638e-02
bigcom223        0.000000  0.000000e+00
bigcom226        0.000000  0.000000e+00
bigcom227        0.000000 -2.730572e-01
bigcom229        0.000000 -4.326976e-01
bigcom233        0.000000  0.000000e+00
bigcom236        0.000000  0.000000e+00
bigcom237        0.000000  0.000000e+00
bigcom246        0.000000 -1.226346e-01
bigcom248        0.000000 -1.040672e-01
bigcom249        0.000000  0.000000e+00
bigcom250        0.000000  0.000000e+00
bigcom254        0.000000  0.000000e+00
bigcom266        0.000000  0.000000e+00
bigcom269        0.000000 -2.532655e-01
bigcom272        0.000000 -1.398362e-01
bigcom274        0.000000 -8.422827e-02
bigcom281        0.000000  0.000000e+00
bigcom291        0.000000 -5.055406e-03
bigcom292        0.000000 -7.215447e-03
bigcom295        0.000000  0.000000e+00
bigcom299        0.000000  0.000000e+00
bigcom301        0.000000  0.000000e+00
bigcom306        0.000000 -5.661646e-01
bigcom309        0.000000 -1.791955e-03
bigcom314        0.000000  0.000000e+00
bigcom321        0.000000 -5.046389e-01
bigcom341        0.000000  0.000000e+00
bigcom350        0.000000  0.000000e+00
bigcom353        0.000000 -2.081926e-03
bigcom359        0.000000  0.000000e+00
bigcom363        0.000000  0.000000e+00
bigcom365        0.000000  0.000000e+00
bigcom385        0.000000 -7.301464e-01
bigcom386        0.000000  0.000000e+00
bigcom408        0.000000  0.000000e+00
bigcom412        0.000000 -6.430380e-01
bigcom480        0.000000 -2.734477e-01
spin_vertex      0.000000 -2.455980e-01
membership_s1    0.000000 -1.132465e+00
membership_s3    0.000000 -1.838297e+00
membership_s4    0.000000 -3.553692e-01
membership_s5    0.000000 -1.069412e+00
membership_s6    0.000000 -8.572997e-01
membership_s7    0.000000 -5.875803e-01
membership_s8    0.000000 -1.158661e+00
membership_s9    0.000000 -1.535647e+00
membership_s11   0.000000 -1.674732e+00
membership_s12   0.000000 -1.144385e+00
membership_s14   0.000000 -3.824310e-01
membership_s15   0.000000 -4.862346e-01
membership_s16   0.000000 -1.243103e+00
membership_s17   0.000000 -1.460725e+00
membership_s18   0.000000 -2.198954e+00
membership_s20   0.000000 -1.445080e+00
membership_s21   0.000000 -2.796837e-01
membership_s22   0.000000 -1.839421e+00
membership_s24   0.000000 -1.693161e+00
membership_s25   0.000000 -1.577777e+00
membership_s26   0.000000 -1.421414e+00
membership_s27   0.000000 -6.654427e-01
membership_s28   0.000000  1.501704e+00
membership_s30   0.000000 -2.577120e-01
membership_s31   0.000000 -1.013355e+00
membership_s32   0.000000 -2.584817e+00
membership_s33   0.000000 -1.504607e+00
membership_s36   0.000000 -7.675312e-01
membership_s37   0.000000 -2.548555e+00
V1               0.000000 -2.050782e-01
V2               0.000000 -2.937639e+00
pdi              0.000000 -3.800972e+03
adhesion         0.000000 -1.214097e-05
cohesion         0.000000  2.755271e-05
inner            0.000000 -5.682731e-06
outer            0.000000  1.016048e-05
ioratio          0.000000  5.416053e-01
comsize          0.000000 -1.745648e-04
[1] "Dataset: low_targets Model GBM, run: 7 of 10 2015-06-17 23:18:08"
Iter   TrainDeviance   ValidDeviance   StepSize   Improve
     1        0.0745            -nan     0.0100   -0.0001
     2        0.0735            -nan     0.0100   -0.0001
     3        0.0724            -nan     0.0100    0.0000
     4        0.0713            -nan     0.0100    0.0000
     5        0.0706            -nan     0.0100   -0.0000
     6        0.0700            -nan     0.0100   -0.0000
     7        0.0689            -nan     0.0100    0.0001
     8        0.0683            -nan     0.0100   -0.0000
     9        0.0674            -nan     0.0100   -0.0001
    10        0.0666            -nan     0.0100   -0.0000
    20        0.0602            -nan     0.0100    0.0001
    40        0.0520            -nan     0.0100   -0.0000
    49        0.0494            -nan     0.0100   -0.0000

[1] "GBM variable coefficients"
                            var    rel.inf
outer                     outer 5.85031160
V2                           V2 4.71857641
pagerank               pagerank 4.57369594
orbit18                 orbit18 4.31090287
ratio5                   ratio5 4.10589683
fourth                   fourth 4.05293587
ratio2                   ratio2 3.30081650
comsize                 comsize 3.14453778
upto_fourth         upto_fourth 2.86323786
fifth                     fifth 2.19976786
V1                           V1 2.15161253
orbit36                 orbit36 2.07547856
spin_vertex         spin_vertex 2.04944992
graph13                 graph13 1.96845425
graph12                 graph12 1.96115320
ratio4                   ratio4 1.91581318
graph16                 graph16 1.76425422
orbit46                 orbit46 1.70721364
orbit35                 orbit35 1.69074021
orbit37                 orbit37 1.58844068
knn                         knn 1.52658891
orbit17                 orbit17 1.50564625
graph7                   graph7 1.40361066
graph22                 graph22 1.30588129
adhesion               adhesion 1.29584790
orbit33                 orbit33 1.29216215
graph19                 graph19 1.20685077
orbit48                 orbit48 1.16425297
ioratio                 ioratio 1.11799385
graph23                 graph23 1.11438127
graph10                 graph10 1.02715658
ecc                         ecc 1.01025350
orbit28                 orbit28 1.00710953
bet                         bet 0.97565323
cohesion               cohesion 0.90650952
orbit26                 orbit26 0.88798943
ratio6                   ratio6 0.84257545
ratio1                   ratio1 0.80457139
upto_sixth           upto_sixth 0.79149993
inner                     inner 0.76653601
orbit32                 orbit32 0.76031364
upto_fifth           upto_fifth 0.75519910
membership_s36   membership_s36 0.73244668
orbit42                 orbit42 0.72374434
orbit31                 orbit31 0.67113216
graph3                   graph3 0.63392355
orbit45                 orbit45 0.62051781
orbit24                 orbit24 0.60963572
bigcom8                 bigcom8 0.60667928
membership_s30   membership_s30 0.60616719
graph9                   graph9 0.60216585
graph14                 graph14 0.58717712
graph20                 graph20 0.56895080
orbit27                 orbit27 0.54836740
ratio3                   ratio3 0.51857408
orbit20                 orbit20 0.50206787
orbit5                   orbit5 0.42265850
orbit29                 orbit29 0.41296316
graph17                 graph17 0.40477748
constraint           constraint 0.38925226
graph21                 graph21 0.37671404
orbit62                 orbit62 0.37093908
orbit41                 orbit41 0.35311329
close                     close 0.35083899
bigcom4                 bigcom4 0.34586216
graph1                   graph1 0.34320281
upto_third           upto_third 0.32991993
bigcom22               bigcom22 0.31932343
walktrap_vertex walktrap_vertex 0.30427027
graph6                   graph6 0.26881299
hubscore               hubscore 0.26749032
second                   second 0.26442089
orbit9                   orbit9 0.26116718
orbit21                 orbit21 0.25431838
orbit19                 orbit19 0.25423665
membership_s27   membership_s27 0.25380619
orbit59                 orbit59 0.24233849
graph24                 graph24 0.24210485
orbit39                 orbit39 0.24192158
orbit16                 orbit16 0.22115687
trans                     trans 0.20880150
orbit56                 orbit56 0.20168874
orbit60                 orbit60 0.17546980
coreness               coreness 0.16443262
graph11                 graph11 0.15062704
graph5                   graph5 0.14001341
orbit53                 orbit53 0.13310163
orbit63                 orbit63 0.10743419
membership_s28   membership_s28 0.09452045
bigcom116             bigcom116 0.09427043
orbit49                 orbit49 0.09250924
orbit44                 orbit44 0.09246948
graph18                 graph18 0.08809760
orbit47                 orbit47 0.08426192
orbit51                 orbit51 0.08205669
orbit40                 orbit40 0.08183305
graph27                 graph27 0.07158871
orbit11                 orbit11 0.06981958
orbit54                 orbit54 0.06355226
orbit25                 orbit25 0.06140166
bigcom1                 bigcom1 0.05946517
sixth                     sixth 0.05805721
membership_s15   membership_s15 0.05335679
orbit38                 orbit38 0.04027705
membership_s21   membership_s21 0.02115948
membership_s6     membership_s6 0.02070142
graph0                   graph0 0.00000000
graph2                   graph2 0.00000000
graph4                   graph4 0.00000000
graph8                   graph8 0.00000000
graph15                 graph15 0.00000000
graph25                 graph25 0.00000000
graph26                 graph26 0.00000000
graph28                 graph28 0.00000000
graph29                 graph29 0.00000000
orbit0                   orbit0 0.00000000
orbit1                   orbit1 0.00000000
orbit2                   orbit2 0.00000000
orbit3                   orbit3 0.00000000
orbit4                   orbit4 0.00000000
orbit6                   orbit6 0.00000000
orbit7                   orbit7 0.00000000
orbit8                   orbit8 0.00000000
orbit10                 orbit10 0.00000000
orbit12                 orbit12 0.00000000
orbit13                 orbit13 0.00000000
orbit14                 orbit14 0.00000000
orbit15                 orbit15 0.00000000
orbit22                 orbit22 0.00000000
orbit23                 orbit23 0.00000000
orbit30                 orbit30 0.00000000
orbit34                 orbit34 0.00000000
orbit43                 orbit43 0.00000000
orbit50                 orbit50 0.00000000
orbit52                 orbit52 0.00000000
orbit55                 orbit55 0.00000000
orbit57                 orbit57 0.00000000
orbit58                 orbit58 0.00000000
orbit61                 orbit61 0.00000000
orbit64                 orbit64 0.00000000
orbit65                 orbit65 0.00000000
orbit66                 orbit66 0.00000000
orbit67                 orbit67 0.00000000
orbit68                 orbit68 0.00000000
orbit69                 orbit69 0.00000000
orbit70                 orbit70 0.00000000
orbit71                 orbit71 0.00000000
orbit72                 orbit72 0.00000000
AP                           AP 0.00000000
eccrad                   eccrad 0.00000000
evcent                   evcent 0.00000000
first                     first 0.00000000
upto_second         upto_second 0.00000000
third                     third 0.00000000
selfinter             selfinter 0.00000000
bigcom2                 bigcom2 0.00000000
bigcom3                 bigcom3 0.00000000
bigcom6                 bigcom6 0.00000000
bigcom9                 bigcom9 0.00000000
bigcom11               bigcom11 0.00000000
bigcom13               bigcom13 0.00000000
bigcom15               bigcom15 0.00000000
bigcom16               bigcom16 0.00000000
bigcom21               bigcom21 0.00000000
bigcom24               bigcom24 0.00000000
bigcom26               bigcom26 0.00000000
bigcom28               bigcom28 0.00000000
bigcom30               bigcom30 0.00000000
bigcom31               bigcom31 0.00000000
bigcom32               bigcom32 0.00000000
bigcom33               bigcom33 0.00000000
bigcom34               bigcom34 0.00000000
bigcom36               bigcom36 0.00000000
bigcom37               bigcom37 0.00000000
bigcom38               bigcom38 0.00000000
bigcom39               bigcom39 0.00000000
bigcom40               bigcom40 0.00000000
bigcom43               bigcom43 0.00000000
bigcom44               bigcom44 0.00000000
bigcom46               bigcom46 0.00000000
bigcom47               bigcom47 0.00000000
bigcom49               bigcom49 0.00000000
bigcom50               bigcom50 0.00000000
bigcom51               bigcom51 0.00000000
bigcom52               bigcom52 0.00000000
bigcom54               bigcom54 0.00000000
bigcom56               bigcom56 0.00000000
bigcom62               bigcom62 0.00000000
bigcom66               bigcom66 0.00000000
bigcom68               bigcom68 0.00000000
bigcom69               bigcom69 0.00000000
bigcom71               bigcom71 0.00000000
bigcom72               bigcom72 0.00000000
bigcom73               bigcom73 0.00000000
bigcom74               bigcom74 0.00000000
bigcom75               bigcom75 0.00000000
bigcom76               bigcom76 0.00000000
bigcom77               bigcom77 0.00000000
bigcom79               bigcom79 0.00000000
bigcom80               bigcom80 0.00000000
bigcom82               bigcom82 0.00000000
bigcom83               bigcom83 0.00000000
bigcom84               bigcom84 0.00000000
bigcom85               bigcom85 0.00000000
bigcom87               bigcom87 0.00000000
bigcom89               bigcom89 0.00000000
bigcom91               bigcom91 0.00000000
bigcom92               bigcom92 0.00000000
bigcom93               bigcom93 0.00000000
bigcom96               bigcom96 0.00000000
bigcom97               bigcom97 0.00000000
bigcom98               bigcom98 0.00000000
bigcom99               bigcom99 0.00000000
bigcom101             bigcom101 0.00000000
bigcom104             bigcom104 0.00000000
bigcom106             bigcom106 0.00000000
bigcom109             bigcom109 0.00000000
bigcom113             bigcom113 0.00000000
bigcom120             bigcom120 0.00000000
bigcom123             bigcom123 0.00000000
bigcom126             bigcom126 0.00000000
bigcom127             bigcom127 0.00000000
bigcom137             bigcom137 0.00000000
bigcom139             bigcom139 0.00000000
bigcom140             bigcom140 0.00000000
bigcom143             bigcom143 0.00000000
bigcom145             bigcom145 0.00000000
bigcom146             bigcom146 0.00000000
bigcom147             bigcom147 0.00000000
bigcom149             bigcom149 0.00000000
bigcom153             bigcom153 0.00000000
bigcom154             bigcom154 0.00000000
bigcom156             bigcom156 0.00000000
bigcom157             bigcom157 0.00000000
bigcom158             bigcom158 0.00000000
bigcom160             bigcom160 0.00000000
bigcom161             bigcom161 0.00000000
bigcom162             bigcom162 0.00000000
bigcom164             bigcom164 0.00000000
bigcom166             bigcom166 0.00000000
bigcom167             bigcom167 0.00000000
bigcom171             bigcom171 0.00000000
bigcom173             bigcom173 0.00000000
bigcom175             bigcom175 0.00000000
bigcom176             bigcom176 0.00000000
bigcom177             bigcom177 0.00000000
bigcom178             bigcom178 0.00000000
bigcom180             bigcom180 0.00000000
bigcom181             bigcom181 0.00000000
bigcom184             bigcom184 0.00000000
bigcom186             bigcom186 0.00000000
bigcom187             bigcom187 0.00000000
bigcom189             bigcom189 0.00000000
bigcom194             bigcom194 0.00000000
bigcom195             bigcom195 0.00000000
bigcom196             bigcom196 0.00000000
bigcom204             bigcom204 0.00000000
bigcom205             bigcom205 0.00000000
bigcom212             bigcom212 0.00000000
bigcom214             bigcom214 0.00000000
bigcom222             bigcom222 0.00000000
bigcom223             bigcom223 0.00000000
bigcom226             bigcom226 0.00000000
bigcom227             bigcom227 0.00000000
bigcom229             bigcom229 0.00000000
bigcom233             bigcom233 0.00000000
bigcom236             bigcom236 0.00000000
bigcom237             bigcom237 0.00000000
bigcom246             bigcom246 0.00000000
bigcom248             bigcom248 0.00000000
bigcom249             bigcom249 0.00000000
bigcom250             bigcom250 0.00000000
bigcom254             bigcom254 0.00000000
bigcom266             bigcom266 0.00000000
bigcom269             bigcom269 0.00000000
bigcom272             bigcom272 0.00000000
bigcom274             bigcom274 0.00000000
bigcom281             bigcom281 0.00000000
bigcom291             bigcom291 0.00000000
bigcom292             bigcom292 0.00000000
bigcom295             bigcom295 0.00000000
bigcom299             bigcom299 0.00000000
bigcom301             bigcom301 0.00000000
bigcom306             bigcom306 0.00000000
bigcom309             bigcom309 0.00000000
bigcom314             bigcom314 0.00000000
bigcom321             bigcom321 0.00000000
bigcom341             bigcom341 0.00000000
bigcom350             bigcom350 0.00000000
bigcom353             bigcom353 0.00000000
bigcom359             bigcom359 0.00000000
bigcom363             bigcom363 0.00000000
bigcom365             bigcom365 0.00000000
bigcom385             bigcom385 0.00000000
bigcom386             bigcom386 0.00000000
bigcom408             bigcom408 0.00000000
bigcom412             bigcom412 0.00000000
bigcom480             bigcom480 0.00000000
membership_s1     membership_s1 0.00000000
membership_s3     membership_s3 0.00000000
membership_s4     membership_s4 0.00000000
membership_s5     membership_s5 0.00000000
membership_s7     membership_s7 0.00000000
membership_s8     membership_s8 0.00000000
membership_s9     membership_s9 0.00000000
membership_s11   membership_s11 0.00000000
membership_s12   membership_s12 0.00000000
membership_s14   membership_s14 0.00000000
membership_s16   membership_s16 0.00000000
membership_s17   membership_s17 0.00000000
membership_s18   membership_s18 0.00000000
membership_s20   membership_s20 0.00000000
membership_s22   membership_s22 0.00000000
membership_s24   membership_s24 0.00000000
membership_s25   membership_s25 0.00000000
membership_s26   membership_s26 0.00000000
membership_s31   membership_s31 0.00000000
membership_s32   membership_s32 0.00000000
membership_s33   membership_s33 0.00000000
membership_s37   membership_s37 0.00000000
pdi                         pdi 0.00000000
[1] "Dataset: low_targets Model RF, run: 7 of 10 2015-06-17 23:18:33"
     |      Out-of-bag   |
Tree |      MSE  %Var(y) |
   1 |  0.01089   175.81 |
   2 | 0.009349   150.97 |
   3 | 0.009453   152.66 |
   4 | 0.008783   141.83 |
   5 | 0.008772   141.66 |
   6 | 0.009029   145.81 |
   7 | 0.008936   144.31 |
   8 | 0.008803   142.17 |
   9 | 0.008691   140.36 |
  10 | 0.008485   137.02 |
  11 | 0.008489   137.09 |
  12 | 0.008411   135.83 |
  13 | 0.008297   133.99 |
  14 | 0.008296   133.98 |
  15 | 0.008139   131.43 |
  16 | 0.008068   130.30 |
  17 | 0.007948   128.36 |
  18 | 0.007832   126.47 |
  19 | 0.007792   125.83 |
  20 | 0.007695   124.27 |
  21 | 0.007654   123.61 |
  22 | 0.007543   121.81 |
  23 | 0.007562   122.12 |
  24 | 0.007508   121.24 |
  25 | 0.007499   121.11 |
  26 |  0.00751   121.29 |
  27 | 0.007435   120.07 |
  28 | 0.007365   118.94 |
  29 | 0.007342   118.57 |
  30 | 0.007332   118.41 |
  31 | 0.007296   117.83 |
  32 | 0.007285   117.64 |
  33 | 0.007267   117.35 |
  34 | 0.007259   117.23 |
  35 | 0.007236   116.85 |
  36 | 0.007233   116.81 |
  37 | 0.007218   116.57 |
  38 |  0.00722   116.60 |
  39 | 0.007185   116.03 |
  40 |  0.00716   115.62 |
  41 | 0.007153   115.51 |
  42 | 0.007143   115.36 |
  43 |  0.00713   115.14 |
  44 |  0.00713   115.15 |
  45 | 0.007125   115.06 |
  46 | 0.007116   114.92 |
  47 | 0.007096   114.60 |
  48 | 0.007085   114.41 |
  49 | 0.007078   114.31 |
  50 | 0.007068   114.14 |
  51 | 0.007058   113.98 |
  52 | 0.007074   114.25 |
  53 |  0.00708   114.34 |
  54 | 0.007086   114.43 |
  55 |  0.00707   114.18 |
  56 | 0.007074   114.23 |
  57 | 0.007074   114.24 |
  58 | 0.007056   113.95 |
  59 | 0.007059   114.00 |
  60 | 0.007056   113.94 |
  61 |  0.00705   113.86 |
  62 | 0.007043   113.75 |
  63 |  0.00704   113.70 |
  64 | 0.007028   113.50 |
  65 | 0.007027   113.48 |
  66 | 0.007006   113.14 |
  67 |    0.007   113.04 |
  68 | 0.006991   112.90 |
  69 | 0.006998   113.02 |
  70 | 0.007008   113.18 |
  71 | 0.007002   113.07 |
  72 | 0.006992   112.92 |
  73 | 0.006995   112.96 |
  74 | 0.006986   112.82 |
  75 | 0.006986   112.81 |
  76 | 0.006987   112.84 |
  77 | 0.006979   112.71 |
  78 | 0.006968   112.54 |
  79 | 0.006962   112.43 |
  80 | 0.006968   112.52 |
  81 | 0.006962   112.43 |
  82 | 0.006963   112.45 |
  83 | 0.006963   112.45 |
  84 | 0.006962   112.43 |
  85 | 0.006959   112.39 |
  86 | 0.006951   112.26 |
  87 | 0.006941   112.09 |
  88 |  0.00694   112.07 |
  89 | 0.006943   112.13 |
  90 | 0.006934   111.99 |
  91 | 0.006938   112.05 |
  92 | 0.006937   112.03 |
  93 | 0.006939   112.06 |
  94 | 0.006937   112.03 |
  95 | 0.006928   111.89 |
  96 | 0.006929   111.90 |
  97 | 0.006933   111.96 |
  98 | 0.006933   111.97 |
  99 |  0.00693   111.92 |
 100 | 0.006934   111.98 |
[1] "Random Forest variable coefficients"
                      %IncMSE IncNodePurity
graph5           2.917039e-04  1.476637e-01
graph6           2.066444e-03  2.526238e-01
graph7           2.040667e-04  5.123444e-02
graph8           0.000000e+00  2.840610e-19
graph9           6.660670e-04  1.842463e-01
graph10          2.358204e-03  2.221587e-01
graph11          1.910857e-03  2.647055e-01
graph12          3.586311e-03  3.103320e-01
graph13          4.812866e-03  2.972632e-01
graph14          3.700660e-03  2.298654e-01
graph15          4.349452e-03  3.024626e-01
graph16          4.519780e-03  5.393937e-01
graph17          1.104078e-04  1.746797e-01
graph18          4.707525e-04  8.787333e-02
graph19          3.722693e-03  4.112295e-01
graph20          7.310135e-04  6.785428e-02
graph21          9.361992e-04  6.094374e-02
graph22          1.645086e-04  7.226104e-02
graph23          2.696927e-03  3.371249e-01
graph24          1.631480e-03  9.330059e-02
graph25          1.580058e-04  1.629833e-02
graph26          2.196960e-04  6.084144e-02
graph27         -1.405997e-06  2.401623e-02
graph28          0.000000e+00  1.138412e-20
graph29          0.000000e+00  2.797242e-19
orbit0          -2.228294e-05  6.615990e-02
orbit1           2.390846e-03  1.584639e-01
orbit2           4.323554e-05  9.815501e-02
orbit3          -8.714597e-06  1.600000e-02
orbit4           7.816201e-04  1.972277e-01
orbit5           1.034740e-03  1.402574e-01
orbit6           2.402995e-03  1.755738e-01
orbit7          -4.318792e-06  2.666667e-02
orbit8           3.569414e-04  1.100513e-01
orbit9           1.821115e-03  2.744750e-01
orbit10          2.788500e-04  6.430118e-02
orbit11          2.115492e-07  1.785190e-02
orbit12          8.275648e-05  2.820405e-02
orbit13         -1.564383e-20  9.333333e-03
orbit14          0.000000e+00  2.168404e-21
orbit15          1.706673e-03  2.322396e-01
orbit16          6.556847e-05  1.592099e-01
orbit17          5.046788e-03  4.412500e-01
orbit18          3.933731e-03  7.724055e-01
orbit19          2.871630e-03  1.775105e-01
orbit20          1.523819e-03  2.158808e-01
orbit21          6.264864e-04  9.914865e-02
orbit22          2.895635e-03  2.562957e-01
orbit23         -4.357298e-06  1.287186e-02
orbit24          3.155297e-03  3.630243e-01
orbit25          5.248578e-04  2.470561e-02
orbit26          1.171909e-03  2.181028e-01
orbit27          3.251887e-03  2.948913e-01
orbit28          3.052401e-03  1.688201e-01
orbit29          1.928652e-04  1.659377e-01
orbit30          1.089704e-04  6.172446e-02
orbit31          1.835613e-03  2.820474e-01
orbit32          5.916542e-04  9.648706e-02
orbit33          2.705731e-04  8.239186e-02
orbit34          2.278925e-03  1.524390e-01
orbit35          5.176092e-03  3.927392e-01
orbit36          1.687624e-03  1.665337e-01
orbit37          1.070039e-03  5.846250e-01
orbit38          8.854555e-05  1.545352e-01
orbit39          3.258253e-04  1.120842e-01
orbit40          5.625072e-04  3.981988e-02
orbit41          3.213339e-04  4.608434e-02
orbit42          4.840585e-05  7.647279e-03
orbit43          1.415657e-03  1.626251e-01
orbit44          2.346488e-06  2.032653e-02
orbit45          7.165042e-03  4.048173e-01
orbit46          5.286242e-03  2.196191e-01
orbit47         -3.248498e-06  8.687604e-02
orbit48          2.161803e-04  2.672982e-01
orbit49          6.104276e-04  2.945721e-02
orbit50          1.052697e-05  3.560603e-02
orbit51          7.831377e-04  1.160654e-01
orbit52          1.229193e-04  2.937458e-02
orbit53          2.488570e-04  1.132601e-01
orbit54          4.132049e-04  4.040086e-02
orbit55          0.000000e+00  1.084202e-21
orbit56          1.280866e-03  1.998769e-01
orbit57          0.000000e+00  2.927346e-19
orbit58          0.000000e+00  5.421011e-22
orbit59          1.359413e-03  5.077777e-02
orbit60          2.351796e-04  5.503557e-02
orbit61          0.000000e+00  7.047314e-21
orbit62          1.298901e-04  8.029174e-02
orbit63          8.155743e-04  4.789289e-02
orbit64          5.910507e-07  3.506216e-04
orbit65          6.050452e-05  7.732113e-02
orbit66          0.000000e+00  1.843144e-20
orbit67          0.000000e+00  9.757820e-21
orbit68          1.273735e-06  7.202280e-03
orbit69          0.000000e+00  5.421011e-22
orbit70          0.000000e+00  6.505213e-21
orbit71          0.000000e+00  1.734723e-20
orbit72          0.000000e+00  5.421011e-22
AP               0.000000e+00  2.168404e-21
bet              1.003190e-03  1.574253e-01
ecc              7.886456e-04  3.481275e-02
eccrad           8.166660e-04  9.009332e-02
close            2.083571e-03  2.556800e-01
constraint       6.089589e-04  4.719239e-01
coreness         6.889431e-04  6.508946e-02
knn              4.567431e-03  4.568210e-01
hubscore         2.661991e-03  1.958115e-01
pagerank         1.951248e-03  7.575315e-01
trans            3.912436e-04  5.221855e-02
evcent           9.306303e-04  3.423593e-01
first           -1.901561e-07  1.561360e-02
upto_second      3.965152e-03  2.511291e-01
upto_third       7.180207e-03  2.622093e-01
upto_fourth      2.587786e-03  2.762152e-01
upto_fifth       2.159999e-03  1.662578e-01
upto_sixth       1.301729e-03  1.415352e-01
second           4.622178e-04  1.631359e-01
third            6.959115e-03  3.512978e-01
fourth           3.407663e-03  9.275539e-01
fifth            2.471926e-03  5.430032e-01
sixth            1.637341e-03  2.662187e-01
ratio1           4.806288e-03  4.624708e-01
ratio2           3.087826e-03  5.500373e-01
ratio3           5.092749e-03  3.626981e-01
ratio4           4.780971e-03  4.168449e-01
ratio5           1.451562e-03  6.958278e-01
ratio6           2.236879e-03  3.777991e-01
selfinter        3.876341e-05  3.484530e-02
walktrap_vertex  6.262835e-04  8.275645e-02
bigcom1          1.750299e-04  5.406821e-02
bigcom2          0.000000e+00  0.000000e+00
bigcom3          0.000000e+00  5.421011e-21
bigcom4          5.404071e-04  3.303369e-02
bigcom6          0.000000e+00  2.775558e-19
bigcom8          4.538476e-04  1.192559e-01
bigcom9          0.000000e+00  1.084202e-21
bigcom11         0.000000e+00  2.168404e-21
bigcom13         0.000000e+00  0.000000e+00
bigcom15         0.000000e+00  2.168404e-21
bigcom16         0.000000e+00  0.000000e+00
bigcom21         0.000000e+00  0.000000e+00
bigcom22         3.317929e-05  3.911594e-02
bigcom24         0.000000e+00  0.000000e+00
bigcom26         0.000000e+00  0.000000e+00
bigcom28         0.000000e+00  1.084202e-21
bigcom30         0.000000e+00  4.336809e-21
bigcom31         0.000000e+00  0.000000e+00
bigcom32         0.000000e+00  0.000000e+00
bigcom33         0.000000e+00  0.000000e+00
bigcom34         0.000000e+00  1.084202e-21
bigcom36         0.000000e+00  0.000000e+00
bigcom37         0.000000e+00  0.000000e+00
bigcom38         0.000000e+00  0.000000e+00
bigcom39         0.000000e+00  0.000000e+00
bigcom40         6.901409e-05  1.154221e-01
bigcom43         0.000000e+00  1.084202e-21
bigcom44         1.034989e-04  1.381817e-02
bigcom46         0.000000e+00  0.000000e+00
bigcom47         0.000000e+00  0.000000e+00
bigcom49         0.000000e+00  0.000000e+00
bigcom50         0.000000e+00  0.000000e+00
bigcom51         0.000000e+00  1.734723e-20
bigcom52         0.000000e+00  0.000000e+00
bigcom54         0.000000e+00  0.000000e+00
bigcom56         0.000000e+00  0.000000e+00
bigcom62         0.000000e+00  0.000000e+00
bigcom66         0.000000e+00  0.000000e+00
bigcom68         0.000000e+00  0.000000e+00
bigcom69         0.000000e+00  0.000000e+00
bigcom71         0.000000e+00  0.000000e+00
bigcom72         0.000000e+00  0.000000e+00
bigcom73         0.000000e+00  1.084202e-21
bigcom74         0.000000e+00  4.336809e-21
bigcom75         0.000000e+00  0.000000e+00
bigcom76         0.000000e+00  1.734723e-20
bigcom77         0.000000e+00  0.000000e+00
bigcom79         0.000000e+00  0.000000e+00
bigcom80         0.000000e+00  0.000000e+00
bigcom82         0.000000e+00  0.000000e+00
bigcom83         0.000000e+00  1.734723e-20
bigcom84         0.000000e+00  0.000000e+00
bigcom85         0.000000e+00  3.252607e-21
bigcom87         0.000000e+00  0.000000e+00
bigcom89         0.000000e+00  0.000000e+00
bigcom91         0.000000e+00  0.000000e+00
bigcom92         0.000000e+00  0.000000e+00
bigcom93         0.000000e+00  0.000000e+00
bigcom96         0.000000e+00  0.000000e+00
bigcom97         0.000000e+00  1.084202e-21
bigcom98         0.000000e+00  0.000000e+00
bigcom99         0.000000e+00  0.000000e+00
bigcom101        0.000000e+00  0.000000e+00
bigcom104        0.000000e+00  4.336809e-21
bigcom106        0.000000e+00  0.000000e+00
bigcom109        0.000000e+00  0.000000e+00
bigcom113        8.243071e-05  2.696888e-01
bigcom116       -1.021204e-05  1.729711e-01
bigcom120        0.000000e+00  0.000000e+00
bigcom123        0.000000e+00  0.000000e+00
bigcom126        0.000000e+00  0.000000e+00
bigcom127        0.000000e+00  0.000000e+00
bigcom137        0.000000e+00  0.000000e+00
bigcom139        0.000000e+00  0.000000e+00
bigcom140        0.000000e+00  1.734723e-20
bigcom143        0.000000e+00  0.000000e+00
bigcom145        0.000000e+00  4.336809e-21
bigcom146        0.000000e+00  0.000000e+00
bigcom147        0.000000e+00  0.000000e+00
bigcom149        0.000000e+00  0.000000e+00
bigcom153        0.000000e+00  0.000000e+00
bigcom154        0.000000e+00  0.000000e+00
bigcom156        0.000000e+00  0.000000e+00
bigcom157        0.000000e+00  0.000000e+00
bigcom158        0.000000e+00  0.000000e+00
bigcom160        0.000000e+00  0.000000e+00
bigcom161        0.000000e+00  5.551115e-19
bigcom162        0.000000e+00  0.000000e+00
bigcom164        0.000000e+00  0.000000e+00
bigcom166        0.000000e+00  8.673617e-21
bigcom167        0.000000e+00  0.000000e+00
bigcom171        0.000000e+00  0.000000e+00
bigcom173        0.000000e+00  0.000000e+00
bigcom175        0.000000e+00  0.000000e+00
bigcom176        0.000000e+00  0.000000e+00
bigcom177        0.000000e+00  0.000000e+00
bigcom178        0.000000e+00  0.000000e+00
bigcom180        0.000000e+00  0.000000e+00
bigcom181        0.000000e+00  0.000000e+00
bigcom184        0.000000e+00  0.000000e+00
bigcom186        0.000000e+00  0.000000e+00
bigcom187        0.000000e+00  1.084202e-21
bigcom189        0.000000e+00  0.000000e+00
bigcom194        0.000000e+00  0.000000e+00
bigcom195        0.000000e+00  4.336809e-21
bigcom196        0.000000e+00  0.000000e+00
bigcom204        0.000000e+00  0.000000e+00
bigcom205        0.000000e+00  1.084202e-21
bigcom212        0.000000e+00  0.000000e+00
bigcom214        0.000000e+00  0.000000e+00
bigcom222        0.000000e+00  0.000000e+00
bigcom223        0.000000e+00  0.000000e+00
bigcom226        0.000000e+00  0.000000e+00
bigcom227        0.000000e+00  0.000000e+00
bigcom229        0.000000e+00  0.000000e+00
bigcom233        0.000000e+00  2.775558e-19
bigcom236        0.000000e+00  0.000000e+00
bigcom237        0.000000e+00  0.000000e+00
bigcom246        0.000000e+00  0.000000e+00
bigcom248        0.000000e+00  0.000000e+00
bigcom249        0.000000e+00  0.000000e+00
bigcom250        0.000000e+00  0.000000e+00
bigcom254        0.000000e+00  0.000000e+00
bigcom266        0.000000e+00  0.000000e+00
bigcom269        0.000000e+00  0.000000e+00
bigcom272        0.000000e+00  0.000000e+00
bigcom274        0.000000e+00  0.000000e+00
bigcom281        0.000000e+00  2.775558e-19
bigcom291        0.000000e+00  0.000000e+00
bigcom292        0.000000e+00  0.000000e+00
bigcom295        0.000000e+00  0.000000e+00
bigcom299        0.000000e+00  0.000000e+00
bigcom301        0.000000e+00  0.000000e+00
bigcom306        0.000000e+00  0.000000e+00
bigcom309        0.000000e+00  1.734723e-20
bigcom314        0.000000e+00  0.000000e+00
bigcom321        0.000000e+00  1.084202e-21
bigcom341        0.000000e+00  0.000000e+00
bigcom350        0.000000e+00  0.000000e+00
bigcom353        0.000000e+00  0.000000e+00
bigcom359        0.000000e+00  0.000000e+00
bigcom363        0.000000e+00  2.775558e-19
bigcom365        0.000000e+00  0.000000e+00
bigcom385        0.000000e+00  0.000000e+00
bigcom386        0.000000e+00  5.421011e-22
bigcom408        0.000000e+00  0.000000e+00
bigcom412        0.000000e+00  0.000000e+00
bigcom480        0.000000e+00  0.000000e+00
spin_vertex      2.033451e-04  2.228210e-01
membership_s1    1.204015e-04  1.079098e-01
membership_s3    0.000000e+00  1.084202e-21
membership_s4    7.636652e-05  1.180367e-01
membership_s5    3.399775e-05  1.629171e-02
membership_s6   -6.838074e-08  1.337422e-02
membership_s7    9.754864e-06  1.850827e-02
membership_s8    0.000000e+00  0.000000e+00
membership_s9    0.000000e+00  5.421011e-22
membership_s11   0.000000e+00  3.252607e-21
membership_s12   0.000000e+00  2.168404e-21
membership_s14   0.000000e+00  0.000000e+00
membership_s15   6.744060e-06  6.833389e-02
membership_s16   0.000000e+00  4.336809e-21
membership_s17   0.000000e+00  0.000000e+00
membership_s18   0.000000e+00  1.951564e-20
membership_s20   0.000000e+00  1.029992e-20
membership_s21   1.526007e-05  1.852046e-01
membership_s22   0.000000e+00  0.000000e+00
membership_s24   0.000000e+00  3.252607e-21
membership_s25   0.000000e+00  0.000000e+00
membership_s26   0.000000e+00  5.421011e-22
membership_s27  -1.861835e-05  1.108492e-01
membership_s28  -3.509667e-10  1.954723e-02
membership_s30   1.575107e-04  5.469908e-02
membership_s31  -1.973631e-06  7.939936e-02
membership_s32   0.000000e+00  1.490778e-20
membership_s33   0.000000e+00  0.000000e+00
membership_s36   2.932917e-05  1.010941e-01
membership_s37   0.000000e+00  6.505213e-21
V1               2.648888e-03  6.801612e-01
V2               6.300394e-03  8.326409e-01
pdi              0.000000e+00  1.572093e-20
adhesion         1.230986e-03  3.783355e-01
cohesion         9.207814e-04  3.913020e-01
inner            1.301983e-03  3.329078e-01
outer            1.136170e-03  7.351717e-01
ioratio          1.801580e-03  3.627209e-01
comsize          8.301916e-04  9.781952e-01
[1] "Dataset: low_targets Model GLM, run: 7 of 10 2015-06-17 23:19:40"
[1] "glmnet variable coefficients"
                     [,1]          [,2]
(Intercept)     -5.071964 -3.121427e+01
graph0           0.000000 -2.139424e-02
graph1           0.000000  2.547315e-04
graph2           0.000000  1.444041e-01
graph3           0.000000 -4.601037e-05
graph4           0.000000  2.208366e-07
graph5           0.000000 -1.169993e-02
graph6           0.000000 -4.740954e-04
graph7           0.000000 -1.580919e-02
graph8           0.000000 -8.831284e-01
graph9           0.000000 -1.424765e-07
graph10          0.000000 -5.171797e-09
graph11          0.000000  8.398855e-10
graph12          0.000000 -5.991491e-07
graph13          0.000000 -1.306890e-06
graph14          0.000000  0.000000e+00
graph15          0.000000  4.743149e-04
graph16          0.000000  3.933851e-06
graph17          0.000000  1.994912e-06
graph18          0.000000  3.637948e-05
graph19          0.000000  1.608226e-05
graph20          0.000000  2.813101e-05
graph21          0.000000 -1.689871e-04
graph22          0.000000 -2.939147e-04
graph23          0.000000  2.446863e-04
graph24          0.000000  7.143597e-04
graph25          0.000000 -5.486004e-05
graph26          0.000000 -1.020608e-02
graph27          0.000000 -4.531983e-03
graph28          0.000000  0.000000e+00
graph29          0.000000  0.000000e+00
orbit0           0.000000 -3.960147e-03
orbit1           0.000000  1.780075e-04
orbit2           0.000000 -1.597753e-01
orbit3           0.000000  1.874596e-01
orbit4           0.000000 -7.468773e-05
orbit5           0.000000  5.694284e-04
orbit6           0.000000  1.167299e-07
orbit7           0.000000  9.510511e-03
orbit8           0.000000 -1.450806e-02
orbit9           0.000000 -6.225426e-04
orbit10          0.000000 -9.132307e-04
orbit11          0.000000  6.267287e-01
orbit12          0.000000 -1.498422e-02
orbit13          0.000000 -1.142067e+00
orbit14          0.000000 -8.609932e-01
orbit15          0.000000 -4.531153e-07
orbit16          0.000000  2.251766e-05
orbit17          0.000000 -2.236762e-07
orbit18          0.000000  2.153819e-07
orbit19          0.000000 -1.092295e-08
orbit20          0.000000 -5.626499e-08
orbit21          0.000000 -3.701063e-04
orbit22          0.000000  9.037046e-10
orbit23          0.000000  2.188682e-01
orbit24          0.000000 -1.044320e-06
orbit25          0.000000  3.109971e-10
orbit26          0.000000 -2.213214e-04
orbit27          0.000000 -1.406256e-05
orbit28          0.000000  1.271046e-04
orbit29          0.000000  8.017501e-06
orbit30          0.000000 -3.949331e-03
orbit31          0.000000 -1.254741e-08
orbit32          0.000000  1.484397e-06
orbit33          0.000000 -2.816286e-01
orbit34          0.000000  4.274326e-04
orbit35          0.000000  3.188366e-06
orbit36          0.000000  3.868826e-04
orbit37          0.000000  8.018587e-06
orbit38          0.000000  5.950204e-03
orbit39          0.000000  1.717178e-05
orbit40          0.000000 -1.283361e-06
orbit41          0.000000 -9.716622e-03
orbit42          0.000000  6.250814e-01
orbit43          0.000000 -5.841405e-06
orbit44          0.000000  2.949734e-01
orbit45          0.000000 -3.490500e-05
orbit46          0.000000  5.179830e-04
orbit47          0.000000  2.515744e-02
orbit48          0.000000  3.499613e-04
orbit49          0.000000  3.573715e-05
orbit50          0.000000  1.712200e-02
orbit51          0.000000 -2.261941e-03
orbit52          0.000000  0.000000e+00
orbit53          0.000000  7.583776e-03
orbit54          0.000000 -2.853318e-04
orbit55          0.000000 -3.232954e+00
orbit56          0.000000  2.694316e-04
orbit57          0.000000  0.000000e+00
orbit58          0.000000 -1.554682e+00
orbit59          0.000000  4.080520e-04
orbit60          0.000000  7.829574e-02
orbit61          0.000000 -2.960837e-01
orbit62          0.000000  9.450712e-03
orbit63          0.000000 -9.420216e-02
orbit64          0.000000 -6.403424e-02
orbit65          0.000000 -1.488818e-02
orbit66          0.000000  0.000000e+00
orbit67          0.000000 -6.945423e-01
orbit68          0.000000 -4.215086e-03
orbit69          0.000000  0.000000e+00
orbit70          0.000000  0.000000e+00
orbit71          0.000000  0.000000e+00
orbit72          0.000000  0.000000e+00
AP               0.000000 -1.601477e+00
bet              0.000000 -5.929905e-06
ecc              0.000000  5.123019e-01
eccrad           0.000000  2.962284e+00
close            0.000000  3.840119e+00
constraint       0.000000 -2.878856e-01
coreness         0.000000 -5.156739e-01
knn              0.000000  7.537439e-04
hubscore         0.000000 -6.544929e+01
pagerank         0.000000 -3.615369e-01
trans            0.000000  8.384676e-01
evcent           0.000000 -3.671187e+01
first            0.000000 -4.363427e-03
upto_second      0.000000  3.823413e-04
upto_third       0.000000  9.972268e-05
upto_fourth      0.000000  1.036751e-05
upto_fifth       0.000000  6.362016e-06
upto_sixth       0.000000  1.404175e-03
second           0.000000  3.509920e-04
third            0.000000  1.197480e-04
fourth           0.000000 -6.294568e-05
fifth            0.000000 -5.074961e-05
sixth            0.000000  1.629851e-04
ratio1           0.000000  7.771705e-04
ratio2           0.000000 -1.388812e-03
ratio3           0.000000 -2.099397e-02
ratio4           0.000000 -1.144882e-02
ratio5           0.000000 -4.193542e-01
ratio6           0.000000 -1.045633e-04
selfinter        0.000000  8.637196e-01
walktrap_vertex  0.000000 -1.779709e+00
bigcom1          0.000000  7.827870e-01
bigcom2          0.000000 -4.317504e-02
bigcom3          0.000000 -8.617392e-01
bigcom4          0.000000  1.852200e+00
bigcom6          0.000000 -9.466306e-02
bigcom8          0.000000  2.536003e+00
bigcom9          0.000000 -3.462059e-01
bigcom11         0.000000  0.000000e+00
bigcom13         0.000000 -4.382129e-04
bigcom15         0.000000 -5.729613e-01
bigcom16         0.000000  0.000000e+00
bigcom21         0.000000  0.000000e+00
bigcom22         0.000000  2.250746e+00
bigcom24         0.000000 -6.862886e-02
bigcom26         0.000000 -4.751769e-01
bigcom28         0.000000 -1.482589e+00
bigcom30         0.000000 -1.716070e-01
bigcom31         0.000000 -1.029696e-01
bigcom32         0.000000  0.000000e+00
bigcom33         0.000000 -1.839348e+00
bigcom34         0.000000  0.000000e+00
bigcom36         0.000000 -2.019239e-01
bigcom37         0.000000  0.000000e+00
bigcom38         0.000000 -2.479658e-01
bigcom39         0.000000 -1.406040e-01
bigcom40         0.000000  1.336589e+00
bigcom43         0.000000 -2.864597e-01
bigcom44         0.000000  2.503405e+00
bigcom46         0.000000 -1.472292e-01
bigcom47         0.000000  0.000000e+00
bigcom49         0.000000 -6.897323e-01
bigcom50         0.000000 -8.031507e-03
bigcom51         0.000000  0.000000e+00
bigcom52         0.000000 -2.966069e-02
bigcom54         0.000000  0.000000e+00
bigcom56         0.000000 -9.679289e-02
bigcom62         0.000000  0.000000e+00
bigcom66         0.000000  0.000000e+00
bigcom68         0.000000  0.000000e+00
bigcom69         0.000000 -2.156836e-03
bigcom71         0.000000 -3.444754e-01
bigcom72         0.000000 -1.863579e-02
bigcom73         0.000000  0.000000e+00
bigcom74         0.000000 -8.832218e-02
bigcom75         0.000000  0.000000e+00
bigcom76         0.000000  0.000000e+00
bigcom77         0.000000 -1.518618e-01
bigcom79         0.000000 -1.021466e-03
bigcom80         0.000000  0.000000e+00
bigcom82         0.000000 -1.703903e-01
bigcom83         0.000000  0.000000e+00
bigcom84         0.000000  0.000000e+00
bigcom85         0.000000 -7.182993e-01
bigcom87         0.000000 -7.130487e-02
bigcom89         0.000000  0.000000e+00
bigcom91         0.000000  0.000000e+00
bigcom92         0.000000 -1.008881e-02
bigcom93         0.000000  0.000000e+00
bigcom96         0.000000 -3.498618e-02
bigcom97         0.000000 -2.523053e+00
bigcom98         0.000000  0.000000e+00
bigcom99         0.000000 -9.809845e-02
bigcom101        0.000000 -1.444570e-01
bigcom104        0.000000 -1.242694e-04
bigcom106        0.000000  0.000000e+00
bigcom109        0.000000  0.000000e+00
bigcom113        0.000000  4.265568e+00
bigcom116        0.000000  4.470121e+00
bigcom120        0.000000 -1.530535e-04
bigcom123        0.000000 -5.279129e-01
bigcom126        0.000000 -1.860053e-01
bigcom127        0.000000  0.000000e+00
bigcom137        0.000000 -1.465593e-02
bigcom139        0.000000 -4.978761e-03
bigcom140        0.000000  0.000000e+00
bigcom143        0.000000  0.000000e+00
bigcom145        0.000000 -1.797807e+00
bigcom146        0.000000 -2.469324e-01
bigcom147        0.000000  0.000000e+00
bigcom149        0.000000 -5.063434e-01
bigcom153        0.000000  0.000000e+00
bigcom154        0.000000  0.000000e+00
bigcom156        0.000000  0.000000e+00
bigcom157        0.000000  0.000000e+00
bigcom158        0.000000 -3.684642e-01
bigcom160        0.000000 -6.226369e-02
bigcom161        0.000000  0.000000e+00
bigcom162        0.000000  0.000000e+00
bigcom164        0.000000 -1.322308e-01
bigcom166        0.000000 -4.392784e-01
bigcom167        0.000000  0.000000e+00
bigcom171        0.000000  0.000000e+00
bigcom173        0.000000 -1.312842e-01
bigcom175        0.000000 -1.520237e+00
bigcom176        0.000000 -2.044676e-01
bigcom177        0.000000  0.000000e+00
bigcom178        0.000000 -1.252400e-01
bigcom180        0.000000  0.000000e+00
bigcom181        0.000000 -2.525988e-01
bigcom184        0.000000 -2.850704e-01
bigcom186        0.000000  0.000000e+00
bigcom187        0.000000  0.000000e+00
bigcom189        0.000000  0.000000e+00
bigcom194        0.000000 -2.399121e-01
bigcom195        0.000000 -4.732622e-04
bigcom196        0.000000  0.000000e+00
bigcom204        0.000000 -4.291933e-01
bigcom205        0.000000 -2.908568e-01
bigcom212        0.000000 -3.329353e-01
bigcom214        0.000000 -1.039668e-01
bigcom222        0.000000 -7.094200e-03
bigcom223        0.000000  0.000000e+00
bigcom226        0.000000  0.000000e+00
bigcom227        0.000000  0.000000e+00
bigcom229        0.000000 -3.951917e-01
bigcom233        0.000000  0.000000e+00
bigcom236        0.000000  0.000000e+00
bigcom237        0.000000  0.000000e+00
bigcom246        0.000000 -5.063759e-01
bigcom248        0.000000 -6.427059e-02
bigcom249        0.000000  0.000000e+00
bigcom250        0.000000 -3.350576e-02
bigcom254        0.000000  0.000000e+00
bigcom266        0.000000  0.000000e+00
bigcom269        0.000000 -9.889063e-02
bigcom272        0.000000  0.000000e+00
bigcom274        0.000000 -3.770657e-02
bigcom281        0.000000  0.000000e+00
bigcom291        0.000000  0.000000e+00
bigcom292        0.000000  0.000000e+00
bigcom295        0.000000  0.000000e+00
bigcom299        0.000000  0.000000e+00
bigcom301        0.000000  0.000000e+00
bigcom306        0.000000  0.000000e+00
bigcom309        0.000000 -4.435912e-03
bigcom314        0.000000  0.000000e+00
bigcom321        0.000000 -2.907871e-01
bigcom341        0.000000  0.000000e+00
bigcom350        0.000000  0.000000e+00
bigcom353        0.000000 -9.374121e-03
bigcom359        0.000000  0.000000e+00
bigcom363        0.000000  0.000000e+00
bigcom365        0.000000  0.000000e+00
bigcom385        0.000000  0.000000e+00
bigcom386        0.000000  0.000000e+00
bigcom408        0.000000  0.000000e+00
bigcom412        0.000000 -2.748549e-01
bigcom480        0.000000 -2.427416e-01
spin_vertex      0.000000  2.959872e-01
membership_s1    0.000000 -1.708072e+00
membership_s3    0.000000 -2.387794e+00
membership_s4    0.000000 -1.025036e+00
membership_s5    0.000000 -1.335630e+00
membership_s6    0.000000 -1.778348e+00
membership_s7    0.000000 -1.056858e+00
membership_s8    0.000000 -1.703582e+00
membership_s9    0.000000 -2.199058e+00
membership_s11   0.000000 -2.872695e+00
membership_s12   0.000000 -1.794005e+00
membership_s14   0.000000 -1.440154e+00
membership_s15   0.000000 -9.857627e-01
membership_s16   0.000000 -1.224132e+00
membership_s17   0.000000 -2.142982e+00
membership_s18   0.000000 -2.893707e+00
membership_s20   0.000000 -2.088792e+00
membership_s21   0.000000 -1.029233e+00
membership_s22   0.000000 -2.860721e+00
membership_s24   0.000000 -2.645413e+00
membership_s25   0.000000 -2.033244e+00
membership_s26   0.000000 -1.869178e+00
membership_s27   0.000000 -1.195063e+00
membership_s28   0.000000  1.593879e+00
membership_s30   0.000000 -6.819689e-01
membership_s31   0.000000 -1.526224e+00
membership_s32   0.000000 -3.576722e+00
membership_s33   0.000000 -2.482912e+00
membership_s36   0.000000 -1.167294e+00
membership_s37   0.000000 -3.289576e+00
V1               0.000000 -5.108351e-01
V2               0.000000 -2.241529e+00
pdi              0.000000 -3.428086e+03
adhesion         0.000000 -8.546330e-05
cohesion         0.000000  1.049974e-04
inner            0.000000  9.965143e-06
outer            0.000000  1.517351e-05
ioratio          0.000000 -1.408876e-01
comsize          0.000000 -6.018647e-04
[1] "Dataset: low_targets Model GBM, run: 8 of 10 2015-06-17 23:21:33"
Iter   TrainDeviance   ValidDeviance   StepSize   Improve
     1        0.0717            -nan     0.0100   -0.0001
     2        0.0709            -nan     0.0100   -0.0000
     3        0.0691            -nan     0.0100    0.0000
     4        0.0681            -nan     0.0100   -0.0001
     5        0.0675            -nan     0.0100   -0.0000
     6        0.0669            -nan     0.0100   -0.0000
     7        0.0664            -nan     0.0100   -0.0000
     8        0.0655            -nan     0.0100   -0.0000
     9        0.0650            -nan     0.0100   -0.0001
    10        0.0641            -nan     0.0100   -0.0000
    20        0.0577            -nan     0.0100   -0.0000
    40        0.0490            -nan     0.0100   -0.0000
    49        0.0463            -nan     0.0100   -0.0000

[1] "GBM variable coefficients"
                            var    rel.inf
outer                     outer 8.31383706
pagerank               pagerank 4.60480744
V1                           V1 4.15910483
V2                           V2 4.09721965
ratio2                   ratio2 4.06194696
orbit18                 orbit18 3.29347999
fourth                   fourth 3.11176999
ratio5                   ratio5 3.07415854
graph16                 graph16 2.96984145
fifth                     fifth 2.63491354
orbit36                 orbit36 2.46289865
graph13                 graph13 2.38858047
graph4                   graph4 2.18701509
orbit37                 orbit37 2.13973034
ratio6                   ratio6 1.94758417
inner                     inner 1.87960090
graph19                 graph19 1.85118733
comsize                 comsize 1.79491417
orbit35                 orbit35 1.68048942
orbit39                 orbit39 1.67213932
graph3                   graph3 1.61467579
cohesion               cohesion 1.56435101
membership_s7     membership_s7 1.43071436
spin_vertex         spin_vertex 1.40325924
ioratio                 ioratio 1.39367590
ecc                         ecc 1.32027228
graph14                 graph14 1.08220041
ratio4                   ratio4 1.02167274
graph9                   graph9 1.01766084
upto_fourth         upto_fourth 1.00053112
orbit33                 orbit33 0.96912631
bet                         bet 0.95884208
graph17                 graph17 0.93916137
graph1                   graph1 0.92096854
sixth                     sixth 0.91481855
graph12                 graph12 0.86747515
bigcom8                 bigcom8 0.86747418
knn                         knn 0.84775172
graph26                 graph26 0.83608185
third                     third 0.81162072
graph15                 graph15 0.76937363
orbit40                 orbit40 0.76255128
upto_fifth           upto_fifth 0.74080936
orbit62                 orbit62 0.73294203
hubscore               hubscore 0.67063775
orbit10                 orbit10 0.66359715
graph6                   graph6 0.64094288
adhesion               adhesion 0.62924913
ratio3                   ratio3 0.62845152
orbit16                 orbit16 0.61289766
graph22                 graph22 0.60731726
orbit46                 orbit46 0.55048245
graph18                 graph18 0.51338332
graph5                   graph5 0.50845012
orbit27                 orbit27 0.49189620
orbit17                 orbit17 0.48429887
membership_s28   membership_s28 0.41802171
bigcom116             bigcom116 0.40431145
bigcom22               bigcom22 0.39060699
graph11                 graph11 0.37516244
orbit21                 orbit21 0.33505465
ratio1                   ratio1 0.33296668
walktrap_vertex walktrap_vertex 0.33126351
orbit45                 orbit45 0.32344847
close                     close 0.31485174
membership_s36   membership_s36 0.30982641
orbit56                 orbit56 0.29815534
upto_sixth           upto_sixth 0.26131471
orbit20                 orbit20 0.26072637
orbit44                 orbit44 0.25529229
orbit42                 orbit42 0.20753375
orbit29                 orbit29 0.20376070
membership_s30   membership_s30 0.18933484
orbit11                 orbit11 0.18908285
graph23                 graph23 0.18130075
graph24                 graph24 0.18129414
orbit38                 orbit38 0.18041995
orbit48                 orbit48 0.15548147
coreness               coreness 0.15456778
second                   second 0.12490124
membership_s6     membership_s6 0.11121617
bigcom1                 bigcom1 0.10706459
orbit26                 orbit26 0.10630037
membership_s21   membership_s21 0.09421842
upto_third           upto_third 0.09069232
upto_second         upto_second 0.08199525
orbit5                   orbit5 0.08061036
orbit49                 orbit49 0.07850554
orbit51                 orbit51 0.07751637
orbit32                 orbit32 0.07545029
orbit4                   orbit4 0.07508267
orbit19                 orbit19 0.07502795
orbit30                 orbit30 0.07379493
bigcom40               bigcom40 0.06668702
graph7                   graph7 0.06155346
orbit60                 orbit60 0.05780927
trans                     trans 0.04482960
membership_s5     membership_s5 0.04163964
orbit64                 orbit64 0.02963202
orbit63                 orbit63 0.02672613
orbit28                 orbit28 0.02557698
orbit47                 orbit47 0.02455634
graph0                   graph0 0.00000000
graph2                   graph2 0.00000000
graph8                   graph8 0.00000000
graph10                 graph10 0.00000000
graph20                 graph20 0.00000000
graph21                 graph21 0.00000000
graph25                 graph25 0.00000000
graph27                 graph27 0.00000000
graph28                 graph28 0.00000000
graph29                 graph29 0.00000000
orbit0                   orbit0 0.00000000
orbit1                   orbit1 0.00000000
orbit2                   orbit2 0.00000000
orbit3                   orbit3 0.00000000
orbit6                   orbit6 0.00000000
orbit7                   orbit7 0.00000000
orbit8                   orbit8 0.00000000
orbit9                   orbit9 0.00000000
orbit12                 orbit12 0.00000000
orbit13                 orbit13 0.00000000
orbit14                 orbit14 0.00000000
orbit15                 orbit15 0.00000000
orbit22                 orbit22 0.00000000
orbit23                 orbit23 0.00000000
orbit24                 orbit24 0.00000000
orbit25                 orbit25 0.00000000
orbit31                 orbit31 0.00000000
orbit34                 orbit34 0.00000000
orbit41                 orbit41 0.00000000
orbit43                 orbit43 0.00000000
orbit50                 orbit50 0.00000000
orbit52                 orbit52 0.00000000
orbit53                 orbit53 0.00000000
orbit54                 orbit54 0.00000000
orbit55                 orbit55 0.00000000
orbit57                 orbit57 0.00000000
orbit58                 orbit58 0.00000000
orbit59                 orbit59 0.00000000
orbit61                 orbit61 0.00000000
orbit65                 orbit65 0.00000000
orbit66                 orbit66 0.00000000
orbit67                 orbit67 0.00000000
orbit68                 orbit68 0.00000000
orbit69                 orbit69 0.00000000
orbit70                 orbit70 0.00000000
orbit71                 orbit71 0.00000000
orbit72                 orbit72 0.00000000
AP                           AP 0.00000000
eccrad                   eccrad 0.00000000
constraint           constraint 0.00000000
evcent                   evcent 0.00000000
first                     first 0.00000000
selfinter             selfinter 0.00000000
bigcom2                 bigcom2 0.00000000
bigcom3                 bigcom3 0.00000000
bigcom4                 bigcom4 0.00000000
bigcom6                 bigcom6 0.00000000
bigcom9                 bigcom9 0.00000000
bigcom11               bigcom11 0.00000000
bigcom13               bigcom13 0.00000000
bigcom15               bigcom15 0.00000000
bigcom16               bigcom16 0.00000000
bigcom21               bigcom21 0.00000000
bigcom24               bigcom24 0.00000000
bigcom26               bigcom26 0.00000000
bigcom28               bigcom28 0.00000000
bigcom30               bigcom30 0.00000000
bigcom31               bigcom31 0.00000000
bigcom32               bigcom32 0.00000000
bigcom33               bigcom33 0.00000000
bigcom34               bigcom34 0.00000000
bigcom36               bigcom36 0.00000000
bigcom37               bigcom37 0.00000000
bigcom38               bigcom38 0.00000000
bigcom39               bigcom39 0.00000000
bigcom43               bigcom43 0.00000000
bigcom44               bigcom44 0.00000000
bigcom46               bigcom46 0.00000000
bigcom47               bigcom47 0.00000000
bigcom49               bigcom49 0.00000000
bigcom50               bigcom50 0.00000000
bigcom51               bigcom51 0.00000000
bigcom52               bigcom52 0.00000000
bigcom54               bigcom54 0.00000000
bigcom56               bigcom56 0.00000000
bigcom62               bigcom62 0.00000000
bigcom66               bigcom66 0.00000000
bigcom68               bigcom68 0.00000000
bigcom69               bigcom69 0.00000000
bigcom71               bigcom71 0.00000000
bigcom72               bigcom72 0.00000000
bigcom73               bigcom73 0.00000000
bigcom74               bigcom74 0.00000000
bigcom75               bigcom75 0.00000000
bigcom76               bigcom76 0.00000000
bigcom77               bigcom77 0.00000000
bigcom79               bigcom79 0.00000000
bigcom80               bigcom80 0.00000000
bigcom82               bigcom82 0.00000000
bigcom83               bigcom83 0.00000000
bigcom84               bigcom84 0.00000000
bigcom85               bigcom85 0.00000000
bigcom87               bigcom87 0.00000000
bigcom89               bigcom89 0.00000000
bigcom91               bigcom91 0.00000000
bigcom92               bigcom92 0.00000000
bigcom93               bigcom93 0.00000000
bigcom96               bigcom96 0.00000000
bigcom97               bigcom97 0.00000000
bigcom98               bigcom98 0.00000000
bigcom99               bigcom99 0.00000000
bigcom101             bigcom101 0.00000000
bigcom104             bigcom104 0.00000000
bigcom106             bigcom106 0.00000000
bigcom109             bigcom109 0.00000000
bigcom113             bigcom113 0.00000000
bigcom120             bigcom120 0.00000000
bigcom123             bigcom123 0.00000000
bigcom126             bigcom126 0.00000000
bigcom127             bigcom127 0.00000000
bigcom137             bigcom137 0.00000000
bigcom139             bigcom139 0.00000000
bigcom140             bigcom140 0.00000000
bigcom143             bigcom143 0.00000000
bigcom145             bigcom145 0.00000000
bigcom146             bigcom146 0.00000000
bigcom147             bigcom147 0.00000000
bigcom149             bigcom149 0.00000000
bigcom153             bigcom153 0.00000000
bigcom154             bigcom154 0.00000000
bigcom156             bigcom156 0.00000000
bigcom157             bigcom157 0.00000000
bigcom158             bigcom158 0.00000000
bigcom160             bigcom160 0.00000000
bigcom161             bigcom161 0.00000000
bigcom162             bigcom162 0.00000000
bigcom164             bigcom164 0.00000000
bigcom166             bigcom166 0.00000000
bigcom167             bigcom167 0.00000000
bigcom171             bigcom171 0.00000000
bigcom173             bigcom173 0.00000000
bigcom175             bigcom175 0.00000000
bigcom176             bigcom176 0.00000000
bigcom177             bigcom177 0.00000000
bigcom178             bigcom178 0.00000000
bigcom180             bigcom180 0.00000000
bigcom181             bigcom181 0.00000000
bigcom184             bigcom184 0.00000000
bigcom186             bigcom186 0.00000000
bigcom187             bigcom187 0.00000000
bigcom189             bigcom189 0.00000000
bigcom194             bigcom194 0.00000000
bigcom195             bigcom195 0.00000000
bigcom196             bigcom196 0.00000000
bigcom204             bigcom204 0.00000000
bigcom205             bigcom205 0.00000000
bigcom212             bigcom212 0.00000000
bigcom214             bigcom214 0.00000000
bigcom222             bigcom222 0.00000000
bigcom223             bigcom223 0.00000000
bigcom226             bigcom226 0.00000000
bigcom227             bigcom227 0.00000000
bigcom229             bigcom229 0.00000000
bigcom233             bigcom233 0.00000000
bigcom236             bigcom236 0.00000000
bigcom237             bigcom237 0.00000000
bigcom246             bigcom246 0.00000000
bigcom248             bigcom248 0.00000000
bigcom249             bigcom249 0.00000000
bigcom250             bigcom250 0.00000000
bigcom254             bigcom254 0.00000000
bigcom266             bigcom266 0.00000000
bigcom269             bigcom269 0.00000000
bigcom272             bigcom272 0.00000000
bigcom274             bigcom274 0.00000000
bigcom281             bigcom281 0.00000000
bigcom291             bigcom291 0.00000000
bigcom292             bigcom292 0.00000000
bigcom295             bigcom295 0.00000000
bigcom299             bigcom299 0.00000000
bigcom301             bigcom301 0.00000000
bigcom306             bigcom306 0.00000000
bigcom309             bigcom309 0.00000000
bigcom314             bigcom314 0.00000000
bigcom321             bigcom321 0.00000000
bigcom341             bigcom341 0.00000000
bigcom350             bigcom350 0.00000000
bigcom353             bigcom353 0.00000000
bigcom359             bigcom359 0.00000000
bigcom363             bigcom363 0.00000000
bigcom365             bigcom365 0.00000000
bigcom385             bigcom385 0.00000000
bigcom386             bigcom386 0.00000000
bigcom408             bigcom408 0.00000000
bigcom412             bigcom412 0.00000000
bigcom480             bigcom480 0.00000000
membership_s1     membership_s1 0.00000000
membership_s3     membership_s3 0.00000000
membership_s4     membership_s4 0.00000000
membership_s8     membership_s8 0.00000000
membership_s9     membership_s9 0.00000000
membership_s11   membership_s11 0.00000000
membership_s12   membership_s12 0.00000000
membership_s14   membership_s14 0.00000000
membership_s15   membership_s15 0.00000000
membership_s16   membership_s16 0.00000000
membership_s17   membership_s17 0.00000000
membership_s18   membership_s18 0.00000000
membership_s20   membership_s20 0.00000000
membership_s22   membership_s22 0.00000000
membership_s24   membership_s24 0.00000000
membership_s25   membership_s25 0.00000000
membership_s26   membership_s26 0.00000000
membership_s27   membership_s27 0.00000000
membership_s31   membership_s31 0.00000000
membership_s32   membership_s32 0.00000000
membership_s33   membership_s33 0.00000000
membership_s37   membership_s37 0.00000000
pdi                         pdi 0.00000000
[1] "Dataset: low_targets Model RF, run: 8 of 10 2015-06-17 23:21:58"
     |      Out-of-bag   |
Tree |      MSE  %Var(y) |
   1 |  0.01113   188.27 |
   2 |  0.01054   178.36 |
   3 |  0.01199   202.91 |
   4 |  0.01124   190.17 |
   5 |  0.01038   175.58 |
   6 | 0.009302   157.36 |
   7 | 0.008912   150.76 |
   8 | 0.008496   143.73 |
   9 | 0.007978   134.96 |
  10 | 0.007764   131.34 |
  11 | 0.007588   128.37 |
  12 | 0.007508   127.01 |
  13 | 0.007463   126.25 |
  14 | 0.007334   124.07 |
  15 | 0.007301   123.51 |
  16 | 0.007264   122.88 |
  17 | 0.007194   121.70 |
  18 | 0.007192   121.67 |
  19 | 0.007162   121.15 |
  20 | 0.007129   120.59 |
  21 | 0.007075   119.69 |
  22 | 0.007083   119.83 |
  23 |  0.00703   118.92 |
  24 | 0.007009   118.58 |
  25 |  0.00704   119.09 |
  26 | 0.007042   119.13 |
  27 | 0.007031   118.94 |
  28 | 0.007001   118.44 |
  29 | 0.006972   117.95 |
  30 | 0.006966   117.85 |
  31 | 0.006942   117.43 |
  32 | 0.006926   117.16 |
  33 | 0.006881   116.40 |
  34 | 0.006846   115.81 |
  35 | 0.006829   115.53 |
  36 | 0.006832   115.58 |
  37 | 0.006853   115.92 |
  38 | 0.006829   115.52 |
  39 | 0.006816   115.30 |
  40 | 0.006824   115.44 |
  41 | 0.006831   115.55 |
  42 |  0.00681   115.21 |
  43 | 0.006783   114.74 |
  44 | 0.006772   114.56 |
  45 | 0.006775   114.60 |
  46 |  0.00676   114.36 |
  47 | 0.006743   114.07 |
  48 | 0.006734   113.92 |
  49 | 0.006728   113.82 |
  50 |   0.0067   113.34 |
  51 | 0.006699   113.32 |
  52 | 0.006703   113.39 |
  53 | 0.006687   113.13 |
  54 | 0.006683   113.06 |
  55 |  0.00669   113.17 |
  56 | 0.006692   113.20 |
  57 | 0.006674   112.90 |
  58 | 0.006683   113.06 |
  59 | 0.006681   113.03 |
  60 | 0.006669   112.82 |
  61 | 0.006656   112.59 |
  62 | 0.006651   112.51 |
  63 | 0.006644   112.40 |
  64 | 0.006644   112.39 |
  65 | 0.006634   112.22 |
  66 | 0.006618   111.95 |
  67 | 0.006621   112.01 |
  68 | 0.006625   112.07 |
  69 | 0.006629   112.15 |
  70 | 0.006617   111.93 |
  71 |  0.00662   112.00 |
  72 | 0.006623   112.04 |
  73 | 0.006619   111.97 |
  74 | 0.006618   111.95 |
  75 | 0.006628   112.13 |
  76 | 0.006621   112.00 |
  77 | 0.006615   111.90 |
  78 | 0.006604   111.71 |
  79 | 0.006599   111.63 |
  80 | 0.006596   111.58 |
  81 |  0.00659   111.49 |
  82 | 0.006596   111.59 |
  83 | 0.006593   111.53 |
  84 | 0.006592   111.51 |
  85 | 0.006593   111.52 |
  86 | 0.006597   111.61 |
  87 | 0.006598   111.62 |
  88 | 0.006599   111.64 |
  89 | 0.006598   111.62 |
  90 | 0.006595   111.56 |
  91 | 0.006591   111.50 |
  92 | 0.006585   111.40 |
  93 | 0.006571   111.17 |
  94 | 0.006566   111.08 |
  95 | 0.006575   111.23 |
  96 | 0.006567   111.09 |
  97 | 0.006571   111.15 |
  98 | 0.006569   111.12 |
  99 | 0.006549   110.79 |
 100 | 0.006554   110.87 |
[1] "Random Forest variable coefficients"
                      %IncMSE IncNodePurity
graph5           2.088420e-04  1.120114e-01
graph6           1.667899e-03  1.485959e-01
graph7           8.337539e-04  7.557732e-02
graph8           0.000000e+00  5.963112e-21
graph9           5.117812e-04  1.865946e-01
graph10          5.216356e-03  2.656773e-01
graph11          4.817779e-03  2.044477e-01
graph12          1.780528e-03  2.652998e-01
graph13          2.186373e-03  3.074616e-01
graph14          4.176869e-03  2.551617e-01
graph15          1.862783e-03  1.610179e-01
graph16          8.943026e-03  3.924705e-01
graph17          7.119633e-04  1.671829e-01
graph18          1.077942e-03  1.117535e-01
graph19          4.307153e-03  2.873811e-01
graph20          8.963299e-04  1.398626e-01
graph21          4.400014e-04  1.833010e-01
graph22          2.158176e-03  4.090105e-02
graph23          1.312282e-03  1.849017e-01
graph24          1.289350e-03  1.402999e-01
graph25          3.728502e-04  1.720114e-01
graph26          2.704698e-04  4.745410e-02
graph27         -7.832898e-06  6.057297e-04
graph28          0.000000e+00  7.589415e-21
graph29          0.000000e+00  0.000000e+00
orbit0          -6.064769e-08  1.829344e-02
orbit1           5.722926e-04  2.093134e-01
orbit2           6.694431e-05  2.370941e-02
orbit3           0.000000e+00  1.761829e-20
orbit4           6.614176e-04  2.022153e-01
orbit5           4.238836e-04  1.611989e-01
orbit6           3.445176e-03  2.599206e-01
orbit7           1.302507e-05  6.080729e-03
orbit8           2.419510e-04  7.971724e-02
orbit9           2.760809e-03  1.391472e-01
orbit10          1.461109e-04  1.041494e-01
orbit11          6.781970e-05  5.781336e-02
orbit12          7.470857e-04  7.938892e-02
orbit13          0.000000e+00  2.981556e-19
orbit14          0.000000e+00  3.252607e-21
orbit15          1.660161e-03  3.329368e-01
orbit16          4.655640e-04  7.144240e-02
orbit17          5.676962e-03  3.069631e-01
orbit18          2.611986e-03  4.977591e-01
orbit19          1.622693e-03  2.580252e-01
orbit20          3.685370e-03  2.270700e-01
orbit21          3.798792e-04  7.498987e-02
orbit22          3.240403e-03  2.097467e-01
orbit23          0.000000e+00  9.036554e-18
orbit24          2.866184e-03  1.344389e-01
orbit25          1.358999e-04  6.805645e-02
orbit26          8.029688e-04  1.303271e-01
orbit27          3.330123e-03  5.018734e-01
orbit28          1.689467e-03  1.393233e-01
orbit29         -1.754258e-05  1.014108e-01
orbit30          2.089827e-04  1.328656e-01
orbit31          9.432103e-04  1.977979e-01
orbit32          4.373062e-04  1.310048e-01
orbit33          2.029291e-04  9.977139e-02
orbit34          5.827611e-04  2.770464e-01
orbit35          5.597769e-03  3.616013e-01
orbit36          9.745714e-04  2.248682e-01
orbit37          1.628067e-03  5.858325e-01
orbit38          2.796423e-05  9.207583e-02
orbit39          3.143059e-03  2.006807e-01
orbit40          2.591038e-04  3.969139e-02
orbit41          2.261920e-04  2.492383e-02
orbit42          1.365039e-05  9.455293e-03
orbit43          6.830886e-04  7.320967e-02
orbit44          4.320798e-05  1.198260e-02
orbit45          5.150731e-03  2.785755e-01
orbit46          3.495421e-03  2.858689e-01
orbit47          1.004394e-04  6.576880e-02
orbit48          1.052536e-06  3.031558e-02
orbit49          3.059084e-04  7.487498e-02
orbit50         -8.752735e-06  9.504805e-03
orbit51          2.268568e-04  1.917419e-01
orbit52          1.791312e-05  2.874975e-02
orbit53          4.290659e-05  4.401766e-02
orbit54          1.881570e-03  8.163854e-02
orbit55          0.000000e+00  4.228388e-19
orbit56          9.192937e-04  1.772217e-01
orbit57          0.000000e+00  2.710505e-21
orbit58          0.000000e+00  7.589415e-21
orbit59          3.546474e-04  9.041515e-02
orbit60          1.110531e-04  9.582171e-02
orbit61          0.000000e+00  2.710505e-21
orbit62          6.690341e-04  1.618201e-01
orbit63          1.736016e-03  7.357956e-02
orbit64          4.953089e-05  3.848514e-04
orbit65          9.211405e-05  4.652315e-02
orbit66          0.000000e+00  1.599198e-20
orbit67          0.000000e+00  1.409463e-20
orbit68          1.740644e-05  8.190008e-04
orbit69          0.000000e+00  0.000000e+00
orbit70          0.000000e+00  1.441989e-19
orbit71          0.000000e+00  5.421011e-22
orbit72          0.000000e+00  1.084202e-21
AP               0.000000e+00  2.168404e-21
bet              9.971459e-04  1.982522e-01
ecc              6.151932e-04  5.718493e-02
eccrad           9.141993e-04  7.864620e-02
close            3.390190e-03  2.420287e-01
constraint       1.217163e-03  4.865334e-01
coreness         2.086437e-04  6.746922e-02
knn              3.520302e-03  3.396549e-01
hubscore         2.354325e-03  2.916828e-01
pagerank         2.619365e-03  5.906655e-01
trans            3.912817e-07  1.402677e-02
evcent           1.867658e-03  2.821294e-01
first           -1.129554e-05  2.240265e-02
upto_second      2.069618e-03  2.536281e-01
upto_third       2.006781e-03  2.501418e-01
upto_fourth      2.120358e-03  4.047605e-01
upto_fifth       2.061706e-03  2.533846e-01
upto_sixth       2.216051e-03  3.102264e-01
second           5.073484e-03  2.727068e-01
third            2.719128e-03  2.090980e-01
fourth           5.464768e-03  7.773783e-01
fifth            2.221800e-03  6.328878e-01
sixth            5.849331e-04  3.161781e-01
ratio1           5.306424e-03  2.732162e-01
ratio2           1.995891e-03  5.989635e-01
ratio3           3.360610e-03  3.700447e-01
ratio4           1.578103e-03  4.051575e-01
ratio5           1.045818e-03  7.506970e-01
ratio6           3.516203e-03  4.337326e-01
selfinter        3.436581e-05  4.683922e-02
walktrap_vertex  2.529760e-05  7.223772e-02
bigcom1          2.999374e-05  1.937343e-02
bigcom2          0.000000e+00  0.000000e+00
bigcom3          0.000000e+00  4.878910e-21
bigcom4          1.770909e-04  2.441767e-02
bigcom6          0.000000e+00  0.000000e+00
bigcom8          3.045666e-04  7.085551e-02
bigcom9          0.000000e+00  1.084202e-21
bigcom11         0.000000e+00  0.000000e+00
bigcom13         0.000000e+00  0.000000e+00
bigcom15         0.000000e+00  4.878910e-21
bigcom16         0.000000e+00  0.000000e+00
bigcom21         0.000000e+00  0.000000e+00
bigcom22         8.085682e-05  4.309043e-02
bigcom24         0.000000e+00  0.000000e+00
bigcom26         0.000000e+00  0.000000e+00
bigcom28         0.000000e+00  1.084202e-21
bigcom30         0.000000e+00  1.084202e-21
bigcom31         0.000000e+00  1.387779e-19
bigcom32         0.000000e+00  0.000000e+00
bigcom33         0.000000e+00  0.000000e+00
bigcom34         0.000000e+00  0.000000e+00
bigcom36         0.000000e+00  0.000000e+00
bigcom37         0.000000e+00  0.000000e+00
bigcom38         0.000000e+00  0.000000e+00
bigcom39         0.000000e+00  2.710505e-21
bigcom40         5.294618e-05  6.036396e-02
bigcom43         0.000000e+00  0.000000e+00
bigcom44         1.065085e-05  5.103723e-03
bigcom46         0.000000e+00  0.000000e+00
bigcom47         0.000000e+00  0.000000e+00
bigcom49         0.000000e+00  0.000000e+00
bigcom50         0.000000e+00  0.000000e+00
bigcom51         0.000000e+00  0.000000e+00
bigcom52         0.000000e+00  0.000000e+00
bigcom54         0.000000e+00  0.000000e+00
bigcom56         0.000000e+00  0.000000e+00
bigcom62         0.000000e+00  0.000000e+00
bigcom66         0.000000e+00  0.000000e+00
bigcom68         0.000000e+00  0.000000e+00
bigcom69         0.000000e+00  0.000000e+00
bigcom71         0.000000e+00  0.000000e+00
bigcom72         0.000000e+00  1.387779e-19
bigcom73         0.000000e+00  0.000000e+00
bigcom74         0.000000e+00  0.000000e+00
bigcom75         0.000000e+00  2.775558e-19
bigcom76         0.000000e+00  0.000000e+00
bigcom77         0.000000e+00  0.000000e+00
bigcom79         0.000000e+00  0.000000e+00
bigcom80         0.000000e+00  0.000000e+00
bigcom82         0.000000e+00  0.000000e+00
bigcom83         0.000000e+00  0.000000e+00
bigcom84         0.000000e+00  0.000000e+00
bigcom85         0.000000e+00  0.000000e+00
bigcom87         0.000000e+00  0.000000e+00
bigcom89         0.000000e+00  0.000000e+00
bigcom91         0.000000e+00  0.000000e+00
bigcom92         0.000000e+00  0.000000e+00
bigcom93         0.000000e+00  0.000000e+00
bigcom96         0.000000e+00  1.387779e-19
bigcom97         0.000000e+00  0.000000e+00
bigcom98         0.000000e+00  0.000000e+00
bigcom99         0.000000e+00  0.000000e+00
bigcom101        0.000000e+00  0.000000e+00
bigcom104        0.000000e+00  0.000000e+00
bigcom106        0.000000e+00  1.387779e-19
bigcom109        0.000000e+00  0.000000e+00
bigcom113        0.000000e+00  0.000000e+00
bigcom116        5.742900e-06  1.669483e-01
bigcom120        0.000000e+00  0.000000e+00
bigcom123        0.000000e+00  0.000000e+00
bigcom126        0.000000e+00  0.000000e+00
bigcom127        0.000000e+00  0.000000e+00
bigcom137        0.000000e+00  0.000000e+00
bigcom139        0.000000e+00  0.000000e+00
bigcom140        0.000000e+00  0.000000e+00
bigcom143        0.000000e+00  0.000000e+00
bigcom145        0.000000e+00  2.168404e-21
bigcom146        0.000000e+00  3.252607e-21
bigcom147        0.000000e+00  0.000000e+00
bigcom149        0.000000e+00  0.000000e+00
bigcom153        0.000000e+00  0.000000e+00
bigcom154        0.000000e+00  1.084202e-21
bigcom156        0.000000e+00  0.000000e+00
bigcom157        0.000000e+00  0.000000e+00
bigcom158        0.000000e+00  1.387779e-19
bigcom160        0.000000e+00  0.000000e+00
bigcom161        0.000000e+00  0.000000e+00
bigcom162        0.000000e+00  0.000000e+00
bigcom164        0.000000e+00  0.000000e+00
bigcom166        0.000000e+00  0.000000e+00
bigcom167        0.000000e+00  0.000000e+00
bigcom171        0.000000e+00  0.000000e+00
bigcom173        0.000000e+00  0.000000e+00
bigcom175        0.000000e+00  0.000000e+00
bigcom176        0.000000e+00  0.000000e+00
bigcom177        0.000000e+00  0.000000e+00
bigcom178        0.000000e+00  0.000000e+00
bigcom180        0.000000e+00  0.000000e+00
bigcom181        0.000000e+00  0.000000e+00
bigcom184        0.000000e+00  0.000000e+00
bigcom186        0.000000e+00  2.168404e-21
bigcom187        0.000000e+00  0.000000e+00
bigcom189        0.000000e+00  0.000000e+00
bigcom194        0.000000e+00  0.000000e+00
bigcom195        0.000000e+00  5.421011e-22
bigcom196        0.000000e+00  0.000000e+00
bigcom204        0.000000e+00  0.000000e+00
bigcom205        0.000000e+00  0.000000e+00
bigcom212        0.000000e+00  0.000000e+00
bigcom214        0.000000e+00  1.387779e-19
bigcom222        0.000000e+00  0.000000e+00
bigcom223        0.000000e+00  0.000000e+00
bigcom226        0.000000e+00  0.000000e+00
bigcom227        0.000000e+00  0.000000e+00
bigcom229        0.000000e+00  0.000000e+00
bigcom233        0.000000e+00  0.000000e+00
bigcom236        0.000000e+00  0.000000e+00
bigcom237        0.000000e+00  0.000000e+00
bigcom246        0.000000e+00  4.336809e-21
bigcom248        0.000000e+00  0.000000e+00
bigcom249        0.000000e+00  0.000000e+00
bigcom250        0.000000e+00  0.000000e+00
bigcom254        0.000000e+00  0.000000e+00
bigcom266        0.000000e+00  1.387779e-19
bigcom269        0.000000e+00  0.000000e+00
bigcom272        0.000000e+00  0.000000e+00
bigcom274        0.000000e+00  0.000000e+00
bigcom281        0.000000e+00  0.000000e+00
bigcom291        0.000000e+00  0.000000e+00
bigcom292        0.000000e+00  0.000000e+00
bigcom295        0.000000e+00  0.000000e+00
bigcom299        0.000000e+00  1.387779e-19
bigcom301        0.000000e+00  0.000000e+00
bigcom306        0.000000e+00  0.000000e+00
bigcom309        0.000000e+00  0.000000e+00
bigcom314        0.000000e+00  0.000000e+00
bigcom321        0.000000e+00  0.000000e+00
bigcom341        0.000000e+00  0.000000e+00
bigcom350        0.000000e+00  0.000000e+00
bigcom353        0.000000e+00  2.168404e-21
bigcom359        0.000000e+00  0.000000e+00
bigcom363        0.000000e+00  0.000000e+00
bigcom365        0.000000e+00  0.000000e+00
bigcom385        0.000000e+00  0.000000e+00
bigcom386        0.000000e+00  0.000000e+00
bigcom408        0.000000e+00  0.000000e+00
bigcom412        0.000000e+00  0.000000e+00
bigcom480        0.000000e+00  0.000000e+00
spin_vertex      3.658892e-04  2.832338e-01
membership_s1    9.950938e-05  2.157771e-02
membership_s3    0.000000e+00  1.897354e-21
membership_s4    6.013376e-05  8.196284e-02
membership_s5    3.521290e-05  6.430440e-02
membership_s6    1.913963e-04  7.703643e-02
membership_s7    4.093876e-05  5.887545e-02
membership_s8    0.000000e+00  0.000000e+00
membership_s9    0.000000e+00  0.000000e+00
membership_s11   0.000000e+00  0.000000e+00
membership_s12   0.000000e+00  1.425726e-19
membership_s14   0.000000e+00  0.000000e+00
membership_s15   4.332756e-06  3.576121e-02
membership_s16   0.000000e+00  0.000000e+00
membership_s17   0.000000e+00  1.387779e-19
membership_s18   0.000000e+00  7.589415e-21
membership_s20   0.000000e+00  0.000000e+00
membership_s21   1.239402e-05  2.402865e-01
membership_s22   0.000000e+00  7.589415e-21
membership_s24   0.000000e+00  0.000000e+00
membership_s25   0.000000e+00  0.000000e+00
membership_s26   0.000000e+00  0.000000e+00
membership_s27   2.585109e-06  8.665775e-02
membership_s28  -1.159761e-05  4.134585e-02
membership_s30  -1.252889e-06  2.427052e-02
membership_s31   1.153244e-05  1.168855e-02
membership_s32   0.000000e+00  1.707618e-20
membership_s33   0.000000e+00  0.000000e+00
membership_s36   1.252157e-04  7.938097e-02
membership_s37   0.000000e+00  3.252607e-21
V1               1.711002e-03  8.224783e-01
V2               2.608721e-03  9.436308e-01
pdi              0.000000e+00  9.757820e-21
adhesion         2.974169e-03  4.172523e-01
cohesion         2.473489e-03  4.342657e-01
inner            9.893907e-04  4.942363e-01
outer            1.518289e-03  7.602175e-01
ioratio          1.157364e-03  5.020067e-01
comsize          8.672681e-04  6.467897e-01
[1] "Dataset: low_targets Model GLM, run: 8 of 10 2015-06-17 23:23:03"
[1] "glmnet variable coefficients"
                     [,1]          [,2]
(Intercept)     -5.118964 -1.580981e+01
graph0           0.000000  0.000000e+00
graph1           0.000000  1.202972e-04
graph2           0.000000  1.682972e-01
graph3           0.000000  0.000000e+00
graph4           0.000000  3.677569e-08
graph5           0.000000 -7.141993e-03
graph6           0.000000 -1.315330e-04
graph7           0.000000  0.000000e+00
graph8           0.000000 -8.486240e-01
graph9           0.000000 -1.108515e-07
graph10          0.000000 -4.990376e-11
graph11          0.000000  1.371817e-10
graph12          0.000000 -1.256714e-07
graph13          0.000000 -5.983189e-06
graph14          0.000000  0.000000e+00
graph15          0.000000  3.810446e-04
graph16          0.000000  8.212261e-07
graph17          0.000000  0.000000e+00
graph18          0.000000 -4.311712e-06
graph19          0.000000 -1.619438e-05
graph20          0.000000 -2.483634e-05
graph21          0.000000 -8.073932e-04
graph22          0.000000 -8.870034e-05
graph23          0.000000  5.304362e-05
graph24          0.000000  4.023558e-04
graph25          0.000000  1.958132e-03
graph26          0.000000 -7.257688e-03
graph27          0.000000 -7.206466e-02
graph28          0.000000  0.000000e+00
graph29          0.000000  0.000000e+00
orbit0           0.000000  0.000000e+00
orbit1           0.000000  1.344429e-04
orbit2           0.000000 -1.148682e-01
orbit3           0.000000  1.846108e-01
orbit4           0.000000  0.000000e+00
orbit5           0.000000  1.952689e-04
orbit6           0.000000  3.665683e-08
orbit7           0.000000 -4.175126e-02
orbit8           0.000000 -7.011661e-03
orbit9           0.000000 -2.652549e-04
orbit10          0.000000 -2.185962e-06
orbit11          0.000000  4.876610e-01
orbit12          0.000000  8.781331e-06
orbit13          0.000000 -1.492972e+00
orbit14          0.000000 -8.410085e-01
orbit15          0.000000 -2.188260e-07
orbit16          0.000000  1.557999e-05
orbit17          0.000000 -4.799000e-07
orbit18          0.000000  1.738429e-07
orbit19          0.000000 -3.797572e-10
orbit20          0.000000  9.113040e-08
orbit21          0.000000 -1.881237e-04
orbit22          0.000000  1.634513e-10
orbit23          0.000000  2.591200e-01
orbit24          0.000000 -1.283517e-06
orbit25          0.000000  1.887792e-06
orbit26          0.000000 -5.582072e-05
orbit27          0.000000 -4.011837e-05
orbit28          0.000000  1.107984e-04
orbit29          0.000000  2.411060e-06
orbit30          0.000000 -2.513580e-03
orbit31          0.000000  8.243141e-10
orbit32          0.000000  2.555711e-07
orbit33          0.000000 -2.249670e-01
orbit34          0.000000  3.904226e-04
orbit35          0.000000  3.402409e-08
orbit36          0.000000  2.821062e-04
orbit37          0.000000  1.146784e-05
orbit38          0.000000  2.138552e-03
orbit39          0.000000  1.115841e-05
orbit40          0.000000 -6.711744e-06
orbit41          0.000000 -4.216394e-03
orbit42          0.000000  1.069590e+00
orbit43          0.000000 -5.786183e-06
orbit44          0.000000  3.587871e-01
orbit45          0.000000 -7.761652e-05
orbit46          0.000000  2.497242e-04
orbit47          0.000000  8.461492e-03
orbit48          0.000000 -8.048046e-04
orbit49          0.000000 -2.730915e-05
orbit50          0.000000  1.077515e-02
orbit51          0.000000 -1.464467e-03
orbit52          0.000000 -2.266861e-04
orbit53          0.000000  7.757384e-03
orbit54          0.000000 -8.642047e-05
orbit55          0.000000 -1.551717e+00
orbit56          0.000000  7.520199e-05
orbit57          0.000000  0.000000e+00
orbit58          0.000000 -1.460676e+00
orbit59          0.000000  2.940599e-04
orbit60          0.000000  4.618313e-02
orbit61          0.000000 -1.037599e-01
orbit62          0.000000  6.960657e-03
orbit63          0.000000 -1.160043e-02
orbit64          0.000000 -6.471545e-04
orbit65          0.000000 -1.037142e-02
orbit66          0.000000  0.000000e+00
orbit67          0.000000 -2.422417e-03
orbit68          0.000000 -7.276270e-02
orbit69          0.000000  0.000000e+00
orbit70          0.000000  0.000000e+00
orbit71          0.000000  0.000000e+00
orbit72          0.000000  0.000000e+00
AP               0.000000 -1.484500e+00
bet              0.000000  9.791614e-06
ecc              0.000000  4.080404e-01
eccrad           0.000000  2.398969e+00
close            0.000000  2.646092e+00
constraint       0.000000 -2.709201e-01
coreness         0.000000 -3.675672e-01
knn              0.000000  5.292766e-04
hubscore         0.000000 -4.490354e+00
pagerank         0.000000  0.000000e+00
trans            0.000000  8.009166e-01
evcent           0.000000 -4.936246e-01
first            0.000000  0.000000e+00
upto_second      0.000000  1.778734e-04
upto_third       0.000000  5.137381e-05
upto_fourth      0.000000  1.335115e-08
upto_fifth       0.000000  4.265181e-05
upto_sixth       0.000000  3.388679e-04
second           0.000000  1.681490e-04
third            0.000000  5.781914e-05
fourth           0.000000 -3.261693e-05
fifth            0.000000  0.000000e+00
sixth            0.000000  0.000000e+00
ratio1           0.000000  6.310954e-04
ratio2           0.000000 -1.615954e-03
ratio3           0.000000 -1.262832e-02
ratio4           0.000000 -1.771489e-04
ratio5           0.000000  0.000000e+00
ratio6           0.000000 -1.188633e-04
selfinter        0.000000  6.209214e-01
walktrap_vertex  0.000000 -1.418868e+00
bigcom1          0.000000  3.784138e-01
bigcom2          0.000000 -7.994313e-03
bigcom3          0.000000 -1.197433e+00
bigcom4          0.000000  1.487227e+00
bigcom6          0.000000 -1.743751e-03
bigcom8          0.000000  2.334514e+00
bigcom9          0.000000 -3.068193e-01
bigcom11         0.000000  0.000000e+00
bigcom13         0.000000 -1.048082e-01
bigcom15         0.000000 -4.114945e-01
bigcom16         0.000000  0.000000e+00
bigcom21         0.000000 -4.369871e-03
bigcom22         0.000000  2.043507e+00
bigcom24         0.000000  0.000000e+00
bigcom26         0.000000 -3.773657e-01
bigcom28         0.000000 -1.463612e+00
bigcom30         0.000000 -8.223422e-02
bigcom31         0.000000  0.000000e+00
bigcom32         0.000000  0.000000e+00
bigcom33         0.000000 -2.490103e-01
bigcom34         0.000000 -8.161707e-02
bigcom36         0.000000 -9.033982e-02
bigcom37         0.000000  0.000000e+00
bigcom38         0.000000 -2.478093e-01
bigcom39         0.000000  0.000000e+00
bigcom40         0.000000  1.006726e+00
bigcom43         0.000000 -2.092077e-01
bigcom44         0.000000  1.984423e+00
bigcom46         0.000000  0.000000e+00
bigcom47         0.000000 -1.523296e-01
bigcom49         0.000000 -7.195623e-01
bigcom50         0.000000 -1.753148e-02
bigcom51         0.000000  0.000000e+00
bigcom52         0.000000 -7.062253e-02
bigcom54         0.000000  0.000000e+00
bigcom56         0.000000 -7.941854e-03
bigcom62         0.000000  0.000000e+00
bigcom66         0.000000  0.000000e+00
bigcom68         0.000000  0.000000e+00
bigcom69         0.000000  0.000000e+00
bigcom71         0.000000 -2.537452e-01
bigcom72         0.000000 -6.256274e-01
bigcom73         0.000000  0.000000e+00
bigcom74         0.000000 -8.409083e-02
bigcom75         0.000000  0.000000e+00
bigcom76         0.000000  0.000000e+00
bigcom77         0.000000 -1.182600e-02
bigcom79         0.000000  0.000000e+00
bigcom80         0.000000  0.000000e+00
bigcom82         0.000000 -4.851296e-01
bigcom83         0.000000  0.000000e+00
bigcom84         0.000000  0.000000e+00
bigcom85         0.000000 -4.652499e-01
bigcom87         0.000000  0.000000e+00
bigcom89         0.000000 -4.480181e-02
bigcom91         0.000000  0.000000e+00
bigcom92         0.000000 -3.657141e-02
bigcom93         0.000000  0.000000e+00
bigcom96         0.000000 -1.832962e-02
bigcom97         0.000000 -1.128087e+00
bigcom98         0.000000  0.000000e+00
bigcom99         0.000000 -1.210399e-01
bigcom101        0.000000 -5.782447e-02
bigcom104        0.000000 -1.695319e-03
bigcom106        0.000000  0.000000e+00
bigcom109        0.000000  0.000000e+00
bigcom113        0.000000 -3.914500e-01
bigcom116        0.000000  4.114250e+00
bigcom120        0.000000  0.000000e+00
bigcom123        0.000000 -1.726264e-01
bigcom126        0.000000 -2.664793e-01
bigcom127        0.000000  0.000000e+00
bigcom137        0.000000  0.000000e+00
bigcom139        0.000000  0.000000e+00
bigcom140        0.000000  0.000000e+00
bigcom143        0.000000  0.000000e+00
bigcom145        0.000000 -4.335960e-01
bigcom146        0.000000 -1.579655e-01
bigcom147        0.000000 -5.190346e-03
bigcom149        0.000000 -2.150606e-02
bigcom153        0.000000  0.000000e+00
bigcom154        0.000000 -3.048340e-01
bigcom156        0.000000  0.000000e+00
bigcom157        0.000000  0.000000e+00
bigcom158        0.000000  0.000000e+00
bigcom160        0.000000  0.000000e+00
bigcom161        0.000000 -6.389836e-01
bigcom162        0.000000 -2.530364e-02
bigcom164        0.000000  0.000000e+00
bigcom166        0.000000 -5.167080e-01
bigcom167        0.000000  0.000000e+00
bigcom171        0.000000  0.000000e+00
bigcom173        0.000000  0.000000e+00
bigcom175        0.000000 -1.002870e+00
bigcom176        0.000000 -4.019269e-01
bigcom177        0.000000 -4.227128e-01
bigcom178        0.000000 -1.779813e-01
bigcom180        0.000000  0.000000e+00
bigcom181        0.000000 -1.097419e-01
bigcom184        0.000000 -1.745502e-01
bigcom186        0.000000  0.000000e+00
bigcom187        0.000000  0.000000e+00
bigcom189        0.000000  0.000000e+00
bigcom194        0.000000 -1.411621e-01
bigcom195        0.000000  0.000000e+00
bigcom196        0.000000  0.000000e+00
bigcom204        0.000000 -2.470974e-01
bigcom205        0.000000 -9.502269e-01
bigcom212        0.000000 -2.407889e-01
bigcom214        0.000000  0.000000e+00
bigcom222        0.000000  0.000000e+00
bigcom223        0.000000  0.000000e+00
bigcom226        0.000000  0.000000e+00
bigcom227        0.000000  0.000000e+00
bigcom229        0.000000 -4.952915e-01
bigcom233        0.000000  0.000000e+00
bigcom236        0.000000  0.000000e+00
bigcom237        0.000000  0.000000e+00
bigcom246        0.000000 -1.201132e-02
bigcom248        0.000000 -1.370894e-02
bigcom249        0.000000  0.000000e+00
bigcom250        0.000000  0.000000e+00
bigcom254        0.000000  0.000000e+00
bigcom266        0.000000  0.000000e+00
bigcom269        0.000000 -1.181363e-01
bigcom272        0.000000  0.000000e+00
bigcom274        0.000000  0.000000e+00
bigcom281        0.000000  0.000000e+00
bigcom291        0.000000  0.000000e+00
bigcom292        0.000000  0.000000e+00
bigcom295        0.000000  0.000000e+00
bigcom299        0.000000  0.000000e+00
bigcom301        0.000000  0.000000e+00
bigcom306        0.000000 -4.606587e-01
bigcom309        0.000000 -1.858825e-01
bigcom314        0.000000  0.000000e+00
bigcom321        0.000000 -1.141447e-01
bigcom341        0.000000  0.000000e+00
bigcom350        0.000000  0.000000e+00
bigcom353        0.000000 -2.145272e-01
bigcom359        0.000000  0.000000e+00
bigcom363        0.000000  0.000000e+00
bigcom365        0.000000  0.000000e+00
bigcom385        0.000000 -3.943451e-01
bigcom386        0.000000  0.000000e+00
bigcom408        0.000000  0.000000e+00
bigcom412        0.000000 -1.947863e-01
bigcom480        0.000000 -1.300636e-01
spin_vertex      0.000000 -1.780545e-02
membership_s1    0.000000 -1.660073e+00
membership_s3    0.000000 -1.903414e+00
membership_s4    0.000000 -1.590981e-01
membership_s5    0.000000 -6.025284e-01
membership_s6    0.000000 -6.593267e-01
membership_s7    0.000000 -1.872118e-01
membership_s8    0.000000 -1.149986e+00
membership_s9    0.000000 -1.432023e+00
membership_s11   0.000000 -1.890521e+00
membership_s12   0.000000 -7.301218e-01
membership_s14   0.000000  0.000000e+00
membership_s15   0.000000 -3.253027e-01
membership_s16   0.000000 -1.115150e+00
membership_s17   0.000000 -9.056524e-01
membership_s18   0.000000 -1.888838e+00
membership_s20   0.000000 -1.050001e+00
membership_s21   0.000000 -2.608310e-01
membership_s22   0.000000 -1.635273e+00
membership_s24   0.000000 -1.508072e+00
membership_s25   0.000000 -1.392678e+00
membership_s26   0.000000 -1.739508e+00
membership_s27   0.000000 -9.118953e-01
membership_s28   0.000000  1.320601e+00
membership_s30   0.000000 -1.856582e-01
membership_s31   0.000000 -8.577529e-01
membership_s32   0.000000 -2.572424e+00
membership_s33   0.000000 -1.322366e+00
membership_s36   0.000000 -4.274829e-01
membership_s37   0.000000 -2.310335e+00
V1               0.000000  7.427090e-03
V2               0.000000 -1.537621e+00
pdi              0.000000 -2.995879e+03
adhesion         0.000000 -3.802157e-05
cohesion         0.000000  3.967957e-05
inner            0.000000  5.776787e-06
outer            0.000000 -1.603879e-05
ioratio          0.000000  1.252373e-02
comsize          0.000000 -2.418861e-04
[1] "Dataset: low_targets Model GBM, run: 9 of 10 2015-06-17 23:24:02"
Iter   TrainDeviance   ValidDeviance   StepSize   Improve
     1        0.0745            -nan     0.0100    0.0001
     2        0.0738            -nan     0.0100   -0.0001
     3        0.0730            -nan     0.0100   -0.0000
     4        0.0721            -nan     0.0100   -0.0000
     5        0.0714            -nan     0.0100   -0.0001
     6        0.0705            -nan     0.0100   -0.0000
     7        0.0698            -nan     0.0100   -0.0001
     8        0.0692            -nan     0.0100   -0.0000
     9        0.0683            -nan     0.0100   -0.0000
    10        0.0678            -nan     0.0100   -0.0000
    20        0.0613            -nan     0.0100   -0.0000
    40        0.0520            -nan     0.0100   -0.0000
    49        0.0492            -nan     0.0100   -0.0000

[1] "GBM variable coefficients"
                            var    rel.inf
outer                     outer 6.74985740
V2                           V2 4.28582332
ratio2                   ratio2 4.02076332
ioratio                 ioratio 3.95706879
orbit36                 orbit36 3.80204516
orbit18                 orbit18 3.30046252
ratio5                   ratio5 3.18726967
pagerank               pagerank 2.99303261
V1                           V1 2.76222922
graph13                 graph13 2.67665050
orbit17                 orbit17 2.59631295
adhesion               adhesion 2.48083298
upto_sixth           upto_sixth 2.34689892
fifth                     fifth 2.27567285
graph22                 graph22 2.25436673
graph16                 graph16 2.14628025
orbit46                 orbit46 1.95050542
comsize                 comsize 1.87680191
graph3                   graph3 1.81916458
graph14                 graph14 1.79588112
orbit35                 orbit35 1.53103873
fourth                   fourth 1.44096730
spin_vertex         spin_vertex 1.41642739
hubscore               hubscore 1.31028164
orbit37                 orbit37 1.30902944
inner                     inner 1.08235010
orbit33                 orbit33 1.05638919
graph10                 graph10 1.00359970
orbit10                 orbit10 0.99628087
orbit5                   orbit5 0.96918143
orbit39                 orbit39 0.91456448
graph19                 graph19 0.89819533
graph1                   graph1 0.86648269
ratio4                   ratio4 0.84905767
sixth                     sixth 0.84797869
orbit48                 orbit48 0.77357079
graph9                   graph9 0.75166078
third                     third 0.73326197
orbit47                 orbit47 0.70516673
graph12                 graph12 0.70359051
graph15                 graph15 0.68871780
upto_fourth         upto_fourth 0.68289790
orbit31                 orbit31 0.67772237
membership_s30   membership_s30 0.64501681
orbit63                 orbit63 0.63227991
ecc                         ecc 0.62073326
orbit16                 orbit16 0.61309625
orbit45                 orbit45 0.57690588
bet                         bet 0.57092325
graph4                   graph4 0.56359555
orbit62                 orbit62 0.55158038
graph6                   graph6 0.55104735
cohesion               cohesion 0.53265918
ratio6                   ratio6 0.51285196
orbit26                 orbit26 0.49334265
graph24                 graph24 0.49167921
membership_s36   membership_s36 0.49139676
graph11                 graph11 0.48198745
trans                     trans 0.47439836
orbit32                 orbit32 0.46323879
orbit21                 orbit21 0.45448881
orbit19                 orbit19 0.44563577
graph5                   graph5 0.42086719
orbit1                   orbit1 0.39401194
bigcom8                 bigcom8 0.38103889
knn                         knn 0.36584800
membership_s28   membership_s28 0.36534818
bigcom116             bigcom116 0.35206391
graph21                 graph21 0.33560461
graph23                 graph23 0.31833418
orbit42                 orbit42 0.31387805
orbit30                 orbit30 0.31314396
evcent                   evcent 0.31238439
bigcom22               bigcom22 0.29524496
graph18                 graph18 0.27960217
walktrap_vertex walktrap_vertex 0.27553283
orbit29                 orbit29 0.25408227
graph2                   graph2 0.25261476
membership_s15   membership_s15 0.24959422
orbit20                 orbit20 0.23929563
graph17                 graph17 0.23748705
ratio3                   ratio3 0.23705108
ratio1                   ratio1 0.22117545
close                     close 0.21300656
orbit28                 orbit28 0.20372815
membership_s27   membership_s27 0.16387472
orbit44                 orbit44 0.16363197
constraint           constraint 0.16220573
membership_s6     membership_s6 0.15504184
orbit60                 orbit60 0.12093834
orbit56                 orbit56 0.11909567
bigcom44               bigcom44 0.10287459
orbit27                 orbit27 0.09225625
orbit40                 orbit40 0.08974522
upto_third           upto_third 0.08674532
orbit52                 orbit52 0.08057224
membership_s1     membership_s1 0.07939255
orbit9                   orbit9 0.05501866
bigcom1                 bigcom1 0.04447718
graph0                   graph0 0.00000000
graph7                   graph7 0.00000000
graph8                   graph8 0.00000000
graph20                 graph20 0.00000000
graph25                 graph25 0.00000000
graph26                 graph26 0.00000000
graph27                 graph27 0.00000000
graph28                 graph28 0.00000000
graph29                 graph29 0.00000000
orbit0                   orbit0 0.00000000
orbit2                   orbit2 0.00000000
orbit3                   orbit3 0.00000000
orbit4                   orbit4 0.00000000
orbit6                   orbit6 0.00000000
orbit7                   orbit7 0.00000000
orbit8                   orbit8 0.00000000
orbit11                 orbit11 0.00000000
orbit12                 orbit12 0.00000000
orbit13                 orbit13 0.00000000
orbit14                 orbit14 0.00000000
orbit15                 orbit15 0.00000000
orbit22                 orbit22 0.00000000
orbit23                 orbit23 0.00000000
orbit24                 orbit24 0.00000000
orbit25                 orbit25 0.00000000
orbit34                 orbit34 0.00000000
orbit38                 orbit38 0.00000000
orbit41                 orbit41 0.00000000
orbit43                 orbit43 0.00000000
orbit49                 orbit49 0.00000000
orbit50                 orbit50 0.00000000
orbit51                 orbit51 0.00000000
orbit53                 orbit53 0.00000000
orbit54                 orbit54 0.00000000
orbit55                 orbit55 0.00000000
orbit57                 orbit57 0.00000000
orbit58                 orbit58 0.00000000
orbit59                 orbit59 0.00000000
orbit61                 orbit61 0.00000000
orbit64                 orbit64 0.00000000
orbit65                 orbit65 0.00000000
orbit66                 orbit66 0.00000000
orbit67                 orbit67 0.00000000
orbit68                 orbit68 0.00000000
orbit69                 orbit69 0.00000000
orbit70                 orbit70 0.00000000
orbit71                 orbit71 0.00000000
orbit72                 orbit72 0.00000000
AP                           AP 0.00000000
eccrad                   eccrad 0.00000000
coreness               coreness 0.00000000
first                     first 0.00000000
upto_second         upto_second 0.00000000
upto_fifth           upto_fifth 0.00000000
second                   second 0.00000000
selfinter             selfinter 0.00000000
bigcom2                 bigcom2 0.00000000
bigcom3                 bigcom3 0.00000000
bigcom4                 bigcom4 0.00000000
bigcom6                 bigcom6 0.00000000
bigcom9                 bigcom9 0.00000000
bigcom11               bigcom11 0.00000000
bigcom13               bigcom13 0.00000000
bigcom15               bigcom15 0.00000000
bigcom16               bigcom16 0.00000000
bigcom21               bigcom21 0.00000000
bigcom24               bigcom24 0.00000000
bigcom26               bigcom26 0.00000000
bigcom28               bigcom28 0.00000000
bigcom30               bigcom30 0.00000000
bigcom31               bigcom31 0.00000000
bigcom32               bigcom32 0.00000000
bigcom33               bigcom33 0.00000000
bigcom34               bigcom34 0.00000000
bigcom36               bigcom36 0.00000000
bigcom37               bigcom37 0.00000000
bigcom38               bigcom38 0.00000000
bigcom39               bigcom39 0.00000000
bigcom40               bigcom40 0.00000000
bigcom43               bigcom43 0.00000000
bigcom46               bigcom46 0.00000000
bigcom47               bigcom47 0.00000000
bigcom49               bigcom49 0.00000000
bigcom50               bigcom50 0.00000000
bigcom51               bigcom51 0.00000000
bigcom52               bigcom52 0.00000000
bigcom54               bigcom54 0.00000000
bigcom56               bigcom56 0.00000000
bigcom62               bigcom62 0.00000000
bigcom66               bigcom66 0.00000000
bigcom68               bigcom68 0.00000000
bigcom69               bigcom69 0.00000000
bigcom71               bigcom71 0.00000000
bigcom72               bigcom72 0.00000000
bigcom73               bigcom73 0.00000000
bigcom74               bigcom74 0.00000000
bigcom75               bigcom75 0.00000000
bigcom76               bigcom76 0.00000000
bigcom77               bigcom77 0.00000000
bigcom79               bigcom79 0.00000000
bigcom80               bigcom80 0.00000000
bigcom82               bigcom82 0.00000000
bigcom83               bigcom83 0.00000000
bigcom84               bigcom84 0.00000000
bigcom85               bigcom85 0.00000000
bigcom87               bigcom87 0.00000000
bigcom89               bigcom89 0.00000000
bigcom91               bigcom91 0.00000000
bigcom92               bigcom92 0.00000000
bigcom93               bigcom93 0.00000000
bigcom96               bigcom96 0.00000000
bigcom97               bigcom97 0.00000000
bigcom98               bigcom98 0.00000000
bigcom99               bigcom99 0.00000000
bigcom101             bigcom101 0.00000000
bigcom104             bigcom104 0.00000000
bigcom106             bigcom106 0.00000000
bigcom109             bigcom109 0.00000000
bigcom113             bigcom113 0.00000000
bigcom120             bigcom120 0.00000000
bigcom123             bigcom123 0.00000000
bigcom126             bigcom126 0.00000000
bigcom127             bigcom127 0.00000000
bigcom137             bigcom137 0.00000000
bigcom139             bigcom139 0.00000000
bigcom140             bigcom140 0.00000000
bigcom143             bigcom143 0.00000000
bigcom145             bigcom145 0.00000000
bigcom146             bigcom146 0.00000000
bigcom147             bigcom147 0.00000000
bigcom149             bigcom149 0.00000000
bigcom153             bigcom153 0.00000000
bigcom154             bigcom154 0.00000000
bigcom156             bigcom156 0.00000000
bigcom157             bigcom157 0.00000000
bigcom158             bigcom158 0.00000000
bigcom160             bigcom160 0.00000000
bigcom161             bigcom161 0.00000000
bigcom162             bigcom162 0.00000000
bigcom164             bigcom164 0.00000000
bigcom166             bigcom166 0.00000000
bigcom167             bigcom167 0.00000000
bigcom171             bigcom171 0.00000000
bigcom173             bigcom173 0.00000000
bigcom175             bigcom175 0.00000000
bigcom176             bigcom176 0.00000000
bigcom177             bigcom177 0.00000000
bigcom178             bigcom178 0.00000000
bigcom180             bigcom180 0.00000000
bigcom181             bigcom181 0.00000000
bigcom184             bigcom184 0.00000000
bigcom186             bigcom186 0.00000000
bigcom187             bigcom187 0.00000000
bigcom189             bigcom189 0.00000000
bigcom194             bigcom194 0.00000000
bigcom195             bigcom195 0.00000000
bigcom196             bigcom196 0.00000000
bigcom204             bigcom204 0.00000000
bigcom205             bigcom205 0.00000000
bigcom212             bigcom212 0.00000000
bigcom214             bigcom214 0.00000000
bigcom222             bigcom222 0.00000000
bigcom223             bigcom223 0.00000000
bigcom226             bigcom226 0.00000000
bigcom227             bigcom227 0.00000000
bigcom229             bigcom229 0.00000000
bigcom233             bigcom233 0.00000000
bigcom236             bigcom236 0.00000000
bigcom237             bigcom237 0.00000000
bigcom246             bigcom246 0.00000000
bigcom248             bigcom248 0.00000000
bigcom249             bigcom249 0.00000000
bigcom250             bigcom250 0.00000000
bigcom254             bigcom254 0.00000000
bigcom266             bigcom266 0.00000000
bigcom269             bigcom269 0.00000000
bigcom272             bigcom272 0.00000000
bigcom274             bigcom274 0.00000000
bigcom281             bigcom281 0.00000000
bigcom291             bigcom291 0.00000000
bigcom292             bigcom292 0.00000000
bigcom295             bigcom295 0.00000000
bigcom299             bigcom299 0.00000000
bigcom301             bigcom301 0.00000000
bigcom306             bigcom306 0.00000000
bigcom309             bigcom309 0.00000000
bigcom314             bigcom314 0.00000000
bigcom321             bigcom321 0.00000000
bigcom341             bigcom341 0.00000000
bigcom350             bigcom350 0.00000000
bigcom353             bigcom353 0.00000000
bigcom359             bigcom359 0.00000000
bigcom363             bigcom363 0.00000000
bigcom365             bigcom365 0.00000000
bigcom385             bigcom385 0.00000000
bigcom386             bigcom386 0.00000000
bigcom408             bigcom408 0.00000000
bigcom412             bigcom412 0.00000000
bigcom480             bigcom480 0.00000000
membership_s3     membership_s3 0.00000000
membership_s4     membership_s4 0.00000000
membership_s5     membership_s5 0.00000000
membership_s7     membership_s7 0.00000000
membership_s8     membership_s8 0.00000000
membership_s9     membership_s9 0.00000000
membership_s11   membership_s11 0.00000000
membership_s12   membership_s12 0.00000000
membership_s14   membership_s14 0.00000000
membership_s16   membership_s16 0.00000000
membership_s17   membership_s17 0.00000000
membership_s18   membership_s18 0.00000000
membership_s20   membership_s20 0.00000000
membership_s21   membership_s21 0.00000000
membership_s22   membership_s22 0.00000000
membership_s24   membership_s24 0.00000000
membership_s25   membership_s25 0.00000000
membership_s26   membership_s26 0.00000000
membership_s31   membership_s31 0.00000000
membership_s32   membership_s32 0.00000000
membership_s33   membership_s33 0.00000000
membership_s37   membership_s37 0.00000000
pdi                         pdi 0.00000000
[1] "Dataset: low_targets Model RF, run: 9 of 10 2015-06-17 23:24:27"
     |      Out-of-bag   |
Tree |      MSE  %Var(y) |
   1 |  0.01118   180.04 |
   2 | 0.009744   156.88 |
   3 | 0.009568   154.06 |
   4 | 0.009179   147.79 |
   5 | 0.008774   141.27 |
   6 | 0.008671   139.60 |
   7 | 0.008676   139.68 |
   8 | 0.008751   140.89 |
   9 | 0.008297   133.59 |
  10 |  0.00829   133.47 |
  11 | 0.008219   132.33 |
  12 | 0.008091   130.27 |
  13 | 0.008114   130.64 |
  14 | 0.007929   127.66 |
  15 | 0.007878   126.84 |
  16 | 0.007762   124.97 |
  17 | 0.007695   123.90 |
  18 | 0.007664   123.40 |
  19 | 0.007534   121.30 |
  20 | 0.007468   120.24 |
  21 | 0.007481   120.44 |
  22 | 0.007443   119.83 |
  23 | 0.007362   118.53 |
  24 | 0.007324   117.92 |
  25 | 0.007314   117.76 |
  26 | 0.007304   117.60 |
  27 | 0.007287   117.32 |
  28 | 0.007199   115.90 |
  29 | 0.007162   115.32 |
  30 | 0.007138   114.93 |
  31 | 0.007124   114.70 |
  32 | 0.007107   114.42 |
  33 | 0.007075   113.91 |
  34 | 0.007061   113.69 |
  35 |  0.00704   113.35 |
  36 | 0.007042   113.38 |
  37 | 0.007031   113.20 |
  38 | 0.007046   113.45 |
  39 | 0.007031   113.21 |
  40 | 0.007054   113.57 |
  41 |  0.00705   113.51 |
  42 | 0.007033   113.23 |
  43 | 0.007023   113.08 |
  44 | 0.007012   112.90 |
  45 | 0.007024   113.09 |
  46 | 0.007037   113.30 |
  47 | 0.007035   113.27 |
  48 | 0.007027   113.14 |
  49 | 0.007021   113.05 |
  50 | 0.007014   112.94 |
  51 | 0.007004   112.77 |
  52 | 0.006997   112.66 |
  53 | 0.006984   112.45 |
  54 | 0.007004   112.78 |
  55 | 0.007009   112.85 |
  56 |  0.00701   112.87 |
  57 | 0.006998   112.67 |
  58 | 0.006999   112.68 |
  59 | 0.006994   112.61 |
  60 | 0.007001   112.71 |
  61 | 0.007009   112.84 |
  62 | 0.006994   112.61 |
  63 | 0.007002   112.74 |
  64 | 0.006988   112.51 |
  65 |  0.00698   112.38 |
  66 | 0.006975   112.30 |
  67 | 0.006983   112.43 |
  68 | 0.006985   112.47 |
  69 | 0.006985   112.46 |
  70 |  0.00698   112.39 |
  71 | 0.006985   112.46 |
  72 | 0.006984   112.45 |
  73 | 0.006982   112.42 |
  74 | 0.006988   112.51 |
  75 | 0.006973   112.27 |
  76 | 0.006972   112.25 |
  77 | 0.006963   112.11 |
  78 |  0.00696   112.07 |
  79 | 0.006967   112.17 |
  80 | 0.006974   112.29 |
  81 | 0.006971   112.24 |
  82 | 0.006967   112.18 |
  83 | 0.006954   111.96 |
  84 | 0.006951   111.91 |
  85 | 0.006953   111.95 |
  86 | 0.006955   111.99 |
  87 | 0.006946   111.83 |
  88 | 0.006941   111.75 |
  89 | 0.006936   111.67 |
  90 | 0.006935   111.66 |
  91 | 0.006938   111.71 |
  92 | 0.006932   111.61 |
  93 | 0.006932   111.61 |
  94 |  0.00693   111.59 |
  95 | 0.006929   111.56 |
  96 | 0.006918   111.38 |
  97 | 0.006916   111.36 |
  98 | 0.006918   111.38 |
  99 |  0.00692   111.41 |
 100 | 0.006917   111.36 |
[1] "Random Forest variable coefficients"
                      %IncMSE IncNodePurity
graph5           3.892117e-04  1.153082e-01
graph6           7.473681e-04  2.661786e-01
graph7           1.020461e-03  2.644540e-02
graph8           0.000000e+00  0.000000e+00
graph9           4.581266e-04  1.835539e-01
graph10          1.163125e-03  1.468385e-01
graph11          3.753899e-03  3.391614e-01
graph12          1.921445e-03  2.551613e-01
graph13          3.277487e-03  3.400411e-01
graph14          1.705888e-03  1.768343e-01
graph15          3.196094e-03  2.899423e-01
graph16          2.093975e-03  7.162988e-01
graph17          1.684435e-03  1.585349e-01
graph18          4.990191e-04  6.303151e-02
graph19          3.486681e-03  2.806450e-01
graph20          3.997303e-04  1.195114e-01
graph21          3.998681e-04  7.509436e-02
graph22          1.993600e-03  6.473862e-02
graph23          1.592097e-03  2.340796e-01
graph24          1.143155e-03  1.752446e-01
graph25          4.620303e-04  1.006534e-01
graph26          6.530851e-05  5.347507e-02
graph27         -1.077244e-06  5.627790e-04
graph28          0.000000e+00  1.084202e-21
graph29          0.000000e+00  0.000000e+00
orbit0           3.814548e-05  9.930990e-03
orbit1           2.972387e-03  3.353160e-01
orbit2           2.700483e-05  3.903476e-02
orbit3          -1.570607e-20  1.764706e-02
orbit4           2.399123e-03  3.350926e-01
orbit5           2.998412e-03  1.705263e-01
orbit6           1.347656e-03  2.101742e-01
orbit7          -2.865534e-06  2.761294e-02
orbit8           5.213361e-04  9.966461e-02
orbit9           1.166406e-03  7.339993e-02
orbit10          4.038891e-04  1.081837e-01
orbit11          1.957480e-05  1.222147e-02
orbit12          5.508388e-04  6.422967e-02
orbit13          0.000000e+00  0.000000e+00
orbit14          0.000000e+00  0.000000e+00
orbit15          2.184150e-04  1.305464e-01
orbit16          3.058379e-03  9.245375e-02
orbit17          4.654278e-03  2.326888e-01
orbit18          4.219709e-03  7.202432e-01
orbit19          1.222995e-03  3.723668e-01
orbit20          3.654374e-03  2.911102e-01
orbit21          2.936580e-04  9.176567e-02
orbit22          2.630363e-03  2.691752e-01
orbit23          0.000000e+00  1.375202e-17
orbit24          2.945952e-03  2.246381e-01
orbit25          1.312951e-05  2.828311e-02
orbit26          1.499169e-03  2.030583e-01
orbit27          4.571789e-03  2.947826e-01
orbit28          6.972445e-04  9.183471e-02
orbit29          7.746940e-04  1.085254e-01
orbit30          2.941307e-04  8.034600e-02
orbit31          1.321931e-03  6.548075e-02
orbit32          9.768325e-04  7.707837e-02
orbit33          5.108781e-05  8.901408e-02
orbit34          1.516357e-03  1.741232e-01
orbit35          6.381352e-03  3.438378e-01
orbit36          1.068780e-03  1.956191e-01
orbit37          2.678534e-03  5.900203e-01
orbit38          6.261886e-05  7.194567e-02
orbit39          3.129440e-03  1.435409e-01
orbit40          4.103261e-04  9.235910e-02
orbit41          3.370801e-04  6.383827e-02
orbit42          2.836833e-05  2.284861e-02
orbit43          9.096240e-04  1.582077e-01
orbit44          0.000000e+00  0.000000e+00
orbit45          3.485225e-03  2.239699e-01
orbit46          2.529047e-03  2.032131e-01
orbit47          3.945894e-04  7.400901e-02
orbit48          3.653425e-04  2.514919e-01
orbit49          2.760765e-04  7.235208e-02
orbit50          5.242464e-07  2.451995e-04
orbit51          1.561965e-04  1.318260e-01
orbit52          3.158903e-05  1.054139e-01
orbit53          3.165957e-05  7.130235e-02
orbit54          1.198583e-03  7.963975e-02
orbit55          0.000000e+00  0.000000e+00
orbit56          3.375976e-03  2.047417e-01
orbit57          0.000000e+00  7.296681e-19
orbit58          0.000000e+00  0.000000e+00
orbit59          7.040974e-04  7.320267e-02
orbit60          3.128352e-04  5.859533e-03
orbit61          0.000000e+00  0.000000e+00
orbit62          1.019668e-03  1.125609e-01
orbit63          2.868713e-04  7.140267e-02
orbit64          4.835697e-05  2.522430e-02
orbit65          2.507858e-05  5.969458e-02
orbit66          0.000000e+00  0.000000e+00
orbit67          0.000000e+00  0.000000e+00
orbit68          4.719295e-05  9.393881e-03
orbit69          0.000000e+00  0.000000e+00
orbit70          0.000000e+00  0.000000e+00
orbit71          0.000000e+00  0.000000e+00
orbit72          0.000000e+00  0.000000e+00
AP               0.000000e+00  0.000000e+00
bet              1.665253e-03  2.626298e-01
ecc              6.032838e-04  6.525434e-02
eccrad           4.180878e-04  1.299118e-01
close            1.762829e-03  1.525494e-01
constraint       1.749130e-03  4.131417e-01
coreness         2.796492e-04  9.767906e-02
knn              4.834044e-03  2.448799e-01
hubscore         1.142480e-03  2.538233e-01
pagerank         2.277208e-03  6.351349e-01
trans            6.475234e-05  9.074158e-02
evcent           3.140937e-03  2.836048e-01
first            1.185403e-05  1.326540e-03
upto_second      9.677586e-04  9.836359e-02
upto_third       1.191699e-03  1.865286e-01
upto_fourth      2.054599e-03  2.125499e-01
upto_fifth       1.208893e-03  1.244719e-01
upto_sixth       1.620189e-03  3.240759e-01
second           1.516247e-03  1.138259e-01
third            3.229083e-03  1.923228e-01
fourth           4.585669e-03  7.421057e-01
fifth            4.596143e-03  7.951483e-01
sixth            2.097442e-03  5.795804e-01
ratio1           3.230054e-03  3.059642e-01
ratio2           2.321375e-03  6.067697e-01
ratio3           4.191294e-03  4.882455e-01
ratio4           2.816090e-03  4.917780e-01
ratio5           1.756635e-03  7.525704e-01
ratio6           4.095056e-03  4.891154e-01
selfinter        3.880487e-05  7.722537e-02
walktrap_vertex  2.139540e-04  1.277138e-01
bigcom1          2.651360e-05  7.407820e-02
bigcom2          0.000000e+00  0.000000e+00
bigcom3          0.000000e+00  1.084202e-21
bigcom4          3.591955e-05  2.681915e-02
bigcom6          0.000000e+00  0.000000e+00
bigcom8          3.673480e-04  1.307548e-01
bigcom9          0.000000e+00  0.000000e+00
bigcom11         0.000000e+00  0.000000e+00
bigcom13         0.000000e+00  0.000000e+00
bigcom15         0.000000e+00  0.000000e+00
bigcom16         0.000000e+00  0.000000e+00
bigcom21         0.000000e+00  0.000000e+00
bigcom22        -1.533246e-05  6.363599e-02
bigcom24         0.000000e+00  0.000000e+00
bigcom26         0.000000e+00  0.000000e+00
bigcom28         0.000000e+00  0.000000e+00
bigcom30         0.000000e+00  0.000000e+00
bigcom31         0.000000e+00  0.000000e+00
bigcom32         0.000000e+00  0.000000e+00
bigcom33         0.000000e+00  0.000000e+00
bigcom34         0.000000e+00  0.000000e+00
bigcom36         0.000000e+00  0.000000e+00
bigcom37         0.000000e+00  0.000000e+00
bigcom38         0.000000e+00  0.000000e+00
bigcom39         0.000000e+00  0.000000e+00
bigcom40         4.711653e-05  1.082474e-01
bigcom43         0.000000e+00  0.000000e+00
bigcom44         5.397347e-05  6.878955e-03
bigcom46         0.000000e+00  0.000000e+00
bigcom47         0.000000e+00  0.000000e+00
bigcom49         0.000000e+00  0.000000e+00
bigcom50         0.000000e+00  0.000000e+00
bigcom51         0.000000e+00  0.000000e+00
bigcom52         0.000000e+00  0.000000e+00
bigcom54         0.000000e+00  0.000000e+00
bigcom56         0.000000e+00  0.000000e+00
bigcom62         0.000000e+00  0.000000e+00
bigcom66         0.000000e+00  0.000000e+00
bigcom68         0.000000e+00  0.000000e+00
bigcom69         0.000000e+00  0.000000e+00
bigcom71         0.000000e+00  0.000000e+00
bigcom72         0.000000e+00  0.000000e+00
bigcom73         0.000000e+00  0.000000e+00
bigcom74         0.000000e+00  0.000000e+00
bigcom75         0.000000e+00  0.000000e+00
bigcom76         0.000000e+00  0.000000e+00
bigcom77         0.000000e+00  0.000000e+00
bigcom79         0.000000e+00  0.000000e+00
bigcom80         0.000000e+00  0.000000e+00
bigcom82         0.000000e+00  0.000000e+00
bigcom83         0.000000e+00  0.000000e+00
bigcom84         0.000000e+00  0.000000e+00
bigcom85         0.000000e+00  3.469447e-20
bigcom87         0.000000e+00  0.000000e+00
bigcom89         0.000000e+00  0.000000e+00
bigcom91         0.000000e+00  0.000000e+00
bigcom92         0.000000e+00  0.000000e+00
bigcom93         0.000000e+00  0.000000e+00
bigcom96         0.000000e+00  0.000000e+00
bigcom97         0.000000e+00  0.000000e+00
bigcom98         0.000000e+00  0.000000e+00
bigcom99         0.000000e+00  0.000000e+00
bigcom101        0.000000e+00  0.000000e+00
bigcom104        0.000000e+00  0.000000e+00
bigcom106        0.000000e+00  0.000000e+00
bigcom109        0.000000e+00  0.000000e+00
bigcom113       -6.879860e-06  2.917198e-01
bigcom116       -2.868330e-05  1.242917e-01
bigcom120        0.000000e+00  0.000000e+00
bigcom123        0.000000e+00  0.000000e+00
bigcom126        0.000000e+00  0.000000e+00
bigcom127        0.000000e+00  0.000000e+00
bigcom137        0.000000e+00  0.000000e+00
bigcom139        0.000000e+00  0.000000e+00
bigcom140        0.000000e+00  0.000000e+00
bigcom143        0.000000e+00  0.000000e+00
bigcom145        0.000000e+00  0.000000e+00
bigcom146        0.000000e+00  0.000000e+00
bigcom147        0.000000e+00  0.000000e+00
bigcom149        0.000000e+00  0.000000e+00
bigcom153        0.000000e+00  0.000000e+00
bigcom154        0.000000e+00  0.000000e+00
bigcom156        0.000000e+00  0.000000e+00
bigcom157        0.000000e+00  0.000000e+00
bigcom158        0.000000e+00  0.000000e+00
bigcom160        0.000000e+00  1.040834e-19
bigcom161        0.000000e+00  0.000000e+00
bigcom162        0.000000e+00  0.000000e+00
bigcom164        0.000000e+00  0.000000e+00
bigcom166        0.000000e+00  0.000000e+00
bigcom167        0.000000e+00  0.000000e+00
bigcom171        0.000000e+00  0.000000e+00
bigcom173        0.000000e+00  0.000000e+00
bigcom175        0.000000e+00  0.000000e+00
bigcom176        0.000000e+00  0.000000e+00
bigcom177        0.000000e+00  0.000000e+00
bigcom178        0.000000e+00  0.000000e+00
bigcom180        0.000000e+00  0.000000e+00
bigcom181        0.000000e+00  3.469447e-20
bigcom184        0.000000e+00  0.000000e+00
bigcom186        0.000000e+00  0.000000e+00
bigcom187        0.000000e+00  0.000000e+00
bigcom189        0.000000e+00  0.000000e+00
bigcom194        0.000000e+00  0.000000e+00
bigcom195        0.000000e+00  2.775558e-19
bigcom196        0.000000e+00  2.775558e-19
bigcom204        0.000000e+00  0.000000e+00
bigcom205        0.000000e+00  0.000000e+00
bigcom212        0.000000e+00  0.000000e+00
bigcom214        0.000000e+00  0.000000e+00
bigcom222        0.000000e+00  0.000000e+00
bigcom223        0.000000e+00  0.000000e+00
bigcom226        0.000000e+00  0.000000e+00
bigcom227        0.000000e+00  0.000000e+00
bigcom229        0.000000e+00  0.000000e+00
bigcom233        0.000000e+00  0.000000e+00
bigcom236        0.000000e+00  0.000000e+00
bigcom237        0.000000e+00  0.000000e+00
bigcom246        0.000000e+00  0.000000e+00
bigcom248        0.000000e+00  0.000000e+00
bigcom249        0.000000e+00  0.000000e+00
bigcom250        0.000000e+00  0.000000e+00
bigcom254        0.000000e+00  0.000000e+00
bigcom266        0.000000e+00  0.000000e+00
bigcom269        0.000000e+00  0.000000e+00
bigcom272        0.000000e+00  0.000000e+00
bigcom274        0.000000e+00  0.000000e+00
bigcom281        0.000000e+00  1.734723e-19
bigcom291        0.000000e+00  0.000000e+00
bigcom292        0.000000e+00  0.000000e+00
bigcom295        0.000000e+00  0.000000e+00
bigcom299        0.000000e+00  0.000000e+00
bigcom301        0.000000e+00  3.469447e-20
bigcom306        0.000000e+00  0.000000e+00
bigcom309        0.000000e+00  0.000000e+00
bigcom314        0.000000e+00  0.000000e+00
bigcom321        0.000000e+00  0.000000e+00
bigcom341        0.000000e+00  0.000000e+00
bigcom350        0.000000e+00  0.000000e+00
bigcom353        0.000000e+00  0.000000e+00
bigcom359        0.000000e+00  0.000000e+00
bigcom363        0.000000e+00  0.000000e+00
bigcom365        0.000000e+00  0.000000e+00
bigcom385        0.000000e+00  0.000000e+00
bigcom386        0.000000e+00  0.000000e+00
bigcom408        0.000000e+00  0.000000e+00
bigcom412        0.000000e+00  0.000000e+00
bigcom480        0.000000e+00  0.000000e+00
spin_vertex      3.249205e-04  3.742744e-01
membership_s1    1.130720e-04  8.101227e-02
membership_s3    0.000000e+00  0.000000e+00
membership_s4    5.344672e-05  9.752187e-02
membership_s5    1.986395e-05  6.022499e-02
membership_s6    1.082857e-04  5.731807e-02
membership_s7    1.065387e-05  4.948282e-02
membership_s8    0.000000e+00  0.000000e+00
membership_s9    0.000000e+00  0.000000e+00
membership_s11   0.000000e+00  0.000000e+00
membership_s12   0.000000e+00  0.000000e+00
membership_s14   0.000000e+00  0.000000e+00
membership_s15  -3.363351e-06  4.435919e-02
membership_s16   0.000000e+00  0.000000e+00
membership_s17   0.000000e+00  0.000000e+00
membership_s18   0.000000e+00  0.000000e+00
membership_s20   0.000000e+00  0.000000e+00
membership_s21   0.000000e+00  0.000000e+00
membership_s22   0.000000e+00  0.000000e+00
membership_s24   0.000000e+00  0.000000e+00
membership_s25   0.000000e+00  0.000000e+00
membership_s26   0.000000e+00  0.000000e+00
membership_s27  -2.588385e-05  1.236153e-01
membership_s28  -2.637638e-05  4.895395e-02
membership_s30   3.110395e-05  9.849894e-02
membership_s31   2.068095e-05  4.458591e-02
membership_s32   0.000000e+00  0.000000e+00
membership_s33   0.000000e+00  0.000000e+00
membership_s36   1.391703e-04  5.885402e-02
membership_s37   0.000000e+00  0.000000e+00
V1               1.741653e-03  6.824084e-01
V2               3.113530e-03  1.115256e+00
pdi              0.000000e+00  3.469447e-20
adhesion         1.328494e-03  4.300612e-01
cohesion         1.759454e-03  4.136113e-01
inner            1.733388e-03  5.217699e-01
outer            2.458538e-03  8.868297e-01
ioratio          1.432995e-03  3.554968e-01
comsize          5.022690e-04  6.678049e-01
[1] "Dataset: low_targets Model GLM, run: 9 of 10 2015-06-17 23:25:25"
[1] "glmnet variable coefficients"
                     [,1]          [,2]
(Intercept)     -5.068904 -1.330484e+01
graph0           0.000000 -1.645468e-02
graph1           0.000000  1.100637e-04
graph2           0.000000  1.534138e-01
graph3           0.000000  0.000000e+00
graph4           0.000000  6.730750e-08
graph5           0.000000 -6.477281e-03
graph6           0.000000 -2.326441e-04
graph7           0.000000  0.000000e+00
graph8           0.000000 -9.307561e-01
graph9           0.000000 -5.809377e-08
graph10          0.000000 -6.074843e-10
graph11          0.000000  3.591148e-10
graph12          0.000000 -8.049237e-07
graph13          0.000000 -7.594797e-07
graph14          0.000000  6.194858e-11
graph15          0.000000  3.518011e-04
graph16          0.000000  5.179847e-07
graph17          0.000000  6.383299e-07
graph18          0.000000 -1.119986e-05
graph19          0.000000 -2.513807e-06
graph20          0.000000 -1.260154e-05
graph21          0.000000 -2.145837e-05
graph22          0.000000 -3.665500e-04
graph23          0.000000  1.536500e-04
graph24          0.000000  1.673981e-04
graph25          0.000000  1.251709e-04
graph26          0.000000 -5.463097e-03
graph27          0.000000 -2.148881e-02
graph28          0.000000  0.000000e+00
graph29          0.000000  0.000000e+00
orbit0           0.000000 -1.750451e-02
orbit1           0.000000  8.183714e-05
orbit2           0.000000 -1.341191e-01
orbit3           0.000000  1.588866e-01
orbit4           0.000000 -4.212030e-06
orbit5           0.000000  3.203721e-04
orbit6           0.000000  5.501970e-08
orbit7           0.000000 -1.938804e-02
orbit8           0.000000 -7.288976e-03
orbit9           0.000000 -2.951488e-04
orbit10          0.000000 -2.609215e-04
orbit11          0.000000  5.118180e-01
orbit12          0.000000  0.000000e+00
orbit13          0.000000 -1.213622e+00
orbit14          0.000000 -9.214441e-01
orbit15          0.000000 -2.047793e-07
orbit16          0.000000  9.477809e-06
orbit17          0.000000 -4.456625e-08
orbit18          0.000000  1.539621e-07
orbit19          0.000000 -2.316151e-09
orbit20          0.000000  1.620781e-07
orbit21          0.000000 -2.812442e-04
orbit22          0.000000  3.817740e-10
orbit23          0.000000  3.046703e-01
orbit24          0.000000 -1.222323e-06
orbit25          0.000000  0.000000e+00
orbit26          0.000000 -2.208011e-04
orbit27          0.000000 -2.797410e-05
orbit28          0.000000  1.134035e-04
orbit29          0.000000  5.649137e-06
orbit30          0.000000 -3.507112e-03
orbit31          0.000000  3.270109e-10
orbit32          0.000000  7.570708e-07
orbit33          0.000000 -1.806189e-01
orbit34          0.000000  3.192821e-04
orbit35          0.000000  1.568151e-07
orbit36          0.000000  2.862580e-04
orbit37          0.000000  7.581450e-06
orbit38          0.000000  3.444199e-03
orbit39          0.000000  9.874942e-06
orbit40          0.000000 -1.723794e-06
orbit41          0.000000 -6.425110e-03
orbit42          0.000000  7.867228e-01
orbit43          0.000000 -1.880707e-05
orbit44          0.000000  1.471912e-01
orbit45          0.000000 -5.579852e-05
orbit46          0.000000  2.949207e-04
orbit47          0.000000  1.286796e-02
orbit48          0.000000  4.678332e-04
orbit49          0.000000 -2.777080e-05
orbit50          0.000000  6.641113e-03
orbit51          0.000000 -2.054012e-03
orbit52          0.000000  6.802709e-05
orbit53          0.000000  7.911744e-03
orbit54          0.000000 -3.605884e-04
orbit55          0.000000 -1.591169e+00
orbit56          0.000000  1.959394e-04
orbit57          0.000000 -5.676750e-05
orbit58          0.000000 -1.088872e+00
orbit59          0.000000  2.831042e-05
orbit60          0.000000  4.449228e-02
orbit61          0.000000 -3.252404e-01
orbit62          0.000000  7.746623e-03
orbit63          0.000000 -2.441487e-02
orbit64          0.000000 -6.651368e-02
orbit65          0.000000 -7.553321e-03
orbit66          0.000000  0.000000e+00
orbit67          0.000000 -6.184133e-02
orbit68          0.000000 -2.121933e-02
orbit69          0.000000  0.000000e+00
orbit70          0.000000  0.000000e+00
orbit71          0.000000  0.000000e+00
orbit72          0.000000  0.000000e+00
AP               0.000000 -1.312966e+00
bet              0.000000 -1.184502e-05
ecc              0.000000  3.778003e-01
eccrad           0.000000  2.222138e+00
close            0.000000  2.692419e-01
constraint       0.000000 -2.908766e-01
coreness         0.000000 -3.403104e-01
knn              0.000000  4.143045e-04
hubscore         0.000000 -1.787225e+01
pagerank         0.000000  0.000000e+00
trans            0.000000  6.789491e-01
evcent           0.000000 -3.831887e+00
first            0.000000 -1.219233e-02
upto_second      0.000000  1.716771e-04
upto_third       0.000000  1.838281e-05
upto_fourth      0.000000  9.271965e-06
upto_fifth       0.000000  1.631079e-06
upto_sixth       0.000000  3.322709e-04
second           0.000000  1.648954e-04
third            0.000000  1.814419e-05
fourth           0.000000 -3.529460e-05
fifth            0.000000 -8.474187e-06
sixth            0.000000  0.000000e+00
ratio1           0.000000  5.106604e-04
ratio2           0.000000 -1.054902e-03
ratio3           0.000000 -4.205382e-02
ratio4           0.000000  0.000000e+00
ratio5           0.000000  0.000000e+00
ratio6           0.000000 -2.304502e-04
selfinter        0.000000  4.928230e-01
walktrap_vertex  0.000000 -1.009976e+00
bigcom1          0.000000 -1.977542e-02
bigcom2          0.000000 -2.146680e-01
bigcom3          0.000000 -1.369876e+00
bigcom4          0.000000  1.026821e+00
bigcom6          0.000000 -2.732238e-01
bigcom8          0.000000  1.709752e+00
bigcom9          0.000000 -5.913039e-01
bigcom11         0.000000 -2.217853e-02
bigcom13         0.000000 -2.514089e-01
bigcom15         0.000000 -6.244688e-01
bigcom16         0.000000 -3.093089e-02
bigcom21         0.000000 -7.905148e-05
bigcom22         0.000000  1.610764e+00
bigcom24         0.000000 -2.157283e-01
bigcom26         0.000000 -7.994796e-01
bigcom28         0.000000 -1.556778e+00
bigcom30         0.000000 -5.351435e-01
bigcom31         0.000000 -4.273304e-01
bigcom32         0.000000 -9.729842e-02
bigcom33         0.000000 -2.218235e+00
bigcom34         0.000000  0.000000e+00
bigcom36         0.000000 -2.942266e-01
bigcom37         0.000000  0.000000e+00
bigcom38         0.000000 -2.196637e-02
bigcom39         0.000000 -3.177198e-01
bigcom40         0.000000  6.701559e-01
bigcom43         0.000000 -4.423213e-01
bigcom44         0.000000  1.560086e+00
bigcom46         0.000000 -3.960247e-01
bigcom47         0.000000 -1.088081e-01
bigcom49         0.000000 -9.999818e-01
bigcom50         0.000000 -1.898406e-01
bigcom51         0.000000 -2.494526e-03
bigcom52         0.000000 -3.557568e-01
bigcom54         0.000000 -2.937889e-02
bigcom56         0.000000 -4.972994e-01
bigcom62         0.000000  0.000000e+00
bigcom66         0.000000  0.000000e+00
bigcom68         0.000000 -3.665449e-02
bigcom69         0.000000 -1.952252e-01
bigcom71         0.000000 -5.381552e-01
bigcom72         0.000000 -9.674538e-01
bigcom73         0.000000 -1.038946e-02
bigcom74         0.000000 -4.483628e-01
bigcom75         0.000000  0.000000e+00
bigcom76         0.000000 -4.634094e-03
bigcom77         0.000000  0.000000e+00
bigcom79         0.000000 -8.842524e-02
bigcom80         0.000000  0.000000e+00
bigcom82         0.000000 -6.341706e-01
bigcom83         0.000000  0.000000e+00
bigcom84         0.000000  0.000000e+00
bigcom85         0.000000 -7.401490e-01
bigcom87         0.000000 -2.607349e-01
bigcom89         0.000000 -2.068174e-01
bigcom91         0.000000  0.000000e+00
bigcom92         0.000000 -2.546494e-01
bigcom93         0.000000  0.000000e+00
bigcom96         0.000000 -2.217679e-01
bigcom97         0.000000 -3.707522e-01
bigcom98         0.000000 -1.758984e-02
bigcom99         0.000000  0.000000e+00
bigcom101        0.000000 -3.749395e-01
bigcom104        0.000000 -2.040478e-01
bigcom106        0.000000  0.000000e+00
bigcom109        0.000000 -7.051577e-02
bigcom113        0.000000  4.125035e+00
bigcom116        0.000000  3.191813e+00
bigcom120        0.000000 -2.338035e-02
bigcom123        0.000000 -6.052713e-01
bigcom126        0.000000 -3.642468e-01
bigcom127        0.000000  0.000000e+00
bigcom137        0.000000 -6.550731e-02
bigcom139        0.000000 -4.068711e-02
bigcom140        0.000000 -3.984230e-02
bigcom143        0.000000  0.000000e+00
bigcom145        0.000000 -2.261582e+00
bigcom146        0.000000 -3.851564e-01
bigcom147        0.000000 -2.974032e-01
bigcom149        0.000000 -5.693159e-01
bigcom153        0.000000 -1.684791e-02
bigcom154        0.000000 -3.186804e-01
bigcom156        0.000000 -7.853413e-02
bigcom157        0.000000  0.000000e+00
bigcom158        0.000000 -6.063287e-01
bigcom160        0.000000 -1.302431e-01
bigcom161        0.000000 -4.577662e-01
bigcom162        0.000000 -2.531751e-01
bigcom164        0.000000 -2.507847e-01
bigcom166        0.000000 -7.195032e-01
bigcom167        0.000000 -3.420926e-01
bigcom171        0.000000  0.000000e+00
bigcom173        0.000000 -2.401911e-01
bigcom175        0.000000 -1.650303e+00
bigcom176        0.000000  0.000000e+00
bigcom177        0.000000 -5.734433e-01
bigcom178        0.000000 -2.855168e-01
bigcom180        0.000000 -2.072522e-02
bigcom181        0.000000 -5.109467e-01
bigcom184        0.000000 -4.019066e-01
bigcom186        0.000000  0.000000e+00
bigcom187        0.000000  0.000000e+00
bigcom189        0.000000  0.000000e+00
bigcom194        0.000000 -4.367833e-01
bigcom195        0.000000 -1.575067e-01
bigcom196        0.000000  0.000000e+00
bigcom204        0.000000 -5.089985e-01
bigcom205        0.000000 -1.171715e+00
bigcom212        0.000000 -4.625705e-01
bigcom214        0.000000 -1.332405e-01
bigcom222        0.000000 -1.323649e-01
bigcom223        0.000000  0.000000e+00
bigcom226        0.000000 -1.228358e-01
bigcom227        0.000000 -2.872172e-01
bigcom229        0.000000 -6.103600e-01
bigcom233        0.000000  0.000000e+00
bigcom236        0.000000 -2.329655e-02
bigcom237        0.000000  0.000000e+00
bigcom246        0.000000 -5.394945e-01
bigcom248        0.000000 -1.802738e-01
bigcom249        0.000000 -3.870687e-04
bigcom250        0.000000 -7.607442e-02
bigcom254        0.000000 -4.416027e-02
bigcom266        0.000000  0.000000e+00
bigcom269        0.000000 -4.629724e-01
bigcom272        0.000000 -1.166980e-01
bigcom274        0.000000 -8.928223e-02
bigcom281        0.000000  0.000000e+00
bigcom291        0.000000 -6.608122e-02
bigcom292        0.000000 -3.096991e-01
bigcom295        0.000000  0.000000e+00
bigcom299        0.000000  0.000000e+00
bigcom301        0.000000 -1.511269e-02
bigcom306        0.000000 -6.319137e-01
bigcom309        0.000000 -2.860026e-01
bigcom314        0.000000  0.000000e+00
bigcom321        0.000000 -4.193055e-01
bigcom341        0.000000  0.000000e+00
bigcom350        0.000000  0.000000e+00
bigcom353        0.000000 -4.461403e-01
bigcom359        0.000000 -8.033226e-03
bigcom363        0.000000  0.000000e+00
bigcom365        0.000000  0.000000e+00
bigcom385        0.000000 -6.758067e-01
bigcom386        0.000000  0.000000e+00
bigcom408        0.000000  0.000000e+00
bigcom412        0.000000 -4.713262e-01
bigcom480        0.000000 -3.875279e-01
spin_vertex      0.000000 -6.107642e-02
membership_s1    0.000000 -1.167194e+00
membership_s3    0.000000 -1.681197e+00
membership_s4    0.000000 -6.067552e-01
membership_s5    0.000000 -7.274509e-01
membership_s6    0.000000 -9.234714e-01
membership_s7    0.000000 -3.177245e-01
membership_s8    0.000000 -1.175219e+00
membership_s9    0.000000 -1.214799e+00
membership_s11   0.000000 -1.658647e+00
membership_s12   0.000000 -1.005138e+00
[truncated: 112,314 more chars]
