# Supplementary material for: Distinctive Behaviors of Druggable Proteins in Cellular Networks
Source: PLoS Comput Biol. 2015 Dec 23;11(12):e1004597. doi: 10.1371/journal.pcbi.1004597 (PMC4689399; doi:10.1371/journal.pcbi.1004597)
Supplement: S1 File — (ZIP) [file pcbi.1004597.s004.zip › S1_File/direct.atc.20150613.random.ppi.optimised_Target_results_low_TnotC.txt]

[[1]]
[1] "low_TnotC"

[1] "Dataset: low_TnotC Model GBM, run: 1 of 10 2015-06-17 22:56:36"
Iter   TrainDeviance   ValidDeviance   StepSize   Improve
     1        0.0473            -nan     0.0100   -0.0000
     2        0.0460            -nan     0.0100   -0.0000
     3        0.0447            -nan     0.0100   -0.0000
     4        0.0439            -nan     0.0100   -0.0000
     5        0.0433            -nan     0.0100    0.0000
     6        0.0424            -nan     0.0100   -0.0000
     7        0.0418            -nan     0.0100   -0.0000
     8        0.0411            -nan     0.0100   -0.0000
     9        0.0404            -nan     0.0100    0.0000
    10        0.0398            -nan     0.0100   -0.0000
    20        0.0346            -nan     0.0100   -0.0000
    40        0.0278            -nan     0.0100   -0.0000
    44        0.0269            -nan     0.0100   -0.0000

[1] "GBM variable coefficients"
                            var      rel.inf
pagerank               pagerank 1.026253e+01
comsize                 comsize 5.617031e+00
V2                           V2 4.615892e+00
graph26                 graph26 4.218415e+00
orbit18                 orbit18 4.197365e+00
bet                         bet 3.944612e+00
ratio2                   ratio2 3.653662e+00
orbit50                 orbit50 3.337294e+00
orbit65                 orbit65 2.958866e+00
V1                           V1 2.823101e+00
outer                     outer 2.596886e+00
fourth                   fourth 2.544844e+00
cohesion               cohesion 2.328058e+00
orbit36                 orbit36 2.112106e+00
orbit56                 orbit56 2.058304e+00
bigcom26               bigcom26 1.986354e+00
inner                     inner 1.984461e+00
third                     third 1.793836e+00
orbit38                 orbit38 1.723233e+00
graph19                 graph19 1.629872e+00
upto_second         upto_second 1.576754e+00
ratio5                   ratio5 1.568410e+00
graph15                 graph15 1.497665e+00
orbit21                 orbit21 1.259140e+00
ioratio                 ioratio 1.196964e+00
orbit5                   orbit5 1.119768e+00
orbit28                 orbit28 1.081397e+00
graph1                   graph1 9.912114e-01
graph3                   graph3 9.737737e-01
spin_vertex         spin_vertex 9.694526e-01
orbit17                 orbit17 9.343925e-01
orbit16                 orbit16 9.069807e-01
orbit30                 orbit30 7.915639e-01
adhesion               adhesion 7.805108e-01
knn                         knn 7.287051e-01
upto_sixth           upto_sixth 6.870964e-01
orbit25                 orbit25 6.407703e-01
graph0                   graph0 6.196110e-01
orbit47                 orbit47 6.116512e-01
ratio6                   ratio6 6.097618e-01
graph20                 graph20 6.021162e-01
graph11                 graph11 5.939482e-01
orbit62                 orbit62 5.903551e-01
ecc                         ecc 5.553698e-01
walktrap_vertex walktrap_vertex 5.525257e-01
orbit20                 orbit20 5.458178e-01
graph9                   graph9 5.270451e-01
orbit27                 orbit27 4.831579e-01
fifth                     fifth 4.637649e-01
constraint           constraint 4.578937e-01
orbit53                 orbit53 4.459183e-01
graph17                 graph17 4.195747e-01
graph16                 graph16 3.685758e-01
orbit9                   orbit9 3.649936e-01
graph21                 graph21 3.495892e-01
orbit45                 orbit45 3.484534e-01
sixth                     sixth 3.441241e-01
ratio4                   ratio4 3.441053e-01
bigcom274             bigcom274 3.338037e-01
graph10                 graph10 3.099190e-01
orbit64                 orbit64 2.960874e-01
graph6                   graph6 2.926631e-01
ratio3                   ratio3 2.879348e-01
upto_fifth           upto_fifth 2.686653e-01
orbit26                 orbit26 2.438516e-01
orbit39                 orbit39 2.156058e-01
membership_s21   membership_s21 2.137696e-01
orbit70                 orbit70 1.632141e-01
graph27                 graph27 1.597904e-01
orbit60                 orbit60 1.596260e-01
orbit29                 orbit29 1.590829e-01
orbit35                 orbit35 1.528596e-01
upto_fourth         upto_fourth 1.433924e-01
orbit57                 orbit57 1.402957e-01
orbit7                   orbit7 1.377200e-01
orbit71                 orbit71 1.369977e-01
orbit19                 orbit19 1.349927e-01
orbit52                 orbit52 1.347504e-01
orbit46                 orbit46 1.313904e-01
ratio1                   ratio1 1.250806e-01
upto_third           upto_third 1.240484e-01
orbit37                 orbit37 1.221962e-01
graph12                 graph12 1.140034e-01
graph22                 graph22 1.120773e-01
orbit51                 orbit51 1.108436e-01
orbit2                   orbit2 1.102279e-01
membership_s7     membership_s7 8.965636e-02
selfinter             selfinter 8.325445e-02
orbit31                 orbit31 7.723962e-02
membership_s27   membership_s27 7.198512e-02
bigcom4                 bigcom4 7.195916e-02
graph14                 graph14 6.884532e-02
graph5                   graph5 4.793794e-02
membership_s5     membership_s5 3.853549e-02
graph23                 graph23 3.772128e-02
membership_s4     membership_s4 2.883822e-02
membership_s30   membership_s30 2.721847e-02
bigcom40               bigcom40 1.853782e-02
membership_s31   membership_s31 1.032372e-02
hubscore               hubscore 2.799647e-03
orbit40                 orbit40 4.296034e-04
coreness               coreness 1.986756e-04
graph2                   graph2 0.000000e+00
graph4                   graph4 0.000000e+00
graph7                   graph7 0.000000e+00
graph8                   graph8 0.000000e+00
graph13                 graph13 0.000000e+00
graph18                 graph18 0.000000e+00
graph24                 graph24 0.000000e+00
graph25                 graph25 0.000000e+00
graph28                 graph28 0.000000e+00
graph29                 graph29 0.000000e+00
orbit0                   orbit0 0.000000e+00
orbit1                   orbit1 0.000000e+00
orbit3                   orbit3 0.000000e+00
orbit4                   orbit4 0.000000e+00
orbit6                   orbit6 0.000000e+00
orbit8                   orbit8 0.000000e+00
orbit10                 orbit10 0.000000e+00
orbit11                 orbit11 0.000000e+00
orbit12                 orbit12 0.000000e+00
orbit13                 orbit13 0.000000e+00
orbit14                 orbit14 0.000000e+00
orbit15                 orbit15 0.000000e+00
orbit22                 orbit22 0.000000e+00
orbit23                 orbit23 0.000000e+00
orbit24                 orbit24 0.000000e+00
orbit32                 orbit32 0.000000e+00
orbit33                 orbit33 0.000000e+00
orbit34                 orbit34 0.000000e+00
orbit41                 orbit41 0.000000e+00
orbit42                 orbit42 0.000000e+00
orbit43                 orbit43 0.000000e+00
orbit44                 orbit44 0.000000e+00
orbit48                 orbit48 0.000000e+00
orbit49                 orbit49 0.000000e+00
orbit54                 orbit54 0.000000e+00
orbit55                 orbit55 0.000000e+00
orbit58                 orbit58 0.000000e+00
orbit59                 orbit59 0.000000e+00
orbit61                 orbit61 0.000000e+00
orbit63                 orbit63 0.000000e+00
orbit66                 orbit66 0.000000e+00
orbit67                 orbit67 0.000000e+00
orbit68                 orbit68 0.000000e+00
orbit69                 orbit69 0.000000e+00
orbit72                 orbit72 0.000000e+00
AP                           AP 0.000000e+00
eccrad                   eccrad 0.000000e+00
close                     close 0.000000e+00
trans                     trans 0.000000e+00
evcent                   evcent 0.000000e+00
first                     first 0.000000e+00
second                   second 0.000000e+00
bigcom1                 bigcom1 0.000000e+00
bigcom2                 bigcom2 0.000000e+00
bigcom3                 bigcom3 0.000000e+00
bigcom6                 bigcom6 0.000000e+00
bigcom8                 bigcom8 0.000000e+00
bigcom9                 bigcom9 0.000000e+00
bigcom11               bigcom11 0.000000e+00
bigcom13               bigcom13 0.000000e+00
bigcom15               bigcom15 0.000000e+00
bigcom16               bigcom16 0.000000e+00
bigcom21               bigcom21 0.000000e+00
bigcom22               bigcom22 0.000000e+00
bigcom24               bigcom24 0.000000e+00
bigcom28               bigcom28 0.000000e+00
bigcom30               bigcom30 0.000000e+00
bigcom31               bigcom31 0.000000e+00
bigcom32               bigcom32 0.000000e+00
bigcom33               bigcom33 0.000000e+00
bigcom34               bigcom34 0.000000e+00
bigcom36               bigcom36 0.000000e+00
bigcom37               bigcom37 0.000000e+00
bigcom38               bigcom38 0.000000e+00
bigcom39               bigcom39 0.000000e+00
bigcom43               bigcom43 0.000000e+00
bigcom44               bigcom44 0.000000e+00
bigcom46               bigcom46 0.000000e+00
bigcom47               bigcom47 0.000000e+00
bigcom49               bigcom49 0.000000e+00
bigcom50               bigcom50 0.000000e+00
bigcom51               bigcom51 0.000000e+00
bigcom52               bigcom52 0.000000e+00
bigcom54               bigcom54 0.000000e+00
bigcom56               bigcom56 0.000000e+00
bigcom62               bigcom62 0.000000e+00
bigcom66               bigcom66 0.000000e+00
bigcom68               bigcom68 0.000000e+00
bigcom69               bigcom69 0.000000e+00
bigcom71               bigcom71 0.000000e+00
bigcom72               bigcom72 0.000000e+00
bigcom73               bigcom73 0.000000e+00
bigcom74               bigcom74 0.000000e+00
bigcom75               bigcom75 0.000000e+00
bigcom76               bigcom76 0.000000e+00
bigcom77               bigcom77 0.000000e+00
bigcom79               bigcom79 0.000000e+00
bigcom80               bigcom80 0.000000e+00
bigcom82               bigcom82 0.000000e+00
bigcom83               bigcom83 0.000000e+00
bigcom84               bigcom84 0.000000e+00
bigcom85               bigcom85 0.000000e+00
bigcom87               bigcom87 0.000000e+00
bigcom89               bigcom89 0.000000e+00
bigcom91               bigcom91 0.000000e+00
bigcom92               bigcom92 0.000000e+00
bigcom93               bigcom93 0.000000e+00
bigcom96               bigcom96 0.000000e+00
bigcom97               bigcom97 0.000000e+00
bigcom98               bigcom98 0.000000e+00
bigcom99               bigcom99 0.000000e+00
bigcom101             bigcom101 0.000000e+00
bigcom104             bigcom104 0.000000e+00
bigcom106             bigcom106 0.000000e+00
bigcom109             bigcom109 0.000000e+00
bigcom113             bigcom113 0.000000e+00
bigcom116             bigcom116 0.000000e+00
bigcom120             bigcom120 0.000000e+00
bigcom123             bigcom123 0.000000e+00
bigcom126             bigcom126 0.000000e+00
bigcom127             bigcom127 0.000000e+00
bigcom137             bigcom137 0.000000e+00
bigcom139             bigcom139 0.000000e+00
bigcom140             bigcom140 0.000000e+00
bigcom143             bigcom143 0.000000e+00
bigcom145             bigcom145 0.000000e+00
bigcom146             bigcom146 0.000000e+00
bigcom147             bigcom147 0.000000e+00
bigcom149             bigcom149 0.000000e+00
bigcom153             bigcom153 0.000000e+00
bigcom154             bigcom154 0.000000e+00
bigcom156             bigcom156 0.000000e+00
bigcom157             bigcom157 0.000000e+00
bigcom158             bigcom158 0.000000e+00
bigcom160             bigcom160 0.000000e+00
bigcom161             bigcom161 0.000000e+00
bigcom162             bigcom162 0.000000e+00
bigcom164             bigcom164 0.000000e+00
bigcom166             bigcom166 0.000000e+00
bigcom167             bigcom167 0.000000e+00
bigcom171             bigcom171 0.000000e+00
bigcom173             bigcom173 0.000000e+00
bigcom175             bigcom175 0.000000e+00
bigcom176             bigcom176 0.000000e+00
bigcom177             bigcom177 0.000000e+00
bigcom178             bigcom178 0.000000e+00
bigcom180             bigcom180 0.000000e+00
bigcom181             bigcom181 0.000000e+00
bigcom184             bigcom184 0.000000e+00
bigcom186             bigcom186 0.000000e+00
bigcom187             bigcom187 0.000000e+00
bigcom189             bigcom189 0.000000e+00
bigcom194             bigcom194 0.000000e+00
bigcom195             bigcom195 0.000000e+00
bigcom196             bigcom196 0.000000e+00
bigcom204             bigcom204 0.000000e+00
bigcom205             bigcom205 0.000000e+00
bigcom212             bigcom212 0.000000e+00
bigcom214             bigcom214 0.000000e+00
bigcom222             bigcom222 0.000000e+00
bigcom223             bigcom223 0.000000e+00
bigcom226             bigcom226 0.000000e+00
bigcom227             bigcom227 0.000000e+00
bigcom229             bigcom229 0.000000e+00
bigcom233             bigcom233 0.000000e+00
bigcom236             bigcom236 0.000000e+00
bigcom237             bigcom237 0.000000e+00
bigcom246             bigcom246 0.000000e+00
bigcom248             bigcom248 0.000000e+00
bigcom249             bigcom249 0.000000e+00
bigcom250             bigcom250 0.000000e+00
bigcom254             bigcom254 0.000000e+00
bigcom266             bigcom266 0.000000e+00
bigcom269             bigcom269 0.000000e+00
bigcom272             bigcom272 0.000000e+00
bigcom281             bigcom281 0.000000e+00
bigcom291             bigcom291 0.000000e+00
bigcom292             bigcom292 0.000000e+00
bigcom295             bigcom295 0.000000e+00
bigcom299             bigcom299 0.000000e+00
bigcom301             bigcom301 0.000000e+00
bigcom306             bigcom306 0.000000e+00
bigcom309             bigcom309 0.000000e+00
bigcom314             bigcom314 0.000000e+00
bigcom321             bigcom321 0.000000e+00
bigcom341             bigcom341 0.000000e+00
bigcom350             bigcom350 0.000000e+00
bigcom353             bigcom353 0.000000e+00
bigcom359             bigcom359 0.000000e+00
bigcom363             bigcom363 0.000000e+00
bigcom365             bigcom365 0.000000e+00
bigcom385             bigcom385 0.000000e+00
bigcom386             bigcom386 0.000000e+00
bigcom408             bigcom408 0.000000e+00
bigcom412             bigcom412 0.000000e+00
bigcom480             bigcom480 0.000000e+00
membership_s1     membership_s1 0.000000e+00
membership_s3     membership_s3 0.000000e+00
membership_s6     membership_s6 0.000000e+00
membership_s8     membership_s8 0.000000e+00
membership_s9     membership_s9 0.000000e+00
membership_s11   membership_s11 0.000000e+00
membership_s12   membership_s12 0.000000e+00
membership_s14   membership_s14 0.000000e+00
membership_s15   membership_s15 0.000000e+00
membership_s16   membership_s16 0.000000e+00
membership_s17   membership_s17 0.000000e+00
membership_s18   membership_s18 0.000000e+00
membership_s20   membership_s20 0.000000e+00
membership_s22   membership_s22 0.000000e+00
membership_s24   membership_s24 0.000000e+00
membership_s25   membership_s25 0.000000e+00
membership_s26   membership_s26 0.000000e+00
membership_s28   membership_s28 0.000000e+00
membership_s32   membership_s32 0.000000e+00
membership_s33   membership_s33 0.000000e+00
membership_s36   membership_s36 0.000000e+00
membership_s37   membership_s37 0.000000e+00
pdi                         pdi 0.000000e+00
[1] "Dataset: low_TnotC Model RF, run: 1 of 10 2015-06-17 22:57:07"
     |      Out-of-bag   |
Tree |      MSE  %Var(y) |
   1 | 0.007182   197.02 |
   2 | 0.006608   181.26 |
   3 | 0.005784   158.65 |
   4 |   0.0055   150.88 |
   5 | 0.005431   148.97 |
   6 | 0.005098   139.84 |
   7 | 0.005005   137.28 |
   8 | 0.005171   141.84 |
   9 | 0.005248   143.95 |
  10 | 0.005123   140.53 |
  11 | 0.005042   138.31 |
  12 | 0.005065   138.93 |
  13 | 0.004937   135.43 |
  14 | 0.004983   136.69 |
  15 | 0.005023   137.78 |
  16 | 0.004864   133.41 |
  17 | 0.004837   132.67 |
  18 | 0.004773   130.94 |
  19 | 0.004675   128.24 |
  20 | 0.004612   126.50 |
  21 | 0.004541   124.57 |
  22 | 0.004522   124.04 |
  23 | 0.004534   124.38 |
  24 | 0.004547   124.73 |
  25 | 0.004519   123.95 |
  26 | 0.004507   123.63 |
  27 | 0.004521   124.02 |
  28 | 0.004551   124.84 |
  29 | 0.004507   123.64 |
  30 | 0.004495   123.31 |
  31 | 0.004462   122.39 |
  32 | 0.004444   121.90 |
  33 | 0.004449   122.03 |
  34 | 0.004451   122.10 |
  35 | 0.004443   121.88 |
  36 | 0.004427   121.42 |
  37 | 0.004393   120.51 |
  38 | 0.004411   120.99 |
  39 | 0.004394   120.54 |
  40 | 0.004394   120.52 |
  41 | 0.004379   120.13 |
  42 | 0.004372   119.93 |
  43 | 0.004365   119.75 |
  44 | 0.004353   119.42 |
  45 | 0.004332   118.82 |
  46 | 0.004327   118.70 |
  47 | 0.004328   118.71 |
  48 | 0.004309   118.21 |
  49 | 0.004306   118.13 |
  50 | 0.004296   117.86 |
  51 | 0.004298   117.91 |
  52 | 0.004275   117.28 |
  53 | 0.004285   117.55 |
  54 |  0.00428   117.41 |
  55 | 0.004272   117.18 |
  56 | 0.004271   117.16 |
  57 | 0.004265   116.99 |
  58 | 0.004269   117.12 |
  59 | 0.004271   117.14 |
  60 | 0.004262   116.90 |
  61 | 0.004268   117.08 |
  62 | 0.004267   117.04 |
  63 | 0.004264   116.97 |
  64 |  0.00427   117.12 |
  65 | 0.004271   117.16 |
  66 | 0.004261   116.88 |
  67 | 0.004259   116.82 |
  68 | 0.004249   116.55 |
  69 | 0.004256   116.74 |
  70 | 0.004255   116.71 |
  71 | 0.004257   116.79 |
  72 | 0.004259   116.84 |
  73 | 0.004253   116.65 |
  74 | 0.004246   116.47 |
  75 | 0.004254   116.69 |
  76 | 0.004252   116.62 |
  77 | 0.004266   117.01 |
  78 | 0.004266   117.03 |
  79 | 0.004274   117.24 |
  80 | 0.004264   116.96 |
  81 | 0.004262   116.90 |
  82 | 0.004255   116.71 |
  83 | 0.004256   116.74 |
  84 | 0.004253   116.67 |
  85 | 0.004258   116.79 |
  86 | 0.004253   116.67 |
  87 | 0.004255   116.71 |
  88 | 0.004253   116.68 |
  89 | 0.004254   116.69 |
  90 | 0.004254   116.69 |
  91 | 0.004255   116.72 |
  92 | 0.004259   116.83 |
  93 | 0.004258   116.79 |
  94 | 0.004262   116.91 |
  95 | 0.004269   117.10 |
  96 | 0.004261   116.89 |
  97 | 0.004259   116.82 |
  98 | 0.004251   116.60 |
  99 | 0.004249   116.57 |
 100 | 0.004252   116.64 |
[1] "Random Forest variable coefficients"
                      %IncMSE IncNodePurity
graph5           8.788116e-05  6.363006e-02
graph6           7.796903e-04  1.687264e-01
graph7           1.706030e-05  2.642424e-02
graph8           0.000000e+00  2.710505e-21
graph9           1.791963e-04  1.056333e-01
graph10          4.628178e-04  1.592216e-01
graph11          5.105733e-03  1.801549e-01
graph12          4.433744e-03  8.369286e-02
graph13          1.467391e-03  1.259542e-01
graph14          3.576372e-04  7.759230e-02
graph15          1.029097e-03  8.539470e-02
graph16          5.074646e-04  6.309489e-02
graph17          1.753770e-03  6.722217e-02
graph18          2.799496e-05  1.867151e-02
graph19          6.511610e-03  1.815183e-01
graph20          8.613264e-06  9.565217e-03
graph21          8.573538e-04  1.776365e-01
graph22          9.409752e-05  1.287876e-02
graph23          1.560032e-03  3.542902e-01
graph24          0.000000e+00  1.986500e-01
graph25          3.375740e-04  4.764396e-02
graph26          2.818769e-05  7.280463e-02
graph27          0.000000e+00  9.757820e-21
graph28          0.000000e+00  2.168404e-21
graph29          0.000000e+00  0.000000e+00
orbit0          -1.046888e-07  1.869748e-02
orbit1           1.206707e-03  1.418171e-01
orbit2           2.719858e-05  8.064417e-02
orbit3           4.890454e-05  2.534789e-05
orbit4           8.107359e-04  1.241353e-01
orbit5           9.425115e-04  2.001293e-01
orbit6           3.565281e-04  1.439178e-01
orbit7           6.372729e-06  1.226758e-01
orbit8           2.416245e-04  3.126701e-02
orbit9           1.708981e-03  1.074014e-01
orbit10          4.350993e-04  9.000501e-02
orbit11          0.000000e+00  6.938894e-20
orbit12          0.000000e+00  1.132991e-19
orbit13          0.000000e+00  1.626303e-20
orbit14          0.000000e+00  2.168404e-21
orbit15          1.352548e-03  1.293334e-01
orbit16          7.266306e-04  2.022249e-01
orbit17          3.456493e-03  1.803566e-01
orbit18          3.450223e-03  4.664088e-01
orbit19          1.167511e-04  7.176417e-02
orbit20          7.318182e-04  1.282098e-01
orbit21          1.154047e-04  1.499674e-01
orbit22          8.854146e-03  5.056310e-02
orbit23          1.312692e-05  5.731310e-02
orbit24          2.320951e-03  4.115084e-02
orbit25          6.450047e-04  3.003519e-02
orbit26          4.014605e-04  5.833799e-02
orbit27          5.011012e-04  7.301412e-02
orbit28          1.104822e-03  1.885142e-01
orbit29          4.291845e-06  8.571429e-03
orbit30          2.455659e-03  5.208942e-02
orbit31          6.482715e-04  1.297468e-01
orbit32          6.590404e-04  5.284769e-02
orbit33          7.352385e-05  3.454571e-02
orbit34          3.150853e-04  6.694190e-02
orbit35          7.120594e-04  9.863004e-02
orbit36          3.129065e-04  1.605345e-01
orbit37          2.945543e-04  5.932765e-02
orbit38          2.287397e-04  1.545310e-01
orbit39          2.348360e-05  4.039469e-02
orbit40          1.145455e-04  4.957356e-02
orbit41          7.334740e-04  1.041425e-02
orbit42          6.101390e-04  1.111936e-02
orbit43          2.677266e-04  5.742088e-03
orbit44          0.000000e+00  2.168404e-21
orbit45          2.515970e-03  1.820523e-01
orbit46          1.032403e-04  4.326892e-02
orbit47          4.255854e-05  1.196479e-01
orbit48          4.181561e-04  3.160416e-02
orbit49          8.108917e-05  3.584416e-02
orbit50          1.989490e-04  1.542668e-01
orbit51          4.283814e-04  8.811371e-02
orbit52          2.511910e-04  1.267760e-02
orbit53          0.000000e+00  2.439455e-20
orbit54         -4.357298e-06  9.504590e-04
orbit55          0.000000e+00  0.000000e+00
orbit56          1.923398e-03  1.526978e-01
orbit57          3.005994e-05  2.357143e-02
orbit58          0.000000e+00  0.000000e+00
orbit59          1.651724e-04  3.753304e-01
orbit60          1.354474e-03  3.351510e-03
orbit61          0.000000e+00  4.336809e-21
orbit62          9.294466e-04  5.150660e-02
orbit63          0.000000e+00  9.411765e-03
orbit64          0.000000e+00  1.019150e-19
orbit65          1.288978e-04  1.471510e-01
orbit66          0.000000e+00  0.000000e+00
orbit67          0.000000e+00  9.927536e-03
orbit68         -9.782609e-08  3.298421e-02
orbit69          0.000000e+00  0.000000e+00
orbit70          0.000000e+00  5.421011e-22
orbit71          0.000000e+00  0.000000e+00
orbit72          0.000000e+00  0.000000e+00
AP               0.000000e+00  1.904762e-03
bet              1.057256e-03  2.402268e-01
ecc              2.580872e-05  1.814141e-02
eccrad           2.209843e-05  3.069019e-02
close            3.038635e-04  8.733999e-02
constraint       3.541908e-04  6.696319e-02
coreness         2.088721e-05  2.086436e-02
knn              4.622156e-03  1.925772e-01
hubscore         4.724695e-04  1.539582e-01
pagerank         6.593616e-04  4.658709e-01
trans            0.000000e+00  2.764716e-20
evcent           1.294919e-04  1.452996e-01
first            7.876790e-06  1.930556e-02
upto_second      2.148877e-03  1.016673e-01
upto_third       1.287265e-03  1.174585e-01
upto_fourth      8.879431e-04  2.299240e-01
upto_fifth       4.568373e-04  3.548472e-02
upto_sixth       8.690545e-05  8.545004e-02
second           1.325573e-03  1.005357e-01
third            1.103921e-03  1.448203e-01
fourth           4.241964e-03  2.422390e-01
fifth            8.451827e-04  1.781217e-01
sixth            3.905379e-03  8.189416e-02
ratio1           4.406557e-04  1.199378e-01
ratio2           4.085644e-03  4.218774e-01
ratio3           2.967128e-03  2.435196e-01
ratio4           1.051384e-03  2.384332e-01
ratio5           2.607786e-04  2.968438e-01
ratio6           2.048216e-03  2.020046e-01
selfinter       -8.648131e-06  2.454512e-02
walktrap_vertex  1.250895e-05  2.296207e-03
bigcom1          0.000000e+00  0.000000e+00
bigcom2          0.000000e+00  0.000000e+00
bigcom3          0.000000e+00  0.000000e+00
bigcom4         -1.301805e-05  2.910094e-04
bigcom6          0.000000e+00  0.000000e+00
bigcom8          0.000000e+00  0.000000e+00
bigcom9          0.000000e+00  0.000000e+00
bigcom11         0.000000e+00  0.000000e+00
bigcom13         0.000000e+00  0.000000e+00
bigcom15         0.000000e+00  0.000000e+00
bigcom16         0.000000e+00  0.000000e+00
bigcom21         0.000000e+00  2.168404e-21
bigcom22         0.000000e+00  0.000000e+00
bigcom24         0.000000e+00  0.000000e+00
bigcom26         2.356750e-04  1.282602e-01
bigcom28         0.000000e+00  4.336809e-21
bigcom30         0.000000e+00  0.000000e+00
bigcom31         0.000000e+00  0.000000e+00
bigcom32         0.000000e+00  0.000000e+00
bigcom33         0.000000e+00  0.000000e+00
bigcom34         0.000000e+00  0.000000e+00
bigcom36         0.000000e+00  0.000000e+00
bigcom37         0.000000e+00  0.000000e+00
bigcom38         0.000000e+00  0.000000e+00
bigcom39         0.000000e+00  0.000000e+00
bigcom40         1.603658e-05  4.795272e-02
bigcom43         0.000000e+00  0.000000e+00
bigcom44         0.000000e+00  0.000000e+00
bigcom46         0.000000e+00  0.000000e+00
bigcom47         0.000000e+00  0.000000e+00
bigcom49         0.000000e+00  0.000000e+00
bigcom50         0.000000e+00  0.000000e+00
bigcom51         0.000000e+00  0.000000e+00
bigcom52         0.000000e+00  0.000000e+00
bigcom54         0.000000e+00  0.000000e+00
bigcom56         0.000000e+00  0.000000e+00
bigcom62         0.000000e+00  0.000000e+00
bigcom66         0.000000e+00  0.000000e+00
bigcom68         0.000000e+00  0.000000e+00
bigcom69         0.000000e+00  0.000000e+00
bigcom71         0.000000e+00  0.000000e+00
bigcom72         0.000000e+00  0.000000e+00
bigcom73         0.000000e+00  0.000000e+00
bigcom74         0.000000e+00  0.000000e+00
bigcom75         0.000000e+00  0.000000e+00
bigcom76         0.000000e+00  0.000000e+00
bigcom77         0.000000e+00  0.000000e+00
bigcom79         0.000000e+00  0.000000e+00
bigcom80         0.000000e+00  6.938894e-20
bigcom82         0.000000e+00  0.000000e+00
bigcom83         0.000000e+00  0.000000e+00
bigcom84         0.000000e+00  0.000000e+00
bigcom85         0.000000e+00  0.000000e+00
bigcom87         0.000000e+00  0.000000e+00
bigcom89         0.000000e+00  0.000000e+00
bigcom91         0.000000e+00  0.000000e+00
bigcom92         0.000000e+00  3.686287e-20
bigcom93         0.000000e+00  0.000000e+00
bigcom96         0.000000e+00  0.000000e+00
bigcom97         0.000000e+00  0.000000e+00
bigcom98         0.000000e+00  0.000000e+00
bigcom99         0.000000e+00  0.000000e+00
bigcom101        0.000000e+00  0.000000e+00
bigcom104        0.000000e+00  0.000000e+00
bigcom106        0.000000e+00  2.168404e-21
bigcom109        0.000000e+00  0.000000e+00
bigcom113        0.000000e+00  0.000000e+00
bigcom116        0.000000e+00  0.000000e+00
bigcom120        0.000000e+00  0.000000e+00
bigcom123       -1.680548e-06  3.539213e-01
bigcom126        0.000000e+00  0.000000e+00
bigcom127        0.000000e+00  0.000000e+00
bigcom137        0.000000e+00  0.000000e+00
bigcom139        0.000000e+00  0.000000e+00
bigcom140        0.000000e+00  0.000000e+00
bigcom143        0.000000e+00  0.000000e+00
bigcom145        0.000000e+00  0.000000e+00
bigcom146        0.000000e+00  0.000000e+00
bigcom147        0.000000e+00  0.000000e+00
bigcom149        0.000000e+00  0.000000e+00
bigcom153        0.000000e+00  0.000000e+00
bigcom154        0.000000e+00  0.000000e+00
bigcom156        0.000000e+00  0.000000e+00
bigcom157        0.000000e+00  0.000000e+00
bigcom158        0.000000e+00  0.000000e+00
bigcom160        0.000000e+00  0.000000e+00
bigcom161        0.000000e+00  0.000000e+00
bigcom162        0.000000e+00  0.000000e+00
bigcom164        0.000000e+00  0.000000e+00
bigcom166        0.000000e+00  0.000000e+00
bigcom167        0.000000e+00  0.000000e+00
bigcom171        0.000000e+00  0.000000e+00
bigcom173        0.000000e+00  0.000000e+00
bigcom175        0.000000e+00  0.000000e+00
bigcom176        0.000000e+00  0.000000e+00
bigcom177        0.000000e+00  0.000000e+00
bigcom178        0.000000e+00  0.000000e+00
bigcom180        0.000000e+00  6.938894e-20
bigcom181        0.000000e+00  0.000000e+00
bigcom184        0.000000e+00  0.000000e+00
bigcom186        0.000000e+00  0.000000e+00
bigcom187        0.000000e+00  0.000000e+00
bigcom189        0.000000e+00  0.000000e+00
bigcom194       -1.833983e-05  4.237601e-01
bigcom195        0.000000e+00  0.000000e+00
bigcom196        0.000000e+00  0.000000e+00
bigcom204        0.000000e+00  0.000000e+00
bigcom205        0.000000e+00  0.000000e+00
bigcom212        0.000000e+00  0.000000e+00
bigcom214        0.000000e+00  0.000000e+00
bigcom222        0.000000e+00  0.000000e+00
bigcom223        0.000000e+00  0.000000e+00
bigcom226        0.000000e+00  0.000000e+00
bigcom227        0.000000e+00  0.000000e+00
bigcom229        0.000000e+00  0.000000e+00
bigcom233        0.000000e+00  0.000000e+00
bigcom236        0.000000e+00  0.000000e+00
bigcom237        0.000000e+00  0.000000e+00
bigcom246        0.000000e+00  0.000000e+00
bigcom248        0.000000e+00  0.000000e+00
bigcom249        0.000000e+00  0.000000e+00
bigcom250        0.000000e+00  0.000000e+00
bigcom254        0.000000e+00  0.000000e+00
bigcom266        0.000000e+00  0.000000e+00
bigcom269        0.000000e+00  0.000000e+00
bigcom272        0.000000e+00  0.000000e+00
bigcom274       -6.629575e-05  6.769865e-02
bigcom281        0.000000e+00  0.000000e+00
bigcom291        0.000000e+00  0.000000e+00
bigcom292        0.000000e+00  0.000000e+00
bigcom295        0.000000e+00  0.000000e+00
bigcom299        8.643146e-06  6.696407e-01
bigcom301        0.000000e+00  0.000000e+00
bigcom306        0.000000e+00  0.000000e+00
bigcom309        0.000000e+00  0.000000e+00
bigcom314        0.000000e+00  0.000000e+00
bigcom321        0.000000e+00  2.168404e-21
bigcom341        0.000000e+00  0.000000e+00
bigcom350        0.000000e+00  0.000000e+00
bigcom353        0.000000e+00  0.000000e+00
bigcom359        0.000000e+00  0.000000e+00
bigcom363        0.000000e+00  0.000000e+00
bigcom365        0.000000e+00  0.000000e+00
bigcom385        0.000000e+00  0.000000e+00
bigcom386        0.000000e+00  0.000000e+00
bigcom408        0.000000e+00  0.000000e+00
bigcom412        0.000000e+00  0.000000e+00
bigcom480        0.000000e+00  0.000000e+00
spin_vertex      2.817886e-04  1.737203e-01
membership_s1    4.351610e-06  2.879493e-02
membership_s3    0.000000e+00  0.000000e+00
membership_s4    1.821750e-04  4.262020e-02
membership_s5   -1.047708e-06  4.881597e-04
membership_s6    2.767519e-06  2.807927e-03
membership_s7    3.107085e-05  9.561372e-02
membership_s8    0.000000e+00  0.000000e+00
membership_s9    0.000000e+00  0.000000e+00
membership_s11   0.000000e+00  0.000000e+00
membership_s12   0.000000e+00  0.000000e+00
membership_s14   0.000000e+00  0.000000e+00
membership_s15   0.000000e+00  4.336809e-21
membership_s16   0.000000e+00  0.000000e+00
membership_s17   0.000000e+00  0.000000e+00
membership_s18  -9.604061e-06  1.191817e-02
membership_s20   0.000000e+00  5.421011e-22
membership_s21   8.450380e-06  2.842302e-01
membership_s22   0.000000e+00  0.000000e+00
membership_s24   0.000000e+00  0.000000e+00
membership_s25   0.000000e+00  0.000000e+00
membership_s26   0.000000e+00  0.000000e+00
membership_s27   2.961290e-05  6.167655e-03
membership_s28   0.000000e+00  0.000000e+00
membership_s30   7.056374e-06  2.010805e-02
membership_s31  -1.329157e-05  1.221710e-02
membership_s32   0.000000e+00  0.000000e+00
membership_s33   0.000000e+00  2.168404e-21
membership_s36   0.000000e+00  3.333333e-04
membership_s37   0.000000e+00  2.168404e-21
V1               2.751313e-04  2.431759e-01
V2               3.649717e-03  5.308871e-01
pdi              0.000000e+00  5.421011e-21
adhesion         4.396703e-03  5.813667e-01
cohesion         3.695499e-03  6.576638e-01
inner            8.681023e-04  3.406935e-01
outer            5.674317e-05  1.441498e-01
ioratio          2.580434e-03  3.055975e-01
comsize          4.245794e-04  3.324568e-01
[1] "Dataset: low_TnotC Model GLM, run: 1 of 10 2015-06-17 22:58:22"
[1] "glmnet variable coefficients"
                         [,1]          [,2]
(Intercept)     -5.606920e+00 -6.287567e+00
graph0           8.544490e-40  9.372453e-03
graph1          -5.082835e-43 -4.626943e-06
graph2           5.130282e-40 -1.622884e-02
graph3           2.504902e-44 -1.514676e-07
graph4          -7.401109e-46  4.324199e-09
graph5           2.787386e-41  8.525670e-05
graph6           6.740144e-44 -2.529999e-07
graph7           4.782634e-41 -3.686198e-04
graph8           2.985937e-39 -2.042118e-02
graph9           4.519631e-46 -5.192877e-09
graph10         -2.017988e-47  2.948120e-11
graph11         -1.093369e-48  1.203153e-11
graph12          5.630849e-46 -2.032284e-08
graph13          2.458294e-44 -2.083773e-07
graph14         -1.735990e-46  1.166766e-09
graph15          1.508388e-43 -5.552995e-05
graph16         -3.689404e-45 -1.165355e-07
graph17          6.215329e-45  1.420761e-07
graph18          4.690948e-43  5.642735e-06
graph19          1.511891e-43  7.505869e-08
graph20          5.048662e-44 -3.318833e-05
graph21          1.784464e-42 -3.234732e-05
graph22          1.095840e-42 -2.540053e-06
graph23          1.269223e-42  2.646864e-05
graph24          8.549513e-42  6.278114e-05
graph25          4.874828e-41  2.350627e-04
graph26          6.004050e-41  8.571187e-04
graph27          5.677108e-40  4.504677e-03
graph28          1.573173e-40 -2.452913e-03
graph29         -3.027451e-39 -2.069165e-01
orbit0           8.544490e-40  9.372268e-03
orbit1          -5.165502e-43 -4.786897e-06
orbit2           4.317160e-40  7.206020e-03
orbit3           5.130282e-40 -1.627623e-02
orbit4           2.567595e-44 -3.337556e-07
orbit5           2.763643e-43  1.088197e-05
orbit6          -7.401165e-46  4.270706e-09
orbit7           4.187826e-40  2.379790e-03
orbit8           2.787386e-41  8.682212e-05
orbit9           3.882028e-44 -2.561035e-07
orbit10          3.887075e-43 -1.124591e-06
orbit11          2.656339e-40 -3.605422e-03
orbit12          4.767568e-41 -3.846956e-04
orbit13          2.482494e-39  2.380230e-02
orbit14          2.985937e-39 -2.079100e-02
orbit15          6.457082e-46 -1.370858e-09
orbit16          3.333572e-44  4.289084e-07
orbit17         -3.373185e-45 -1.976527e-07
orbit18          6.867942e-46  1.128918e-08
orbit19         -2.854971e-47 -1.527384e-10
orbit20          1.190391e-46  2.076555e-08
orbit21          1.665575e-43 -1.123236e-05
orbit22         -1.093369e-48  1.195569e-11
orbit23          4.949149e-40 -2.869571e-02
orbit24          2.638592e-46 -6.683786e-08
orbit25          4.112117e-45  3.100976e-07
orbit26          6.096059e-43  2.505420e-05
orbit27          3.403947e-44  1.412565e-07
orbit28          2.888306e-43  8.922455e-06
orbit29          4.950162e-44 -2.460661e-06
orbit30         -9.603803e-43 -4.477650e-05
orbit31         -2.167891e-46  2.191021e-10
orbit32          4.620923e-48  2.596104e-08
orbit33          9.767168e-40  2.172744e-02
orbit34          1.508388e-43 -5.548210e-05
orbit35         -5.212541e-45 -1.073722e-07
orbit36          9.252745e-43  2.504765e-05
orbit37         -1.061795e-44 -5.025840e-07
orbit38          1.855784e-41  6.851882e-04
orbit39          3.502352e-45  3.584047e-07
orbit40          1.402488e-44  2.258926e-08
orbit41         -1.927900e-43 -1.146578e-04
orbit42          5.201702e-40 -2.046520e-02
orbit43          4.691470e-43  5.476946e-06
orbit44         -2.439711e-39 -1.491766e-01
orbit45          1.185534e-43  5.215250e-07
orbit46          1.290944e-42 -6.536993e-06
orbit47          5.064481e-41  9.226351e-04
orbit48          5.304512e-43 -6.755105e-05
orbit49          3.384569e-44 -3.370495e-05
orbit50          1.718609e-40  1.535906e-03
orbit51          3.122309e-42  1.191551e-05
orbit52          1.769141e-42 -1.117593e-04
orbit53         -1.303753e-43 -1.097791e-03
orbit54          1.095726e-42 -2.564298e-06
orbit55          1.072792e-38  8.791205e-02
orbit56          1.211984e-42  2.667659e-05
orbit57          1.034718e-41  6.797082e-05
orbit58         -1.998435e-39 -1.532053e-01
orbit59          8.980136e-42  7.194322e-05
orbit60          7.649109e-41 -1.128259e-03
orbit61         -2.731345e-39 -1.638787e-01
orbit62          5.862250e-41  4.242787e-04
orbit63          5.875246e-41 -4.400634e-03
orbit64          1.583462e-40  1.312342e-04
orbit65          7.304473e-41  1.117172e-03
orbit66          1.198749e-40  4.273346e-04
orbit67          2.514461e-38  3.732002e-01
orbit68          5.704584e-40  4.514849e-03
orbit69         -3.701772e-39 -1.606068e-01
orbit70          1.534508e-40 -2.569476e-03
orbit71          1.118239e-38  1.395733e-01
orbit72         -3.027451e-39 -2.068757e-01
AP              -3.813579e-39 -1.472260e-01
bet             -1.632541e-43 -7.635036e-06
ecc              2.323506e-40  1.349059e-02
eccrad           1.394104e-39  8.089632e-02
close            1.544331e-39 -1.621963e-01
constraint      -2.352850e-39  4.673163e-02
coreness         6.861610e-40  9.443604e-03
knn             -1.910009e-42 -3.631221e-05
hubscore         7.624816e-39 -4.810843e-02
pagerank        -9.954627e-39 -3.414975e-01
trans           -2.806973e-39 -1.944229e-01
evcent           6.592527e-39 -1.149252e-01
first            8.544490e-40  9.367902e-03
upto_second     -6.225967e-43 -4.282728e-06
upto_third       1.014093e-44 -3.020760e-06
upto_fourth      1.312117e-43  8.718712e-07
upto_fifth       4.140874e-43  6.253315e-06
upto_sixth       6.874557e-43  1.859302e-05
second          -6.264113e-43 -4.303650e-06
third            6.609378e-44 -4.125867e-06
fourth           1.749387e-43  7.913487e-06
fifth           -1.190379e-43  1.427355e-08
sixth           -5.256174e-43 -6.224575e-06
ratio1          -1.945176e-42 -3.480904e-05
ratio2           4.553927e-41  8.352017e-04
ratio3          -6.780202e-42 -1.304879e-04
ratio4          -6.912235e-42 -1.806659e-04
ratio5          -4.394735e-42 -5.640785e-05
ratio6          -5.193107e-43 -1.743008e-06
selfinter       -2.196492e-39 -1.203617e-01
walktrap_vertex  1.834886e-39 -2.860150e-02
bigcom1         -1.475950e-39 -2.810578e-02
bigcom2         -3.700593e-39 -1.898087e-01
bigcom3         -3.763539e-39 -2.433520e-01
bigcom4          1.209022e-39  8.799928e-02
bigcom6         -3.697060e-39 -2.136325e-01
bigcom8         -3.754416e-39 -1.717973e-01
bigcom9         -3.713013e-39 -2.073288e-01
bigcom11        -3.701772e-39 -1.880332e-01
bigcom13        -3.707680e-39 -1.940535e-01
bigcom15        -3.707088e-39 -1.957476e-01
bigcom16        -3.699415e-39 -2.058402e-01
bigcom21        -3.721936e-39 -1.139784e-01
bigcom22        -3.744129e-39 -1.625826e-01
bigcom24        -3.698237e-39 -1.691042e-01
bigcom26         3.127949e-38  8.294375e-01
bigcom28         6.508669e-39 -3.965092e-02
bigcom30        -3.720744e-39 -1.786920e-01
bigcom31        -3.697060e-39 -1.570051e-01
bigcom32        -3.701772e-39 -1.878264e-01
bigcom33        -3.697060e-39 -1.260671e-01
bigcom34        -3.698826e-39 -1.708416e-01
bigcom36        -3.701772e-39 -1.598546e-01
bigcom37        -3.697060e-39 -1.325359e-01
bigcom38        -3.701183e-39 -2.590305e-01
bigcom39        -3.703543e-39 -1.941164e-01
bigcom40         2.484645e-39  9.584042e-02
bigcom43        -3.699415e-39 -1.943896e-01
bigcom44        -3.741717e-39 -2.276343e-01
bigcom46        -3.701772e-39 -1.909689e-01
bigcom47        -3.700004e-39 -2.012463e-01
bigcom49        -3.700004e-39 -1.844051e-01
bigcom50        -3.701183e-39 -2.325974e-01
bigcom51        -3.698237e-39 -2.263152e-01
bigcom52        -3.697060e-39 -1.843216e-01
bigcom54        -3.698237e-39 -2.442027e-01
bigcom56        -3.698237e-39 -2.154219e-01
bigcom62        -3.697060e-39 -1.866721e-01
bigcom66        -3.698237e-39 -2.050271e-01
bigcom68        -3.698237e-39 -2.170719e-01
bigcom69        -3.700593e-39 -2.100235e-01
bigcom71        -3.704724e-39 -1.788408e-01
bigcom72        -3.698237e-39 -2.081898e-01
bigcom73        -3.698237e-39 -2.081578e-01
bigcom74        -3.698826e-39 -2.401007e-01
bigcom75        -3.697060e-39 -1.973080e-01
bigcom76        -3.698826e-39 -2.384168e-01
bigcom77        -3.698237e-39 -1.340557e-01
bigcom79        -3.697648e-39 -1.421203e-01
bigcom80        -3.698237e-39 -1.973339e-01
bigcom82        -3.699415e-39 -1.382777e-01
bigcom83        -3.697648e-39 -1.125646e-01
bigcom84        -3.697648e-39 -1.475067e-01
bigcom85        -3.699415e-39 -1.761011e-01
bigcom87        -3.698826e-39 -1.874310e-01
bigcom89        -3.698237e-39 -1.670338e-01
bigcom91        -3.697648e-39 -1.109942e-01
bigcom92        -3.702952e-39 -1.818241e-01
bigcom93        -3.698237e-39 -1.535007e-01
bigcom96        -3.697060e-39 -1.242106e-01
bigcom97        -3.700004e-39 -1.899772e-01
bigcom98        -3.698826e-39 -1.749831e-01
bigcom99        -3.698826e-39 -2.703218e-01
bigcom101       -3.700004e-39 -1.757086e-01
bigcom104       -3.702362e-39 -1.542926e-01
bigcom106       -3.699415e-39 -2.134354e-01
bigcom109       -3.698826e-39 -2.179791e-01
bigcom113       -3.700004e-39 -1.028097e-01
bigcom116       -3.702362e-39 -2.084254e-01
bigcom120       -3.697648e-39 -1.715038e-01
bigcom123        1.984822e-37  2.188730e+00
bigcom126       -3.697060e-39 -1.681074e-01
bigcom127       -3.697060e-39 -1.372500e-01
bigcom137       -3.698237e-39 -2.189702e-01
bigcom139       -3.696471e-39 -1.904610e-01
bigcom140       -3.698237e-39 -1.612233e-01
bigcom143       -3.698826e-39 -1.946360e-01
bigcom145       -3.697648e-39 -1.062231e-01
bigcom146       -3.698237e-39 -1.667064e-01
bigcom147       -3.698826e-39 -2.043229e-01
bigcom149       -3.696471e-39 -1.494247e-01
bigcom153       -3.700004e-39 -1.846778e-01
bigcom154       -3.702952e-39 -1.753215e-01
bigcom156       -3.697648e-39 -2.210709e-01
bigcom157       -3.697060e-39 -1.115032e-01
bigcom158       -3.697648e-39 -2.290174e-01
bigcom160       -3.698826e-39 -2.174503e-01
bigcom161       -3.697648e-39 -1.783338e-01
bigcom162       -3.697648e-39 -1.789205e-01
bigcom164       -3.697060e-39 -1.910485e-01
bigcom166       -3.700004e-39 -2.233702e-01
bigcom167       -3.701183e-39 -2.029042e-01
bigcom171       -3.696471e-39 -1.611018e-01
bigcom173       -3.698826e-39 -1.781540e-01
bigcom175       -3.697648e-39 -1.309382e-01
bigcom176       -3.697648e-39 -1.613475e-01
bigcom177       -3.698237e-39 -1.144885e-01
bigcom178       -3.698237e-39 -1.674557e-01
bigcom180       -3.697648e-39 -1.718870e-01
bigcom181       -3.698826e-39 -1.602358e-01
bigcom184       -3.697060e-39 -1.817754e-01
bigcom186       -3.697648e-39 -1.384868e-01
bigcom187       -3.697060e-39 -1.103781e-01
bigcom189       -3.699415e-39 -2.774350e-01
bigcom194        2.489878e-37  2.383403e+00
bigcom195       -3.698237e-39 -1.843945e-01
bigcom196       -3.697060e-39 -1.290924e-01
bigcom204       -3.701183e-39 -1.765332e-01
bigcom205       -3.697648e-39 -1.487538e-01
bigcom212       -3.698237e-39 -2.176067e-01
bigcom214       -3.699415e-39 -1.897810e-01
bigcom222       -3.697060e-39 -2.246708e-01
bigcom223        0.000000e+00  0.000000e+00
bigcom226       -3.697648e-39 -1.536165e-01
bigcom227       -3.697648e-39 -2.215122e-01
bigcom229       -3.697060e-39 -1.665077e-01
bigcom233       -3.697060e-39 -1.746920e-01
bigcom236       -3.697648e-39 -1.884780e-01
bigcom237        0.000000e+00  0.000000e+00
bigcom246       -3.698826e-39 -1.797658e-01
bigcom248       -3.698237e-39 -1.593140e-01
bigcom249       -3.697060e-39 -1.618085e-01
bigcom250       -3.697648e-39 -1.401668e-01
bigcom254       -3.698826e-39 -2.002054e-01
bigcom266       -3.697060e-39 -1.563433e-01
bigcom269       -3.699415e-39 -1.797873e-01
bigcom272       -3.697648e-39 -1.992977e-01
bigcom274        6.379642e-38  1.102000e+00
bigcom281       -3.697648e-39 -1.900114e-01
bigcom291       -3.696471e-39 -1.928001e-01
bigcom292       -3.697648e-39 -2.098052e-01
bigcom295       -3.696471e-39 -2.265939e-01
bigcom299        5.015142e-37  3.234142e+00
bigcom301       -3.698237e-39 -1.933410e-01
bigcom306       -3.698237e-39 -1.891292e-01
bigcom309       -3.700004e-39 -1.539277e-01
bigcom314       -3.696471e-39 -1.512376e-02
bigcom321       -3.701183e-39 -1.951730e-01
bigcom341       -3.697060e-39 -2.184020e-01
bigcom350       -3.697060e-39 -1.353032e-01
bigcom353       -3.697648e-39 -1.331424e-01
bigcom359       -3.697648e-39 -1.647835e-01
bigcom363       -3.698237e-39 -1.225887e-01
bigcom365       -3.697060e-39 -1.712611e-01
bigcom385       -3.698826e-39 -1.798661e-01
bigcom386       -3.696471e-39 -1.839478e-01
bigcom408       -3.699415e-39 -2.429745e-01
bigcom412       -3.698237e-39 -1.378778e-01
bigcom480       -3.698826e-39 -2.139518e-01
spin_vertex     -3.939261e-39 -1.880219e-01
membership_s1    6.583572e-40  4.124185e-02
membership_s3   -3.707088e-39 -1.614756e-01
membership_s4    2.398891e-39  1.241644e-01
membership_s5   -1.676946e-39 -1.159239e-02
membership_s6   -1.310201e-39 -6.459081e-02
membership_s7    2.541260e-39  9.830650e-02
membership_s8   -3.700593e-39 -1.512904e-01
membership_s9   -3.703543e-39 -1.684263e-01
membership_s11  -3.701183e-39 -1.348981e-01
membership_s12  -3.701183e-39 -1.766809e-01
membership_s14  -3.699415e-39 -1.439815e-01
membership_s15  -3.760493e-39 -1.979036e-01
membership_s16  -3.701183e-39 -1.764621e-01
membership_s17  -3.700593e-39 -1.705074e-01
membership_s18   2.049105e-38  2.582039e-01
membership_s20  -3.699415e-39 -1.714793e-01
membership_s21   4.100261e-39  2.598052e-01
membership_s22  -3.708272e-39 -1.779803e-01
membership_s24  -3.708272e-39 -1.556596e-01
membership_s25  -3.701183e-39 -1.888772e-01
membership_s26  -3.705906e-39 -1.188625e-01
membership_s27   1.355524e-39  8.588647e-02
membership_s28  -3.704133e-39 -1.643936e-01
membership_s30   1.651023e-39 -1.366263e-02
membership_s31  -9.608849e-40  2.387277e-03
membership_s32  -3.922391e-39 -1.675518e-01
membership_s33  -3.699415e-39 -1.332831e-01
membership_s36  -1.428190e-39 -3.349207e-02
membership_s37  -3.736903e-39 -1.721854e-01
V1               2.812096e-39  2.966536e-02
V2               5.382859e-39  2.603351e-01
pdi             -1.610871e-35 -5.555340e+02
adhesion         3.420341e-46  2.191388e-07
cohesion        -1.270057e-45 -5.198076e-07
inner           -2.051196e-44 -3.681361e-06
outer           -3.412474e-44 -3.320156e-06
ioratio          7.050769e-39  2.810930e-01
comsize          1.071834e-43  1.070580e-05
[1] "Dataset: low_TnotC Model GBM, run: 2 of 10 2015-06-17 22:59:26"
Iter   TrainDeviance   ValidDeviance   StepSize   Improve
     1        0.0470            -nan     0.0100   -0.0000
     2        0.0460            -nan     0.0100   -0.0000
     3        0.0450            -nan     0.0100   -0.0001
     4        0.0436            -nan     0.0100   -0.0001
     5        0.0428            -nan     0.0100   -0.0000
     6        0.0420            -nan     0.0100   -0.0000
     7        0.0413            -nan     0.0100   -0.0000
     8        0.0402            -nan     0.0100    0.0001
     9        0.0393            -nan     0.0100   -0.0000
    10        0.0385            -nan     0.0100   -0.0000
    20        0.0337            -nan     0.0100    0.0000
    40        0.0275            -nan     0.0100   -0.0000
    44        0.0267            -nan     0.0100   -0.0000

[1] "GBM variable coefficients"
                            var      rel.inf
bet                         bet 6.7865804735
pagerank               pagerank 6.7617414274
V2                           V2 5.6144897643
orbit50                 orbit50 4.9443474449
ratio2                   ratio2 4.3736751445
orbit36                 orbit36 3.7621719083
third                     third 3.4647016522
orbit18                 orbit18 3.0902374718
outer                     outer 2.9888171494
V1                           V1 2.7417177660
fourth                   fourth 2.6473432823
orbit55                 orbit55 2.5283910978
adhesion               adhesion 2.4196388639
inner                     inner 2.2300357951
graph23                 graph23 2.0657627561
cohesion               cohesion 1.9285541054
ioratio                 ioratio 1.9047010269
graph3                   graph3 1.8375556639
comsize                 comsize 1.7316420065
orbit16                 orbit16 1.6424725369
ratio5                   ratio5 1.5071252616
fifth                     fifth 1.4152284006
graph19                 graph19 1.3903408489
graph17                 graph17 1.3226452687
ratio3                   ratio3 1.2096839849
graph1                   graph1 1.1727484570
graph9                   graph9 1.1316990193
ratio6                   ratio6 1.0600141614
orbit38                 orbit38 1.0477481379
orbit20                 orbit20 1.0133191852
orbit4                   orbit4 0.9979703889
graph14                 graph14 0.8916289678
spin_vertex         spin_vertex 0.8914125921
orbit56                 orbit56 0.8850933222
graph25                 graph25 0.8301932142
orbit30                 orbit30 0.8290086321
orbit39                 orbit39 0.8126582853
knn                         knn 0.7921357707
ratio1                   ratio1 0.7732377090
graph10                 graph10 0.7181581451
orbit17                 orbit17 0.7035873956
orbit25                 orbit25 0.6859592722
graph6                   graph6 0.6721282349
upto_third           upto_third 0.6563520637
walktrap_vertex walktrap_vertex 0.6308581530
orbit51                 orbit51 0.5821049901
orbit35                 orbit35 0.5624280179
orbit21                 orbit21 0.5322972189
orbit28                 orbit28 0.5202667001
graph12                 graph12 0.5090447237
orbit31                 orbit31 0.4439268711
orbit47                 orbit47 0.4385801065
second                   second 0.4186866887
graph20                 graph20 0.4092748585
graph13                 graph13 0.3980246446
graph16                 graph16 0.3955075383
membership_s6     membership_s6 0.3700688287
orbit9                   orbit9 0.3638712857
orbit42                 orbit42 0.3483749459
constraint           constraint 0.3483144907
orbit66                 orbit66 0.3013928769
close                     close 0.2733940372
graph4                   graph4 0.2489785790
orbit19                 orbit19 0.2473882645
graph15                 graph15 0.1734424676
orbit15                 orbit15 0.1661407980
upto_second         upto_second 0.1636844476
graph27                 graph27 0.1612389119
orbit27                 orbit27 0.1597404391
orbit71                 orbit71 0.1580859257
orbit46                 orbit46 0.1484649739
orbit57                 orbit57 0.1462056270
orbit29                 orbit29 0.1433346256
hubscore               hubscore 0.1423031160
upto_sixth           upto_sixth 0.1372255039
orbit26                 orbit26 0.1337027509
orbit37                 orbit37 0.1276318817
membership_s7     membership_s7 0.1269914112
graph24                 graph24 0.1242479240
graph18                 graph18 0.1229554862
orbit24                 orbit24 0.1084671452
graph5                   graph5 0.1079615443
membership_s27   membership_s27 0.1016260007
coreness               coreness 0.0637376041
membership_s30   membership_s30 0.0339134641
bigcom40               bigcom40 0.0245075727
membership_s4     membership_s4 0.0051356186
sixth                     sixth 0.0014896160
upto_fourth         upto_fourth 0.0003272684
graph0                   graph0 0.0000000000
graph2                   graph2 0.0000000000
graph7                   graph7 0.0000000000
graph8                   graph8 0.0000000000
graph11                 graph11 0.0000000000
graph21                 graph21 0.0000000000
graph22                 graph22 0.0000000000
graph26                 graph26 0.0000000000
graph28                 graph28 0.0000000000
graph29                 graph29 0.0000000000
orbit0                   orbit0 0.0000000000
orbit1                   orbit1 0.0000000000
orbit2                   orbit2 0.0000000000
orbit3                   orbit3 0.0000000000
orbit5                   orbit5 0.0000000000
orbit6                   orbit6 0.0000000000
orbit7                   orbit7 0.0000000000
orbit8                   orbit8 0.0000000000
orbit10                 orbit10 0.0000000000
orbit11                 orbit11 0.0000000000
orbit12                 orbit12 0.0000000000
orbit13                 orbit13 0.0000000000
orbit14                 orbit14 0.0000000000
orbit22                 orbit22 0.0000000000
orbit23                 orbit23 0.0000000000
orbit32                 orbit32 0.0000000000
orbit33                 orbit33 0.0000000000
orbit34                 orbit34 0.0000000000
orbit40                 orbit40 0.0000000000
orbit41                 orbit41 0.0000000000
orbit43                 orbit43 0.0000000000
orbit44                 orbit44 0.0000000000
orbit45                 orbit45 0.0000000000
orbit48                 orbit48 0.0000000000
orbit49                 orbit49 0.0000000000
orbit52                 orbit52 0.0000000000
orbit53                 orbit53 0.0000000000
orbit54                 orbit54 0.0000000000
orbit58                 orbit58 0.0000000000
orbit59                 orbit59 0.0000000000
orbit60                 orbit60 0.0000000000
orbit61                 orbit61 0.0000000000
orbit62                 orbit62 0.0000000000
orbit63                 orbit63 0.0000000000
orbit64                 orbit64 0.0000000000
orbit65                 orbit65 0.0000000000
orbit67                 orbit67 0.0000000000
orbit68                 orbit68 0.0000000000
orbit69                 orbit69 0.0000000000
orbit70                 orbit70 0.0000000000
orbit72                 orbit72 0.0000000000
AP                           AP 0.0000000000
ecc                         ecc 0.0000000000
eccrad                   eccrad 0.0000000000
trans                     trans 0.0000000000
evcent                   evcent 0.0000000000
first                     first 0.0000000000
upto_fifth           upto_fifth 0.0000000000
ratio4                   ratio4 0.0000000000
selfinter             selfinter 0.0000000000
bigcom1                 bigcom1 0.0000000000
bigcom2                 bigcom2 0.0000000000
bigcom3                 bigcom3 0.0000000000
bigcom4                 bigcom4 0.0000000000
bigcom6                 bigcom6 0.0000000000
bigcom8                 bigcom8 0.0000000000
bigcom9                 bigcom9 0.0000000000
bigcom11               bigcom11 0.0000000000
bigcom13               bigcom13 0.0000000000
bigcom15               bigcom15 0.0000000000
bigcom16               bigcom16 0.0000000000
bigcom21               bigcom21 0.0000000000
bigcom22               bigcom22 0.0000000000
bigcom24               bigcom24 0.0000000000
bigcom26               bigcom26 0.0000000000
bigcom28               bigcom28 0.0000000000
bigcom30               bigcom30 0.0000000000
bigcom31               bigcom31 0.0000000000
bigcom32               bigcom32 0.0000000000
bigcom33               bigcom33 0.0000000000
bigcom34               bigcom34 0.0000000000
bigcom36               bigcom36 0.0000000000
bigcom37               bigcom37 0.0000000000
bigcom38               bigcom38 0.0000000000
bigcom39               bigcom39 0.0000000000
bigcom43               bigcom43 0.0000000000
bigcom44               bigcom44 0.0000000000
bigcom46               bigcom46 0.0000000000
bigcom47               bigcom47 0.0000000000
bigcom49               bigcom49 0.0000000000
bigcom50               bigcom50 0.0000000000
bigcom51               bigcom51 0.0000000000
bigcom52               bigcom52 0.0000000000
bigcom54               bigcom54 0.0000000000
bigcom56               bigcom56 0.0000000000
bigcom62               bigcom62 0.0000000000
bigcom66               bigcom66 0.0000000000
bigcom68               bigcom68 0.0000000000
bigcom69               bigcom69 0.0000000000
bigcom71               bigcom71 0.0000000000
bigcom72               bigcom72 0.0000000000
bigcom73               bigcom73 0.0000000000
bigcom74               bigcom74 0.0000000000
bigcom75               bigcom75 0.0000000000
bigcom76               bigcom76 0.0000000000
bigcom77               bigcom77 0.0000000000
bigcom79               bigcom79 0.0000000000
bigcom80               bigcom80 0.0000000000
bigcom82               bigcom82 0.0000000000
bigcom83               bigcom83 0.0000000000
bigcom84               bigcom84 0.0000000000
bigcom85               bigcom85 0.0000000000
bigcom87               bigcom87 0.0000000000
bigcom89               bigcom89 0.0000000000
bigcom91               bigcom91 0.0000000000
bigcom92               bigcom92 0.0000000000
bigcom93               bigcom93 0.0000000000
bigcom96               bigcom96 0.0000000000
bigcom97               bigcom97 0.0000000000
bigcom98               bigcom98 0.0000000000
bigcom99               bigcom99 0.0000000000
bigcom101             bigcom101 0.0000000000
bigcom104             bigcom104 0.0000000000
bigcom106             bigcom106 0.0000000000
bigcom109             bigcom109 0.0000000000
bigcom113             bigcom113 0.0000000000
bigcom116             bigcom116 0.0000000000
bigcom120             bigcom120 0.0000000000
bigcom123             bigcom123 0.0000000000
bigcom126             bigcom126 0.0000000000
bigcom127             bigcom127 0.0000000000
bigcom137             bigcom137 0.0000000000
bigcom139             bigcom139 0.0000000000
bigcom140             bigcom140 0.0000000000
bigcom143             bigcom143 0.0000000000
bigcom145             bigcom145 0.0000000000
bigcom146             bigcom146 0.0000000000
bigcom147             bigcom147 0.0000000000
bigcom149             bigcom149 0.0000000000
bigcom153             bigcom153 0.0000000000
bigcom154             bigcom154 0.0000000000
bigcom156             bigcom156 0.0000000000
bigcom157             bigcom157 0.0000000000
bigcom158             bigcom158 0.0000000000
bigcom160             bigcom160 0.0000000000
bigcom161             bigcom161 0.0000000000
bigcom162             bigcom162 0.0000000000
bigcom164             bigcom164 0.0000000000
bigcom166             bigcom166 0.0000000000
bigcom167             bigcom167 0.0000000000
bigcom171             bigcom171 0.0000000000
bigcom173             bigcom173 0.0000000000
bigcom175             bigcom175 0.0000000000
bigcom176             bigcom176 0.0000000000
bigcom177             bigcom177 0.0000000000
bigcom178             bigcom178 0.0000000000
bigcom180             bigcom180 0.0000000000
bigcom181             bigcom181 0.0000000000
bigcom184             bigcom184 0.0000000000
bigcom186             bigcom186 0.0000000000
bigcom187             bigcom187 0.0000000000
bigcom189             bigcom189 0.0000000000
bigcom194             bigcom194 0.0000000000
bigcom195             bigcom195 0.0000000000
bigcom196             bigcom196 0.0000000000
bigcom204             bigcom204 0.0000000000
bigcom205             bigcom205 0.0000000000
bigcom212             bigcom212 0.0000000000
bigcom214             bigcom214 0.0000000000
bigcom222             bigcom222 0.0000000000
bigcom223             bigcom223 0.0000000000
bigcom226             bigcom226 0.0000000000
bigcom227             bigcom227 0.0000000000
bigcom229             bigcom229 0.0000000000
bigcom233             bigcom233 0.0000000000
bigcom236             bigcom236 0.0000000000
bigcom237             bigcom237 0.0000000000
bigcom246             bigcom246 0.0000000000
bigcom248             bigcom248 0.0000000000
bigcom249             bigcom249 0.0000000000
bigcom250             bigcom250 0.0000000000
bigcom254             bigcom254 0.0000000000
bigcom266             bigcom266 0.0000000000
bigcom269             bigcom269 0.0000000000
bigcom272             bigcom272 0.0000000000
bigcom274             bigcom274 0.0000000000
bigcom281             bigcom281 0.0000000000
bigcom291             bigcom291 0.0000000000
bigcom292             bigcom292 0.0000000000
bigcom295             bigcom295 0.0000000000
bigcom299             bigcom299 0.0000000000
bigcom301             bigcom301 0.0000000000
bigcom306             bigcom306 0.0000000000
bigcom309             bigcom309 0.0000000000
bigcom314             bigcom314 0.0000000000
bigcom321             bigcom321 0.0000000000
bigcom341             bigcom341 0.0000000000
bigcom350             bigcom350 0.0000000000
bigcom353             bigcom353 0.0000000000
bigcom359             bigcom359 0.0000000000
bigcom363             bigcom363 0.0000000000
bigcom365             bigcom365 0.0000000000
bigcom385             bigcom385 0.0000000000
bigcom386             bigcom386 0.0000000000
bigcom408             bigcom408 0.0000000000
bigcom412             bigcom412 0.0000000000
bigcom480             bigcom480 0.0000000000
membership_s1     membership_s1 0.0000000000
membership_s3     membership_s3 0.0000000000
membership_s5     membership_s5 0.0000000000
membership_s8     membership_s8 0.0000000000
membership_s9     membership_s9 0.0000000000
membership_s11   membership_s11 0.0000000000
membership_s12   membership_s12 0.0000000000
membership_s14   membership_s14 0.0000000000
membership_s15   membership_s15 0.0000000000
membership_s16   membership_s16 0.0000000000
membership_s17   membership_s17 0.0000000000
membership_s18   membership_s18 0.0000000000
membership_s20   membership_s20 0.0000000000
membership_s21   membership_s21 0.0000000000
membership_s22   membership_s22 0.0000000000
membership_s24   membership_s24 0.0000000000
membership_s25   membership_s25 0.0000000000
membership_s26   membership_s26 0.0000000000
membership_s28   membership_s28 0.0000000000
membership_s31   membership_s31 0.0000000000
membership_s32   membership_s32 0.0000000000
membership_s33   membership_s33 0.0000000000
membership_s36   membership_s36 0.0000000000
membership_s37   membership_s37 0.0000000000
pdi                         pdi 0.0000000000
[1] "Dataset: low_TnotC Model RF, run: 2 of 10 2015-06-17 22:59:51"
     |      Out-of-bag   |
Tree |      MSE  %Var(y) |
   1 | 0.004678   128.47 |
   2 | 0.004783   131.34 |
   3 | 0.005776   158.62 |
   4 | 0.005664   155.55 |
   5 | 0.005367   147.38 |
   6 | 0.005589   153.48 |
   7 |  0.00532   146.10 |
   8 | 0.005076   139.39 |
   9 | 0.004957   136.14 |
  10 | 0.005036   138.28 |
  11 | 0.004911   134.85 |
  12 | 0.004928   135.34 |
  13 | 0.004894   134.40 |
  14 | 0.004872   133.78 |
  15 | 0.004836   132.82 |
  16 | 0.004844   133.03 |
  17 | 0.004763   130.80 |
  18 |   0.0047   129.07 |
  19 | 0.004677   128.44 |
  20 | 0.004629   127.11 |
  21 | 0.004649   127.66 |
  22 | 0.004634   127.27 |
  23 | 0.004574   125.62 |
  24 | 0.004564   125.33 |
  25 | 0.004507   123.77 |
  26 |  0.00447   122.75 |
  27 |  0.00448   123.02 |
  28 | 0.004457   122.39 |
  29 | 0.004448   122.14 |
  30 | 0.004436   121.82 |
  31 | 0.004416   121.27 |
  32 | 0.004403   120.91 |
  33 | 0.004402   120.89 |
  34 | 0.004409   121.07 |
  35 | 0.004422   121.45 |
  36 | 0.004414   121.21 |
  37 | 0.004384   120.39 |
  38 | 0.004363   119.81 |
  39 | 0.004338   119.11 |
  40 |  0.00436   119.73 |
  41 | 0.004351   119.48 |
  42 | 0.004317   118.55 |
  43 | 0.004353   119.54 |
  44 | 0.004348   119.40 |
  45 | 0.004333   119.00 |
  46 | 0.004346   119.34 |
  47 | 0.004355   119.58 |
  48 |  0.00437   120.00 |
  49 | 0.004359   119.71 |
  50 | 0.004356   119.62 |
  51 | 0.004346   119.35 |
  52 | 0.004328   118.86 |
  53 | 0.004327   118.83 |
  54 | 0.004331   118.94 |
  55 | 0.004342   119.24 |
  56 | 0.004353   119.55 |
  57 | 0.004365   119.86 |
  58 | 0.004362   119.78 |
  59 | 0.004357   119.64 |
  60 | 0.004359   119.72 |
  61 | 0.004351   119.48 |
  62 |  0.00435   119.45 |
  63 |  0.00435   119.44 |
  64 | 0.004353   119.55 |
  65 | 0.004353   119.54 |
  66 | 0.004358   119.67 |
  67 | 0.004352   119.50 |
  68 | 0.004347   119.37 |
  69 | 0.004343   119.26 |
  70 |  0.00434   119.17 |
  71 | 0.004332   118.96 |
  72 | 0.004321   118.66 |
  73 | 0.004314   118.48 |
  74 | 0.004308   118.30 |
  75 | 0.004307   118.29 |
  76 | 0.004314   118.48 |
  77 | 0.004303   118.18 |
  78 | 0.004295   117.95 |
  79 | 0.004303   118.17 |
  80 | 0.004293   117.90 |
  81 | 0.004288   117.74 |
  82 | 0.004286   117.70 |
  83 | 0.004292   117.85 |
  84 |  0.00429   117.81 |
  85 | 0.004286   117.69 |
  86 | 0.004285   117.67 |
  87 | 0.004286   117.69 |
  88 | 0.004292   117.85 |
  89 | 0.004293   117.89 |
  90 | 0.004294   117.93 |
  91 | 0.004292   117.86 |
  92 | 0.004294   117.92 |
  93 | 0.004298   118.02 |
  94 | 0.004301   118.12 |
  95 | 0.004297   118.01 |
  96 | 0.004297   118.01 |
  97 | 0.004296   117.98 |
  98 | 0.004297   118.00 |
  99 |   0.0043   118.09 |
 100 | 0.004296   117.97 |
[1] "Random Forest variable coefficients"
                      %IncMSE IncNodePurity
graph5           6.077636e-04  5.858939e-02
graph6           8.381687e-04  1.178212e-01
graph7           0.000000e+00  7.589415e-21
graph8           0.000000e+00  0.000000e+00
graph9           1.253474e-04  4.702445e-02
graph10          2.307912e-03  2.278873e-01
graph11          9.091546e-04  1.699175e-01
graph12          1.398043e-03  1.216363e-01
graph13          1.051298e-03  1.803193e-01
graph14          2.461607e-04  5.437651e-02
graph15          1.885824e-03  8.512821e-02
graph16          2.085947e-03  2.325733e-01
graph17          6.573750e-04  8.740087e-02
graph18          5.194915e-04  2.052302e-02
graph19          3.628229e-03  1.207741e-01
graph20          5.372176e-05  8.326694e-02
graph21          7.025304e-04  1.141905e-01
graph22          0.000000e+00  3.577867e-20
graph23          3.794953e-03  5.298529e-01
graph24          6.864007e-05  3.107630e-01
graph25          3.579934e-04  1.407579e-02
graph26          0.000000e+00  6.017322e-20
graph27          0.000000e+00  5.316183e-02
graph28          0.000000e+00  0.000000e+00
graph29          0.000000e+00  0.000000e+00
orbit0           3.372824e-05  4.964454e-02
orbit1           5.019439e-04  3.718863e-02
orbit2           1.573645e-04  2.837829e-02
orbit3           0.000000e+00  2.602085e-20
orbit4           2.391383e-04  6.307717e-02
orbit5           7.450989e-04  5.917734e-02
orbit6           2.195003e-03  1.374480e-01
orbit7           3.038604e-04  1.092414e-02
orbit8           8.717118e-04  5.739154e-02
orbit9           1.991230e-03  9.044740e-02
orbit10          3.255050e-04  2.167258e-02
orbit11          3.205128e-06  4.600000e-03
orbit12          0.000000e+00  6.993104e-20
orbit13          2.944039e-06  1.136303e-02
orbit14          0.000000e+00  0.000000e+00
orbit15          5.300520e-04  9.758398e-02
orbit16          1.537918e-03  5.360617e-02
orbit17          1.605243e-03  7.467933e-02
orbit18          4.093877e-03  6.810842e-01
orbit19          3.501131e-04  8.252779e-02
orbit20          1.737299e-03  9.044101e-02
orbit21          4.679756e-03  1.156642e-01
orbit22          1.978369e-03  1.039308e-01
orbit23         -8.587377e-06  9.444444e-03
orbit24          5.688348e-04  1.565467e-01
orbit25          4.568665e-04  1.970795e-02
orbit26          4.289024e-04  6.027094e-02
orbit27          3.246083e-03  1.367168e-01
orbit28          3.914044e-04  1.422783e-03
orbit29          4.961368e-04  3.865759e-02
orbit30          1.965266e-03  7.843742e-02
orbit31          6.185599e-04  7.932606e-02
orbit32          1.956778e-04  1.837500e-02
orbit33          1.707827e-05  3.538220e-02
orbit34         -2.561634e-05  5.847744e-02
orbit35          2.399539e-04  9.300156e-02
orbit36          1.105684e-03  2.780542e-01
orbit37          3.976184e-04  2.498049e-02
orbit38          6.570222e-04  1.335110e-01
orbit39          1.428315e-04  1.083668e-01
orbit40          3.673188e-04  4.778204e-02
orbit41          6.165089e-04  2.944792e-02
orbit42          6.387876e-04  8.590896e-02
orbit43          9.940348e-05  3.732413e-02
orbit44          0.000000e+00  7.589415e-21
orbit45          3.442835e-03  9.025696e-02
orbit46          2.343828e-04  2.942947e-02
orbit47          0.000000e+00  2.493665e-20
orbit48          1.367301e-04  2.285529e-02
orbit49          7.075080e-05  1.675764e-02
orbit50          3.434628e-04  1.523782e-01
orbit51          9.706393e-04  1.341955e-01
orbit52          4.167687e-04  5.386727e-02
orbit53          0.000000e+00  1.301043e-20
orbit54          8.140531e-05  2.696429e-02
orbit55         -1.984721e-06  2.488590e-02
orbit56          1.846055e-03  4.040610e-01
orbit57          0.000000e+00  1.626303e-21
orbit58          0.000000e+00  4.336809e-21
orbit59          1.818914e-04  2.377692e-01
orbit60          9.227011e-04  1.104807e-03
orbit61          0.000000e+00  0.000000e+00
orbit62          8.014964e-05  5.674948e-02
orbit63          2.113344e-05  5.607026e-02
orbit64          0.000000e+00  3.252607e-21
orbit65          0.000000e+00  3.743874e-02
orbit66          0.000000e+00  0.000000e+00
orbit67          0.000000e+00  0.000000e+00
orbit68          0.000000e+00  5.089931e-02
orbit69          0.000000e+00  0.000000e+00
orbit70          0.000000e+00  4.336809e-21
orbit71          0.000000e+00  0.000000e+00
orbit72          0.000000e+00  0.000000e+00
AP               2.063629e-06  4.363636e-03
bet              1.081848e-03  2.173866e-01
ecc              3.278461e-05  4.680312e-02
eccrad           7.524967e-05  5.303418e-05
close            2.873756e-04  1.774291e-01
constraint       3.947975e-03  1.087374e-01
coreness         1.942618e-04  3.419763e-01
knn              1.536585e-03  9.359770e-02
hubscore         1.061522e-03  7.213555e-02
pagerank         8.594368e-04  4.586827e-01
trans            0.000000e+00  8.673617e-21
evcent           3.812994e-04  5.272728e-02
first            4.973967e-05  1.500208e-02
upto_second      1.443466e-03  9.139836e-02
upto_third       3.316038e-03  1.346489e-01
upto_fourth      1.279874e-03  8.179123e-02
upto_fifth       4.843747e-04  8.905239e-02
upto_sixth       2.959000e-04  5.833846e-02
second           3.139282e-04  7.816242e-02
third            6.226179e-04  9.526018e-02
fourth           4.721237e-03  2.895815e-01
fifth            4.838794e-05  6.488813e-02
sixth            4.276141e-04  1.377805e-01
ratio1           1.754746e-03  1.711013e-01
ratio2           1.707525e-03  5.017387e-01
ratio3           5.429898e-04  2.147989e-01
ratio4           2.098060e-04  1.339709e-01
ratio5           2.117789e-04  2.894759e-01
ratio6           3.683521e-03  2.861194e-01
selfinter       -2.001291e-05  4.862378e-02
walktrap_vertex  5.371368e-05  4.170324e-02
bigcom1          0.000000e+00  8.823529e-03
bigcom2          0.000000e+00  0.000000e+00
bigcom3         -8.584300e-06  1.292263e-01
bigcom4          0.000000e+00  3.469447e-20
bigcom6          0.000000e+00  0.000000e+00
bigcom8          0.000000e+00  0.000000e+00
bigcom9          0.000000e+00  0.000000e+00
bigcom11         0.000000e+00  0.000000e+00
bigcom13         0.000000e+00  0.000000e+00
bigcom15         0.000000e+00  0.000000e+00
bigcom16         0.000000e+00  0.000000e+00
bigcom21         0.000000e+00  0.000000e+00
bigcom22         0.000000e+00  0.000000e+00
bigcom24         0.000000e+00  0.000000e+00
bigcom26         0.000000e+00  0.000000e+00
bigcom28         0.000000e+00  0.000000e+00
bigcom30         0.000000e+00  0.000000e+00
bigcom31         0.000000e+00  0.000000e+00
bigcom32         0.000000e+00  0.000000e+00
bigcom33         0.000000e+00  0.000000e+00
bigcom34         0.000000e+00  0.000000e+00
bigcom36         0.000000e+00  0.000000e+00
bigcom37         0.000000e+00  0.000000e+00
bigcom38         0.000000e+00  0.000000e+00
bigcom39         0.000000e+00  0.000000e+00
bigcom40         9.869800e-06  6.139998e-02
bigcom43         0.000000e+00  0.000000e+00
bigcom44         0.000000e+00  9.757820e-21
bigcom46         0.000000e+00  0.000000e+00
bigcom47         0.000000e+00  0.000000e+00
bigcom49         0.000000e+00  0.000000e+00
bigcom50         0.000000e+00  0.000000e+00
bigcom51         0.000000e+00  0.000000e+00
bigcom52         0.000000e+00  0.000000e+00
bigcom54         0.000000e+00  0.000000e+00
bigcom56         0.000000e+00  0.000000e+00
bigcom62         0.000000e+00  0.000000e+00
bigcom66         0.000000e+00  0.000000e+00
bigcom68         0.000000e+00  0.000000e+00
bigcom69         0.000000e+00  0.000000e+00
bigcom71         0.000000e+00  0.000000e+00
bigcom72         0.000000e+00  0.000000e+00
bigcom73         0.000000e+00  0.000000e+00
bigcom74         0.000000e+00  0.000000e+00
bigcom75         0.000000e+00  0.000000e+00
bigcom76         0.000000e+00  0.000000e+00
bigcom77         0.000000e+00  0.000000e+00
bigcom79         0.000000e+00  0.000000e+00
bigcom80         0.000000e+00  0.000000e+00
bigcom82         0.000000e+00  0.000000e+00
bigcom83         0.000000e+00  0.000000e+00
bigcom84         0.000000e+00  0.000000e+00
bigcom85         0.000000e+00  0.000000e+00
bigcom87         0.000000e+00  0.000000e+00
bigcom89         0.000000e+00  0.000000e+00
bigcom91         0.000000e+00  0.000000e+00
bigcom92         0.000000e+00  0.000000e+00
bigcom93         0.000000e+00  0.000000e+00
bigcom96         0.000000e+00  0.000000e+00
bigcom97         0.000000e+00  0.000000e+00
bigcom98         0.000000e+00  0.000000e+00
bigcom99         0.000000e+00  0.000000e+00
bigcom101        0.000000e+00  0.000000e+00
bigcom104        0.000000e+00  0.000000e+00
bigcom106        0.000000e+00  0.000000e+00
bigcom109        0.000000e+00  0.000000e+00
bigcom113        0.000000e+00  0.000000e+00
bigcom116        0.000000e+00  0.000000e+00
bigcom120        0.000000e+00  0.000000e+00
bigcom123        6.038623e-06  3.068450e-01
bigcom126        0.000000e+00  0.000000e+00
bigcom127        0.000000e+00  0.000000e+00
bigcom137        0.000000e+00  0.000000e+00
bigcom139        0.000000e+00  0.000000e+00
bigcom140        0.000000e+00  0.000000e+00
bigcom143        0.000000e+00  4.336809e-21
bigcom145        0.000000e+00  0.000000e+00
bigcom146        0.000000e+00  0.000000e+00
bigcom147        0.000000e+00  0.000000e+00
bigcom149        0.000000e+00  0.000000e+00
bigcom153        0.000000e+00  0.000000e+00
bigcom154        0.000000e+00  0.000000e+00
bigcom156        0.000000e+00  4.336809e-21
bigcom157        0.000000e+00  0.000000e+00
bigcom158        0.000000e+00  0.000000e+00
bigcom160        0.000000e+00  0.000000e+00
bigcom161        0.000000e+00  0.000000e+00
bigcom162        0.000000e+00  0.000000e+00
bigcom164        0.000000e+00  0.000000e+00
bigcom166        0.000000e+00  0.000000e+00
bigcom167        0.000000e+00  0.000000e+00
bigcom171        0.000000e+00  0.000000e+00
bigcom173        0.000000e+00  0.000000e+00
bigcom175        0.000000e+00  0.000000e+00
bigcom176        0.000000e+00  0.000000e+00
bigcom177        0.000000e+00  0.000000e+00
bigcom178        0.000000e+00  0.000000e+00
bigcom180        0.000000e+00  0.000000e+00
bigcom181        0.000000e+00  0.000000e+00
bigcom184        0.000000e+00  0.000000e+00
bigcom186        0.000000e+00  0.000000e+00
bigcom187        0.000000e+00  0.000000e+00
bigcom189        0.000000e+00  0.000000e+00
bigcom194       -1.100817e-05  3.393077e-01
bigcom195        0.000000e+00  0.000000e+00
bigcom196        0.000000e+00  0.000000e+00
bigcom204        0.000000e+00  0.000000e+00
bigcom205        0.000000e+00  0.000000e+00
bigcom212        0.000000e+00  0.000000e+00
bigcom214        0.000000e+00  0.000000e+00
bigcom222        0.000000e+00  0.000000e+00
bigcom223        0.000000e+00  0.000000e+00
bigcom226        0.000000e+00  0.000000e+00
bigcom227        0.000000e+00  0.000000e+00
bigcom229        0.000000e+00  0.000000e+00
bigcom233        0.000000e+00  0.000000e+00
bigcom236        0.000000e+00  0.000000e+00
bigcom237        0.000000e+00  0.000000e+00
bigcom246        0.000000e+00  0.000000e+00
bigcom248        0.000000e+00  0.000000e+00
bigcom249        0.000000e+00  0.000000e+00
bigcom250        0.000000e+00  0.000000e+00
bigcom254        0.000000e+00  0.000000e+00
bigcom266        0.000000e+00  0.000000e+00
bigcom269        0.000000e+00  0.000000e+00
bigcom272        0.000000e+00  0.000000e+00
bigcom274       -4.382506e-05  4.246902e-02
bigcom281        0.000000e+00  0.000000e+00
bigcom291        0.000000e+00  0.000000e+00
bigcom292        0.000000e+00  0.000000e+00
bigcom295        0.000000e+00  0.000000e+00
bigcom299       -9.732529e-07  6.633757e-01
bigcom301        0.000000e+00  0.000000e+00
bigcom306        0.000000e+00  0.000000e+00
bigcom309        0.000000e+00  0.000000e+00
bigcom314        0.000000e+00  0.000000e+00
bigcom321        0.000000e+00  0.000000e+00
bigcom341        0.000000e+00  0.000000e+00
bigcom350        0.000000e+00  0.000000e+00
bigcom353        0.000000e+00  0.000000e+00
bigcom359        0.000000e+00  0.000000e+00
bigcom363        0.000000e+00  0.000000e+00
bigcom365        0.000000e+00  0.000000e+00
bigcom385        0.000000e+00  0.000000e+00
bigcom386        0.000000e+00  0.000000e+00
bigcom408        0.000000e+00  0.000000e+00
bigcom412        0.000000e+00  0.000000e+00
bigcom480        0.000000e+00  0.000000e+00
spin_vertex      1.114487e-04  1.279547e-01
membership_s1    3.525736e-05  1.745423e-01
membership_s3    0.000000e+00  0.000000e+00
membership_s4    3.865906e-05  2.035134e-02
membership_s5    0.000000e+00  0.000000e+00
membership_s6    1.428778e-04  4.170780e-02
membership_s7    5.069188e-05  1.068145e-01
membership_s8    0.000000e+00  0.000000e+00
membership_s9    0.000000e+00  0.000000e+00
membership_s11   0.000000e+00  0.000000e+00
membership_s12   0.000000e+00  0.000000e+00
membership_s14   0.000000e+00  0.000000e+00
membership_s15   0.000000e+00  4.336809e-21
membership_s16   0.000000e+00  0.000000e+00
membership_s17   0.000000e+00  0.000000e+00
membership_s18   1.665976e-06  4.721391e-03
membership_s20   0.000000e+00  0.000000e+00
membership_s21   0.000000e+00  0.000000e+00
membership_s22   0.000000e+00  0.000000e+00
membership_s24   0.000000e+00  0.000000e+00
membership_s25   0.000000e+00  0.000000e+00
membership_s26   0.000000e+00  0.000000e+00
membership_s27  -3.103718e-05  2.356314e-02
membership_s28   0.000000e+00  0.000000e+00
membership_s30  -6.713506e-06  1.892862e-02
membership_s31   3.128504e-05  2.808626e-02
membership_s32  -1.479582e-06  8.483213e-03
membership_s33   0.000000e+00  0.000000e+00
membership_s36   0.000000e+00  0.000000e+00
membership_s37   0.000000e+00  0.000000e+00
V1               4.117918e-04  3.522810e-01
V2               1.657745e-03  4.086242e-01
pdi              0.000000e+00  1.269841e-03
adhesion         1.461278e-03  4.264084e-01
cohesion         1.588314e-03  5.738495e-01
inner            6.690179e-04  2.016975e-01
outer            1.503440e-04  2.301415e-01
ioratio          9.846534e-04  2.455597e-01
comsize          3.543823e-04  2.908186e-01
[1] "Dataset: low_TnotC Model GLM, run: 2 of 10 2015-06-17 23:00:57"
[1] "glmnet variable coefficients"
                         [,1]          [,2]
(Intercept)     -5.608037e+00 -7.373299e+00
graph0           9.227007e-40  1.083361e-02
graph1          -4.572843e-43  8.212066e-06
graph2           9.380396e-40 -7.396701e-03
graph3           9.109016e-45 -3.767040e-07
graph4          -7.522103e-46  2.123729e-09
graph5           5.248776e-41  1.091791e-03
graph6          -9.845736e-44 -2.425150e-06
graph7           2.322598e-41 -3.199846e-04
graph8           3.506277e-39 -2.034888e-02
graph9           3.793652e-46  1.573078e-08
graph10         -2.269953e-47  2.988699e-11
graph11         -1.103439e-48  5.274988e-12
graph12         -9.222608e-46 -4.621699e-08
graph13          1.430974e-44 -5.757931e-07
graph14         -1.938530e-46 -3.267776e-11
graph15         -1.728118e-44 -6.359271e-05
graph16         -2.742725e-45  1.959912e-08
graph17         -2.543022e-45  1.564591e-07
graph18          4.134940e-43  9.807845e-06
graph19          2.539925e-44 -3.787997e-06
graph20          5.962482e-43 -3.998497e-05
graph21          1.557889e-42 -1.504684e-05
graph22         -1.043078e-43 -3.573610e-05
graph23          4.772133e-43  1.250026e-05
graph24          5.764926e-42  7.632145e-05
graph25          5.158756e-41 -8.292432e-05
graph26          3.267276e-41  4.769443e-04
graph27          6.081214e-40  4.498717e-03
graph28          1.461702e-40  1.423026e-03
graph29         -3.695296e-39 -3.311748e-01
orbit0           9.227007e-40  1.083169e-02
orbit1          -4.659799e-43  8.030117e-06
orbit2           4.603438e-40  9.853690e-03
orbit3           9.380396e-40 -7.401088e-03
orbit4           7.410101e-45 -7.062732e-07
orbit5           2.386074e-43  1.841135e-05
orbit6          -7.522162e-46  2.053573e-09
orbit7           4.330773e-40  1.880480e-03
orbit8           5.248776e-41  1.089453e-03
orbit9          -2.195745e-43 -4.325771e-06
orbit10          3.339090e-43  1.953514e-06
orbit11          2.567400e-40 -9.541125e-04
orbit12          2.215635e-41 -3.479504e-04
orbit13          4.346002e-39  7.330885e-02
orbit14          3.506277e-39 -2.058120e-02
orbit15          5.526837e-46  2.699111e-08
orbit16          2.264519e-44  2.062759e-07
orbit17         -2.735246e-45 -1.811665e-07
orbit18          7.008916e-46  1.728853e-08
orbit19         -3.119030e-47 -2.183034e-10
orbit20          8.100877e-47  2.513851e-08
orbit21          1.368749e-43 -1.034903e-05
orbit22         -1.103439e-48  5.129663e-12
orbit23          4.692941e-40 -5.109806e-02
orbit24         -1.712086e-45 -1.355884e-07
orbit25          2.656384e-45  4.685441e-07
orbit26          3.779002e-43  3.078090e-05
orbit27          1.427964e-44 -8.125543e-07
orbit28          6.196892e-44  3.372747e-06
orbit29          5.319481e-44 -1.744439e-06
orbit30         -8.422282e-43 -3.670488e-05
orbit31         -2.405506e-46 -5.482970e-10
orbit32         -7.934292e-47  9.419416e-09
orbit33         -1.141250e-40 -2.789265e-02
orbit34         -1.728118e-44 -6.365283e-05
orbit35         -6.584373e-45  7.614799e-08
orbit36          1.326094e-42  4.500666e-05
orbit37         -2.140645e-45 -3.024123e-07
orbit38          3.122793e-41  1.051382e-03
orbit39         -1.033815e-44  3.205488e-07
orbit40          2.996303e-45  1.136492e-07
orbit41          9.364795e-43 -1.150738e-04
orbit42          4.353386e-39  1.585976e-01
orbit43          4.135467e-43  9.565793e-06
orbit44         -2.189038e-39 -1.108038e-01
orbit45         -5.702853e-45 -3.566493e-06
orbit46          6.496188e-43 -1.964512e-05
orbit47         -2.115915e-42 -4.757418e-04
orbit48          4.992135e-43 -1.233627e-04
orbit49          5.793315e-43 -4.056060e-05
orbit50          2.059564e-40 -3.027178e-04
orbit51          3.306173e-42  3.370532e-05
orbit52          9.848391e-43 -7.693935e-05
orbit53          2.110497e-42 -1.725555e-03
orbit54         -1.045569e-43 -3.578616e-05
orbit55          2.210125e-38  3.404853e-01
orbit56          3.966635e-43  1.177588e-05
orbit57          8.836751e-42  9.903405e-05
orbit58         -2.017965e-39 -1.511344e-01
orbit59          5.925573e-42  8.132702e-05
orbit60          8.464586e-41  2.981396e-04
orbit61         -2.680222e-39 -2.546481e-01
orbit62          6.007035e-41  8.277008e-05
orbit63          6.553887e-41 -4.531835e-03
orbit64          1.995186e-40 -2.552824e-03
orbit65          3.687800e-41  5.224597e-04
orbit66          1.167347e-40  2.015613e-03
orbit67          2.030347e-38  3.037461e-01
orbit68          6.110617e-40  4.528987e-03
orbit69         -3.698237e-39 -4.652420e-01
orbit70          1.422038e-40  1.340407e-03
orbit71          1.304378e-38  2.093417e-01
orbit72         -3.695296e-39 -3.314402e-01
AP              -3.806705e-39 -1.543505e-01
bet             -1.644256e-43 -8.330697e-06
ecc              2.222778e-40  1.357913e-02
eccrad           1.333667e-39  8.140881e-02
close            5.937175e-39  7.520326e-02
constraint      -1.881644e-39  1.335408e-01
coreness         9.046960e-40  1.955123e-02
knn             -1.751927e-42 -2.247190e-05
hubscore        -3.492979e-38 -9.678005e-01
pagerank        -9.923744e-39 -2.167964e-01
trans           -2.248308e-39 -2.151960e-01
evcent          -3.504535e-38 -9.936356e-01
first            9.227007e-40  1.077861e-02
upto_second     -5.749846e-43  7.122935e-06
upto_third      -2.044264e-44 -5.185180e-06
upto_fourth      3.600102e-43  1.426031e-05
upto_fifth       7.274923e-43  1.958155e-05
upto_sixth       7.253065e-43  1.488603e-05
second          -5.790505e-43  7.092733e-06
third            1.699416e-44 -8.286177e-06
fourth           5.878855e-43  3.289596e-05
fifth           -4.252373e-43 -1.890578e-05
sixth           -1.016324e-42 -2.857146e-05
ratio1          -1.795100e-42 -2.238407e-05
ratio2          -1.032559e-42 -4.550514e-05
ratio3          -1.002647e-41 -3.125578e-04
ratio4          -9.727767e-42 -1.563009e-04
ratio5          -4.550072e-42 -4.331289e-05
ratio6          -1.076870e-42 -2.854720e-05
selfinter       -3.018419e-40 -3.993970e-02
walktrap_vertex  1.892963e-39  5.371803e-04
bigcom1          1.115039e-39  5.536288e-02
bigcom2         -3.696471e-39 -2.061215e-01
bigcom3          5.264124e-39  1.732496e-01
bigcom4         -1.035837e-39 -3.193352e-02
bigcom6         -3.692946e-39 -2.083587e-01
bigcom8         -3.744733e-39 -1.653519e-01
bigcom9         -3.707088e-39 -4.208793e-01
bigcom11        -3.697060e-39 -2.211252e-01
bigcom13        -3.702952e-39 -2.647355e-01
bigcom15        -3.703543e-39 -1.650825e-01
bigcom16        -3.695883e-39 -3.068037e-01
bigcom21        -3.717767e-39 -1.975427e-01
bigcom22        -3.742923e-39 -2.254061e-01
bigcom24        -3.694120e-39 -1.727420e-01
bigcom26        -3.708272e-39 -4.061705e-01
bigcom28         6.216786e-39 -2.218992e-03
bigcom30        -3.713607e-39 -2.431021e-01
bigcom31        -3.692946e-39 -1.219766e-01
bigcom32        -3.698237e-39 -3.092250e-01
bigcom33        -3.693533e-39 -2.562906e-01
bigcom34        -3.694708e-39 -1.774079e-01
bigcom36        -3.697060e-39 -2.457541e-01
bigcom37        -3.692946e-39 -1.713538e-01
bigcom38        -3.698237e-39 -1.934165e-01
bigcom39        -3.698826e-39 -2.382951e-01
bigcom40         2.342560e-39  1.178112e-01
bigcom43        -3.694708e-39 -2.091423e-01
bigcom44        -3.737504e-39 -2.917721e-01
bigcom46        -3.697648e-39 -2.852304e-01
bigcom47        -3.695883e-39 -4.417040e-01
bigcom49        -3.696471e-39 -2.348862e-01
bigcom50        -3.697060e-39 -2.081142e-01
bigcom51        -3.694120e-39 -2.147005e-01
bigcom52        -3.693533e-39 -2.783775e-01
bigcom54        -3.694120e-39 -2.629507e-01
bigcom56        -3.694708e-39 -1.936824e-01
bigcom62        -3.693533e-39 -2.598694e-01
bigcom66        -3.694708e-39 -2.631437e-01
bigcom68        -3.693533e-39 -2.520107e-01
bigcom69        -3.697060e-39 -2.737479e-01
bigcom71        -3.700004e-39 -2.613168e-01
bigcom72        -3.695296e-39 -2.187163e-01
bigcom73        -3.693533e-39 -2.609998e-01
bigcom74        -3.695296e-39 -1.927352e-01
bigcom75        -3.692946e-39 -2.623710e-01
bigcom76        -3.693533e-39 -2.754570e-01
bigcom77        -3.694120e-39 -2.320959e-01
bigcom79        -3.694120e-39 -2.290587e-01
bigcom80        -3.694120e-39 -2.749170e-01
bigcom82        -3.695296e-39 -2.318053e-01
bigcom83        -3.693533e-39 -1.335718e-01
bigcom84        -3.693533e-39 -2.184675e-01
bigcom85        -3.694708e-39 -2.929563e-01
bigcom87        -3.694708e-39 -2.430195e-01
bigcom89        -3.694120e-39 -2.680078e-01
bigcom91        -3.692946e-39 -1.870854e-01
bigcom92        -3.698826e-39 -4.060920e-01
bigcom93        -3.693533e-39 -1.843140e-01
bigcom96        -3.692946e-39 -2.063072e-01
bigcom97        -3.695296e-39 -3.360279e-01
bigcom98        -3.693533e-39 -2.888314e-01
bigcom99        -3.692946e-39 -1.579411e-01
bigcom101       -3.695883e-39 -1.676867e-01
bigcom104       -3.697648e-39 -2.168120e-01
bigcom106       -3.694708e-39 -2.556649e-01
bigcom109       -3.694120e-39 -1.944599e-01
bigcom113       -3.695883e-39 -1.178986e-01
bigcom116       -3.700004e-39 -2.931114e-01
bigcom120       -3.692946e-39 -2.656150e-01
bigcom123        1.984861e-37  2.189310e+00
bigcom126       -3.692946e-39 -1.835795e-01
bigcom127       -3.692359e-39 -1.482983e-01
bigcom137       -3.694708e-39 -2.346183e-01
bigcom139       -3.693533e-39 -2.448986e-01
bigcom140       -3.694120e-39 -2.758981e-01
bigcom143       -3.694120e-39 -2.442395e-01
bigcom145       -3.694120e-39 -2.675304e-01
bigcom146       -3.694708e-39 -3.151862e-01
bigcom147       -3.694708e-39 -2.111661e-01
bigcom149       -3.692359e-39 -1.793136e-01
bigcom153       -3.695883e-39 -2.582049e-01
bigcom154       -3.698237e-39 -2.376647e-01
bigcom156       -3.693533e-39 -2.940409e-01
bigcom157       -3.693533e-39 -2.023786e-01
bigcom158       -3.693533e-39 -1.676868e-01
bigcom160       -3.694708e-39 -2.672549e-01
bigcom161       -3.693533e-39 -2.449548e-01
bigcom162       -3.693533e-39 -2.170868e-01
bigcom164       -3.693533e-39 -2.406974e-01
bigcom166       -3.696471e-39 -2.782452e-01
bigcom167       -3.697648e-39 -2.875080e-01
bigcom171       -3.692359e-39 -2.227103e-01
bigcom173       -3.694708e-39 -2.089624e-01
bigcom175       -3.693533e-39 -1.905453e-01
bigcom176       -3.694120e-39 -1.778643e-01
bigcom177       -3.694120e-39 -1.185172e-01
bigcom178       -3.694120e-39 -2.272022e-01
bigcom180       -3.693533e-39 -1.179795e-01
bigcom181       -3.694120e-39 -2.231136e-01
bigcom184       -3.693533e-39 -2.680807e-01
bigcom186       -3.693533e-39 -5.302516e-01
bigcom187       -3.693533e-39 -3.394051e-01
bigcom189       -3.694120e-39 -1.541959e-01
bigcom194        1.984861e-37  2.214202e+00
bigcom195       -3.694120e-39 -2.273954e-01
bigcom196       -3.692946e-39 -3.343382e-01
bigcom204       -3.697060e-39 -2.094459e-01
bigcom205       -3.694120e-39 -2.334073e-01
bigcom212       -3.692946e-39 -2.044634e-01
bigcom214       -3.694708e-39 -2.139922e-01
bigcom222       -3.693533e-39 -2.870001e-01
bigcom223        0.000000e+00  0.000000e+00
bigcom226       -3.693533e-39 -2.122472e-01
bigcom227       -3.693533e-39 -2.456237e-01
bigcom229       -3.694120e-39 -2.869047e-01
bigcom233       -3.692946e-39 -6.025154e-01
bigcom236       -3.693533e-39 -2.781776e-01
bigcom237       -3.692359e-39 -8.594349e-02
bigcom246       -3.694120e-39 -2.174413e-01
bigcom248       -3.695296e-39 -1.684575e-01
bigcom249       -3.692946e-39 -2.165411e-01
bigcom250       -3.693533e-39 -3.098063e-01
bigcom254       -3.693533e-39 -2.069514e-01
bigcom266       -3.692946e-39 -2.233219e-01
bigcom269       -3.696471e-39 -2.303005e-01
bigcom272       -3.694120e-39 -2.470666e-01
bigcom274        6.861094e-38  9.998041e-01
bigcom281       -3.693533e-39 -2.573675e-01
bigcom291       -3.692359e-39 -2.502324e-01
bigcom292       -3.693533e-39 -2.456461e-01
bigcom295       -3.692359e-39 -3.053600e-01
bigcom299        3.331674e-37  2.733134e+00
bigcom301       -3.694708e-39 -2.109280e-01
bigcom306       -3.694120e-39 -2.465724e-01
bigcom309       -3.695883e-39 -2.990116e-01
bigcom314       -3.692946e-39 -7.813460e-02
bigcom321       -3.697060e-39 -2.335146e-01
bigcom341       -3.693533e-39 -1.776396e-01
bigcom350       -3.692946e-39 -3.863853e-01
bigcom353       -3.692359e-39 -3.173180e-01
bigcom359       -3.692946e-39 -2.374064e-01
bigcom363       -3.694120e-39 -1.502176e-01
bigcom365       -3.692946e-39 -2.641837e-01
bigcom385       -3.694708e-39 -2.522667e-01
bigcom386       -3.692946e-39 -2.078235e-01
bigcom408       -3.696471e-39 -3.675327e-01
bigcom412       -3.694708e-39 -1.851213e-01
bigcom480       -3.694708e-39 -2.534248e-01
spin_vertex      3.791019e-40  9.177290e-02
membership_s1    2.142800e-39  5.861681e-02
membership_s3   -3.701772e-39 -1.573630e-01
membership_s4    7.861715e-40  6.221996e-02
membership_s5   -3.987697e-39 -2.216264e-01
membership_s6    1.980886e-40  1.429082e-01
membership_s7    2.185699e-39  6.155314e-02
membership_s8   -3.696471e-39 -1.859032e-01
membership_s9   -3.699415e-39 -1.583878e-01
membership_s11  -3.695883e-39 -1.600890e-01
membership_s12  -3.696471e-39 -1.823711e-01
membership_s14  -3.694708e-39 -1.842393e-01
membership_s15  -3.755629e-39 -2.085704e-01
membership_s16  -3.697648e-39 -1.702960e-01
membership_s17  -3.696471e-39 -1.350878e-01
membership_s18   2.108219e-38  2.048116e-01
membership_s20  -3.695296e-39 -1.941770e-01
membership_s21  -3.765368e-39 -2.141142e-01
membership_s22  -3.702362e-39 -1.778527e-01
membership_s24  -3.702952e-39 -1.623544e-01
membership_s25  -3.697648e-39 -2.197636e-01
membership_s26  -3.701183e-39 -1.011087e-01
membership_s27  -1.300341e-39 -4.408722e-02
membership_s28  -3.701183e-39 -1.572814e-01
membership_s30   1.641146e-39  1.948276e-02
membership_s31  -8.263858e-40  7.257942e-03
membership_s32  -9.480964e-40  1.242175e-02
membership_s33  -3.695296e-39 -8.089798e-02
membership_s36  -8.728169e-41 -2.259418e-02
membership_s37  -3.735100e-39 -1.931336e-01
V1               2.812523e-39  5.141645e-02
V2               5.630148e-39  2.092101e-01
pdi             -1.586767e-35 -5.781620e+02
adhesion        -1.676198e-43 -3.976886e-06
cohesion         3.338094e-43  7.730730e-06
inner            8.816331e-44 -1.814081e-06
outer            1.549177e-43 -5.338897e-07
ioratio          5.000362e-39  1.909894e-01
comsize          9.950986e-43  4.282614e-05
[1] "Dataset: low_TnotC Model GBM, run: 3 of 10 2015-06-17 23:02:34"
Iter   TrainDeviance   ValidDeviance   StepSize   Improve
     1        0.0524            -nan     0.0100    0.0001
     2        0.0515            -nan     0.0100   -0.0000
     3        0.0509            -nan     0.0100   -0.0000
     4        0.0498            -nan     0.0100   -0.0000
     5        0.0489            -nan     0.0100    0.0001
     6        0.0482            -nan     0.0100   -0.0000
     7        0.0473            -nan     0.0100    0.0000
     8        0.0468            -nan     0.0100   -0.0000
     9        0.0462            -nan     0.0100   -0.0000
    10        0.0456            -nan     0.0100   -0.0000
    20        0.0398            -nan     0.0100   -0.0000
    40        0.0328            -nan     0.0100   -0.0000
    44        0.0321            -nan     0.0100   -0.0000

[1] "GBM variable coefficients"
                            var     rel.inf
pagerank               pagerank 7.203407651
V2                           V2 6.017113255
ratio2                   ratio2 5.573927843
orbit50                 orbit50 4.782441789
bet                         bet 4.761339811
graph26                 graph26 4.648855450
orbit18                 orbit18 3.252773902
comsize                 comsize 2.937361030
fourth                   fourth 2.700800357
outer                     outer 2.443218605
ioratio                 ioratio 2.208737525
graph23                 graph23 2.074842134
V1                           V1 2.041475219
upto_second         upto_second 1.973683921
orbit65                 orbit65 1.904959475
graph16                 graph16 1.899663401
ratio5                   ratio5 1.855203329
orbit36                 orbit36 1.820141278
graph17                 graph17 1.773686688
cohesion               cohesion 1.753094941
orbit56                 orbit56 1.702026866
graph19                 graph19 1.489321855
bigcom26               bigcom26 1.449915881
orbit42                 orbit42 1.375209582
orbit17                 orbit17 1.305709536
adhesion               adhesion 1.270787015
graph3                   graph3 1.268319644
ecc                         ecc 1.233343586
ratio6                   ratio6 1.169824073
inner                     inner 1.037301830
orbit55                 orbit55 0.904750994
orbit20                 orbit20 0.901767055
orbit39                 orbit39 0.838988012
orbit41                 orbit41 0.781859698
upto_third           upto_third 0.769944759
spin_vertex         spin_vertex 0.736185001
orbit4                   orbit4 0.723231610
walktrap_vertex walktrap_vertex 0.704680511
orbit47                 orbit47 0.701819952
orbit21                 orbit21 0.700019159
graph10                 graph10 0.684277275
upto_fifth           upto_fifth 0.662653356
graph11                 graph11 0.625357649
graph1                   graph1 0.592197472
graph12                 graph12 0.578942341
orbit25                 orbit25 0.570360719
orbit27                 orbit27 0.561538570
fifth                     fifth 0.547484757
graph4                   graph4 0.510212968
graph20                 graph20 0.491726910
graph9                   graph9 0.478716406
membership_s6     membership_s6 0.474097972
orbit26                 orbit26 0.462799026
close                     close 0.453288299
knn                         knn 0.452628382
trans                     trans 0.449212455
graph21                 graph21 0.432737721
orbit35                 orbit35 0.428897658
graph14                 graph14 0.425205632
ratio3                   ratio3 0.416681438
orbit28                 orbit28 0.369369118
graph25                 graph25 0.351333067
orbit15                 orbit15 0.316250077
orbit45                 orbit45 0.278756764
graph5                   graph5 0.270238265
orbit37                 orbit37 0.261816190
upto_sixth           upto_sixth 0.247649007
constraint           constraint 0.212729309
orbit30                 orbit30 0.212087185
graph24                 graph24 0.205742487
orbit32                 orbit32 0.202165509
bigcom274             bigcom274 0.150951395
membership_s27   membership_s27 0.149261305
coreness               coreness 0.148310992
graph22                 graph22 0.148004011
orbit29                 orbit29 0.139976977
graph6                   graph6 0.133431958
orbit68                 orbit68 0.132014843
upto_fourth         upto_fourth 0.123827664
bigcom40               bigcom40 0.118727225
orbit10                 orbit10 0.113349492
graph15                 graph15 0.111976040
sixth                     sixth 0.107848497
orbit62                 orbit62 0.099586878
graph13                 graph13 0.096866367
orbit53                 orbit53 0.089875395
orbit46                 orbit46 0.089770652
membership_s1     membership_s1 0.032343050
membership_s5     membership_s5 0.030479629
bigcom4                 bigcom4 0.030378366
membership_s30   membership_s30 0.023162352
membership_s31   membership_s31 0.008999088
third                     third 0.001969614
graph0                   graph0 0.000000000
graph2                   graph2 0.000000000
graph7                   graph7 0.000000000
graph8                   graph8 0.000000000
graph18                 graph18 0.000000000
graph27                 graph27 0.000000000
graph28                 graph28 0.000000000
graph29                 graph29 0.000000000
orbit0                   orbit0 0.000000000
orbit1                   orbit1 0.000000000
orbit2                   orbit2 0.000000000
orbit3                   orbit3 0.000000000
orbit5                   orbit5 0.000000000
orbit6                   orbit6 0.000000000
orbit7                   orbit7 0.000000000
orbit8                   orbit8 0.000000000
orbit9                   orbit9 0.000000000
orbit11                 orbit11 0.000000000
orbit12                 orbit12 0.000000000
orbit13                 orbit13 0.000000000
orbit14                 orbit14 0.000000000
orbit16                 orbit16 0.000000000
orbit19                 orbit19 0.000000000
orbit22                 orbit22 0.000000000
orbit23                 orbit23 0.000000000
orbit24                 orbit24 0.000000000
orbit31                 orbit31 0.000000000
orbit33                 orbit33 0.000000000
orbit34                 orbit34 0.000000000
orbit38                 orbit38 0.000000000
orbit40                 orbit40 0.000000000
orbit43                 orbit43 0.000000000
orbit44                 orbit44 0.000000000
orbit48                 orbit48 0.000000000
orbit49                 orbit49 0.000000000
orbit51                 orbit51 0.000000000
orbit52                 orbit52 0.000000000
orbit54                 orbit54 0.000000000
orbit57                 orbit57 0.000000000
orbit58                 orbit58 0.000000000
orbit59                 orbit59 0.000000000
orbit60                 orbit60 0.000000000
orbit61                 orbit61 0.000000000
orbit63                 orbit63 0.000000000
orbit64                 orbit64 0.000000000
orbit66                 orbit66 0.000000000
orbit67                 orbit67 0.000000000
orbit69                 orbit69 0.000000000
orbit70                 orbit70 0.000000000
orbit71                 orbit71 0.000000000
orbit72                 orbit72 0.000000000
AP                           AP 0.000000000
eccrad                   eccrad 0.000000000
hubscore               hubscore 0.000000000
evcent                   evcent 0.000000000
first                     first 0.000000000
second                   second 0.000000000
ratio1                   ratio1 0.000000000
ratio4                   ratio4 0.000000000
selfinter             selfinter 0.000000000
bigcom1                 bigcom1 0.000000000
bigcom2                 bigcom2 0.000000000
bigcom3                 bigcom3 0.000000000
bigcom6                 bigcom6 0.000000000
bigcom8                 bigcom8 0.000000000
bigcom9                 bigcom9 0.000000000
bigcom11               bigcom11 0.000000000
bigcom13               bigcom13 0.000000000
bigcom15               bigcom15 0.000000000
bigcom16               bigcom16 0.000000000
bigcom21               bigcom21 0.000000000
bigcom22               bigcom22 0.000000000
bigcom24               bigcom24 0.000000000
bigcom28               bigcom28 0.000000000
bigcom30               bigcom30 0.000000000
bigcom31               bigcom31 0.000000000
bigcom32               bigcom32 0.000000000
bigcom33               bigcom33 0.000000000
bigcom34               bigcom34 0.000000000
bigcom36               bigcom36 0.000000000
bigcom37               bigcom37 0.000000000
bigcom38               bigcom38 0.000000000
bigcom39               bigcom39 0.000000000
bigcom43               bigcom43 0.000000000
bigcom44               bigcom44 0.000000000
bigcom46               bigcom46 0.000000000
bigcom47               bigcom47 0.000000000
bigcom49               bigcom49 0.000000000
bigcom50               bigcom50 0.000000000
bigcom51               bigcom51 0.000000000
bigcom52               bigcom52 0.000000000
bigcom54               bigcom54 0.000000000
bigcom56               bigcom56 0.000000000
bigcom62               bigcom62 0.000000000
bigcom66               bigcom66 0.000000000
bigcom68               bigcom68 0.000000000
bigcom69               bigcom69 0.000000000
bigcom71               bigcom71 0.000000000
bigcom72               bigcom72 0.000000000
bigcom73               bigcom73 0.000000000
bigcom74               bigcom74 0.000000000
bigcom75               bigcom75 0.000000000
bigcom76               bigcom76 0.000000000
bigcom77               bigcom77 0.000000000
bigcom79               bigcom79 0.000000000
bigcom80               bigcom80 0.000000000
bigcom82               bigcom82 0.000000000
bigcom83               bigcom83 0.000000000
bigcom84               bigcom84 0.000000000
bigcom85               bigcom85 0.000000000
bigcom87               bigcom87 0.000000000
bigcom89               bigcom89 0.000000000
bigcom91               bigcom91 0.000000000
bigcom92               bigcom92 0.000000000
bigcom93               bigcom93 0.000000000
bigcom96               bigcom96 0.000000000
bigcom97               bigcom97 0.000000000
bigcom98               bigcom98 0.000000000
bigcom99               bigcom99 0.000000000
bigcom101             bigcom101 0.000000000
bigcom104             bigcom104 0.000000000
bigcom106             bigcom106 0.000000000
bigcom109             bigcom109 0.000000000
bigcom113             bigcom113 0.000000000
bigcom116             bigcom116 0.000000000
bigcom120             bigcom120 0.000000000
bigcom123             bigcom123 0.000000000
bigcom126             bigcom126 0.000000000
bigcom127             bigcom127 0.000000000
bigcom137             bigcom137 0.000000000
bigcom139             bigcom139 0.000000000
bigcom140             bigcom140 0.000000000
bigcom143             bigcom143 0.000000000
bigcom145             bigcom145 0.000000000
bigcom146             bigcom146 0.000000000
bigcom147             bigcom147 0.000000000
bigcom149             bigcom149 0.000000000
bigcom153             bigcom153 0.000000000
bigcom154             bigcom154 0.000000000
bigcom156             bigcom156 0.000000000
bigcom157             bigcom157 0.000000000
bigcom158             bigcom158 0.000000000
bigcom160             bigcom160 0.000000000
bigcom161             bigcom161 0.000000000
bigcom162             bigcom162 0.000000000
bigcom164             bigcom164 0.000000000
bigcom166             bigcom166 0.000000000
bigcom167             bigcom167 0.000000000
bigcom171             bigcom171 0.000000000
bigcom173             bigcom173 0.000000000
bigcom175             bigcom175 0.000000000
bigcom176             bigcom176 0.000000000
bigcom177             bigcom177 0.000000000
bigcom178             bigcom178 0.000000000
bigcom180             bigcom180 0.000000000
bigcom181             bigcom181 0.000000000
bigcom184             bigcom184 0.000000000
bigcom186             bigcom186 0.000000000
bigcom187             bigcom187 0.000000000
bigcom189             bigcom189 0.000000000
bigcom194             bigcom194 0.000000000
bigcom195             bigcom195 0.000000000
bigcom196             bigcom196 0.000000000
bigcom204             bigcom204 0.000000000
bigcom205             bigcom205 0.000000000
bigcom212             bigcom212 0.000000000
bigcom214             bigcom214 0.000000000
bigcom222             bigcom222 0.000000000
bigcom223             bigcom223 0.000000000
bigcom226             bigcom226 0.000000000
bigcom227             bigcom227 0.000000000
bigcom229             bigcom229 0.000000000
bigcom233             bigcom233 0.000000000
bigcom236             bigcom236 0.000000000
bigcom237             bigcom237 0.000000000
bigcom246             bigcom246 0.000000000
bigcom248             bigcom248 0.000000000
bigcom249             bigcom249 0.000000000
bigcom250             bigcom250 0.000000000
bigcom254             bigcom254 0.000000000
bigcom266             bigcom266 0.000000000
bigcom269             bigcom269 0.000000000
bigcom272             bigcom272 0.000000000
bigcom281             bigcom281 0.000000000
bigcom291             bigcom291 0.000000000
bigcom292             bigcom292 0.000000000
bigcom295             bigcom295 0.000000000
bigcom299             bigcom299 0.000000000
bigcom301             bigcom301 0.000000000
bigcom306             bigcom306 0.000000000
bigcom309             bigcom309 0.000000000
bigcom314             bigcom314 0.000000000
bigcom321             bigcom321 0.000000000
bigcom341             bigcom341 0.000000000
bigcom350             bigcom350 0.000000000
bigcom353             bigcom353 0.000000000
bigcom359             bigcom359 0.000000000
bigcom363             bigcom363 0.000000000
bigcom365             bigcom365 0.000000000
bigcom385             bigcom385 0.000000000
bigcom386             bigcom386 0.000000000
bigcom408             bigcom408 0.000000000
bigcom412             bigcom412 0.000000000
bigcom480             bigcom480 0.000000000
membership_s3     membership_s3 0.000000000
membership_s4     membership_s4 0.000000000
membership_s7     membership_s7 0.000000000
membership_s8     membership_s8 0.000000000
membership_s9     membership_s9 0.000000000
membership_s11   membership_s11 0.000000000
membership_s12   membership_s12 0.000000000
membership_s14   membership_s14 0.000000000
membership_s15   membership_s15 0.000000000
membership_s16   membership_s16 0.000000000
membership_s17   membership_s17 0.000000000
membership_s18   membership_s18 0.000000000
membership_s20   membership_s20 0.000000000
membership_s21   membership_s21 0.000000000
membership_s22   membership_s22 0.000000000
membership_s24   membership_s24 0.000000000
membership_s25   membership_s25 0.000000000
membership_s26   membership_s26 0.000000000
membership_s28   membership_s28 0.000000000
membership_s32   membership_s32 0.000000000
membership_s33   membership_s33 0.000000000
membership_s36   membership_s36 0.000000000
membership_s37   membership_s37 0.000000000
pdi                         pdi 0.000000000
[1] "Dataset: low_TnotC Model RF, run: 3 of 10 2015-06-17 23:02:59"
     |      Out-of-bag   |
Tree |      MSE  %Var(y) |
   1 | 0.009123   222.65 |
   2 | 0.008268   201.77 |
   3 |   0.0077   187.92 |
   4 |  0.00724   176.68 |
   5 |  0.00719   175.46 |
   6 | 0.006983   170.42 |
   7 | 0.006702   163.56 |
   8 | 0.006329   154.45 |
   9 | 0.006101   148.90 |
  10 | 0.005671   138.40 |
  11 | 0.005591   136.44 |
  12 | 0.005468   133.43 |
  13 |  0.00542   132.27 |
  14 |  0.00527   128.61 |
  15 | 0.005219   127.37 |
  16 | 0.005229   127.62 |
  17 |  0.00521   127.15 |
  18 | 0.005157   125.84 |
  19 | 0.005091   124.24 |
  20 | 0.005111   124.72 |
  21 | 0.005101   124.49 |
  22 | 0.005055   123.36 |
  23 | 0.005037   122.93 |
  24 | 0.005035   122.87 |
  25 | 0.005001   122.06 |
  26 | 0.005025   122.62 |
  27 |    0.005   122.03 |
  28 | 0.004966   121.20 |
  29 | 0.004959   121.03 |
  30 | 0.004923   120.15 |
  31 | 0.004933   120.39 |
  32 | 0.004934   120.42 |
  33 | 0.004913   119.89 |
  34 | 0.004932   120.37 |
  35 | 0.004921   120.10 |
  36 | 0.004905   119.70 |
  37 | 0.004882   119.14 |
  38 | 0.004864   118.70 |
  39 | 0.004867   118.77 |
  40 | 0.004853   118.45 |
  41 |  0.00483   117.88 |
  42 | 0.004825   117.75 |
  43 | 0.004825   117.74 |
  44 | 0.004797   117.07 |
  45 |  0.00479   116.89 |
  46 |  0.00478   116.66 |
  47 | 0.004779   116.62 |
  48 | 0.004752   115.97 |
  49 | 0.004756   116.07 |
  50 | 0.004745   115.80 |
  51 | 0.004742   115.72 |
  52 | 0.004742   115.72 |
  53 | 0.004741   115.69 |
  54 | 0.004733   115.49 |
  55 | 0.004731   115.46 |
  56 | 0.004733   115.51 |
  57 | 0.004743   115.76 |
  58 | 0.004735   115.57 |
  59 |  0.00473   115.43 |
  60 | 0.004735   115.56 |
  61 | 0.004739   115.66 |
  62 | 0.004742   115.73 |
  63 | 0.004734   115.53 |
  64 | 0.004725   115.32 |
  65 | 0.004728   115.38 |
  66 | 0.004731   115.44 |
  67 | 0.004736   115.58 |
  68 | 0.004715   115.07 |
  69 | 0.004705   114.83 |
  70 | 0.004701   114.72 |
  71 | 0.004706   114.84 |
  72 | 0.004695   114.58 |
  73 | 0.004689   114.44 |
  74 | 0.004689   114.44 |
  75 | 0.004689   114.43 |
  76 |  0.00469   114.47 |
  77 |  0.00469   114.45 |
  78 | 0.004686   114.35 |
  79 | 0.004685   114.32 |
  80 | 0.004677   114.13 |
  81 | 0.004676   114.11 |
  82 | 0.004672   114.02 |
  83 | 0.004668   113.92 |
  84 | 0.004668   113.91 |
  85 | 0.004666   113.87 |
  86 | 0.004674   114.07 |
  87 | 0.004665   113.84 |
  88 | 0.004662   113.77 |
  89 | 0.004662   113.77 |
  90 | 0.004663   113.79 |
  91 |  0.00466   113.73 |
  92 | 0.004656   113.62 |
  93 | 0.004658   113.68 |
  94 | 0.004657   113.65 |
  95 | 0.004658   113.68 |
  96 | 0.004666   113.87 |
  97 | 0.004663   113.80 |
  98 | 0.004654   113.58 |
  99 | 0.004655   113.60 |
 100 | 0.004649   113.46 |
[1] "Random Forest variable coefficients"
                      %IncMSE IncNodePurity
graph5           4.796955e-04  1.075478e-01
graph6           2.055118e-03  1.120367e-01
graph7           0.000000e+00  1.805468e-18
graph8           0.000000e+00  1.517883e-20
graph9           3.900961e-04  1.762052e-01
graph10          1.995628e-03  1.898058e-01
graph11          7.457250e-04  8.329240e-02
graph12          9.724601e-04  2.219787e-01
graph13          2.552483e-03  2.731473e-01
graph14          2.128202e-03  1.523927e-01
graph15          8.839654e-04  3.182164e-02
graph16          5.878414e-04  1.053473e-01
graph17          9.289758e-04  1.432100e-01
graph18          9.582050e-05  3.393319e-02
graph19          1.547399e-03  2.302752e-01
graph20          8.714201e-06  3.000000e-02
graph21          4.965360e-04  1.072806e-01
graph22         -4.315886e-06  9.949171e-03
graph23          2.303845e-03  4.576431e-01
graph24          1.214751e-04  2.920492e-01
graph25          6.654256e-04  7.635869e-02
graph26          1.041766e-04  6.190638e-02
graph27          1.536641e-20  1.512045e-02
graph28          8.616975e-06  8.888889e-03
graph29          0.000000e+00  0.000000e+00
orbit0          -4.285957e-06  1.883654e-02
orbit1           4.507002e-03  1.202927e-01
orbit2           5.862525e-04  7.842843e-02
orbit3           1.291990e-05  2.181818e-02
orbit4           2.490740e-04  1.232835e-01
orbit5           1.953853e-03  8.209000e-02
orbit6           1.019978e-03  1.496639e-01
orbit7           2.707164e-04  5.037656e-02
orbit8           4.914431e-04  6.881539e-02
orbit9           2.071069e-04  1.012834e-01
orbit10          0.000000e+00  1.426810e-18
orbit11          1.039858e-05  9.272699e-03
orbit12          1.056820e-04  6.116364e-02
orbit13          4.676678e-05  1.993222e-03
orbit14          0.000000e+00  2.602085e-20
orbit15          4.573814e-04  7.788447e-02
orbit16          2.024260e-04  3.822034e-02
orbit17          2.311331e-03  1.164230e-01
orbit18          4.070454e-03  7.638997e-01
orbit19          1.166141e-04  6.224229e-02
orbit20          4.306744e-03  2.414674e-01
orbit21          4.734428e-04  1.155164e-01
orbit22          1.674014e-03  1.149613e-01
orbit23          4.290012e-06  6.372829e-02
orbit24          5.304197e-04  9.367485e-02
orbit25          1.052841e-03  7.901394e-02
orbit26          1.861358e-04  2.521687e-02
orbit27          1.855990e-03  1.368050e-01
orbit28          1.341663e-03  8.390292e-02
orbit29          0.000000e+00  2.938893e-17
orbit30          2.451233e-03  5.818542e-02
orbit31          8.495684e-04  1.085672e-01
orbit32          9.478673e-05  1.397727e-02
orbit33          5.150215e-05  8.808253e-05
orbit34          9.518431e-04  8.900319e-02
orbit35          5.186300e-05  9.891814e-02
orbit36          5.437236e-04  1.448448e-01
orbit37          2.174859e-05  3.481631e-02
orbit38          1.019227e-04  1.600039e-01
orbit39          4.428587e-04  1.297980e-01
orbit40          8.170006e-05  1.958780e-02
orbit41          1.588961e-04  1.596916e-02
orbit42          3.000150e-04  9.302221e-02
orbit43         -7.753709e-06  6.729521e-02
orbit44          0.000000e+00  7.806256e-20
orbit45          5.598968e-04  1.396885e-01
orbit46         -8.580009e-06  4.847561e-02
orbit47          4.000948e-05  5.971969e-02
orbit48          0.000000e+00  9.757820e-20
orbit49          2.113666e-04  3.339121e-02
orbit50          4.024201e-04  2.303362e-01
orbit51          1.213238e-05  5.972408e-02
orbit52          3.623474e-04  1.497926e-02
orbit53          4.327131e-06  1.333333e-02
orbit54          4.290004e-06  9.565217e-03
orbit55          1.278715e-05  6.223439e-03
orbit56          1.736455e-03  2.553662e-01
orbit57          0.000000e+00  1.288574e-18
orbit58          0.000000e+00  7.589415e-20
orbit59          1.300954e-05  2.667206e-01
orbit60          4.731771e-04  1.812086e-02
orbit61          0.000000e+00  3.469447e-20
orbit62          8.516889e-05  6.888838e-02
orbit63         -2.180549e-06  2.321429e-02
orbit64          0.000000e+00  1.192622e-19
orbit65          2.252632e-04  1.992795e-01
orbit66          8.507018e-06  8.571429e-03
orbit67          0.000000e+00  1.500000e-02
orbit68          1.072961e-06  2.802913e-02
orbit69          0.000000e+00  2.168404e-21
orbit70          0.000000e+00  1.344411e-19
orbit71          0.000000e+00  1.040834e-19
orbit72          0.000000e+00  6.938894e-20
AP               0.000000e+00  4.336809e-21
bet              1.625538e-03  1.963190e-01
ecc              2.937931e-05  2.296930e-02
eccrad           8.076692e-05  9.691923e-03
close            2.955358e-03  1.493301e-01
constraint       8.482620e-04  1.728187e-01
coreness         1.431845e-04  2.560060e-01
knn              1.814817e-03  1.729941e-01
hubscore         9.368979e-04  1.366475e-01
pagerank         7.978835e-04  4.564885e-01
trans            2.190101e-05  2.455556e-02
evcent           4.818492e-04  1.093165e-01
first            2.003849e-05  4.001548e-02
upto_second      1.039227e-03  1.090761e-01
upto_third       3.643916e-03  1.331675e-01
upto_fourth      1.363627e-03  1.651596e-01
upto_fifth       6.190570e-04  1.408096e-01
upto_sixth       2.181228e-04  7.555216e-02
second           8.696921e-04  4.071252e-02
third            2.614908e-03  7.157913e-02
fourth           4.593303e-03  3.905706e-01
fifth            6.513713e-04  2.351765e-01
sixth            9.141008e-04  2.343477e-01
ratio1           8.599059e-04  1.855761e-01
ratio2           4.987591e-03  6.326228e-01
ratio3           4.181450e-03  2.501160e-01
ratio4           3.388383e-04  1.975589e-01
ratio5           6.378926e-04  2.732764e-01
ratio6           1.820367e-03  3.453128e-01
selfinter        2.490387e-08  3.796320e-03
walktrap_vertex  8.017110e-05  1.008021e-01
bigcom1         -4.065330e-06  2.834897e-02
bigcom2          0.000000e+00  3.469447e-20
bigcom3          4.319654e-06  2.714388e-01
bigcom4          2.098351e-05  4.076650e-04
bigcom6          0.000000e+00  0.000000e+00
bigcom8          0.000000e+00  2.168404e-21
bigcom9          0.000000e+00  2.168404e-21
bigcom11         0.000000e+00  2.081668e-19
bigcom13         0.000000e+00  3.469447e-20
bigcom15         0.000000e+00  0.000000e+00
bigcom16         0.000000e+00  8.673617e-20
bigcom21         0.000000e+00  8.673617e-21
bigcom22         0.000000e+00  0.000000e+00
bigcom24         0.000000e+00  0.000000e+00
bigcom26         1.543067e-04  1.090961e-01
bigcom28         0.000000e+00  8.673617e-21
bigcom30         0.000000e+00  1.301043e-20
bigcom31         0.000000e+00  0.000000e+00
bigcom32         0.000000e+00  0.000000e+00
bigcom33         0.000000e+00  7.372575e-20
bigcom34         0.000000e+00  0.000000e+00
bigcom36         0.000000e+00  1.127570e-19
bigcom37         0.000000e+00  0.000000e+00
bigcom38         0.000000e+00  0.000000e+00
bigcom39         0.000000e+00  3.469447e-20
bigcom40         5.519449e-05  4.784178e-02
bigcom43         0.000000e+00  0.000000e+00
bigcom44         0.000000e+00  1.734723e-20
bigcom46         0.000000e+00  6.938894e-20
bigcom47         0.000000e+00  0.000000e+00
bigcom49         0.000000e+00  0.000000e+00
bigcom50         0.000000e+00  8.673617e-21
bigcom51         0.000000e+00  8.673617e-21
bigcom52         0.000000e+00  1.214306e-19
bigcom54         0.000000e+00  0.000000e+00
bigcom56         0.000000e+00  0.000000e+00
bigcom62         0.000000e+00  0.000000e+00
bigcom66         0.000000e+00  0.000000e+00
bigcom68         0.000000e+00  3.469447e-20
bigcom69         0.000000e+00  1.127570e-19
bigcom71         0.000000e+00  8.673617e-21
bigcom72         0.000000e+00  0.000000e+00
bigcom73         0.000000e+00  1.387779e-19
bigcom74         0.000000e+00  3.469447e-20
bigcom75         0.000000e+00  0.000000e+00
bigcom76         0.000000e+00  0.000000e+00
bigcom77         0.000000e+00  1.734723e-19
bigcom79         0.000000e+00  3.469447e-20
bigcom80         0.000000e+00  0.000000e+00
bigcom82         0.000000e+00  0.000000e+00
bigcom83         0.000000e+00  5.204170e-20
bigcom84         0.000000e+00  0.000000e+00
bigcom85         0.000000e+00  4.336809e-21
bigcom87         0.000000e+00  1.040834e-19
bigcom89         0.000000e+00  4.336809e-21
bigcom91         0.000000e+00  0.000000e+00
bigcom92         0.000000e+00  1.301043e-20
bigcom93         0.000000e+00  0.000000e+00
bigcom96         0.000000e+00  0.000000e+00
bigcom97         0.000000e+00  3.469447e-20
bigcom98         0.000000e+00  6.938894e-20
bigcom99         0.000000e+00  3.469447e-20
bigcom101        0.000000e+00  8.673617e-21
bigcom104        0.000000e+00  0.000000e+00
bigcom106        0.000000e+00  0.000000e+00
bigcom109        0.000000e+00  1.387779e-19
bigcom113        0.000000e+00  0.000000e+00
bigcom116        0.000000e+00  7.806256e-20
bigcom120        0.000000e+00  0.000000e+00
bigcom123        1.094216e-05  3.416194e-01
bigcom126        0.000000e+00  0.000000e+00
bigcom127        0.000000e+00  6.938894e-20
bigcom137        0.000000e+00  1.040834e-19
bigcom139        0.000000e+00  6.938894e-20
bigcom140        0.000000e+00  0.000000e+00
bigcom143        0.000000e+00  1.734723e-20
bigcom145        0.000000e+00  6.938894e-20
bigcom146        0.000000e+00  0.000000e+00
bigcom147        0.000000e+00  1.040834e-19
bigcom149        0.000000e+00  8.673617e-21
bigcom153        0.000000e+00  0.000000e+00
bigcom154        0.000000e+00  3.469447e-20
bigcom156        0.000000e+00  8.673617e-21
bigcom157        0.000000e+00  0.000000e+00
bigcom158        0.000000e+00  0.000000e+00
bigcom160        0.000000e+00  6.938894e-20
bigcom161        0.000000e+00  0.000000e+00
bigcom162        0.000000e+00  0.000000e+00
bigcom164        0.000000e+00  1.734723e-19
bigcom166        0.000000e+00  0.000000e+00
bigcom167        0.000000e+00  0.000000e+00
bigcom171        0.000000e+00  0.000000e+00
bigcom173        0.000000e+00  3.469447e-20
bigcom175        0.000000e+00  0.000000e+00
bigcom176        0.000000e+00  0.000000e+00
bigcom177        0.000000e+00  0.000000e+00
bigcom178        0.000000e+00  8.673617e-21
bigcom180        0.000000e+00  1.734723e-20
bigcom181        0.000000e+00  6.938894e-20
bigcom184        0.000000e+00  0.000000e+00
bigcom186        0.000000e+00  2.168404e-21
bigcom187        0.000000e+00  0.000000e+00
bigcom189        0.000000e+00  0.000000e+00
bigcom194        0.000000e+00  7.806256e-20
bigcom195        0.000000e+00  0.000000e+00
bigcom196        0.000000e+00  0.000000e+00
bigcom204        0.000000e+00  3.469447e-20
bigcom205        0.000000e+00  0.000000e+00
bigcom212        0.000000e+00  0.000000e+00
bigcom214        0.000000e+00  3.469447e-20
bigcom222        0.000000e+00  0.000000e+00
bigcom223        0.000000e+00  0.000000e+00
bigcom226        0.000000e+00  6.938894e-20
bigcom227        0.000000e+00  6.938894e-20
bigcom229        0.000000e+00  0.000000e+00
bigcom233        0.000000e+00  0.000000e+00
bigcom236        0.000000e+00  0.000000e+00
bigcom237        0.000000e+00  0.000000e+00
bigcom246        0.000000e+00  0.000000e+00
bigcom248        0.000000e+00  8.673617e-21
bigcom249        0.000000e+00  0.000000e+00
bigcom250        0.000000e+00  6.938894e-20
bigcom254        0.000000e+00  0.000000e+00
bigcom266        0.000000e+00  0.000000e+00
bigcom269        0.000000e+00  0.000000e+00
bigcom272        0.000000e+00  6.938894e-20
bigcom274       -5.199371e-05  3.106877e-02
bigcom281        0.000000e+00  0.000000e+00
bigcom291        0.000000e+00  0.000000e+00
bigcom292        0.000000e+00  0.000000e+00
bigcom295        0.000000e+00  6.938894e-20
bigcom299        8.560141e-06  5.036361e-01
bigcom301        0.000000e+00  0.000000e+00
bigcom306        0.000000e+00  0.000000e+00
bigcom309        0.000000e+00  1.040834e-19
bigcom314        0.000000e+00  3.469447e-20
bigcom321        0.000000e+00  8.673617e-21
bigcom341        0.000000e+00  0.000000e+00
bigcom350        0.000000e+00  0.000000e+00
bigcom353        0.000000e+00  0.000000e+00
bigcom359        0.000000e+00  0.000000e+00
bigcom363        0.000000e+00  1.734723e-20
bigcom365        0.000000e+00  0.000000e+00
bigcom385        0.000000e+00  7.806256e-20
bigcom386        0.000000e+00  0.000000e+00
bigcom408        0.000000e+00  0.000000e+00
bigcom412        0.000000e+00  0.000000e+00
bigcom480        0.000000e+00  0.000000e+00
spin_vertex      3.651405e-04  2.434277e-01
membership_s1    6.260227e-05  1.064403e-01
membership_s3    0.000000e+00  8.673617e-21
membership_s4    6.487113e-05  1.889725e-03
membership_s5    1.232509e-06  9.284242e-03
membership_s6    8.728277e-05  3.469533e-02
membership_s7    8.990733e-06  4.622172e-02
membership_s8    0.000000e+00  6.938894e-20
membership_s9    0.000000e+00  0.000000e+00
membership_s11   0.000000e+00  6.938894e-20
membership_s12   0.000000e+00  4.336809e-21
membership_s14   0.000000e+00  0.000000e+00
membership_s15   0.000000e+00  1.084202e-20
membership_s16   0.000000e+00  0.000000e+00
membership_s17   0.000000e+00  2.168404e-21
membership_s18  -3.753754e-06  1.025641e-02
membership_s20   0.000000e+00  0.000000e+00
membership_s21  -1.193067e-05  1.890981e-01
membership_s22   0.000000e+00  6.938894e-20
membership_s24   0.000000e+00  2.168404e-21
membership_s25   0.000000e+00  3.903128e-20
membership_s26   0.000000e+00  2.168404e-21
membership_s27   1.929833e-05  4.181256e-02
membership_s28   0.000000e+00  0.000000e+00
membership_s30  -1.404184e-06  2.793620e-02
membership_s31   1.265105e-05  4.724384e-02
membership_s32  -3.894294e-07  4.761483e-03
membership_s33   0.000000e+00  0.000000e+00
membership_s36  -2.156480e-05  1.843559e-02
membership_s37   0.000000e+00  4.336809e-21
V1               2.815934e-04  2.548655e-01
V2               1.841190e-03  5.538749e-01
pdi              0.000000e+00  5.963112e-20
adhesion         7.741620e-03  4.988028e-01
cohesion         5.556860e-03  5.492187e-01
inner            8.717473e-04  4.187892e-01
outer            9.399060e-05  1.616061e-01
ioratio          1.986454e-03  4.441566e-01
comsize          6.319785e-04  5.780405e-01
[1] "Dataset: low_TnotC Model GLM, run: 3 of 10 2015-06-17 23:04:09"
[1] "glmnet variable coefficients"
                         [,1]          [,2]
(Intercept)     -5.489097e+00 -5.974034e+00
graph0           8.935344e-40  6.730692e-03
graph1          -7.427387e-43  4.052145e-07
graph2           8.464482e-40 -9.519307e-03
graph3           8.106113e-45 -3.757549e-07
graph4          -1.045890e-45  1.537545e-09
graph5           4.787042e-41  9.228771e-04
graph6          -1.111109e-43 -3.424554e-06
graph7           4.402227e-41 -4.111392e-04
graph8           2.516135e-39 -3.676214e-02
graph9           1.995349e-46  1.139206e-09
graph10         -3.108730e-47 -4.095603e-11
graph11         -1.538653e-48  7.202004e-12
graph12         -7.980370e-46 -4.615618e-08
graph13          1.566768e-44 -6.675949e-07
graph14         -2.636559e-46  3.257124e-12
graph15          1.157577e-43 -6.068742e-05
graph16         -5.004897e-45 -3.200733e-08
graph17          4.241018e-47  9.100136e-08
graph18          3.719927e-43  7.552930e-06
graph19          6.033263e-44 -3.773292e-06
graph20          4.811718e-43 -3.397012e-05
graph21          1.669723e-42 -2.544517e-05
graph22          8.449063e-43 -4.826580e-06
graph23          7.805727e-43  1.550504e-05
graph24          7.791998e-42  8.490694e-05
graph25          4.594071e-41 -1.101535e-04
graph26          5.988332e-41  1.082798e-03
graph27          5.832763e-40  2.925859e-03
graph28          1.349731e-40 -2.999104e-03
graph29         -3.404443e-39 -2.000039e-01
orbit0           8.935344e-40  6.720016e-03
orbit1          -7.520521e-43  2.655305e-07
orbit2           4.814168e-40  8.298664e-03
orbit3           8.464482e-40 -9.574162e-03
orbit4           5.872050e-45 -6.924690e-07
orbit5           2.658183e-43  1.777301e-05
orbit6          -1.045896e-45  1.498044e-09
orbit7           4.893986e-40  2.415885e-03
orbit8           4.787042e-41  9.216562e-04
orbit9          -2.333917e-43 -5.145322e-06
orbit10          3.095743e-43 -2.293894e-06
orbit11          4.912064e-40  5.201564e-03
orbit12          4.334936e-41 -4.415058e-04
orbit13          3.978487e-39  6.238060e-02
orbit14          2.516135e-39 -3.719490e-02
orbit15          3.086381e-46  8.774576e-09
orbit16          3.313945e-44  5.570051e-07
orbit17         -3.518678e-45 -2.533293e-07
orbit18          9.202789e-46  1.718190e-08
orbit19         -4.196473e-47 -2.794695e-10
orbit20         -1.619925e-48  2.141005e-08
orbit21          1.995508e-43 -1.308964e-05
orbit22         -1.538653e-48  7.157646e-12
orbit23          5.902506e-40 -4.312185e-02
orbit24         -1.499463e-45 -1.147149e-07
orbit25          2.263680e-45  3.125403e-07
orbit26          5.830304e-43  2.216176e-05
orbit27          1.309388e-44 -9.604152e-07
orbit28          2.209441e-43  1.030151e-05
orbit29          5.607653e-44 -2.319471e-06
orbit30         -1.018279e-42 -5.530041e-05
orbit31         -3.201724e-46 -7.836395e-10
orbit32         -1.993562e-46  1.632047e-08
orbit33          7.715886e-40  1.331049e-02
orbit34          1.157577e-43 -6.061735e-05
orbit35         -9.733997e-45 -1.631657e-09
orbit36          1.243018e-42  3.994667e-05
orbit37         -6.122202e-45 -3.638822e-07
orbit38          2.975202e-41  1.035785e-03
orbit39         -9.336270e-45  3.729069e-07
orbit40          8.798185e-45 -1.109561e-07
orbit41          6.542875e-43 -1.075916e-04
orbit42          4.025175e-39  1.161924e-01
orbit43          3.720404e-43  7.312688e-06
orbit44         -2.694336e-39 -1.866711e-01
orbit45          5.934178e-45 -3.799609e-06
orbit46          1.213933e-42 -1.692704e-05
orbit47          4.931376e-41  1.099067e-03
orbit48          2.946000e-43 -1.103776e-04
orbit49          4.636111e-43 -3.450110e-05
orbit50          2.018361e-40  2.297260e-04
orbit51          3.238983e-42  3.699720e-05
orbit52          1.374862e-42 -1.124575e-04
orbit53         -1.294842e-42 -2.005856e-03
orbit54          8.446879e-43 -4.888415e-06
orbit55          2.149631e-38  3.425680e-01
orbit56          7.207767e-43  1.505736e-05
orbit57          7.506856e-42  7.888224e-05
orbit58         -2.364269e-39 -2.148391e-01
orbit59          8.169639e-42  9.332161e-05
orbit60          7.757414e-41 -3.331286e-04
orbit61         -2.990643e-39 -2.261061e-01
orbit62          5.359862e-41  7.046073e-05
orbit63          5.568284e-41 -6.486511e-03
orbit64          1.855320e-40 -2.057136e-03
orbit65          7.136364e-41  1.350980e-03
orbit66          1.296250e-40  1.138770e-03
orbit67          1.920279e-38  2.118597e-01
orbit68          5.862473e-40  2.930894e-03
orbit69         -4.164044e-39 -3.266259e-01
orbit70          1.311079e-40 -3.146525e-03
orbit71          1.076713e-38  1.934772e-01
orbit72         -3.404443e-39 -1.999802e-01
AP              -4.293383e-39 -1.696948e-01
bet             -1.945210e-43 -9.615446e-06
ecc             -1.286487e-40 -1.314896e-02
eccrad          -7.718924e-40 -7.881331e-02
close           -3.961353e-39 -2.350617e-01
constraint      -1.693648e-39  1.192622e-01
coreness         8.723791e-40  1.498649e-02
knn             -2.407896e-42 -4.903860e-05
hubscore        -5.017889e-38 -1.315210e+00
pagerank        -1.122295e-38 -3.648349e-01
trans           -2.846453e-39 -2.316525e-01
evcent          -5.040189e-38 -1.348673e+00
first            8.935344e-40  6.694098e-03
upto_second     -9.008214e-43 -7.455162e-07
upto_third      -6.502503e-44 -5.022316e-06
upto_fourth      1.304032e-43  2.905092e-06
upto_fifth       4.881524e-43  7.999979e-06
upto_sixth       7.186922e-43  1.954364e-05
second          -9.049158e-43 -7.523662e-07
third           -2.239494e-44 -7.393287e-06
fourth           3.405068e-43  1.538824e-05
fifth           -9.721206e-44 -2.878804e-06
sixth           -6.337534e-43 -8.434835e-06
ratio1          -2.464240e-42 -4.845851e-05
ratio2           5.310007e-41  8.051800e-04
ratio3          -8.091728e-42 -2.528490e-04
ratio4          -7.579805e-42 -2.157906e-04
ratio5          -5.071804e-42 -6.151887e-05
ratio6          -6.087181e-43 -1.841701e-06
selfinter       -8.009050e-40 -6.639995e-02
walktrap_vertex  2.062476e-39  2.955927e-02
bigcom1          5.127320e-40  6.241923e-02
bigcom2         -4.160087e-39 -1.997038e-01
bigcom3          5.115652e-39  1.552276e-01
bigcom4          6.275061e-40  5.823467e-02
bigcom6         -4.157452e-39 -2.468234e-01
bigcom8         -4.220252e-39 -2.031544e-01
bigcom9         -4.173971e-39 -3.750316e-01
bigcom11        -4.162724e-39 -2.238992e-01
bigcom13        -4.167348e-39 -2.419258e-01
bigcom15        -4.169333e-39 -1.960532e-01
bigcom16        -4.160746e-39 -2.583456e-01
bigcom21        -4.184612e-39 -1.882914e-01
bigcom22        -4.208080e-39 -2.236870e-01
bigcom24        -4.158111e-39 -2.357351e-01
bigcom26         3.639188e-38  8.418689e-01
bigcom28         6.805322e-39 -7.423317e-02
bigcom30        -4.183279e-39 -2.520477e-01
bigcom31        -4.156794e-39 -1.722542e-01
bigcom32        -4.163384e-39 -2.288964e-01
bigcom33        -4.157452e-39 -3.012096e-01
bigcom34        -4.158769e-39 -2.766515e-01
bigcom36        -4.162724e-39 -2.210213e-01
bigcom37        -4.158111e-39 -1.656725e-01
bigcom38        -4.163384e-39 -2.987537e-01
bigcom39        -4.163384e-39 -2.422712e-01
bigcom40         1.762560e-39  9.308956e-02
bigcom43        -4.159428e-39 -2.274355e-01
bigcom44        -4.202693e-39 -3.386740e-01
bigcom46        -4.162724e-39 -2.512003e-01
bigcom47        -4.160087e-39 -3.954120e-01
bigcom49        -4.161405e-39 -2.710149e-01
bigcom50        -4.162724e-39 -2.609241e-01
bigcom51        -4.158769e-39 -2.443508e-01
bigcom52        -4.157452e-39 -2.488270e-01
bigcom54        -4.158769e-39 -2.742643e-01
bigcom56        -4.158769e-39 -2.103928e-01
bigcom62        -4.158111e-39 -2.523175e-01
bigcom66        -4.158769e-39 -2.639331e-01
bigcom68        -4.158111e-39 -2.843200e-01
bigcom69        -4.162064e-39 -2.828742e-01
bigcom71        -4.164044e-39 -2.607113e-01
bigcom72        -4.160087e-39 -2.678468e-01
bigcom73        -4.158769e-39 -2.662995e-01
bigcom74        -4.160087e-39 -2.437635e-01
bigcom75        -4.157452e-39 -2.577480e-01
bigcom76        -4.159428e-39 -2.956937e-01
bigcom77        -4.158769e-39 -1.766659e-01
bigcom79        -4.158111e-39 -2.341928e-01
bigcom80        -4.158769e-39 -2.720977e-01
bigcom82        -4.160087e-39 -2.308042e-01
bigcom83        -4.158111e-39 -1.532638e-01
bigcom84        -4.157452e-39 -2.140038e-01
bigcom85        -4.160087e-39 -3.480556e-01
bigcom87        -4.160087e-39 -2.562961e-01
bigcom89        -4.158769e-39 -2.920345e-01
bigcom91        -4.158111e-39 -1.555370e-01
bigcom92        -4.164044e-39 -3.355967e-01
bigcom93        -4.158769e-39 -2.298802e-01
bigcom96        -4.157452e-39 -1.805240e-01
bigcom97        -4.161405e-39 -2.736967e-01
bigcom98        -4.159428e-39 -2.645778e-01
bigcom99        -4.159428e-39 -3.418138e-01
bigcom101       -4.160746e-39 -1.999984e-01
bigcom104       -4.162724e-39 -2.335323e-01
bigcom106       -4.160087e-39 -2.692733e-01
bigcom109       -4.158769e-39 -2.224314e-01
bigcom113       -4.160087e-39 -1.293410e-01
bigcom116       -4.165365e-39 -2.661506e-01
bigcom120       -4.158111e-39 -2.318953e-01
bigcom123        1.980208e-37  2.230056e+00
bigcom126       -4.158111e-39 -2.012964e-01
bigcom127       -4.157452e-39 -1.740756e-01
bigcom137       -4.159428e-39 -2.331327e-01
bigcom139       -4.158111e-39 -2.618661e-01
bigcom140       -4.158769e-39 -2.212089e-01
bigcom143       -4.159428e-39 -2.800469e-01
bigcom145       -4.158111e-39 -2.015279e-01
bigcom146       -4.158769e-39 -2.850579e-01
bigcom147       -4.158769e-39 -2.312805e-01
bigcom149       -4.156794e-39 -2.891863e-01
bigcom153       -4.160087e-39 -2.627825e-01
bigcom154       -4.163384e-39 -2.471206e-01
bigcom156       -4.158111e-39 -2.848725e-01
bigcom157       -4.158111e-39 -1.719041e-01
bigcom158       -4.158111e-39 -2.815057e-01
bigcom160       -4.158769e-39 -2.445333e-01
bigcom161       -4.157452e-39 -2.663256e-01
bigcom162       -4.158111e-39 -2.202956e-01
bigcom164       -4.158769e-39 -2.275333e-01
bigcom166       -4.161405e-39 -2.251718e-01
bigcom167       -4.162724e-39 -2.723769e-01
bigcom171        0.000000e+00  0.000000e+00
bigcom173       -4.158769e-39 -2.591743e-01
bigcom175       -4.158111e-39 -1.953996e-01
bigcom176       -4.158769e-39 -1.799503e-01
bigcom177       -4.158111e-39 -1.815640e-01
bigcom178       -4.159428e-39 -2.455549e-01
bigcom180       -4.158111e-39 -1.809219e-01
bigcom181       -4.160087e-39 -1.974832e-01
bigcom184       -4.156794e-39 -2.276181e-01
bigcom186       -4.158111e-39 -4.090495e-01
bigcom187       -4.158111e-39 -2.865230e-01
bigcom189       -4.159428e-39 -3.715678e-01
bigcom194       -4.158769e-39 -2.246804e-01
bigcom195       -4.157452e-39 -2.381333e-01
bigcom196       -4.157452e-39 -3.128135e-01
bigcom204       -4.161405e-39 -2.009168e-01
bigcom205       -4.158769e-39 -2.754718e-01
bigcom212       -4.158769e-39 -2.075660e-01
bigcom214       -4.160087e-39 -2.194741e-01
bigcom222       -4.158111e-39 -2.709196e-01
bigcom223        0.000000e+00  0.000000e+00
bigcom226       -4.158111e-39 -1.891212e-01
bigcom227       -4.157452e-39 -2.548425e-01
bigcom229       -4.158769e-39 -3.116959e-01
bigcom233       -4.156794e-39 -5.696389e-01
bigcom236       -4.158769e-39 -2.872079e-01
bigcom237       -4.156794e-39 -1.031491e-01
bigcom246       -4.158769e-39 -2.225670e-01
bigcom248       -4.160746e-39 -1.780884e-01
bigcom249       -4.156794e-39 -2.109128e-01
bigcom250       -4.157452e-39 -2.673244e-01
bigcom254       -4.159428e-39 -2.337945e-01
bigcom266       -4.156794e-39 -1.905856e-01
bigcom269       -4.160087e-39 -2.371632e-01
bigcom272       -4.158111e-39 -2.520933e-01
bigcom274        5.912488e-38  9.344505e-01
bigcom281       -4.158111e-39 -2.591802e-01
bigcom291       -4.156794e-39 -2.454890e-01
bigcom292       -4.158111e-39 -2.258210e-01
bigcom295       -4.156794e-39 -2.832636e-01
bigcom299        3.327022e-37  2.766208e+00
bigcom301       -4.159428e-39 -2.719800e-01
bigcom306       -4.158111e-39 -2.339192e-01
bigcom309       -4.160746e-39 -2.490140e-01
bigcom314       -4.157452e-39 -8.001848e-02
bigcom321       -4.161405e-39 -2.341372e-01
bigcom341       -4.158111e-39 -2.421954e-01
bigcom350       -4.157452e-39 -2.406968e-01
bigcom353       -4.158111e-39 -1.900330e-01
bigcom359       -4.158111e-39 -1.986666e-01
bigcom363       -4.158769e-39 -1.560662e-01
bigcom365       -4.157452e-39 -2.501095e-01
bigcom385       -4.159428e-39 -2.179633e-01
bigcom386       -4.157452e-39 -2.337382e-01
bigcom408       -4.160087e-39 -3.653234e-01
bigcom412       -4.158769e-39 -2.361328e-01
bigcom480       -4.159428e-39 -2.289314e-01
spin_vertex     -7.384253e-40 -7.001956e-02
membership_s1    1.476815e-39  2.219441e-02
membership_s3   -4.168009e-39 -1.792789e-01
membership_s4    1.328181e-40  2.042542e-02
membership_s5   -2.130605e-39 -4.457636e-02
membership_s6    1.024011e-39  1.283547e-01
membership_s7   -1.214460e-39 -3.423841e-02
membership_s8   -4.163384e-39 -2.239149e-01
membership_s9   -4.164044e-39 -2.047122e-01
membership_s11  -4.162064e-39 -1.548853e-01
membership_s12  -4.162064e-39 -2.259146e-01
membership_s14  -4.160087e-39 -1.796284e-01
membership_s15  -4.226364e-39 -2.478574e-01
membership_s16  -4.162724e-39 -2.026517e-01
membership_s17  -4.162064e-39 -1.875847e-01
membership_s18   1.893253e-38  1.617339e-01
membership_s20  -4.160087e-39 -2.218873e-01
membership_s21   3.939083e-39  2.455344e-01
membership_s22  -4.168671e-39 -2.199853e-01
membership_s24  -4.169995e-39 -1.898200e-01
membership_s25  -4.163384e-39 -2.457998e-01
membership_s26  -4.168009e-39 -1.366379e-01
membership_s27   8.630960e-40  4.198154e-02
membership_s28  -4.166687e-39 -1.959316e-01
membership_s30   1.205087e-39 -4.658945e-02
membership_s31  -1.299243e-39 -2.963153e-02
membership_s32  -1.465556e-39 -7.307600e-03
membership_s33  -4.160087e-39 -1.493984e-01
membership_s36  -5.763813e-40 -1.563334e-02
membership_s37  -4.202693e-39 -2.202123e-01
V1               3.564570e-39  4.318638e-02
V2               6.219343e-39  2.538644e-01
pdi             -1.780239e-35 -6.228146e+02
adhesion        -1.837815e-44 -1.004089e-06
cohesion         3.538037e-44  1.791220e-06
inner           -2.869168e-44 -3.644295e-06
outer           -3.096272e-44 -4.298811e-06
ioratio          8.119385e-39  2.765517e-01
comsize          3.495937e-43  2.647584e-05
[1] "Dataset: low_TnotC Model GBM, run: 4 of 10 2015-06-17 23:05:43"
Iter   TrainDeviance   ValidDeviance   StepSize   Improve
     1        0.0513            -nan     0.0100   -0.0000
     2        0.0504            -nan     0.0100   -0.0000
     3        0.0494            -nan     0.0100    0.0000
     4        0.0479            -nan     0.0100   -0.0001
     5        0.0469            -nan     0.0100    0.0000
     6        0.0460            -nan     0.0100   -0.0000
     7        0.0452            -nan     0.0100   -0.0000
     8        0.0447            -nan     0.0100   -0.0000
     9        0.0438            -nan     0.0100   -0.0000
    10        0.0433            -nan     0.0100   -0.0000
    20        0.0385            -nan     0.0100   -0.0000
    40        0.0319            -nan     0.0100   -0.0000
    44        0.0308            -nan     0.0100   -0.0000

[1] "GBM variable coefficients"
                            var      rel.inf
V2                           V2 6.0601097602
V1                           V1 5.4548009953
pagerank               pagerank 5.1255479453
ratio2                   ratio2 4.8438992631
graph26                 graph26 4.7721993043
outer                     outer 3.8773844707
orbit50                 orbit50 3.7229330385
fourth                   fourth 3.0912944224
orbit65                 orbit65 3.0304104705
orbit16                 orbit16 2.8473751586
orbit18                 orbit18 2.8257572543
ioratio                 ioratio 2.3033999553
bigcom26               bigcom26 2.1670645053
cohesion               cohesion 2.1579497505
adhesion               adhesion 2.1084681561
ratio6                   ratio6 2.0476274731
graph3                   graph3 1.9246475227
graph19                 graph19 1.8899170045
orbit36                 orbit36 1.7298038810
comsize                 comsize 1.7228848052
orbit42                 orbit42 1.7149778066
inner                     inner 1.5646110620
orbit56                 orbit56 1.5166930296
graph1                   graph1 1.4877323852
bet                         bet 1.4517986605
upto_second         upto_second 1.3740565564
orbit21                 orbit21 1.3129306497
graph6                   graph6 1.2268476635
orbit27                 orbit27 1.2152311336
graph4                   graph4 1.0159850587
orbit35                 orbit35 0.9933422986
ratio5                   ratio5 0.9609583372
orbit25                 orbit25 0.9253270863
orbit55                 orbit55 0.9020205094
sixth                     sixth 0.8081923108
knn                         knn 0.8008741436
trans                     trans 0.7643802031
upto_fifth           upto_fifth 0.7352622771
graph16                 graph16 0.7245882558
graph20                 graph20 0.6652251449
orbit39                 orbit39 0.6557375219
graph17                 graph17 0.6493451466
orbit4                   orbit4 0.6131936119
graph18                 graph18 0.5847047171
graph23                 graph23 0.5813940190
ratio1                   ratio1 0.5731906822
spin_vertex         spin_vertex 0.5641727834
graph25                 graph25 0.4841497509
orbit47                 orbit47 0.4649048359
graph21                 graph21 0.4633623999
graph9                   graph9 0.4515448262
hubscore               hubscore 0.4456110551
graph12                 graph12 0.4268175740
orbit41                 orbit41 0.4149720283
bigcom274             bigcom274 0.3991927214
upto_fourth         upto_fourth 0.3988697625
third                     third 0.3896239745
orbit30                 orbit30 0.3686910077
ecc                         ecc 0.3564453990
orbit17                 orbit17 0.3333985799
walktrap_vertex walktrap_vertex 0.3236030363
graph14                 graph14 0.2880080764
graph5                   graph5 0.2780789323
coreness               coreness 0.2613900668
orbit20                 orbit20 0.2611229116
orbit19                 orbit19 0.2363015673
graph0                   graph0 0.2149990812
graph13                 graph13 0.2102233824
orbit26                 orbit26 0.2048869076
orbit51                 orbit51 0.1910605823
orbit28                 orbit28 0.1848586599
orbit1                   orbit1 0.1574434092
membership_s27   membership_s27 0.1481029965
orbit32                 orbit32 0.1466688768
graph2                   graph2 0.1457058471
graph10                 graph10 0.1423011531
constraint           constraint 0.1406795214
orbit5                   orbit5 0.1388940724
orbit24                 orbit24 0.1177989920
orbit10                 orbit10 0.1086451991
bigcom4                 bigcom4 0.1027666305
orbit37                 orbit37 0.0896417488
orbit46                 orbit46 0.0887234705
membership_s7     membership_s7 0.0816860941
ratio3                   ratio3 0.0690697406
membership_s4     membership_s4 0.0673043402
orbit31                 orbit31 0.0455691838
membership_s6     membership_s6 0.0258595125
second                   second 0.0194725519
membership_s5     membership_s5 0.0133547938
membership_s30   membership_s30 0.0110627709
orbit66                 orbit66 0.0008837838
graph7                   graph7 0.0000000000
graph8                   graph8 0.0000000000
graph11                 graph11 0.0000000000
graph15                 graph15 0.0000000000
graph22                 graph22 0.0000000000
graph24                 graph24 0.0000000000
graph27                 graph27 0.0000000000
graph28                 graph28 0.0000000000
graph29                 graph29 0.0000000000
orbit0                   orbit0 0.0000000000
orbit2                   orbit2 0.0000000000
orbit3                   orbit3 0.0000000000
orbit6                   orbit6 0.0000000000
orbit7                   orbit7 0.0000000000
orbit8                   orbit8 0.0000000000
orbit9                   orbit9 0.0000000000
orbit11                 orbit11 0.0000000000
orbit12                 orbit12 0.0000000000
orbit13                 orbit13 0.0000000000
orbit14                 orbit14 0.0000000000
orbit15                 orbit15 0.0000000000
orbit22                 orbit22 0.0000000000
orbit23                 orbit23 0.0000000000
orbit29                 orbit29 0.0000000000
orbit33                 orbit33 0.0000000000
orbit34                 orbit34 0.0000000000
orbit38                 orbit38 0.0000000000
orbit40                 orbit40 0.0000000000
orbit43                 orbit43 0.0000000000
orbit44                 orbit44 0.0000000000
orbit45                 orbit45 0.0000000000
orbit48                 orbit48 0.0000000000
orbit49                 orbit49 0.0000000000
orbit52                 orbit52 0.0000000000
orbit53                 orbit53 0.0000000000
orbit54                 orbit54 0.0000000000
orbit57                 orbit57 0.0000000000
orbit58                 orbit58 0.0000000000
orbit59                 orbit59 0.0000000000
orbit60                 orbit60 0.0000000000
orbit61                 orbit61 0.0000000000
orbit62                 orbit62 0.0000000000
orbit63                 orbit63 0.0000000000
orbit64                 orbit64 0.0000000000
orbit67                 orbit67 0.0000000000
orbit68                 orbit68 0.0000000000
orbit69                 orbit69 0.0000000000
orbit70                 orbit70 0.0000000000
orbit71                 orbit71 0.0000000000
orbit72                 orbit72 0.0000000000
AP                           AP 0.0000000000
eccrad                   eccrad 0.0000000000
close                     close 0.0000000000
evcent                   evcent 0.0000000000
first                     first 0.0000000000
upto_third           upto_third 0.0000000000
upto_sixth           upto_sixth 0.0000000000
fifth                     fifth 0.0000000000
ratio4                   ratio4 0.0000000000
selfinter             selfinter 0.0000000000
bigcom1                 bigcom1 0.0000000000
bigcom2                 bigcom2 0.0000000000
bigcom3                 bigcom3 0.0000000000
bigcom6                 bigcom6 0.0000000000
bigcom8                 bigcom8 0.0000000000
bigcom9                 bigcom9 0.0000000000
bigcom11               bigcom11 0.0000000000
bigcom13               bigcom13 0.0000000000
bigcom15               bigcom15 0.0000000000
bigcom16               bigcom16 0.0000000000
bigcom21               bigcom21 0.0000000000
bigcom22               bigcom22 0.0000000000
bigcom24               bigcom24 0.0000000000
bigcom28               bigcom28 0.0000000000
bigcom30               bigcom30 0.0000000000
bigcom31               bigcom31 0.0000000000
bigcom32               bigcom32 0.0000000000
bigcom33               bigcom33 0.0000000000
bigcom34               bigcom34 0.0000000000
bigcom36               bigcom36 0.0000000000
bigcom37               bigcom37 0.0000000000
bigcom38               bigcom38 0.0000000000
bigcom39               bigcom39 0.0000000000
bigcom40               bigcom40 0.0000000000
bigcom43               bigcom43 0.0000000000
bigcom44               bigcom44 0.0000000000
bigcom46               bigcom46 0.0000000000
bigcom47               bigcom47 0.0000000000
bigcom49               bigcom49 0.0000000000
bigcom50               bigcom50 0.0000000000
bigcom51               bigcom51 0.0000000000
bigcom52               bigcom52 0.0000000000
bigcom54               bigcom54 0.0000000000
bigcom56               bigcom56 0.0000000000
bigcom62               bigcom62 0.0000000000
bigcom66               bigcom66 0.0000000000
bigcom68               bigcom68 0.0000000000
bigcom69               bigcom69 0.0000000000
bigcom71               bigcom71 0.0000000000
bigcom72               bigcom72 0.0000000000
bigcom73               bigcom73 0.0000000000
bigcom74               bigcom74 0.0000000000
bigcom75               bigcom75 0.0000000000
bigcom76               bigcom76 0.0000000000
bigcom77               bigcom77 0.0000000000
bigcom79               bigcom79 0.0000000000
bigcom80               bigcom80 0.0000000000
bigcom82               bigcom82 0.0000000000
bigcom83               bigcom83 0.0000000000
bigcom84               bigcom84 0.0000000000
bigcom85               bigcom85 0.0000000000
bigcom87               bigcom87 0.0000000000
bigcom89               bigcom89 0.0000000000
bigcom91               bigcom91 0.0000000000
bigcom92               bigcom92 0.0000000000
bigcom93               bigcom93 0.0000000000
bigcom96               bigcom96 0.0000000000
bigcom97               bigcom97 0.0000000000
bigcom98               bigcom98 0.0000000000
bigcom99               bigcom99 0.0000000000
bigcom101             bigcom101 0.0000000000
bigcom104             bigcom104 0.0000000000
bigcom106             bigcom106 0.0000000000
bigcom109             bigcom109 0.0000000000
bigcom113             bigcom113 0.0000000000
bigcom116             bigcom116 0.0000000000
bigcom120             bigcom120 0.0000000000
bigcom123             bigcom123 0.0000000000
bigcom126             bigcom126 0.0000000000
bigcom127             bigcom127 0.0000000000
bigcom137             bigcom137 0.0000000000
bigcom139             bigcom139 0.0000000000
bigcom140             bigcom140 0.0000000000
bigcom143             bigcom143 0.0000000000
bigcom145             bigcom145 0.0000000000
bigcom146             bigcom146 0.0000000000
bigcom147             bigcom147 0.0000000000
bigcom149             bigcom149 0.0000000000
bigcom153             bigcom153 0.0000000000
bigcom154             bigcom154 0.0000000000
bigcom156             bigcom156 0.0000000000
bigcom157             bigcom157 0.0000000000
bigcom158             bigcom158 0.0000000000
bigcom160             bigcom160 0.0000000000
bigcom161             bigcom161 0.0000000000
bigcom162             bigcom162 0.0000000000
bigcom164             bigcom164 0.0000000000
bigcom166             bigcom166 0.0000000000
bigcom167             bigcom167 0.0000000000
bigcom171             bigcom171 0.0000000000
bigcom173             bigcom173 0.0000000000
bigcom175             bigcom175 0.0000000000
bigcom176             bigcom176 0.0000000000
bigcom177             bigcom177 0.0000000000
bigcom178             bigcom178 0.0000000000
bigcom180             bigcom180 0.0000000000
bigcom181             bigcom181 0.0000000000
bigcom184             bigcom184 0.0000000000
bigcom186             bigcom186 0.0000000000
bigcom187             bigcom187 0.0000000000
bigcom189             bigcom189 0.0000000000
bigcom194             bigcom194 0.0000000000
bigcom195             bigcom195 0.0000000000
bigcom196             bigcom196 0.0000000000
bigcom204             bigcom204 0.0000000000
bigcom205             bigcom205 0.0000000000
bigcom212             bigcom212 0.0000000000
bigcom214             bigcom214 0.0000000000
bigcom222             bigcom222 0.0000000000
bigcom223             bigcom223 0.0000000000
bigcom226             bigcom226 0.0000000000
bigcom227             bigcom227 0.0000000000
bigcom229             bigcom229 0.0000000000
bigcom233             bigcom233 0.0000000000
bigcom236             bigcom236 0.0000000000
bigcom237             bigcom237 0.0000000000
bigcom246             bigcom246 0.0000000000
bigcom248             bigcom248 0.0000000000
bigcom249             bigcom249 0.0000000000
bigcom250             bigcom250 0.0000000000
bigcom254             bigcom254 0.0000000000
bigcom266             bigcom266 0.0000000000
bigcom269             bigcom269 0.0000000000
bigcom272             bigcom272 0.0000000000
bigcom281             bigcom281 0.0000000000
bigcom291             bigcom291 0.0000000000
bigcom292             bigcom292 0.0000000000
bigcom295             bigcom295 0.0000000000
bigcom299             bigcom299 0.0000000000
bigcom301             bigcom301 0.0000000000
bigcom306             bigcom306 0.0000000000
bigcom309             bigcom309 0.0000000000
bigcom314             bigcom314 0.0000000000
bigcom321             bigcom321 0.0000000000
bigcom341             bigcom341 0.0000000000
bigcom350             bigcom350 0.0000000000
bigcom353             bigcom353 0.0000000000
bigcom359             bigcom359 0.0000000000
bigcom363             bigcom363 0.0000000000
bigcom365             bigcom365 0.0000000000
bigcom385             bigcom385 0.0000000000
bigcom386             bigcom386 0.0000000000
bigcom408             bigcom408 0.0000000000
bigcom412             bigcom412 0.0000000000
bigcom480             bigcom480 0.0000000000
membership_s1     membership_s1 0.0000000000
membership_s3     membership_s3 0.0000000000
membership_s8     membership_s8 0.0000000000
membership_s9     membership_s9 0.0000000000
membership_s11   membership_s11 0.0000000000
membership_s12   membership_s12 0.0000000000
membership_s14   membership_s14 0.0000000000
membership_s15   membership_s15 0.0000000000
membership_s16   membership_s16 0.0000000000
membership_s17   membership_s17 0.0000000000
membership_s18   membership_s18 0.0000000000
membership_s20   membership_s20 0.0000000000
membership_s21   membership_s21 0.0000000000
membership_s22   membership_s22 0.0000000000
membership_s24   membership_s24 0.0000000000
membership_s25   membership_s25 0.0000000000
membership_s26   membership_s26 0.0000000000
membership_s28   membership_s28 0.0000000000
membership_s31   membership_s31 0.0000000000
membership_s32   membership_s32 0.0000000000
membership_s33   membership_s33 0.0000000000
membership_s36   membership_s36 0.0000000000
membership_s37   membership_s37 0.0000000000
pdi                         pdi 0.0000000000
[1] "Dataset: low_TnotC Model RF, run: 4 of 10 2015-06-17 23:06:10"
     |      Out-of-bag   |
Tree |      MSE  %Var(y) |
   1 | 0.006312   158.72 |
   2 |  0.00627   157.66 |
   3 | 0.007007   176.20 |
   4 | 0.006924   174.11 |
   5 | 0.006484   163.05 |
   6 | 0.006383   160.49 |
   7 | 0.005959   149.83 |
   8 | 0.005703   143.39 |
   9 | 0.005592   140.60 |
  10 | 0.005689   143.04 |
  11 |  0.00574   144.34 |
  12 | 0.005638   141.77 |
  13 |  0.00547   137.54 |
  14 | 0.005396   135.67 |
  15 | 0.005403   135.85 |
  16 | 0.005407   135.96 |
  17 |  0.00541   136.03 |
  18 |  0.00535   134.52 |
  19 | 0.005276   132.67 |
  20 | 0.005201   130.77 |
  21 | 0.005202   130.80 |
  22 | 0.005189   130.48 |
  23 | 0.005142   129.30 |
  24 | 0.005116   128.65 |
  25 | 0.005092   128.04 |
  26 | 0.005052   127.02 |
  27 | 0.005042   126.77 |
  28 | 0.005032   126.52 |
  29 | 0.005008   125.91 |
  30 | 0.004961   124.73 |
  31 | 0.004931   124.00 |
  32 | 0.004933   124.04 |
  33 | 0.004927   123.88 |
  34 | 0.004903   123.28 |
  35 | 0.004865   122.34 |
  36 | 0.004853   122.02 |
  37 | 0.004823   121.26 |
  38 | 0.004816   121.10 |
  39 | 0.004805   120.83 |
  40 | 0.004803   120.77 |
  41 | 0.004804   120.80 |
  42 | 0.004781   120.21 |
  43 |  0.00476   119.69 |
  44 | 0.004761   119.72 |
  45 | 0.004761   119.71 |
  46 | 0.004744   119.27 |
  47 | 0.004729   118.91 |
  48 | 0.004717   118.61 |
  49 |  0.00472   118.68 |
  50 |  0.00474   119.18 |
  51 | 0.004748   119.37 |
  52 | 0.004746   119.32 |
  53 | 0.004735   119.05 |
  54 | 0.004735   119.06 |
  55 |  0.00473   118.94 |
  56 | 0.004716   118.57 |
  57 | 0.004718   118.62 |
  58 |  0.00471   118.43 |
  59 | 0.004705   118.31 |
  60 | 0.004703   118.26 |
  61 | 0.004706   118.33 |
  62 | 0.004697   118.10 |
  63 | 0.004693   118.01 |
  64 | 0.004694   118.03 |
  65 | 0.004691   117.95 |
  66 | 0.004687   117.85 |
  67 | 0.004673   117.49 |
  68 | 0.004688   117.87 |
  69 |  0.00469   117.92 |
  70 | 0.004683   117.75 |
  71 | 0.004675   117.54 |
  72 | 0.004687   117.85 |
  73 | 0.004687   117.86 |
  74 | 0.004676   117.56 |
  75 | 0.004671   117.45 |
  76 | 0.004672   117.48 |
  77 |  0.00467   117.41 |
  78 | 0.004669   117.39 |
  79 | 0.004657   117.09 |
  80 | 0.004654   117.01 |
  81 | 0.004654   117.03 |
  82 | 0.004654   117.01 |
  83 | 0.004651   116.95 |
  84 | 0.004645   116.79 |
  85 |  0.00464   116.67 |
  86 | 0.004635   116.54 |
  87 | 0.004639   116.64 |
  88 | 0.004639   116.64 |
  89 | 0.004629   116.40 |
  90 |  0.00463   116.41 |
  91 | 0.004628   116.36 |
  92 |  0.00463   116.41 |
  93 | 0.004632   116.46 |
  94 | 0.004631   116.44 |
  95 |  0.00463   116.42 |
  96 | 0.004627   116.34 |
  97 | 0.004623   116.24 |
  98 | 0.004625   116.29 |
  99 | 0.004622   116.23 |
 100 | 0.004621   116.19 |
[1] "Random Forest variable coefficients"
                      %IncMSE IncNodePurity
graph5           3.468559e-04  5.956901e-02
graph6           1.087125e-03  9.284762e-02
graph7           1.770801e-04  3.830660e-02
graph8           0.000000e+00  1.414884e-19
graph9           3.910420e-05  8.991944e-02
graph10          5.655024e-04  1.396957e-01
graph11          4.752921e-04  1.128612e-01
graph12          1.330571e-03  1.086599e-01
graph13          7.493584e-04  1.821448e-01
graph14          4.487909e-04  1.137964e-01
graph15          5.095146e-04  9.520069e-02
graph16          8.397433e-04  1.038536e-01
graph17          1.210510e-03  6.319026e-02
graph18          1.366019e-04  5.368576e-02
graph19          2.776597e-03  2.313497e-01
graph20          2.504129e-05  1.351214e-01
graph21          2.040184e-03  3.560676e-01
graph22          0.000000e+00  1.037118e-02
graph23          2.335031e-03  5.403833e-01
graph24          3.496503e-05  2.971037e-01
graph25          7.780101e-04  7.057461e-02
graph26          1.629653e-04  5.367254e-02
graph27          1.533325e-20  5.458519e-02
graph28          0.000000e+00  0.000000e+00
graph29          0.000000e+00  0.000000e+00
orbit0           5.411950e-05  2.552472e-02
orbit1           4.458012e-03  2.819510e-01
orbit2           7.792025e-06  6.385204e-02
orbit3           0.000000e+00  5.637851e-19
orbit4           7.266513e-04  1.157063e-01
orbit5           3.825526e-03  1.487721e-01
orbit6           1.486471e-03  8.257980e-02
orbit7           3.029911e-04  4.744145e-04
orbit8           4.718883e-04  6.306212e-02
orbit9           3.492042e-04  9.254795e-02
orbit10          1.359603e-03  1.080803e-01
orbit11          2.190189e-05  9.079433e-03
orbit12          0.000000e+00  1.347663e-18
orbit13         -4.314064e-06  4.540061e-03
orbit14          0.000000e+00  0.000000e+00
orbit15          2.380824e-04  1.173182e-01
orbit16          5.744823e-04  9.004763e-02
orbit17          2.826364e-03  1.798353e-01
orbit18          5.440645e-03  8.465948e-01
orbit19          4.765720e-04  1.146603e-01
orbit20          1.863509e-03  1.602757e-01
orbit21          2.732545e-03  1.228741e-01
orbit22          1.136609e-03  1.207292e-01
orbit23          9.048768e-06  7.776852e-02
orbit24          8.320348e-04  1.929415e-01
orbit25          1.293475e-03  1.724717e-02
orbit26          4.155288e-04  1.035308e-01
orbit27          8.007935e-04  1.521496e-01
orbit28          4.494724e-03  1.540458e-01
orbit29          2.373778e-04  3.950948e-02
orbit30          2.556389e-03  8.879413e-02
orbit31          6.872923e-04  1.983806e-01
orbit32          9.965997e-04  4.953102e-02
orbit33          6.054697e-05  5.694748e-02
orbit34          5.533253e-04  5.105675e-02
orbit35          6.965520e-04  1.278600e-01
orbit36          1.510733e-03  3.163188e-01
orbit37          9.877883e-05  5.534542e-02
orbit38          5.562873e-04  1.559515e-01
orbit39          1.623563e-03  1.051958e-01
orbit40          7.326429e-04  6.792155e-02
orbit41          1.088160e-03  7.745825e-02
orbit42          6.551379e-04  7.294868e-02
orbit43          1.150862e-04  1.166381e-03
orbit44          0.000000e+00  0.000000e+00
orbit45          2.113542e-03  1.918017e-01
orbit46          1.306213e-05  6.204255e-02
orbit47          2.483399e-04  1.656223e-01
orbit48          1.852541e-04  2.108209e-02
orbit49          2.933100e-04  1.349285e-01
orbit50          5.404999e-04  2.464297e-01
orbit51          6.065512e-05  3.627842e-02
orbit52          1.393138e-05  2.451456e-03
orbit53          1.287554e-05  1.333333e-02
orbit54          1.144002e-04  1.912500e-02
orbit55          1.054384e-05  1.933765e-02
orbit56          1.878548e-03  3.107862e-01
orbit57          0.000000e+00  0.000000e+00
orbit58          0.000000e+00  0.000000e+00
orbit59          1.720872e-04  1.877064e-01
orbit60          2.263998e-03  3.996956e-03
orbit61          0.000000e+00  3.903128e-20
orbit62          2.378146e-04  4.781990e-02
orbit63          8.587377e-06  1.809524e-02
orbit64          4.308488e-06  8.411120e-03
orbit65          1.490350e-04  1.571268e-01
orbit66          0.000000e+00  0.000000e+00
orbit67          0.000000e+00  0.000000e+00
orbit68          0.000000e+00  1.039340e-02
orbit69          0.000000e+00  0.000000e+00
orbit70          0.000000e+00  0.000000e+00
orbit71          0.000000e+00  0.000000e+00
orbit72          0.000000e+00  0.000000e+00
AP               0.000000e+00  1.162338e-03
bet              1.227943e-03  1.713240e-01
ecc              1.116439e-05  2.154751e-02
eccrad           7.053036e-05  2.321764e-02
close            3.802411e-04  1.121678e-01
constraint       2.806887e-03  1.885936e-01
coreness         1.785533e-05  2.168234e-01
knn              1.375893e-03  3.095451e-01
hubscore         2.835406e-04  9.192988e-02
pagerank         3.650654e-04  5.414939e-01
trans            0.000000e+00  1.084202e-20
evcent           1.617613e-03  1.944147e-01
first            5.093027e-06  2.974435e-02
upto_second      5.765578e-04  1.620812e-01
upto_third       1.508983e-03  8.212579e-02
upto_fourth      1.017411e-03  1.278114e-01
upto_fifth       8.522825e-04  6.301709e-02
upto_sixth       4.023313e-04  1.113428e-01
second           6.754441e-04  8.380126e-02
third            8.193497e-04  1.105795e-01
fourth           6.477156e-03  2.388838e-01
fifth            6.116281e-04  1.972709e-01
sixth            1.831301e-03  6.432297e-02
ratio1           2.610506e-03  1.131590e-01
ratio2           1.106329e-03  4.028137e-01
ratio3           9.458904e-04  2.418275e-01
ratio4           2.406163e-03  1.570138e-01
ratio5           3.051943e-04  2.462198e-01
ratio6           3.617561e-03  1.643150e-01
selfinter       -5.813052e-06  3.209720e-02
walktrap_vertex  9.473580e-06  1.050122e-01
bigcom1          0.000000e+00  0.000000e+00
bigcom2          0.000000e+00  0.000000e+00
bigcom3         -4.372978e-06  9.642289e-02
bigcom4          2.811937e-05  2.724508e-03
bigcom6          0.000000e+00  1.387779e-19
bigcom8          0.000000e+00  0.000000e+00
bigcom9          0.000000e+00  0.000000e+00
bigcom11         0.000000e+00  0.000000e+00
bigcom13         0.000000e+00  0.000000e+00
bigcom15         0.000000e+00  0.000000e+00
bigcom16         0.000000e+00  0.000000e+00
bigcom21         0.000000e+00  0.000000e+00
bigcom22         0.000000e+00  0.000000e+00
bigcom24         0.000000e+00  0.000000e+00
bigcom26         2.186959e-04  1.414616e-01
bigcom28         0.000000e+00  0.000000e+00
bigcom30         0.000000e+00  0.000000e+00
bigcom31         0.000000e+00  0.000000e+00
bigcom32         0.000000e+00  0.000000e+00
bigcom33         0.000000e+00  0.000000e+00
bigcom34         0.000000e+00  0.000000e+00
bigcom36         0.000000e+00  0.000000e+00
bigcom37         0.000000e+00  0.000000e+00
bigcom38         0.000000e+00  0.000000e+00
bigcom39         0.000000e+00  0.000000e+00
bigcom40         7.774300e-05  1.749877e-02
bigcom43         0.000000e+00  0.000000e+00
bigcom44         0.000000e+00  0.000000e+00
bigcom46         0.000000e+00  0.000000e+00
bigcom47         0.000000e+00  0.000000e+00
bigcom49         0.000000e+00  0.000000e+00
bigcom50         0.000000e+00  0.000000e+00
bigcom51         0.000000e+00  0.000000e+00
bigcom52         0.000000e+00  0.000000e+00
bigcom54         0.000000e+00  0.000000e+00
bigcom56         0.000000e+00  0.000000e+00
bigcom62         0.000000e+00  0.000000e+00
bigcom66         0.000000e+00  0.000000e+00
bigcom68         0.000000e+00  0.000000e+00
bigcom69         0.000000e+00  0.000000e+00
bigcom71         0.000000e+00  0.000000e+00
bigcom72         0.000000e+00  0.000000e+00
bigcom73         0.000000e+00  0.000000e+00
bigcom74         0.000000e+00  0.000000e+00
bigcom75         0.000000e+00  0.000000e+00
bigcom76         0.000000e+00  0.000000e+00
bigcom77         0.000000e+00  0.000000e+00
bigcom79         0.000000e+00  0.000000e+00
bigcom80         0.000000e+00  0.000000e+00
bigcom82         0.000000e+00  0.000000e+00
bigcom83         0.000000e+00  0.000000e+00
bigcom84         0.000000e+00  0.000000e+00
bigcom85         0.000000e+00  0.000000e+00
bigcom87         0.000000e+00  0.000000e+00
bigcom89         0.000000e+00  0.000000e+00
bigcom91         0.000000e+00  0.000000e+00
bigcom92         0.000000e+00  0.000000e+00
bigcom93         0.000000e+00  0.000000e+00
bigcom96         0.000000e+00  0.000000e+00
bigcom97         0.000000e+00  0.000000e+00
bigcom98         0.000000e+00  0.000000e+00
bigcom99         0.000000e+00  0.000000e+00
bigcom101        0.000000e+00  0.000000e+00
bigcom104        0.000000e+00  0.000000e+00
bigcom106        0.000000e+00  0.000000e+00
bigcom109        0.000000e+00  0.000000e+00
bigcom113        0.000000e+00  0.000000e+00
bigcom116        0.000000e+00  0.000000e+00
bigcom120        0.000000e+00  6.938894e-20
bigcom123        0.000000e+00  0.000000e+00
bigcom126        0.000000e+00  0.000000e+00
bigcom127        0.000000e+00  0.000000e+00
bigcom137        0.000000e+00  1.387779e-19
bigcom139        0.000000e+00  6.938894e-20
bigcom140        0.000000e+00  0.000000e+00
bigcom143        0.000000e+00  0.000000e+00
bigcom145        0.000000e+00  0.000000e+00
bigcom146        0.000000e+00  0.000000e+00
bigcom147        0.000000e+00  0.000000e+00
bigcom149        0.000000e+00  0.000000e+00
bigcom153        0.000000e+00  0.000000e+00
bigcom154        0.000000e+00  0.000000e+00
bigcom156        0.000000e+00  0.000000e+00
bigcom157        0.000000e+00  0.000000e+00
bigcom158        0.000000e+00  0.000000e+00
bigcom160        0.000000e+00  0.000000e+00
bigcom161        0.000000e+00  0.000000e+00
bigcom162        0.000000e+00  0.000000e+00
bigcom164        0.000000e+00  0.000000e+00
bigcom166        0.000000e+00  0.000000e+00
bigcom167        0.000000e+00  0.000000e+00
bigcom171        0.000000e+00  1.387779e-19
bigcom173        0.000000e+00  0.000000e+00
bigcom175        0.000000e+00  0.000000e+00
bigcom176        0.000000e+00  0.000000e+00
bigcom177        0.000000e+00  0.000000e+00
bigcom178        0.000000e+00  0.000000e+00
bigcom180        0.000000e+00  0.000000e+00
bigcom181        0.000000e+00  0.000000e+00
bigcom184        0.000000e+00  0.000000e+00
bigcom186        0.000000e+00  0.000000e+00
bigcom187        0.000000e+00  0.000000e+00
bigcom189        0.000000e+00  0.000000e+00
bigcom194       -1.075912e-05  3.726599e-01
bigcom195        0.000000e+00  0.000000e+00
bigcom196        0.000000e+00  1.387779e-19
bigcom204        0.000000e+00  0.000000e+00
bigcom205        0.000000e+00  0.000000e+00
bigcom212        0.000000e+00  0.000000e+00
bigcom214        0.000000e+00  0.000000e+00
bigcom222        0.000000e+00  6.938894e-20
bigcom223        0.000000e+00  0.000000e+00
bigcom226        0.000000e+00  0.000000e+00
bigcom227        0.000000e+00  0.000000e+00
bigcom229        0.000000e+00  0.000000e+00
bigcom233        0.000000e+00  0.000000e+00
bigcom236        0.000000e+00  0.000000e+00
bigcom237        0.000000e+00  0.000000e+00
bigcom246        0.000000e+00  0.000000e+00
bigcom248        0.000000e+00  0.000000e+00
bigcom249        0.000000e+00  0.000000e+00
bigcom250        0.000000e+00  0.000000e+00
bigcom254        0.000000e+00  6.938894e-20
bigcom266        0.000000e+00  0.000000e+00
bigcom269        0.000000e+00  0.000000e+00
bigcom272        0.000000e+00  0.000000e+00
bigcom274       -2.997184e-05  4.368869e-02
bigcom281        0.000000e+00  0.000000e+00
bigcom291        0.000000e+00  0.000000e+00
bigcom292        0.000000e+00  0.000000e+00
bigcom295        0.000000e+00  0.000000e+00
bigcom299        1.699199e-06  6.350358e-01
bigcom301        0.000000e+00  0.000000e+00
bigcom306        0.000000e+00  1.387779e-19
bigcom309        0.000000e+00  0.000000e+00
bigcom314        0.000000e+00  0.000000e+00
bigcom321        0.000000e+00  0.000000e+00
bigcom341        0.000000e+00  0.000000e+00
bigcom350        0.000000e+00  0.000000e+00
bigcom353        0.000000e+00  0.000000e+00
bigcom359        0.000000e+00  0.000000e+00
bigcom363        0.000000e+00  0.000000e+00
bigcom365        0.000000e+00  0.000000e+00
bigcom385        0.000000e+00  0.000000e+00
bigcom386        0.000000e+00  0.000000e+00
bigcom408        0.000000e+00  0.000000e+00
bigcom412        0.000000e+00  0.000000e+00
bigcom480        0.000000e+00  0.000000e+00
spin_vertex      6.034294e-04  1.987236e-01
membership_s1    2.103807e-05  1.894260e-02
membership_s3    0.000000e+00  0.000000e+00
membership_s4    7.939867e-05  4.550853e-02
membership_s5    1.913115e-05  7.177336e-04
membership_s6    2.276931e-04  2.643994e-02
membership_s7    2.211184e-05  3.226674e-02
membership_s8    0.000000e+00  0.000000e+00
membership_s9    0.000000e+00  0.000000e+00
membership_s11   0.000000e+00  0.000000e+00
membership_s12   0.000000e+00  0.000000e+00
membership_s14   0.000000e+00  0.000000e+00
membership_s15   0.000000e+00  2.168404e-21
membership_s16   0.000000e+00  0.000000e+00
membership_s17   0.000000e+00  0.000000e+00
membership_s18   0.000000e+00  1.272934e-03
membership_s20   0.000000e+00  0.000000e+00
membership_s21  -1.040190e-05  2.387753e-01
membership_s22   0.000000e+00  0.000000e+00
membership_s24   0.000000e+00  0.000000e+00
membership_s25   0.000000e+00  0.000000e+00
membership_s26   0.000000e+00  0.000000e+00
membership_s27  -7.480025e-06  5.192069e-02
membership_s28   0.000000e+00  0.000000e+00
membership_s30   6.350585e-06  3.859954e-03
membership_s31   1.211902e-05  4.884130e-02
membership_s32  -3.307800e-06  1.382464e-03
membership_s33   0.000000e+00  0.000000e+00
membership_s36   8.598452e-06  1.388889e-02
membership_s37   0.000000e+00  0.000000e+00
V1               6.249791e-04  4.317520e-01
V2               1.751754e-03  4.031043e-01
pdi              0.000000e+00  9.230769e-04
adhesion         2.133766e-03  4.288942e-01
cohesion         1.774317e-03  4.063868e-01
inner            1.166826e-03  4.860233e-01
outer            4.016469e-04  3.287327e-01
ioratio          1.754782e-03  2.794615e-01
comsize          2.676990e-04  2.399573e-01
[1] "Dataset: low_TnotC Model GLM, run: 4 of 10 2015-06-17 23:07:23"
[1] "glmnet variable coefficients"
                         [,1]          [,2]
(Intercept)     -5.519218e+00 -6.354523e+00
graph0           1.021696e-39  8.207877e-03
graph1          -5.565974e-43  7.250471e-07
graph2           9.081378e-40 -1.365692e-02
graph3           2.642310e-44 -1.178980e-07
graph4          -9.374865e-46 -1.994830e-09
graph5           4.989004e-41  8.637030e-04
graph6           4.180695e-45  4.272232e-07
graph7           4.567242e-41 -3.790052e-04
graph8           2.418377e-39 -3.671020e-02
graph9           6.466517e-46  1.384466e-08
graph10         -2.590859e-47 -1.099599e-10
graph11         -1.400116e-48  2.895820e-13
graph12          1.479697e-47 -2.647263e-08
graph13          2.273368e-44 -6.250684e-07
graph14         -2.294097e-46 -2.830574e-10
graph15          2.949826e-43 -7.249224e-05
graph16         -2.991163e-45 -1.695908e-08
graph17          2.943044e-45  1.071053e-07
graph18          3.703713e-43  6.774968e-06
graph19          1.214220e-43 -2.150407e-06
graph20          5.472292e-43 -3.235678e-05
graph21          1.776870e-42 -3.944500e-05
graph22          8.713055e-43 -8.469280e-06
graph23          1.118092e-42  2.203913e-05
graph24          8.024251e-42  7.152619e-05
graph25          5.796763e-41 -4.154436e-05
graph26          5.684723e-41  9.737942e-04
graph27          6.734302e-40  3.607060e-03
graph28          1.377839e-40 -1.385262e-03
graph29         -3.365567e-39 -2.189407e-01
orbit0           1.021696e-39  8.194572e-03
orbit1          -5.666073e-43  5.463050e-07
orbit2           5.310844e-40  9.445872e-03
orbit3           9.081378e-40 -1.372270e-02
orbit4           2.680992e-44 -3.640123e-07
orbit5           3.109577e-43  1.548496e-05
orbit6          -9.374937e-46 -2.056017e-09
orbit7           5.389608e-40  5.957538e-03
orbit8           4.989004e-41  8.615597e-04
orbit9          -5.120603e-44 -3.617352e-08
orbit10          3.044665e-43  3.429046e-06
orbit11          4.962421e-40 -4.376005e-03
orbit12          4.496429e-41 -4.088967e-04
orbit13          4.249546e-39  6.513667e-02
orbit14          2.418377e-39 -3.718253e-02
orbit15          8.808254e-46  2.523387e-08
orbit16          3.887597e-44  4.845649e-07
orbit17         -3.035938e-45 -2.330012e-07
orbit18          9.184299e-46  1.762324e-08
orbit19         -3.619263e-47 -3.474685e-10
orbit20          1.620210e-47  1.818318e-08
orbit21          2.352891e-43 -1.230393e-05
orbit22         -1.400116e-48  1.847986e-13
orbit23          6.835467e-40 -2.893678e-02
orbit24         -3.489489e-46 -9.544695e-08
orbit25          2.310313e-45  3.576353e-07
orbit26          5.061150e-43  2.360412e-05
orbit27          2.871928e-44 -8.073596e-07
orbit28          2.559935e-43  6.724403e-06
orbit29          5.544817e-44 -2.274109e-06
orbit30         -1.004855e-42 -5.063478e-05
orbit31         -2.799814e-46 -1.602480e-09
orbit32         -1.957098e-46  2.433005e-08
orbit33          8.199838e-40 -4.254877e-03
orbit34          2.949826e-43 -7.243233e-05
orbit35         -6.339949e-45  2.614865e-08
orbit36          1.339902e-42  4.718825e-05
orbit37         -4.453766e-45 -4.039761e-07
orbit38          3.220642e-41  1.052050e-03
orbit39         -1.644868e-45  4.027260e-07
orbit40          9.377575e-45 -8.934475e-08
orbit41          4.668892e-43 -1.131673e-04
orbit42          4.103383e-39  1.006939e-01
orbit43          3.704240e-43  6.513395e-06
orbit44         -2.406699e-39 -1.276450e-01
orbit45          8.342563e-44 -1.356585e-06
orbit46          1.230992e-42 -2.238224e-05
orbit47          5.259406e-41  1.314206e-03
orbit48          3.698073e-43 -1.102861e-04
orbit49          5.297734e-43 -3.290824e-05
orbit50          1.973926e-40 -3.695917e-04
orbit51          3.642004e-42  4.862890e-06
orbit52          1.377837e-42 -1.152064e-04
orbit53         -1.884517e-42 -1.990016e-03
orbit54          8.710859e-43 -8.552923e-06
orbit55          2.645644e-38  4.287645e-01
orbit56          1.076137e-42  2.223544e-05
orbit57          7.100143e-42  5.029093e-05
orbit58         -2.194761e-39 -1.924387e-01
orbit59          8.390359e-42  8.214933e-05
orbit60          8.445756e-41 -1.301302e-03
orbit61         -3.017122e-39 -1.996818e-01
orbit62          6.645336e-41  1.009991e-04
orbit63          5.912511e-41 -6.133949e-03
orbit64          2.823629e-40  6.231750e-05
orbit65          7.078183e-41  1.251054e-03
orbit66          1.030060e-40  1.164392e-03
orbit67          1.962454e-38  2.398249e-01
orbit68          6.744265e-40  3.597427e-03
orbit69         -4.039112e-39 -3.091332e-01
orbit70          1.339248e-40 -1.501182e-03
orbit71          1.038320e-38  1.705521e-01
orbit72         -3.365567e-39 -2.188431e-01
AP              -4.162275e-39 -1.872043e-01
bet             -1.973766e-43 -8.685110e-06
ecc             -1.428271e-41  5.403641e-03
eccrad          -8.569628e-41  3.241074e-02
close            1.554415e-39 -2.840277e-01
constraint      -2.398997e-39  1.085816e-01
coreness         9.835349e-40  1.807805e-02
knn             -2.162040e-42 -4.254259e-05
hubscore        -9.228292e-39 -5.423408e-01
pagerank        -9.710822e-39 -4.560189e-01
trans           -2.572011e-39 -2.140532e-01
evcent          -9.918133e-39 -5.990582e-01
first            1.021696e-39  8.151673e-03
upto_second     -7.135764e-43 -5.108805e-07
upto_third       5.467399e-45 -5.214854e-06
upto_fourth      1.659012e-43  1.412554e-06
upto_fifth       4.865113e-43  8.038669e-06
upto_sixth       8.371426e-43  2.413061e-05
second          -7.181370e-43 -5.176614e-07
third            6.677427e-44 -7.689459e-06
fourth           2.420543e-43  1.355461e-05
fifth           -1.582869e-43 -4.352348e-07
sixth           -6.191527e-43 -8.329528e-06
ratio1          -2.222276e-42 -4.194061e-05
ratio2           5.092708e-41  8.722598e-04
ratio3          -8.795736e-42 -2.377287e-04
ratio4          -7.491418e-42 -2.130647e-04
ratio5          -4.871470e-42 -5.968500e-05
ratio6          -6.016573e-43 -2.237127e-06
selfinter       -6.397434e-40 -3.591097e-02
walktrap_vertex  2.721022e-39  3.760143e-02
bigcom1          6.792650e-40  6.189964e-02
bigcom2         -4.038466e-39 -2.291851e-01
bigcom3          5.412851e-39  1.769373e-01
bigcom4          9.119694e-40  5.254853e-02
bigcom6         -4.034594e-39 -2.473352e-01
bigcom8         -4.096776e-39 -2.178354e-01
bigcom9         -4.051424e-39 -4.636321e-01
bigcom11        -4.039758e-39 -2.224855e-01
bigcom13        -4.044934e-39 -2.376453e-01
bigcom15        -4.044287e-39 -2.092219e-01
bigcom16        -4.037174e-39 -2.335598e-01
bigcom21        -4.063158e-39 -1.951598e-01
bigcom22        -4.087492e-39 -2.270460e-01
bigcom24        -4.035884e-39 -2.001741e-01
bigcom26         3.496192e-38  8.892058e-01
bigcom28         6.701013e-39 -4.024400e-02
bigcom30        -4.058587e-39 -2.615990e-01
bigcom31        -4.034594e-39 -1.782446e-01
bigcom32        -4.039758e-39 -2.154159e-01
bigcom33        -4.035239e-39 -2.568566e-01
bigcom34        -4.036529e-39 -2.468335e-01
bigcom36        -4.039112e-39 -2.284229e-01
bigcom37        -4.034594e-39 -1.492615e-01
bigcom38        -4.041697e-39 -3.006749e-01
bigcom39        -4.041051e-39 -2.428376e-01
bigcom40         1.964097e-39  5.631445e-02
bigcom43        -4.037174e-39 -2.280450e-01
bigcom44        -4.080886e-39 -2.776975e-01
bigcom46        -4.039758e-39 -2.368631e-01
bigcom47        -4.038466e-39 -3.452453e-01
bigcom49        -4.038466e-39 -2.506182e-01
bigcom50        -4.039112e-39 -2.328949e-01
bigcom51        -4.035884e-39 -2.669621e-01
bigcom52        -4.035239e-39 -2.031233e-01
bigcom54        -4.035884e-39 -2.802492e-01
bigcom56        -4.036529e-39 -2.360772e-01
bigcom62        -4.035239e-39 -2.337945e-01
bigcom66        -4.035884e-39 -2.513826e-01
bigcom68        -4.035239e-39 -2.941455e-01
bigcom69        -4.038466e-39 -2.783165e-01
bigcom71        -4.042992e-39 -2.598524e-01
bigcom72        -4.037174e-39 -2.366472e-01
bigcom73        -4.035884e-39 -2.603795e-01
bigcom74        -4.036529e-39 -2.736392e-01
bigcom75        -4.034594e-39 -2.476832e-01
bigcom76        -4.036529e-39 -3.081866e-01
bigcom77        -4.035239e-39 -1.473816e-01
bigcom79        -4.035884e-39 -2.378397e-01
bigcom80        -4.035239e-39 -2.689628e-01
bigcom82        -4.036529e-39 -2.248287e-01
bigcom83        -4.033950e-39 -1.550789e-01
bigcom84        -4.035239e-39 -2.316709e-01
bigcom85        -4.037174e-39 -3.268020e-01
bigcom87        -4.037174e-39 -2.441715e-01
bigcom89        -4.035884e-39 -2.820219e-01
bigcom91        -4.035239e-39 -1.294644e-01
bigcom92        -4.041051e-39 -3.197228e-01
bigcom93        -4.035884e-39 -1.997502e-01
bigcom96        -4.034594e-39 -1.416758e-01
bigcom97        -4.038466e-39 -2.387669e-01
bigcom98        -4.036529e-39 -2.470800e-01
bigcom99        -4.035884e-39 -3.266318e-01
bigcom101       -4.037820e-39 -1.848790e-01
bigcom104       -4.040404e-39 -2.224020e-01
bigcom106       -4.037174e-39 -2.740234e-01
bigcom109       -4.036529e-39 -2.462529e-01
bigcom113       -4.037820e-39 -1.226214e-01
bigcom116       -4.042992e-39 -2.516041e-01
bigcom120       -4.034594e-39 -2.257248e-01
bigcom123       -4.035239e-39 -2.004632e-01
bigcom126       -4.035239e-39 -1.852245e-01
bigcom127       -4.034594e-39 -1.631136e-01
bigcom137       -4.035239e-39 -2.168249e-01
bigcom139       -4.035239e-39 -2.448064e-01
bigcom140       -4.034594e-39 -2.689724e-01
bigcom143       -4.035884e-39 -2.549440e-01
bigcom145       -4.035884e-39 -2.211126e-01
bigcom146       -4.035884e-39 -2.641605e-01
bigcom147       -4.036529e-39 -2.472663e-01
bigcom149       -4.033950e-39 -2.991941e-01
bigcom153       -4.036529e-39 -2.506533e-01
bigcom154       -4.039758e-39 -2.095268e-01
bigcom156       -4.034594e-39 -3.144766e-01
bigcom157       -4.035239e-39 -1.823149e-01
bigcom158       -4.034594e-39 -2.044301e-01
bigcom160       -4.035239e-39 -2.550406e-01
bigcom161       -4.034594e-39 -2.172976e-01
bigcom162       -4.035239e-39 -2.214119e-01
bigcom164       -4.035884e-39 -2.636824e-01
bigcom166       -4.037820e-39 -2.475781e-01
bigcom167       -4.040404e-39 -2.623826e-01
bigcom171       -4.033950e-39 -1.872919e-01
bigcom173       -4.035884e-39 -2.731151e-01
bigcom175       -4.034594e-39 -1.684815e-01
bigcom176       -4.035239e-39 -2.078717e-01
bigcom177       -4.035239e-39 -1.781166e-01
bigcom178       -4.035884e-39 -1.944820e-01
bigcom180       -4.034594e-39 -1.535610e-01
bigcom181       -4.035884e-39 -1.708331e-01
bigcom184       -4.035239e-39 -2.670179e-01
bigcom186       -4.034594e-39 -1.876539e-01
bigcom187       -4.035239e-39 -2.901142e-01
bigcom189       -4.037174e-39 -3.401910e-01
bigcom194        1.981451e-37  2.207130e+00
bigcom195       -4.035239e-39 -2.216350e-01
bigcom196       -4.034594e-39 -2.830276e-01
bigcom204       -4.038466e-39 -2.122328e-01
bigcom205       -4.035884e-39 -2.917276e-01
bigcom212       -4.035884e-39 -2.399556e-01
bigcom214       -4.035884e-39 -2.280333e-01
bigcom222       -4.034594e-39 -2.529084e-01
bigcom223        0.000000e+00  0.000000e+00
bigcom226       -4.035239e-39 -2.127802e-01
bigcom227       -4.035239e-39 -2.687542e-01
bigcom229       -4.035239e-39 -2.883362e-01
bigcom233       -4.034594e-39 -4.660624e-01
bigcom236       -4.035239e-39 -2.635217e-01
bigcom237       -4.033950e-39 -1.076183e-01
bigcom246       -4.035884e-39 -2.011690e-01
bigcom248       -4.037820e-39 -1.730455e-01
bigcom249       -4.034594e-39 -2.031375e-01
bigcom250       -4.035239e-39 -2.474402e-01
bigcom254       -4.036529e-39 -2.429609e-01
bigcom266       -4.034594e-39 -2.418392e-01
bigcom269       -4.037820e-39 -2.223455e-01
bigcom272       -4.035884e-39 -2.349481e-01
bigcom274        5.924942e-38  9.762380e-01
bigcom281       -4.034594e-39 -2.462436e-01
bigcom291        0.000000e+00  0.000000e+00
bigcom292       -4.035239e-39 -2.154349e-01
bigcom295       -4.033950e-39 -2.896626e-01
bigcom299        3.328265e-37  2.804711e+00
bigcom301       -4.035884e-39 -2.869733e-01
bigcom306       -4.035239e-39 -2.329908e-01
bigcom309       -4.037820e-39 -2.004470e-01
bigcom314       -4.034594e-39 -7.678845e-02
bigcom321       -4.039758e-39 -2.167726e-01
bigcom341       -4.034594e-39 -2.420081e-01
bigcom350       -4.034594e-39 -1.793882e-01
bigcom353       -4.035239e-39 -1.629771e-01
bigcom359       -4.035239e-39 -2.053998e-01
bigcom363       -4.035884e-39 -1.469795e-01
bigcom365       -4.034594e-39 -2.446867e-01
bigcom385       -4.035884e-39 -1.850616e-01
bigcom386       -4.034594e-39 -2.204741e-01
bigcom408       -4.038466e-39 -3.482283e-01
bigcom412       -4.035884e-39 -2.134697e-01
bigcom480       -4.035884e-39 -2.471741e-01
spin_vertex     -2.730597e-39 -1.347600e-01
membership_s1    2.180267e-40  2.810655e-02
membership_s3   -4.044934e-39 -1.883460e-01
membership_s4    1.869395e-39  9.711926e-02
membership_s5   -1.921430e-39 -2.446747e-02
membership_s6    1.280631e-39  1.305541e-01
membership_s7    2.054538e-39  5.174002e-02
membership_s8   -4.039758e-39 -2.324794e-01
membership_s9   -4.043639e-39 -1.950319e-01
membership_s11  -4.039112e-39 -1.404879e-01
membership_s12  -4.038466e-39 -2.247876e-01
membership_s14  -4.037174e-39 -1.718101e-01
membership_s15  -4.107437e-39 -2.418511e-01
membership_s16  -4.039758e-39 -1.958914e-01
membership_s17  -4.037820e-39 -1.955922e-01
membership_s18   1.805809e-38  1.844751e-01
membership_s20  -4.036529e-39 -1.986549e-01
membership_s21   3.815934e-39  2.533487e-01
membership_s22  -4.043639e-39 -2.239771e-01
membership_s24  -4.046231e-39 -1.934245e-01
membership_s25  -4.039758e-39 -2.351127e-01
membership_s26  -4.041697e-39 -1.312798e-01
membership_s27   9.821738e-40  5.281612e-02
membership_s28  -4.042344e-39 -1.886925e-01
membership_s30  -1.464238e-40 -1.228176e-01
membership_s31  -1.160740e-39 -1.806182e-02
membership_s32  -1.344273e-39  3.638519e-03
membership_s33  -4.037174e-39 -1.514488e-01
membership_s36  -1.843746e-39 -9.364425e-02
membership_s37  -4.073645e-39 -2.100022e-01
V1               3.326180e-39  5.528304e-02
V2               5.921034e-39  2.687224e-01
pdi             -1.726373e-35 -6.793755e+02
adhesion        -1.468037e-44 -6.837519e-07
cohesion         2.856202e-44  1.236262e-06
inner            4.869799e-45 -1.730299e-06
outer           -9.342399e-45 -2.468339e-06
ioratio          7.023286e-39  2.516565e-01
comsize          1.411443e-43  1.373466e-05
[1] "Dataset: low_TnotC Model GBM, run: 5 of 10 2015-06-17 23:08:35"
Iter   TrainDeviance   ValidDeviance   StepSize   Improve
     1        0.0562            -nan     0.0100   -0.0000
     2        0.0548            -nan     0.0100   -0.0000
     3        0.0538            -nan     0.0100   -0.0000
     4        0.0530            -nan     0.0100   -0.0001
     5        0.0522            -nan     0.0100   -0.0000
     6        0.0515            -nan     0.0100   -0.0000
     7        0.0508            -nan     0.0100    0.0000
     8        0.0500            -nan     0.0100   -0.0000
     9        0.0489            -nan     0.0100   -0.0001
    10        0.0480            -nan     0.0100   -0.0000
    20        0.0424            -nan     0.0100    0.0000
    40        0.0351            -nan     0.0100   -0.0000
    44        0.0342            -nan     0.0100   -0.0000

[1] "GBM variable coefficients"
                            var    rel.inf
ratio2                   ratio2 7.16147314
pagerank               pagerank 5.86194601
comsize                 comsize 4.53214872
orbit50                 orbit50 3.96815398
V1                           V1 3.79299079
V2                           V2 3.67620802
graph26                 graph26 3.65130279
graph23                 graph23 3.62417825
orbit4                   orbit4 3.47374474
bet                         bet 3.33361058
fourth                   fourth 3.02374331
orbit18                 orbit18 2.68487020
ioratio                 ioratio 2.29113086
orbit36                 orbit36 2.21194895
inner                     inner 1.97174686
bigcom26               bigcom26 1.84667984
third                     third 1.74964351
outer                     outer 1.65499600
ratio4                   ratio4 1.63579876
upto_second         upto_second 1.62214945
orbit55                 orbit55 1.57799264
walktrap_vertex walktrap_vertex 1.55744279
adhesion               adhesion 1.52759331
ratio5                   ratio5 1.40974756
cohesion               cohesion 1.36636886
ratio6                   ratio6 1.14929192
ecc                         ecc 1.06635015
orbit56                 orbit56 1.05718965
orbit42                 orbit42 1.01702992
graph19                 graph19 0.96898589
knn                         knn 0.93642284
orbit17                 orbit17 0.89827040
orbit65                 orbit65 0.89585681
graph6                   graph6 0.88712423
spin_vertex         spin_vertex 0.86550336
membership_s6     membership_s6 0.84909329
bigcom4                 bigcom4 0.80284568
graph17                 graph17 0.78925085
graph16                 graph16 0.78321009
orbit47                 orbit47 0.72822880
graph25                 graph25 0.72700139
orbit45                 orbit45 0.70912716
sixth                     sixth 0.69972458
graph1                   graph1 0.64812072
graph9                   graph9 0.61320908
orbit28                 orbit28 0.58474984
orbit16                 orbit16 0.55687480
close                     close 0.53907969
orbit30                 orbit30 0.53135615
graph12                 graph12 0.51867715
graph10                 graph10 0.51718955
graph11                 graph11 0.51368205
orbit38                 orbit38 0.51085128
orbit62                 orbit62 0.47030821
orbit24                 orbit24 0.42715455
graph21                 graph21 0.41843086
orbit37                 orbit37 0.41453217
bigcom274             bigcom274 0.36980057
orbit23                 orbit23 0.34639105
orbit20                 orbit20 0.34455608
graph7                   graph7 0.34134120
orbit25                 orbit25 0.33791364
upto_fourth         upto_fourth 0.31128793
orbit41                 orbit41 0.30522154
orbit21                 orbit21 0.29955968
orbit39                 orbit39 0.23382484
orbit19                 orbit19 0.23206485
orbit31                 orbit31 0.22866270
orbit26                 orbit26 0.20466752
ratio3                   ratio3 0.20319149
orbit9                   orbit9 0.19756502
ratio1                   ratio1 0.18118084
membership_s4     membership_s4 0.14145870
orbit64                 orbit64 0.13503282
upto_sixth           upto_sixth 0.13201930
orbit1                   orbit1 0.12905847
constraint           constraint 0.11533179
orbit27                 orbit27 0.11244497
orbit10                 orbit10 0.09848062
graph15                 graph15 0.09525995
graph5                   graph5 0.09305763
membership_s21   membership_s21 0.08595979
graph3                   graph3 0.08440473
graph4                   graph4 0.07573223
membership_s7     membership_s7 0.06142422
selfinter             selfinter 0.05719726
membership_s30   membership_s30 0.05616451
membership_s27   membership_s27 0.03274473
upto_third           upto_third 0.03178482
graph14                 graph14 0.01305490
membership_s5     membership_s5 0.00982657
graph0                   graph0 0.00000000
graph2                   graph2 0.00000000
graph8                   graph8 0.00000000
graph13                 graph13 0.00000000
graph18                 graph18 0.00000000
graph20                 graph20 0.00000000
graph22                 graph22 0.00000000
graph24                 graph24 0.00000000
graph27                 graph27 0.00000000
graph28                 graph28 0.00000000
graph29                 graph29 0.00000000
orbit0                   orbit0 0.00000000
orbit2                   orbit2 0.00000000
orbit3                   orbit3 0.00000000
orbit5                   orbit5 0.00000000
orbit6                   orbit6 0.00000000
orbit7                   orbit7 0.00000000
orbit8                   orbit8 0.00000000
orbit11                 orbit11 0.00000000
orbit12                 orbit12 0.00000000
orbit13                 orbit13 0.00000000
orbit14                 orbit14 0.00000000
orbit15                 orbit15 0.00000000
orbit22                 orbit22 0.00000000
orbit29                 orbit29 0.00000000
orbit32                 orbit32 0.00000000
orbit33                 orbit33 0.00000000
orbit34                 orbit34 0.00000000
orbit35                 orbit35 0.00000000
orbit40                 orbit40 0.00000000
orbit43                 orbit43 0.00000000
orbit44                 orbit44 0.00000000
orbit46                 orbit46 0.00000000
orbit48                 orbit48 0.00000000
orbit49                 orbit49 0.00000000
orbit51                 orbit51 0.00000000
orbit52                 orbit52 0.00000000
orbit53                 orbit53 0.00000000
orbit54                 orbit54 0.00000000
orbit57                 orbit57 0.00000000
orbit58                 orbit58 0.00000000
orbit59                 orbit59 0.00000000
orbit60                 orbit60 0.00000000
orbit61                 orbit61 0.00000000
orbit63                 orbit63 0.00000000
orbit66                 orbit66 0.00000000
orbit67                 orbit67 0.00000000
orbit68                 orbit68 0.00000000
orbit69                 orbit69 0.00000000
orbit70                 orbit70 0.00000000
orbit71                 orbit71 0.00000000
orbit72                 orbit72 0.00000000
AP                           AP 0.00000000
eccrad                   eccrad 0.00000000
coreness               coreness 0.00000000
hubscore               hubscore 0.00000000
trans                     trans 0.00000000
evcent                   evcent 0.00000000
first                     first 0.00000000
upto_fifth           upto_fifth 0.00000000
second                   second 0.00000000
fifth                     fifth 0.00000000
bigcom1                 bigcom1 0.00000000
bigcom2                 bigcom2 0.00000000
bigcom3                 bigcom3 0.00000000
bigcom6                 bigcom6 0.00000000
bigcom8                 bigcom8 0.00000000
bigcom9                 bigcom9 0.00000000
bigcom11               bigcom11 0.00000000
bigcom13               bigcom13 0.00000000
bigcom15               bigcom15 0.00000000
bigcom16               bigcom16 0.00000000
bigcom21               bigcom21 0.00000000
bigcom22               bigcom22 0.00000000
bigcom24               bigcom24 0.00000000
bigcom28               bigcom28 0.00000000
bigcom30               bigcom30 0.00000000
bigcom31               bigcom31 0.00000000
bigcom32               bigcom32 0.00000000
bigcom33               bigcom33 0.00000000
bigcom34               bigcom34 0.00000000
bigcom36               bigcom36 0.00000000
bigcom37               bigcom37 0.00000000
bigcom38               bigcom38 0.00000000
bigcom39               bigcom39 0.00000000
bigcom40               bigcom40 0.00000000
bigcom43               bigcom43 0.00000000
bigcom44               bigcom44 0.00000000
bigcom46               bigcom46 0.00000000
bigcom47               bigcom47 0.00000000
bigcom49               bigcom49 0.00000000
bigcom50               bigcom50 0.00000000
bigcom51               bigcom51 0.00000000
bigcom52               bigcom52 0.00000000
bigcom54               bigcom54 0.00000000
bigcom56               bigcom56 0.00000000
bigcom62               bigcom62 0.00000000
bigcom66               bigcom66 0.00000000
bigcom68               bigcom68 0.00000000
bigcom69               bigcom69 0.00000000
bigcom71               bigcom71 0.00000000
bigcom72               bigcom72 0.00000000
bigcom73               bigcom73 0.00000000
bigcom74               bigcom74 0.00000000
bigcom75               bigcom75 0.00000000
bigcom76               bigcom76 0.00000000
bigcom77               bigcom77 0.00000000
bigcom79               bigcom79 0.00000000
bigcom80               bigcom80 0.00000000
bigcom82               bigcom82 0.00000000
bigcom83               bigcom83 0.00000000
bigcom84               bigcom84 0.00000000
bigcom85               bigcom85 0.00000000
bigcom87               bigcom87 0.00000000
bigcom89               bigcom89 0.00000000
bigcom91               bigcom91 0.00000000
bigcom92               bigcom92 0.00000000
bigcom93               bigcom93 0.00000000
bigcom96               bigcom96 0.00000000
bigcom97               bigcom97 0.00000000
bigcom98               bigcom98 0.00000000
bigcom99               bigcom99 0.00000000
bigcom101             bigcom101 0.00000000
bigcom104             bigcom104 0.00000000
bigcom106             bigcom106 0.00000000
bigcom109             bigcom109 0.00000000
bigcom113             bigcom113 0.00000000
bigcom116             bigcom116 0.00000000
bigcom120             bigcom120 0.00000000
bigcom123             bigcom123 0.00000000
bigcom126             bigcom126 0.00000000
bigcom127             bigcom127 0.00000000
bigcom137             bigcom137 0.00000000
bigcom139             bigcom139 0.00000000
bigcom140             bigcom140 0.00000000
bigcom143             bigcom143 0.00000000
bigcom145             bigcom145 0.00000000
bigcom146             bigcom146 0.00000000
bigcom147             bigcom147 0.00000000
bigcom149             bigcom149 0.00000000
bigcom153             bigcom153 0.00000000
bigcom154             bigcom154 0.00000000
bigcom156             bigcom156 0.00000000
bigcom157             bigcom157 0.00000000
bigcom158             bigcom158 0.00000000
bigcom160             bigcom160 0.00000000
bigcom161             bigcom161 0.00000000
bigcom162             bigcom162 0.00000000
bigcom164             bigcom164 0.00000000
bigcom166             bigcom166 0.00000000
bigcom167             bigcom167 0.00000000
bigcom171             bigcom171 0.00000000
bigcom173             bigcom173 0.00000000
bigcom175             bigcom175 0.00000000
bigcom176             bigcom176 0.00000000
bigcom177             bigcom177 0.00000000
bigcom178             bigcom178 0.00000000
bigcom180             bigcom180 0.00000000
bigcom181             bigcom181 0.00000000
bigcom184             bigcom184 0.00000000
bigcom186             bigcom186 0.00000000
bigcom187             bigcom187 0.00000000
bigcom189             bigcom189 0.00000000
bigcom194             bigcom194 0.00000000
bigcom195             bigcom195 0.00000000
bigcom196             bigcom196 0.00000000
bigcom204             bigcom204 0.00000000
bigcom205             bigcom205 0.00000000
bigcom212             bigcom212 0.00000000
bigcom214             bigcom214 0.00000000
bigcom222             bigcom222 0.00000000
bigcom223             bigcom223 0.00000000
bigcom226             bigcom226 0.00000000
bigcom227             bigcom227 0.00000000
bigcom229             bigcom229 0.00000000
bigcom233             bigcom233 0.00000000
bigcom236             bigcom236 0.00000000
bigcom237             bigcom237 0.00000000
bigcom246             bigcom246 0.00000000
bigcom248             bigcom248 0.00000000
bigcom249             bigcom249 0.00000000
bigcom250             bigcom250 0.00000000
bigcom254             bigcom254 0.00000000
bigcom266             bigcom266 0.00000000
bigcom269             bigcom269 0.00000000
bigcom272             bigcom272 0.00000000
bigcom281             bigcom281 0.00000000
bigcom291             bigcom291 0.00000000
bigcom292             bigcom292 0.00000000
bigcom295             bigcom295 0.00000000
bigcom299             bigcom299 0.00000000
bigcom301             bigcom301 0.00000000
bigcom306             bigcom306 0.00000000
bigcom309             bigcom309 0.00000000
bigcom314             bigcom314 0.00000000
bigcom321             bigcom321 0.00000000
bigcom341             bigcom341 0.00000000
bigcom350             bigcom350 0.00000000
bigcom353             bigcom353 0.00000000
bigcom359             bigcom359 0.00000000
bigcom363             bigcom363 0.00000000
bigcom365             bigcom365 0.00000000
bigcom385             bigcom385 0.00000000
bigcom386             bigcom386 0.00000000
bigcom408             bigcom408 0.00000000
bigcom412             bigcom412 0.00000000
bigcom480             bigcom480 0.00000000
membership_s1     membership_s1 0.00000000
membership_s3     membership_s3 0.00000000
membership_s8     membership_s8 0.00000000
membership_s9     membership_s9 0.00000000
membership_s11   membership_s11 0.00000000
membership_s12   membership_s12 0.00000000
membership_s14   membership_s14 0.00000000
membership_s15   membership_s15 0.00000000
membership_s16   membership_s16 0.00000000
membership_s17   membership_s17 0.00000000
membership_s18   membership_s18 0.00000000
membership_s20   membership_s20 0.00000000
membership_s22   membership_s22 0.00000000
membership_s24   membership_s24 0.00000000
membership_s25   membership_s25 0.00000000
membership_s26   membership_s26 0.00000000
membership_s28   membership_s28 0.00000000
membership_s31   membership_s31 0.00000000
membership_s32   membership_s32 0.00000000
membership_s33   membership_s33 0.00000000
membership_s36   membership_s36 0.00000000
membership_s37   membership_s37 0.00000000
pdi                         pdi 0.00000000
[1] "Dataset: low_TnotC Model RF, run: 5 of 10 2015-06-17 23:09:00"
     |      Out-of-bag   |
Tree |      MSE  %Var(y) |
   1 |  0.01006   225.53 |
   2 | 0.009133   204.85 |
   3 | 0.008566   192.14 |
   4 | 0.007665   171.91 |
   5 | 0.007598   170.42 |
   6 | 0.007428   166.60 |
   7 | 0.007491   168.02 |
   8 | 0.007309   163.94 |
   9 | 0.006774   151.93 |
  10 | 0.006691   150.07 |
  11 | 0.006362   142.68 |
  12 | 0.006336   142.11 |
  13 | 0.006052   135.73 |
  14 | 0.005949   133.43 |
  15 | 0.005837   130.91 |
  16 | 0.005782   129.70 |
  17 | 0.005698   127.81 |
  18 | 0.005616   125.96 |
  19 | 0.005518   123.77 |
  20 | 0.005523   123.87 |
  21 |  0.00552   123.82 |
  22 | 0.005532   124.08 |
  23 | 0.005543   124.31 |
  24 | 0.005539   124.23 |
  25 | 0.005528   123.99 |
  26 | 0.005531   124.05 |
  27 | 0.005509   123.56 |
  28 | 0.005548   124.45 |
  29 | 0.005567   124.86 |
  30 | 0.005549   124.47 |
  31 | 0.005518   123.77 |
  32 | 0.005507   123.52 |
  33 | 0.005503   123.44 |
  34 | 0.005485   123.01 |
  35 | 0.005509   123.55 |
  36 | 0.005487   123.07 |
  37 | 0.005467   122.62 |
  38 | 0.005472   122.74 |
  39 | 0.005476   122.83 |
  40 | 0.005458   122.41 |
  41 | 0.005451   122.26 |
  42 | 0.005439   122.00 |
  43 | 0.005422   121.61 |
  44 | 0.005419   121.54 |
  45 | 0.005418   121.52 |
  46 | 0.005397   121.05 |
  47 | 0.005404   121.20 |
  48 | 0.005388   120.85 |
  49 | 0.005385   120.77 |
  50 | 0.005385   120.77 |
  51 |  0.00537   120.45 |
  52 | 0.005372   120.49 |
  53 | 0.005343   119.83 |
  54 |  0.00534   119.78 |
  55 |  0.00532   119.31 |
  56 | 0.005318   119.28 |
  57 |  0.00532   119.32 |
  58 | 0.005315   119.20 |
  59 | 0.005312   119.15 |
  60 | 0.005305   118.98 |
  61 | 0.005296   118.78 |
  62 | 0.005306   119.01 |
  63 | 0.005305   119.00 |
  64 | 0.005304   118.97 |
  65 | 0.005291   118.68 |
  66 | 0.005295   118.76 |
  67 |  0.00529   118.65 |
  68 | 0.005292   118.70 |
  69 | 0.005281   118.45 |
  70 | 0.005268   118.16 |
  71 | 0.005259   117.96 |
  72 | 0.005255   117.86 |
  73 | 0.005255   117.86 |
  74 |  0.00527   118.21 |
  75 | 0.005278   118.38 |
  76 | 0.005277   118.37 |
  77 | 0.005271   118.22 |
  78 | 0.005255   117.86 |
  79 | 0.005258   117.93 |
  80 | 0.005258   117.93 |
  81 | 0.005247   117.69 |
  82 | 0.005255   117.87 |
  83 | 0.005251   117.77 |
  84 | 0.005248   117.71 |
  85 | 0.005241   117.56 |
  86 | 0.005248   117.71 |
  87 | 0.005243   117.60 |
  88 |  0.00525   117.76 |
  89 | 0.005239   117.50 |
  90 | 0.005232   117.35 |
  91 | 0.005228   117.26 |
  92 | 0.005232   117.35 |
  93 | 0.005226   117.21 |
  94 | 0.005227   117.24 |
  95 | 0.005223   117.14 |
  96 | 0.005212   116.89 |
  97 | 0.005215   116.96 |
  98 | 0.005208   116.82 |
  99 | 0.005203   116.70 |
 100 | 0.005198   116.58 |
[1] "Random Forest variable coefficients"
                      %IncMSE IncNodePurity
graph5           4.622754e-04  1.485202e-01
graph6           1.595256e-03  1.463360e-01
graph7           4.319654e-06  2.100000e-02
graph8           0.000000e+00  1.818749e-19
graph9           2.308971e-04  4.041936e-02
graph10          4.714821e-04  1.454943e-01
graph11          1.389770e-03  1.515559e-01
graph12          2.486886e-03  2.591080e-01
graph13          1.227696e-03  1.949432e-01
graph14          2.406654e-03  1.191203e-01
graph15          1.171899e-03  1.222176e-01
graph16          2.075145e-03  1.958135e-01
graph17          5.276596e-04  1.950688e-01
graph18          1.363900e-04  7.037180e-03
graph19          2.680429e-03  1.565455e-01
graph20          8.462373e-04  6.188923e-02
graph21          1.753926e-03  2.777673e-01
graph22          0.000000e+00  5.347150e-18
graph23          1.400572e-03  4.159385e-01
graph24          4.424779e-05  3.362369e-01
graph25          7.330940e-04  7.138902e-02
graph26         -2.290384e-06  6.862794e-02
graph27          0.000000e+00  1.986585e-02
graph28          1.290878e-05  8.571429e-03
graph29          0.000000e+00  0.000000e+00
orbit0           8.369817e-06  2.762955e-02
orbit1           6.097691e-04  2.043377e-01
orbit2           1.265443e-04  1.206492e-01
orbit3           1.381962e-05  2.800000e-02
orbit4           4.998083e-04  1.155377e-01
orbit5           1.071798e-03  8.320910e-02
orbit6           6.746423e-04  7.722626e-02
orbit7           1.226727e-05  4.912818e-02
orbit8           6.756393e-04  1.218411e-01
orbit9           1.564115e-03  1.652222e-01
orbit10          2.245707e-04  2.940486e-02
orbit11          1.806130e-04  3.481170e-02
orbit12          3.907946e-05  9.756098e-03
orbit13          1.250438e-04  1.182474e-02
orbit14          0.000000e+00  1.653408e-20
orbit15          2.460472e-03  1.228075e-01
orbit16          5.113906e-03  1.510542e-01
orbit17          2.258526e-03  1.219600e-01
orbit18          4.192779e-03  7.556147e-01
orbit19          1.308511e-03  1.740383e-01
orbit20          1.169914e-03  2.885275e-01
orbit21          5.250021e-03  1.010803e-01
orbit22          4.150804e-03  1.755238e-01
orbit23         -1.319725e-05  1.825758e-02
orbit24          3.051956e-03  2.831521e-01
orbit25          6.037154e-04  2.966731e-02
orbit26          2.606016e-04  7.296326e-02
orbit27          2.967814e-03  1.301617e-01
orbit28          2.214490e-03  8.764990e-02
orbit29          4.156716e-04  5.647611e-02
orbit30          2.534998e-03  3.409781e-02
orbit31          4.245644e-04  8.346169e-02
orbit32          2.703547e-04  3.162761e-02
orbit33          8.690928e-06  1.865128e-02
orbit34          2.011150e-03  9.540988e-02
orbit35          9.260151e-04  5.634187e-02
orbit36          1.708631e-03  2.839527e-01
orbit37          3.865013e-05  1.413837e-01
orbit38          7.327377e-04  6.983921e-02
orbit39          8.285251e-05  4.242274e-02
orbit40          1.594943e-04  1.318681e-02
orbit41          8.320029e-04  7.276718e-03
orbit42          4.570010e-04  7.618512e-02
orbit43         -4.397537e-06  8.888889e-03
orbit44          0.000000e+00  4.065758e-21
orbit45          3.361537e-03  1.629760e-01
orbit46          1.892675e-04  2.909704e-02
orbit47          2.980910e-05  1.489752e-01
orbit48          1.785714e-04  4.219308e-05
orbit49          4.108266e-04  7.216514e-02
orbit50          6.410646e-04  2.558178e-01
orbit51          3.483726e-05  5.314536e-02
orbit52          3.740708e-04  2.979242e-02
orbit53          4.376368e-06  8.333333e-03
orbit54          0.000000e+00  8.390641e-18
orbit55         -1.571221e-05  6.917582e-03
orbit56          2.865457e-03  2.170517e-01
orbit57          0.000000e+00  1.843144e-20
orbit58          4.387889e-06  8.888889e-03
orbit59          0.000000e+00  3.174352e-01
orbit60          1.330370e-03  1.725154e-03
orbit61          0.000000e+00  1.924459e-20
orbit62          8.124945e-05  3.561743e-02
orbit63          7.088989e-06  5.176087e-02
orbit64          0.000000e+00  1.761829e-20
orbit65          3.017062e-04  1.968790e-01
orbit66          4.366812e-06  1.600000e-02
orbit67          0.000000e+00  4.336809e-21
orbit68          0.000000e+00  4.025101e-20
orbit69          0.000000e+00  2.168404e-21
orbit70          0.000000e+00  1.692308e-02
orbit71          0.000000e+00  3.252607e-21
orbit72          0.000000e+00  0.000000e+00
AP               0.000000e+00  1.246832e-20
bet              2.130382e-03  3.594036e-01
ecc              1.726104e-05  2.430556e-02
eccrad           6.789919e-06  5.829466e-03
close            3.746688e-03  1.053222e-01
constraint       2.162084e-03  2.854262e-01
coreness         1.464535e-04  2.460143e-01
knn              3.403263e-03  1.487409e-01
hubscore         1.053657e-03  1.300489e-01
pagerank         7.953257e-04  5.686798e-01
trans            0.000000e+00  8.760912e-03
evcent           1.292648e-03  1.012290e-01
first            1.676321e-05  4.996017e-02
upto_second      3.748182e-03  1.722892e-01
upto_third       2.061304e-03  1.354293e-01
upto_fourth      4.708952e-04  8.949898e-02
upto_fifth       3.392563e-03  2.173495e-01
upto_sixth       1.562386e-04  4.567488e-02
second           7.472358e-04  1.114997e-01
third            2.507162e-03  1.507909e-01
fourth           4.092962e-03  4.874913e-01
fifth            1.214514e-03  1.728719e-01
sixth            1.468118e-03  1.914181e-01
ratio1           2.024885e-03  2.370049e-01
ratio2           4.347678e-03  6.487389e-01
ratio3           6.195018e-04  2.613438e-01
ratio4           1.325829e-03  2.352121e-01
ratio5           8.361321e-04  2.796555e-01
ratio6           2.814148e-03  3.520932e-01
selfinter       -3.727289e-06  3.370950e-02
walktrap_vertex  1.201642e-05  4.030905e-02
bigcom1         -5.472424e-06  2.560000e-02
bigcom2          0.000000e+00  3.252607e-21
bigcom3         -1.105607e-05  7.803415e-02
bigcom4          8.249414e-05  6.416072e-02
bigcom6          0.000000e+00  0.000000e+00
bigcom8          0.000000e+00  2.656295e-20
bigcom9          0.000000e+00  1.084202e-20
bigcom11         0.000000e+00  2.168404e-21
bigcom13         0.000000e+00  2.168404e-21
bigcom15         0.000000e+00  6.505213e-21
bigcom16         0.000000e+00  0.000000e+00
bigcom21         0.000000e+00  1.029992e-20
bigcom22         0.000000e+00  2.981556e-21
bigcom24         0.000000e+00  0.000000e+00
bigcom26         2.423739e-04  1.514382e-01
bigcom28         0.000000e+00  4.756937e-20
bigcom30         0.000000e+00  4.933120e-20
bigcom31         0.000000e+00  0.000000e+00
bigcom32         0.000000e+00  5.149960e-21
bigcom33         0.000000e+00  0.000000e+00
bigcom34         0.000000e+00  0.000000e+00
bigcom36         0.000000e+00  0.000000e+00
bigcom37         0.000000e+00  0.000000e+00
bigcom38         0.000000e+00  0.000000e+00
bigcom39         0.000000e+00  4.336809e-21
bigcom40         1.682413e-06  6.176585e-02
bigcom43         0.000000e+00  0.000000e+00
bigcom44         0.000000e+00  1.002887e-20
bigcom46         0.000000e+00  8.131516e-21
bigcom47         0.000000e+00  2.439455e-21
bigcom49         0.000000e+00  0.000000e+00
bigcom50         0.000000e+00  0.000000e+00
bigcom51         0.000000e+00  0.000000e+00
bigcom52         0.000000e+00  0.000000e+00
bigcom54         0.000000e+00  0.000000e+00
bigcom56         0.000000e+00  2.168404e-21
bigcom62         0.000000e+00  0.000000e+00
bigcom66         0.000000e+00  0.000000e+00
bigcom68         0.000000e+00  0.000000e+00
bigcom69         0.000000e+00  9.757820e-21
bigcom71         0.000000e+00  2.168404e-21
bigcom72         0.000000e+00  0.000000e+00
bigcom73         0.000000e+00  0.000000e+00
bigcom74         0.000000e+00  0.000000e+00
bigcom75         0.000000e+00  2.168404e-21
bigcom76         0.000000e+00  6.505213e-21
bigcom77         0.000000e+00  0.000000e+00
bigcom79         0.000000e+00  4.065758e-22
bigcom80         0.000000e+00  1.626303e-21
bigcom82         0.000000e+00  2.168404e-21
bigcom83         0.000000e+00  0.000000e+00
bigcom84         0.000000e+00  0.000000e+00
bigcom85         0.000000e+00  2.981556e-21
bigcom87         0.000000e+00  0.000000e+00
bigcom89         0.000000e+00  1.355253e-21
bigcom91         0.000000e+00  0.000000e+00
bigcom92         0.000000e+00  0.000000e+00
bigcom93         0.000000e+00  0.000000e+00
bigcom96         0.000000e+00  0.000000e+00
bigcom97         0.000000e+00  0.000000e+00
bigcom98         0.000000e+00  5.421011e-22
bigcom99         0.000000e+00  0.000000e+00
bigcom101        0.000000e+00  0.000000e+00
bigcom104        0.000000e+00  0.000000e+00
bigcom106        0.000000e+00  2.168404e-21
bigcom109        0.000000e+00  0.000000e+00
bigcom113        0.000000e+00  0.000000e+00
bigcom116        0.000000e+00  4.065758e-21
bigcom120        0.000000e+00  0.000000e+00
bigcom123        3.814027e-07  3.690291e-01
bigcom126        0.000000e+00  0.000000e+00
bigcom127        0.000000e+00  0.000000e+00
bigcom137        0.000000e+00  0.000000e+00
bigcom139        0.000000e+00  1.084202e-20
bigcom140        0.000000e+00  1.084202e-20
bigcom143        0.000000e+00  0.000000e+00
bigcom145        0.000000e+00  0.000000e+00
bigcom146        0.000000e+00  1.084202e-21
bigcom147        0.000000e+00  0.000000e+00
bigcom149        0.000000e+00  0.000000e+00
bigcom153        0.000000e+00  3.252607e-21
bigcom154        0.000000e+00  4.336809e-20
bigcom156        0.000000e+00  0.000000e+00
bigcom157        0.000000e+00  1.355253e-21
bigcom158        0.000000e+00  0.000000e+00
bigcom160        0.000000e+00  0.000000e+00
bigcom161        0.000000e+00  0.000000e+00
bigcom162        0.000000e+00  0.000000e+00
bigcom164        0.000000e+00  0.000000e+00
bigcom166        0.000000e+00  2.710505e-21
bigcom167        0.000000e+00  0.000000e+00
bigcom171        0.000000e+00  0.000000e+00
bigcom173        0.000000e+00  0.000000e+00
bigcom175        0.000000e+00  0.000000e+00
bigcom176        0.000000e+00  1.084202e-21
bigcom177        0.000000e+00  0.000000e+00
bigcom178        0.000000e+00  2.168404e-21
bigcom180        0.000000e+00  0.000000e+00
bigcom181        0.000000e+00  3.252607e-21
bigcom184        0.000000e+00  0.000000e+00
bigcom186        0.000000e+00  4.065758e-22
bigcom187        0.000000e+00  0.000000e+00
bigcom189        0.000000e+00  0.000000e+00
bigcom194        1.070268e-05  3.815922e-01
bigcom195        0.000000e+00  0.000000e+00
bigcom196        0.000000e+00  0.000000e+00
bigcom204        0.000000e+00  0.000000e+00
bigcom205        0.000000e+00  2.168404e-21
bigcom212        0.000000e+00  8.673617e-21
bigcom214        0.000000e+00  0.000000e+00
bigcom222        0.000000e+00  4.336809e-21
bigcom223        0.000000e+00  0.000000e+00
bigcom226        0.000000e+00  0.000000e+00
bigcom227        0.000000e+00  0.000000e+00
bigcom229        0.000000e+00  0.000000e+00
bigcom233        0.000000e+00  1.355253e-21
bigcom236        0.000000e+00  0.000000e+00
bigcom237        0.000000e+00  0.000000e+00
bigcom246        0.000000e+00  0.000000e+00
bigcom248        0.000000e+00  0.000000e+00
bigcom249        0.000000e+00  0.000000e+00
bigcom250        0.000000e+00  0.000000e+00
bigcom254        0.000000e+00  2.168404e-21
bigcom266        0.000000e+00  0.000000e+00
bigcom269        0.000000e+00  0.000000e+00
bigcom272        0.000000e+00  0.000000e+00
bigcom274       -2.431266e-05  3.556193e-02
bigcom281        0.000000e+00  0.000000e+00
bigcom291        0.000000e+00  0.000000e+00
bigcom292        0.000000e+00  8.673617e-21
bigcom295        0.000000e+00  0.000000e+00
bigcom299        8.225198e-06  6.060229e-01
bigcom301        0.000000e+00  0.000000e+00
bigcom306        0.000000e+00  0.000000e+00
bigcom309        0.000000e+00  0.000000e+00
bigcom314        0.000000e+00  4.065758e-22
bigcom321        0.000000e+00  8.673617e-21
bigcom341        0.000000e+00  0.000000e+00
bigcom350        0.000000e+00  0.000000e+00
bigcom353        0.000000e+00  0.000000e+00
bigcom359        0.000000e+00  0.000000e+00
bigcom363        0.000000e+00  0.000000e+00
bigcom365        0.000000e+00  0.000000e+00
bigcom385        0.000000e+00  2.168404e-21
bigcom386        0.000000e+00  0.000000e+00
bigcom408        0.000000e+00  0.000000e+00
bigcom412        0.000000e+00  0.000000e+00
bigcom480        0.000000e+00  2.168404e-21
spin_vertex      1.572713e-04  1.736344e-01
membership_s1    9.094241e-05  1.023508e-01
membership_s3    0.000000e+00  9.757820e-21
membership_s4    3.023546e-04  3.393075e-02
membership_s5    4.473985e-06  9.850680e-03
membership_s6    1.792755e-04  1.858623e-02
membership_s7   -4.030881e-06  3.138854e-02
membership_s8    0.000000e+00  0.000000e+00
membership_s9    0.000000e+00  5.421011e-22
membership_s11   0.000000e+00  1.084202e-21
membership_s12   0.000000e+00  8.673617e-21
membership_s14   0.000000e+00  0.000000e+00
membership_s15   0.000000e+00  4.878910e-21
membership_s16   0.000000e+00  2.683400e-20
membership_s17   0.000000e+00  1.084202e-21
membership_s18   0.000000e+00  2.259893e-04
membership_s20   0.000000e+00  5.421011e-21
membership_s21  -9.464805e-06  1.912448e-01
membership_s22   0.000000e+00  2.168404e-21
membership_s24   0.000000e+00  4.607859e-21
membership_s25   0.000000e+00  0.000000e+00
membership_s26   0.000000e+00  1.382358e-20
membership_s27  -3.882399e-05  3.401790e-02
membership_s28   0.000000e+00  1.084202e-21
membership_s30   4.308488e-06  1.746032e-02
membership_s31   4.591221e-06  1.160665e-02
membership_s32  -2.894747e-07  9.565280e-04
membership_s33   0.000000e+00  2.168404e-21
membership_s36   0.000000e+00  1.388889e-02
membership_s37   0.000000e+00  1.409463e-20
V1               5.643205e-04  4.477276e-01
V2               2.528159e-03  6.104389e-01
pdi              0.000000e+00  7.318365e-21
adhesion         6.294542e-03  5.263197e-01
cohesion         6.304681e-03  7.432424e-01
inner            9.010749e-04  4.593167e-01
outer            1.146618e-04  3.024203e-01
ioratio          1.616230e-03  3.625191e-01
comsize          4.885801e-04  4.685376e-01
[1] "Dataset: low_TnotC Model GLM, run: 5 of 10 2015-06-17 23:10:46"
[1] "glmnet variable coefficients"
                         [,1]          [,2]
(Intercept)     -5.403964e+00 -6.279297e+00
graph0           8.584454e-40  5.629345e-03
graph1          -8.951512e-43 -2.204646e-06
graph2           7.845499e-40 -1.500402e-02
graph3           4.624868e-45 -3.120006e-07
graph4          -1.231273e-45 -3.285684e-09
graph5           4.933499e-41  9.558283e-04
graph6          -1.431579e-43 -1.963893e-06
graph7           4.658112e-41 -4.092742e-04
graph8           2.833004e-39 -4.410173e-02
graph9           2.153329e-46  1.052210e-08
graph10         -3.794118e-47 -1.839657e-10
graph11         -1.827341e-48 -1.304075e-12
graph12         -9.358344e-46 -4.126880e-08
graph13          1.437263e-44 -6.034057e-07
graph14         -3.107461e-46 -9.178568e-10
graph15         -9.154294e-44 -7.433420e-05
graph16         -5.980674e-45  3.707332e-09
graph17         -1.584227e-45  9.748710e-08
graph18          2.752674e-43  6.193746e-06
graph19          7.621246e-44 -2.208573e-06
graph20          4.552886e-43 -3.757163e-05
graph21          1.550566e-42 -3.074764e-05
graph22          9.379832e-43 -9.107482e-06
graph23          8.787735e-43  2.061544e-05
graph24          7.754861e-42  7.446683e-05
graph25          4.950281e-41 -8.161519e-05
graph26          6.213177e-41  1.002849e-03
graph27          6.094201e-40  3.618244e-03
graph28          1.755046e-40 -2.138054e-03
graph29         -3.705659e-39 -1.494806e-01
orbit0           8.584454e-40  5.620602e-03
orbit1          -9.043623e-43 -2.339238e-06
orbit2           4.680797e-40  7.925906e-03
orbit3           7.845499e-40 -1.504623e-02
orbit4           2.872784e-45 -5.962108e-07
orbit5           1.866382e-43  1.629012e-05
orbit6          -1.231279e-45 -3.324295e-09
orbit7           4.660706e-40  1.725312e-03
orbit8           4.933499e-41  9.548481e-04
orbit9          -2.568664e-43 -3.360399e-06
orbit10          1.274016e-43  5.799827e-07
orbit11          3.961370e-40 -2.222409e-03
orbit12          4.585953e-41 -4.416216e-04
orbit13          4.360126e-39  7.258872e-02
orbit14          2.833004e-39 -4.457932e-02
orbit15          3.635508e-46  2.075801e-08
orbit16          3.048124e-44  3.844448e-07
orbit17         -4.465848e-45 -2.284984e-07
orbit18          8.411356e-46  1.508430e-08
orbit19         -4.863830e-47 -4.330212e-10
orbit20         -7.765345e-47  2.383219e-08
orbit21          1.556048e-43 -1.091552e-05
orbit22         -1.827341e-48 -1.382645e-12
orbit23          5.042619e-40 -4.639557e-02
orbit24         -1.604353e-45 -1.155477e-07
orbit25          1.582539e-45  3.561685e-07
orbit26          4.964272e-43  2.899338e-05
orbit27          1.448846e-44 -7.322625e-07
orbit28          1.901369e-43  8.452169e-06
orbit29          4.495542e-44 -2.439741e-06
orbit30         -1.180447e-42 -5.079316e-05
orbit31         -3.734416e-46 -2.150262e-09
orbit32         -3.708054e-46  1.947833e-08
orbit33          7.054148e-40  2.586975e-03
orbit34         -9.154294e-44 -7.425913e-05
orbit35         -1.072075e-44  6.473275e-08
orbit36          1.282034e-42  4.050883e-05
orbit37         -8.815126e-45 -3.459243e-07
orbit38          3.181045e-41  1.066637e-03
orbit39         -1.152282e-44  2.920934e-07
orbit40          6.264445e-45 -1.129291e-08
orbit41          2.409482e-43 -1.053650e-04
orbit42          4.039803e-39  1.259255e-01
orbit43          2.753200e-43  5.947344e-06
orbit44         -2.822111e-39 -1.584606e-01
orbit45          2.852012e-44 -1.661163e-06
orbit46          1.221535e-42 -1.918937e-05
orbit47          5.867726e-41  1.494807e-03
orbit48          1.865653e-43 -1.128124e-04
orbit49          4.356753e-43 -3.819515e-05
orbit50          2.533491e-40  9.008166e-04
orbit51          3.307130e-42  2.216949e-05
orbit52          1.084610e-42 -1.062974e-04
orbit53         -5.964341e-42 -1.942175e-03
orbit54          9.377403e-43 -9.240005e-06
orbit55          2.220650e-38  3.108322e-01
orbit56          8.229138e-43  2.015007e-05
orbit57          7.833244e-42  9.899842e-05
orbit58         -2.475580e-39 -2.007673e-01
orbit59          8.138441e-42  8.555338e-05
orbit60          7.513879e-41 -1.224674e-03
orbit61         -3.392396e-39 -2.238186e-01
orbit62          5.844019e-41  9.125811e-05
orbit63          5.789726e-41 -6.436694e-03
orbit64          1.822640e-40 -1.476654e-03
orbit65          7.318989e-41  1.211999e-03
orbit66          1.440322e-40  1.726199e-03
orbit67          2.018695e-38  2.057195e-01
orbit68          6.122447e-40  3.636570e-03
orbit69         -4.530326e-39 -3.876623e-01
orbit70          1.699971e-40 -2.278939e-03
orbit71          2.013544e-38  3.022978e-01
orbit72         -3.705659e-39 -1.495705e-01
AP              -4.660980e-39 -1.804802e-01
bet             -2.199203e-43 -1.048190e-05
ecc              1.735714e-40  9.664227e-04
eccrad           1.041428e-39  5.799987e-03
close           -3.213951e-39 -1.533729e-01
constraint      -1.530137e-39  1.312846e-01
coreness         8.151705e-40  1.439151e-02
knn             -2.509049e-42 -4.217845e-05
hubscore        -5.750498e-38 -1.032008e+00
pagerank        -1.218446e-38 -4.059199e-01
trans           -3.396709e-39 -2.474800e-01
evcent          -5.761275e-38 -1.063248e+00
first            8.584454e-40  5.610471e-03
upto_second     -1.054415e-42 -3.325113e-06
upto_third      -6.494358e-44 -4.034955e-06
upto_fourth      1.893342e-43  4.988648e-06
upto_fifth       5.741844e-43  8.649451e-06
upto_sixth       8.394251e-43  2.245534e-05
second          -1.058475e-42 -3.326583e-06
third           -9.515516e-45 -5.714415e-06
fourth           4.307266e-43  1.641320e-05
fifth           -1.779213e-43 -6.211608e-06
sixth           -7.377093e-43 -8.957189e-06
ratio1          -2.561670e-42 -4.138249e-05
ratio2           5.340357e-41  8.328654e-04
ratio3          -1.722185e-41 -4.649658e-04
ratio4          -8.440046e-42 -2.202596e-04
ratio5          -5.248066e-42 -5.693737e-05
ratio6          -7.158294e-43 -3.159330e-06
selfinter       -1.147116e-39 -5.615750e-02
walktrap_vertex  2.129406e-39  2.277652e-02
bigcom1          1.755401e-40  4.298509e-02
bigcom2         -4.529601e-39 -2.363137e-01
bigcom3          4.496411e-39  1.307710e-01
bigcom4          3.168751e-40  4.971527e-02
bigcom6         -4.525253e-39 -2.531797e-01
bigcom8         -4.594352e-39 -2.174926e-01
bigcom9         -4.545617e-39 -3.399573e-01
bigcom11        -4.531052e-39 -2.246372e-01
bigcom13        -4.537595e-39 -2.416770e-01
bigcom15        -4.536139e-39 -2.081902e-01
bigcom16        -4.528151e-39 -2.201315e-01
bigcom21        -4.555134e-39 -2.098191e-01
bigcom22        -4.585413e-39 -2.302171e-01
bigcom24        -4.525977e-39 -1.953009e-01
bigcom26         3.602429e-38  8.234447e-01
bigcom28         6.433192e-39 -3.206260e-02
bigcom30        -4.553667e-39 -2.535493e-01
bigcom31        -4.525253e-39 -1.651552e-01
bigcom32        -4.532505e-39 -2.389448e-01
bigcom33        -4.525253e-39 -2.470763e-01
bigcom34        -4.526701e-39 -2.511724e-01
bigcom36        -4.531052e-39 -2.320893e-01
bigcom37        -4.525977e-39 -1.619371e-01
bigcom38        -4.531052e-39 -3.059889e-01
bigcom39        -4.532505e-39 -2.369277e-01
bigcom40         1.356901e-39  4.865979e-02
bigcom43        -4.527426e-39 -2.234201e-01
bigcom44        -4.575769e-39 -3.148681e-01
bigcom46        -4.531778e-39 -2.453454e-01
bigcom47        -4.529601e-39 -3.602457e-01
bigcom49        -4.528876e-39 -2.746282e-01
bigcom50        -4.530326e-39 -2.738185e-01
bigcom51        -4.525977e-39 -2.412449e-01
bigcom52        -4.525977e-39 -2.566348e-01
bigcom54        -4.526701e-39 -2.890514e-01
bigcom56        -4.527426e-39 -2.419010e-01
bigcom62        -4.525977e-39 -2.524430e-01
bigcom66        -4.527426e-39 -2.670264e-01
bigcom68        -4.526701e-39 -2.997940e-01
bigcom69        -4.529601e-39 -2.870210e-01
bigcom71        -4.535412e-39 -2.684621e-01
bigcom72        -4.528151e-39 -2.646318e-01
bigcom73        -4.525253e-39 -2.365069e-01
bigcom74        -4.527426e-39 -2.596115e-01
bigcom75        -4.525253e-39 -2.575206e-01
bigcom76        -4.527426e-39 -3.012357e-01
bigcom77        -4.525977e-39 -1.868287e-01
bigcom79        -4.525977e-39 -2.635875e-01
bigcom80        -4.525253e-39 -2.649675e-01
bigcom82        -4.526701e-39 -2.423939e-01
bigcom83        -4.525253e-39 -1.381876e-01
bigcom84        -4.525977e-39 -2.231925e-01
bigcom85        -4.527426e-39 -2.062370e-01
bigcom87        -4.527426e-39 -2.566809e-01
bigcom89        -4.525977e-39 -2.897089e-01
bigcom91        -4.525253e-39 -7.879730e-02
bigcom92        -4.531778e-39 -3.443099e-01
bigcom93        -4.525977e-39 -2.219944e-01
bigcom96         0.000000e+00  0.000000e+00
bigcom97        -4.529601e-39 -2.791932e-01
bigcom98        -4.526701e-39 -2.454329e-01
bigcom99        -4.526701e-39 -3.233809e-01
bigcom101       -4.529601e-39 -1.981746e-01
bigcom104       -4.528151e-39 -2.362996e-01
bigcom106       -4.528151e-39 -2.733613e-01
bigcom109       -4.526701e-39 -2.559371e-01
bigcom113       -4.528876e-39 -1.296168e-01
bigcom116       -4.533231e-39 -2.785281e-01
bigcom120       -4.525977e-39 -2.252302e-01
bigcom123        1.976545e-37  2.206602e+00
bigcom126       -4.525977e-39 -1.967746e-01
bigcom127       -4.525253e-39 -1.663184e-01
bigcom137       -4.527426e-39 -2.369125e-01
bigcom139       -4.525977e-39 -2.634805e-01
bigcom140       -4.526701e-39 -2.302457e-01
bigcom143       -4.527426e-39 -2.772655e-01
bigcom145       -4.526701e-39 -2.377827e-01
bigcom146       -4.526701e-39 -2.742522e-01
bigcom147       -4.525977e-39 -2.192489e-01
bigcom149        0.000000e+00  0.000000e+00
bigcom153       -4.528876e-39 -2.607821e-01
bigcom154       -4.531052e-39 -2.350075e-01
bigcom156       -4.525977e-39 -2.939761e-01
bigcom157       -4.525977e-39 -1.778163e-01
bigcom158       -4.525977e-39 -2.692726e-01
bigcom160       -4.525977e-39 -2.709902e-01
bigcom161       -4.525977e-39 -2.451516e-01
bigcom162       -4.524529e-39 -2.394361e-01
bigcom164       -4.526701e-39 -2.560174e-01
bigcom166       -4.528876e-39 -2.696685e-01
bigcom167       -4.530326e-39 -2.397782e-01
bigcom171       -4.524529e-39 -2.294540e-01
bigcom173       -4.527426e-39 -2.521483e-01
bigcom175       -4.525253e-39 -1.733549e-01
bigcom176       -4.526701e-39 -1.873290e-01
bigcom177       -4.526701e-39 -1.658264e-01
bigcom178       -4.527426e-39 -2.415911e-01
bigcom180       -4.525253e-39 -1.828601e-01
bigcom181       -4.528151e-39 -1.994066e-01
bigcom184       -4.525977e-39 -2.589146e-01
bigcom186       -4.525253e-39 -4.552419e-01
bigcom187       -4.525253e-39 -2.330300e-01
bigcom189       -4.527426e-39 -3.221125e-01
bigcom194        1.976545e-37  2.183290e+00
bigcom195       -4.526701e-39 -2.391636e-01
bigcom196       -4.524529e-39 -3.444400e-01
bigcom204       -4.528151e-39 -2.307880e-01
bigcom205       -4.525977e-39 -2.807658e-01
bigcom212       -4.525977e-39 -2.191669e-01
bigcom214       -4.528151e-39 -2.388555e-01
bigcom222       -4.525977e-39 -2.853137e-01
bigcom223        0.000000e+00  0.000000e+00
bigcom226       -4.525977e-39 -2.126346e-01
bigcom227       -4.525253e-39 -2.659437e-01
bigcom229       -4.525977e-39 -2.876541e-01
bigcom233       -4.525253e-39 -4.618514e-01
bigcom236       -4.526701e-39 -2.887381e-01
bigcom237       -4.524529e-39 -9.400865e-02
bigcom246       -4.527426e-39 -2.229696e-01
bigcom248       -4.528151e-39 -1.908139e-01
bigcom249       -4.525253e-39 -2.221278e-01
bigcom250       -4.525977e-39 -2.554647e-01
bigcom254       -4.526701e-39 -2.553981e-01
bigcom266       -4.524529e-39 -2.754999e-01
bigcom269       -4.528876e-39 -2.531629e-01
bigcom272       -4.526701e-39 -2.418164e-01
bigcom274        5.875788e-38  9.145262e-01
bigcom281       -4.525253e-39 -2.347499e-01
bigcom291       -4.524529e-39 -2.535923e-01
bigcom292       -4.525977e-39 -2.486633e-01
bigcom295       -4.524529e-39 -2.950766e-01
bigcom299        3.323360e-37  2.720609e+00
bigcom301       -4.527426e-39 -2.812913e-01
bigcom306       -4.525977e-39 -2.350309e-01
bigcom309       -4.527426e-39 -2.456645e-01
bigcom314       -4.525253e-39 -7.234734e-02
bigcom321       -4.530326e-39 -2.291429e-01
bigcom341       -4.525253e-39 -2.084945e-01
bigcom350        0.000000e+00  0.000000e+00
bigcom353       -4.525253e-39 -1.189875e-01
bigcom359       -4.525977e-39 -2.149518e-01
bigcom363       -4.525253e-39 -1.451831e-01
bigcom365       -4.525253e-39 -2.478843e-01
bigcom385       -4.527426e-39 -2.233616e-01
bigcom386       -4.525253e-39 -2.269788e-01
bigcom408       -4.528151e-39 -3.739245e-01
bigcom412       -4.527426e-39 -2.263939e-01
bigcom480       -4.526701e-39 -2.661024e-01
spin_vertex     -4.076917e-40 -4.474308e-02
membership_s1    1.316400e-39  2.256196e-02
membership_s3   -4.536867e-39 -2.026358e-01
membership_s4    1.423686e-39  7.965093e-02
membership_s5   -2.556866e-39 -6.021385e-02
membership_s6    7.796748e-40  1.191149e-01
membership_s7    1.427415e-39  2.732285e-02
membership_s8   -4.531778e-39 -2.251965e-01
membership_s9   -4.534685e-39 -2.030999e-01
membership_s11  -4.531052e-39 -1.501170e-01
membership_s12  -4.529601e-39 -2.153619e-01
membership_s14  -4.527426e-39 -1.863515e-01
membership_s15  -4.602576e-39 -2.456057e-01
membership_s16  -4.530326e-39 -2.111328e-01
membership_s17  -4.529601e-39 -1.915092e-01
membership_s18   1.909827e-38  1.679267e-01
membership_s20  -4.527426e-39 -2.312628e-01
membership_s21   3.500861e-39  2.224439e-01
membership_s22  -4.537595e-39 -2.355679e-01
membership_s24  -4.538323e-39 -1.940534e-01
membership_s25  -4.531052e-39 -2.498212e-01
membership_s26  -4.536139e-39 -1.392685e-01
membership_s27   5.096269e-40  3.887544e-02
membership_s28  -4.534685e-39 -2.078456e-01
membership_s30   8.327219e-40 -5.979437e-02
membership_s31  -1.822936e-39 -4.003749e-02
membership_s32  -1.814335e-39 -1.658500e-02
membership_s33  -4.528151e-39 -1.522707e-01
membership_s36  -9.533534e-40 -4.611392e-02
membership_s37  -4.572071e-39 -2.281047e-01
V1               4.082577e-39  6.637267e-02
V2               6.724704e-39  2.736323e-01
pdi             -1.928186e-35 -6.515548e+02
adhesion        -3.205850e-44 -1.155718e-06
cohesion         6.267940e-44  2.085756e-06
inner           -5.729304e-45 -3.326846e-06
outer           -7.217694e-45 -4.221151e-06
ioratio          8.221900e-39  2.877755e-01
comsize          3.453003e-43  2.630732e-05
[1] "Dataset: low_TnotC Model GBM, run: 6 of 10 2015-06-17 23:11:52"
Iter   TrainDeviance   ValidDeviance   StepSize   Improve
     1        0.0490            -nan     0.0100    0.0001
     2        0.0480            -nan     0.0100   -0.0000
     3        0.0473            -nan     0.0100    0.0001
     4        0.0462            -nan     0.0100   -0.0000
     5        0.0456            -nan     0.0100   -0.0000
     6        0.0445            -nan     0.0100   -0.0000
     7        0.0440            -nan     0.0100   -0.0000
     8        0.0434            -nan     0.0100   -0.0000
     9        0.0429            -nan     0.0100    0.0000
    10        0.0422            -nan     0.0100   -0.0000
    20        0.0366            -nan     0.0100   -0.0000
    40        0.0305            -nan     0.0100   -0.0000
    44        0.0297            -nan     0.0100   -0.0000

[1] "GBM variable coefficients"
                            var    rel.inf
V1                           V1 7.90901653
pagerank               pagerank 5.70929698
orbit50                 orbit50 5.48501938
bet                         bet 5.33208391
ratio2                   ratio2 4.55029980
graph26                 graph26 3.08900975
ioratio                 ioratio 2.96509279
comsize                 comsize 2.72996160
orbit65                 orbit65 2.71831469
orbit28                 orbit28 2.49035495
bigcom26               bigcom26 2.28345417
ratio5                   ratio5 2.16725587
V2                           V2 2.02886573
adhesion               adhesion 1.96969426
fourth                   fourth 1.93070585
orbit56                 orbit56 1.90314433
graph3                   graph3 1.85092363
knn                         knn 1.83604302
orbit42                 orbit42 1.77291609
ratio6                   ratio6 1.66580892
cohesion               cohesion 1.61804117
inner                     inner 1.61247152
upto_second         upto_second 1.41515408
graph16                 graph16 1.39040243
orbit36                 orbit36 1.25750189
graph17                 graph17 1.21353896
orbit47                 orbit47 1.18782240
graph1                   graph1 1.13820047
orbit27                 orbit27 1.11478522
orbit55                 orbit55 1.11355909
graph23                 graph23 1.06919015
bigcom274             bigcom274 1.02514707
orbit18                 orbit18 0.97616977
graph13                 graph13 0.97356654
graph9                   graph9 0.96787913
graph10                 graph10 0.94665090
outer                     outer 0.85485976
orbit19                 orbit19 0.80840035
orbit37                 orbit37 0.80838124
graph25                 graph25 0.68412766
orbit30                 orbit30 0.68288045
trans                     trans 0.66472024
graph19                 graph19 0.62620442
orbit38                 orbit38 0.60657441
bigcom4                 bigcom4 0.56697074
sixth                     sixth 0.52655662
upto_fourth         upto_fourth 0.51496833
walktrap_vertex walktrap_vertex 0.51447993
hubscore               hubscore 0.47246738
ratio4                   ratio4 0.47129932
orbit25                 orbit25 0.47113952
graph20                 graph20 0.46445926
graph12                 graph12 0.42798381
orbit51                 orbit51 0.42006203
orbit39                 orbit39 0.41342527
ecc                         ecc 0.39920802
third                     third 0.39554058
graph14                 graph14 0.39064130
membership_s6     membership_s6 0.38209130
spin_vertex         spin_vertex 0.37179709
orbit20                 orbit20 0.34517812
graph24                 graph24 0.31224936
ratio3                   ratio3 0.30991087
second                   second 0.28799108
constraint           constraint 0.26933012
orbit5                   orbit5 0.24431743
graph11                 graph11 0.23686999
graph21                 graph21 0.23582992
graph0                   graph0 0.23326435
orbit26                 orbit26 0.21648457
graph6                   graph6 0.21476489
graph27                 graph27 0.17101348
graph4                   graph4 0.16820769
orbit52                 orbit52 0.16779308
orbit16                 orbit16 0.15634272
orbit71                 orbit71 0.15333019
fifth                     fifth 0.14806281
orbit15                 orbit15 0.13968411
close                     close 0.13747735
membership_s4     membership_s4 0.13634469
orbit60                 orbit60 0.13189337
orbit24                 orbit24 0.12228112
evcent                   evcent 0.12058585
graph7                   graph7 0.11806270
graph22                 graph22 0.11735669
orbit21                 orbit21 0.10923435
ratio1                   ratio1 0.10617819
upto_fifth           upto_fifth 0.10121908
orbit45                 orbit45 0.09156984
bigcom40               bigcom40 0.07467432
upto_sixth           upto_sixth 0.07121294
membership_s30   membership_s30 0.06659617
coreness               coreness 0.06472275
membership_s7     membership_s7 0.02283125
membership_s5     membership_s5 0.01862502
orbit17                 orbit17 0.01681711
orbit4                   orbit4 0.01511030
graph2                   graph2 0.00000000
graph5                   graph5 0.00000000
graph8                   graph8 0.00000000
graph15                 graph15 0.00000000
graph18                 graph18 0.00000000
graph28                 graph28 0.00000000
graph29                 graph29 0.00000000
orbit0                   orbit0 0.00000000
orbit1                   orbit1 0.00000000
orbit2                   orbit2 0.00000000
orbit3                   orbit3 0.00000000
orbit6                   orbit6 0.00000000
orbit7                   orbit7 0.00000000
orbit8                   orbit8 0.00000000
orbit9                   orbit9 0.00000000
orbit10                 orbit10 0.00000000
orbit11                 orbit11 0.00000000
orbit12                 orbit12 0.00000000
orbit13                 orbit13 0.00000000
orbit14                 orbit14 0.00000000
orbit22                 orbit22 0.00000000
orbit23                 orbit23 0.00000000
orbit29                 orbit29 0.00000000
orbit31                 orbit31 0.00000000
orbit32                 orbit32 0.00000000
orbit33                 orbit33 0.00000000
orbit34                 orbit34 0.00000000
orbit35                 orbit35 0.00000000
orbit40                 orbit40 0.00000000
orbit41                 orbit41 0.00000000
orbit43                 orbit43 0.00000000
orbit44                 orbit44 0.00000000
orbit46                 orbit46 0.00000000
orbit48                 orbit48 0.00000000
orbit49                 orbit49 0.00000000
orbit53                 orbit53 0.00000000
orbit54                 orbit54 0.00000000
orbit57                 orbit57 0.00000000
orbit58                 orbit58 0.00000000
orbit59                 orbit59 0.00000000
orbit61                 orbit61 0.00000000
orbit62                 orbit62 0.00000000
orbit63                 orbit63 0.00000000
orbit64                 orbit64 0.00000000
orbit66                 orbit66 0.00000000
orbit67                 orbit67 0.00000000
orbit68                 orbit68 0.00000000
orbit69                 orbit69 0.00000000
orbit70                 orbit70 0.00000000
orbit72                 orbit72 0.00000000
AP                           AP 0.00000000
eccrad                   eccrad 0.00000000
first                     first 0.00000000
upto_third           upto_third 0.00000000
selfinter             selfinter 0.00000000
bigcom1                 bigcom1 0.00000000
bigcom2                 bigcom2 0.00000000
bigcom3                 bigcom3 0.00000000
bigcom6                 bigcom6 0.00000000
bigcom8                 bigcom8 0.00000000
bigcom9                 bigcom9 0.00000000
bigcom11               bigcom11 0.00000000
bigcom13               bigcom13 0.00000000
bigcom15               bigcom15 0.00000000
bigcom16               bigcom16 0.00000000
bigcom21               bigcom21 0.00000000
bigcom22               bigcom22 0.00000000
bigcom24               bigcom24 0.00000000
bigcom28               bigcom28 0.00000000
bigcom30               bigcom30 0.00000000
bigcom31               bigcom31 0.00000000
bigcom32               bigcom32 0.00000000
bigcom33               bigcom33 0.00000000
bigcom34               bigcom34 0.00000000
bigcom36               bigcom36 0.00000000
bigcom37               bigcom37 0.00000000
bigcom38               bigcom38 0.00000000
bigcom39               bigcom39 0.00000000
bigcom43               bigcom43 0.00000000
bigcom44               bigcom44 0.00000000
bigcom46               bigcom46 0.00000000
bigcom47               bigcom47 0.00000000
bigcom49               bigcom49 0.00000000
bigcom50               bigcom50 0.00000000
bigcom51               bigcom51 0.00000000
bigcom52               bigcom52 0.00000000
bigcom54               bigcom54 0.00000000
bigcom56               bigcom56 0.00000000
bigcom62               bigcom62 0.00000000
bigcom66               bigcom66 0.00000000
bigcom68               bigcom68 0.00000000
bigcom69               bigcom69 0.00000000
bigcom71               bigcom71 0.00000000
bigcom72               bigcom72 0.00000000
bigcom73               bigcom73 0.00000000
bigcom74               bigcom74 0.00000000
bigcom75               bigcom75 0.00000000
bigcom76               bigcom76 0.00000000
bigcom77               bigcom77 0.00000000
bigcom79               bigcom79 0.00000000
bigcom80               bigcom80 0.00000000
bigcom82               bigcom82 0.00000000
bigcom83               bigcom83 0.00000000
bigcom84               bigcom84 0.00000000
bigcom85               bigcom85 0.00000000
bigcom87               bigcom87 0.00000000
bigcom89               bigcom89 0.00000000
bigcom91               bigcom91 0.00000000
bigcom92               bigcom92 0.00000000
bigcom93               bigcom93 0.00000000
bigcom96               bigcom96 0.00000000
bigcom97               bigcom97 0.00000000
bigcom98               bigcom98 0.00000000
bigcom99               bigcom99 0.00000000
bigcom101             bigcom101 0.00000000
bigcom104             bigcom104 0.00000000
bigcom106             bigcom106 0.00000000
bigcom109             bigcom109 0.00000000
bigcom113             bigcom113 0.00000000
bigcom116             bigcom116 0.00000000
bigcom120             bigcom120 0.00000000
bigcom123             bigcom123 0.00000000
bigcom126             bigcom126 0.00000000
bigcom127             bigcom127 0.00000000
bigcom137             bigcom137 0.00000000
bigcom139             bigcom139 0.00000000
bigcom140             bigcom140 0.00000000
bigcom143             bigcom143 0.00000000
bigcom145             bigcom145 0.00000000
bigcom146             bigcom146 0.00000000
bigcom147             bigcom147 0.00000000
bigcom149             bigcom149 0.00000000
bigcom153             bigcom153 0.00000000
bigcom154             bigcom154 0.00000000
bigcom156             bigcom156 0.00000000
bigcom157             bigcom157 0.00000000
bigcom158             bigcom158 0.00000000
bigcom160             bigcom160 0.00000000
bigcom161             bigcom161 0.00000000
bigcom162             bigcom162 0.00000000
bigcom164             bigcom164 0.00000000
bigcom166             bigcom166 0.00000000
bigcom167             bigcom167 0.00000000
bigcom171             bigcom171 0.00000000
bigcom173             bigcom173 0.00000000
bigcom175             bigcom175 0.00000000
bigcom176             bigcom176 0.00000000
bigcom177             bigcom177 0.00000000
bigcom178             bigcom178 0.00000000
bigcom180             bigcom180 0.00000000
bigcom181             bigcom181 0.00000000
bigcom184             bigcom184 0.00000000
bigcom186             bigcom186 0.00000000
bigcom187             bigcom187 0.00000000
bigcom189             bigcom189 0.00000000
bigcom194             bigcom194 0.00000000
bigcom195             bigcom195 0.00000000
bigcom196             bigcom196 0.00000000
bigcom204             bigcom204 0.00000000
bigcom205             bigcom205 0.00000000
bigcom212             bigcom212 0.00000000
bigcom214             bigcom214 0.00000000
bigcom222             bigcom222 0.00000000
bigcom223             bigcom223 0.00000000
bigcom226             bigcom226 0.00000000
bigcom227             bigcom227 0.00000000
bigcom229             bigcom229 0.00000000
bigcom233             bigcom233 0.00000000
bigcom236             bigcom236 0.00000000
bigcom237             bigcom237 0.00000000
bigcom246             bigcom246 0.00000000
bigcom248             bigcom248 0.00000000
bigcom249             bigcom249 0.00000000
bigcom250             bigcom250 0.00000000
bigcom254             bigcom254 0.00000000
bigcom266             bigcom266 0.00000000
bigcom269             bigcom269 0.00000000
bigcom272             bigcom272 0.00000000
bigcom281             bigcom281 0.00000000
bigcom291             bigcom291 0.00000000
bigcom292             bigcom292 0.00000000
bigcom295             bigcom295 0.00000000
bigcom299             bigcom299 0.00000000
bigcom301             bigcom301 0.00000000
bigcom306             bigcom306 0.00000000
bigcom309             bigcom309 0.00000000
bigcom314             bigcom314 0.00000000
bigcom321             bigcom321 0.00000000
bigcom341             bigcom341 0.00000000
bigcom350             bigcom350 0.00000000
bigcom353             bigcom353 0.00000000
bigcom359             bigcom359 0.00000000
bigcom363             bigcom363 0.00000000
bigcom365             bigcom365 0.00000000
bigcom385             bigcom385 0.00000000
bigcom386             bigcom386 0.00000000
bigcom408             bigcom408 0.00000000
bigcom412             bigcom412 0.00000000
bigcom480             bigcom480 0.00000000
membership_s1     membership_s1 0.00000000
membership_s3     membership_s3 0.00000000
membership_s8     membership_s8 0.00000000
membership_s9     membership_s9 0.00000000
membership_s11   membership_s11 0.00000000
membership_s12   membership_s12 0.00000000
membership_s14   membership_s14 0.00000000
membership_s15   membership_s15 0.00000000
membership_s16   membership_s16 0.00000000
membership_s17   membership_s17 0.00000000
membership_s18   membership_s18 0.00000000
membership_s20   membership_s20 0.00000000
membership_s21   membership_s21 0.00000000
membership_s22   membership_s22 0.00000000
membership_s24   membership_s24 0.00000000
membership_s25   membership_s25 0.00000000
membership_s26   membership_s26 0.00000000
membership_s27   membership_s27 0.00000000
membership_s28   membership_s28 0.00000000
membership_s31   membership_s31 0.00000000
membership_s32   membership_s32 0.00000000
membership_s33   membership_s33 0.00000000
membership_s36   membership_s36 0.00000000
membership_s37   membership_s37 0.00000000
pdi                         pdi 0.00000000
[1] "Dataset: low_TnotC Model RF, run: 6 of 10 2015-06-17 23:12:18"
     |      Out-of-bag   |
Tree |      MSE  %Var(y) |
   1 |  0.00884   232.89 |
   2 | 0.008967   236.25 |
   3 | 0.007721   203.41 |
   4 | 0.006394   168.46 |
   5 | 0.006143   161.83 |
   6 | 0.005869   154.64 |
   7 | 0.005581   147.03 |
   8 | 0.005523   145.50 |
   9 | 0.005497   144.83 |
  10 | 0.005463   143.93 |
  11 | 0.005456   143.75 |
  12 | 0.005393   142.08 |
  13 | 0.005394   142.12 |
  14 | 0.005385   141.87 |
  15 |  0.00522   137.53 |
  16 | 0.005161   135.96 |
  17 |  0.00507   133.59 |
  18 | 0.005043   132.86 |
  19 | 0.005024   132.36 |
  20 |  0.00487   128.31 |
  21 | 0.004838   127.47 |
  22 | 0.004828   127.19 |
  23 | 0.004862   128.10 |
  24 | 0.004833   127.33 |
  25 | 0.004821   127.02 |
  26 | 0.004799   126.43 |
  27 | 0.004749   125.11 |
  28 | 0.004738   124.83 |
  29 | 0.004752   125.20 |
  30 | 0.004796   126.35 |
  31 |  0.00477   125.66 |
  32 |  0.00478   125.94 |
  33 | 0.004754   125.24 |
  34 | 0.004717   124.27 |
  35 | 0.004709   124.07 |
  36 | 0.004713   124.18 |
  37 |  0.00472   124.36 |
  38 | 0.004701   123.86 |
  39 | 0.004695   123.70 |
  40 |   0.0047   123.82 |
  41 | 0.004669   123.01 |
  42 | 0.004667   122.96 |
  43 | 0.004656   122.68 |
  44 | 0.004659   122.75 |
  45 | 0.004644   122.36 |
  46 | 0.004622   121.78 |
  47 | 0.004632   122.03 |
  48 | 0.004628   121.92 |
  49 | 0.004633   122.05 |
  50 | 0.004634   122.08 |
  51 | 0.004627   121.89 |
  52 | 0.004612   121.51 |
  53 | 0.004611   121.49 |
  54 | 0.004607   121.39 |
  55 | 0.004604   121.30 |
  56 | 0.004585   120.79 |
  57 |  0.00459   120.92 |
  58 | 0.004585   120.81 |
  59 | 0.004576   120.55 |
  60 | 0.004573   120.48 |
  61 |  0.00455   119.88 |
  62 | 0.004557   120.05 |
  63 | 0.004546   119.76 |
  64 | 0.004547   119.80 |
  65 | 0.004548   119.82 |
  66 | 0.004538   119.55 |
  67 | 0.004535   119.48 |
  68 | 0.004537   119.54 |
  69 | 0.004541   119.64 |
  70 |  0.00454   119.61 |
  71 | 0.004532   119.40 |
  72 | 0.004525   119.21 |
  73 | 0.004531   119.38 |
  74 | 0.004532   119.40 |
  75 |  0.00453   119.34 |
  76 | 0.004518   119.02 |
  77 | 0.004515   118.96 |
  78 | 0.004524   119.20 |
  79 | 0.004531   119.38 |
  80 | 0.004531   119.39 |
  81 | 0.004527   119.27 |
  82 | 0.004515   118.96 |
  83 | 0.004505   118.70 |
  84 | 0.004506   118.71 |
  85 | 0.004506   118.71 |
  86 | 0.004508   118.78 |
  87 | 0.004494   118.39 |
  88 | 0.004501   118.59 |
  89 | 0.004487   118.21 |
  90 | 0.004491   118.32 |
  91 | 0.004493   118.36 |
  92 | 0.004484   118.13 |
  93 | 0.004484   118.13 |
  94 | 0.004478   117.98 |
  95 | 0.004476   117.92 |
  96 | 0.004471   117.79 |
  97 | 0.004464   117.61 |
  98 | 0.004463   117.57 |
  99 | 0.004453   117.33 |
 100 | 0.004457   117.43 |
[1] "Random Forest variable coefficients"
                      %IncMSE IncNodePurity
graph5           6.189510e-04  9.291713e-02
graph6           2.734129e-04  7.156390e-02
graph7           1.034483e-04  9.767442e-03
graph8           0.000000e+00  0.000000e+00
graph9           6.998083e-04  6.072409e-02
graph10          1.104736e-03  1.782499e-01
graph11          4.570944e-03  8.823223e-02
graph12          1.110219e-03  1.348767e-01
graph13          5.674963e-04  1.378055e-01
graph14          6.211131e-04  9.335880e-02
graph15          9.295504e-04  3.678108e-02
graph16          3.998851e-04  7.803317e-02
graph17          4.686877e-04  1.184598e-01
graph18          3.427952e-04  1.866431e-02
graph19          6.083406e-04  1.940441e-01
graph20          3.471550e-04  3.284933e-02
graph21          6.944198e-04  1.348003e-01
graph22          0.000000e+00  1.763184e-18
graph23          1.749738e-03  5.049312e-01
graph24          1.669575e-22  1.886255e-01
graph25          6.349673e-05  8.828443e-02
graph26          1.204343e-04  5.455773e-02
graph27         -1.531342e-20  1.486382e-02
graph28          4.323390e-06  1.555556e-02
graph29          0.000000e+00  1.387779e-19
orbit0           6.925396e-05  2.108388e-03
orbit1           3.343836e-03  2.130153e-01
orbit2           0.000000e+00  4.245059e-02
orbit3           1.292761e-04  9.189769e-03
orbit4           7.147996e-04  1.264731e-01
orbit5           5.895775e-04  1.100949e-01
orbit6           8.343800e-04  1.301088e-01
orbit7           3.430625e-05  5.271253e-02
orbit8           9.280871e-04  9.923559e-02
orbit9           2.163242e-04  7.617618e-02
orbit10          5.186648e-04  4.686603e-02
orbit11          1.934936e-05  8.381127e-03
orbit12          1.290794e-04  3.502514e-02
orbit13          2.697181e-04  7.481727e-03
orbit14          0.000000e+00  1.409463e-19
orbit15          1.701762e-05  4.036905e-02
orbit16          3.411132e-05  1.076846e-01
orbit17          3.814803e-04  7.938960e-02
orbit18          1.741996e-03  3.337361e-01
orbit19          4.695638e-04  1.288432e-01
orbit20          2.093212e-03  8.677181e-02
orbit21          7.902590e-05  1.161547e-01
orbit22          2.447517e-03  1.085526e-01
orbit23          0.000000e+00  1.789474e-02
orbit24          3.239596e-04  4.738263e-02
orbit25          1.019626e-03  7.845665e-02
orbit26          3.027222e-04  9.388881e-02
orbit27          1.308955e-03  1.655300e-01
orbit28          6.407595e-04  9.661622e-02
orbit29          7.605029e-04  5.300583e-02
orbit30          2.934963e-03  7.362708e-02
orbit31          7.973315e-04  1.155810e-01
orbit32          3.346203e-04  4.206222e-02
orbit33          4.934320e-05  1.014611e-02
orbit34          7.850515e-04  5.317277e-02
orbit35          3.810762e-04  7.016170e-02
orbit36          2.609701e-04  3.017050e-02
orbit37          6.467494e-04  4.602127e-02
orbit38          4.318643e-04  7.663874e-02
orbit39          1.342636e-04  9.106612e-02
orbit40          6.003431e-05  2.781977e-02
orbit41          3.113410e-04  4.294680e-02
orbit42          9.899330e-04  1.273386e-01
orbit43          1.722809e-04  1.042492e-02
orbit44          0.000000e+00  0.000000e+00
orbit45          1.419056e-03  7.479344e-02
orbit46          4.399472e-06  1.351799e-03
orbit47          4.078521e-04  1.565627e-01
orbit48          3.866647e-05  9.729993e-03
orbit49          4.761440e-05  6.604437e-02
orbit50          3.889847e-04  2.788835e-01
orbit51          2.934897e-05  3.983833e-02
orbit52          3.254271e-04  1.454646e-02
orbit53          0.000000e+00  5.637851e-20
orbit54          4.291845e-06  1.818182e-02
orbit55          5.000640e-06  1.546070e-02
orbit56          2.347305e-03  2.896426e-01
orbit57          0.000000e+00  8.333333e-03
orbit58          1.290878e-05  8.750000e-03
orbit59         -2.145916e-06  2.378380e-01
orbit60          3.627922e-04  2.296010e-02
orbit61          0.000000e+00  0.000000e+00
orbit62          2.786012e-05  6.476241e-02
orbit63          0.000000e+00  2.629190e-20
orbit64          0.000000e+00  2.547875e-20
orbit65          3.511557e-04  2.762265e-01
orbit66          0.000000e+00  7.155734e-20
orbit67          0.000000e+00  0.000000e+00
orbit68         -8.881298e-06  2.317077e-02
orbit69          0.000000e+00  0.000000e+00
orbit70          0.000000e+00  0.000000e+00
orbit71          0.000000e+00  0.000000e+00
orbit72          0.000000e+00  1.387779e-19
AP               0.000000e+00  0.000000e+00
bet              8.655368e-04  1.131691e-01
ecc              2.668659e-06  1.486111e-02
eccrad           1.113152e-06  3.214556e-03
close            3.411453e-04  1.923808e-01
constraint       3.595322e-04  2.694356e-01
coreness         1.623991e-04  2.641864e-01
knn              1.932256e-03  1.796058e-01
hubscore         7.746732e-04  1.399482e-01
pagerank         4.298304e-04  4.928831e-01
trans            1.463712e-04  6.801099e-02
evcent           2.577815e-03  1.165600e-01
first            1.168679e-05  1.689145e-02
upto_second      1.339459e-03  1.960749e-01
upto_third       9.950299e-04  1.187003e-01
upto_fourth      1.918696e-03  2.105308e-01
upto_fifth       9.709468e-04  1.825437e-01
upto_sixth       3.710888e-04  8.693357e-02
second           1.974179e-03  1.054972e-01
third            3.762770e-04  1.150544e-01
fourth           1.567530e-03  2.150936e-01
fifth            7.629805e-04  1.397138e-01
sixth            3.509735e-04  1.112099e-01
ratio1           1.669077e-03  1.405498e-01
ratio2           5.410048e-03  5.769871e-01
ratio3           1.017246e-03  1.021909e-01
ratio4           8.668480e-04  1.556804e-01
ratio5           1.639981e-04  3.018913e-01
ratio6           2.676408e-03  1.178675e-01
selfinter        1.037985e-04  2.775521e-02
walktrap_vertex  2.230630e-06  2.756854e-02
bigcom1         -8.554529e-07  2.109557e-02
bigcom2          0.000000e+00  0.000000e+00
bigcom3         -1.542906e-07  1.780006e-01
bigcom4          5.768784e-05  1.207144e-03
bigcom6          0.000000e+00  0.000000e+00
bigcom8          0.000000e+00  6.505213e-21
bigcom9          0.000000e+00  0.000000e+00
bigcom11         0.000000e+00  0.000000e+00
bigcom13         0.000000e+00  0.000000e+00
bigcom15         0.000000e+00  0.000000e+00
bigcom16         0.000000e+00  1.084202e-21
bigcom21         0.000000e+00  0.000000e+00
bigcom22         0.000000e+00  0.000000e+00
bigcom24         0.000000e+00  0.000000e+00
bigcom26         1.731757e-04  1.544762e-01
bigcom28         0.000000e+00  0.000000e+00
bigcom30         0.000000e+00  0.000000e+00
bigcom31         0.000000e+00  0.000000e+00
bigcom32         0.000000e+00  0.000000e+00
bigcom33         0.000000e+00  0.000000e+00
bigcom34         0.000000e+00  0.000000e+00
bigcom36         0.000000e+00  0.000000e+00
bigcom37         0.000000e+00  0.000000e+00
bigcom38         0.000000e+00  0.000000e+00
bigcom39         0.000000e+00  6.938894e-20
bigcom40        -4.315919e-06  2.171212e-02
bigcom43         0.000000e+00  0.000000e+00
bigcom44         0.000000e+00  0.000000e+00
bigcom46         0.000000e+00  0.000000e+00
bigcom47         0.000000e+00  0.000000e+00
bigcom49         0.000000e+00  0.000000e+00
bigcom50         0.000000e+00  0.000000e+00
bigcom51         0.000000e+00  0.000000e+00
bigcom52         0.000000e+00  0.000000e+00
bigcom54         0.000000e+00  0.000000e+00
bigcom56         0.000000e+00  0.000000e+00
bigcom62         0.000000e+00  0.000000e+00
bigcom66         0.000000e+00  0.000000e+00
bigcom68         0.000000e+00  0.000000e+00
bigcom69         0.000000e+00  0.000000e+00
bigcom71         0.000000e+00  0.000000e+00
bigcom72         0.000000e+00  0.000000e+00
bigcom73         0.000000e+00  0.000000e+00
bigcom74         0.000000e+00  0.000000e+00
bigcom75         0.000000e+00  6.938894e-20
bigcom76         0.000000e+00  6.938894e-20
bigcom77         0.000000e+00  0.000000e+00
bigcom79         0.000000e+00  0.000000e+00
bigcom80         0.000000e+00  0.000000e+00
bigcom82         0.000000e+00  0.000000e+00
bigcom83         0.000000e+00  3.469447e-19
bigcom84         0.000000e+00  0.000000e+00
bigcom85         0.000000e+00  6.938894e-20
bigcom87         0.000000e+00  0.000000e+00
bigcom89         0.000000e+00  0.000000e+00
bigcom91         0.000000e+00  0.000000e+00
bigcom92         0.000000e+00  0.000000e+00
bigcom93         0.000000e+00  0.000000e+00
bigcom96         0.000000e+00  0.000000e+00
bigcom97         0.000000e+00  0.000000e+00
bigcom98         0.000000e+00  0.000000e+00
bigcom99         0.000000e+00  0.000000e+00
bigcom101        0.000000e+00  0.000000e+00
bigcom104        0.000000e+00  0.000000e+00
bigcom106        0.000000e+00  2.168404e-21
bigcom109        0.000000e+00  0.000000e+00
bigcom113        0.000000e+00  0.000000e+00
bigcom116        0.000000e+00  0.000000e+00
bigcom120        0.000000e+00  6.938894e-20
bigcom123        3.522242e-06  2.883501e-01
bigcom126        0.000000e+00  6.938894e-20
bigcom127        0.000000e+00  0.000000e+00
bigcom137        0.000000e+00  0.000000e+00
bigcom139        0.000000e+00  0.000000e+00
bigcom140        0.000000e+00  0.000000e+00
bigcom143        0.000000e+00  0.000000e+00
bigcom145        0.000000e+00  0.000000e+00
bigcom146        0.000000e+00  1.355253e-22
bigcom147        0.000000e+00  6.938894e-20
bigcom149        0.000000e+00  0.000000e+00
bigcom153        0.000000e+00  0.000000e+00
bigcom154        0.000000e+00  0.000000e+00
bigcom156        0.000000e+00  0.000000e+00
bigcom157        0.000000e+00  0.000000e+00
bigcom158        0.000000e+00  0.000000e+00
bigcom160        0.000000e+00  0.000000e+00
bigcom161        0.000000e+00  0.000000e+00
bigcom162        0.000000e+00  0.000000e+00
bigcom164        0.000000e+00  0.000000e+00
bigcom166        0.000000e+00  6.938894e-20
bigcom167        0.000000e+00  0.000000e+00
bigcom171        0.000000e+00  0.000000e+00
bigcom173        0.000000e+00  0.000000e+00
bigcom175        0.000000e+00  0.000000e+00
bigcom176        0.000000e+00  0.000000e+00
bigcom177        0.000000e+00  0.000000e+00
bigcom178        0.000000e+00  0.000000e+00
bigcom180        0.000000e+00  0.000000e+00
bigcom181        0.000000e+00  0.000000e+00
bigcom184        0.000000e+00  0.000000e+00
bigcom186        0.000000e+00  0.000000e+00
bigcom187        0.000000e+00  0.000000e+00
bigcom189        0.000000e+00  0.000000e+00
bigcom194        4.291945e-06  4.957108e-01
bigcom195        0.000000e+00  0.000000e+00
bigcom196        0.000000e+00  0.000000e+00
bigcom204        0.000000e+00  0.000000e+00
bigcom205        0.000000e+00  0.000000e+00
bigcom212        0.000000e+00  0.000000e+00
bigcom214        0.000000e+00  0.000000e+00
bigcom222        0.000000e+00  0.000000e+00
bigcom223        0.000000e+00  0.000000e+00
bigcom226        0.000000e+00  0.000000e+00
bigcom227        0.000000e+00  0.000000e+00
bigcom229        0.000000e+00  0.000000e+00
bigcom233        0.000000e+00  6.938894e-20
bigcom236        0.000000e+00  0.000000e+00
bigcom237        0.000000e+00  0.000000e+00
bigcom246        0.000000e+00  0.000000e+00
bigcom248        0.000000e+00  0.000000e+00
bigcom249        0.000000e+00  0.000000e+00
bigcom250        0.000000e+00  0.000000e+00
bigcom254        0.000000e+00  6.938894e-20
bigcom266        0.000000e+00  0.000000e+00
bigcom269        0.000000e+00  0.000000e+00
bigcom272        0.000000e+00  0.000000e+00
bigcom274       -5.110816e-05  3.251113e-02
bigcom281        0.000000e+00  0.000000e+00
bigcom291        0.000000e+00  0.000000e+00
bigcom292        0.000000e+00  0.000000e+00
bigcom295        0.000000e+00  0.000000e+00
bigcom299       -6.213301e-06  5.012213e-01
bigcom301        0.000000e+00  0.000000e+00
bigcom306        0.000000e+00  0.000000e+00
bigcom309        0.000000e+00  0.000000e+00
bigcom314        0.000000e+00  0.000000e+00
bigcom321        0.000000e+00  0.000000e+00
bigcom341        0.000000e+00  0.000000e+00
bigcom350        0.000000e+00  0.000000e+00
bigcom353        0.000000e+00  0.000000e+00
bigcom359        0.000000e+00  1.387779e-19
bigcom363        0.000000e+00  6.938894e-20
bigcom365        0.000000e+00  0.000000e+00
bigcom385        0.000000e+00  0.000000e+00
bigcom386        0.000000e+00  0.000000e+00
bigcom408        0.000000e+00  0.000000e+00
bigcom412        0.000000e+00  0.000000e+00
bigcom480        0.000000e+00  0.000000e+00
spin_vertex      1.042543e-05  8.108134e-02
membership_s1   -1.947624e-07  1.650203e-02
membership_s3    0.000000e+00  0.000000e+00
membership_s4    5.295941e-04  2.685726e-02
membership_s5   -9.346807e-06  8.314452e-04
membership_s6    6.411949e-05  2.484135e-02
membership_s7   -4.288165e-06  1.880455e-04
membership_s8    0.000000e+00  0.000000e+00
membership_s9    0.000000e+00  0.000000e+00
membership_s11   0.000000e+00  0.000000e+00
membership_s12   0.000000e+00  0.000000e+00
membership_s14   0.000000e+00  0.000000e+00
membership_s15   0.000000e+00  0.000000e+00
membership_s16   0.000000e+00  0.000000e+00
membership_s17   0.000000e+00  0.000000e+00
membership_s18  -8.765803e-06  2.409941e-02
membership_s20   0.000000e+00  0.000000e+00
membership_s21   6.116700e-05  5.217000e-01
membership_s22   0.000000e+00  0.000000e+00
membership_s24   0.000000e+00  0.000000e+00
membership_s25   0.000000e+00  0.000000e+00
membership_s26   0.000000e+00  0.000000e+00
membership_s27  -1.281504e-05  1.016636e-02
membership_s28   0.000000e+00  0.000000e+00
membership_s30   0.000000e+00  4.857226e-19
membership_s31   0.000000e+00  0.000000e+00
membership_s32  -1.128230e-06  1.035582e-03
membership_s33   0.000000e+00  6.938894e-20
membership_s36   8.639309e-06  4.441392e-04
membership_s37   0.000000e+00  0.000000e+00
V1               8.211294e-04  3.278858e-01
V2               3.354099e-03  3.432307e-01
pdi              5.373815e-06  7.857143e-03
adhesion         1.660402e-03  4.581336e-01
cohesion         1.697281e-03  6.300148e-01
inner            9.977325e-04  3.768620e-01
outer            2.176843e-04  2.716582e-01
ioratio          1.498569e-03  3.811690e-01
comsize          6.793766e-04  3.470296e-01
[1] "Dataset: low_TnotC Model GLM, run: 6 of 10 2015-06-17 23:13:27"
[1] "glmnet variable coefficients"
                         [,1]          [,2]
(Intercept)     -5.566275e+00 -6.387349e+00
graph0           6.320072e-40 -4.110228e-04
graph1          -6.136648e-43 -7.720452e-06
graph2           1.023622e-39 -4.312243e-03
graph3           5.094369e-45 -7.134002e-07
graph4          -8.462672e-46 -2.916430e-09
graph5           4.508118e-41  9.234397e-04
graph6           1.361021e-44 -2.317964e-07
graph7           4.704805e-41 -3.249451e-04
graph8           2.669657e-39 -4.082248e-02
graph9           2.003997e-46 -2.864116e-09
graph10         -2.660354e-47 -2.365801e-10
graph11         -1.255836e-48 -8.259032e-13
graph12         -4.665595e-47 -8.834978e-09
graph13          1.613135e-44 -4.452464e-07
graph14         -2.044590e-46 -7.537583e-10
graph15         -2.374277e-43 -6.742789e-05
graph16         -2.798994e-45  2.822568e-08
graph17          3.248493e-45  1.063268e-07
graph18          3.967644e-43  3.734240e-06
graph19          1.172289e-43 -1.023918e-06
graph20          5.047323e-43 -2.294953e-05
graph21          1.643691e-42 -1.834563e-05
graph22          8.901121e-43 -1.325441e-05
graph23          1.115754e-42  2.585355e-05
graph24          7.837557e-42  7.097176e-05
graph25          4.740070e-41 -2.499140e-05
graph26          5.909850e-41  9.858453e-04
graph27          5.923887e-40  2.968418e-03
graph28          1.464992e-40 -6.084376e-04
graph29         -3.211428e-39 -2.685372e-01
orbit0           6.320072e-40 -4.255493e-04
orbit1          -6.204964e-43 -7.796506e-06
orbit2           3.489306e-40  4.994429e-03
orbit3           1.023622e-39 -4.399476e-03
orbit4           3.609259e-45 -1.026422e-06
orbit5           1.715686e-43  1.297867e-05
orbit6          -8.462720e-46 -2.918071e-09
orbit7           3.572851e-40  1.446656e-03
orbit8           4.508118e-41  9.224480e-04
orbit9          -4.584831e-44 -5.424489e-07
orbit10          3.571049e-43  5.451977e-07
orbit11          5.993976e-40  1.142971e-02
orbit12          4.635996e-41 -3.575969e-04
orbit13          4.192518e-39  7.167818e-02
orbit14          2.669657e-39 -4.141836e-02
orbit15          3.633900e-46  4.953311e-09
orbit16          2.213506e-44  2.200502e-07
orbit17         -4.324076e-45 -2.791096e-07
orbit18          3.922773e-46 -5.123344e-09
orbit19         -3.307207e-47 -3.560622e-10
orbit20          5.266542e-47  2.802232e-08
orbit21          6.900912e-44 -1.268529e-05
orbit22         -1.255836e-48 -8.674040e-13
orbit23          4.328647e-40 -2.496482e-02
orbit24         -4.363578e-46 -6.435480e-08
orbit25          2.195068e-45  3.087402e-07
orbit26          5.784575e-43  2.918193e-05
orbit27          1.195827e-44 -5.936761e-07
orbit28          2.227334e-43  1.066996e-05
orbit29          6.170890e-44 -1.937328e-06
orbit30         -8.775514e-43 -4.007996e-05
orbit31         -2.512119e-46 -1.729117e-09
orbit32         -1.579433e-46  1.479365e-08
orbit33          9.493707e-40  1.600061e-02
orbit34         -2.374277e-43 -6.740963e-05
orbit35         -5.013063e-45  1.218331e-07
orbit36          7.820742e-43  1.431164e-05
orbit37         -5.117626e-45 -2.674261e-07
orbit38          2.720572e-41  1.202221e-03
orbit39         -3.412736e-46  3.845019e-07
orbit40          8.816332e-45 -6.196181e-08
orbit41          5.560292e-43 -9.781121e-05
orbit42          4.257413e-39  1.402646e-01
orbit43          3.968137e-43  3.506395e-06
orbit44         -2.294475e-39 -1.503499e-01
orbit45          7.681054e-44 -2.281694e-07
orbit46          1.274992e-42 -1.682359e-05
orbit47          5.298344e-41  1.445820e-03
orbit48          4.109673e-43 -1.014637e-04
orbit49          4.879537e-43 -2.330194e-05
orbit50          2.014473e-40  1.819490e-04
orbit51          3.224380e-42  4.628994e-05
orbit52          1.411240e-42 -9.661858e-05
orbit53          5.378085e-43 -1.774789e-03
orbit54          8.898947e-43 -1.337198e-05
orbit55          2.139770e-38  3.260240e-01
orbit56          1.070831e-42  2.591785e-05
orbit57          7.415375e-42  7.342170e-05
orbit58         -2.082879e-39 -1.749735e-01
orbit59          8.212313e-42  8.200876e-05
orbit60          8.002944e-41 -1.324801e-03
orbit61         -2.794069e-39 -2.118652e-01
orbit62          5.514597e-41  1.673308e-04
orbit63          6.755496e-41 -6.753756e-03
orbit64          1.857968e-40 -1.384417e-03
orbit65          7.272204e-41  1.244870e-03
orbit66          1.074985e-40  1.328652e-03
orbit67          1.993056e-38  2.427634e-01
orbit68          5.953146e-40  3.007947e-03
orbit69         -3.855347e-39 -3.268989e-01
orbit70          1.426713e-40 -6.909915e-04
orbit71          1.110769e-38  1.424274e-01
orbit72         -3.211428e-39 -2.683953e-01
AP              -3.975471e-39 -1.433129e-01
bet             -2.168150e-43 -1.122329e-05
ecc              9.768531e-41 -6.624808e-03
eccrad           5.861119e-40 -3.967861e-02
close           -3.667872e-39 -2.040511e-01
constraint      -5.857203e-40  1.366468e-01
coreness         6.478275e-40  9.903225e-03
knn             -1.963795e-42 -4.617329e-05
hubscore        -2.390440e-38 -1.005688e+00
pagerank        -1.034985e-38 -4.563689e-01
trans           -2.313294e-39 -2.348656e-01
evcent          -2.445784e-38 -1.053265e+00
first            6.320072e-40 -4.035973e-04
upto_second     -7.638919e-43 -9.248441e-06
upto_third      -5.932035e-44 -3.523606e-06
upto_fourth      1.115896e-43  3.061334e-06
upto_fifth       4.365517e-43  8.158212e-06
upto_sixth       6.671441e-43  1.957357e-05
second          -7.668731e-43 -9.214345e-06
third           -2.517290e-44 -4.467176e-06
fourth           3.004424e-43  1.237408e-05
fifth           -7.792263e-44 -3.083026e-06
sixth           -5.624323e-43 -8.738403e-06
ratio1          -2.019462e-42 -4.548695e-05
ratio2           5.076817e-41  8.108229e-04
ratio3          -7.481322e-42 -2.685443e-04
ratio4          -7.063090e-42 -2.180838e-04
ratio5          -4.704652e-42 -6.181637e-05
ratio6          -5.169933e-43 -3.569116e-06
selfinter       -4.619232e-40 -1.688536e-02
walktrap_vertex  2.131570e-39  6.403259e-02
bigcom1          8.432432e-40  1.055252e-01
bigcom2         -3.853509e-39 -1.795257e-01
bigcom3          5.026643e-39  2.012357e-01
bigcom4         -1.158687e-39  1.560942e-02
bigcom6          0.000000e+00  0.000000e+00
bigcom8         -3.908808e-39 -1.998623e-01
bigcom9         -3.867032e-39 -2.494909e-01
bigcom11        -3.854734e-39 -2.027215e-01
bigcom13        -3.858415e-39 -1.587712e-01
bigcom15        -3.861488e-39 -1.706920e-01
bigcom16        -3.852896e-39 -2.509780e-01
bigcom21        -3.873829e-39 -1.849544e-01
bigcom22        -3.903772e-39 -1.969070e-01
bigcom24        -3.851060e-39 -1.751086e-01
bigcom26         3.237031e-38  9.002161e-01
bigcom28         6.667472e-39  1.855189e-02
bigcom30        -3.871355e-39 -2.226001e-01
bigcom31        -3.849837e-39 -1.230955e-01
bigcom32        -3.855347e-39 -1.898095e-01
bigcom33        -3.850449e-39 -2.588652e-01
bigcom34        -3.851672e-39 -2.468500e-01
bigcom36        -3.854122e-39 -1.884998e-01
bigcom37        -3.850449e-39 -1.418367e-01
bigcom38        -3.856574e-39 -2.752973e-01
bigcom39        -3.854734e-39 -2.013711e-01
bigcom40         2.053717e-39  8.106533e-02
bigcom43        -3.852284e-39 -1.944942e-01
bigcom44        -3.898123e-39 -3.213269e-01
bigcom46        -3.855347e-39 -2.341449e-01
bigcom47        -3.852896e-39 -3.700688e-01
bigcom49        -3.852896e-39 -2.574905e-01
bigcom50        -3.853509e-39 -2.417657e-01
bigcom51        -3.851060e-39 -1.797856e-01
bigcom52        -3.850449e-39 -2.128785e-01
bigcom54        -3.849837e-39 -2.400183e-01
bigcom56        -3.851672e-39 -1.705032e-01
bigcom62        -3.849837e-39 -2.183466e-01
bigcom66        -3.851672e-39 -2.392840e-01
bigcom68        -3.850449e-39 -2.478126e-01
bigcom69        -3.853509e-39 -2.167253e-01
bigcom71        -3.857801e-39 -2.382058e-01
bigcom72        -3.852284e-39 -2.321323e-01
bigcom73        -3.851060e-39 -2.533954e-01
bigcom74        -3.851672e-39 -2.435476e-01
bigcom75        -3.849837e-39 -2.222196e-01
bigcom76        -3.851672e-39 -2.295096e-01
bigcom77        -3.851060e-39 -1.524605e-01
bigcom79        -3.851060e-39 -2.116933e-01
bigcom80        -3.851060e-39 -2.625853e-01
bigcom82        -3.851672e-39 -2.081774e-01
bigcom83        -3.850449e-39 -1.325715e-01
bigcom84        -3.849837e-39 -2.038921e-01
bigcom85        -3.852896e-39 -3.135382e-01
bigcom87        -3.852284e-39 -2.365710e-01
bigcom89        -3.851060e-39 -2.324817e-01
bigcom91        -3.850449e-39 -1.217630e-01
bigcom92        -3.855961e-39 -1.468760e-01
bigcom93        -3.851060e-39 -1.969232e-01
bigcom96        -3.849837e-39 -1.532062e-01
bigcom97        -3.852896e-39 -2.098419e-01
bigcom98        -3.851060e-39 -2.215950e-01
bigcom99        -3.851672e-39 -3.347705e-01
bigcom101       -3.852896e-39 -1.507488e-01
bigcom104       -3.855347e-39 -2.001814e-01
bigcom106       -3.851672e-39 -2.309530e-01
bigcom109       -3.851060e-39 -2.052929e-01
bigcom113       -3.852284e-39 -1.132120e-01
bigcom116       -3.855347e-39 -2.488819e-01
bigcom120       -3.850449e-39 -2.356201e-01
bigcom123        1.983290e-37  2.342709e+00
bigcom126       -3.850449e-39 -1.162725e-01
bigcom127       -3.849837e-39 -1.602042e-01
bigcom137       -3.851060e-39 -1.814245e-01
bigcom139       -3.849837e-39 -2.238919e-01
bigcom140       -3.851060e-39 -1.909815e-01
bigcom143       -3.851060e-39 -2.596776e-01
bigcom145       -3.851060e-39 -2.335914e-01
bigcom146       -3.851672e-39 -2.876805e-01
bigcom147       -3.851060e-39 -2.042758e-01
bigcom149       -3.849226e-39 -2.908005e-01
bigcom153       -3.852896e-39 -2.448157e-01
bigcom154       -3.854122e-39 -2.142515e-01
bigcom156       -3.849837e-39 -1.908705e-01
bigcom157       -3.849837e-39 -1.616216e-01
bigcom158       -3.850449e-39 -2.536908e-01
bigcom160       -3.851672e-39 -2.318028e-01
bigcom161       -3.850449e-39 -2.120291e-01
bigcom162       -3.850449e-39 -1.643841e-01
bigcom164       -3.851060e-39 -2.459367e-01
bigcom166       -3.851060e-39 -1.676486e-01
bigcom167       -3.854734e-39 -2.287516e-01
bigcom171       -3.849226e-39 -2.015173e-01
bigcom173       -3.851672e-39 -2.032991e-01
bigcom175       -3.850449e-39 -1.666511e-01
bigcom176       -3.851060e-39 -1.499817e-01
bigcom177       -3.851060e-39 -1.488159e-01
bigcom178       -3.851672e-39 -1.792673e-01
bigcom180       -3.850449e-39 -1.748074e-01
bigcom181       -3.851672e-39 -1.126981e-01
bigcom184       -3.850449e-39 -2.148272e-01
bigcom186       -3.850449e-39 -4.172116e-01
bigcom187       -3.850449e-39 -2.871700e-01
bigcom189       -3.851060e-39 -3.255896e-01
bigcom194        2.488347e-37  2.641171e+00
bigcom195       -3.850449e-39 -1.392148e-01
bigcom196       -3.849226e-39 -2.559104e-01
bigcom204       -3.853509e-39 -1.733702e-01
bigcom205       -3.849837e-39 -2.624213e-01
bigcom212       -3.851060e-39 -1.816828e-01
bigcom214       -3.852284e-39 -1.906849e-01
bigcom222       -3.850449e-39 -2.233459e-01
bigcom223        0.000000e+00  0.000000e+00
bigcom226       -3.850449e-39 -2.081630e-01
bigcom227       -3.850449e-39 -1.956980e-01
bigcom229       -3.851060e-39 -2.771062e-01
bigcom233       -3.849837e-39 -4.788854e-01
bigcom236       -3.851060e-39 -2.472910e-01
bigcom237       -3.849226e-39 -1.083219e-01
bigcom246       -3.851672e-39 -1.174597e-01
bigcom248       -3.852896e-39 -1.651450e-01
bigcom249       -3.849837e-39 -1.971784e-01
bigcom250       -3.849837e-39 -3.198682e-01
bigcom254       -3.851060e-39 -2.601964e-01
bigcom266       -3.849837e-39 -1.929845e-01
bigcom269       -3.852284e-39 -2.268594e-01
bigcom272       -3.851060e-39 -1.627292e-01
bigcom274        5.571947e-38  1.005403e+00
bigcom281       -3.850449e-39 -2.202613e-01
bigcom291       -3.849226e-39 -1.457511e-01
bigcom292       -3.849837e-39 -2.076132e-01
bigcom295       -3.849226e-39 -2.516403e-01
bigcom299        3.330103e-37  2.896229e+00
bigcom301       -3.851060e-39 -2.470658e-01
bigcom306       -3.851060e-39 -1.515630e-01
bigcom309       -3.851672e-39 -2.072183e-01
bigcom314       -3.849837e-39 -8.683820e-02
bigcom321       -3.854122e-39 -1.448723e-01
bigcom341       -3.850449e-39 -1.879270e-01
bigcom350       -3.849837e-39 -1.652279e-01
bigcom353       -3.850449e-39 -1.751205e-01
bigcom359       -3.849837e-39 -1.320623e-01
bigcom363       -3.850449e-39 -1.485677e-01
bigcom365       -3.849226e-39 -2.559292e-01
bigcom385       -3.851672e-39 -1.632678e-01
bigcom386       -3.849837e-39 -1.752114e-01
bigcom408       -3.853509e-39 -2.772940e-01
bigcom412       -3.851060e-39 -2.230367e-01
bigcom480       -3.851672e-39 -1.925813e-01
spin_vertex      3.209200e-39  1.449643e-01
membership_s1    2.067456e-39  6.817734e-02
membership_s3   -3.860873e-39 -1.581849e-01
membership_s4    2.093475e-39  1.088205e-01
membership_s5   -1.820637e-39 -1.777139e-02
membership_s6    1.383732e-39  1.474664e-01
membership_s7   -9.278096e-40 -1.242352e-01
membership_s8   -3.854122e-39 -2.059373e-01
membership_s9   -3.857188e-39 -1.855602e-01
membership_s11  -3.854734e-39 -1.502490e-01
membership_s12  -3.853509e-39 -2.127367e-01
membership_s14  -3.852284e-39 -1.671341e-01
membership_s15  -3.917651e-39 -2.089560e-01
membership_s16  -3.854734e-39 -1.685281e-01
membership_s17  -3.853509e-39 -1.674260e-01
membership_s18   1.777553e-38  2.032505e-01
membership_s20  -3.851672e-39 -2.069218e-01
membership_s21   4.126656e-39  2.972301e-01
membership_s22  -3.860873e-39 -2.095307e-01
membership_s24  -3.860259e-39 -1.713377e-01
membership_s25  -3.854734e-39 -2.019191e-01
membership_s26  -3.858415e-39 -1.209345e-01
membership_s27  -1.406100e-39 -3.961974e-02
membership_s28  -3.858415e-39 -1.647804e-01
membership_s30   8.735432e-41 -1.049511e-01
membership_s31  -4.083278e-39 -2.161314e-01
membership_s32  -1.097514e-39  3.153463e-02
membership_s33  -3.851672e-39 -1.573546e-01
membership_s36  -2.122725e-40  8.346361e-03
membership_s37  -3.892489e-39 -1.886677e-01
V1               3.073118e-39  7.076796e-02
V2               5.822336e-39  2.830462e-01
pdi             -1.832206e-35 -5.968186e+02
adhesion         6.253423e-45 -4.802435e-07
cohesion        -1.391682e-44  7.445047e-07
inner           -2.485713e-44 -2.631369e-06
outer           -2.620628e-44 -7.476545e-07
ioratio          7.795380e-39  3.245164e-01
comsize          9.095636e-44  1.355224e-05
[1] "Dataset: low_TnotC Model GBM, run: 7 of 10 2015-06-17 23:14:32"
Iter   TrainDeviance   ValidDeviance   StepSize   Improve
     1        0.0491            -nan     0.0100   -0.0000
     2        0.0479            -nan     0.0100   -0.0000
     3        0.0469            -nan     0.0100   -0.0000
     4        0.0460            -nan     0.0100   -0.0000
     5        0.0454            -nan     0.0100   -0.0000
     6        0.0445            -nan     0.0100   -0.0000
     7        0.0435            -nan     0.0100   -0.0000
     8        0.0429            -nan     0.0100   -0.0000
     9        0.0423            -nan     0.0100    0.0000
    10        0.0418            -nan     0.0100   -0.0000
    20        0.0364            -nan     0.0100   -0.0000
    40        0.0299            -nan     0.0100   -0.0000
    44        0.0290            -nan     0.0100   -0.0000

[1] "GBM variable coefficients"
                            var    rel.inf
ratio2                   ratio2 8.44638856
bet                         bet 6.84244076
pagerank               pagerank 6.14975198
V2                           V2 4.87884565
orbit18                 orbit18 3.82396242
V1                           V1 3.36939833
comsize                 comsize 3.28398446
outer                     outer 3.17358990
orbit36                 orbit36 2.97333859
ioratio                 ioratio 2.65356273
fourth                   fourth 2.63886430
inner                     inner 2.58373916
upto_second         upto_second 2.00806840
graph23                 graph23 1.96261100
graph3                   graph3 1.94504739
orbit47                 orbit47 1.87188780
cohesion               cohesion 1.85928565
graph16                 graph16 1.73262588
orbit16                 orbit16 1.67935003
graph10                 graph10 1.64303506
orbit39                 orbit39 1.59164611
orbit50                 orbit50 1.51033521
orbit42                 orbit42 1.45525152
orbit17                 orbit17 1.45003011
bigcom26               bigcom26 1.42592396
ratio6                   ratio6 1.29222235
adhesion               adhesion 1.17706377
graph9                   graph9 1.14533458
orbit35                 orbit35 1.01467933
graph13                 graph13 1.00956655
graph14                 graph14 1.00083042
graph26                 graph26 0.94363742
orbit65                 orbit65 0.88250001
ratio5                   ratio5 0.82949006
knn                         knn 0.79792203
orbit30                 orbit30 0.78880150
orbit21                 orbit21 0.78793453
graph17                 graph17 0.74660426
walktrap_vertex walktrap_vertex 0.71451850
graph6                   graph6 0.67464112
orbit25                 orbit25 0.65928885
graph4                   graph4 0.65057072
ratio4                   ratio4 0.60321489
evcent                   evcent 0.60211265
orbit4                   orbit4 0.59422479
graph25                 graph25 0.57621906
graph1                   graph1 0.56911896
orbit28                 orbit28 0.56532908
orbit20                 orbit20 0.53176433
upto_third           upto_third 0.52791329
membership_s7     membership_s7 0.52345878
constraint           constraint 0.49362269
upto_fourth         upto_fourth 0.49016383
upto_sixth           upto_sixth 0.39933883
ecc                         ecc 0.37491861
membership_s27   membership_s27 0.36004886
third                     third 0.35887531
membership_s6     membership_s6 0.32838645
membership_s21   membership_s21 0.27542487
graph19                 graph19 0.27535007
spin_vertex         spin_vertex 0.26738695
ratio3                   ratio3 0.26551849
orbit41                 orbit41 0.22722849
orbit46                 orbit46 0.21973150
orbit55                 orbit55 0.20316907
ratio1                   ratio1 0.18469301
graph15                 graph15 0.17311606
orbit1                   orbit1 0.16736956
orbit56                 orbit56 0.15661672
orbit10                 orbit10 0.14543653
graph18                 graph18 0.12157457
orbit38                 orbit38 0.11940152
graph11                 graph11 0.11894210
graph22                 graph22 0.11843725
graph12                 graph12 0.11832697
second                   second 0.10886306
orbit5                   orbit5 0.10022830
orbit26                 orbit26 0.09061516
orbit9                   orbit9 0.08835320
graph21                 graph21 0.08831178
bigcom4                 bigcom4 0.07871334
hubscore               hubscore 0.05838425
coreness               coreness 0.05636393
orbit45                 orbit45 0.04818717
bigcom40               bigcom40 0.04708327
membership_s4     membership_s4 0.03108455
fifth                     fifth 0.03030336
membership_s5     membership_s5 0.02611739
selfinter             selfinter 0.02238616
graph0                   graph0 0.00000000
graph2                   graph2 0.00000000
graph5                   graph5 0.00000000
graph7                   graph7 0.00000000
graph8                   graph8 0.00000000
graph20                 graph20 0.00000000
graph24                 graph24 0.00000000
graph27                 graph27 0.00000000
graph28                 graph28 0.00000000
graph29                 graph29 0.00000000
orbit0                   orbit0 0.00000000
orbit2                   orbit2 0.00000000
orbit3                   orbit3 0.00000000
orbit6                   orbit6 0.00000000
orbit7                   orbit7 0.00000000
orbit8                   orbit8 0.00000000
orbit11                 orbit11 0.00000000
orbit12                 orbit12 0.00000000
orbit13                 orbit13 0.00000000
orbit14                 orbit14 0.00000000
orbit15                 orbit15 0.00000000
orbit19                 orbit19 0.00000000
orbit22                 orbit22 0.00000000
orbit23                 orbit23 0.00000000
orbit24                 orbit24 0.00000000
orbit27                 orbit27 0.00000000
orbit29                 orbit29 0.00000000
orbit31                 orbit31 0.00000000
orbit32                 orbit32 0.00000000
orbit33                 orbit33 0.00000000
orbit34                 orbit34 0.00000000
orbit37                 orbit37 0.00000000
orbit40                 orbit40 0.00000000
orbit43                 orbit43 0.00000000
orbit44                 orbit44 0.00000000
orbit48                 orbit48 0.00000000
orbit49                 orbit49 0.00000000
orbit51                 orbit51 0.00000000
orbit52                 orbit52 0.00000000
orbit53                 orbit53 0.00000000
orbit54                 orbit54 0.00000000
orbit57                 orbit57 0.00000000
orbit58                 orbit58 0.00000000
orbit59                 orbit59 0.00000000
orbit60                 orbit60 0.00000000
orbit61                 orbit61 0.00000000
orbit62                 orbit62 0.00000000
orbit63                 orbit63 0.00000000
orbit64                 orbit64 0.00000000
orbit66                 orbit66 0.00000000
orbit67                 orbit67 0.00000000
orbit68                 orbit68 0.00000000
orbit69                 orbit69 0.00000000
orbit70                 orbit70 0.00000000
orbit71                 orbit71 0.00000000
orbit72                 orbit72 0.00000000
AP                           AP 0.00000000
eccrad                   eccrad 0.00000000
close                     close 0.00000000
trans                     trans 0.00000000
first                     first 0.00000000
upto_fifth           upto_fifth 0.00000000
sixth                     sixth 0.00000000
bigcom1                 bigcom1 0.00000000
bigcom2                 bigcom2 0.00000000
bigcom3                 bigcom3 0.00000000
bigcom6                 bigcom6 0.00000000
bigcom8                 bigcom8 0.00000000
bigcom9                 bigcom9 0.00000000
bigcom11               bigcom11 0.00000000
bigcom13               bigcom13 0.00000000
bigcom15               bigcom15 0.00000000
bigcom16               bigcom16 0.00000000
bigcom21               bigcom21 0.00000000
bigcom22               bigcom22 0.00000000
bigcom24               bigcom24 0.00000000
bigcom28               bigcom28 0.00000000
bigcom30               bigcom30 0.00000000
bigcom31               bigcom31 0.00000000
bigcom32               bigcom32 0.00000000
bigcom33               bigcom33 0.00000000
bigcom34               bigcom34 0.00000000
bigcom36               bigcom36 0.00000000
bigcom37               bigcom37 0.00000000
bigcom38               bigcom38 0.00000000
bigcom39               bigcom39 0.00000000
bigcom43               bigcom43 0.00000000
bigcom44               bigcom44 0.00000000
bigcom46               bigcom46 0.00000000
bigcom47               bigcom47 0.00000000
bigcom49               bigcom49 0.00000000
bigcom50               bigcom50 0.00000000
bigcom51               bigcom51 0.00000000
bigcom52               bigcom52 0.00000000
bigcom54               bigcom54 0.00000000
bigcom56               bigcom56 0.00000000
bigcom62               bigcom62 0.00000000
bigcom66               bigcom66 0.00000000
bigcom68               bigcom68 0.00000000
bigcom69               bigcom69 0.00000000
bigcom71               bigcom71 0.00000000
bigcom72               bigcom72 0.00000000
bigcom73               bigcom73 0.00000000
bigcom74               bigcom74 0.00000000
bigcom75               bigcom75 0.00000000
bigcom76               bigcom76 0.00000000
bigcom77               bigcom77 0.00000000
bigcom79               bigcom79 0.00000000
bigcom80               bigcom80 0.00000000
bigcom82               bigcom82 0.00000000
bigcom83               bigcom83 0.00000000
bigcom84               bigcom84 0.00000000
bigcom85               bigcom85 0.00000000
bigcom87               bigcom87 0.00000000
bigcom89               bigcom89 0.00000000
bigcom91               bigcom91 0.00000000
bigcom92               bigcom92 0.00000000
bigcom93               bigcom93 0.00000000
bigcom96               bigcom96 0.00000000
bigcom97               bigcom97 0.00000000
bigcom98               bigcom98 0.00000000
bigcom99               bigcom99 0.00000000
bigcom101             bigcom101 0.00000000
bigcom104             bigcom104 0.00000000
bigcom106             bigcom106 0.00000000
bigcom109             bigcom109 0.00000000
bigcom113             bigcom113 0.00000000
bigcom116             bigcom116 0.00000000
bigcom120             bigcom120 0.00000000
bigcom123             bigcom123 0.00000000
bigcom126             bigcom126 0.00000000
bigcom127             bigcom127 0.00000000
bigcom137             bigcom137 0.00000000
bigcom139             bigcom139 0.00000000
bigcom140             bigcom140 0.00000000
bigcom143             bigcom143 0.00000000
bigcom145             bigcom145 0.00000000
bigcom146             bigcom146 0.00000000
bigcom147             bigcom147 0.00000000
bigcom149             bigcom149 0.00000000
bigcom153             bigcom153 0.00000000
bigcom154             bigcom154 0.00000000
bigcom156             bigcom156 0.00000000
bigcom157             bigcom157 0.00000000
bigcom158             bigcom158 0.00000000
bigcom160             bigcom160 0.00000000
bigcom161             bigcom161 0.00000000
bigcom162             bigcom162 0.00000000
bigcom164             bigcom164 0.00000000
bigcom166             bigcom166 0.00000000
bigcom167             bigcom167 0.00000000
bigcom171             bigcom171 0.00000000
bigcom173             bigcom173 0.00000000
bigcom175             bigcom175 0.00000000
bigcom176             bigcom176 0.00000000
bigcom177             bigcom177 0.00000000
bigcom178             bigcom178 0.00000000
bigcom180             bigcom180 0.00000000
bigcom181             bigcom181 0.00000000
bigcom184             bigcom184 0.00000000
bigcom186             bigcom186 0.00000000
bigcom187             bigcom187 0.00000000
bigcom189             bigcom189 0.00000000
bigcom194             bigcom194 0.00000000
bigcom195             bigcom195 0.00000000
bigcom196             bigcom196 0.00000000
bigcom204             bigcom204 0.00000000
bigcom205             bigcom205 0.00000000
bigcom212             bigcom212 0.00000000
bigcom214             bigcom214 0.00000000
bigcom222             bigcom222 0.00000000
bigcom223             bigcom223 0.00000000
bigcom226             bigcom226 0.00000000
bigcom227             bigcom227 0.00000000
bigcom229             bigcom229 0.00000000
bigcom233             bigcom233 0.00000000
bigcom236             bigcom236 0.00000000
bigcom237             bigcom237 0.00000000
bigcom246             bigcom246 0.00000000
bigcom248             bigcom248 0.00000000
bigcom249             bigcom249 0.00000000
bigcom250             bigcom250 0.00000000
bigcom254             bigcom254 0.00000000
bigcom266             bigcom266 0.00000000
bigcom269             bigcom269 0.00000000
bigcom272             bigcom272 0.00000000
bigcom274             bigcom274 0.00000000
bigcom281             bigcom281 0.00000000
bigcom291             bigcom291 0.00000000
bigcom292             bigcom292 0.00000000
bigcom295             bigcom295 0.00000000
bigcom299             bigcom299 0.00000000
bigcom301             bigcom301 0.00000000
bigcom306             bigcom306 0.00000000
bigcom309             bigcom309 0.00000000
bigcom314             bigcom314 0.00000000
bigcom321             bigcom321 0.00000000
bigcom341             bigcom341 0.00000000
bigcom350             bigcom350 0.00000000
bigcom353             bigcom353 0.00000000
bigcom359             bigcom359 0.00000000
bigcom363             bigcom363 0.00000000
bigcom365             bigcom365 0.00000000
bigcom385             bigcom385 0.00000000
bigcom386             bigcom386 0.00000000
bigcom408             bigcom408 0.00000000
bigcom412             bigcom412 0.00000000
bigcom480             bigcom480 0.00000000
membership_s1     membership_s1 0.00000000
membership_s3     membership_s3 0.00000000
membership_s8     membership_s8 0.00000000
membership_s9     membership_s9 0.00000000
membership_s11   membership_s11 0.00000000
membership_s12   membership_s12 0.00000000
membership_s14   membership_s14 0.00000000
membership_s15   membership_s15 0.00000000
membership_s16   membership_s16 0.00000000
membership_s17   membership_s17 0.00000000
membership_s18   membership_s18 0.00000000
membership_s20   membership_s20 0.00000000
membership_s22   membership_s22 0.00000000
membership_s24   membership_s24 0.00000000
membership_s25   membership_s25 0.00000000
membership_s26   membership_s26 0.00000000
membership_s28   membership_s28 0.00000000
membership_s30   membership_s30 0.00000000
membership_s31   membership_s31 0.00000000
membership_s32   membership_s32 0.00000000
membership_s33   membership_s33 0.00000000
membership_s36   membership_s36 0.00000000
membership_s37   membership_s37 0.00000000
pdi                         pdi 0.00000000
[1] "Dataset: low_TnotC Model RF, run: 7 of 10 2015-06-17 23:14:55"
     |      Out-of-bag   |
Tree |      MSE  %Var(y) |
   1 | 0.006183   161.87 |
   2 | 0.006175   161.66 |
   3 | 0.005315   139.16 |
   4 | 0.005731   150.03 |
   5 | 0.006014   157.44 |
   6 | 0.006069   158.89 |
   7 | 0.005637   147.57 |
   8 | 0.005923   155.06 |
   9 | 0.005494   143.84 |
  10 | 0.005518   144.47 |
  11 | 0.005438   142.36 |
  12 | 0.005228   136.87 |
  13 | 0.005087   133.17 |
  14 | 0.005001   130.92 |
  15 | 0.004872   127.56 |
  16 | 0.004845   126.84 |
  17 | 0.004813   125.99 |
  18 | 0.004762   124.66 |
  19 | 0.004712   123.36 |
  20 | 0.004703   123.13 |
  21 | 0.004684   122.63 |
  22 | 0.004708   123.25 |
  23 | 0.004681   122.53 |
  24 | 0.004698   122.99 |
  25 | 0.004697   122.97 |
  26 | 0.004644   121.58 |
  27 | 0.004619   120.93 |
  28 | 0.004636   121.37 |
  29 | 0.004632   121.25 |
  30 | 0.004638   121.42 |
  31 |  0.00464   121.48 |
  32 | 0.004602   120.47 |
  33 |  0.00459   120.17 |
  34 | 0.004571   119.66 |
  35 | 0.004582   119.94 |
  36 | 0.004566   119.53 |
  37 | 0.004573   119.71 |
  38 | 0.004561   119.41 |
  39 | 0.004551   119.13 |
  40 | 0.004552   119.17 |
  41 | 0.004559   119.36 |
  42 | 0.004548   119.05 |
  43 | 0.004537   118.76 |
  44 | 0.004514   118.17 |
  45 | 0.004506   117.96 |
  46 | 0.004509   118.05 |
  47 | 0.004513   118.14 |
  48 | 0.004508   118.01 |
  49 | 0.004503   117.88 |
  50 | 0.004514   118.19 |
  51 | 0.004515   118.20 |
  52 | 0.004521   118.35 |
  53 | 0.004509   118.03 |
  54 | 0.004514   118.18 |
  55 | 0.004512   118.12 |
  56 | 0.004503   117.88 |
  57 |   0.0045   117.81 |
  58 | 0.004493   117.61 |
  59 | 0.004489   117.52 |
  60 |  0.00447   117.02 |
  61 | 0.004478   117.23 |
  62 | 0.004483   117.36 |
  63 |  0.00448   117.27 |
  64 | 0.004486   117.43 |
  65 | 0.004499   117.78 |
  66 | 0.004499   117.77 |
  67 | 0.004492   117.59 |
  68 | 0.004485   117.41 |
  69 | 0.004479   117.25 |
  70 | 0.004483   117.37 |
  71 | 0.004482   117.34 |
  72 |  0.00447   117.02 |
  73 | 0.004461   116.79 |
  74 | 0.004461   116.77 |
  75 | 0.004448   116.46 |
  76 | 0.004444   116.33 |
  77 | 0.004454   116.61 |
  78 | 0.004452   116.55 |
  79 | 0.004458   116.70 |
  80 | 0.004456   116.67 |
  81 | 0.004452   116.56 |
  82 | 0.004454   116.61 |
  83 |  0.00445   116.50 |
  84 | 0.004451   116.51 |
  85 | 0.004453   116.58 |
  86 | 0.004453   116.58 |
  87 |  0.00445   116.50 |
  88 | 0.004449   116.47 |
  89 | 0.004457   116.67 |
  90 | 0.004454   116.60 |
  91 | 0.004453   116.58 |
  92 | 0.004447   116.41 |
  93 | 0.004442   116.29 |
  94 | 0.004445   116.36 |
  95 | 0.004442   116.29 |
  96 | 0.004448   116.45 |
  97 | 0.004447   116.42 |
  98 | 0.004439   116.21 |
  99 | 0.004437   116.16 |
 100 | 0.004439   116.21 |
[1] "Random Forest variable coefficients"
                      %IncMSE IncNodePurity
graph5           1.907077e-04  1.414479e-02
graph6           1.795730e-03  1.232199e-01
graph7           2.591793e-05  1.809524e-02
graph8           2.151463e-05  1.428571e-02
graph9           3.034672e-04  9.184854e-02
graph10          1.917515e-03  1.653860e-01
graph11          2.868224e-03  1.130196e-01
graph12          3.232224e-03  2.051364e-01
graph13          1.620357e-03  1.900675e-01
graph14          1.454298e-03  4.340709e-02
graph15          1.525042e-04  4.614086e-02
graph16          1.917161e-03  5.239738e-02
graph17          2.738786e-03  8.883099e-02
graph18          1.081391e-04  1.840949e-02
graph19          1.475918e-03  1.583163e-01
graph20          3.940930e-04  1.410772e-02
graph21          1.705834e-03  2.010336e-01
graph22          9.942240e-05  1.338852e-02
graph23          1.287460e-03  1.355074e-01
graph24          2.078999e-04  3.907470e-02
graph25          5.364223e-04  3.916672e-02
graph26          5.508989e-05  6.467384e-02
graph27          0.000000e+00  0.000000e+00
graph28          0.000000e+00  1.219727e-21
graph29          0.000000e+00  0.000000e+00
orbit0           1.674154e-04  1.158673e-04
orbit1           2.480398e-03  1.548909e-01
orbit2           2.094208e-05  4.180519e-02
orbit3           8.680362e-06  5.251099e-02
orbit4           1.253656e-04  7.374961e-02
orbit5           1.841292e-03  7.163519e-02
orbit6           3.932272e-03  2.565816e-01
orbit7          -2.640273e-06  2.250000e-03
orbit8           3.123475e-04  8.185302e-02
orbit9           3.802650e-04  7.667566e-02
orbit10          2.058135e-04  4.789654e-02
orbit11          1.730104e-05  1.600000e-02
orbit12          1.729281e-04  5.925309e-02
orbit13         -7.954913e-06  1.581810e-03
orbit14          0.000000e+00  8.673617e-21
orbit15          2.279032e-03  1.148447e-01
orbit16          1.988680e-03  8.083071e-02
orbit17          4.800049e-03  1.344196e-01
orbit18          5.295467e-03  6.922396e-01
orbit19          6.776304e-04  7.850394e-02
orbit20          2.070706e-03  2.341320e-01
orbit21          7.968290e-04  1.344333e-01
orbit22          1.730564e-03  1.390387e-01
orbit23          0.000000e+00  3.735492e-02
orbit24          4.505011e-03  1.763695e-01
orbit25          7.710546e-04  2.922995e-02
orbit26          4.363343e-04  2.592733e-02
orbit27          8.863871e-04  1.333740e-01
orbit28          2.937805e-04  1.157401e-01
orbit29         -7.649646e-08  1.666667e-04
orbit30          2.537846e-03  5.467196e-02
orbit31          1.835359e-03  1.013888e-01
orbit32          3.674881e-04  2.969178e-02
orbit33         -4.366812e-06  1.732143e-02
orbit34          5.937269e-04  1.927779e-02
orbit35          1.999568e-03  7.501721e-02
orbit36          9.560028e-04  2.533850e-01
orbit37          8.138379e-04  1.212549e-01
orbit38          2.196207e-04  1.033403e-02
orbit39          2.272558e-03  1.349419e-01
orbit40          2.312561e-04  3.854188e-02
orbit41          4.749303e-04  1.420032e-03
orbit42          2.750136e-04  1.016788e-01
orbit43          1.721170e-04  1.363804e-02
orbit44          0.000000e+00  0.000000e+00
orbit45          1.690473e-03  1.298001e-01
orbit46          1.473622e-06  2.777778e-03
orbit47          3.825564e-05  9.880745e-02
orbit48          1.688951e-04  1.765037e-02
orbit49          3.948297e-05  4.116072e-02
orbit50          4.561652e-04  2.449187e-01
orbit51          5.762411e-05  9.630599e-03
orbit52          5.297539e-04  2.585926e-02
orbit53          4.310345e-06  8.888889e-03
orbit54          4.408030e-05  1.265537e-02
orbit55         -2.741701e-06  9.083058e-03
orbit56          2.993792e-04  1.302434e-01
orbit57          0.000000e+00  9.486769e-21
orbit58          0.000000e+00  4.336809e-21
orbit59          3.086420e-05  1.272727e-02
orbit60          6.247667e-04  4.099234e-02
orbit61          0.000000e+00  0.000000e+00
orbit62          3.333483e-04  9.227047e-03
orbit63         -8.798944e-06  1.500000e-02
orbit64          0.000000e+00  9.893345e-21
orbit65          2.003356e-04  1.180430e-01
orbit66          0.000000e+00  0.000000e+00
orbit67          0.000000e+00  0.000000e+00
orbit68          0.000000e+00  0.000000e+00
orbit69          0.000000e+00  8.673617e-21
orbit70          0.000000e+00  4.336809e-21
orbit71          0.000000e+00  0.000000e+00
orbit72          0.000000e+00  0.000000e+00
AP               0.000000e+00  1.355253e-22
bet              8.979217e-04  2.156658e-01
ecc             -7.577650e-07  3.413889e-02
eccrad           1.058483e-05  2.710198e-02
close            2.602999e-04  8.876909e-02
constraint       2.125812e-04  1.305079e-01
coreness         2.891378e-05  2.273820e-01
knn              1.146656e-03  1.456082e-01
hubscore         2.852714e-04  9.580280e-02
pagerank         5.533794e-04  2.264621e-01
trans            5.701372e-05  6.948864e-02
evcent           1.098702e-03  8.082014e-02
first            1.285188e-04  2.948899e-03
upto_second      1.931822e-03  1.923423e-01
upto_third       4.275536e-04  8.001940e-02
upto_fourth      5.961129e-04  2.146174e-01
upto_fifth       4.323111e-04  1.298391e-01
upto_sixth       1.501730e-03  2.099532e-01
second           2.036766e-03  1.121320e-01
third            1.181722e-03  1.399971e-01
fourth           4.141513e-03  5.554043e-01
fifth            7.955094e-04  2.159334e-01
sixth            2.082452e-03  1.235685e-01
ratio1           2.326979e-03  1.634385e-01
ratio2           5.198432e-03  7.309679e-01
ratio3           1.692964e-03  2.144536e-01
ratio4           1.838576e-03  2.300444e-01
ratio5           1.844168e-04  2.125067e-01
ratio6           4.371060e-03  3.165813e-01
selfinter       -8.809685e-06  3.312510e-02
walktrap_vertex  1.776463e-05  3.804410e-02
bigcom1          0.000000e+00  1.500000e-02
bigcom2          0.000000e+00  0.000000e+00
bigcom3         -7.834856e-06  8.577354e-02
bigcom4         -7.148062e-06  2.631034e-02
bigcom6          0.000000e+00  0.000000e+00
bigcom8          0.000000e+00  0.000000e+00
bigcom9          0.000000e+00  1.084202e-21
bigcom11         0.000000e+00  0.000000e+00
bigcom13         0.000000e+00  0.000000e+00
bigcom15         0.000000e+00  0.000000e+00
bigcom16         0.000000e+00  0.000000e+00
bigcom21         0.000000e+00  0.000000e+00
bigcom22         0.000000e+00  0.000000e+00
bigcom24         0.000000e+00  0.000000e+00
bigcom26         1.968854e-04  2.144211e-01
bigcom28         0.000000e+00  0.000000e+00
bigcom30         0.000000e+00  8.673617e-21
bigcom31         0.000000e+00  0.000000e+00
bigcom32         0.000000e+00  0.000000e+00
bigcom33         0.000000e+00  0.000000e+00
bigcom34         0.000000e+00  0.000000e+00
bigcom36         0.000000e+00  0.000000e+00
bigcom37         0.000000e+00  0.000000e+00
bigcom38         0.000000e+00  0.000000e+00
bigcom39         0.000000e+00  0.000000e+00
bigcom40         1.304897e-05  5.779639e-02
bigcom43         0.000000e+00  0.000000e+00
bigcom44         0.000000e+00  0.000000e+00
bigcom46         0.000000e+00  0.000000e+00
bigcom47         0.000000e+00  0.000000e+00
bigcom49         0.000000e+00  0.000000e+00
bigcom50         0.000000e+00  0.000000e+00
bigcom51         0.000000e+00  0.000000e+00
bigcom52         0.000000e+00  0.000000e+00
bigcom54         0.000000e+00  0.000000e+00
bigcom56         0.000000e+00  0.000000e+00
bigcom62         0.000000e+00  0.000000e+00
bigcom66         0.000000e+00  0.000000e+00
bigcom68         0.000000e+00  0.000000e+00
bigcom69         0.000000e+00  0.000000e+00
bigcom71         0.000000e+00  8.673617e-21
bigcom72         0.000000e+00  0.000000e+00
bigcom73         0.000000e+00  0.000000e+00
bigcom74         0.000000e+00  0.000000e+00
bigcom75         0.000000e+00  0.000000e+00
bigcom76         0.000000e+00  0.000000e+00
bigcom77         0.000000e+00  0.000000e+00
bigcom79         0.000000e+00  0.000000e+00
bigcom80         0.000000e+00  0.000000e+00
bigcom82         0.000000e+00  0.000000e+00
bigcom83         0.000000e+00  0.000000e+00
bigcom84         0.000000e+00  0.000000e+00
bigcom85         0.000000e+00  0.000000e+00
bigcom87         0.000000e+00  0.000000e+00
bigcom89         0.000000e+00  0.000000e+00
bigcom91         0.000000e+00  8.673617e-21
bigcom92         0.000000e+00  0.000000e+00
bigcom93         0.000000e+00  8.673617e-21
bigcom96         0.000000e+00  0.000000e+00
bigcom97         0.000000e+00  0.000000e+00
bigcom98         0.000000e+00  0.000000e+00
bigcom99         0.000000e+00  0.000000e+00
bigcom101        0.000000e+00  0.000000e+00
bigcom104        0.000000e+00  0.000000e+00
bigcom106        0.000000e+00  0.000000e+00
bigcom109        0.000000e+00  0.000000e+00
bigcom113        0.000000e+00  8.673617e-21
bigcom116        0.000000e+00  0.000000e+00
bigcom120        0.000000e+00  0.000000e+00
bigcom123        2.403351e-05  4.772607e-01
bigcom126        0.000000e+00  0.000000e+00
bigcom127        0.000000e+00  0.000000e+00
bigcom137        0.000000e+00  0.000000e+00
bigcom139        0.000000e+00  0.000000e+00
bigcom140        0.000000e+00  0.000000e+00
bigcom143        0.000000e+00  0.000000e+00
bigcom145        0.000000e+00  0.000000e+00
bigcom146        0.000000e+00  0.000000e+00
bigcom147        0.000000e+00  0.000000e+00
bigcom149        0.000000e+00  0.000000e+00
bigcom153        0.000000e+00  0.000000e+00
bigcom154        0.000000e+00  0.000000e+00
bigcom156        0.000000e+00  0.000000e+00
bigcom157        0.000000e+00  0.000000e+00
bigcom158        0.000000e+00  0.000000e+00
bigcom160        0.000000e+00  0.000000e+00
bigcom161        0.000000e+00  0.000000e+00
bigcom162        0.000000e+00  0.000000e+00
bigcom164        0.000000e+00  0.000000e+00
bigcom166        0.000000e+00  4.336809e-21
bigcom167        0.000000e+00  0.000000e+00
bigcom171        0.000000e+00  0.000000e+00
bigcom173        0.000000e+00  0.000000e+00
bigcom175        0.000000e+00  0.000000e+00
bigcom176        0.000000e+00  0.000000e+00
bigcom177        0.000000e+00  0.000000e+00
bigcom178        0.000000e+00  0.000000e+00
bigcom180        0.000000e+00  0.000000e+00
bigcom181        0.000000e+00  0.000000e+00
bigcom184        0.000000e+00  0.000000e+00
bigcom186        0.000000e+00  6.938894e-20
bigcom187        0.000000e+00  0.000000e+00
bigcom189        0.000000e+00  0.000000e+00
bigcom194       -3.031522e-05  4.034729e-01
bigcom195        0.000000e+00  0.000000e+00
bigcom196        0.000000e+00  0.000000e+00
bigcom204        0.000000e+00  0.000000e+00
bigcom205        0.000000e+00  0.000000e+00
bigcom212        0.000000e+00  0.000000e+00
bigcom214        0.000000e+00  0.000000e+00
bigcom222        0.000000e+00  0.000000e+00
bigcom223        0.000000e+00  0.000000e+00
bigcom226        0.000000e+00  0.000000e+00
bigcom227        0.000000e+00  0.000000e+00
bigcom229        0.000000e+00  1.084202e-21
bigcom233        0.000000e+00  0.000000e+00
bigcom236        0.000000e+00  0.000000e+00
bigcom237        0.000000e+00  0.000000e+00
bigcom246        0.000000e+00  0.000000e+00
bigcom248        0.000000e+00  8.673617e-21
bigcom249        0.000000e+00  0.000000e+00
bigcom250        0.000000e+00  0.000000e+00
bigcom254        0.000000e+00  0.000000e+00
bigcom266        0.000000e+00  6.938894e-20
bigcom269        0.000000e+00  4.336809e-21
bigcom272        0.000000e+00  0.000000e+00
bigcom274        0.000000e+00  0.000000e+00
bigcom281        0.000000e+00  0.000000e+00
bigcom291        0.000000e+00  0.000000e+00
bigcom292        0.000000e+00  0.000000e+00
bigcom295        0.000000e+00  0.000000e+00
bigcom299       -4.776918e-07  5.562760e-01
bigcom301        0.000000e+00  0.000000e+00
bigcom306        0.000000e+00  0.000000e+00
bigcom309        0.000000e+00  0.000000e+00
bigcom314        0.000000e+00  0.000000e+00
bigcom321        0.000000e+00  0.000000e+00
bigcom341        0.000000e+00  0.000000e+00
bigcom350        0.000000e+00  0.000000e+00
bigcom353        0.000000e+00  0.000000e+00
bigcom359        0.000000e+00  0.000000e+00
bigcom363        0.000000e+00  0.000000e+00
bigcom365        0.000000e+00  0.000000e+00
bigcom385        0.000000e+00  0.000000e+00
bigcom386        0.000000e+00  0.000000e+00
bigcom408        0.000000e+00  0.000000e+00
bigcom412        0.000000e+00  0.000000e+00
bigcom480        0.000000e+00  0.000000e+00
spin_vertex     -3.046522e-05  1.934720e-01
membership_s1    1.942232e-05  9.087986e-02
membership_s3    0.000000e+00  0.000000e+00
membership_s4    4.022870e-04  4.549642e-02
membership_s5   -2.487413e-05  1.261918e-03
membership_s6    1.056677e-04  1.458476e-02
membership_s7    5.421948e-06  1.125853e-01
membership_s8    0.000000e+00  0.000000e+00
membership_s9    0.000000e+00  0.000000e+00
membership_s11   0.000000e+00  0.000000e+00
membership_s12   0.000000e+00  0.000000e+00
membership_s14   0.000000e+00  4.336809e-21
membership_s15   0.000000e+00  0.000000e+00
membership_s16   0.000000e+00  0.000000e+00
membership_s17   0.000000e+00  0.000000e+00
membership_s18   0.000000e+00  8.673617e-21
membership_s20   0.000000e+00  0.000000e+00
membership_s21  -1.272253e-05  2.178430e-01
membership_s22   0.000000e+00  0.000000e+00
membership_s24   0.000000e+00  0.000000e+00
membership_s25   0.000000e+00  0.000000e+00
membership_s26   0.000000e+00  1.219727e-21
membership_s27  -1.766957e-05  1.496193e-02
membership_s28   0.000000e+00  0.000000e+00
membership_s30   4.448752e-06  1.113562e-02
membership_s31  -1.831295e-05  1.899740e-02
membership_s32  -9.606677e-07  5.950096e-03
membership_s33   0.000000e+00  0.000000e+00
membership_s36   1.302649e-05  2.100000e-02
membership_s37   0.000000e+00  0.000000e+00
V1               9.897931e-04  4.318851e-01
V2               2.281572e-03  6.355842e-01
pdi              1.754386e-07  9.666667e-03
adhesion         1.899747e-03  4.566370e-01
cohesion         1.640028e-03  4.573720e-01
inner            2.013713e-03  3.397455e-01
outer            1.454321e-04  3.164639e-01
ioratio          4.800200e-03  3.016578e-01
comsize          4.911277e-04  3.970855e-01
[1] "Dataset: low_TnotC Model GLM, run: 7 of 10 2015-06-17 23:15:57"
[1] "glmnet variable coefficients"
                         [,1]          [,2]
(Intercept)     -5.559880e+00 -5.560354e+00
graph0           1.691498e-41  2.180522e-06
graph1          -8.752525e-43 -9.626236e-08
graph2          -4.724000e-40 -5.252303e-05
graph3          -4.050444e-44 -4.437561e-09
graph4          -9.044648e-46 -9.965958e-11
graph5           8.980711e-43  1.196963e-07
graph6          -3.927898e-43 -4.327854e-08
graph7           2.462616e-42  2.937288e-07
graph8          -1.957882e-39 -2.190614e-04
graph9          -6.920403e-46 -7.551139e-11
graph10         -3.265439e-47 -3.592149e-12
graph11         -1.300808e-48 -1.432805e-13
graph12         -2.475633e-45 -2.729981e-10
graph13         -2.151952e-44 -2.369574e-09
graph14         -2.469475e-46 -2.720498e-11
graph15         -9.845500e-43 -1.086002e-07
graph16         -7.763979e-45 -8.515430e-10
graph17         -1.029058e-44 -1.128299e-09
graph18         -3.174934e-43 -3.479251e-08
graph19         -1.111596e-43 -1.226279e-08
graph20         -3.341950e-43 -3.702535e-08
graph21         -1.050474e-42 -1.160788e-07
graph22          4.991020e-43  5.638232e-08
graph23         -6.589070e-43 -7.282178e-08
graph24         -5.085179e-44 -3.456195e-09
graph25         -1.589899e-41 -1.772097e-06
graph26          1.508701e-41  1.700618e-06
graph27         -8.136256e-41 -9.075235e-06
graph28         -6.943101e-41 -7.774113e-06
graph29         -3.172723e-39 -3.543741e-04
orbit0           1.691498e-41  2.181335e-06
orbit1          -8.777263e-43 -9.653490e-08
orbit2           8.180709e-41  9.283262e-06
orbit3          -4.724000e-40 -5.252164e-05
orbit4          -4.889667e-44 -5.370028e-09
orbit5           6.814616e-44  8.388073e-09
orbit6          -9.044651e-46 -9.965548e-11
orbit7           1.832883e-41  2.126254e-06
orbit8           8.980711e-43  1.197465e-07
orbit9          -5.609130e-43 -6.190887e-08
orbit10         -4.316773e-43 -4.699024e-08
orbit11         -4.796252e-41 -5.023221e-06
orbit12          2.197060e-42  2.639915e-07
orbit13          9.412454e-40  1.063138e-04
orbit14         -1.957882e-39 -2.190597e-04
orbit15         -8.123698e-46 -8.862698e-11
orbit16          4.637383e-45  5.524329e-10
orbit17         -4.110796e-45 -4.522302e-10
orbit18          3.146433e-46  3.564609e-11
orbit19         -3.907229e-47 -4.309527e-12
orbit20          1.319698e-47  2.287051e-12
orbit21          1.882110e-45  6.980403e-10
orbit22         -1.300808e-48 -1.432742e-13
orbit23         -3.861319e-40 -4.328979e-05
orbit24         -3.725666e-45 -4.122638e-10
orbit25          7.444001e-46  9.101920e-11
orbit26          3.467292e-43  3.980256e-08
orbit27         -3.364039e-44 -3.706642e-09
orbit28          3.175420e-44  3.979808e-09
orbit29         -4.819697e-44 -5.328573e-09
orbit30         -1.040789e-42 -1.154494e-07
orbit31         -2.983018e-46 -3.290880e-11
orbit32         -2.886473e-46 -3.083774e-11
orbit33         -2.060354e-40 -2.272865e-05
orbit34         -9.845500e-43 -1.085947e-07
orbit35         -1.227369e-44 -1.348079e-09
orbit36          3.397574e-43  3.850850e-08
orbit37         -1.163696e-44 -1.275095e-09
orbit38          1.747788e-42  2.052047e-07
orbit39         -2.780603e-44 -3.068983e-09
orbit40         -2.232894e-45 -2.262796e-10
orbit41         -1.153869e-42 -1.274798e-07
orbit42          3.155647e-39  3.550516e-04
orbit43         -3.174629e-43 -3.478695e-08
orbit44         -2.368566e-39 -2.650640e-04
orbit45         -1.396910e-43 -1.542758e-08
orbit46         -7.358176e-44 -7.828640e-09
orbit47          4.365246e-41  4.913788e-06
orbit48         -1.419775e-42 -1.577397e-07
orbit49         -3.423375e-43 -3.793446e-08
orbit50          4.244637e-41  4.775797e-06
orbit51         -1.485293e-42 -1.641127e-07
orbit52         -1.411960e-42 -1.560126e-07
orbit53         -2.358975e-41 -2.611128e-06
orbit54          4.990049e-43  5.637186e-08
orbit55          9.588270e-39  1.077310e-03
orbit56         -6.468179e-43 -7.144860e-08
orbit57         -3.089276e-42 -3.438679e-07
orbit58         -2.188705e-39 -2.450261e-04
orbit59         -1.557028e-44  6.206405e-10
orbit60         -9.182808e-42 -1.009109e-06
orbit61         -2.850368e-39 -3.185190e-04
orbit62         -1.855570e-41 -2.068808e-06
orbit63         -8.220744e-41 -9.179046e-06
orbit64         -2.568326e-41 -2.837873e-06
orbit65          2.248504e-41  2.532563e-06
orbit66         -3.062942e-41 -3.421480e-06
orbit67         -2.734384e-39 -3.053437e-04
orbit68         -8.125382e-41 -9.062851e-06
orbit69         -3.880651e-39 -4.337359e-04
orbit70         -6.934644e-41 -7.764765e-06
orbit71         -1.870491e-39 -2.091025e-04
orbit72         -3.172723e-39 -3.543658e-04
AP              -3.997761e-39 -4.489660e-04
bet             -1.873769e-43 -2.099607e-08
ecc              1.297397e-40  1.318578e-05
eccrad           7.784380e-40  7.911443e-05
close           -1.370820e-38 -1.498583e-03
constraint       9.851997e-40  1.095606e-04
coreness         1.092067e-40  1.251321e-05
knn             -2.054270e-42 -2.281376e-07
hubscore        -1.192866e-37 -1.313770e-02
pagerank        -1.064668e-38 -1.196927e-03
trans           -4.344881e-39 -4.865785e-04
evcent          -1.184202e-37 -1.304267e-02
first            1.691498e-41  2.182210e-06
upto_second     -9.223555e-43 -1.015138e-07
upto_third      -1.883860e-43 -2.071575e-08
upto_fourth      3.170700e-44  3.834788e-09
upto_fifth       3.892602e-43  4.387662e-08
upto_sixth       6.951063e-43  7.813436e-08
second          -9.230027e-43 -1.015858e-07
third           -2.036097e-43 -2.238233e-08
fourth           4.592810e-43  5.101847e-08
fifth            4.258982e-44  4.369420e-09
sixth           -4.831541e-43 -5.450555e-08
ratio1          -2.051753e-42 -2.278809e-07
ratio2           5.362515e-41  6.016391e-06
ratio3          -6.313130e-42 -7.122356e-07
ratio4          -8.957122e-42 -1.005604e-06
ratio5          -1.933951e-40 -2.170641e-05
ratio6          -4.226789e-43 -4.770913e-08
selfinter       -4.232404e-40 -4.766341e-05
walktrap_vertex -3.020556e-41 -2.471336e-06
bigcom1          8.742337e-40  9.871511e-05
bigcom2         -3.877547e-39 -4.349848e-04
bigcom3          5.575788e-39  6.257570e-04
bigcom4         -8.272295e-41 -8.392074e-06
bigcom6         -3.874448e-39 -4.358765e-04
bigcom8         -3.934181e-39 -4.407643e-04
bigcom9         -3.889991e-39 -4.369235e-04
bigcom11        -3.879409e-39 -4.356738e-04
bigcom13        -3.883759e-39 -4.357626e-04
bigcom15        -3.885627e-39 -4.360600e-04
bigcom16        -3.875687e-39 -4.352705e-04
bigcom21        -3.900631e-39 -4.376267e-04
bigcom22        -3.926535e-39 -4.405098e-04
bigcom24        -3.875687e-39 -4.352980e-04
bigcom26         3.234653e-38  3.631023e-03
bigcom28        -3.934820e-39 -4.412490e-04
bigcom30        -3.899377e-39 -4.375128e-04
bigcom31        -3.874448e-39 -4.342211e-04
bigcom32        -3.880651e-39 -4.361751e-04
bigcom33        -3.875068e-39 -4.344381e-04
bigcom34        -3.875687e-39 -4.347876e-04
bigcom36        -3.877547e-39 -4.353432e-04
bigcom37        -3.875068e-39 -4.356571e-04
bigcom38        -3.881272e-39 -4.362476e-04
bigcom39        -3.880651e-39 -4.360222e-04
bigcom40        -9.913561e-40 -1.106482e-04
bigcom43        -3.876927e-39 -4.351542e-04
bigcom44        -3.919551e-39 -4.399949e-04
bigcom46        -3.879409e-39 -4.352623e-04
bigcom47        -3.876307e-39 -4.360088e-04
bigcom49        -3.878167e-39 -4.359241e-04
bigcom50        -3.878167e-39 -4.359186e-04
bigcom51        -3.875068e-39 -4.352394e-04
bigcom52        -3.875068e-39 -4.360407e-04
bigcom54        -3.875687e-39 -4.361080e-04
bigcom56        -3.875687e-39 -4.358329e-04
bigcom62        -3.875068e-39 -4.361686e-04
bigcom66        -3.876307e-39 -4.358199e-04
bigcom68        -3.875687e-39 -4.362560e-04
bigcom69        -3.878167e-39 -4.363320e-04
bigcom71        -3.882515e-39 -4.350992e-04
bigcom72        -3.876307e-39 -4.362181e-04
bigcom73        -3.875687e-39 -4.352249e-04
bigcom74        -3.876927e-39 -4.353793e-04
bigcom75        -3.873829e-39 -4.357318e-04
bigcom76        -3.875687e-39 -4.358480e-04
bigcom77        -3.875687e-39 -4.352578e-04
bigcom79        -3.875687e-39 -4.361018e-04
bigcom80        -3.875687e-39 -4.361495e-04
bigcom82        -3.876307e-39 -4.357986e-04
bigcom83        -3.875068e-39 -4.358827e-04
bigcom84        -3.875068e-39 -4.345013e-04
bigcom85        -3.877547e-39 -4.359429e-04
bigcom87        -3.876927e-39 -4.360211e-04
bigcom89        -3.875687e-39 -4.352100e-04
bigcom91        -3.874448e-39 -4.356904e-04
bigcom92        -3.880651e-39 -4.362083e-04
bigcom93        -3.875068e-39 -4.356062e-04
bigcom96        -3.874448e-39 -4.356584e-04
bigcom97        -3.877547e-39 -4.356390e-04
bigcom98        -3.876307e-39 -4.360277e-04
bigcom99        -3.876307e-39 -4.360981e-04
bigcom101       -3.878167e-39 -4.354151e-04
bigcom104       -3.878788e-39 -4.346031e-04
bigcom106       -3.876307e-39 -4.361576e-04
bigcom109       -3.875687e-39 -4.349443e-04
bigcom113       -3.877547e-39 -4.352499e-04
bigcom116       -3.880651e-39 -4.359178e-04
bigcom120       -3.875068e-39 -4.359922e-04
bigcom123        2.488111e-37  2.793406e-02
bigcom126       -3.875068e-39 -4.357964e-04
bigcom127       -3.874448e-39 -4.356878e-04
bigcom137       -3.876307e-39 -4.357638e-04
bigcom139       -3.875068e-39 -4.360759e-04
bigcom140       -3.875687e-39 -4.346382e-04
bigcom143       -3.876307e-39 -4.365282e-04
bigcom145       -3.874448e-39 -4.336838e-04
bigcom146       -3.876307e-39 -4.335159e-04
bigcom147       -3.875687e-39 -4.351893e-04
bigcom149       -3.873829e-39 -4.350207e-04
bigcom153       -3.877547e-39 -4.362604e-04
bigcom154       -3.880651e-39 -4.357509e-04
bigcom156       -3.875068e-39 -4.359671e-04
bigcom157       -3.875068e-39 -4.352356e-04
bigcom158       -3.875068e-39 -4.360080e-04
bigcom160       -3.876307e-39 -4.351279e-04
bigcom161       -3.874448e-39 -4.355259e-04
bigcom162       -3.874448e-39 -4.359295e-04
bigcom164       -3.875687e-39 -4.360682e-04
bigcom166       -3.878167e-39 -4.353938e-04
bigcom167       -3.878167e-39 -4.360107e-04
bigcom171       -3.873829e-39 -4.359684e-04
bigcom173       -3.876307e-39 -4.352422e-04
bigcom175       -3.875068e-39 -4.345583e-04
bigcom176       -3.875687e-39 -4.356477e-04
bigcom177       -3.875068e-39 -4.351221e-04
bigcom178       -3.876307e-39 -4.361089e-04
bigcom180       -3.875068e-39 -4.343119e-04
bigcom181       -3.876927e-39 -4.346333e-04
bigcom184       -3.875068e-39 -4.325547e-04
bigcom186       -3.874448e-39 -4.364176e-04
bigcom187       -3.875068e-39 -4.348897e-04
bigcom189       -3.876927e-39 -4.361560e-04
bigcom194        1.983054e-37  2.226308e-02
bigcom195       -3.875687e-39 -4.358244e-04
bigcom196       -3.874448e-39 -4.359882e-04
bigcom204       -3.878788e-39 -4.346981e-04
bigcom205       -3.875687e-39 -4.360271e-04
bigcom212       -3.875687e-39 -4.349820e-04
bigcom214       -3.876927e-39 -4.356808e-04
bigcom222       -3.875068e-39 -4.341999e-04
bigcom223        0.000000e+00  0.000000e+00
bigcom226        0.000000e+00  0.000000e+00
bigcom227       -3.874448e-39 -4.355774e-04
bigcom229       -3.875687e-39 -4.353642e-04
bigcom233       -3.873829e-39 -4.359375e-04
bigcom236       -3.875687e-39 -4.360304e-04
bigcom237       -3.873829e-39 -4.351427e-04
bigcom246       -3.876307e-39 -4.349527e-04
bigcom248       -3.877547e-39 -4.352449e-04
bigcom249       -3.873829e-39 -4.357805e-04
bigcom250       -3.875068e-39 -4.348770e-04
bigcom254       -3.876307e-39 -4.355290e-04
bigcom266       -3.874448e-39 -4.358152e-04
bigcom269       -3.878167e-39 -4.362375e-04
bigcom272       -3.875687e-39 -4.358932e-04
bigcom274       -3.882515e-39 -4.353589e-04
bigcom281       -3.874448e-39 -4.359620e-04
bigcom291       -3.873829e-39 -4.358088e-04
bigcom292       -3.874448e-39 -4.352994e-04
bigcom295        0.000000e+00  0.000000e+00
bigcom299        3.329867e-37  3.738286e-02
bigcom301       -3.876307e-39 -4.359357e-04
bigcom306       -3.875068e-39 -4.358220e-04
bigcom309       -3.876927e-39 -4.354484e-04
bigcom314       -3.874448e-39 -4.345022e-04
bigcom321       -3.878788e-39 -4.352864e-04
bigcom341       -3.875068e-39 -4.341724e-04
bigcom350       -3.874448e-39 -4.337242e-04
bigcom353       -3.875068e-39 -4.351319e-04
bigcom359       -3.875068e-39 -4.353795e-04
bigcom363       -3.875068e-39 -4.356658e-04
bigcom365       -3.874448e-39 -4.357863e-04
bigcom385       -3.875068e-39 -4.359101e-04
bigcom386       -3.873829e-39 -4.294876e-04
bigcom408       -3.877547e-39 -4.362220e-04
bigcom412       -3.876307e-39 -4.339517e-04
bigcom480       -3.876307e-39 -4.351795e-04
spin_vertex      7.563374e-40  8.280374e-05
membership_s1    4.054363e-40  4.469161e-05
membership_s3   -3.883759e-39 -4.363583e-04
membership_s4    5.063263e-40  5.696003e-05
membership_s5   -1.793906e-39 -2.009603e-04
membership_s6    1.485527e-39  1.690895e-04
membership_s7    2.151366e-39  2.410257e-04
membership_s8   -3.880029e-39 -4.363694e-04
membership_s9   -3.881893e-39 -4.364893e-04
membership_s11  -3.878167e-39 -4.358514e-04
membership_s12  -3.878167e-39 -4.355263e-04
membership_s14  -3.876927e-39 -4.352734e-04
membership_s15  -3.945707e-39 -4.433895e-04
membership_s16  -3.878788e-39 -4.360605e-04
membership_s17  -3.878788e-39 -4.356824e-04
membership_s18  -3.900631e-39 -4.380705e-04
membership_s20  -3.876307e-39 -4.361578e-04
membership_s21   3.688578e-39  4.138480e-04
membership_s22  -3.885004e-39 -4.369922e-04
membership_s24  -3.886249e-39 -4.369338e-04
membership_s25  -3.878167e-39 -4.361282e-04
membership_s26  -3.883759e-39 -4.359535e-04
membership_s27   1.435722e-39  1.607771e-04
membership_s28  -3.881893e-39 -4.366727e-04
membership_s30   2.487223e-41  2.578549e-06
membership_s31  -1.098318e-39 -1.238399e-04
membership_s32  -1.198858e-39 -1.349616e-04
membership_s33  -3.876927e-39 -4.357795e-04
membership_s36  -1.835312e-40 -2.108873e-05
membership_s37  -3.915753e-39 -4.398586e-04
V1               3.118125e-39  3.454599e-04
V2               5.682035e-39  6.345070e-04
pdi             -1.666733e-35 -1.871415e+00
adhesion         9.151847e-45  1.143299e-09
cohesion        -1.971412e-44 -2.444976e-09
inner           -5.902321e-44 -6.707483e-09
outer           -4.827120e-44 -5.561069e-09
ioratio          8.618264e-39  9.639534e-04
comsize          2.149657e-43  2.359374e-08
[1] "Dataset: low_TnotC Model GBM, run: 8 of 10 2015-06-17 23:15:57"
Iter   TrainDeviance   ValidDeviance   StepSize   Improve
     1        0.0528            -nan     0.0100    0.0000
     2        0.0515            -nan     0.0100   -0.0000
     3        0.0506            -nan     0.0100    0.0000
     4        0.0495            -nan     0.0100   -0.0000
     5        0.0489            -nan     0.0100   -0.0000
     6        0.0481            -nan     0.0100   -0.0000
     7        0.0472            -nan     0.0100    0.0000
     8        0.0465            -nan     0.0100   -0.0000
     9        0.0456            -nan     0.0100   -0.0000
    10        0.0450            -nan     0.0100   -0.0000
    20        0.0402            -nan     0.0100   -0.0000
    40        0.0336            -nan     0.0100   -0.0000
    44        0.0327            -nan     0.0100   -0.0000

[1] "GBM variable coefficients"
                            var     rel.inf
pagerank               pagerank 7.585548078
ratio2                   ratio2 6.473435512
bet                         bet 6.123089071
orbit50                 orbit50 5.887047192
V2                           V2 4.766714732
orbit65                 orbit65 3.836969340
V1                           V1 3.526669997
orbit36                 orbit36 2.958118370
orbit18                 orbit18 2.740306995
adhesion               adhesion 2.593409006
fourth                   fourth 2.396050650
graph26                 graph26 2.272167043
comsize                 comsize 2.249059446
ioratio                 ioratio 2.153360828
cohesion               cohesion 2.109942468
bigcom26               bigcom26 2.008743161
graph14                 graph14 1.745417489
upto_second         upto_second 1.683373893
graph6                   graph6 1.619044313
orbit56                 orbit56 1.572801110
graph23                 graph23 1.547443552
inner                     inner 1.447329225
orbit16                 orbit16 1.378378789
graph3                   graph3 1.362867334
graph17                 graph17 1.328113545
orbit42                 orbit42 1.290622936
orbit38                 orbit38 1.260885905
orbit39                 orbit39 1.163418563
spin_vertex         spin_vertex 1.112780059
graph19                 graph19 1.022135265
graph25                 graph25 0.966873846
orbit55                 orbit55 0.915014059
ratio4                   ratio4 0.912552101
graph1                   graph1 0.874096999
sixth                     sixth 0.862493362
orbit47                 orbit47 0.846436360
orbit5                   orbit5 0.768423621
ratio5                   ratio5 0.751651734
orbit17                 orbit17 0.702803663
outer                     outer 0.673292377
orbit28                 orbit28 0.663292707
orbit20                 orbit20 0.649668774
orbit19                 orbit19 0.632767064
graph9                   graph9 0.487996298
upto_fifth           upto_fifth 0.456372206
graph4                   graph4 0.447200007
graph12                 graph12 0.438797886
fifth                     fifth 0.437290678
orbit25                 orbit25 0.404198633
orbit24                 orbit24 0.404142648
ratio1                   ratio1 0.380403898
orbit21                 orbit21 0.376340460
hubscore               hubscore 0.373895384
graph18                 graph18 0.367215758
orbit45                 orbit45 0.364118116
knn                         knn 0.355362899
ecc                         ecc 0.350761075
orbit4                   orbit4 0.336399320
orbit30                 orbit30 0.307724394
graph5                   graph5 0.274380306
membership_s6     membership_s6 0.270191685
graph13                 graph13 0.262894616
graph10                 graph10 0.239216150
upto_third           upto_third 0.232188596
ratio6                   ratio6 0.196453282
coreness               coreness 0.158757191
second                   second 0.157968939
orbit35                 orbit35 0.156470865
bigcom274             bigcom274 0.148275021
orbit32                 orbit32 0.145533745
constraint           constraint 0.144972272
graph27                 graph27 0.142508889
orbit9                   orbit9 0.126141852
orbit37                 orbit37 0.122044861
orbit26                 orbit26 0.121084958
graph11                 graph11 0.119662117
graph2                   graph2 0.119110751
graph24                 graph24 0.117596069
graph21                 graph21 0.112081854
close                     close 0.110891152
graph7                   graph7 0.106019642
orbit53                 orbit53 0.099500605
orbit33                 orbit33 0.097935357
trans                     trans 0.096678354
orbit46                 orbit46 0.074288528
membership_s27   membership_s27 0.073756590
bigcom40               bigcom40 0.067684069
membership_s4     membership_s4 0.065959439
membership_s7     membership_s7 0.055887452
orbit60                 orbit60 0.053511128
membership_s31   membership_s31 0.007523466
graph0                   graph0 0.000000000
graph8                   graph8 0.000000000
graph15                 graph15 0.000000000
graph16                 graph16 0.000000000
graph20                 graph20 0.000000000
graph22                 graph22 0.000000000
graph28                 graph28 0.000000000
graph29                 graph29 0.000000000
orbit0                   orbit0 0.000000000
orbit1                   orbit1 0.000000000
orbit2                   orbit2 0.000000000
orbit3                   orbit3 0.000000000
orbit6                   orbit6 0.000000000
orbit7                   orbit7 0.000000000
orbit8                   orbit8 0.000000000
orbit10                 orbit10 0.000000000
orbit11                 orbit11 0.000000000
orbit12                 orbit12 0.000000000
orbit13                 orbit13 0.000000000
orbit14                 orbit14 0.000000000
orbit15                 orbit15 0.000000000
orbit22                 orbit22 0.000000000
orbit23                 orbit23 0.000000000
orbit27                 orbit27 0.000000000
orbit29                 orbit29 0.000000000
orbit31                 orbit31 0.000000000
orbit34                 orbit34 0.000000000
orbit40                 orbit40 0.000000000
orbit41                 orbit41 0.000000000
orbit43                 orbit43 0.000000000
orbit44                 orbit44 0.000000000
orbit48                 orbit48 0.000000000
orbit49                 orbit49 0.000000000
orbit51                 orbit51 0.000000000
orbit52                 orbit52 0.000000000
orbit54                 orbit54 0.000000000
orbit57                 orbit57 0.000000000
orbit58                 orbit58 0.000000000
orbit59                 orbit59 0.000000000
orbit61                 orbit61 0.000000000
orbit62                 orbit62 0.000000000
orbit63                 orbit63 0.000000000
orbit64                 orbit64 0.000000000
orbit66                 orbit66 0.000000000
orbit67                 orbit67 0.000000000
orbit68                 orbit68 0.000000000
orbit69                 orbit69 0.000000000
orbit70                 orbit70 0.000000000
orbit71                 orbit71 0.000000000
orbit72                 orbit72 0.000000000
AP                           AP 0.000000000
eccrad                   eccrad 0.000000000
evcent                   evcent 0.000000000
first                     first 0.000000000
upto_fourth         upto_fourth 0.000000000
upto_sixth           upto_sixth 0.000000000
third                     third 0.000000000
ratio3                   ratio3 0.000000000
selfinter             selfinter 0.000000000
walktrap_vertex walktrap_vertex 0.000000000
bigcom1                 bigcom1 0.000000000
bigcom2                 bigcom2 0.000000000
bigcom3                 bigcom3 0.000000000
bigcom4                 bigcom4 0.000000000
bigcom6                 bigcom6 0.000000000
bigcom8                 bigcom8 0.000000000
bigcom9                 bigcom9 0.000000000
bigcom11               bigcom11 0.000000000
bigcom13               bigcom13 0.000000000
bigcom15               bigcom15 0.000000000
bigcom16               bigcom16 0.000000000
bigcom21               bigcom21 0.000000000
bigcom22               bigcom22 0.000000000
bigcom24               bigcom24 0.000000000
bigcom28               bigcom28 0.000000000
bigcom30               bigcom30 0.000000000
bigcom31               bigcom31 0.000000000
bigcom32               bigcom32 0.000000000
bigcom33               bigcom33 0.000000000
bigcom34               bigcom34 0.000000000
bigcom36               bigcom36 0.000000000
bigcom37               bigcom37 0.000000000
bigcom38               bigcom38 0.000000000
bigcom39               bigcom39 0.000000000
bigcom43               bigcom43 0.000000000
bigcom44               bigcom44 0.000000000
bigcom46               bigcom46 0.000000000
bigcom47               bigcom47 0.000000000
bigcom49               bigcom49 0.000000000
bigcom50               bigcom50 0.000000000
bigcom51               bigcom51 0.000000000
bigcom52               bigcom52 0.000000000
bigcom54               bigcom54 0.000000000
bigcom56               bigcom56 0.000000000
bigcom62               bigcom62 0.000000000
bigcom66               bigcom66 0.000000000
bigcom68               bigcom68 0.000000000
bigcom69               bigcom69 0.000000000
bigcom71               bigcom71 0.000000000
bigcom72               bigcom72 0.000000000
bigcom73               bigcom73 0.000000000
bigcom74               bigcom74 0.000000000
bigcom75               bigcom75 0.000000000
bigcom76               bigcom76 0.000000000
bigcom77               bigcom77 0.000000000
bigcom79               bigcom79 0.000000000
bigcom80               bigcom80 0.000000000
bigcom82               bigcom82 0.000000000
bigcom83               bigcom83 0.000000000
bigcom84               bigcom84 0.000000000
bigcom85               bigcom85 0.000000000
bigcom87               bigcom87 0.000000000
bigcom89               bigcom89 0.000000000
bigcom91               bigcom91 0.000000000
bigcom92               bigcom92 0.000000000
bigcom93               bigcom93 0.000000000
bigcom96               bigcom96 0.000000000
bigcom97               bigcom97 0.000000000
bigcom98               bigcom98 0.000000000
bigcom99               bigcom99 0.000000000
bigcom101             bigcom101 0.000000000
bigcom104             bigcom104 0.000000000
bigcom106             bigcom106 0.000000000
bigcom109             bigcom109 0.000000000
bigcom113             bigcom113 0.000000000
bigcom116             bigcom116 0.000000000
bigcom120             bigcom120 0.000000000
bigcom123             bigcom123 0.000000000
bigcom126             bigcom126 0.000000000
bigcom127             bigcom127 0.000000000
bigcom137             bigcom137 0.000000000
bigcom139             bigcom139 0.000000000
bigcom140             bigcom140 0.000000000
bigcom143             bigcom143 0.000000000
bigcom145             bigcom145 0.000000000
bigcom146             bigcom146 0.000000000
bigcom147             bigcom147 0.000000000
bigcom149             bigcom149 0.000000000
bigcom153             bigcom153 0.000000000
bigcom154             bigcom154 0.000000000
bigcom156             bigcom156 0.000000000
bigcom157             bigcom157 0.000000000
bigcom158             bigcom158 0.000000000
bigcom160             bigcom160 0.000000000
bigcom161             bigcom161 0.000000000
bigcom162             bigcom162 0.000000000
bigcom164             bigcom164 0.000000000
bigcom166             bigcom166 0.000000000
bigcom167             bigcom167 0.000000000
bigcom171             bigcom171 0.000000000
bigcom173             bigcom173 0.000000000
bigcom175             bigcom175 0.000000000
bigcom176             bigcom176 0.000000000
bigcom177             bigcom177 0.000000000
bigcom178             bigcom178 0.000000000
bigcom180             bigcom180 0.000000000
bigcom181             bigcom181 0.000000000
bigcom184             bigcom184 0.000000000
bigcom186             bigcom186 0.000000000
bigcom187             bigcom187 0.000000000
bigcom189             bigcom189 0.000000000
bigcom194             bigcom194 0.000000000
bigcom195             bigcom195 0.000000000
bigcom196             bigcom196 0.000000000
bigcom204             bigcom204 0.000000000
bigcom205             bigcom205 0.000000000
bigcom212             bigcom212 0.000000000
bigcom214             bigcom214 0.000000000
bigcom222             bigcom222 0.000000000
bigcom223             bigcom223 0.000000000
bigcom226             bigcom226 0.000000000
bigcom227             bigcom227 0.000000000
bigcom229             bigcom229 0.000000000
bigcom233             bigcom233 0.000000000
bigcom236             bigcom236 0.000000000
bigcom237             bigcom237 0.000000000
bigcom246             bigcom246 0.000000000
bigcom248             bigcom248 0.000000000
bigcom249             bigcom249 0.000000000
bigcom250             bigcom250 0.000000000
bigcom254             bigcom254 0.000000000
bigcom266             bigcom266 0.000000000
bigcom269             bigcom269 0.000000000
bigcom272             bigcom272 0.000000000
bigcom281             bigcom281 0.000000000
bigcom291             bigcom291 0.000000000
bigcom292             bigcom292 0.000000000
bigcom295             bigcom295 0.000000000
bigcom299             bigcom299 0.000000000
bigcom301             bigcom301 0.000000000
bigcom306             bigcom306 0.000000000
bigcom309             bigcom309 0.000000000
bigcom314             bigcom314 0.000000000
bigcom321             bigcom321 0.000000000
bigcom341             bigcom341 0.000000000
bigcom350             bigcom350 0.000000000
bigcom353             bigcom353 0.000000000
bigcom359             bigcom359 0.000000000
bigcom363             bigcom363 0.000000000
bigcom365             bigcom365 0.000000000
bigcom385             bigcom385 0.000000000
bigcom386             bigcom386 0.000000000
bigcom408             bigcom408 0.000000000
bigcom412             bigcom412 0.000000000
bigcom480             bigcom480 0.000000000
membership_s1     membership_s1 0.000000000
membership_s3     membership_s3 0.000000000
membership_s5     membership_s5 0.000000000
membership_s8     membership_s8 0.000000000
membership_s9     membership_s9 0.000000000
membership_s11   membership_s11 0.000000000
membership_s12   membership_s12 0.000000000
membership_s14   membership_s14 0.000000000
membership_s15   membership_s15 0.000000000
membership_s16   membership_s16 0.000000000
membership_s17   membership_s17 0.000000000
membership_s18   membership_s18 0.000000000
membership_s20   membership_s20 0.000000000
membership_s21   membership_s21 0.000000000
membership_s22   membership_s22 0.000000000
membership_s24   membership_s24 0.000000000
membership_s25   membership_s25 0.000000000
membership_s26   membership_s26 0.000000000
membership_s28   membership_s28 0.000000000
membership_s30   membership_s30 0.000000000
membership_s32   membership_s32 0.000000000
membership_s33   membership_s33 0.000000000
membership_s36   membership_s36 0.000000000
membership_s37   membership_s37 0.000000000
pdi                         pdi 0.000000000
[1] "Dataset: low_TnotC Model RF, run: 8 of 10 2015-06-17 23:16:21"
     |      Out-of-bag   |
Tree |      MSE  %Var(y) |
   1 |  0.00554   133.12 |
   2 | 0.006345   152.47 |
   3 | 0.006106   146.73 |
   4 | 0.005718   137.40 |
   5 | 0.005459   131.18 |
   6 | 0.005522   132.69 |
   7 | 0.005771   138.69 |
   8 | 0.005479   131.66 |
   9 |  0.00538   129.29 |
  10 | 0.005359   128.78 |
  11 | 0.005267   126.56 |
  12 | 0.005177   124.40 |
  13 |  0.00522   125.44 |
  14 | 0.005124   123.14 |
  15 | 0.005117   122.98 |
  16 | 0.005095   122.43 |
  17 | 0.005043   121.18 |
  18 | 0.005042   121.16 |
  19 | 0.005065   121.72 |
  20 | 0.005036   121.03 |
  21 | 0.005024   120.73 |
  22 | 0.004995   120.04 |
  23 | 0.004948   118.91 |
  24 |  0.00495   118.95 |
  25 | 0.004917   118.17 |
  26 | 0.004918   118.19 |
  27 |  0.00497   119.44 |
  28 | 0.004961   119.21 |
  29 | 0.004967   119.35 |
  30 | 0.004985   119.79 |
  31 | 0.004978   119.63 |
  32 | 0.004968   119.39 |
  33 | 0.004957   119.13 |
  34 | 0.004971   119.46 |
  35 | 0.004964   119.29 |
  36 | 0.004961   119.21 |
  37 | 0.004938   118.67 |
  38 | 0.004933   118.55 |
  39 | 0.004951   118.98 |
  40 | 0.004943   118.77 |
  41 | 0.004953   119.03 |
  42 | 0.004931   118.49 |
  43 | 0.004927   118.41 |
  44 | 0.004919   118.22 |
  45 |  0.00491   118.00 |
  46 | 0.004914   118.08 |
  47 | 0.004917   118.16 |
  48 | 0.004903   117.83 |
  49 |  0.00492   118.24 |
  50 | 0.004924   118.34 |
  51 | 0.004912   118.03 |
  52 | 0.004918   118.20 |
  53 | 0.004912   118.03 |
  54 | 0.004921   118.27 |
  55 | 0.004911   118.02 |
  56 | 0.004916   118.15 |
  57 | 0.004922   118.29 |
  58 | 0.004917   118.16 |
  59 | 0.004913   118.06 |
  60 | 0.004903   117.83 |
  61 | 0.004887   117.45 |
  62 | 0.004895   117.64 |
  63 | 0.004878   117.21 |
  64 | 0.004878   117.23 |
  65 | 0.004873   117.11 |
  66 | 0.004885   117.39 |
  67 | 0.004894   117.60 |
  68 | 0.004893   117.58 |
  69 | 0.004891   117.53 |
  70 | 0.004901   117.77 |
  71 | 0.004895   117.63 |
  72 | 0.004904   117.86 |
  73 | 0.004911   118.01 |
  74 | 0.004904   117.86 |
  75 | 0.004904   117.85 |
  76 | 0.004911   118.03 |
  77 | 0.004911   118.03 |
  78 | 0.004899   117.74 |
  79 | 0.004901   117.79 |
  80 | 0.004894   117.61 |
  81 | 0.004882   117.32 |
  82 | 0.004873   117.10 |
  83 | 0.004873   117.10 |
  84 | 0.004865   116.90 |
  85 | 0.004865   116.91 |
  86 | 0.004858   116.75 |
  87 | 0.004855   116.66 |
  88 | 0.004857   116.73 |
  89 |  0.00486   116.79 |
  90 | 0.004857   116.72 |
  91 |  0.00485   116.55 |
  92 | 0.004843   116.37 |
  93 | 0.004841   116.35 |
  94 | 0.004842   116.35 |
  95 | 0.004838   116.26 |
  96 | 0.004847   116.48 |
  97 | 0.004853   116.63 |
  98 | 0.004849   116.52 |
  99 | 0.004852   116.60 |
 100 | 0.004855   116.68 |
[1] "Random Forest variable coefficients"
                      %IncMSE IncNodePurity
graph5           1.600920e-04  8.509414e-02
graph6           1.103129e-03  1.195834e-01
graph7           9.188283e-05  1.870370e-02
graph8           0.000000e+00  1.084202e-21
graph9           3.060762e-04  8.650515e-02
graph10          1.377778e-03  1.061690e-01
graph11          2.676040e-03  1.111602e-01
graph12          1.679314e-03  2.858826e-01
graph13          2.449290e-03  2.087913e-01
graph14          2.112508e-03  1.062223e-01
graph15          6.139120e-04  4.159388e-02
graph16          5.083460e-04  3.669897e-02
graph17          2.197454e-04  6.792777e-02
graph18          3.141395e-04  3.404004e-02
graph19          1.035501e-03  1.435112e-01
graph20          4.390941e-04  2.511412e-02
graph21          1.857955e-03  2.633716e-01
graph22          0.000000e+00  2.765550e-02
graph23          2.999351e-03  5.998472e-01
graph24          1.952744e-06  2.703508e-01
graph25          4.294489e-04  1.286596e-01
graph26          5.630229e-05  6.728279e-02
graph27          1.934049e-06  3.964077e-02
graph28          0.000000e+00  0.000000e+00
graph29          0.000000e+00  0.000000e+00
orbit0           3.698028e-05  5.220728e-02
orbit1           2.286261e-03  1.096953e-01
orbit2          -9.225488e-06  6.267424e-02
orbit3           1.054863e-04  1.918333e-02
orbit4           9.317973e-04  2.055738e-01
orbit5           2.037229e-03  5.989155e-02
orbit6           2.331225e-03  1.301629e-01
orbit7           9.951126e-05  7.010302e-02
orbit8           4.639368e-04  1.827610e-02
orbit9           5.895458e-05  1.232169e-01
orbit10          2.450720e-04  4.523189e-02
orbit11          2.600097e-05  3.572872e-02
orbit12          6.132282e-05  4.250305e-03
orbit13          8.921370e-05  2.269911e-03
orbit14          8.576329e-06  1.636364e-02
orbit15          6.414565e-04  1.407767e-01
orbit16          2.444252e-03  1.180308e-01
orbit17          1.707671e-03  1.069172e-01
orbit18          4.423320e-03  6.868740e-01
orbit19          2.508234e-03  1.577336e-01
orbit20          2.655802e-03  1.663956e-01
orbit21          1.992173e-03  2.810348e-01
orbit22          3.143647e-03  1.427257e-01
orbit23          3.079630e-05  1.809524e-02
orbit24          7.673852e-04  1.171886e-01
orbit25          1.090382e-03  7.259448e-02
orbit26          2.052110e-04  2.197143e-02
orbit27          4.953585e-04  1.118799e-01
orbit28          8.354073e-04  9.056574e-02
orbit29          7.924225e-04  5.569231e-02
orbit30          2.458872e-03  5.620411e-02
orbit31          3.091124e-03  8.515918e-02
orbit32          6.776562e-04  3.899033e-02
orbit33          3.360680e-05  4.862768e-02
orbit34          1.183875e-04  4.491763e-02
orbit35          2.572002e-03  1.188079e-01
orbit36          7.266878e-04  3.122959e-01
orbit37          7.775360e-05  6.020269e-02
orbit38          1.113858e-03  8.211572e-02
orbit39          6.276930e-04  6.040929e-02
orbit40          5.201560e-05  9.500000e-03
orbit41          9.953780e-04  5.519648e-03
orbit42          6.763132e-04  1.036387e-01
orbit43          4.204736e-04  7.769108e-02
orbit44          0.000000e+00  0.000000e+00
orbit45          1.982241e-03  1.058050e-01
orbit46          7.359307e-05  9.818182e-03
orbit47          7.970034e-05  1.099126e-01
orbit48          2.060932e-04  2.986345e-05
orbit49          4.655139e-04  4.547681e-02
orbit50          1.238483e-03  2.384919e-01
orbit51          2.732039e-04  1.388709e-02
orbit52          2.176287e-04  4.612956e-02
orbit53          4.286874e-05  3.451648e-02
orbit54          8.329680e-05  1.934426e-02
orbit55          4.049862e-06  3.236664e-02
orbit56          3.314611e-03  3.427103e-01
orbit57          0.000000e+00  1.084202e-21
orbit58          0.000000e+00  0.000000e+00
orbit59          4.053665e-05  2.846450e-01
orbit60          1.309302e-03  1.796841e-03
orbit61          0.000000e+00  2.168404e-21
orbit62          3.531620e-04  7.250863e-02
orbit63          1.303785e-05  4.461257e-02
orbit64          4.332756e-06  1.883442e-02
orbit65          5.727884e-05  1.727714e-01
orbit66         -4.366812e-06  1.262184e-02
orbit67          0.000000e+00  1.084202e-21
orbit68          1.736865e-07  3.798215e-02
orbit69          0.000000e+00  0.000000e+00
orbit70          0.000000e+00  0.000000e+00
orbit71          0.000000e+00  0.000000e+00
orbit72          0.000000e+00  0.000000e+00
AP               2.800518e-06  3.147436e-03
bet              3.775362e-04  2.678737e-01
ecc              6.151276e-05  1.861501e-02
eccrad           9.012132e-06  7.259259e-03
close            4.007388e-04  1.498729e-01
constraint       2.904553e-04  1.607279e-01
coreness        -2.278523e-05  1.894836e-01
knn              1.973518e-03  3.152393e-01
hubscore         2.755898e-03  1.117851e-01
pagerank         9.807799e-04  7.029660e-01
trans            1.124026e-04  5.449039e-02
evcent           2.724301e-03  1.780288e-01
first            9.974889e-05  1.079915e-01
upto_second      7.920828e-04  1.772388e-01
upto_third       6.334253e-04  1.766363e-01
upto_fourth      3.513759e-04  1.504179e-01
upto_fifth       1.217501e-03  4.440687e-02
upto_sixth       1.576829e-04  5.012863e-02
second           4.803195e-03  1.051444e-01
third            1.242659e-03  1.529968e-01
fourth           2.848923e-03  3.841821e-01
fifth            4.885823e-04  2.567255e-01
sixth            3.206861e-04  9.233155e-02
ratio1           2.928507e-03  1.764751e-01
ratio2           3.317643e-03  5.183249e-01
ratio3           2.420788e-03  1.285546e-01
ratio4           2.526873e-04  1.162687e-01
ratio5           9.943473e-04  4.072549e-01
ratio6           4.300711e-03  2.573929e-01
selfinter       -3.965593e-06  4.263048e-02
walktrap_vertex -1.074075e-05  3.678427e-02
bigcom1         -6.528867e-06  7.334251e-02
bigcom2          0.000000e+00  0.000000e+00
bigcom3         -1.706934e-05  7.384628e-02
bigcom4          4.365591e-05  2.205020e-02
bigcom6          0.000000e+00  0.000000e+00
bigcom8          0.000000e+00  1.084202e-21
bigcom9          0.000000e+00  0.000000e+00
bigcom11         0.000000e+00  0.000000e+00
bigcom13         0.000000e+00  0.000000e+00
bigcom15         0.000000e+00  0.000000e+00
bigcom16         0.000000e+00  0.000000e+00
bigcom21         0.000000e+00  0.000000e+00
bigcom22         0.000000e+00  0.000000e+00
bigcom24         0.000000e+00  0.000000e+00
bigcom26         2.076492e-04  9.044664e-02
bigcom28         0.000000e+00  0.000000e+00
bigcom30         0.000000e+00  0.000000e+00
bigcom31         0.000000e+00  0.000000e+00
bigcom32         0.000000e+00  0.000000e+00
bigcom33         0.000000e+00  0.000000e+00
bigcom34         0.000000e+00  0.000000e+00
bigcom36         0.000000e+00  0.000000e+00
bigcom37         0.000000e+00  0.000000e+00
bigcom38         0.000000e+00  0.000000e+00
bigcom39         0.000000e+00  0.000000e+00
bigcom40         1.942275e-05  8.668074e-02
bigcom43         0.000000e+00  0.000000e+00
bigcom44         0.000000e+00  0.000000e+00
bigcom46         0.000000e+00  0.000000e+00
bigcom47         0.000000e+00  0.000000e+00
bigcom49         0.000000e+00  0.000000e+00
bigcom50         0.000000e+00  0.000000e+00
bigcom51         0.000000e+00  0.000000e+00
bigcom52         0.000000e+00  0.000000e+00
bigcom54         0.000000e+00  0.000000e+00
bigcom56         0.000000e+00  0.000000e+00
bigcom62         0.000000e+00  0.000000e+00
bigcom66         0.000000e+00  0.000000e+00
bigcom68         0.000000e+00  0.000000e+00
bigcom69         0.000000e+00  0.000000e+00
bigcom71         0.000000e+00  0.000000e+00
bigcom72         0.000000e+00  0.000000e+00
bigcom73         0.000000e+00  0.000000e+00
bigcom74         0.000000e+00  0.000000e+00
bigcom75         0.000000e+00  0.000000e+00
bigcom76         0.000000e+00  0.000000e+00
bigcom77         0.000000e+00  0.000000e+00
bigcom79         0.000000e+00  0.000000e+00
bigcom80         0.000000e+00  0.000000e+00
bigcom82         0.000000e+00  0.000000e+00
bigcom83         0.000000e+00  0.000000e+00
bigcom84         0.000000e+00  0.000000e+00
bigcom85         0.000000e+00  0.000000e+00
bigcom87         0.000000e+00  0.000000e+00
bigcom89         0.000000e+00  0.000000e+00
bigcom91         0.000000e+00  0.000000e+00
bigcom92         0.000000e+00  0.000000e+00
bigcom93         0.000000e+00  0.000000e+00
bigcom96         0.000000e+00  0.000000e+00
bigcom97         0.000000e+00  0.000000e+00
bigcom98         0.000000e+00  0.000000e+00
bigcom99         0.000000e+00  1.734723e-20
bigcom101        0.000000e+00  0.000000e+00
bigcom104        0.000000e+00  0.000000e+00
bigcom106        0.000000e+00  0.000000e+00
bigcom109        0.000000e+00  0.000000e+00
bigcom113        0.000000e+00  0.000000e+00
bigcom116        0.000000e+00  0.000000e+00
bigcom120        0.000000e+00  0.000000e+00
bigcom123        1.904780e-06  4.943083e-01
bigcom126        0.000000e+00  0.000000e+00
bigcom127        0.000000e+00  0.000000e+00
bigcom137        0.000000e+00  0.000000e+00
bigcom139        0.000000e+00  0.000000e+00
bigcom140        0.000000e+00  0.000000e+00
bigcom143        0.000000e+00  0.000000e+00
bigcom145        0.000000e+00  0.000000e+00
bigcom146        0.000000e+00  0.000000e+00
bigcom147        0.000000e+00  0.000000e+00
bigcom149        0.000000e+00  0.000000e+00
bigcom153        0.000000e+00  0.000000e+00
bigcom154        0.000000e+00  0.000000e+00
bigcom156        0.000000e+00  0.000000e+00
bigcom157        0.000000e+00  0.000000e+00
bigcom158        0.000000e+00  0.000000e+00
bigcom160        0.000000e+00  0.000000e+00
bigcom161        0.000000e+00  0.000000e+00
bigcom162        0.000000e+00  0.000000e+00
bigcom164        0.000000e+00  0.000000e+00
bigcom166        0.000000e+00  0.000000e+00
bigcom167        0.000000e+00  0.000000e+00
bigcom171        0.000000e+00  0.000000e+00
bigcom173        0.000000e+00  1.734723e-20
bigcom175        0.000000e+00  0.000000e+00
bigcom176        0.000000e+00  0.000000e+00
bigcom177        0.000000e+00  0.000000e+00
bigcom178        0.000000e+00  0.000000e+00
bigcom180        0.000000e+00  0.000000e+00
bigcom181        0.000000e+00  0.000000e+00
bigcom184        0.000000e+00  0.000000e+00
bigcom186        0.000000e+00  0.000000e+00
bigcom187        0.000000e+00  0.000000e+00
bigcom189        0.000000e+00  0.000000e+00
bigcom194       -2.756042e-05  3.652427e-01
bigcom195        0.000000e+00  0.000000e+00
bigcom196        0.000000e+00  0.000000e+00
bigcom204        0.000000e+00  1.387779e-19
bigcom205        0.000000e+00  0.000000e+00
bigcom212        0.000000e+00  0.000000e+00
bigcom214        0.000000e+00  0.000000e+00
bigcom222        0.000000e+00  0.000000e+00
bigcom223        0.000000e+00  0.000000e+00
bigcom226        0.000000e+00  1.734723e-20
bigcom227        0.000000e+00  0.000000e+00
bigcom229        0.000000e+00  0.000000e+00
bigcom233        0.000000e+00  0.000000e+00
bigcom236        0.000000e+00  0.000000e+00
bigcom237        0.000000e+00  0.000000e+00
bigcom246        0.000000e+00  0.000000e+00
bigcom248        0.000000e+00  0.000000e+00
bigcom249        0.000000e+00  0.000000e+00
bigcom250        0.000000e+00  1.734723e-20
bigcom254        0.000000e+00  0.000000e+00
bigcom266        0.000000e+00  0.000000e+00
bigcom269        0.000000e+00  0.000000e+00
bigcom272        0.000000e+00  0.000000e+00
bigcom274       -7.343953e-06  6.927120e-02
bigcom281        0.000000e+00  0.000000e+00
bigcom291        0.000000e+00  0.000000e+00
bigcom292        0.000000e+00  0.000000e+00
bigcom295        0.000000e+00  0.000000e+00
bigcom299        0.000000e+00  0.000000e+00
bigcom301        0.000000e+00  0.000000e+00
bigcom306        0.000000e+00  0.000000e+00
bigcom309        0.000000e+00  0.000000e+00
bigcom314        0.000000e+00  0.000000e+00
bigcom321        0.000000e+00  0.000000e+00
bigcom341        0.000000e+00  0.000000e+00
bigcom350        0.000000e+00  0.000000e+00
bigcom353        0.000000e+00  0.000000e+00
bigcom359        0.000000e+00  0.000000e+00
bigcom363        0.000000e+00  0.000000e+00
bigcom365        0.000000e+00  0.000000e+00
bigcom385        0.000000e+00  0.000000e+00
bigcom386        0.000000e+00  0.000000e+00
bigcom408        0.000000e+00  0.000000e+00
bigcom412        0.000000e+00  0.000000e+00
bigcom480        0.000000e+00  1.734723e-20
spin_vertex      1.729613e-04  1.936676e-01
membership_s1    1.270303e-04  1.514888e-01
membership_s3    0.000000e+00  0.000000e+00
membership_s4    2.413368e-04  7.822605e-03
membership_s5   -1.542162e-07  2.574735e-02
membership_s6    5.567382e-05  3.107594e-02
membership_s7    5.162297e-08  2.956341e-02
membership_s8    0.000000e+00  0.000000e+00
membership_s9    0.000000e+00  0.000000e+00
membership_s11   0.000000e+00  1.084202e-21
membership_s12   0.000000e+00  0.000000e+00
membership_s14   0.000000e+00  0.000000e+00
membership_s15   0.000000e+00  0.000000e+00
membership_s16   0.000000e+00  0.000000e+00
membership_s17   0.000000e+00  1.084202e-21
membership_s18  -1.966568e-06  6.391002e-03
membership_s20   0.000000e+00  0.000000e+00
membership_s21  -3.371408e-06  1.901809e-01
membership_s22   0.000000e+00  0.000000e+00
membership_s24   0.000000e+00  0.000000e+00
membership_s25   0.000000e+00  0.000000e+00
membership_s26   0.000000e+00  0.000000e+00
membership_s27  -2.034479e-05  8.409800e-03
membership_s28   0.000000e+00  0.000000e+00
membership_s30  -3.282709e-05  3.122170e-02
membership_s31  -1.385272e-06  2.380123e-02
membership_s32   2.018758e-06  1.266313e-03
membership_s33   0.000000e+00  0.000000e+00
membership_s36  -4.361099e-08  9.090909e-05
membership_s37   0.000000e+00  0.000000e+00
V1               4.184843e-04  3.348619e-01
V2               1.209107e-03  4.544430e-01
pdi              0.000000e+00  0.000000e+00
adhesion         9.791981e-03  6.986263e-01
cohesion         6.996096e-03  5.527359e-01
inner            3.698926e-04  4.931199e-01
outer            4.112176e-04  2.494545e-01
ioratio          4.877760e-03  5.035585e-01
comsize          6.602780e-04  4.211121e-01
[1] "Dataset: low_TnotC Model GLM, run: 8 of 10 2015-06-17 23:17:20"
[1] "glmnet variable coefficients"
                         [,1]          [,2]
(Intercept)     -5.473563e+00 -6.507456e+00
graph0           9.406307e-40  7.307439e-03
graph1          -6.416015e-43  4.826967e-07
graph2           9.422218e-40 -1.290249e-02
graph3           2.632353e-44 -7.425890e-08
graph4          -1.045381e-45 -4.595923e-09
graph5           5.271561e-41  1.064371e-03
graph6          -4.259069e-44 -1.517931e-06
graph7           5.046014e-41 -4.283053e-04
graph8           2.871159e-39 -2.931663e-02
graph9           6.316577e-46  2.037615e-08
graph10         -2.912167e-47 -2.568687e-10
graph11         -1.562947e-48 -3.768000e-12
graph12         -2.435947e-46 -4.624232e-08
graph13          2.416058e-44 -7.160057e-07
graph14         -2.604709e-46 -1.240847e-09
graph15          1.587620e-43 -8.256431e-05
graph16         -3.604045e-45  5.154191e-08
graph17          1.441945e-45  1.328959e-07
graph18          3.457822e-43  1.506652e-06
graph19          1.128529e-43 -2.022212e-06
graph20          5.236335e-43 -4.117595e-05
graph21          1.762217e-42 -4.299314e-05
graph22          9.772705e-43 -6.980655e-06
graph23          1.040001e-42  2.311657e-05
graph24          8.229553e-42  5.411231e-05
graph25          4.956048e-41 -1.982943e-04
graph26          6.430351e-41  1.048042e-03
graph27          7.201305e-40  4.527469e-03
graph28          1.721861e-40 -1.207360e-03
graph29         -3.380221e-39 -4.398505e-01
orbit0           9.406307e-40  7.323840e-03
orbit1          -6.511268e-43  3.522362e-07
orbit2           5.063030e-40  9.085270e-03
orbit3           9.422218e-40 -1.289639e-02
orbit4           2.728724e-44 -3.272089e-07
orbit5           2.701513e-43  1.713241e-05
orbit6          -1.045387e-45 -4.640635e-09
orbit7           5.185166e-40  2.032325e-03
orbit8           5.271561e-41  1.064001e-03
orbit9          -1.169739e-43 -2.701719e-06
orbit10          2.525649e-43  1.021772e-06
orbit11          5.277120e-40 -3.030837e-03
orbit12          4.971871e-41 -4.634647e-04
orbit13          4.363918e-39  8.403852e-02
orbit14          2.871159e-39 -2.963580e-02
orbit15          8.861335e-46  3.554734e-08
orbit16          3.687106e-44  5.585031e-07
orbit17         -3.753027e-45 -2.862032e-07
orbit18          1.038710e-45  1.518854e-08
orbit19         -4.055989e-47 -5.001808e-10
orbit20         -1.789871e-47  2.022766e-08
orbit21          2.165258e-43 -1.481327e-05
orbit22         -1.562947e-48 -3.805460e-12
orbit23          6.358895e-40 -5.494607e-02
orbit24         -6.803830e-46 -1.311439e-07
orbit25          2.081758e-45  4.137741e-07
orbit26          5.325099e-43  2.618716e-05
orbit27          3.251664e-44 -5.920310e-07
orbit28          2.347850e-43  1.077476e-05
orbit29          5.472694e-44 -3.731996e-06
orbit30         -1.073887e-42 -6.611803e-05
orbit31         -3.156781e-46 -2.851967e-09
orbit32         -2.717607e-46  2.561334e-08
orbit33          8.330589e-40  1.088660e-04
orbit34          1.587620e-43 -8.234354e-05
orbit35         -6.901488e-45  1.657042e-07
orbit36          1.313280e-42  3.944840e-05
orbit37         -6.384231e-45 -3.668664e-07
orbit38          3.316456e-41  1.186000e-03
orbit39         -5.211478e-45  3.196216e-07
orbit40          8.744127e-45  5.623435e-08
orbit41          5.121286e-43 -1.040822e-04
orbit42          4.562575e-39  1.367819e-01
orbit43          3.458346e-43  1.291447e-06
orbit44         -2.500125e-39 -1.593292e-01
orbit45          7.102398e-44 -1.098303e-06
orbit46          1.323429e-42 -2.319096e-05
orbit47          5.267557e-41  1.324890e-03
orbit48          1.883419e-43 -1.344113e-04
orbit49          5.041063e-43 -4.176109e-05
orbit50          2.141710e-40  9.697034e-05
orbit51          3.560742e-42  1.322129e-05
orbit52          1.370358e-42 -1.359027e-04
orbit53         -1.711100e-42 -1.427249e-03
orbit54          9.770318e-43 -7.067557e-06
orbit55          2.676337e-38  3.782190e-01
orbit56          9.921439e-43  2.323471e-05
orbit57          6.980687e-42  6.001977e-05
orbit58         -2.471523e-39 -2.527416e-01
orbit59          8.617163e-42  6.337176e-05
orbit60          8.663083e-41 -1.217285e-03
orbit61         -3.064660e-39 -2.346936e-01
orbit62          5.753360e-41 -4.454685e-05
orbit63          7.354247e-41 -6.961298e-03
orbit64          1.824379e-40 -1.964810e-03
orbit65          7.790012e-41  1.307725e-03
orbit66          1.245103e-40  1.426840e-03
orbit67          2.127249e-38  3.996014e-01
orbit68          7.242648e-40  4.527593e-03
orbit69         -4.227725e-39 -2.543777e-01
orbit70          1.674122e-40 -1.391457e-03
orbit71          1.132245e-38  2.700038e-01
orbit72         -3.380221e-39 -4.400497e-01
AP              -4.358219e-39 -1.999530e-01
bet             -1.998914e-43 -9.042706e-06
ecc             -1.195053e-40 -1.055533e-03
eccrad          -7.170316e-40 -6.328312e-03
close            6.925303e-39  1.262301e-01
constraint      -1.753643e-39  1.410946e-01
coreness         9.093533e-40  1.865187e-02
knn             -2.197979e-42 -4.289172e-05
hubscore        -1.944543e-38 -7.949101e-01
pagerank        -1.363341e-38 -3.732316e-01
trans           -2.816925e-39 -2.550942e-01
evcent          -1.993997e-38 -8.354226e-01
first            9.406307e-40  7.289195e-03
upto_second     -8.006724e-43 -6.085532e-07
upto_third       6.149487e-44 -2.571218e-08
upto_fourth      2.874883e-43  8.779599e-06
upto_fifth       5.542059e-43  6.358648e-06
upto_sixth       7.610166e-43  2.285296e-05
second          -8.048787e-43 -6.433734e-07
third            1.577966e-43  6.202166e-09
fourth           2.972122e-43  1.324567e-05
fifth           -3.388820e-43 -1.295779e-05
sixth           -7.387936e-43 -4.809850e-06
ratio1          -2.258167e-42 -4.213902e-05
ratio2           5.322003e-41  1.010898e-03
ratio3          -1.044369e-41 -2.872178e-04
ratio4          -7.976812e-42 -2.270443e-04
ratio5          -5.135721e-42 -6.527832e-05
ratio6          -6.816681e-43  5.182306e-06
selfinter       -7.795792e-40 -7.049667e-02
walktrap_vertex  2.045872e-39 -3.168868e-03
bigcom1          4.550249e-40  5.172119e-02
bigcom2         -4.225684e-39 -2.583536e-01
bigcom3          5.310593e-39  1.498917e-01
bigcom4          6.553439e-40  5.549037e-02
bigcom6         -4.222287e-39 -2.580384e-01
bigcom8         -4.282881e-39 -2.384572e-01
bigcom9         -4.235907e-39 -2.764633e-01
bigcom11        -4.227725e-39 -2.532565e-01
bigcom13        -4.234541e-39 -2.704791e-01
bigcom15        -4.233176e-39 -1.950394e-01
bigcom16        -4.225684e-39 -3.606607e-01
bigcom21        -4.249616e-39 -2.302862e-01
bigcom22        -4.275908e-39 -2.611401e-01
bigcom24        -4.223645e-39 -2.250181e-01
bigcom26         3.333487e-38  8.871434e-01
bigcom28         5.776721e-39 -1.040628e-01
bigcom30        -4.244808e-39 -2.904263e-01
bigcom31        -4.221608e-39 -1.354815e-01
bigcom32        -4.227725e-39 -3.965722e-01
bigcom33        -4.222966e-39 -2.352875e-01
bigcom34        -4.224325e-39 -2.653027e-01
bigcom36        -4.227725e-39 -2.624060e-01
bigcom37        -4.222966e-39 -1.584675e-01
bigcom38        -4.229086e-39 -3.229743e-01
bigcom39        -4.228405e-39 -2.528596e-01
bigcom40         1.875306e-39  5.888154e-02
bigcom43        -4.225004e-39 -2.448538e-01
bigcom44        -4.268957e-39 -3.040540e-01
bigcom46        -4.226364e-39 -2.896532e-01
bigcom47        -4.226364e-39 -4.207007e-01
bigcom49        -4.224325e-39 -2.496744e-01
bigcom50        -4.227725e-39 -2.785937e-01
bigcom51        -4.222966e-39 -2.642673e-01
bigcom52        -4.222966e-39 -2.352915e-01
bigcom54        -4.223645e-39 -2.952832e-01
bigcom56        -4.224325e-39 -2.576341e-01
bigcom62        -4.222966e-39 -2.384757e-01
bigcom66        -4.224325e-39 -2.933974e-01
bigcom68        -4.223645e-39 -2.889617e-01
bigcom69        -4.226364e-39 -3.001663e-01
bigcom71        -4.231130e-39 -2.619291e-01
bigcom72        -4.225004e-39 -2.719898e-01
bigcom73        -4.223645e-39 -2.856506e-01
bigcom74        -4.224325e-39 -2.624466e-01
bigcom75        -4.222287e-39 -2.901352e-01
bigcom76        -4.222966e-39 -2.993712e-01
bigcom77        -4.223645e-39 -1.990150e-01
bigcom79        -4.223645e-39 -2.548993e-01
bigcom80        -4.223645e-39 -2.829737e-01
bigcom82        -4.224325e-39 -2.405039e-01
bigcom83        -4.222966e-39 -1.482515e-01
bigcom84        -4.222966e-39 -2.555185e-01
bigcom85        -4.225684e-39 -3.612731e-01
bigcom87        -4.224325e-39 -2.899256e-01
bigcom89        -4.222966e-39 -2.545866e-01
bigcom91        -4.222966e-39 -1.492360e-01
bigcom92        -4.228405e-39 -3.800793e-01
bigcom93        -4.222966e-39 -2.363091e-01
bigcom96        -4.222287e-39 -1.656539e-01
bigcom97        -4.226364e-39 -2.908022e-01
bigcom98        -4.224325e-39 -2.734964e-01
bigcom99        -4.224325e-39 -3.484442e-01
bigcom101       -4.225684e-39 -2.220374e-01
bigcom104       -4.227725e-39 -2.389007e-01
bigcom106       -4.225004e-39 -2.805843e-01
bigcom109       -4.224325e-39 -2.815715e-01
bigcom113       -4.225004e-39 -1.113950e-01
bigcom116       -4.231130e-39 -3.229219e-01
bigcom120       -4.222287e-39 -2.179167e-01
bigcom123        2.484641e-37  2.475705e+00
bigcom126       -4.222287e-39 -1.765707e-01
bigcom127       -4.222287e-39 -1.692555e-01
bigcom137       -4.224325e-39 -2.386821e-01
bigcom139       -4.222966e-39 -2.862238e-01
bigcom140       -4.222966e-39 -2.281428e-01
bigcom143       -4.223645e-39 -3.022171e-01
bigcom145       -4.223645e-39 -2.215275e-01
bigcom146       -4.224325e-39 -2.839743e-01
bigcom147       -4.224325e-39 -2.568354e-01
bigcom149       -4.221608e-39 -3.504715e-01
bigcom153       -4.224325e-39 -2.598780e-01
bigcom154       -4.229086e-39 -2.607474e-01
bigcom156       -4.222287e-39 -2.758925e-01
bigcom157       -4.222287e-39 -2.028983e-01
bigcom158       -4.221608e-39 -3.653128e-01
bigcom160       -4.224325e-39 -3.093913e-01
bigcom161       -4.222966e-39 -2.613052e-01
bigcom162       -4.222966e-39 -2.543505e-01
bigcom164       -4.222966e-39 -2.618123e-01
bigcom166       -4.226364e-39 -2.844059e-01
bigcom167       -4.228405e-39 -3.045729e-01
bigcom171       -4.221608e-39 -1.946134e-01
bigcom173       -4.222966e-39 -2.247439e-01
bigcom175       -4.222966e-39 -1.967677e-01
bigcom176       -4.223645e-39 -2.013064e-01
bigcom177       -4.223645e-39 -1.813002e-01
bigcom178       -4.223645e-39 -2.471703e-01
bigcom180       -4.222966e-39 -1.809728e-01
bigcom181       -4.225004e-39 -2.146767e-01
bigcom184       -4.222966e-39 -2.933023e-01
bigcom186       -4.222966e-39 -4.609461e-01
bigcom187       -4.222966e-39 -3.266530e-01
bigcom189       -4.225004e-39 -3.358389e-01
bigcom194        1.979584e-37  2.265521e+00
bigcom195       -4.223645e-39 -2.518289e-01
bigcom196       -4.222287e-39 -3.205057e-01
bigcom204       -4.226364e-39 -2.392397e-01
bigcom205       -4.223645e-39 -2.662387e-01
bigcom212       -4.222966e-39 -2.516052e-01
bigcom214       -4.225004e-39 -2.563168e-01
bigcom222       -4.222287e-39 -2.647397e-01
bigcom223        0.000000e+00  0.000000e+00
bigcom226       -4.222966e-39 -2.405167e-01
bigcom227       -4.222966e-39 -2.964436e-01
bigcom229       -4.223645e-39 -2.674500e-01
bigcom233       -4.222287e-39 -5.650114e-01
bigcom236       -4.223645e-39 -2.906291e-01
bigcom237       -4.221608e-39 -8.612008e-02
bigcom246       -4.224325e-39 -2.521603e-01
bigcom248       -4.225004e-39 -2.042761e-01
bigcom249       -4.222287e-39 -2.526394e-01
bigcom250       -4.222966e-39 -3.200348e-01
bigcom254       -4.224325e-39 -2.764284e-01
bigcom266       -4.222287e-39 -2.355690e-01
bigcom269       -4.226364e-39 -2.537826e-01
bigcom272       -4.223645e-39 -2.475657e-01
bigcom274        7.363299e-38  1.118750e+00
bigcom281       -4.222966e-39 -2.601954e-01
bigcom291       -4.221608e-39 -2.612557e-01
bigcom292       -4.222966e-39 -2.805821e-01
bigcom295       -4.221608e-39 -3.176592e-01
bigcom299       -4.221608e-39 -3.245519e-01
bigcom301       -4.223645e-39 -2.876970e-01
bigcom306       -4.223645e-39 -2.588864e-01
bigcom309       -4.225684e-39 -2.471601e-01
bigcom314       -4.221608e-39 -1.200507e-01
bigcom321       -4.227044e-39 -2.525801e-01
bigcom341       -4.222966e-39 -2.377342e-01
bigcom350       -4.222287e-39 -5.017595e-01
bigcom353       -4.222966e-39 -2.078025e-01
bigcom359       -4.222966e-39 -2.408042e-01
bigcom363       -4.223645e-39 -1.668986e-01
bigcom365       -4.222287e-39 -2.610164e-01
bigcom385       -4.222966e-39 -2.244447e-01
bigcom386       -4.222287e-39 -2.037457e-01
bigcom408       -4.226364e-39 -4.073475e-01
bigcom412       -4.224325e-39 -2.385098e-01
bigcom480       -4.223645e-39 -2.602069e-01
spin_vertex     -7.006433e-40 -2.249663e-02
membership_s1    1.711986e-39  7.609577e-02
membership_s3   -4.233176e-39 -2.061494e-01
membership_s4    1.783784e-39  9.259588e-02
membership_s5   -2.224971e-39 -6.097433e-02
membership_s6   -3.021146e-40  2.389769e-02
membership_s7    1.950112e-39  5.018112e-02
membership_s8   -4.228405e-39 -2.292982e-01
membership_s9   -4.231812e-39 -1.973537e-01
membership_s11  -4.227725e-39 -1.677336e-01
membership_s12  -4.225004e-39 -2.029272e-01
membership_s14  -4.222966e-39 -8.046565e-02
membership_s15  -4.298302e-39 -2.656060e-01
membership_s16  -4.228405e-39 -2.020235e-01
membership_s17  -4.226364e-39 -1.848908e-01
membership_s18   1.940389e-38  1.541719e-01
membership_s20  -4.224325e-39 -2.177373e-01
membership_s21   3.624813e-39  2.452210e-01
membership_s22  -4.233176e-39 -2.335786e-01
membership_s24  -4.233176e-39 -1.892443e-01
membership_s25  -4.227725e-39 -2.665301e-01
membership_s26  -4.231812e-39 -1.423990e-01
membership_s27   6.808459e-40  4.556354e-02
membership_s28  -4.232494e-39 -1.854833e-01
membership_s30  -3.316755e-40 -9.508968e-02
membership_s31  -1.387348e-39 -5.748621e-03
membership_s32  -1.467535e-39  4.293746e-03
membership_s33  -4.222966e-39 -1.352352e-01
membership_s36  -5.785490e-40 -2.008912e-02
membership_s37  -4.271040e-39 -2.279311e-01
V1               3.641644e-39  7.264996e-02
V2               6.226492e-39  3.279370e-01
pdi             -1.833247e-35 -7.383768e+02
adhesion        -2.213309e-44 -1.941754e-06
cohesion         4.282373e-44  3.611547e-06
inner            6.026443e-45 -1.527832e-06
outer           -1.216356e-44 -4.507122e-06
ioratio          7.184027e-39  2.148460e-01
comsize          2.151945e-43  2.938018e-05
[1] "Dataset: low_TnotC Model GBM, run: 9 of 10 2015-06-17 23:18:22"
Iter   TrainDeviance   ValidDeviance   StepSize   Improve
     1        0.0566            -nan     0.0100    0.0001
     2        0.0555            -nan     0.0100    0.0001
     3        0.0546            -nan     0.0100   -0.0000
     4        0.0539            -nan     0.0100   -0.0000
     5        0.0531            -nan     0.0100   -0.0000
     6        0.0522            -nan     0.0100   -0.0001
     7        0.0514            -nan     0.0100   -0.0001
     8        0.0508            -nan     0.0100   -0.0000
     9        0.0500            -nan     0.0100   -0.0000
    10        0.0493            -nan     0.0100   -0.0000
    20        0.0441            -nan     0.0100   -0.0000
    40        0.0368            -nan     0.0100   -0.0000
    44        0.0358            -nan     0.0100   -0.0000

[1] "GBM variable coefficients"
                            var     rel.inf
pagerank               pagerank 7.216095166
ratio2                   ratio2 6.424597298
V2                           V2 6.320350155
orbit50                 orbit50 4.844262978
fourth                   fourth 3.975020602
graph26                 graph26 3.686210223
orbit65                 orbit65 3.571078550
orbit36                 orbit36 3.435315744
orbit18                 orbit18 3.407145664
V1                           V1 2.791940170
bet                         bet 2.550718899
ioratio                 ioratio 2.328431006
comsize                 comsize 1.900941210
inner                     inner 1.864409901
orbit55                 orbit55 1.857682660
bigcom26               bigcom26 1.822823400
orbit28                 orbit28 1.646620374
orbit16                 orbit16 1.637315904
adhesion               adhesion 1.598021745
spin_vertex         spin_vertex 1.563420431
graph19                 graph19 1.468321242
orbit56                 orbit56 1.453345938
upto_second         upto_second 1.445071900
outer                     outer 1.432772537
graph1                   graph1 1.412538843
graph9                   graph9 1.230682881
graph16                 graph16 1.199668763
cohesion               cohesion 1.151100043
graph11                 graph11 1.102772701
knn                         knn 1.069078666
orbit42                 orbit42 1.016397769
graph13                 graph13 0.974874880
graph3                   graph3 0.954401732
graph12                 graph12 0.936547650
graph23                 graph23 0.926233354
orbit47                 orbit47 0.893009336
graph6                   graph6 0.873138732
ratio5                   ratio5 0.837131364
graph17                 graph17 0.759906725
sixth                     sixth 0.737708164
ratio6                   ratio6 0.688399305
graph15                 graph15 0.653421820
orbit26                 orbit26 0.606721404
orbit27                 orbit27 0.604825048
orbit25                 orbit25 0.590915898
orbit21                 orbit21 0.578455430
graph14                 graph14 0.569985328
graph10                 graph10 0.495242952
bigcom4                 bigcom4 0.447148187
ecc                         ecc 0.441449385
ratio4                   ratio4 0.436956532
orbit7                   orbit7 0.431504022
orbit39                 orbit39 0.400453054
trans                     trans 0.398611768
orbit51                 orbit51 0.378749127
third                     third 0.370591194
orbit30                 orbit30 0.364301086
orbit53                 orbit53 0.357767412
close                     close 0.332104626
membership_s6     membership_s6 0.315444383
orbit20                 orbit20 0.255477276
orbit4                   orbit4 0.247445687
graph5                   graph5 0.245082110
hubscore               hubscore 0.229931117
bigcom274             bigcom274 0.228082317
coreness               coreness 0.211538454
orbit35                 orbit35 0.206644320
ratio1                   ratio1 0.169402359
orbit24                 orbit24 0.153077571
upto_fifth           upto_fifth 0.150619524
orbit1                   orbit1 0.150267911
second                   second 0.145956265
membership_s4     membership_s4 0.140726921
upto_sixth           upto_sixth 0.137339361
ratio3                   ratio3 0.134737368
graph18                 graph18 0.131940989
graph2                   graph2 0.121460405
graph4                   graph4 0.120344144
graph27                 graph27 0.119022994
orbit45                 orbit45 0.106875768
graph22                 graph22 0.106700755
constraint           constraint 0.094327504
orbit5                   orbit5 0.094036057
graph0                   graph0 0.092846154
orbit52                 orbit52 0.089646053
orbit32                 orbit32 0.088574164
orbit37                 orbit37 0.088450263
membership_s27   membership_s27 0.060959596
walktrap_vertex walktrap_vertex 0.060633350
membership_s7     membership_s7 0.028766635
membership_s5     membership_s5 0.008933348
graph7                   graph7 0.000000000
graph8                   graph8 0.000000000
graph20                 graph20 0.000000000
graph21                 graph21 0.000000000
graph24                 graph24 0.000000000
graph25                 graph25 0.000000000
graph28                 graph28 0.000000000
graph29                 graph29 0.000000000
orbit0                   orbit0 0.000000000
orbit2                   orbit2 0.000000000
orbit3                   orbit3 0.000000000
orbit6                   orbit6 0.000000000
orbit8                   orbit8 0.000000000
orbit9                   orbit9 0.000000000
orbit10                 orbit10 0.000000000
orbit11                 orbit11 0.000000000
orbit12                 orbit12 0.000000000
orbit13                 orbit13 0.000000000
orbit14                 orbit14 0.000000000
orbit15                 orbit15 0.000000000
orbit17                 orbit17 0.000000000
orbit19                 orbit19 0.000000000
orbit22                 orbit22 0.000000000
orbit23                 orbit23 0.000000000
orbit29                 orbit29 0.000000000
orbit31                 orbit31 0.000000000
orbit33                 orbit33 0.000000000
orbit34                 orbit34 0.000000000
orbit38                 orbit38 0.000000000
orbit40                 orbit40 0.000000000
orbit41                 orbit41 0.000000000
orbit43                 orbit43 0.000000000
orbit44                 orbit44 0.000000000
orbit46                 orbit46 0.000000000
orbit48                 orbit48 0.000000000
orbit49                 orbit49 0.000000000
orbit54                 orbit54 0.000000000
orbit57                 orbit57 0.000000000
orbit58                 orbit58 0.000000000
orbit59                 orbit59 0.000000000
orbit60                 orbit60 0.000000000
orbit61                 orbit61 0.000000000
orbit62                 orbit62 0.000000000
orbit63                 orbit63 0.000000000
orbit64                 orbit64 0.000000000
orbit66                 orbit66 0.000000000
orbit67                 orbit67 0.000000000
orbit68                 orbit68 0.000000000
orbit69                 orbit69 0.000000000
orbit70                 orbit70 0.000000000
orbit71                 orbit71 0.000000000
orbit72                 orbit72 0.000000000
AP                           AP 0.000000000
eccrad                   eccrad 0.000000000
evcent                   evcent 0.000000000
first                     first 0.000000000
upto_third           upto_third 0.000000000
upto_fourth         upto_fourth 0.000000000
fifth                     fifth 0.000000000
selfinter             selfinter 0.000000000
bigcom1                 bigcom1 0.000000000
bigcom2                 bigcom2 0.000000000
bigcom3                 bigcom3 0.000000000
bigcom6                 bigcom6 0.000000000
bigcom8                 bigcom8 0.000000000
bigcom9                 bigcom9 0.000000000
bigcom11               bigcom11 0.000000000
bigcom13               bigcom13 0.000000000
bigcom15               bigcom15 0.000000000
bigcom16               bigcom16 0.000000000
bigcom21               bigcom21 0.000000000
bigcom22               bigcom22 0.000000000
bigcom24               bigcom24 0.000000000
bigcom28               bigcom28 0.000000000
bigcom30               bigcom30 0.000000000
bigcom31               bigcom31 0.000000000
bigcom32               bigcom32 0.000000000
bigcom33               bigcom33 0.000000000
bigcom34               bigcom34 0.000000000
bigcom36               bigcom36 0.000000000
bigcom37               bigcom37 0.000000000
bigcom38               bigcom38 0.000000000
bigcom39               bigcom39 0.000000000
bigcom40               bigcom40 0.000000000
bigcom43               bigcom43 0.000000000
bigcom44               bigcom44 0.000000000
bigcom46               bigcom46 0.000000000
bigcom47               bigcom47 0.000000000
bigcom49               bigcom49 0.000000000
bigcom50               bigcom50 0.000000000
bigcom51               bigcom51 0.000000000
bigcom52               bigcom52 0.000000000
bigcom54               bigcom54 0.000000000
bigcom56               bigcom56 0.000000000
bigcom62               bigcom62 0.000000000
bigcom66               bigcom66 0.000000000
bigcom68               bigcom68 0.000000000
bigcom69               bigcom69 0.000000000
bigcom71               bigcom71 0.000000000
bigcom72               bigcom72 0.000000000
bigcom73               bigcom73 0.000000000
bigcom74               bigcom74 0.000000000
bigcom75               bigcom75 0.000000000
bigcom76               bigcom76 0.000000000
bigcom77               bigcom77 0.000000000
bigcom79               bigcom79 0.000000000
bigcom80               bigcom80 0.000000000
bigcom82               bigcom82 0.000000000
bigcom83               bigcom83 0.000000000
bigcom84               bigcom84 0.000000000
bigcom85               bigcom85 0.000000000
bigcom87               bigcom87 0.000000000
bigcom89               bigcom89 0.000000000
bigcom91               bigcom91 0.000000000
bigcom92               bigcom92 0.000000000
bigcom93               bigcom93 0.000000000
bigcom96               bigcom96 0.000000000
bigcom97               bigcom97 0.000000000
bigcom98               bigcom98 0.000000000
bigcom99               bigcom99 0.000000000
bigcom101             bigcom101 0.000000000
bigcom104             bigcom104 0.000000000
bigcom106             bigcom106 0.000000000
bigcom109             bigcom109 0.000000000
bigcom113             bigcom113 0.000000000
bigcom116             bigcom116 0.000000000
bigcom120             bigcom120 0.000000000
bigcom123             bigcom123 0.000000000
bigcom126             bigcom126 0.000000000
bigcom127             bigcom127 0.000000000
bigcom137             bigcom137 0.000000000
bigcom139             bigcom139 0.000000000
bigcom140             bigcom140 0.000000000
bigcom143             bigcom143 0.000000000
bigcom145             bigcom145 0.000000000
bigcom146             bigcom146 0.000000000
bigcom147             bigcom147 0.000000000
bigcom149             bigcom149 0.000000000
bigcom153             bigcom153 0.000000000
bigcom154             bigcom154 0.000000000
bigcom156             bigcom156 0.000000000
bigcom157             bigcom157 0.000000000
bigcom158             bigcom158 0.000000000
bigcom160             bigcom160 0.000000000
bigcom161             bigcom161 0.000000000
bigcom162             bigcom162 0.000000000
bigcom164             bigcom164 0.000000000
bigcom166             bigcom166 0.000000000
bigcom167             bigcom167 0.000000000
bigcom171             bigcom171 0.000000000
bigcom173             bigcom173 0.000000000
bigcom175             bigcom175 0.000000000
bigcom176             bigcom176 0.000000000
bigcom177             bigcom177 0.000000000
bigcom178             bigcom178 0.000000000
bigcom180             bigcom180 0.000000000
bigcom181             bigcom181 0.000000000
bigcom184             bigcom184 0.000000000
bigcom186             bigcom186 0.000000000
bigcom187             bigcom187 0.000000000
bigcom189             bigcom189 0.000000000
bigcom194             bigcom194 0.000000000
bigcom195             bigcom195 0.000000000
bigcom196             bigcom196 0.000000000
bigcom204             bigcom204 0.000000000
bigcom205             bigcom205 0.000000000
bigcom212             bigcom212 0.000000000
bigcom214             bigcom214 0.000000000
bigcom222             bigcom222 0.000000000
bigcom223             bigcom223 0.000000000
bigcom226             bigcom226 0.000000000
bigcom227             bigcom227 0.000000000
bigcom229             bigcom229 0.000000000
bigcom233             bigcom233 0.000000000
bigcom236             bigcom236 0.000000000
bigcom237             bigcom237 0.000000000
bigcom246             bigcom246 0.000000000
bigcom248             bigcom248 0.000000000
bigcom249             bigcom249 0.000000000
bigcom250             bigcom250 0.000000000
bigcom254             bigcom254 0.000000000
bigcom266             bigcom266 0.000000000
bigcom269             bigcom269 0.000000000
bigcom272             bigcom272 0.000000000
bigcom281             bigcom281 0.000000000
bigcom291             bigcom291 0.000000000
bigcom292             bigcom292 0.000000000
bigcom295             bigcom295 0.000000000
bigcom299             bigcom299 0.000000000
bigcom301             bigcom301 0.000000000
bigcom306             bigcom306 0.000000000
bigcom309             bigcom309 0.000000000
bigcom314             bigcom314 0.000000000
bigcom321             bigcom321 0.000000000
bigcom341             bigcom341 0.000000000
bigcom350             bigcom350 0.000000000
bigcom353             bigcom353 0.000000000
bigcom359             bigcom359 0.000000000
bigcom363             bigcom363 0.000000000
bigcom365             bigcom365 0.000000000
bigcom385             bigcom385 0.000000000
bigcom386             bigcom386 0.000000000
bigcom408             bigcom408 0.000000000
bigcom412             bigcom412 0.000000000
bigcom480             bigcom480 0.000000000
membership_s1     membership_s1 0.000000000
membership_s3     membership_s3 0.000000000
membership_s8     membership_s8 0.000000000
membership_s9     membership_s9 0.000000000
membership_s11   membership_s11 0.000000000
membership_s12   membership_s12 0.000000000
membership_s14   membership_s14 0.000000000
membership_s15   membership_s15 0.000000000
membership_s16   membership_s16 0.000000000
membership_s17   membership_s17 0.000000000
membership_s18   membership_s18 0.000000000
membership_s20   membership_s20 0.000000000
membership_s21   membership_s21 0.000000000
membership_s22   membership_s22 0.000000000
membership_s24   membership_s24 0.000000000
membership_s25   membership_s25 0.000000000
membership_s26   membership_s26 0.000000000
membership_s28   membership_s28 0.000000000
membership_s30   membership_s30 0.000000000
membership_s31   membership_s31 0.000000000
membership_s32   membership_s32 0.000000000
membership_s33   membership_s33 0.000000000
membership_s36   membership_s36 0.000000000
membership_s37   membership_s37 0.000000000
pdi                         pdi 0.000000000
[1] "Dataset: low_TnotC Model RF, run: 9 of 10 2015-06-17 23:18:46"
     |      Out-of-bag   |
Tree |      MSE  %Var(y) |
   1 | 0.008006   179.22 |
   2 |  0.00823   184.24 |
   3 | 0.007775   174.06 |
   4 | 0.006877   153.94 |
   5 | 0.006336   141.83 |
   6 | 0.006119   136.98 |
   7 | 0.006324   141.57 |
   8 | 0.006547   146.55 |
   9 |  0.00622   139.24 |
  10 | 0.006113   136.85 |
  11 | 0.005944   133.06 |
  12 | 0.006073   135.95 |
  13 | 0.006022   134.81 |
  14 | 0.005896   131.99 |
  15 | 0.005769   129.16 |
  16 | 0.005592   125.19 |
  17 | 0.005576   124.82 |
  18 | 0.005602   125.40 |
  19 | 0.005629   126.01 |
  20 | 0.005604   125.45 |
  21 | 0.005594   125.24 |
  22 | 0.005576   124.82 |
  23 | 0.005587   125.08 |
  24 | 0.005557   124.39 |
  25 | 0.005508   123.30 |
  26 | 0.005508   123.30 |
  27 |  0.00549   122.89 |
  28 | 0.005472   122.51 |
  29 | 0.005478   122.63 |
  30 |  0.00549   122.89 |
  31 | 0.005488   122.86 |
  32 | 0.005457   122.16 |
  33 | 0.005439   121.77 |
  34 | 0.005416   121.24 |
  35 | 0.005388   120.62 |
  36 | 0.005401   120.90 |
  37 | 0.005372   120.27 |
  38 | 0.005347   119.71 |
  39 | 0.005357   119.92 |
  40 | 0.005384   120.54 |
  41 | 0.005388   120.61 |
  42 | 0.005361   120.01 |
  43 | 0.005359   119.98 |
  44 | 0.005344   119.62 |
  45 | 0.005341   119.56 |
  46 | 0.005322   119.14 |
  47 |  0.00533   119.32 |
  48 | 0.005348   119.73 |
  49 | 0.005355   119.88 |
  50 | 0.005342   119.59 |
  51 | 0.005345   119.65 |
  52 | 0.005352   119.81 |
  53 | 0.005356   119.91 |
  54 | 0.005351   119.78 |
  55 | 0.005346   119.68 |
  56 | 0.005334   119.42 |
  57 | 0.005344   119.64 |
  58 | 0.005339   119.53 |
  59 | 0.005326   119.24 |
  60 | 0.005324   119.19 |
  61 | 0.005329   119.30 |
  62 | 0.005322   119.14 |
  63 | 0.005333   119.39 |
  64 | 0.005334   119.41 |
  65 | 0.005321   119.11 |
  66 | 0.005318   119.06 |
  67 | 0.005326   119.23 |
  68 | 0.005309   118.86 |
  69 | 0.005309   118.86 |
  70 | 0.005301   118.67 |
  71 | 0.005307   118.81 |
  72 | 0.005304   118.75 |
  73 | 0.005311   118.90 |
  74 | 0.005289   118.41 |
  75 | 0.005283   118.26 |
  76 | 0.005288   118.37 |
  77 | 0.005302   118.68 |
  78 | 0.005309   118.84 |
  79 | 0.005327   119.26 |
  80 | 0.005317   119.03 |
  81 | 0.005319   119.08 |
  82 | 0.005321   119.11 |
  83 | 0.005311   118.90 |
  84 | 0.005313   118.93 |
  85 | 0.005316   119.01 |
  86 | 0.005313   118.94 |
  87 | 0.005305   118.77 |
  88 | 0.005304   118.75 |
  89 |   0.0053   118.64 |
  90 | 0.005298   118.60 |
  91 |  0.00529   118.42 |
  92 | 0.005291   118.45 |
  93 | 0.005294   118.51 |
  94 | 0.005284   118.28 |
  95 | 0.005284   118.30 |
  96 | 0.005296   118.55 |
  97 | 0.005293   118.49 |
  98 | 0.005296   118.55 |
  99 |  0.00529   118.41 |
 100 | 0.005277   118.12 |
[1] "Random Forest variable coefficients"
                      %IncMSE IncNodePurity
graph5           4.430884e-04  1.411898e-01
graph6           1.014867e-03  7.598822e-02
graph7           1.300954e-05  1.600000e-02
graph8           0.000000e+00  2.168404e-21
graph9           1.265797e-03  1.575706e-01
graph10          1.149228e-03  1.674441e-01
graph11          6.507334e-04  1.270340e-01
graph12          9.345204e-04  1.686213e-01
graph13          2.020934e-03  1.486350e-01
graph14          3.709527e-04  1.264399e-01
graph15          1.288324e-03  1.006553e-01
graph16          7.478116e-04  1.633160e-01
graph17          6.760817e-04  2.397948e-01
graph18          8.488256e-05  2.281710e-03
graph19          8.078169e-04  2.263221e-01
graph20          7.990323e-04  5.823945e-02
graph21          8.203955e-04  2.433836e-01
graph22          1.417869e-04  3.144444e-02
graph23          1.398156e-03  5.084851e-01
graph24          1.393189e-04  3.057672e-01
graph25          2.939113e-04  7.253668e-02
graph26          1.264323e-04  4.069789e-02
graph27          8.996801e-06  4.885546e-02
graph28          0.000000e+00  4.228388e-20
graph29          0.000000e+00  1.387779e-19
orbit0           2.068538e-05  2.860876e-02
orbit1           2.412637e-03  1.514615e-01
orbit2          -4.368720e-06  4.609109e-02
orbit3           2.188762e-05  1.773810e-02
orbit4           4.466016e-04  1.649540e-01
orbit5           5.598437e-04  4.267464e-02
orbit6           2.540679e-03  1.508428e-01
orbit7          -1.742459e-05  7.224538e-02
orbit8           5.825484e-04  1.938511e-01
orbit9           5.875766e-04  6.492015e-02
orbit10          2.355450e-04  3.922500e-02
orbit11         -4.401408e-06  8.888889e-03
orbit12          1.311015e-04  4.642360e-02
orbit13          3.890114e-05  1.095131e-02
orbit14          8.598452e-06  1.555556e-02
orbit15          1.174451e-03  1.965127e-01
orbit16          8.822582e-04  1.442072e-01
orbit17          5.832521e-04  1.058588e-01
orbit18          4.487881e-03  7.276262e-01
orbit19          1.319073e-03  1.217749e-01
orbit20          3.791638e-04  1.737969e-01
orbit21          1.319355e-03  1.173468e-01
orbit22          2.507964e-04  1.712241e-01
orbit23          8.861733e-06  4.326435e-02
orbit24          8.148829e-04  8.272266e-02
orbit25          1.029991e-03  4.858667e-02
orbit26          4.249211e-04  6.621315e-02
orbit27          6.329439e-04  1.011993e-01
orbit28          7.801053e-04  1.438439e-01
orbit29          1.198858e-04  3.537910e-02
orbit30          2.347273e-03  7.828971e-02
orbit31          1.231615e-03  1.714100e-01
orbit32          4.248989e-05  2.763587e-02
orbit33          4.720720e-05  3.373727e-02
orbit34          3.269747e-04  7.647545e-02
orbit35          1.427564e-03  7.212027e-02
orbit36          6.407027e-04  2.507899e-01
orbit37          4.056957e-04  8.139934e-02
orbit38          2.362952e-04  1.393657e-01
orbit39          2.024030e-04  1.416518e-01
orbit40          3.101462e-04  3.482461e-02
orbit41          6.261868e-04  1.028311e-02
orbit42          8.080263e-04  9.772600e-02
orbit43          2.431306e-04  5.018578e-02
orbit44          0.000000e+00  1.219727e-21
orbit45          7.171910e-04  1.602274e-01
orbit46          0.000000e+00  7.619048e-03
orbit47          4.674520e-05  1.022055e-01
orbit48         -7.660012e-21  2.016678e-03
orbit49          1.529456e-05  4.334023e-02
orbit50          2.403108e-04  1.541101e-01
orbit51          3.277100e-04  4.391039e-02
orbit52          5.302765e-04  2.193474e-02
orbit53          8.745081e-06  9.090909e-03
orbit54          0.000000e+00  5.406103e-19
orbit55         -2.112860e-05  6.105372e-03
orbit56          1.931136e-03  2.719213e-01
orbit57          0.000000e+00  1.775381e-20
orbit58          0.000000e+00  9.893345e-21
orbit59          0.000000e+00  3.058405e-01
orbit60          6.265409e-04  3.561946e-02
orbit61          0.000000e+00  1.409463e-19
orbit62          2.973351e-04  1.240503e-01
orbit63          0.000000e+00  9.642857e-03
orbit64          4.422822e-06  5.720803e-04
orbit65          1.602638e-04  1.253883e-01
orbit66          0.000000e+00  6.505213e-21
orbit67          0.000000e+00  5.421011e-21
orbit68          0.000000e+00  5.713679e-02
orbit69          0.000000e+00  3.794708e-20
orbit70          0.000000e+00  5.204170e-20
orbit71          0.000000e+00  6.505213e-21
orbit72          0.000000e+00  0.000000e+00
AP               1.749016e-07  1.333333e-03
bet              4.518718e-04  3.131291e-01
ecc             -8.691968e-07  1.700574e-02
eccrad           2.228327e-04  2.461114e-03
close            2.154454e-03  1.692475e-01
constraint       4.867204e-04  2.383678e-01
coreness         1.084341e-04  2.688314e-01
knn              2.912634e-03  2.796205e-01
hubscore         1.602206e-03  1.997182e-01
pagerank         6.068673e-04  6.229663e-01
trans            1.123793e-05  2.311111e-02
evcent           4.073031e-04  2.043267e-01
first            4.107200e-05  3.500500e-02
upto_second      7.167402e-04  2.088582e-01
upto_third       1.042245e-03  7.669176e-02
upto_fourth      4.092371e-04  1.330089e-01
upto_fifth       3.798557e-04  7.435614e-02
upto_sixth       1.725808e-04  1.477294e-01
second           4.444462e-04  1.141358e-01
third            1.743613e-03  7.370841e-02
fourth           3.620914e-03  3.330116e-01
fifth            1.226670e-03  1.664756e-01
sixth            1.731315e-03  1.076933e-01
ratio1           2.539367e-03  2.044605e-01
ratio2           4.660019e-03  7.261737e-01
ratio3           2.423601e-04  8.372036e-02
ratio4           3.652132e-04  1.529510e-01
ratio5           2.327839e-04  2.503989e-01
ratio6           2.473096e-03  1.840278e-01
selfinter       -9.291092e-06  2.920570e-02
walktrap_vertex  5.169800e-06  5.146406e-02
bigcom1         -3.299563e-06  1.378676e-02
bigcom2          0.000000e+00  2.168404e-21
bigcom3         -3.388269e-06  1.194496e-01
bigcom4          4.690055e-05  2.817467e-02
bigcom6          0.000000e+00  0.000000e+00
bigcom8          0.000000e+00  7.047314e-21
bigcom9          0.000000e+00  0.000000e+00
bigcom11         0.000000e+00  0.000000e+00
bigcom13         0.000000e+00  3.469447e-20
bigcom15         0.000000e+00  0.000000e+00
bigcom16         0.000000e+00  0.000000e+00
bigcom21         0.000000e+00  2.168404e-21
bigcom22         0.000000e+00  4.336809e-21
bigcom24         0.000000e+00  6.938894e-20
bigcom26         2.455332e-04  1.398343e-01
bigcom28         0.000000e+00  0.000000e+00
bigcom30         0.000000e+00  3.252607e-21
bigcom31         0.000000e+00  0.000000e+00
bigcom32         0.000000e+00  2.775558e-19
bigcom33         0.000000e+00  3.469447e-20
bigcom34         0.000000e+00  0.000000e+00
bigcom36         0.000000e+00  4.336809e-21
bigcom37         0.000000e+00  0.000000e+00
bigcom38         0.000000e+00  2.168404e-21
bigcom39         0.000000e+00  1.084202e-21
bigcom40         3.790071e-05  3.497797e-02
bigcom43         0.000000e+00  1.084202e-21
bigcom44         0.000000e+00  0.000000e+00
bigcom46         0.000000e+00  2.168404e-21
bigcom47         0.000000e+00  6.938894e-20
bigcom49         0.000000e+00  4.065758e-22
bigcom50         0.000000e+00  0.000000e+00
bigcom51         0.000000e+00  0.000000e+00
bigcom52         0.000000e+00  1.387779e-19
bigcom54         0.000000e+00  0.000000e+00
bigcom56         0.000000e+00  1.387779e-19
bigcom62         0.000000e+00  0.000000e+00
bigcom66         0.000000e+00  0.000000e+00
bigcom68         0.000000e+00  0.000000e+00
bigcom69         0.000000e+00  1.714286e-02
bigcom71         0.000000e+00  2.168404e-21
bigcom72         0.000000e+00  2.168404e-21
bigcom73         0.000000e+00  0.000000e+00
bigcom74         0.000000e+00  1.084202e-21
bigcom75         0.000000e+00  0.000000e+00
bigcom76         0.000000e+00  6.938894e-20
bigcom77         0.000000e+00  2.081668e-19
bigcom79         0.000000e+00  0.000000e+00
bigcom80         0.000000e+00  0.000000e+00
bigcom82         0.000000e+00  6.505213e-21
bigcom83         0.000000e+00  0.000000e+00
bigcom84         0.000000e+00  0.000000e+00
bigcom85         0.000000e+00  1.387779e-19
bigcom87         0.000000e+00  0.000000e+00
bigcom89         0.000000e+00  0.000000e+00
bigcom91         0.000000e+00  0.000000e+00
bigcom92         0.000000e+00  2.168404e-21
bigcom93         0.000000e+00  6.938894e-20
bigcom96         0.000000e+00  0.000000e+00
bigcom97         0.000000e+00  2.168404e-21
bigcom98         0.000000e+00  0.000000e+00
bigcom99         0.000000e+00  0.000000e+00
bigcom101        0.000000e+00  5.421011e-22
bigcom104        0.000000e+00  1.387779e-19
bigcom106        0.000000e+00  0.000000e+00
bigcom109        0.000000e+00  0.000000e+00
bigcom113        0.000000e+00  0.000000e+00
bigcom116        0.000000e+00  0.000000e+00
bigcom120        0.000000e+00  2.168404e-21
bigcom123        2.954316e-05  5.400245e-01
bigcom126        0.000000e+00  0.000000e+00
bigcom127        0.000000e+00  0.000000e+00
bigcom137        0.000000e+00  0.000000e+00
bigcom139        0.000000e+00  0.000000e+00
bigcom140        0.000000e+00  2.168404e-21
bigcom143        0.000000e+00  0.000000e+00
bigcom145        0.000000e+00  0.000000e+00
bigcom146        0.000000e+00  0.000000e+00
bigcom147        0.000000e+00  0.000000e+00
bigcom149        0.000000e+00  0.000000e+00
bigcom153        0.000000e+00  0.000000e+00
bigcom154        0.000000e+00  0.000000e+00
bigcom156        0.000000e+00  0.000000e+00
bigcom157        0.000000e+00  0.000000e+00
bigcom158        0.000000e+00  0.000000e+00
bigcom160        0.000000e+00  0.000000e+00
bigcom161        0.000000e+00  0.000000e+00
bigcom162        0.000000e+00  0.000000e+00
bigcom164        0.000000e+00  0.000000e+00
bigcom166        0.000000e+00  1.084202e-21
bigcom167        0.000000e+00  0.000000e+00
bigcom171        0.000000e+00  0.000000e+00
bigcom173        0.000000e+00  7.047314e-20
bigcom175        0.000000e+00  0.000000e+00
bigcom176        0.000000e+00  0.000000e+00
bigcom177        0.000000e+00  0.000000e+00
bigcom178        0.000000e+00  0.000000e+00
bigcom180        0.000000e+00  0.000000e+00
bigcom181        0.000000e+00  4.065758e-22
bigcom184        0.000000e+00  0.000000e+00
bigcom186        0.000000e+00  0.000000e+00
bigcom187        0.000000e+00  1.387779e-19
bigcom189        0.000000e+00  0.000000e+00
bigcom194        6.282064e-06  2.883467e-01
bigcom195        0.000000e+00  0.000000e+00
bigcom196        0.000000e+00  0.000000e+00
bigcom204        0.000000e+00  0.000000e+00
bigcom205        0.000000e+00  4.336809e-21
bigcom212        0.000000e+00  0.000000e+00
bigcom214        0.000000e+00  0.000000e+00
bigcom222        0.000000e+00  0.000000e+00
bigcom223        0.000000e+00  0.000000e+00
bigcom226        0.000000e+00  6.938894e-20
bigcom227        0.000000e+00  0.000000e+00
bigcom229        0.000000e+00  0.000000e+00
bigcom233        0.000000e+00  0.000000e+00
bigcom236        0.000000e+00  0.000000e+00
bigcom237        0.000000e+00  0.000000e+00
bigcom246        0.000000e+00  0.000000e+00
bigcom248        0.000000e+00  0.000000e+00
bigcom249        0.000000e+00  0.000000e+00
bigcom250        0.000000e+00  0.000000e+00
bigcom254        0.000000e+00  0.000000e+00
bigcom266        0.000000e+00  0.000000e+00
bigcom269        0.000000e+00  0.000000e+00
bigcom272        0.000000e+00  0.000000e+00
bigcom274       -2.701627e-05  2.595649e-02
bigcom281        0.000000e+00  0.000000e+00
bigcom291        0.000000e+00  0.000000e+00
bigcom292        0.000000e+00  0.000000e+00
bigcom295        0.000000e+00  0.000000e+00
bigcom299       -4.518706e-06  5.099765e-01
bigcom301        0.000000e+00  1.387779e-19
bigcom306        0.000000e+00  6.938894e-20
bigcom309        0.000000e+00  2.168404e-21
bigcom314        0.000000e+00  1.387779e-19
bigcom321        0.000000e+00  0.000000e+00
bigcom341        0.000000e+00  0.000000e+00
bigcom350        0.000000e+00  0.000000e+00
bigcom353        0.000000e+00  0.000000e+00
bigcom359        0.000000e+00  0.000000e+00
bigcom363        0.000000e+00  1.387779e-19
bigcom365        0.000000e+00  0.000000e+00
bigcom385        0.000000e+00  0.000000e+00
bigcom386        0.000000e+00  6.938894e-20
bigcom408        0.000000e+00  0.000000e+00
bigcom412        0.000000e+00  0.000000e+00
bigcom480        0.000000e+00  0.000000e+00
spin_vertex      2.488634e-04  2.025098e-01
membership_s1    8.004852e-05  4.530860e-02
[truncated: 128,681 more chars]
