# Supplementary material for: Distinctive Behaviors of Druggable Proteins in Cellular Networks
Source: PLoS Comput Biol. 2015 Dec 23;11(12):e1004597. doi: 10.1371/journal.pcbi.1004597 (PMC4689399; doi:10.1371/journal.pcbi.1004597)
Supplement: S1 File — (ZIP) [file pcbi.1004597.s004.zip › S1_File/direct.atc.20150613.random.ppi.optimised_Target_results_med_C.txt]

[[1]]
[1] "med_C"

[1] "Dataset: med_C Model GBM, run: 1 of 10 2015-06-17 22:56:36"
Iter   TrainDeviance   ValidDeviance   StepSize   Improve
     1        0.3640            -nan     0.0100   -0.0001
     2        0.3626            -nan     0.0100    0.0001
     3        0.3614            -nan     0.0100   -0.0001
     4        0.3601            -nan     0.0100   -0.0001
     5        0.3588            -nan     0.0100   -0.0000
     6        0.3578            -nan     0.0100   -0.0001
     7        0.3566            -nan     0.0100   -0.0001
     8        0.3556            -nan     0.0100    0.0000
     9        0.3544            -nan     0.0100   -0.0000
    10        0.3533            -nan     0.0100    0.0000
    20        0.3411            -nan     0.0100   -0.0001
    40        0.3213            -nan     0.0100   -0.0001
    60        0.3053            -nan     0.0100    0.0000
    80        0.2918            -nan     0.0100   -0.0001
   100        0.2804            -nan     0.0100   -0.0000
   120        0.2697            -nan     0.0100   -0.0000
   140        0.2589            -nan     0.0100   -0.0000
   160        0.2491            -nan     0.0100   -0.0000
   180        0.2402            -nan     0.0100   -0.0000
   200        0.2320            -nan     0.0100   -0.0000
   220        0.2238            -nan     0.0100   -0.0000
   240        0.2161            -nan     0.0100   -0.0000
   260        0.2091            -nan     0.0100   -0.0000
   265        0.2075            -nan     0.0100   -0.0000

[1] "GBM variable coefficients"
                            var    rel.inf
bet                         bet 3.22092079
comsize                 comsize 2.82795545
ratio5                   ratio5 2.81310624
V1                           V1 2.53665225
walktrap_vertex walktrap_vertex 2.41792286
pagerank               pagerank 2.27166044
V2                           V2 2.19292710
outer                     outer 2.05431131
graph23                 graph23 1.83762175
orbit18                 orbit18 1.81746176
spin_vertex         spin_vertex 1.71485140
inner                     inner 1.65461377
ioratio                 ioratio 1.62787877
orbit2                   orbit2 1.52464022
ratio4                   ratio4 1.29233268
orbit36                 orbit36 1.16533542
ratio2                   ratio2 1.15887736
orbit51                 orbit51 1.15713644
graph26                 graph26 1.10767325
graph15                 graph15 1.03540155
cohesion               cohesion 1.02819389
graph16                 graph16 1.01569789
orbit31                 orbit31 1.00857463
adhesion               adhesion 1.00751831
orbit55                 orbit55 1.00659707
graph18                 graph18 0.98277243
graph10                 graph10 0.98215324
orbit45                 orbit45 0.97877456
constraint           constraint 0.95379007
graph6                   graph6 0.95198123
ratio1                   ratio1 0.93742059
orbit7                   orbit7 0.91888951
graph19                 graph19 0.90889300
orbit26                 orbit26 0.88316270
third                     third 0.87580601
orbit30                 orbit30 0.87265227
graph11                 graph11 0.82659285
orbit20                 orbit20 0.81294220
trans                     trans 0.79678546
knn                         knn 0.79632236
orbit35                 orbit35 0.78862085
orbit41                 orbit41 0.77287874
orbit38                 orbit38 0.75167253
orbit9                   orbit9 0.75021382
orbit37                 orbit37 0.74422632
orbit62                 orbit62 0.73624190
orbit5                   orbit5 0.72826603
graph20                 graph20 0.71913927
orbit17                 orbit17 0.71617204
orbit19                 orbit19 0.69255314
orbit47                 orbit47 0.68598175
orbit33                 orbit33 0.67149618
graph17                 graph17 0.65654676
graph7                   graph7 0.64856825
orbit65                 orbit65 0.64810106
ratio6                   ratio6 0.64409801
graph4                   graph4 0.63856473
orbit50                 orbit50 0.63295382
orbit64                 orbit64 0.62213786
orbit29                 orbit29 0.61409035
orbit11                 orbit11 0.58470371
orbit53                 orbit53 0.58152403
upto_sixth           upto_sixth 0.57913008
graph13                 graph13 0.57900312
graph3                   graph3 0.57629955
graph22                 graph22 0.57540296
orbit57                 orbit57 0.57324992
orbit21                 orbit21 0.55176893
graph12                 graph12 0.54562813
orbit16                 orbit16 0.54163307
orbit60                 orbit60 0.54027119
close                     close 0.53974335
graph25                 graph25 0.52850250
orbit40                 orbit40 0.52612919
graph5                   graph5 0.52282286
graph9                   graph9 0.52123811
orbit28                 orbit28 0.51869383
membership_s21   membership_s21 0.51549141
ratio3                   ratio3 0.51178569
orbit24                 orbit24 0.51125615
orbit44                 orbit44 0.50926528
graph21                 graph21 0.50860693
orbit25                 orbit25 0.50181415
fourth                   fourth 0.50000248
graph1                   graph1 0.48506280
hubscore               hubscore 0.47409473
orbit27                 orbit27 0.45850079
orbit52                 orbit52 0.45452062
coreness               coreness 0.43329660
orbit48                 orbit48 0.43072084
orbit15                 orbit15 0.42938559
bigcom153             bigcom153 0.41718140
membership_s27   membership_s27 0.41182220
upto_fifth           upto_fifth 0.40805418
bigcom13               bigcom13 0.40566208
orbit39                 orbit39 0.40434093
orbit10                 orbit10 0.40295481
graph28                 graph28 0.39710080
orbit46                 orbit46 0.39260830
orbit56                 orbit56 0.35958905
upto_fourth         upto_fourth 0.35750402
orbit63                 orbit63 0.35405000
graph14                 graph14 0.35216512
orbit42                 orbit42 0.35050251
orbit49                 orbit49 0.34948584
graph27                 graph27 0.33941024
orbit66                 orbit66 0.33227123
membership_s22   membership_s22 0.32374941
bigcom3                 bigcom3 0.32072813
bigcom4                 bigcom4 0.29907581
upto_third           upto_third 0.29184255
AP                           AP 0.28685730
bigcom56               bigcom56 0.27954733
evcent                   evcent 0.27609277
orbit1                   orbit1 0.27597818
orbit67                 orbit67 0.27450712
graph2                   graph2 0.25868118
orbit23                 orbit23 0.25505876
orbit13                 orbit13 0.25491224
orbit70                 orbit70 0.23837764
fifth                     fifth 0.22938493
graph8                   graph8 0.21567821
graph24                 graph24 0.21495555
orbit59                 orbit59 0.21367139
orbit69                 orbit69 0.19168768
orbit12                 orbit12 0.18881155
orbit4                   orbit4 0.18542033
orbit58                 orbit58 0.18334258
sixth                     sixth 0.17787028
orbit32                 orbit32 0.17363063
orbit61                 orbit61 0.16968067
orbit54                 orbit54 0.16372296
membership_s4     membership_s4 0.15138058
graph0                   graph0 0.14337468
orbit43                 orbit43 0.13820604
orbit68                 orbit68 0.13709452
second                   second 0.13278426
upto_second         upto_second 0.12718571
bigcom1                 bigcom1 0.12282039
bigcom9                 bigcom9 0.12235237
orbit6                   orbit6 0.12068978
orbit22                 orbit22 0.10234866
selfinter             selfinter 0.09378616
bigcom40               bigcom40 0.08983148
graph29                 graph29 0.08840415
ecc                         ecc 0.08237805
membership_s30   membership_s30 0.07341623
membership_s7     membership_s7 0.06434907
orbit71                 orbit71 0.06059447
bigcom28               bigcom28 0.05500829
bigcom8                 bigcom8 0.04676450
membership_s5     membership_s5 0.04420794
membership_s32   membership_s32 0.03067616
bigcom22               bigcom22 0.02826246
membership_s1     membership_s1 0.01924311
orbit0                   orbit0 0.00000000
orbit3                   orbit3 0.00000000
orbit8                   orbit8 0.00000000
orbit14                 orbit14 0.00000000
orbit34                 orbit34 0.00000000
orbit72                 orbit72 0.00000000
eccrad                   eccrad 0.00000000
first                     first 0.00000000
bigcom2                 bigcom2 0.00000000
bigcom6                 bigcom6 0.00000000
bigcom11               bigcom11 0.00000000
bigcom15               bigcom15 0.00000000
bigcom16               bigcom16 0.00000000
bigcom21               bigcom21 0.00000000
bigcom24               bigcom24 0.00000000
bigcom26               bigcom26 0.00000000
bigcom30               bigcom30 0.00000000
bigcom31               bigcom31 0.00000000
bigcom32               bigcom32 0.00000000
bigcom33               bigcom33 0.00000000
bigcom34               bigcom34 0.00000000
bigcom36               bigcom36 0.00000000
bigcom37               bigcom37 0.00000000
bigcom38               bigcom38 0.00000000
bigcom39               bigcom39 0.00000000
bigcom43               bigcom43 0.00000000
bigcom44               bigcom44 0.00000000
bigcom46               bigcom46 0.00000000
bigcom47               bigcom47 0.00000000
bigcom49               bigcom49 0.00000000
bigcom50               bigcom50 0.00000000
bigcom51               bigcom51 0.00000000
bigcom52               bigcom52 0.00000000
bigcom54               bigcom54 0.00000000
bigcom62               bigcom62 0.00000000
bigcom66               bigcom66 0.00000000
bigcom68               bigcom68 0.00000000
bigcom69               bigcom69 0.00000000
bigcom71               bigcom71 0.00000000
bigcom72               bigcom72 0.00000000
bigcom73               bigcom73 0.00000000
bigcom74               bigcom74 0.00000000
bigcom75               bigcom75 0.00000000
bigcom76               bigcom76 0.00000000
bigcom77               bigcom77 0.00000000
bigcom79               bigcom79 0.00000000
bigcom80               bigcom80 0.00000000
bigcom82               bigcom82 0.00000000
bigcom83               bigcom83 0.00000000
bigcom84               bigcom84 0.00000000
bigcom85               bigcom85 0.00000000
bigcom87               bigcom87 0.00000000
bigcom89               bigcom89 0.00000000
bigcom91               bigcom91 0.00000000
bigcom92               bigcom92 0.00000000
bigcom93               bigcom93 0.00000000
bigcom96               bigcom96 0.00000000
bigcom97               bigcom97 0.00000000
bigcom98               bigcom98 0.00000000
bigcom99               bigcom99 0.00000000
bigcom101             bigcom101 0.00000000
bigcom104             bigcom104 0.00000000
bigcom106             bigcom106 0.00000000
bigcom109             bigcom109 0.00000000
bigcom113             bigcom113 0.00000000
bigcom116             bigcom116 0.00000000
bigcom120             bigcom120 0.00000000
bigcom123             bigcom123 0.00000000
bigcom126             bigcom126 0.00000000
bigcom127             bigcom127 0.00000000
bigcom137             bigcom137 0.00000000
bigcom139             bigcom139 0.00000000
bigcom140             bigcom140 0.00000000
bigcom143             bigcom143 0.00000000
bigcom145             bigcom145 0.00000000
bigcom146             bigcom146 0.00000000
bigcom147             bigcom147 0.00000000
bigcom149             bigcom149 0.00000000
bigcom154             bigcom154 0.00000000
bigcom156             bigcom156 0.00000000
bigcom157             bigcom157 0.00000000
bigcom158             bigcom158 0.00000000
bigcom160             bigcom160 0.00000000
bigcom161             bigcom161 0.00000000
bigcom162             bigcom162 0.00000000
bigcom164             bigcom164 0.00000000
bigcom166             bigcom166 0.00000000
bigcom167             bigcom167 0.00000000
bigcom171             bigcom171 0.00000000
bigcom173             bigcom173 0.00000000
bigcom175             bigcom175 0.00000000
bigcom176             bigcom176 0.00000000
bigcom177             bigcom177 0.00000000
bigcom178             bigcom178 0.00000000
bigcom180             bigcom180 0.00000000
bigcom181             bigcom181 0.00000000
bigcom184             bigcom184 0.00000000
bigcom186             bigcom186 0.00000000
bigcom187             bigcom187 0.00000000
bigcom189             bigcom189 0.00000000
bigcom194             bigcom194 0.00000000
bigcom195             bigcom195 0.00000000
bigcom196             bigcom196 0.00000000
bigcom204             bigcom204 0.00000000
bigcom205             bigcom205 0.00000000
bigcom212             bigcom212 0.00000000
bigcom214             bigcom214 0.00000000
bigcom222             bigcom222 0.00000000
bigcom223             bigcom223 0.00000000
bigcom226             bigcom226 0.00000000
bigcom227             bigcom227 0.00000000
bigcom229             bigcom229 0.00000000
bigcom233             bigcom233 0.00000000
bigcom236             bigcom236 0.00000000
bigcom237             bigcom237 0.00000000
bigcom246             bigcom246 0.00000000
bigcom248             bigcom248 0.00000000
bigcom249             bigcom249 0.00000000
bigcom250             bigcom250 0.00000000
bigcom254             bigcom254 0.00000000
bigcom266             bigcom266 0.00000000
bigcom269             bigcom269 0.00000000
bigcom272             bigcom272 0.00000000
bigcom274             bigcom274 0.00000000
bigcom281             bigcom281 0.00000000
bigcom291             bigcom291 0.00000000
bigcom292             bigcom292 0.00000000
bigcom295             bigcom295 0.00000000
bigcom299             bigcom299 0.00000000
bigcom301             bigcom301 0.00000000
bigcom306             bigcom306 0.00000000
bigcom309             bigcom309 0.00000000
bigcom314             bigcom314 0.00000000
bigcom321             bigcom321 0.00000000
bigcom341             bigcom341 0.00000000
bigcom350             bigcom350 0.00000000
bigcom353             bigcom353 0.00000000
bigcom359             bigcom359 0.00000000
bigcom363             bigcom363 0.00000000
bigcom365             bigcom365 0.00000000
bigcom385             bigcom385 0.00000000
bigcom386             bigcom386 0.00000000
bigcom408             bigcom408 0.00000000
bigcom412             bigcom412 0.00000000
bigcom480             bigcom480 0.00000000
membership_s3     membership_s3 0.00000000
membership_s6     membership_s6 0.00000000
membership_s8     membership_s8 0.00000000
membership_s9     membership_s9 0.00000000
membership_s11   membership_s11 0.00000000
membership_s12   membership_s12 0.00000000
membership_s14   membership_s14 0.00000000
membership_s15   membership_s15 0.00000000
membership_s16   membership_s16 0.00000000
membership_s17   membership_s17 0.00000000
membership_s18   membership_s18 0.00000000
membership_s20   membership_s20 0.00000000
membership_s24   membership_s24 0.00000000
membership_s25   membership_s25 0.00000000
membership_s26   membership_s26 0.00000000
membership_s28   membership_s28 0.00000000
membership_s31   membership_s31 0.00000000
membership_s33   membership_s33 0.00000000
membership_s36   membership_s36 0.00000000
membership_s37   membership_s37 0.00000000
pdi                         pdi 0.00000000
[1] "Dataset: med_C Model RF, run: 1 of 10 2015-06-17 22:58:26"
     |      Out-of-bag   |
Tree |      MSE  %Var(y) |
   1 |  0.08568   200.37 |
   2 |  0.08753   204.69 |
   3 |  0.08044   188.10 |
   4 |  0.07188   168.10 |
   5 |  0.06797   158.95 |
   6 |   0.0672   157.14 |
   7 |  0.06351   148.51 |
   8 |  0.06163   144.13 |
   9 |  0.06008   140.51 |
  10 |  0.05892   137.79 |
  11 |  0.05774   135.02 |
  12 |  0.05774   135.02 |
  13 |  0.05673   132.67 |
  14 |  0.05581   130.51 |
  15 |   0.0554   129.54 |
  16 |  0.05499   128.59 |
  17 |  0.05442   127.25 |
  18 |  0.05417   126.68 |
  19 |  0.05387   125.98 |
  20 |  0.05364   125.43 |
  21 |  0.05321   124.43 |
  22 |  0.05303   124.01 |
  23 |  0.05265   123.12 |
  24 |  0.05198   121.55 |
  25 |  0.05157   120.59 |
  26 |  0.05114   119.59 |
  27 |  0.05103   119.34 |
  28 |   0.0509   119.03 |
  29 |  0.05055   118.22 |
  30 |  0.05038   117.82 |
  31 |  0.05026   117.54 |
  32 |  0.05006   117.06 |
  33 |  0.05003   116.99 |
  34 |  0.04986   116.60 |
  35 |  0.04953   115.83 |
  36 |  0.04957   115.92 |
  37 |  0.04941   115.55 |
  38 |  0.04943   115.59 |
  39 |  0.04929   115.26 |
  40 |  0.04913   114.90 |
  41 |  0.04914   114.91 |
  42 |  0.04911   114.85 |
  43 |  0.04909   114.79 |
  44 |  0.04905   114.70 |
  45 |    0.049   114.59 |
  46 |  0.04903   114.66 |
  47 |    0.049   114.58 |
  48 |  0.04887   114.28 |
  49 |  0.04892   114.41 |
  50 |  0.04889   114.34 |
  51 |  0.04879   114.11 |
  52 |  0.04877   114.04 |
  53 |  0.04875   114.01 |
  54 |  0.04872   113.93 |
  55 |  0.04867   113.82 |
  56 |  0.04871   113.91 |
  57 |  0.04866   113.80 |
  58 |   0.0487   113.88 |
  59 |  0.04867   113.82 |
  60 |  0.04868   113.84 |
  61 |  0.04865   113.77 |
  62 |  0.04856   113.55 |
  63 |  0.04846   113.33 |
  64 |  0.04836   113.09 |
  65 |  0.04829   112.92 |
  66 |  0.04826   112.85 |
  67 |  0.04827   112.89 |
  68 |  0.04827   112.88 |
  69 |  0.04826   112.85 |
  70 |  0.04818   112.67 |
  71 |  0.04819   112.70 |
  72 |  0.04813   112.56 |
  73 |  0.04816   112.62 |
  74 |  0.04811   112.51 |
  75 |  0.04808   112.44 |
  76 |  0.04808   112.43 |
  77 |  0.04807   112.42 |
  78 |  0.04809   112.46 |
  79 |  0.04809   112.45 |
  80 |  0.04807   112.41 |
  81 |  0.04806   112.39 |
  82 |  0.04802   112.30 |
  83 |  0.04798   112.21 |
  84 |  0.04797   112.17 |
  85 |  0.04792   112.06 |
  86 |  0.04794   112.10 |
  87 |  0.04794   112.11 |
  88 |  0.04795   112.13 |
  89 |  0.04795   112.14 |
  90 |  0.04793   112.07 |
  91 |   0.0479   112.02 |
  92 |   0.0479   112.01 |
  93 |  0.04787   111.95 |
  94 |  0.04789   111.99 |
  95 |  0.04789   111.99 |
  96 |  0.04784   111.89 |
  97 |  0.04782   111.82 |
  98 |  0.04777   111.70 |
  99 |  0.04776   111.70 |
 100 |  0.04771   111.57 |
[1] "Random Forest variable coefficients"
                      %IncMSE IncNodePurity
graph5           4.590436e-03  9.062548e-01
graph6           4.393650e-03  8.338267e-01
graph7           5.077499e-03  7.457417e-01
graph8           9.883146e-04  5.154818e-01
graph9           1.913034e-03  7.160030e-01
graph10          5.733575e-03  1.427763e+00
graph11          8.276105e-03  1.456361e+00
graph12          1.021309e-02  9.082943e-01
graph13          5.159070e-03  7.642752e-01
graph14          5.457569e-03  1.043831e+00
graph15          7.339994e-03  8.809230e-01
graph16          8.201635e-03  1.017734e+00
graph17          6.349896e-03  1.127801e+00
graph18          5.712771e-03  7.280064e-01
graph19          6.132905e-03  1.032421e+00
graph20          3.818714e-03  1.285785e+00
graph21          5.790178e-03  1.187465e+00
graph22          3.753769e-03  9.263086e-01
graph23          1.031773e-02  1.447448e+00
graph24          7.554200e-03  7.656026e-01
graph25          6.204573e-03  8.665448e-01
graph26          5.194127e-03  1.309637e+00
graph27          4.227872e-03  4.431136e-01
graph28          1.458933e-03  3.325650e-01
graph29          2.288661e-04  2.347234e-01
orbit0           1.765584e-04  1.588224e-01
orbit1           3.068248e-03  5.701365e-01
orbit2           1.754456e-03  1.452572e+00
orbit3           2.359004e-03  5.326392e-01
orbit4           3.922488e-03  9.321462e-01
orbit5           3.393198e-03  8.781884e-01
orbit6           5.586414e-03  1.252877e+00
orbit7           2.471711e-03  1.215866e+00
orbit8           3.331384e-03  8.563489e-01
orbit9           3.299020e-03  8.629196e-01
orbit10          4.519222e-03  8.148635e-01
orbit11          1.664211e-03  6.847332e-01
orbit12          5.584776e-03  7.886386e-01
orbit13          4.274943e-03  7.319421e-01
orbit14          2.466372e-04  2.799227e-01
orbit15          5.367493e-03  9.872893e-01
orbit16          4.913421e-03  1.102881e+00
orbit17          7.647387e-03  9.543100e-01
orbit18          3.583484e-03  2.193233e+00
orbit19          4.575483e-03  9.199378e-01
orbit20          7.746691e-03  1.169486e+00
orbit21          4.404728e-03  1.265203e+00
orbit22          8.785491e-03  1.819598e+00
orbit23          2.228448e-03  1.590674e+00
orbit24          1.005889e-02  1.040046e+00
orbit25          5.201696e-03  9.782244e-01
orbit26          5.455305e-03  1.052640e+00
orbit27          7.009564e-03  9.962816e-01
orbit28          7.579369e-03  9.771994e-01
orbit29          3.996178e-03  9.677289e-01
orbit30          3.341911e-03  9.666595e-01
orbit31          1.042575e-02  1.252791e+00
orbit32          4.336651e-03  1.028814e+00
orbit33          3.082038e-03  1.000419e+00
orbit34          7.496033e-03  9.947404e-01
orbit35          7.287234e-03  9.084849e-01
orbit36          5.044938e-03  1.878818e+00
orbit37          4.125436e-03  1.170308e+00
orbit38          3.912536e-03  1.280472e+00
orbit39          8.808056e-03  1.205599e+00
orbit40          6.454006e-03  1.213753e+00
orbit41          8.763517e-03  1.168017e+00
orbit42          4.004259e-03  8.307447e-01
orbit43          3.777751e-03  8.511123e-01
orbit44          2.427511e-03  8.326931e-01
orbit45          1.145908e-02  1.768063e+00
orbit46          4.886443e-03  9.865454e-01
orbit47          5.473823e-03  1.097601e+00
orbit48          5.027946e-03  9.032479e-01
orbit49          3.881883e-03  1.375871e+00
orbit50          2.612690e-03  1.175711e+00
orbit51          1.123939e-02  1.416938e+00
orbit52          3.636184e-03  1.053245e+00
orbit53          1.165369e-02  1.195652e+00
orbit54          3.522815e-03  8.036514e-01
orbit55          2.926769e-03  1.194769e+00
orbit56          1.003255e-02  1.892115e+00
orbit57          2.656179e-03  7.950486e-01
orbit58          9.974482e-04  4.689109e-01
orbit59          5.816645e-03  7.741623e-01
orbit60          8.889076e-03  1.019252e+00
orbit61          8.213222e-04  6.013065e-01
orbit62          5.250299e-03  1.064834e+00
orbit63          4.596433e-03  6.940933e-01
orbit64          4.503760e-03  9.795885e-01
orbit65          7.715942e-03  1.396627e+00
orbit66          3.205827e-03  5.991434e-01
orbit67          1.883658e-03  6.811166e-01
orbit68          2.003221e-03  4.709716e-01
orbit69          1.555066e-03  3.684611e-01
orbit70          7.560384e-04  6.694186e-01
orbit71          1.384358e-03  3.117544e-01
orbit72          5.855972e-05  1.632709e-01
AP               4.662457e-04  1.970109e-01
bet              4.393836e-03  3.723128e+00
ecc              1.435598e-04  1.277882e-01
eccrad           2.364644e-04  1.399425e-01
close            3.774644e-03  8.293776e-01
constraint       2.146929e-03  1.432432e+00
coreness         3.009315e-03  7.584285e-01
knn              4.046273e-03  1.216916e+00
hubscore         4.857350e-03  6.328349e-01
pagerank         4.104541e-03  3.485769e+00
trans            3.757103e-03  1.022819e+00
evcent           3.155872e-03  5.442451e-01
first            3.491964e-04  4.893780e-01
upto_second      4.461697e-03  8.021072e-01
upto_third       5.962490e-03  7.430761e-01
upto_fourth      3.369582e-03  9.122355e-01
upto_fifth       3.377688e-03  1.057717e+00
upto_sixth       4.350031e-03  8.350062e-01
second           2.212088e-03  5.791752e-01
third            5.427926e-03  1.306823e+00
fourth           8.592179e-03  1.560832e+00
fifth            6.945856e-03  1.577535e+00
sixth            9.974209e-03  1.449372e+00
ratio1           6.925249e-03  1.523661e+00
ratio2           6.208627e-03  1.813846e+00
ratio3           8.521460e-03  1.386288e+00
ratio4           5.751975e-03  2.202578e+00
ratio5           2.989752e-03  3.723748e+00
ratio6           6.368977e-03  1.643147e+00
selfinter        5.995665e-06  1.896994e-01
walktrap_vertex  1.493366e-03  2.354867e+00
bigcom1          4.504149e-05  1.285356e-01
bigcom2          0.000000e+00  0.000000e+00
bigcom3          2.138645e-04  5.084938e-01
bigcom4          2.046521e-04  2.384113e-01
bigcom6         -2.888797e-05  3.745647e-01
bigcom8          1.445570e-04  1.962222e-01
bigcom9         -1.018958e-05  3.191939e-01
bigcom11         0.000000e+00  0.000000e+00
bigcom13         1.051820e-04  6.380826e-01
bigcom15        -9.062073e-06  2.509887e-01
bigcom16         0.000000e+00  0.000000e+00
bigcom21         0.000000e+00  0.000000e+00
bigcom22         5.625930e-05  4.332909e-01
bigcom24         0.000000e+00  0.000000e+00
bigcom26        -3.574019e-05  2.417053e-01
bigcom28         3.985004e-05  1.091314e-01
bigcom30        -3.287655e-05  1.269366e-01
bigcom31         0.000000e+00  0.000000e+00
bigcom32         0.000000e+00  2.220446e-18
bigcom33         0.000000e+00  0.000000e+00
bigcom34         0.000000e+00  0.000000e+00
bigcom36         0.000000e+00  0.000000e+00
bigcom37         0.000000e+00  0.000000e+00
bigcom38         0.000000e+00  0.000000e+00
bigcom39         2.810053e-05  1.953102e-01
bigcom40         9.324895e-05  2.421962e-01
bigcom43        -2.942016e-05  4.050220e-01
bigcom44         3.708363e-05  6.479919e-02
bigcom46         0.000000e+00  0.000000e+00
bigcom47         0.000000e+00  0.000000e+00
bigcom49         0.000000e+00  0.000000e+00
bigcom50        -5.847701e-06  1.117772e-01
bigcom51         0.000000e+00  0.000000e+00
bigcom52         0.000000e+00  0.000000e+00
bigcom54         0.000000e+00  0.000000e+00
bigcom56         3.527666e-05  5.791163e-01
bigcom62         0.000000e+00  0.000000e+00
bigcom66         0.000000e+00  0.000000e+00
bigcom68         0.000000e+00  0.000000e+00
bigcom69        -2.717004e-05  1.767687e-01
bigcom71         0.000000e+00  0.000000e+00
bigcom72         0.000000e+00  0.000000e+00
bigcom73         0.000000e+00  0.000000e+00
bigcom74         0.000000e+00  2.220446e-18
bigcom75         0.000000e+00  0.000000e+00
bigcom76        -7.569489e-05  4.016578e-01
bigcom77         0.000000e+00  0.000000e+00
bigcom79         0.000000e+00  0.000000e+00
bigcom80         0.000000e+00  0.000000e+00
bigcom82         0.000000e+00  0.000000e+00
bigcom83         0.000000e+00  0.000000e+00
bigcom84         0.000000e+00  0.000000e+00
bigcom85         0.000000e+00  0.000000e+00
bigcom87         0.000000e+00  0.000000e+00
bigcom89         0.000000e+00  0.000000e+00
bigcom91         0.000000e+00  0.000000e+00
bigcom92         2.236018e-05  2.561727e-02
bigcom93         0.000000e+00  7.071839e-01
bigcom96         0.000000e+00  0.000000e+00
bigcom97         0.000000e+00  0.000000e+00
bigcom98         0.000000e+00  0.000000e+00
bigcom99         0.000000e+00  0.000000e+00
bigcom101        0.000000e+00  2.220446e-18
bigcom104        0.000000e+00  2.220446e-18
bigcom106        0.000000e+00  0.000000e+00
bigcom109        0.000000e+00  0.000000e+00
bigcom113        0.000000e+00  0.000000e+00
bigcom116        0.000000e+00  0.000000e+00
bigcom120        0.000000e+00  0.000000e+00
bigcom123        0.000000e+00  0.000000e+00
bigcom126        0.000000e+00  0.000000e+00
bigcom127        0.000000e+00  0.000000e+00
bigcom137        0.000000e+00  0.000000e+00
bigcom139        0.000000e+00  0.000000e+00
bigcom140        0.000000e+00  0.000000e+00
bigcom143        0.000000e+00  0.000000e+00
bigcom145        0.000000e+00  0.000000e+00
bigcom146       -1.266378e-05  5.377568e-01
bigcom147        0.000000e+00  2.220446e-18
bigcom149        0.000000e+00  0.000000e+00
bigcom153        5.993093e-05  5.981791e-01
bigcom154        0.000000e+00  0.000000e+00
bigcom156        0.000000e+00  0.000000e+00
bigcom157        0.000000e+00  0.000000e+00
bigcom158       -3.138098e-05  6.863913e-01
bigcom160        0.000000e+00  0.000000e+00
bigcom161        0.000000e+00  0.000000e+00
bigcom162        0.000000e+00  0.000000e+00
bigcom164        0.000000e+00  2.220446e-18
bigcom166       -3.526065e-05  3.026089e-01
bigcom167        2.573857e-05  1.293094e-01
bigcom171        0.000000e+00  0.000000e+00
bigcom173        0.000000e+00  0.000000e+00
bigcom175        0.000000e+00  2.220446e-18
bigcom176        0.000000e+00  0.000000e+00
bigcom177        0.000000e+00  0.000000e+00
bigcom178        0.000000e+00  0.000000e+00
bigcom180       -2.118241e-06  7.639315e-01
bigcom181        0.000000e+00  0.000000e+00
bigcom184        0.000000e+00  0.000000e+00
bigcom186        0.000000e+00  0.000000e+00
bigcom187        0.000000e+00  0.000000e+00
bigcom189        0.000000e+00  0.000000e+00
bigcom194        0.000000e+00  0.000000e+00
bigcom195        0.000000e+00  0.000000e+00
bigcom196        0.000000e+00  0.000000e+00
bigcom204        0.000000e+00  0.000000e+00
bigcom205        0.000000e+00  0.000000e+00
bigcom212       -1.766604e-05  5.664569e-01
bigcom214        0.000000e+00  0.000000e+00
bigcom222       -2.993800e-05  5.643621e-01
bigcom223        0.000000e+00  0.000000e+00
bigcom226        0.000000e+00  0.000000e+00
bigcom227        0.000000e+00  0.000000e+00
bigcom229        0.000000e+00  0.000000e+00
bigcom233        0.000000e+00  0.000000e+00
bigcom236        0.000000e+00  0.000000e+00
bigcom237        0.000000e+00  0.000000e+00
bigcom246       -5.877308e-05  4.624227e-01
bigcom248        0.000000e+00  0.000000e+00
bigcom249        1.369630e-05  6.452894e-01
bigcom250        0.000000e+00  0.000000e+00
bigcom254        0.000000e+00  0.000000e+00
bigcom266        0.000000e+00  0.000000e+00
bigcom269        0.000000e+00  0.000000e+00
bigcom272        0.000000e+00  0.000000e+00
bigcom274        7.654499e-05  1.018618e-01
bigcom281        0.000000e+00  6.938894e-20
bigcom291        0.000000e+00  0.000000e+00
bigcom292       -1.824025e-05  7.499035e-01
bigcom295        0.000000e+00  0.000000e+00
bigcom299        0.000000e+00  0.000000e+00
bigcom301        0.000000e+00  0.000000e+00
bigcom306        0.000000e+00  0.000000e+00
bigcom309        0.000000e+00  0.000000e+00
bigcom314        0.000000e+00  0.000000e+00
bigcom321        0.000000e+00  0.000000e+00
bigcom341        0.000000e+00  0.000000e+00
bigcom350        0.000000e+00  0.000000e+00
bigcom353        0.000000e+00  0.000000e+00
bigcom359        0.000000e+00  0.000000e+00
bigcom363        0.000000e+00  0.000000e+00
bigcom365        0.000000e+00  0.000000e+00
bigcom385        0.000000e+00  0.000000e+00
bigcom386        0.000000e+00  0.000000e+00
bigcom408        0.000000e+00  0.000000e+00
bigcom412        0.000000e+00  2.220446e-18
bigcom480        0.000000e+00  0.000000e+00
spin_vertex      1.397789e-03  2.258765e+00
membership_s1    9.149495e-06  9.900994e-02
membership_s3    0.000000e+00  0.000000e+00
membership_s4    4.429731e-04  3.726117e-01
membership_s5    7.548912e-05  1.403890e-01
membership_s6    1.288719e-06  1.318977e-01
membership_s7    1.446828e-05  2.769569e-01
membership_s8    0.000000e+00  0.000000e+00
membership_s9    0.000000e+00  0.000000e+00
membership_s11   0.000000e+00  0.000000e+00
membership_s12  -6.740535e-06  4.261669e-01
membership_s14   0.000000e+00  0.000000e+00
membership_s15  -4.105289e-05  1.625482e-01
membership_s16   0.000000e+00  0.000000e+00
membership_s17   0.000000e+00  0.000000e+00
membership_s18   1.166909e-05  6.108127e-02
membership_s20   0.000000e+00  0.000000e+00
membership_s21  -5.381863e-05  4.431799e-01
membership_s22  -9.417144e-05  2.551785e-01
membership_s24   0.000000e+00  0.000000e+00
membership_s25   0.000000e+00  0.000000e+00
membership_s26   0.000000e+00  0.000000e+00
membership_s27   6.144520e-04  5.075854e-01
membership_s28   0.000000e+00  0.000000e+00
membership_s30   2.330574e-06  2.467951e-01
membership_s31  -6.270324e-06  9.937366e-02
membership_s32  -5.597575e-05  1.306934e-01
membership_s33   0.000000e+00  0.000000e+00
membership_s36  -2.238083e-05  1.075215e-01
membership_s37  -1.273099e-05  4.965917e-02
V1               4.991970e-03  2.685096e+00
V2               3.532286e-03  3.430933e+00
pdi              4.732766e-05  3.103574e-01
adhesion         3.052874e-03  2.288753e+00
cohesion         3.474421e-03  2.106430e+00
inner            4.959171e-03  2.414907e+00
outer            1.821358e-03  2.958871e+00
ioratio          4.737111e-03  2.133348e+00
comsize          3.328853e-03  3.690138e+00
[1] "Dataset: med_C Model GLM, run: 1 of 10 2015-06-17 23:00:47"
[1] "glmnet variable coefficients"
                         [,1]          [,2]
(Intercept)     -3.060497e+00 -2.475573e+00
graph0          -4.020347e-40 -1.994184e-05
graph1          -2.746323e-42 -1.327767e-07
graph2          -2.795828e-40 -1.441131e-05
graph3          -5.834763e-44 -2.731351e-09
graph4          -1.870166e-45 -8.929240e-11
graph5          -1.179322e-41 -6.169811e-07
graph6          -5.054699e-43 -2.448529e-08
graph7          -1.617749e-41 -8.237327e-07
graph8          -5.059356e-41 -2.175279e-06
graph9          -9.234850e-46 -4.227029e-11
graph10         -8.115284e-47 -3.902749e-12
graph11         -2.473231e-48 -1.188529e-13
graph12         -4.194297e-45 -2.054032e-10
graph13         -1.153619e-44 -5.217808e-10
graph14         -3.807035e-46 -1.826888e-11
graph15         -2.485037e-43 -1.020065e-08
graph16         -1.262740e-44 -6.191953e-10
graph17         -2.177423e-44 -1.072623e-09
graph18         -1.881749e-43 -7.756995e-09
graph19         -7.874933e-44 -3.711190e-09
graph20         -5.777957e-43 -3.119652e-08
graph21         -3.877469e-43 -1.868624e-08
graph22         -1.118664e-42 -5.934892e-08
graph23         -1.824390e-43 -6.277133e-09
graph24         -5.770735e-43 -2.700533e-08
graph25         -5.331012e-42 -2.788834e-07
graph26         -2.417386e-42 -1.170669e-07
graph27         -2.262333e-41 -1.174800e-06
graph28         -1.739345e-41 -8.879116e-07
graph29          2.723437e-41  1.936644e-06
orbit0          -4.020347e-40 -1.993576e-05
orbit1          -2.896679e-42 -1.409920e-07
orbit2          -9.744732e-42 -3.576696e-07
orbit3          -2.795828e-40 -1.440790e-05
orbit4          -6.522522e-44 -2.838039e-09
orbit5          -2.131270e-43 -1.069494e-08
orbit6          -1.871346e-45 -8.934402e-11
orbit7           1.128824e-42  8.829153e-08
orbit8          -1.179322e-41 -6.168509e-07
orbit9          -1.206013e-42 -5.803220e-08
orbit10         -7.267894e-43 -3.529370e-08
orbit11         -1.477686e-41 -7.206624e-07
orbit12         -2.084817e-41 -1.075915e-06
orbit13         -2.447867e-41 -9.808822e-07
orbit14         -5.059356e-41 -2.173560e-06
orbit15         -1.439235e-45 -6.312944e-11
orbit16         -2.421551e-45 -9.821987e-11
orbit17         -4.322850e-45 -2.152150e-10
orbit18         -2.288860e-47  1.662557e-12
orbit19         -8.895284e-47 -4.207859e-12
orbit20         -3.496330e-46 -1.814017e-11
orbit21         -1.665200e-44 -8.145522e-10
orbit22         -2.473269e-48 -1.188003e-13
orbit23          6.769208e-43  4.262022e-08
orbit24         -5.381029e-45 -2.534067e-10
orbit25         -9.844479e-45 -4.988847e-10
orbit26         -5.808158e-44 -2.865949e-09
orbit27         -1.790421e-44 -5.414611e-10
orbit28         -9.577433e-44 -4.730286e-09
orbit29         -1.729263e-44 -7.625994e-10
orbit30         -3.397408e-43 -1.790402e-08
orbit31         -5.457925e-46 -2.525165e-11
orbit32         -7.493961e-46 -3.675149e-11
orbit33         -1.045608e-42 -4.448063e-08
orbit34         -2.485037e-43 -1.018933e-08
orbit35         -3.625227e-44 -1.727258e-09
orbit36         -1.895535e-44 -3.245726e-10
orbit37         -2.081259e-44 -1.050011e-09
orbit38         -6.590133e-43 -3.383154e-08
orbit39         -6.373847e-44 -3.090690e-09
orbit40         -3.096617e-44 -1.547758e-09
orbit41         -5.499381e-44 -1.129738e-09
orbit42         -3.258318e-42 -1.424621e-07
orbit43         -1.888082e-43 -7.773701e-09
orbit44         -1.805724e-41 -7.439373e-07
orbit45         -1.667020e-43 -7.582122e-09
orbit46         -1.901342e-43 -9.119248e-09
orbit47         -1.595269e-42 -8.058311e-08
orbit48         -2.197747e-43 -1.014179e-08
orbit49         -5.960464e-43 -3.216384e-08
orbit50         -1.011983e-41 -5.492864e-07
orbit51         -4.682605e-43 -2.030619e-08
orbit52         -1.237989e-42 -6.192830e-08
orbit53         -3.442246e-42 -1.771852e-07
orbit54         -1.143317e-42 -6.075880e-08
orbit55          3.151493e-41  2.006833e-06
orbit56         -1.562174e-42 -7.997047e-08
orbit57          8.548792e-44  9.541953e-09
orbit58         -7.862198e-42 -3.415044e-07
orbit59         -9.171452e-43 -4.471949e-08
orbit60         -6.971835e-43 -1.615002e-08
orbit61         -1.490966e-41 -6.043862e-07
orbit62         -9.308722e-42 -4.743202e-07
orbit63         -2.059790e-41 -1.097734e-06
orbit64         -1.219343e-41 -6.409371e-07
orbit65         -7.914527e-42 -4.051973e-07
orbit66         -3.363432e-42 -1.580738e-07
orbit67          1.707171e-41  1.143660e-06
orbit68         -2.342599e-41 -1.213598e-06
orbit69         -2.665777e-40 -1.423355e-05
orbit70         -3.102928e-41 -1.628884e-06
orbit71         -3.919343e-42  1.974590e-08
orbit72          2.723437e-41  1.937992e-06
AP               9.629577e-39  5.500818e-04
bet             -3.053768e-43 -1.688829e-08
ecc              8.627711e-39  4.732343e-04
eccrad           5.176626e-38  2.839347e-03
close           -1.242740e-37 -6.006862e-03
constraint       4.638345e-38  2.283465e-03
coreness        -7.076472e-40 -3.461845e-05
knn              3.720309e-42  3.453093e-07
hubscore        -1.939559e-37 -8.791758e-03
pagerank        -6.927529e-37 -4.004321e-02
trans           -5.679564e-38 -3.207177e-03
evcent          -1.917230e-37 -8.666476e-03
first           -4.020347e-40 -1.992213e-05
upto_second     -2.519765e-42 -1.188133e-07
upto_third      -1.365704e-42 -6.761095e-08
upto_fourth      8.737779e-43  8.412760e-08
upto_fifth      -1.668033e-41 -5.159319e-07
upto_sixth      -8.325854e-40 -4.303767e-05
second          -2.508944e-42 -1.182387e-07
third           -1.766677e-42 -8.964716e-08
fourth           2.076366e-42  1.056756e-07
fifth           -1.115510e-42 -1.005760e-07
sixth            1.055044e-41  1.307239e-07
ratio1           1.247723e-41  8.180750e-07
ratio2           1.181792e-40  5.297430e-06
ratio3          -6.354909e-40 -4.660106e-05
ratio4          -3.109276e-38 -2.027924e-03
ratio5           7.932378e-38  4.995062e-03
ratio6           1.550687e-40  5.904229e-06
selfinter       -4.140417e-39 -2.319728e-04
walktrap_vertex -1.848760e-38 -1.047452e-03
bigcom1         -6.833198e-39 -3.954475e-04
bigcom2         -4.525777e-38 -2.612603e-03
bigcom3          1.682742e-38  9.619294e-04
bigcom4         -4.149472e-40 -2.323721e-05
bigcom6          1.569713e-37  9.000429e-03
bigcom8          3.659634e-39  2.339989e-04
bigcom9          5.121406e-38  2.929498e-03
bigcom11        -4.534611e-38 -2.628269e-03
bigcom13         1.387662e-37  7.955102e-03
bigcom15         2.701324e-38  1.549166e-03
bigcom16        -4.526757e-38 -2.613049e-03
bigcom21        -4.552382e-38 -2.623850e-03
bigcom22         1.896691e-38  1.107419e-03
bigcom24        -4.525777e-38 -2.628785e-03
bigcom26        -1.384459e-38 -8.041457e-04
bigcom28        -1.276888e-38 -7.100763e-04
bigcom30        -2.984893e-38 -1.722645e-03
bigcom31        -4.524798e-38 -2.624964e-03
bigcom32        -4.527737e-38 -2.623441e-03
bigcom33        -4.523819e-38 -2.623234e-03
bigcom34        -4.522840e-38 -2.627595e-03
bigcom36        -4.526757e-38 -2.627808e-03
bigcom37        -4.523819e-38 -2.613827e-03
bigcom38        -4.524798e-38 -2.634438e-03
bigcom39         1.425148e-38  8.077569e-04
bigcom40         4.638687e-39  2.778650e-04
bigcom43         2.074861e-37  1.190385e-02
bigcom44         3.524203e-39  2.203438e-04
bigcom46        -4.531663e-38 -2.621193e-03
bigcom47        -4.529699e-38 -2.617003e-03
bigcom49        -4.527737e-38 -2.616681e-03
bigcom50         4.600309e-37  2.644292e-02
bigcom51        -4.523819e-38 -2.628780e-03
bigcom52        -4.525777e-38 -2.622058e-03
bigcom54         0.000000e+00  0.000000e+00
bigcom56         1.104922e-37  6.347055e-03
bigcom62        -4.524798e-38 -2.628463e-03
bigcom66        -4.522840e-38 -2.626132e-03
bigcom68        -4.523819e-38 -2.633409e-03
bigcom69         8.118446e-38  4.646260e-03
bigcom71         0.000000e+00  0.000000e+00
bigcom72        -4.522840e-38 -2.625326e-03
bigcom73        -4.537563e-38 -2.624897e-03
bigcom74        -4.531663e-38 -2.618159e-03
bigcom75        -4.524798e-38 -2.623786e-03
bigcom76         1.569713e-37  9.006504e-03
bigcom77        -4.527737e-38 -2.616869e-03
bigcom79        -4.523819e-38 -2.629997e-03
bigcom80        -4.527737e-38 -2.628575e-03
bigcom82        -4.524798e-38 -2.616322e-03
bigcom83        -4.523819e-38 -2.641654e-03
bigcom84        -4.527737e-38 -2.626065e-03
bigcom85        -4.523819e-38 -2.625456e-03
bigcom87        -4.527737e-38 -2.621478e-03
bigcom89        -4.522840e-38 -2.634948e-03
bigcom91        -4.530681e-38 -2.615411e-03
bigcom92         1.094069e-38  6.159300e-04
bigcom93         9.650911e-37  5.547185e-02
bigcom96        -4.524798e-38 -2.620355e-03
bigcom97        -4.525777e-38 -2.605150e-03
bigcom98         0.000000e+00  0.000000e+00
bigcom99         0.000000e+00  0.000000e+00
bigcom101       -4.531663e-38 -2.616072e-03
bigcom104       -4.523819e-38 -2.617175e-03
bigcom106       -4.523819e-38 -2.623378e-03
bigcom109       -4.523819e-38 -2.632743e-03
bigcom113       -4.523819e-38 -2.631354e-03
bigcom116       -4.553373e-38 -2.621483e-03
bigcom120       -4.524798e-38 -2.630953e-03
bigcom123       -4.523819e-38 -2.610914e-03
bigcom126       -4.523819e-38 -2.632887e-03
bigcom127       -4.526757e-38 -2.619473e-03
bigcom137       -4.527737e-38 -2.617108e-03
bigcom139       -4.522840e-38 -2.626752e-03
bigcom140       -4.524798e-38 -2.629353e-03
bigcom143       -4.522840e-38 -2.632112e-03
bigcom145       -4.522840e-38 -2.580905e-03
bigcom146        2.916709e-37  1.674880e-02
bigcom147       -4.537563e-38 -2.606162e-03
bigcom149       -4.525777e-38 -2.624086e-03
bigcom153        2.437507e-37  1.399317e-02
bigcom154        0.000000e+00  0.000000e+00
bigcom156       -4.526757e-38 -2.629620e-03
bigcom157       -4.534611e-38 -2.611201e-03
bigcom158        4.600309e-37  2.641318e-02
bigcom160        0.000000e+00  0.000000e+00
bigcom161       -4.523819e-38 -2.630931e-03
bigcom162       -4.523819e-38 -2.616214e-03
bigcom164       -4.522840e-38 -2.613948e-03
bigcom166        1.232915e-37  7.073471e-03
bigcom167        3.905782e-38  2.235343e-03
bigcom171       -4.531663e-38 -2.615941e-03
bigcom173       -4.523819e-38 -2.614166e-03
bigcom175       -4.522840e-38 -2.613399e-03
bigcom176       -4.522840e-38 -2.633744e-03
bigcom177       -4.523819e-38 -2.621047e-03
bigcom178       -4.523819e-38 -2.600487e-03
bigcom180        4.600309e-37  2.644027e-02
bigcom181       -4.531663e-38 -2.624130e-03
bigcom184       -4.524798e-38 -2.625046e-03
bigcom186       -4.523819e-38 -2.625038e-03
bigcom187       -4.523819e-38 -2.620714e-03
bigcom189       -4.526757e-38 -2.632367e-03
bigcom194       -4.524798e-38 -2.613750e-03
bigcom195       -4.522840e-38 -2.633020e-03
bigcom196       -4.524798e-38 -2.624804e-03
bigcom204        0.000000e+00  0.000000e+00
bigcom205       -4.523819e-38 -2.620964e-03
bigcom212        4.600309e-37  2.643046e-02
bigcom214       -4.522840e-38 -2.633512e-03
bigcom222        4.600309e-37  2.641916e-02
bigcom223       -4.527737e-38 -2.622880e-03
bigcom226       -4.523819e-38 -2.630101e-03
bigcom227       -4.523819e-38 -2.626984e-03
bigcom229       -4.522840e-38 -2.626318e-03
bigcom233       -4.524798e-38 -2.628176e-03
bigcom236       -4.522840e-38 -2.604156e-03
bigcom237       -4.525777e-38 -2.625266e-03
bigcom246        6.714551e-38  3.855089e-03
bigcom248       -4.532645e-38 -2.621357e-03
bigcom249        2.916709e-37  1.676408e-02
bigcom250       -4.534611e-38 -2.625565e-03
bigcom254       -4.523819e-38 -2.608514e-03
bigcom266       -4.524798e-38 -2.627628e-03
bigcom269        0.000000e+00  0.000000e+00
bigcom272       -4.522840e-38 -2.629435e-03
bigcom274       -4.840754e-39 -2.868032e-04
bigcom281       -4.526757e-38 -2.643885e-03
bigcom291       -4.525777e-38 -2.616689e-03
bigcom292        4.600309e-37  2.642997e-02
bigcom295       -4.527737e-38 -2.629241e-03
bigcom299       -4.523819e-38 -2.625682e-03
bigcom301       -4.529699e-38 -2.624198e-03
bigcom306       -4.522840e-38 -2.632700e-03
bigcom309       -4.522840e-38 -2.626042e-03
bigcom314       -4.525777e-38 -2.622729e-03
bigcom321       -4.522840e-38 -2.626002e-03
bigcom341       -4.523819e-38 -2.632457e-03
bigcom350       -4.524798e-38 -2.622244e-03
bigcom353       -4.522840e-38 -2.624006e-03
bigcom359       -4.523819e-38 -2.621223e-03
bigcom363       -4.522840e-38 -2.612133e-03
bigcom365       -4.525777e-38 -2.624252e-03
bigcom385       -4.523819e-38 -2.628726e-03
bigcom386       -4.524798e-38 -2.621441e-03
bigcom408       -4.524798e-38 -2.593532e-03
bigcom412       -4.523819e-38 -2.570253e-03
bigcom480       -4.522840e-38 -2.625617e-03
spin_vertex     -2.045681e-38 -1.169558e-03
membership_s1   -1.010575e-38 -5.965922e-04
membership_s3   -4.522840e-38 -2.633609e-03
membership_s4    3.771329e-39  2.285111e-04
membership_s5    3.802188e-39  2.309415e-04
membership_s6   -6.552810e-39 -3.806591e-04
membership_s7    9.123962e-40  4.916935e-05
membership_s8   -4.523819e-38 -2.613768e-03
membership_s9   -4.524798e-38 -2.631283e-03
membership_s11  -4.523819e-38 -2.636809e-03
membership_s12   1.569713e-37  9.010860e-03
membership_s14  -4.524798e-38 -2.630180e-03
membership_s15   1.102687e-38  6.272808e-04
membership_s16  -4.525777e-38 -2.618561e-03
membership_s17  -4.522840e-38 -2.633347e-03
membership_s18  -2.014032e-38 -1.171546e-03
membership_s20  -4.522840e-38 -2.614938e-03
membership_s21   9.983721e-38  5.718875e-03
membership_s22   1.234519e-37  7.066163e-03
membership_s24  -4.534611e-38 -2.620709e-03
membership_s25  -4.537563e-38 -2.616918e-03
membership_s26   0.000000e+00  0.000000e+00
membership_s27   2.825109e-38  1.616352e-03
membership_s28  -4.523819e-38 -2.625511e-03
membership_s30  -8.234464e-39 -4.647748e-04
membership_s31   1.621037e-39  7.545513e-05
membership_s32  -1.909741e-38 -1.097854e-03
membership_s33  -4.522840e-38 -2.640514e-03
membership_s36  -1.365481e-39 -8.059343e-05
membership_s37  -3.147416e-39 -1.887910e-04
V1               5.103931e-40 -4.303477e-05
V2              -3.721729e-38 -2.212522e-03
pdi              1.332183e-35  7.400319e-01
adhesion         1.101436e-43  4.491724e-09
cohesion        -2.276663e-43 -9.380242e-09
inner            6.003961e-43  3.533041e-08
outer            4.247977e-42  2.474682e-07
ioratio         -1.280778e-38 -7.668602e-04
comsize         -1.552887e-41 -8.986862e-07
[1] "Dataset: med_C Model GBM, run: 2 of 10 2015-06-17 23:00:47"
Iter   TrainDeviance   ValidDeviance   StepSize   Improve
     1        0.3627            -nan     0.0100   -0.0001
     2        0.3613            -nan     0.0100   -0.0002
     3        0.3602            -nan     0.0100   -0.0001
     4        0.3590            -nan     0.0100    0.0000
     5        0.3579            -nan     0.0100   -0.0001
     6        0.3566            -nan     0.0100   -0.0001
     7        0.3553            -nan     0.0100    0.0001
     8        0.3539            -nan     0.0100   -0.0001
     9        0.3529            -nan     0.0100   -0.0000
    10        0.3515            -nan     0.0100    0.0000
    20        0.3402            -nan     0.0100   -0.0001
    40        0.3211            -nan     0.0100   -0.0001
    60        0.3060            -nan     0.0100    0.0000
    80        0.2928            -nan     0.0100   -0.0001
   100        0.2804            -nan     0.0100   -0.0000
   120        0.2695            -nan     0.0100   -0.0001
   140        0.2590            -nan     0.0100   -0.0000
   160        0.2492            -nan     0.0100   -0.0001
   180        0.2403            -nan     0.0100   -0.0001
   200        0.2315            -nan     0.0100   -0.0000
   220        0.2243            -nan     0.0100   -0.0000
   240        0.2166            -nan     0.0100   -0.0000
   260        0.2102            -nan     0.0100   -0.0000
   265        0.2085            -nan     0.0100    0.0000

[1] "GBM variable coefficients"
                            var    rel.inf
comsize                 comsize 2.86017404
V1                           V1 2.84924480
outer                     outer 2.65143317
orbit18                 orbit18 2.58783906
bet                         bet 2.47640001
pagerank               pagerank 2.42027433
V2                           V2 2.40467970
ratio5                   ratio5 2.19709049
inner                     inner 2.07624631
walktrap_vertex walktrap_vertex 1.99518359
trans                     trans 1.94954022
graph23                 graph23 1.76664199
orbit51                 orbit51 1.70250666
graph16                 graph16 1.48171390
ratio6                   ratio6 1.37375426
orbit7                   orbit7 1.28289483
orbit2                   orbit2 1.20321858
graph10                 graph10 1.18322653
graph20                 graph20 1.16781360
orbit36                 orbit36 1.09138386
orbit45                 orbit45 1.05130418
orbit30                 orbit30 1.05103030
spin_vertex         spin_vertex 1.01292040
ioratio                 ioratio 1.00814463
constraint           constraint 1.00473680
adhesion               adhesion 0.98533878
orbit31                 orbit31 0.94930553
ratio2                   ratio2 0.91184196
orbit60                 orbit60 0.91064984
orbit48                 orbit48 0.89649164
orbit21                 orbit21 0.88868859
graph11                 graph11 0.86840374
ratio4                   ratio4 0.84227662
ratio1                   ratio1 0.84151168
orbit37                 orbit37 0.82634027
orbit53                 orbit53 0.82542989
graph21                 graph21 0.82229533
orbit66                 orbit66 0.81600145
orbit17                 orbit17 0.80766944
orbit5                   orbit5 0.79513079
knn                         knn 0.78485961
orbit39                 orbit39 0.76770409
graph5                   graph5 0.76170795
membership_s21   membership_s21 0.75304240
orbit57                 orbit57 0.74508837
graph25                 graph25 0.72438715
orbit27                 orbit27 0.71069552
orbit11                 orbit11 0.69687350
orbit46                 orbit46 0.68874682
graph26                 graph26 0.66677091
orbit29                 orbit29 0.65010864
orbit55                 orbit55 0.63550078
orbit32                 orbit32 0.63332810
orbit56                 orbit56 0.62624691
graph17                 graph17 0.62124115
graph13                 graph13 0.61836997
orbit10                 orbit10 0.61688987
orbit50                 orbit50 0.61352619
graph3                   graph3 0.60707393
graph22                 graph22 0.60276862
orbit20                 orbit20 0.60131745
graph15                 graph15 0.57819096
graph1                   graph1 0.57315814
orbit40                 orbit40 0.56708722
orbit35                 orbit35 0.56149720
graph19                 graph19 0.56147004
graph6                   graph6 0.56069928
orbit25                 orbit25 0.54422970
graph18                 graph18 0.54297699
graph9                   graph9 0.53691066
cohesion               cohesion 0.53640446
bigcom153             bigcom153 0.52743412
orbit42                 orbit42 0.52329252
graph28                 graph28 0.51899506
orbit62                 orbit62 0.50956434
orbit16                 orbit16 0.50653416
orbit41                 orbit41 0.49463215
graph4                   graph4 0.48994551
third                     third 0.48811690
upto_fifth           upto_fifth 0.48298979
orbit19                 orbit19 0.47116031
orbit63                 orbit63 0.46834796
orbit26                 orbit26 0.45457553
orbit65                 orbit65 0.45407858
sixth                     sixth 0.43906665
bigcom13               bigcom13 0.43706376
orbit38                 orbit38 0.43587710
orbit12                 orbit12 0.43560701
bigcom8                 bigcom8 0.42163900
orbit47                 orbit47 0.42122741
fourth                   fourth 0.42094519
orbit23                 orbit23 0.41749870
upto_sixth           upto_sixth 0.41706696
orbit52                 orbit52 0.41532857
graph14                 graph14 0.41168918
orbit13                 orbit13 0.40501860
upto_second         upto_second 0.39761329
orbit33                 orbit33 0.39363497
ratio3                   ratio3 0.39321272
orbit4                   orbit4 0.39068549
orbit28                 orbit28 0.38971323
orbit64                 orbit64 0.38869467
coreness               coreness 0.38712837
graph12                 graph12 0.36813885
orbit24                 orbit24 0.36383948
graph24                 graph24 0.35482830
orbit15                 orbit15 0.33060208
close                     close 0.32454661
orbit58                 orbit58 0.31630977
orbit9                   orbit9 0.30923893
orbit59                 orbit59 0.29417679
membership_s22   membership_s22 0.29254342
orbit49                 orbit49 0.27945363
orbit44                 orbit44 0.27752276
fifth                     fifth 0.27447750
orbit43                 orbit43 0.26727462
orbit6                   orbit6 0.25036603
orbit1                   orbit1 0.23997489
graph7                   graph7 0.23554867
upto_third           upto_third 0.22908982
graph2                   graph2 0.22863594
graph0                   graph0 0.22272694
membership_s27   membership_s27 0.20968105
orbit67                 orbit67 0.20592486
upto_fourth         upto_fourth 0.20274409
orbit69                 orbit69 0.19998457
bigcom39               bigcom39 0.19547216
evcent                   evcent 0.18741560
second                   second 0.18597748
graph27                 graph27 0.18305139
orbit61                 orbit61 0.18147526
membership_s7     membership_s7 0.17901347
orbit71                 orbit71 0.17798191
hubscore               hubscore 0.15951226
selfinter             selfinter 0.15555556
orbit70                 orbit70 0.15497321
bigcom56               bigcom56 0.14794528
bigcom40               bigcom40 0.13661540
orbit54                 orbit54 0.13099548
bigcom4                 bigcom4 0.12328898
membership_s4     membership_s4 0.11781180
graph29                 graph29 0.10001028
bigcom1                 bigcom1 0.09061982
orbit68                 orbit68 0.07405104
orbit22                 orbit22 0.04560629
membership_s15   membership_s15 0.03954195
membership_s36   membership_s36 0.03725130
membership_s30   membership_s30 0.03494538
AP                           AP 0.03479735
graph8                   graph8 0.02762378
bigcom9                 bigcom9 0.02091424
membership_s32   membership_s32 0.01768767
bigcom22               bigcom22 0.01621935
membership_s1     membership_s1 0.01335710
bigcom3                 bigcom3 0.01109848
membership_s5     membership_s5 0.00753891
orbit0                   orbit0 0.00000000
orbit3                   orbit3 0.00000000
orbit8                   orbit8 0.00000000
orbit14                 orbit14 0.00000000
orbit34                 orbit34 0.00000000
orbit72                 orbit72 0.00000000
ecc                         ecc 0.00000000
eccrad                   eccrad 0.00000000
first                     first 0.00000000
bigcom2                 bigcom2 0.00000000
bigcom6                 bigcom6 0.00000000
bigcom11               bigcom11 0.00000000
bigcom15               bigcom15 0.00000000
bigcom16               bigcom16 0.00000000
bigcom21               bigcom21 0.00000000
bigcom24               bigcom24 0.00000000
bigcom26               bigcom26 0.00000000
bigcom28               bigcom28 0.00000000
bigcom30               bigcom30 0.00000000
bigcom31               bigcom31 0.00000000
bigcom32               bigcom32 0.00000000
bigcom33               bigcom33 0.00000000
bigcom34               bigcom34 0.00000000
bigcom36               bigcom36 0.00000000
bigcom37               bigcom37 0.00000000
bigcom38               bigcom38 0.00000000
bigcom43               bigcom43 0.00000000
bigcom44               bigcom44 0.00000000
bigcom46               bigcom46 0.00000000
bigcom47               bigcom47 0.00000000
bigcom49               bigcom49 0.00000000
bigcom50               bigcom50 0.00000000
bigcom51               bigcom51 0.00000000
bigcom52               bigcom52 0.00000000
bigcom54               bigcom54 0.00000000
bigcom62               bigcom62 0.00000000
bigcom66               bigcom66 0.00000000
bigcom68               bigcom68 0.00000000
bigcom69               bigcom69 0.00000000
bigcom71               bigcom71 0.00000000
bigcom72               bigcom72 0.00000000
bigcom73               bigcom73 0.00000000
bigcom74               bigcom74 0.00000000
bigcom75               bigcom75 0.00000000
bigcom76               bigcom76 0.00000000
bigcom77               bigcom77 0.00000000
bigcom79               bigcom79 0.00000000
bigcom80               bigcom80 0.00000000
bigcom82               bigcom82 0.00000000
bigcom83               bigcom83 0.00000000
bigcom84               bigcom84 0.00000000
bigcom85               bigcom85 0.00000000
bigcom87               bigcom87 0.00000000
bigcom89               bigcom89 0.00000000
bigcom91               bigcom91 0.00000000
bigcom92               bigcom92 0.00000000
bigcom93               bigcom93 0.00000000
bigcom96               bigcom96 0.00000000
bigcom97               bigcom97 0.00000000
bigcom98               bigcom98 0.00000000
bigcom99               bigcom99 0.00000000
bigcom101             bigcom101 0.00000000
bigcom104             bigcom104 0.00000000
bigcom106             bigcom106 0.00000000
bigcom109             bigcom109 0.00000000
bigcom113             bigcom113 0.00000000
bigcom116             bigcom116 0.00000000
bigcom120             bigcom120 0.00000000
bigcom123             bigcom123 0.00000000
bigcom126             bigcom126 0.00000000
bigcom127             bigcom127 0.00000000
bigcom137             bigcom137 0.00000000
bigcom139             bigcom139 0.00000000
bigcom140             bigcom140 0.00000000
bigcom143             bigcom143 0.00000000
bigcom145             bigcom145 0.00000000
bigcom146             bigcom146 0.00000000
bigcom147             bigcom147 0.00000000
bigcom149             bigcom149 0.00000000
bigcom154             bigcom154 0.00000000
bigcom156             bigcom156 0.00000000
bigcom157             bigcom157 0.00000000
bigcom158             bigcom158 0.00000000
bigcom160             bigcom160 0.00000000
bigcom161             bigcom161 0.00000000
bigcom162             bigcom162 0.00000000
bigcom164             bigcom164 0.00000000
bigcom166             bigcom166 0.00000000
bigcom167             bigcom167 0.00000000
bigcom171             bigcom171 0.00000000
bigcom173             bigcom173 0.00000000
bigcom175             bigcom175 0.00000000
bigcom176             bigcom176 0.00000000
bigcom177             bigcom177 0.00000000
bigcom178             bigcom178 0.00000000
bigcom180             bigcom180 0.00000000
bigcom181             bigcom181 0.00000000
bigcom184             bigcom184 0.00000000
bigcom186             bigcom186 0.00000000
bigcom187             bigcom187 0.00000000
bigcom189             bigcom189 0.00000000
bigcom194             bigcom194 0.00000000
bigcom195             bigcom195 0.00000000
bigcom196             bigcom196 0.00000000
bigcom204             bigcom204 0.00000000
bigcom205             bigcom205 0.00000000
bigcom212             bigcom212 0.00000000
bigcom214             bigcom214 0.00000000
bigcom222             bigcom222 0.00000000
bigcom223             bigcom223 0.00000000
bigcom226             bigcom226 0.00000000
bigcom227             bigcom227 0.00000000
bigcom229             bigcom229 0.00000000
bigcom233             bigcom233 0.00000000
bigcom236             bigcom236 0.00000000
bigcom237             bigcom237 0.00000000
bigcom246             bigcom246 0.00000000
bigcom248             bigcom248 0.00000000
bigcom249             bigcom249 0.00000000
bigcom250             bigcom250 0.00000000
bigcom254             bigcom254 0.00000000
bigcom266             bigcom266 0.00000000
bigcom269             bigcom269 0.00000000
bigcom272             bigcom272 0.00000000
bigcom274             bigcom274 0.00000000
bigcom281             bigcom281 0.00000000
bigcom291             bigcom291 0.00000000
bigcom292             bigcom292 0.00000000
bigcom295             bigcom295 0.00000000
bigcom299             bigcom299 0.00000000
bigcom301             bigcom301 0.00000000
bigcom306             bigcom306 0.00000000
bigcom309             bigcom309 0.00000000
bigcom314             bigcom314 0.00000000
bigcom321             bigcom321 0.00000000
bigcom341             bigcom341 0.00000000
bigcom350             bigcom350 0.00000000
bigcom353             bigcom353 0.00000000
bigcom359             bigcom359 0.00000000
bigcom363             bigcom363 0.00000000
bigcom365             bigcom365 0.00000000
bigcom385             bigcom385 0.00000000
bigcom386             bigcom386 0.00000000
bigcom408             bigcom408 0.00000000
bigcom412             bigcom412 0.00000000
bigcom480             bigcom480 0.00000000
membership_s3     membership_s3 0.00000000
membership_s6     membership_s6 0.00000000
membership_s8     membership_s8 0.00000000
membership_s9     membership_s9 0.00000000
membership_s11   membership_s11 0.00000000
membership_s12   membership_s12 0.00000000
membership_s14   membership_s14 0.00000000
membership_s16   membership_s16 0.00000000
membership_s17   membership_s17 0.00000000
membership_s18   membership_s18 0.00000000
membership_s20   membership_s20 0.00000000
membership_s24   membership_s24 0.00000000
membership_s25   membership_s25 0.00000000
membership_s26   membership_s26 0.00000000
membership_s28   membership_s28 0.00000000
membership_s31   membership_s31 0.00000000
membership_s33   membership_s33 0.00000000
membership_s37   membership_s37 0.00000000
pdi                         pdi 0.00000000
[1] "Dataset: med_C Model RF, run: 2 of 10 2015-06-17 23:02:33"
     |      Out-of-bag   |
Tree |      MSE  %Var(y) |
   1 |  0.08874   208.71 |
   2 |  0.09191   216.18 |
   3 |  0.08643   203.29 |
   4 |  0.08107   190.67 |
   5 |  0.07689   180.85 |
   6 |  0.06977   164.09 |
   7 |  0.06776   159.37 |
   8 |  0.06583   154.82 |
   9 |  0.06443   151.55 |
  10 |  0.06197   145.75 |
  11 |  0.06028   141.77 |
  12 |  0.05818   136.83 |
  13 |  0.05693   133.91 |
  14 |  0.05603   131.78 |
  15 |  0.05515   129.71 |
  16 |  0.05431   127.75 |
  17 |  0.05346   125.74 |
  18 |   0.0531   124.89 |
  19 |  0.05265   123.83 |
  20 |  0.05223   122.84 |
  21 |  0.05191   122.10 |
  22 |  0.05192   122.11 |
  23 |  0.05141   120.91 |
  24 |  0.05114   120.28 |
  25 |  0.05081   119.50 |
  26 |  0.05064   119.10 |
  27 |  0.05055   118.89 |
  28 |  0.05033   118.37 |
  29 |  0.05022   118.12 |
  30 |  0.05003   117.66 |
  31 |  0.04989   117.34 |
  32 |  0.04977   117.05 |
  33 |  0.04972   116.94 |
  34 |  0.04965   116.78 |
  35 |  0.04954   116.51 |
  36 |  0.04955   116.55 |
  37 |  0.04952   116.47 |
  38 |   0.0495   116.43 |
  39 |  0.04937   116.11 |
  40 |  0.04929   115.92 |
  41 |  0.04913   115.55 |
  42 |  0.04891   115.04 |
  43 |  0.04876   114.69 |
  44 |  0.04875   114.66 |
  45 |  0.04876   114.67 |
  46 |  0.04865   114.43 |
  47 |  0.04863   114.39 |
  48 |  0.04854   114.17 |
  49 |  0.04853   114.14 |
  50 |  0.04849   114.05 |
  51 |  0.04841   113.87 |
  52 |  0.04829   113.59 |
  53 |  0.04822   113.42 |
  54 |  0.04816   113.26 |
  55 |  0.04813   113.21 |
  56 |   0.0481   113.12 |
  57 |  0.04803   112.96 |
  58 |  0.04799   112.88 |
  59 |    0.048   112.90 |
  60 |    0.048   112.89 |
  61 |  0.04797   112.82 |
  62 |  0.04791   112.68 |
  63 |  0.04785   112.55 |
  64 |  0.04779   112.41 |
  65 |  0.04772   112.23 |
  66 |  0.04768   112.13 |
  67 |  0.04765   112.07 |
  68 |  0.04759   111.92 |
  69 |  0.04759   111.93 |
  70 |  0.04757   111.88 |
  71 |  0.04759   111.92 |
  72 |  0.04752   111.77 |
  73 |  0.04748   111.68 |
  74 |  0.04746   111.63 |
  75 |  0.04743   111.56 |
  76 |  0.04743   111.55 |
  77 |  0.04736   111.39 |
  78 |  0.04731   111.27 |
  79 |  0.04727   111.17 |
  80 |  0.04723   111.09 |
  81 |  0.04724   111.11 |
  82 |   0.0472   111.01 |
  83 |  0.04718   110.97 |
  84 |  0.04713   110.86 |
  85 |  0.04711   110.81 |
  86 |  0.04711   110.80 |
  87 |  0.04712   110.82 |
  88 |  0.04715   110.89 |
  89 |  0.04711   110.81 |
  90 |  0.04704   110.64 |
  91 |  0.04701   110.57 |
  92 |  0.04698   110.50 |
  93 |  0.04697   110.46 |
  94 |  0.04694   110.39 |
  95 |  0.04692   110.36 |
  96 |  0.04689   110.28 |
  97 |  0.04686   110.20 |
  98 |  0.04685   110.18 |
  99 |  0.04685   110.19 |
 100 |  0.04683   110.15 |
[1] "Random Forest variable coefficients"
                      %IncMSE IncNodePurity
graph5           3.882890e-03   1.308434443
graph6           3.977439e-03   0.808981654
graph7           5.691812e-03   0.977580246
graph8           3.870905e-04   0.333173498
graph9           3.427041e-03   0.601504299
graph10          7.604336e-03   1.325398765
graph11          8.354022e-03   1.438519745
graph12          8.453027e-03   1.101128105
graph13          7.142163e-03   1.114123553
graph14          2.651982e-03   0.875711723
graph15          7.611950e-03   1.178515008
graph16          7.252205e-03   1.307660768
graph17          6.135649e-03   1.087310225
graph18          5.519086e-03   0.699670801
graph19          3.439097e-03   0.780510944
graph20          5.650054e-03   1.255599342
graph21          4.522393e-03   1.056895259
graph22          4.279687e-03   1.010408501
graph23          1.336775e-02   1.558053594
graph24          5.910607e-03   0.792491753
graph25          7.670064e-03   1.291777258
graph26          3.747601e-03   0.761102791
graph27          2.893872e-03   0.591733274
graph28          1.955487e-03   0.655726037
graph29          1.358141e-04   0.219311050
orbit0           6.705373e-04   0.287978577
orbit1           3.645757e-03   0.625216010
orbit2           2.710539e-03   1.581315417
orbit3           1.078577e-03   0.443649970
orbit4           4.909361e-03   0.760642455
orbit5           6.275315e-03   1.010894958
orbit6           4.960330e-03   0.922286510
orbit7           2.288487e-03   1.861888191
orbit8           3.449757e-03   0.948805587
orbit9           7.892720e-03   0.970239547
orbit10          4.947636e-03   0.897244597
orbit11          3.045241e-03   0.848251702
orbit12          4.474601e-03   0.749588419
orbit13          2.950747e-03   0.851889055
orbit14          6.467945e-04   0.418531776
orbit15          4.739747e-03   0.963441761
orbit16          6.944376e-03   1.262666577
orbit17          4.712941e-03   1.076837855
orbit18          6.048684e-03   3.039470600
orbit19          3.626423e-03   0.786114064
orbit20          6.200940e-03   0.974622618
orbit21          4.030720e-03   1.379265197
orbit22          9.301079e-03   1.355206254
orbit23          3.028205e-03   1.195565777
orbit24          1.011384e-02   1.145682819
orbit25          9.116658e-03   1.124509132
orbit26          5.870118e-03   0.995436591
orbit27          6.201083e-03   1.246980596
orbit28          6.752499e-03   0.985343282
orbit29          5.970899e-03   0.645954357
orbit30          3.240547e-03   0.986033806
orbit31          6.836260e-03   1.603954694
orbit32          2.272112e-03   0.978375953
orbit33          3.632836e-03   1.074880019
orbit34          3.724085e-03   0.641478552
orbit35          5.655279e-03   1.067389641
orbit36          4.351959e-03   1.973019309
orbit37          5.775962e-03   1.751804385
orbit38          2.598733e-03   1.439407293
orbit39          6.743793e-03   1.017540079
orbit40          5.351602e-03   0.893517427
orbit41          6.791196e-03   1.083834459
orbit42          3.711520e-03   0.866490800
orbit43          5.214875e-03   0.990665073
orbit44          1.819173e-03   0.830815469
orbit45          8.456140e-03   1.482301594
orbit46          8.678618e-03   1.455516476
orbit47          8.971982e-03   1.059694647
orbit48          8.077353e-03   0.926762089
orbit49          3.785656e-03   1.164109613
orbit50          3.788431e-03   1.207661467
orbit51          1.389942e-02   1.775792064
orbit52          3.932633e-03   1.012873801
orbit53          1.074848e-02   1.552219477
orbit54          2.643678e-03   0.788300152
orbit55          3.125865e-03   1.197071868
orbit56          6.635779e-03   1.183005985
orbit57          2.057084e-03   0.744935113
orbit58          6.884596e-04   0.592119581
orbit59          6.893941e-03   1.194256812
orbit60          6.383443e-03   0.810189843
orbit61          8.751000e-04   0.300287316
orbit62          5.244844e-03   1.086724014
orbit63          3.850924e-03   0.865776860
orbit64          5.001224e-03   1.001542156
orbit65          6.230669e-03   1.098010340
orbit66          3.118301e-03   0.632839962
orbit67          1.889642e-03   0.601111597
orbit68          3.072933e-03   0.605723995
orbit69          1.890086e-03   0.328522376
orbit70          2.222198e-03   0.637069298
orbit71          1.031727e-03   0.186461891
orbit72          1.196729e-04   0.187151139
AP              -1.339650e-05   0.228674811
bet              2.846821e-03   2.547357304
ecc              2.638346e-04   0.191038499
eccrad           2.487509e-04   0.153795648
close            3.151361e-03   0.606086418
constraint       2.273518e-03   1.641562379
coreness         2.452788e-03   0.698474618
knn              4.552309e-03   1.408066322
hubscore         3.295877e-03   0.859324392
pagerank         2.589637e-03   4.119424921
trans            5.005224e-03   1.123465987
evcent           2.633117e-03   0.566131717
first            2.073936e-04   0.201186491
upto_second      3.783761e-03   0.585232301
upto_third       5.047481e-03   0.684497710
upto_fourth      3.678100e-03   0.800369544
upto_fifth       8.615450e-03   1.338693358
upto_sixth       3.380427e-03   1.098844959
second           3.214028e-03   0.581487532
third            6.633440e-03   1.276005706
fourth           3.882936e-03   1.240119346
fifth            8.413058e-03   1.573171988
sixth            6.483355e-03   1.145263361
ratio1           5.145428e-03   1.681536314
ratio2           6.801321e-03   1.587680053
ratio3           4.329034e-03   1.362118897
ratio4           4.930268e-03   2.196916474
ratio5           3.938108e-03   3.741915053
ratio6           8.596674e-03   1.610799510
selfinter        5.295305e-05   0.252476973
walktrap_vertex  9.704323e-04   2.381567654
bigcom1         -2.270024e-05   0.169833943
bigcom2          0.000000e+00   0.000000000
bigcom3          1.462435e-04   0.368634409
bigcom4          2.188609e-04   0.220675337
bigcom6         -3.055294e-05   0.286762044
bigcom8          8.868570e-04   0.670209274
bigcom9          5.317164e-06   0.193591988
bigcom11         0.000000e+00   0.000000000
bigcom13         1.883554e-04   0.563476391
bigcom15         0.000000e+00   0.000000000
bigcom16         0.000000e+00   0.000000000
bigcom21         0.000000e+00   0.000000000
bigcom22         1.231920e-04   0.293533463
bigcom24         0.000000e+00   0.000000000
bigcom26         1.936838e-05   0.011687003
bigcom28        -2.247373e-05   0.158580965
bigcom30         2.065744e-06   0.080551596
bigcom31         0.000000e+00   0.000000000
bigcom32         0.000000e+00   0.000000000
bigcom33         0.000000e+00   0.000000000
bigcom34         0.000000e+00   0.000000000
bigcom36         0.000000e+00   0.000000000
bigcom37         0.000000e+00   0.000000000
bigcom38         0.000000e+00   0.000000000
bigcom39        -3.678054e-05   0.534145783
bigcom40         2.434433e-04   0.307733474
bigcom43        -8.202190e-05   0.507161437
bigcom44         9.044254e-05   0.094722653
bigcom46        -2.328289e-07   0.076567267
bigcom47         0.000000e+00   0.000000000
bigcom49         0.000000e+00   0.000000000
bigcom50        -1.211582e-05   0.233775131
bigcom51         0.000000e+00   0.000000000
bigcom52         0.000000e+00   0.000000000
bigcom54         0.000000e+00   0.000000000
bigcom56         2.510160e-05   0.440601512
bigcom62         0.000000e+00   0.000000000
bigcom66         0.000000e+00   0.000000000
bigcom68        -2.990330e-05   0.465127174
bigcom69         4.048496e-05   0.329336262
bigcom71         0.000000e+00   0.000000000
bigcom72         0.000000e+00   0.000000000
bigcom73         0.000000e+00   0.000000000
bigcom74         0.000000e+00   0.000000000
bigcom75         0.000000e+00   0.000000000
bigcom76        -9.424687e-05   0.311353275
bigcom77         0.000000e+00   0.016000000
bigcom79         0.000000e+00   0.000000000
bigcom80         1.932425e-05   0.089052794
bigcom82         0.000000e+00   0.000000000
bigcom83         0.000000e+00   0.000000000
bigcom84         0.000000e+00   0.000000000
bigcom85         0.000000e+00   0.000000000
bigcom87         0.000000e+00   0.008571429
bigcom89         0.000000e+00   0.000000000
bigcom91         0.000000e+00   0.000000000
bigcom92        -6.338319e-05   0.047986358
bigcom93         0.000000e+00   0.625595594
bigcom96         0.000000e+00   0.000000000
bigcom97         0.000000e+00   0.000000000
bigcom98         0.000000e+00   0.000000000
bigcom99         0.000000e+00   0.000000000
bigcom101        0.000000e+00   0.000000000
bigcom104        0.000000e+00   0.000000000
bigcom106        0.000000e+00   0.000000000
bigcom109        0.000000e+00   0.000000000
bigcom113        0.000000e+00   0.000000000
bigcom116        0.000000e+00   0.000000000
bigcom120        0.000000e+00   0.000000000
bigcom123        0.000000e+00   0.000000000
bigcom126        0.000000e+00   0.000000000
bigcom127        0.000000e+00   0.000000000
bigcom137       -6.399230e-05   0.286152940
bigcom139        0.000000e+00   0.000000000
bigcom140        0.000000e+00   0.000000000
bigcom143        0.000000e+00   0.000000000
bigcom145        0.000000e+00   0.000000000
bigcom146       -1.378252e-05   0.644340907
bigcom147        0.000000e+00   0.000000000
bigcom149        0.000000e+00   0.000000000
bigcom153        1.284485e-04   0.605725355
bigcom154        0.000000e+00   0.000000000
bigcom156        0.000000e+00   0.000000000
bigcom157        0.000000e+00   0.000000000
bigcom158       -4.097380e-05   0.599404247
bigcom160        0.000000e+00   0.000000000
bigcom161        0.000000e+00   0.000000000
bigcom162        0.000000e+00   0.000000000
bigcom164        0.000000e+00   0.000000000
bigcom166       -2.741453e-05   0.269487383
bigcom167       -5.257216e-05   0.141597635
bigcom171        0.000000e+00   0.000000000
bigcom173        0.000000e+00   0.000000000
bigcom175        0.000000e+00   0.000000000
bigcom176        0.000000e+00   0.000000000
bigcom177        0.000000e+00   0.000000000
bigcom178        0.000000e+00   0.000000000
bigcom180       -5.746014e-06   0.602249056
bigcom181        0.000000e+00   0.000000000
bigcom184        0.000000e+00   0.000000000
bigcom186        0.000000e+00   0.000000000
bigcom187        0.000000e+00   0.000000000
bigcom189       -1.257446e-05   0.297878386
bigcom194        0.000000e+00   0.000000000
bigcom195        0.000000e+00   0.000000000
bigcom196        0.000000e+00   0.000000000
bigcom204        0.000000e+00   0.000000000
bigcom205        0.000000e+00   0.000000000
bigcom212        0.000000e+00   0.890134779
bigcom214        0.000000e+00   0.000000000
bigcom222        0.000000e+00   0.000000000
bigcom223        0.000000e+00   0.000000000
bigcom226        0.000000e+00   0.000000000
bigcom227        0.000000e+00   0.000000000
bigcom229        0.000000e+00   0.000000000
bigcom233        0.000000e+00   0.000000000
bigcom236        0.000000e+00   0.000000000
bigcom237        0.000000e+00   0.000000000
bigcom246       -7.369211e-06   0.312530773
bigcom248        0.000000e+00   0.000000000
bigcom249       -1.388481e-05   0.507808680
bigcom250        0.000000e+00   0.000000000
bigcom254        0.000000e+00   0.000000000
bigcom266        0.000000e+00   0.000000000
bigcom269        0.000000e+00   0.000000000
bigcom272        0.000000e+00   0.000000000
bigcom274        7.758869e-05   0.094331746
bigcom281        0.000000e+00   0.000000000
bigcom291        0.000000e+00   0.000000000
bigcom292        0.000000e+00   0.000000000
bigcom295        0.000000e+00   0.000000000
bigcom299        0.000000e+00   0.000000000
bigcom301        0.000000e+00   0.000000000
bigcom306        0.000000e+00   0.000000000
bigcom309        0.000000e+00   0.000000000
bigcom314        0.000000e+00   0.000000000
bigcom321        0.000000e+00   0.000000000
bigcom341        0.000000e+00   0.000000000
bigcom350        0.000000e+00   0.000000000
bigcom353        0.000000e+00   0.000000000
bigcom359        0.000000e+00   0.000000000
bigcom363        0.000000e+00   0.000000000
bigcom365        0.000000e+00   0.000000000
bigcom385        0.000000e+00   0.000000000
bigcom386        0.000000e+00   0.000000000
bigcom408        0.000000e+00   0.000000000
bigcom412        0.000000e+00   0.000000000
bigcom480        0.000000e+00   0.000000000
spin_vertex      1.210513e-03   2.164690540
membership_s1    2.274878e-05   0.133310189
membership_s3    0.000000e+00   0.000000000
membership_s4    6.322230e-04   0.518433922
membership_s5    1.068102e-04   0.131864489
membership_s6   -1.588854e-05   0.053543938
membership_s7    8.117268e-05   0.443087875
membership_s8    0.000000e+00   0.000000000
membership_s9    0.000000e+00   0.000000000
membership_s11   0.000000e+00   0.000000000
membership_s12  -3.108415e-05   0.343864226
membership_s14   0.000000e+00   0.000000000
membership_s15  -2.372756e-05   0.185850701
membership_s16   0.000000e+00   0.013333333
membership_s17   0.000000e+00   0.000000000
membership_s18  -2.969533e-05   0.077706835
membership_s20   0.000000e+00   0.000000000
membership_s21  -1.374012e-04   0.474590542
membership_s22  -5.942418e-05   0.261306716
membership_s24   0.000000e+00   0.000000000
membership_s25   0.000000e+00   0.000000000
membership_s26   0.000000e+00   0.000000000
membership_s27   4.784794e-04   0.406119126
membership_s28   0.000000e+00   0.000000000
membership_s30   6.339052e-05   0.214174332
membership_s31   2.044191e-05   0.146888993
membership_s32   7.609256e-05   0.178634258
membership_s33   0.000000e+00   0.000000000
membership_s36   1.086008e-05   0.120912852
membership_s37   0.000000e+00   0.000000000
V1               5.737047e-03   2.756235308
V2               2.865667e-03   3.765198750
pdi              2.461866e-05   0.207000792
adhesion         5.677416e-03   1.792099974
cohesion         6.724151e-03   2.005422868
inner            3.106859e-03   2.625321174
outer            1.065842e-03   3.029812020
ioratio          2.648432e-03   2.248066502
comsize          3.160303e-03   3.329309842
[1] "Dataset: med_C Model GLM, run: 2 of 10 2015-06-17 23:04:56"
[1] "glmnet variable coefficients"
                         [,1]          [,2]
(Intercept)     -3.066804e+00 -2.009420e+00
graph0          -3.275778e-40 -1.694275e-05
graph1          -1.914896e-42 -9.303919e-08
graph2          -1.341876e-40 -6.903874e-06
graph3          -4.605899e-44 -2.240575e-09
graph4          -9.911097e-46 -4.322220e-11
graph5          -6.292179e-42 -3.257233e-07
graph6          -3.606262e-43 -1.784907e-08
graph7          -8.965439e-42 -4.569550e-07
graph8           5.455569e-41  3.379083e-06
graph9          -7.575059e-46 -3.654741e-11
graph10         -4.087297e-47 -1.811496e-12
graph11         -1.406356e-48 -6.276388e-14
graph12         -3.442413e-45 -1.741849e-10
graph13         -8.046200e-45 -3.774630e-10
graph14         -2.809209e-46 -1.363506e-11
graph15         -1.690645e-43 -7.170600e-09
graph16         -5.414394e-45 -2.426597e-10
graph17         -1.532520e-44 -7.668770e-10
graph18         -9.452879e-44 -3.604953e-09
graph19         -5.128383e-44 -2.454571e-09
graph20         -3.465942e-43 -1.873842e-08
graph21         -2.507319e-43 -1.221857e-08
graph22         -7.301290e-43 -3.909942e-08
graph23          1.975126e-43  1.365678e-08
graph24         -3.513374e-43 -1.658625e-08
graph25         -3.412372e-42 -1.805699e-07
graph26         -9.833892e-43 -4.507343e-08
graph27         -1.222702e-41 -6.394997e-07
graph28         -4.937461e-42 -2.382780e-07
graph29          7.670471e-41  4.482487e-06
orbit0          -3.275778e-40 -1.693940e-05
orbit1          -2.083759e-42 -1.022868e-07
orbit2           4.779200e-43  1.462737e-07
orbit3          -1.341876e-40 -6.902299e-06
orbit4          -7.506697e-44 -3.709553e-09
orbit5          -8.869584e-44 -4.116403e-09
orbit6          -9.936470e-46 -4.335815e-11
orbit7           2.855936e-42  1.777884e-07
orbit8          -6.292179e-42 -3.256545e-07
orbit9          -9.929512e-43 -4.930121e-08
orbit10         -4.918862e-43 -2.439405e-08
orbit11         -1.493173e-42 -1.871096e-08
orbit12         -1.319089e-41 -6.885433e-07
orbit13          1.550852e-41  1.074936e-06
orbit14          5.455569e-41  3.379600e-06
orbit15         -1.750584e-45 -8.766429e-11
orbit16         -1.217208e-45 -4.487624e-11
orbit17         -2.042165e-45 -9.617016e-11
orbit18         -1.680425e-46 -7.732251e-12
orbit19         -4.829297e-47 -2.113883e-12
orbit20         -1.055319e-46 -4.730202e-12
orbit21          1.733606e-46  9.648723e-11
orbit22         -1.406413e-48 -6.273832e-14
orbit23          1.049974e-42  6.251496e-08
orbit24         -4.869498e-45 -2.413196e-10
orbit25         -7.788000e-45 -4.056299e-10
orbit26         -2.510362e-44 -1.166256e-09
orbit27         -4.224726e-44 -2.104585e-09
orbit28         -5.818489e-44 -2.853026e-09
orbit29         -8.464428e-45 -3.552253e-10
orbit30         -1.362974e-43 -6.893137e-09
orbit31         -1.944735e-46 -6.617240e-12
orbit32         -7.475886e-46 -3.885741e-11
orbit33          5.379513e-43  3.913976e-08
orbit34         -1.690645e-43 -7.165203e-09
orbit35         -2.632693e-44 -1.265836e-09
orbit36         -5.636023e-45  1.349637e-10
orbit37         -7.207280e-45 -3.225807e-10
orbit38         -8.953738e-44 -2.802698e-09
orbit39         -4.436093e-44 -2.149690e-09
orbit40         -2.288229e-44 -1.171886e-09
orbit41          7.190652e-44  5.248462e-09
orbit42          2.227533e-42  1.496947e-07
orbit43         -9.638346e-44 -3.699948e-09
orbit44          1.832570e-41  1.214583e-06
orbit45         -2.175611e-43 -1.113658e-08
orbit46         -1.505180e-43 -7.610924e-09
orbit47         -7.601788e-43 -3.744341e-08
orbit48          8.728985e-44  6.326731e-09
orbit49         -3.639353e-43 -1.968630e-08
orbit50         -4.311760e-42 -2.293375e-07
orbit51         -3.581486e-43 -1.650184e-08
orbit52         -8.845820e-43 -4.517367e-08
orbit53         -1.299118e-42 -6.302124e-08
orbit54         -7.539764e-43 -4.045766e-08
orbit55          4.234545e-41  2.508466e-06
orbit56         -1.615882e-42 -8.613643e-08
orbit57          7.359314e-43  4.444238e-08
orbit58          1.412926e-41  8.576531e-07
orbit59         -7.145194e-43 -3.624700e-08
orbit60          9.051558e-43  6.465123e-08
orbit61          1.569865e-41  1.012670e-06
orbit62         -7.366858e-42 -3.869116e-07
orbit63         -1.370682e-41 -7.408256e-07
orbit64         -5.965824e-42 -3.109747e-07
orbit65         -6.561291e-42 -3.478957e-07
orbit66         -5.767848e-44  1.333483e-08
orbit67          3.624857e-41  2.139264e-06
orbit68         -1.254731e-41 -6.533476e-07
orbit69         -1.490538e-40 -8.201361e-06
orbit70         -1.592930e-41 -8.452641e-07
orbit71          2.784625e-41  1.665094e-06
orbit72          7.670471e-41  4.482325e-06
AP               6.011952e-39  3.412352e-04
bet             -2.551070e-43 -1.419260e-08
ecc              8.727813e-39  4.823928e-04
eccrad           5.236688e-38  2.894297e-03
close           -1.601279e-37 -8.344094e-03
constraint       7.707391e-38  4.172896e-03
coreness        -6.339713e-40 -3.269586e-05
knn              3.523062e-42  3.118773e-07
hubscore        -1.919763e-37 -9.458346e-03
pagerank        -6.824389e-37 -3.922960e-02
trans           -4.977197e-38 -2.830562e-03
evcent          -1.904608e-37 -9.372910e-03
first           -3.275778e-40 -1.693382e-05
upto_second     -1.961311e-42 -9.407128e-08
upto_third      -2.022107e-42 -1.077394e-07
upto_fourth     -4.195640e-42 -2.116319e-07
upto_fifth      -6.695791e-41 -3.457028e-06
upto_sixth      -1.370654e-39 -7.461011e-05
second          -1.952133e-42 -9.354578e-08
third           -3.267953e-42 -1.779236e-07
fourth           2.687222e-42  1.440228e-07
fifth            4.433658e-42  2.230991e-07
sixth            6.454945e-41  3.288216e-06
ratio1           1.167529e-41  7.651988e-07
ratio2           7.249816e-42 -6.904130e-07
ratio3           2.137503e-39  1.131591e-04
ratio4           7.569005e-39  2.117711e-04
ratio5           1.700942e-38  1.288427e-03
ratio6           6.039096e-40  3.213436e-05
selfinter       -4.302379e-39 -2.435184e-04
walktrap_vertex -1.969253e-38 -1.119001e-03
bigcom1         -6.380092e-39 -3.684078e-04
bigcom2         -4.499581e-38 -2.592315e-03
bigcom3          8.569664e-39  4.895539e-04
bigcom4         -3.260850e-39 -1.832776e-04
bigcom6          1.572439e-37  9.006190e-03
bigcom8          2.360859e-38  1.367639e-03
bigcom9          4.710534e-38  2.688788e-03
bigcom11        -4.507416e-38 -2.602063e-03
bigcom13         1.390397e-37  7.957198e-03
bigcom15        -4.508398e-38 -2.589352e-03
bigcom16        -4.501537e-38 -2.596122e-03
bigcom21        -4.524158e-38 -2.595613e-03
bigcom22         8.389230e-39  4.937456e-04
bigcom24        -4.497626e-38 -2.603262e-03
bigcom26        -2.848291e-38 -1.637305e-03
bigcom28        -1.578742e-38 -8.910489e-04
bigcom30        -2.957500e-38 -1.699752e-03
bigcom31        -4.496649e-38 -2.593893e-03
bigcom32        -4.501537e-38 -2.600604e-03
bigcom33        -4.496649e-38 -2.595157e-03
bigcom34        -4.495673e-38 -2.595978e-03
bigcom36        -4.498603e-38 -2.599928e-03
bigcom37        -4.496649e-38 -2.585711e-03
bigcom38        -4.497626e-38 -2.604661e-03
bigcom39         5.630757e-38  3.222118e-03
bigcom40         5.217610e-39  3.055902e-04
bigcom43         1.235641e-37  7.078474e-03
bigcom44         8.389230e-39  4.826230e-04
bigcom46         4.699259e-38  2.683570e-03
bigcom47        -4.502516e-38 -2.595611e-03
bigcom49        -4.498603e-38 -2.581183e-03
bigcom50         4.603034e-37  2.640976e-02
bigcom51        -4.496649e-38 -2.604561e-03
bigcom52        -4.498603e-38 -2.592008e-03
bigcom54        -4.495673e-38 -2.608097e-03
bigcom56         9.965601e-38  5.713274e-03
bigcom62        -4.497626e-38 -2.598923e-03
bigcom66        -4.495673e-38 -2.595336e-03
bigcom68         2.919435e-37  1.673062e-02
bigcom69         8.145710e-38  4.653557e-03
bigcom71        -4.495673e-38 -2.606528e-03
bigcom72        -4.495673e-38 -2.598229e-03
bigcom73        -4.510362e-38 -2.600027e-03
bigcom74        -4.504475e-38 -2.591349e-03
bigcom75        -4.496649e-38 -2.599520e-03
bigcom76         1.235641e-37  7.078265e-03
bigcom77        -4.500559e-38 -2.584249e-03
bigcom79        -4.496649e-38 -2.603896e-03
bigcom80         1.235641e-37  7.059146e-03
bigcom82        -4.497626e-38 -2.587029e-03
bigcom83         0.000000e+00  0.000000e+00
bigcom84        -4.497626e-38 -2.590171e-03
bigcom85        -4.496649e-38 -2.598981e-03
bigcom87        -4.501537e-38 -2.596121e-03
bigcom89        -4.495673e-38 -2.607023e-03
bigcom91        -4.503495e-38 -2.589733e-03
bigcom92         1.452433e-38  8.209899e-04
bigcom93         9.653636e-37  5.537562e-02
bigcom96        -4.497626e-38 -2.593071e-03
bigcom97        -4.500559e-38 -2.586717e-03
bigcom98        -4.495673e-38 -2.596610e-03
bigcom99         0.000000e+00  0.000000e+00
bigcom101       -4.507416e-38 -2.595788e-03
bigcom104       -4.496649e-38 -2.586718e-03
bigcom106       -4.496649e-38 -2.607513e-03
bigcom109       -4.495673e-38 -2.601676e-03
bigcom113       -4.496649e-38 -2.604536e-03
bigcom116       -4.526136e-38 -2.601548e-03
bigcom120       -4.497626e-38 -2.632434e-03
bigcom123       -4.496649e-38 -2.583842e-03
bigcom126       -4.496649e-38 -2.612709e-03
bigcom127       -4.500559e-38 -2.593592e-03
bigcom137        9.950436e-38  5.698157e-03
bigcom139       -4.497626e-38 -2.589690e-03
bigcom140       -4.497626e-38 -2.606440e-03
bigcom143       -4.495673e-38 -2.622562e-03
bigcom145       -4.496649e-38 -2.591461e-03
bigcom146        2.919435e-37  1.673576e-02
bigcom147       -4.508398e-38 -2.588848e-03
bigcom149       -4.497626e-38 -2.592532e-03
bigcom153        2.079394e-37  1.191239e-02
bigcom154       -4.495673e-38 -2.603886e-03
bigcom156       -4.499581e-38 -2.606513e-03
bigcom157       -4.507416e-38 -2.592764e-03
bigcom158        4.603034e-37  2.637896e-02
bigcom160       -4.495673e-38 -2.591549e-03
bigcom161       -4.496649e-38 -2.603036e-03
bigcom162       -4.496649e-38 -2.590474e-03
bigcom164       -4.495673e-38 -2.583147e-03
bigcom166        1.235641e-37  7.076898e-03
bigcom167        5.618508e-38  3.220260e-03
bigcom171       -4.504475e-38 -2.589477e-03
bigcom173       -4.496649e-38 -2.586432e-03
bigcom175       -4.496649e-38 -2.588286e-03
bigcom176        0.000000e+00  0.000000e+00
bigcom177       -4.495673e-38 -2.586115e-03
bigcom178       -4.496649e-38 -2.575161e-03
bigcom180        4.603034e-37  2.640852e-02
bigcom181       -4.502516e-38 -2.596185e-03
bigcom184       -4.497626e-38 -2.594187e-03
bigcom186       -4.495673e-38 -2.591599e-03
bigcom187       -4.496649e-38 -2.590827e-03
bigcom189        1.235641e-37  7.062261e-03
bigcom194       -4.497626e-38 -2.589040e-03
bigcom195       -4.495673e-38 -2.601694e-03
bigcom196       -4.497626e-38 -2.597527e-03
bigcom204        0.000000e+00  0.000000e+00
bigcom205       -4.496649e-38 -2.592164e-03
bigcom212        9.653636e-37  5.538798e-02
bigcom214       -4.495673e-38 -2.606055e-03
bigcom222        0.000000e+00  0.000000e+00
bigcom223       -4.499581e-38 -2.596860e-03
bigcom226       -4.497626e-38 -2.601594e-03
bigcom227       -4.496649e-38 -2.600045e-03
bigcom229       -4.495673e-38 -2.603128e-03
bigcom233       -4.497626e-38 -2.611878e-03
bigcom236       -4.495673e-38 -2.577863e-03
bigcom237       -4.498603e-38 -2.595185e-03
bigcom246        6.741818e-38  3.868634e-03
bigcom248       -4.504475e-38 -2.596789e-03
bigcom249        2.077587e-37  1.191432e-02
bigcom250       -4.507416e-38 -2.601932e-03
bigcom254       -4.495673e-38 -2.567189e-03
bigcom266       -4.497626e-38 -2.601112e-03
bigcom269        0.000000e+00  0.000000e+00
bigcom272       -4.495673e-38 -2.604842e-03
bigcom274       -6.131539e-39 -3.515158e-04
bigcom281       -4.499581e-38 -2.621055e-03
bigcom291       -4.499581e-38 -2.592795e-03
bigcom292       -4.495673e-38 -2.595073e-03
bigcom295       -4.500559e-38 -2.603776e-03
bigcom299       -4.496649e-38 -2.596152e-03
bigcom301       -4.502516e-38 -2.595732e-03
bigcom306       -4.495673e-38 -2.610685e-03
bigcom309       -4.495673e-38 -2.595808e-03
bigcom314       -4.498603e-38 -2.597307e-03
bigcom321       -4.495673e-38 -2.594809e-03
bigcom341       -4.496649e-38 -2.605139e-03
bigcom350       -4.496649e-38 -2.594883e-03
bigcom353       -4.496649e-38 -2.595432e-03
bigcom359       -4.495673e-38 -2.583312e-03
bigcom363       -4.495673e-38 -2.584516e-03
bigcom365       -4.497626e-38 -2.607703e-03
bigcom385       -4.496649e-38 -2.598552e-03
bigcom386       -4.497626e-38 -2.596632e-03
bigcom408       -4.497626e-38 -2.575388e-03
bigcom412       -4.496649e-38 -2.560626e-03
bigcom480       -4.495673e-38 -2.594664e-03
spin_vertex     -1.366190e-38 -7.909734e-04
membership_s1   -5.351791e-39 -3.182266e-04
membership_s3   -4.495673e-38 -2.672669e-03
membership_s4    2.445290e-39  1.476239e-04
membership_s5    3.594815e-39  2.134203e-04
membership_s6   -5.326039e-39 -3.051246e-04
membership_s7    3.917086e-39  2.230998e-04
membership_s8   -4.496649e-38 -2.585652e-03
membership_s9   -4.497626e-38 -2.612538e-03
membership_s11  -4.496649e-38 -2.620545e-03
membership_s12   1.235641e-37  7.077815e-03
membership_s14  -4.498603e-38 -2.608478e-03
membership_s15   1.583090e-38  9.041047e-04
membership_s16  -4.499581e-38 -2.593437e-03
membership_s17  -4.495673e-38 -2.608737e-03
membership_s18  -2.108921e-38 -1.215618e-03
membership_s20  -4.495673e-38 -2.581963e-03
membership_s21   1.154953e-37  6.608661e-03
membership_s22   1.390397e-37  7.945510e-03
membership_s24  -4.509380e-38 -2.596827e-03
membership_s25  -4.511344e-38 -2.596818e-03
membership_s26   0.000000e+00  0.000000e+00
membership_s27   2.082379e-38  1.191722e-03
membership_s28  -4.497626e-38 -2.599752e-03
membership_s30  -9.894295e-39 -5.598424e-04
membership_s31   6.320508e-39  3.498344e-04
membership_s32  -2.014085e-38 -1.152766e-03
membership_s33  -4.495673e-38 -2.616254e-03
membership_s36   2.505120e-40  1.040541e-05
membership_s37  -4.517249e-38 -2.594254e-03
V1              -2.779957e-40 -8.294554e-05
V2              -6.197052e-38 -3.615110e-03
pdi             -3.807262e-36 -2.404668e-01
adhesion         3.753786e-42  2.122745e-07
cohesion        -7.700149e-42 -4.355851e-07
inner           -4.311360e-43 -2.369929e-08
outer            2.496856e-42  1.467204e-07
ioratio          3.580552e-38  2.010483e-03
comsize         -1.414181e-41 -8.141048e-07
[1] "Dataset: med_C Model GBM, run: 3 of 10 2015-06-17 23:04:56"
Iter   TrainDeviance   ValidDeviance   StepSize   Improve
     1        0.3578            -nan     0.0100   -0.0002
     2        0.3569            -nan     0.0100   -0.0000
     3        0.3558            -nan     0.0100   -0.0000
     4        0.3542            -nan     0.0100    0.0001
     5        0.3530            -nan     0.0100   -0.0001
     6        0.3517            -nan     0.0100   -0.0001
     7        0.3506            -nan     0.0100    0.0000
     8        0.3495            -nan     0.0100   -0.0000
     9        0.3481            -nan     0.0100    0.0001
    10        0.3467            -nan     0.0100    0.0000
    20        0.3364            -nan     0.0100    0.0000
    40        0.3178            -nan     0.0100   -0.0000
    60        0.3033            -nan     0.0100   -0.0000
    80        0.2905            -nan     0.0100   -0.0000
   100        0.2787            -nan     0.0100   -0.0000
   120        0.2673            -nan     0.0100   -0.0000
   140        0.2569            -nan     0.0100   -0.0000
   160        0.2475            -nan     0.0100   -0.0000
   180        0.2385            -nan     0.0100   -0.0000
   200        0.2299            -nan     0.0100   -0.0000
   220        0.2218            -nan     0.0100   -0.0000
   240        0.2141            -nan     0.0100   -0.0000
   260        0.2069            -nan     0.0100   -0.0000
   265        0.2052            -nan     0.0100   -0.0000

[1] "GBM variable coefficients"
                            var     rel.inf
ratio5                   ratio5 3.172426069
comsize                 comsize 2.978763835
outer                     outer 2.656043942
orbit18                 orbit18 2.643149197
bet                         bet 2.621929584
V2                           V2 2.584766549
V1                           V1 2.308419992
pagerank               pagerank 2.275642593
walktrap_vertex walktrap_vertex 2.069331858
orbit51                 orbit51 1.713732569
spin_vertex         spin_vertex 1.699343241
trans                     trans 1.530246895
inner                     inner 1.509651091
graph23                 graph23 1.462882184
orbit36                 orbit36 1.302087536
graph20                 graph20 1.292862457
graph21                 graph21 1.214140555
membership_s21   membership_s21 1.201371738
orbit45                 orbit45 1.145855022
constraint           constraint 1.115402963
orbit2                   orbit2 1.091898071
orbit20                 orbit20 1.084563553
ratio1                   ratio1 1.050995836
orbit16                 orbit16 1.048307401
ratio4                   ratio4 0.970808302
orbit21                 orbit21 0.947763728
graph6                   graph6 0.915662231
orbit37                 orbit37 0.912785283
adhesion               adhesion 0.907284255
graph26                 graph26 0.904634884
orbit31                 orbit31 0.889859630
cohesion               cohesion 0.875037802
orbit46                 orbit46 0.870209275
graph5                   graph5 0.858121449
ioratio                 ioratio 0.850971762
graph7                   graph7 0.842590833
knn                         knn 0.817382335
orbit24                 orbit24 0.776109346
graph25                 graph25 0.775266037
ratio2                   ratio2 0.766237036
fourth                   fourth 0.761610752
graph16                 graph16 0.756970055
orbit57                 orbit57 0.754953094
orbit66                 orbit66 0.745361891
third                     third 0.738599263
orbit42                 orbit42 0.727486832
orbit38                 orbit38 0.726968164
orbit53                 orbit53 0.695946810
graph18                 graph18 0.673024359
graph13                 graph13 0.659160218
orbit41                 orbit41 0.656210902
graph15                 graph15 0.646527611
orbit63                 orbit63 0.631988404
orbit40                 orbit40 0.631385436
orbit1                   orbit1 0.622334554
ratio3                   ratio3 0.622285426
graph12                 graph12 0.610493079
orbit65                 orbit65 0.607905936
orbit30                 orbit30 0.602713052
graph17                 graph17 0.598285413
orbit44                 orbit44 0.574641149
graph10                 graph10 0.573783569
orbit11                 orbit11 0.570570933
orbit27                 orbit27 0.560421788
orbit39                 orbit39 0.560144613
graph22                 graph22 0.559630884
orbit47                 orbit47 0.559552178
orbit52                 orbit52 0.555409400
graph4                   graph4 0.552892617
graph11                 graph11 0.539981004
orbit50                 orbit50 0.536751242
graph19                 graph19 0.532577741
graph1                   graph1 0.522219271
orbit62                 orbit62 0.521254414
orbit32                 orbit32 0.520156776
bigcom8                 bigcom8 0.508257889
orbit35                 orbit35 0.507201259
sixth                     sixth 0.506175048
orbit48                 orbit48 0.505729358
orbit59                 orbit59 0.502213334
orbit33                 orbit33 0.494966403
orbit64                 orbit64 0.490180193
orbit5                   orbit5 0.488146048
orbit17                 orbit17 0.481096963
orbit4                   orbit4 0.466412856
bigcom13               bigcom13 0.460168732
ratio6                   ratio6 0.455343632
bigcom153             bigcom153 0.454187108
orbit25                 orbit25 0.452653272
orbit49                 orbit49 0.441749476
graph9                   graph9 0.437345494
graph28                 graph28 0.435931250
orbit29                 orbit29 0.433399497
graph14                 graph14 0.426658254
orbit28                 orbit28 0.426608831
orbit15                 orbit15 0.419942012
orbit56                 orbit56 0.411390668
graph3                   graph3 0.400562353
coreness               coreness 0.393922576
upto_fifth           upto_fifth 0.391260688
graph2                   graph2 0.377973391
orbit60                 orbit60 0.377435124
orbit26                 orbit26 0.372834704
graph24                 graph24 0.362454199
membership_s27   membership_s27 0.361002245
upto_sixth           upto_sixth 0.357726389
hubscore               hubscore 0.351461293
membership_s22   membership_s22 0.318224365
orbit13                 orbit13 0.305323677
orbit12                 orbit12 0.285953390
orbit9                   orbit9 0.284422743
second                   second 0.281408027
bigcom4                 bigcom4 0.275807575
graph8                   graph8 0.275742556
bigcom56               bigcom56 0.260400689
orbit10                 orbit10 0.253104697
close                     close 0.250493215
orbit7                   orbit7 0.249926657
graph27                 graph27 0.249152168
orbit58                 orbit58 0.234381619
upto_third           upto_third 0.231730007
orbit67                 orbit67 0.228392292
orbit23                 orbit23 0.227344787
orbit61                 orbit61 0.217357038
upto_fourth         upto_fourth 0.209754997
upto_second         upto_second 0.200103401
graph0                   graph0 0.193042269
fifth                     fifth 0.186247636
orbit68                 orbit68 0.175280746
bigcom39               bigcom39 0.166920567
orbit6                   orbit6 0.155988990
orbit54                 orbit54 0.153670506
orbit70                 orbit70 0.148849688
AP                           AP 0.147385894
orbit71                 orbit71 0.142955154
orbit55                 orbit55 0.141232404
orbit19                 orbit19 0.128777716
bigcom1                 bigcom1 0.124619596
graph29                 graph29 0.116716542
orbit69                 orbit69 0.099369603
orbit43                 orbit43 0.092919673
bigcom9                 bigcom9 0.088309766
bigcom40               bigcom40 0.082455538
bigcom22               bigcom22 0.073547991
evcent                   evcent 0.067737056
membership_s30   membership_s30 0.057742286
selfinter             selfinter 0.055140504
bigcom3                 bigcom3 0.051342405
membership_s32   membership_s32 0.048601308
membership_s7     membership_s7 0.035254113
orbit22                 orbit22 0.028382564
membership_s1     membership_s1 0.021797231
membership_s4     membership_s4 0.019160121
membership_s31   membership_s31 0.017380503
membership_s6     membership_s6 0.013063489
bigcom44               bigcom44 0.009955956
orbit0                   orbit0 0.000000000
orbit3                   orbit3 0.000000000
orbit8                   orbit8 0.000000000
orbit14                 orbit14 0.000000000
orbit34                 orbit34 0.000000000
orbit72                 orbit72 0.000000000
ecc                         ecc 0.000000000
eccrad                   eccrad 0.000000000
first                     first 0.000000000
bigcom2                 bigcom2 0.000000000
bigcom6                 bigcom6 0.000000000
bigcom11               bigcom11 0.000000000
bigcom15               bigcom15 0.000000000
bigcom16               bigcom16 0.000000000
bigcom21               bigcom21 0.000000000
bigcom24               bigcom24 0.000000000
bigcom26               bigcom26 0.000000000
bigcom28               bigcom28 0.000000000
bigcom30               bigcom30 0.000000000
bigcom31               bigcom31 0.000000000
bigcom32               bigcom32 0.000000000
bigcom33               bigcom33 0.000000000
bigcom34               bigcom34 0.000000000
bigcom36               bigcom36 0.000000000
bigcom37               bigcom37 0.000000000
bigcom38               bigcom38 0.000000000
bigcom43               bigcom43 0.000000000
bigcom46               bigcom46 0.000000000
bigcom47               bigcom47 0.000000000
bigcom49               bigcom49 0.000000000
bigcom50               bigcom50 0.000000000
bigcom51               bigcom51 0.000000000
bigcom52               bigcom52 0.000000000
bigcom54               bigcom54 0.000000000
bigcom62               bigcom62 0.000000000
bigcom66               bigcom66 0.000000000
bigcom68               bigcom68 0.000000000
bigcom69               bigcom69 0.000000000
bigcom71               bigcom71 0.000000000
bigcom72               bigcom72 0.000000000
bigcom73               bigcom73 0.000000000
bigcom74               bigcom74 0.000000000
bigcom75               bigcom75 0.000000000
bigcom76               bigcom76 0.000000000
bigcom77               bigcom77 0.000000000
bigcom79               bigcom79 0.000000000
bigcom80               bigcom80 0.000000000
bigcom82               bigcom82 0.000000000
bigcom83               bigcom83 0.000000000
bigcom84               bigcom84 0.000000000
bigcom85               bigcom85 0.000000000
bigcom87               bigcom87 0.000000000
bigcom89               bigcom89 0.000000000
bigcom91               bigcom91 0.000000000
bigcom92               bigcom92 0.000000000
bigcom93               bigcom93 0.000000000
bigcom96               bigcom96 0.000000000
bigcom97               bigcom97 0.000000000
bigcom98               bigcom98 0.000000000
bigcom99               bigcom99 0.000000000
bigcom101             bigcom101 0.000000000
bigcom104             bigcom104 0.000000000
bigcom106             bigcom106 0.000000000
bigcom109             bigcom109 0.000000000
bigcom113             bigcom113 0.000000000
bigcom116             bigcom116 0.000000000
bigcom120             bigcom120 0.000000000
bigcom123             bigcom123 0.000000000
bigcom126             bigcom126 0.000000000
bigcom127             bigcom127 0.000000000
bigcom137             bigcom137 0.000000000
bigcom139             bigcom139 0.000000000
bigcom140             bigcom140 0.000000000
bigcom143             bigcom143 0.000000000
bigcom145             bigcom145 0.000000000
bigcom146             bigcom146 0.000000000
bigcom147             bigcom147 0.000000000
bigcom149             bigcom149 0.000000000
bigcom154             bigcom154 0.000000000
bigcom156             bigcom156 0.000000000
bigcom157             bigcom157 0.000000000
bigcom158             bigcom158 0.000000000
bigcom160             bigcom160 0.000000000
bigcom161             bigcom161 0.000000000
bigcom162             bigcom162 0.000000000
bigcom164             bigcom164 0.000000000
bigcom166             bigcom166 0.000000000
bigcom167             bigcom167 0.000000000
bigcom171             bigcom171 0.000000000
bigcom173             bigcom173 0.000000000
bigcom175             bigcom175 0.000000000
bigcom176             bigcom176 0.000000000
bigcom177             bigcom177 0.000000000
bigcom178             bigcom178 0.000000000
bigcom180             bigcom180 0.000000000
bigcom181             bigcom181 0.000000000
bigcom184             bigcom184 0.000000000
bigcom186             bigcom186 0.000000000
bigcom187             bigcom187 0.000000000
bigcom189             bigcom189 0.000000000
bigcom194             bigcom194 0.000000000
bigcom195             bigcom195 0.000000000
bigcom196             bigcom196 0.000000000
bigcom204             bigcom204 0.000000000
bigcom205             bigcom205 0.000000000
bigcom212             bigcom212 0.000000000
bigcom214             bigcom214 0.000000000
bigcom222             bigcom222 0.000000000
bigcom223             bigcom223 0.000000000
bigcom226             bigcom226 0.000000000
bigcom227             bigcom227 0.000000000
bigcom229             bigcom229 0.000000000
bigcom233             bigcom233 0.000000000
bigcom236             bigcom236 0.000000000
bigcom237             bigcom237 0.000000000
bigcom246             bigcom246 0.000000000
bigcom248             bigcom248 0.000000000
bigcom249             bigcom249 0.000000000
bigcom250             bigcom250 0.000000000
bigcom254             bigcom254 0.000000000
bigcom266             bigcom266 0.000000000
bigcom269             bigcom269 0.000000000
bigcom272             bigcom272 0.000000000
bigcom274             bigcom274 0.000000000
bigcom281             bigcom281 0.000000000
bigcom291             bigcom291 0.000000000
bigcom292             bigcom292 0.000000000
bigcom295             bigcom295 0.000000000
bigcom299             bigcom299 0.000000000
bigcom301             bigcom301 0.000000000
bigcom306             bigcom306 0.000000000
bigcom309             bigcom309 0.000000000
bigcom314             bigcom314 0.000000000
bigcom321             bigcom321 0.000000000
bigcom341             bigcom341 0.000000000
bigcom350             bigcom350 0.000000000
bigcom353             bigcom353 0.000000000
bigcom359             bigcom359 0.000000000
bigcom363             bigcom363 0.000000000
bigcom365             bigcom365 0.000000000
bigcom385             bigcom385 0.000000000
bigcom386             bigcom386 0.000000000
bigcom408             bigcom408 0.000000000
bigcom412             bigcom412 0.000000000
bigcom480             bigcom480 0.000000000
membership_s3     membership_s3 0.000000000
membership_s5     membership_s5 0.000000000
membership_s8     membership_s8 0.000000000
membership_s9     membership_s9 0.000000000
membership_s11   membership_s11 0.000000000
membership_s12   membership_s12 0.000000000
membership_s14   membership_s14 0.000000000
membership_s15   membership_s15 0.000000000
membership_s16   membership_s16 0.000000000
membership_s17   membership_s17 0.000000000
membership_s18   membership_s18 0.000000000
membership_s20   membership_s20 0.000000000
membership_s24   membership_s24 0.000000000
membership_s25   membership_s25 0.000000000
membership_s26   membership_s26 0.000000000
membership_s28   membership_s28 0.000000000
membership_s33   membership_s33 0.000000000
membership_s36   membership_s36 0.000000000
membership_s37   membership_s37 0.000000000
pdi                         pdi 0.000000000
[1] "Dataset: med_C Model RF, run: 3 of 10 2015-06-17 23:06:36"
     |      Out-of-bag   |
Tree |      MSE  %Var(y) |
   1 |  0.09111   218.14 |
   2 |  0.08304   198.82 |
   3 |  0.07858   188.14 |
   4 |  0.07372   176.50 |
   5 |  0.07193   172.22 |
   6 |  0.06926   165.83 |
   7 |  0.06704   160.51 |
   8 |  0.06444   154.28 |
   9 |  0.06188   148.15 |
  10 |  0.05993   143.48 |
  11 |  0.05847   139.98 |
  12 |  0.05726   137.09 |
  13 |  0.05707   136.63 |
  14 |  0.05606   134.23 |
  15 |  0.05545   132.76 |
  16 |  0.05455   130.61 |
  17 |  0.05368   128.53 |
  18 |  0.05302   126.93 |
  19 |  0.05216   124.89 |
  20 |  0.05184   124.12 |
  21 |  0.05168   123.73 |
  22 |  0.05116   122.49 |
  23 |  0.05076   121.53 |
  24 |  0.05018   120.15 |
  25 |  0.04984   119.33 |
  26 |  0.04969   118.96 |
  27 |   0.0496   118.76 |
  28 |  0.04936   118.17 |
  29 |  0.04928   117.98 |
  30 |  0.04905   117.44 |
  31 |  0.04884   116.93 |
  32 |  0.04882   116.88 |
  33 |  0.04863   116.43 |
  34 |  0.04854   116.20 |
  35 |  0.04856   116.27 |
  36 |  0.04843   115.94 |
  37 |  0.04835   115.75 |
  38 |  0.04815   115.29 |
  39 |    0.048   114.93 |
  40 |  0.04794   114.77 |
  41 |  0.04777   114.37 |
  42 |  0.04783   114.51 |
  43 |  0.04783   114.51 |
  44 |  0.04777   114.38 |
  45 |  0.04763   114.03 |
  46 |  0.04756   113.86 |
  47 |  0.04751   113.76 |
  48 |  0.04744   113.59 |
  49 |  0.04741   113.51 |
  50 |  0.04743   113.55 |
  51 |  0.04738   113.43 |
  52 |  0.04734   113.33 |
  53 |  0.04714   112.87 |
  54 |  0.04713   112.84 |
  55 |  0.04712   112.82 |
  56 |  0.04705   112.64 |
  57 |  0.04711   112.79 |
  58 |  0.04704   112.61 |
  59 |   0.0469   112.29 |
  60 |  0.04685   112.16 |
  61 |  0.04678   112.00 |
  62 |  0.04679   112.01 |
  63 |  0.04681   112.07 |
  64 |  0.04674   111.91 |
  65 |  0.04668   111.75 |
  66 |  0.04669   111.80 |
  67 |  0.04672   111.86 |
  68 |  0.04675   111.94 |
  69 |  0.04671   111.85 |
  70 |  0.04672   111.86 |
  71 |  0.04671   111.84 |
  72 |  0.04677   111.97 |
  73 |   0.0467   111.82 |
  74 |  0.04665   111.70 |
  75 |  0.04666   111.72 |
  76 |  0.04661   111.60 |
  77 |  0.04656   111.47 |
  78 |  0.04644   111.19 |
  79 |  0.04644   111.20 |
  80 |  0.04643   111.16 |
  81 |  0.04634   110.95 |
  82 |  0.04634   110.95 |
  83 |  0.04631   110.88 |
  84 |  0.04629   110.83 |
  85 |  0.04623   110.68 |
  86 |  0.04624   110.71 |
  87 |  0.04621   110.64 |
  88 |  0.04614   110.46 |
  89 |  0.04614   110.46 |
  90 |  0.04611   110.40 |
  91 |  0.04611   110.39 |
  92 |  0.04608   110.34 |
  93 |  0.04604   110.24 |
  94 |  0.04601   110.16 |
  95 |  0.04604   110.24 |
  96 |    0.046   110.14 |
  97 |  0.04596   110.04 |
  98 |  0.04597   110.05 |
  99 |  0.04594   110.00 |
 100 |  0.04592   109.95 |
[1] "Random Forest variable coefficients"
                      %IncMSE IncNodePurity
graph5           4.330340e-03  1.083984e+00
graph6           2.843850e-03  7.077475e-01
graph7           1.075530e-03  6.130838e-01
graph8           1.969861e-03  5.536782e-01
graph9           3.440718e-03  5.990806e-01
graph10          4.090271e-03  8.878327e-01
graph11          6.141378e-03  1.229534e+00
graph12          8.474469e-03  1.013810e+00
graph13          5.307624e-03  7.665467e-01
graph14          6.953626e-03  1.157246e+00
graph15          4.555558e-03  1.002566e+00
graph16          4.774259e-03  1.076358e+00
graph17          6.370038e-03  1.251806e+00
graph18          3.998299e-03  9.331006e-01
graph19          5.672421e-03  7.172325e-01
graph20          3.862132e-03  9.185695e-01
graph21          4.544816e-03  9.306813e-01
graph22          2.865794e-03  8.288780e-01
graph23          1.102417e-02  1.808851e+00
graph24          2.808081e-03  5.647517e-01
graph25          4.231687e-03  8.798209e-01
graph26          3.646418e-03  1.061474e+00
graph27          2.532538e-03  3.947166e-01
graph28          1.277130e-03  4.284849e-01
graph29          1.794933e-04  1.634329e-01
orbit0           5.186802e-04  3.794206e-01
orbit1           5.911286e-03  9.394159e-01
orbit2           2.535311e-03  1.223456e+00
orbit3           2.074874e-03  5.788658e-01
orbit4           3.948431e-03  6.532657e-01
orbit5           4.714841e-03  8.083750e-01
orbit6           2.296420e-03  6.473064e-01
orbit7           2.366625e-03  1.360693e+00
orbit8           3.193464e-03  1.021278e+00
orbit9           6.637645e-03  9.186905e-01
orbit10          2.163822e-03  6.527484e-01
orbit11          3.340280e-03  1.147971e+00
orbit12          1.730691e-03  7.675436e-01
orbit13          2.448452e-03  8.401895e-01
orbit14          5.586595e-04  3.638647e-01
orbit15          5.436244e-03  6.057315e-01
orbit16          8.132431e-03  1.469956e+00
orbit17          5.538189e-03  1.140679e+00
orbit18          4.737353e-03  2.710186e+00
orbit19          5.610107e-03  9.620544e-01
orbit20          4.348492e-03  1.068212e+00
orbit21          5.727685e-03  1.356455e+00
orbit22          7.444795e-03  1.283016e+00
orbit23          3.447998e-03  1.243545e+00
orbit24          1.122999e-02  1.120245e+00
orbit25          5.594648e-03  1.054376e+00
orbit26          4.593866e-03  8.242203e-01
orbit27          7.080967e-03  1.421858e+00
orbit28          4.783970e-03  7.421619e-01
orbit29          3.541734e-03  1.075128e+00
orbit30          5.270330e-03  1.374149e+00
orbit31          9.823565e-03  1.431780e+00
orbit32          2.718171e-03  7.622702e-01
orbit33          4.686709e-03  1.024970e+00
orbit34          7.499560e-03  8.735105e-01
orbit35          4.940009e-03  1.064177e+00
orbit36          3.828980e-03  1.516389e+00
orbit37          6.913016e-03  1.431770e+00
orbit38          4.124521e-03  1.283549e+00
orbit39          4.333841e-03  1.001543e+00
orbit40          8.182592e-03  9.980494e-01
orbit41          1.037642e-02  1.074481e+00
orbit42          3.165295e-03  6.542345e-01
orbit43          3.776933e-03  5.778268e-01
orbit44          3.341192e-03  9.525955e-01
orbit45          1.028611e-02  1.724338e+00
orbit46          4.800272e-03  1.166231e+00
orbit47          7.583789e-03  1.159757e+00
orbit48          8.483354e-03  1.163809e+00
orbit49          3.601653e-03  1.221845e+00
orbit50          4.115171e-03  1.408197e+00
orbit51          8.540514e-03  1.522825e+00
orbit52          3.886350e-03  1.013550e+00
orbit53          7.547013e-03  1.171465e+00
orbit54          4.243797e-03  9.037717e-01
orbit55          2.769244e-03  9.862405e-01
orbit56          8.958300e-03  1.820787e+00
orbit57          2.936506e-03  9.453063e-01
orbit58          1.815746e-03  5.851939e-01
orbit59          5.416532e-03  8.691997e-01
orbit60          6.416107e-03  9.614671e-01
orbit61          6.217463e-04  5.986750e-01
orbit62          3.082192e-03  1.151492e+00
orbit63          4.395727e-03  7.929179e-01
orbit64          5.080087e-03  1.053267e+00
orbit65          5.015351e-03  1.244016e+00
orbit66          3.090284e-03  6.960843e-01
orbit67          1.523377e-03  6.803307e-01
orbit68          3.257659e-03  5.227070e-01
orbit69          5.846453e-04  1.938258e-01
orbit70          1.967267e-03  6.162457e-01
orbit71          5.705647e-04  3.656449e-01
orbit72          2.077591e-04  2.447914e-01
AP               2.514231e-04  2.636381e-01
bet              3.977949e-03  2.786545e+00
ecc              2.352689e-04  1.478620e-01
eccrad           4.376451e-05  1.075916e-01
close            3.222938e-03  7.825779e-01
constraint       4.321676e-03  1.763722e+00
coreness         4.985221e-03  7.364484e-01
knn              6.826890e-03  1.454055e+00
hubscore         5.056990e-03  6.375540e-01
pagerank         5.194947e-03  3.145425e+00
trans            5.373204e-03  1.316296e+00
evcent           3.778749e-03  7.325093e-01
first            1.557161e-03  3.654731e-01
upto_second      2.266975e-03  7.414618e-01
upto_third       6.342526e-03  8.141860e-01
upto_fourth      2.174528e-03  6.466543e-01
upto_fifth       4.179655e-03  1.085086e+00
upto_sixth       2.479757e-03  9.321526e-01
second           2.220808e-03  5.937704e-01
third            6.958192e-03  1.297399e+00
fourth           6.605668e-03  1.471052e+00
fifth            6.107366e-03  1.080222e+00
sixth            4.258329e-03  1.329162e+00
ratio1           5.345006e-03  1.873293e+00
ratio2           5.110628e-03  1.366906e+00
ratio3           6.131545e-03  1.479059e+00
ratio4           4.613124e-03  1.908893e+00
ratio5           5.304592e-03  3.805086e+00
ratio6           4.110886e-03  1.369125e+00
selfinter        4.672428e-05  1.576700e-01
walktrap_vertex  1.185035e-03  2.181245e+00
bigcom1         -1.777415e-05  2.030082e-01
bigcom2          0.000000e+00  0.000000e+00
bigcom3          7.132831e-05  3.032233e-01
bigcom4          1.977110e-05  1.506665e-01
bigcom6         -5.023170e-05  3.856165e-01
bigcom8          9.675748e-04  8.056624e-01
bigcom9          9.154921e-05  2.322286e-01
bigcom11         0.000000e+00  1.040834e-19
bigcom13         2.476955e-04  5.767913e-01
bigcom15        -3.875307e-06  2.797896e-01
bigcom16         0.000000e+00  6.071532e-19
bigcom21         0.000000e+00  1.318390e-18
bigcom22         2.197878e-04  3.209550e-01
bigcom24         0.000000e+00  0.000000e+00
bigcom26         1.410753e-06  2.135531e-01
bigcom28         6.546808e-05  1.228101e-01
bigcom30        -6.107180e-05  5.332877e-02
bigcom31         0.000000e+00  0.000000e+00
bigcom32         0.000000e+00  0.000000e+00
bigcom33         0.000000e+00  0.000000e+00
bigcom34         0.000000e+00  0.000000e+00
bigcom36         0.000000e+00  5.551115e-19
bigcom37         0.000000e+00  0.000000e+00
bigcom38         0.000000e+00  0.000000e+00
bigcom39         5.947871e-05  3.849646e-01
bigcom40         2.681675e-04  3.048303e-01
bigcom43        -3.747528e-05  3.551072e-01
bigcom44         4.718426e-06  2.144570e-02
bigcom46         2.591911e-06  8.709964e-02
bigcom47         0.000000e+00  0.000000e+00
bigcom49         0.000000e+00  0.000000e+00
bigcom50         0.000000e+00  0.000000e+00
bigcom51         0.000000e+00  0.000000e+00
bigcom52         0.000000e+00  0.000000e+00
bigcom54         0.000000e+00  0.000000e+00
bigcom56         1.899825e-05  3.333214e-01
bigcom62         0.000000e+00  0.000000e+00
bigcom66         0.000000e+00  0.000000e+00
bigcom68        -5.966846e-05  4.585917e-01
bigcom69         0.000000e+00  0.000000e+00
bigcom71         0.000000e+00  0.000000e+00
bigcom72         0.000000e+00  0.000000e+00
bigcom73         0.000000e+00  5.204170e-20
bigcom74         0.000000e+00  0.000000e+00
bigcom75         0.000000e+00  0.000000e+00
bigcom76        -5.785194e-05  4.657923e-01
bigcom77         0.000000e+00  5.551115e-19
bigcom79         0.000000e+00  0.000000e+00
bigcom80        -1.976594e-05  2.472113e-01
bigcom82         0.000000e+00  0.000000e+00
bigcom83         0.000000e+00  0.000000e+00
bigcom84         0.000000e+00  2.775558e-19
bigcom85         0.000000e+00  0.000000e+00
bigcom87         0.000000e+00  2.775558e-19
bigcom89         0.000000e+00  0.000000e+00
bigcom91         0.000000e+00  0.000000e+00
bigcom92        -6.266824e-06  4.059577e-02
bigcom93         0.000000e+00  7.738942e-01
bigcom96         0.000000e+00  0.000000e+00
bigcom97         0.000000e+00  0.000000e+00
bigcom98         0.000000e+00  0.000000e+00
bigcom99         0.000000e+00  0.000000e+00
bigcom101        0.000000e+00  0.000000e+00
bigcom104        0.000000e+00  0.000000e+00
bigcom106        0.000000e+00  1.387779e-19
bigcom109        0.000000e+00  3.469447e-20
bigcom113        0.000000e+00  0.000000e+00
bigcom116        0.000000e+00  6.938894e-19
bigcom120        0.000000e+00  0.000000e+00
bigcom123        0.000000e+00  6.938894e-20
bigcom126        0.000000e+00  0.000000e+00
bigcom127        0.000000e+00  0.000000e+00
bigcom137       -4.546750e-05  3.671007e-01
bigcom139        0.000000e+00  0.000000e+00
bigcom140        0.000000e+00  0.000000e+00
bigcom143        0.000000e+00  0.000000e+00
bigcom145        0.000000e+00  0.000000e+00
bigcom146       -1.145758e-05  5.562701e-01
bigcom147        0.000000e+00  0.000000e+00
bigcom149        0.000000e+00  0.000000e+00
bigcom153        1.716553e-04  5.943599e-01
bigcom154        0.000000e+00  0.000000e+00
bigcom156        0.000000e+00  0.000000e+00
bigcom157        0.000000e+00  6.938894e-20
bigcom158        0.000000e+00  7.774644e-01
bigcom160        0.000000e+00  0.000000e+00
bigcom161        0.000000e+00  0.000000e+00
bigcom162        0.000000e+00  6.938894e-20
bigcom164        0.000000e+00  0.000000e+00
bigcom166       -1.362163e-05  3.049812e-01
bigcom167        7.918278e-05  1.552050e-01
bigcom171        0.000000e+00  3.469447e-19
bigcom173        0.000000e+00  0.000000e+00
bigcom175        0.000000e+00  0.000000e+00
bigcom176        0.000000e+00  0.000000e+00
bigcom177        0.000000e+00  0.000000e+00
bigcom178        0.000000e+00  0.000000e+00
bigcom180       -6.219210e-06  6.335649e-01
bigcom181        0.000000e+00  6.938894e-20
bigcom184        0.000000e+00  0.000000e+00
bigcom186        0.000000e+00  0.000000e+00
bigcom187        0.000000e+00  0.000000e+00
bigcom189       -1.559007e-05  1.995625e-01
bigcom194        0.000000e+00  0.000000e+00
bigcom195        0.000000e+00  0.000000e+00
bigcom196        0.000000e+00  0.000000e+00
bigcom204        0.000000e+00  0.000000e+00
bigcom205        0.000000e+00  0.000000e+00
bigcom212        0.000000e+00  0.000000e+00
bigcom214        0.000000e+00  0.000000e+00
bigcom222        2.817099e-06  7.023048e-01
bigcom223        0.000000e+00  0.000000e+00
bigcom226        0.000000e+00  0.000000e+00
bigcom227        0.000000e+00  0.000000e+00
bigcom229        0.000000e+00  0.000000e+00
bigcom233        0.000000e+00  0.000000e+00
bigcom236        0.000000e+00  0.000000e+00
bigcom237        0.000000e+00  0.000000e+00
bigcom246        6.086339e-06  4.246622e-01
bigcom248        0.000000e+00  6.938894e-20
bigcom249       -7.009510e-07  5.507489e-01
bigcom250        0.000000e+00  0.000000e+00
bigcom254        0.000000e+00  0.000000e+00
bigcom266        0.000000e+00  8.750000e-03
bigcom269        0.000000e+00  0.000000e+00
bigcom272        0.000000e+00  0.000000e+00
bigcom274        5.618899e-05  1.660353e-01
bigcom281        0.000000e+00  0.000000e+00
bigcom291        0.000000e+00  0.000000e+00
bigcom292        0.000000e+00  1.033193e+00
bigcom295        0.000000e+00  6.938894e-20
bigcom299        0.000000e+00  0.000000e+00
bigcom301        0.000000e+00  5.551115e-19
bigcom306        0.000000e+00  0.000000e+00
bigcom309        0.000000e+00  0.000000e+00
bigcom314        0.000000e+00  0.000000e+00
bigcom321        0.000000e+00  0.000000e+00
bigcom341        0.000000e+00  0.000000e+00
bigcom350        0.000000e+00  1.387779e-19
bigcom353        0.000000e+00  6.938894e-20
bigcom359        0.000000e+00  0.000000e+00
bigcom363        0.000000e+00  0.000000e+00
bigcom365        0.000000e+00  0.000000e+00
bigcom385        0.000000e+00  0.000000e+00
bigcom386        0.000000e+00  3.816392e-19
bigcom408        0.000000e+00  0.000000e+00
bigcom412        0.000000e+00  0.000000e+00
bigcom480        0.000000e+00  0.000000e+00
spin_vertex      1.343913e-03  2.190807e+00
membership_s1    6.836065e-05  1.404070e-01
membership_s3    0.000000e+00  0.000000e+00
membership_s4    3.517391e-04  2.904551e-01
membership_s5    1.313326e-04  1.548749e-01
membership_s6   -1.610308e-05  4.929488e-02
membership_s7    1.467306e-05  3.737533e-01
membership_s8    0.000000e+00  0.000000e+00
membership_s9    0.000000e+00  0.000000e+00
membership_s11   0.000000e+00  0.000000e+00
membership_s12   0.000000e+00  0.000000e+00
membership_s14   0.000000e+00  0.000000e+00
membership_s15  -3.081089e-05  1.722923e-01
membership_s16   0.000000e+00  0.000000e+00
membership_s17   0.000000e+00  0.000000e+00
membership_s18   1.859289e-05  6.999013e-02
membership_s20   0.000000e+00  0.000000e+00
membership_s21  -8.361503e-05  6.529443e-01
membership_s22  -2.085006e-05  1.691002e-01
membership_s24   0.000000e+00  1.040834e-19
membership_s25   0.000000e+00  1.214306e-19
membership_s26   0.000000e+00  0.000000e+00
membership_s27   2.086619e-04  3.802766e-01
membership_s28   0.000000e+00  1.040834e-19
membership_s30   1.079107e-04  1.952102e-01
membership_s31   4.929059e-05  1.698294e-01
membership_s32   3.558878e-05  2.132192e-01
membership_s33   0.000000e+00  0.000000e+00
membership_s36  -5.501044e-05  7.446637e-02
membership_s37  -9.099130e-06  3.170577e-02
V1               5.275201e-03  2.902739e+00
V2               2.921741e-03  3.487287e+00
pdi              3.104799e-05  3.127451e-01
adhesion         8.202347e-03  1.787171e+00
cohesion         8.420081e-03  2.196248e+00
inner            3.183055e-03  2.240042e+00
outer            1.450832e-03  2.763816e+00
ioratio          3.526821e-03  1.950391e+00
comsize          3.525270e-03  3.895524e+00
[1] "Dataset: med_C Model GLM, run: 3 of 10 2015-06-17 23:09:02"
[1] "glmnet variable coefficients"
                         [,1]          [,2]
(Intercept)     -3.086329e+00 -2.269238e+00
graph0          -3.039138e-40 -1.611255e-05
graph1          -7.758138e-43 -3.430611e-08
graph2          -1.748124e-40 -9.371864e-06
graph3          -2.144531e-44 -9.559295e-10
graph4           7.700455e-46  5.001497e-11
graph5          -7.032181e-42 -3.762210e-07
graph6          -2.478424e-43 -1.229311e-08
graph7          -1.177288e-41 -6.275414e-07
graph8           2.063602e-41  1.469513e-06
graph9          -2.837531e-46 -1.148324e-11
graph10          4.370222e-48  5.421609e-13
graph11          1.444751e-48  8.961298e-14
graph12         -2.491479e-45 -1.275731e-10
graph13         -5.145371e-45 -2.328839e-10
graph14         -1.369775e-47  4.615602e-13
graph15          3.331444e-44  3.751946e-09
graph16         -1.171846e-45 -2.212513e-11
graph17         -1.299992e-44 -6.695753e-10
graph18         -1.122726e-43 -5.119269e-09
graph19         -3.889807e-44 -1.861290e-09
graph20         -5.176942e-43 -2.881265e-08
graph21         -1.629540e-43 -7.714554e-09
graph22         -8.573111e-43 -4.694226e-08
graph23          1.062599e-43  8.074152e-09
graph24         -4.648928e-43 -2.380864e-08
graph25         -3.636461e-42 -1.957457e-07
graph26         -1.728568e-42 -8.878155e-08
graph27         -1.617025e-41 -8.690105e-07
graph28         -1.174438e-41 -6.241473e-07
graph29          7.449647e-41  4.410593e-06
orbit0          -3.039138e-40 -1.610967e-05
orbit1          -8.364751e-43 -3.765980e-08
orbit2          -6.394412e-43  5.038732e-08
orbit3          -1.748124e-40 -9.370245e-06
orbit4          -3.555130e-44 -1.623836e-09
orbit5          -3.912328e-44 -1.606826e-09
orbit6           7.682455e-46  4.991104e-11
orbit7           2.173466e-42  1.351766e-07
orbit8          -7.032181e-42 -3.761571e-07
orbit9          -6.208945e-43 -3.068088e-08
orbit10         -3.583851e-43 -1.787893e-08
orbit11         -1.963059e-42 -5.965683e-08
orbit12         -1.612228e-41 -8.693721e-07
orbit13          2.380657e-42  3.182018e-07
orbit14          2.063602e-41  1.470225e-06
orbit15         -9.363676e-46 -4.478139e-11
orbit16          2.984456e-46  3.536051e-11
orbit17         -2.659491e-46 -1.501299e-12
orbit18         -6.196117e-47 -1.984173e-12
orbit19          1.155358e-47  9.936897e-13
orbit20          6.116378e-48  1.023432e-12
orbit21          3.333554e-45  2.511974e-10
orbit22          1.444709e-48  8.961792e-14
orbit23          7.702290e-43  4.594973e-08
orbit24         -3.686507e-45 -1.861356e-10
orbit25         -5.522717e-45 -2.897727e-10
orbit26         -1.529911e-44 -6.859527e-10
orbit27         -1.573557e-44 -6.749328e-10
orbit28         -2.655671e-44 -1.192451e-09
orbit29         -8.419961e-45 -3.815203e-10
orbit30         -9.201144e-44 -4.634215e-09
orbit31          2.003982e-46  1.362578e-11
orbit32         -2.250110e-46 -1.072558e-11
orbit33          8.294283e-43  5.420550e-08
orbit34          3.331444e-44  3.755643e-09
orbit35         -1.012218e-44 -4.294490e-10
orbit36          2.432866e-44  1.769538e-09
orbit37         -1.563261e-45 -2.983054e-11
orbit38         -1.248170e-43 -5.359766e-09
orbit39         -3.096672e-44 -1.528725e-09
orbit40         -2.034411e-44 -1.069027e-09
orbit41          5.197092e-44  3.882778e-09
orbit42          1.435214e-42  1.014081e-07
orbit43         -1.138094e-43 -5.199939e-09
orbit44          8.742161e-42  6.204318e-07
orbit45         -1.145326e-43 -5.644829e-09
orbit46         -1.585090e-43 -8.266357e-09
orbit47         -8.539755e-43 -4.404922e-08
orbit48          8.954191e-44  6.230544e-09
orbit49         -5.462875e-43 -3.042203e-08
orbit50         -5.540849e-42 -3.024942e-07
orbit51         -1.034856e-43 -2.860284e-09
orbit52         -7.746143e-43 -4.037400e-08
orbit53         -1.103483e-42 -5.416061e-08
orbit54         -8.804958e-43 -4.827088e-08
orbit55          4.363011e-41  2.598320e-06
orbit56         -1.188485e-42 -6.368154e-08
orbit57          4.889835e-43  3.025171e-08
orbit58          8.454207e-42  5.278916e-07
orbit59         -8.046784e-43 -4.248599e-08
orbit60          3.657580e-44  1.359282e-08
orbit61          1.226844e-41  8.152640e-07
orbit62         -7.979974e-42 -4.289588e-07
orbit63         -1.287195e-41 -6.994621e-07
orbit64         -7.040751e-42 -3.761666e-07
orbit65         -7.583705e-42 -4.117690e-07
orbit66         -1.560839e-42 -7.295786e-08
orbit67          3.445972e-41  2.053184e-06
orbit68         -1.678600e-41 -9.006794e-07
orbit69         -1.737309e-40 -9.558608e-06
orbit70         -2.578783e-41 -1.411865e-06
orbit71          2.608294e-41  1.599868e-06
orbit72          7.449647e-41  4.410676e-06
AP               5.547474e-39  3.167163e-04
bet             -3.256041e-43 -1.854305e-08
ecc              3.879648e-39  2.152974e-04
eccrad           2.327789e-38  1.291758e-03
close           -8.086649e-38 -4.156861e-03
constraint       5.839916e-38  3.180947e-03
coreness        -5.423142e-40 -2.841406e-05
knn              1.585509e-41  9.642243e-07
hubscore        -9.397881e-38 -4.355479e-03
pagerank        -6.492037e-37 -3.747489e-02
trans           -5.247468e-38 -2.994568e-03
evcent          -9.210720e-38 -4.249775e-03
first           -3.039138e-40 -1.610564e-05
upto_second     -1.104854e-43  3.800378e-09
upto_third      -1.238092e-42 -6.625112e-08
upto_fourth     -2.928126e-42 -1.509953e-07
upto_fifth      -4.673671e-41 -2.462685e-06
upto_sixth      -1.042932e-39 -5.771304e-05
second          -9.252344e-44  4.810920e-09
third           -2.386039e-42 -1.311738e-07
fourth           1.619002e-42  8.703809e-08
fifth            3.094735e-42  1.592329e-07
sixth            4.415758e-41  2.295229e-06
ratio1           2.644613e-41  1.556885e-06
ratio2          -6.086712e-41 -4.205337e-06
ratio3           1.393231e-39  7.446209e-05
ratio4           3.421385e-39  6.210463e-05
ratio5           1.966826e-38  1.412194e-03
ratio6           4.780288e-40  2.594034e-05
selfinter       -3.239641e-39 -1.839242e-04
walktrap_vertex -1.634229e-38 -9.315597e-04
bigcom1         -5.935146e-39 -3.447664e-04
bigcom2         -4.416337e-38 -2.551770e-03
bigcom3         -4.538790e-40 -2.788057e-05
bigcom4         -4.685054e-39 -2.694164e-04
bigcom6          1.580744e-37  9.090966e-03
bigcom8          1.402669e-38  8.214799e-04
bigcom9          4.793841e-38  2.749866e-03
bigcom11        -4.423005e-38 -2.557689e-03
bigcom13         1.245559e-37  7.160841e-03
bigcom15         2.811891e-38  1.613785e-03
bigcom16        -4.417288e-38 -2.549418e-03
bigcom21        -4.445058e-38 -2.562477e-03
bigcom22         1.810888e-38  1.053985e-03
bigcom24        -4.414435e-38 -2.553660e-03
bigcom26        -9.402112e-39 -5.427782e-04
bigcom28        -1.582953e-38 -8.958590e-04
bigcom30        -2.898113e-38 -1.670934e-03
bigcom31        -4.413485e-38 -2.557586e-03
bigcom32        -4.418240e-38 -2.552369e-03
bigcom33        -4.412535e-38 -2.555143e-03
bigcom34         0.000000e+00  0.000000e+00
bigcom36        -4.416337e-38 -2.558188e-03
bigcom37        -4.412535e-38 -2.539866e-03
bigcom38        -4.414435e-38 -2.567329e-03
bigcom39         6.246591e-38  3.591107e-03
bigcom40         8.962644e-39  5.207932e-04
bigcom43         1.243949e-37  7.154152e-03
bigcom44         1.161153e-38  6.776405e-04
bigcom46         4.016292e-38  2.306074e-03
bigcom47        -4.420145e-38 -2.550932e-03
bigcom49        -4.417288e-38 -2.550357e-03
bigcom50        -4.412535e-38 -2.543534e-03
bigcom51        -4.412535e-38 -2.545213e-03
bigcom52        -4.415386e-38 -2.548876e-03
bigcom54        -4.412535e-38 -2.559699e-03
bigcom56         1.004870e-37  5.784294e-03
bigcom62        -4.414435e-38 -2.554982e-03
bigcom66        -4.412535e-38 -2.550256e-03
bigcom68         2.927734e-37  1.684574e-02
bigcom69        -4.418240e-38 -2.556133e-03
bigcom71        -4.412535e-38 -2.558573e-03
bigcom72        -4.412535e-38 -2.552659e-03
bigcom73        -4.426824e-38 -2.555860e-03
bigcom74        -4.421098e-38 -2.549298e-03
bigcom75        -4.414435e-38 -2.553120e-03
bigcom76         1.580744e-37  9.093204e-03
bigcom77        -4.418240e-38 -2.545239e-03
bigcom79        -4.413485e-38 -2.556807e-03
bigcom80         1.243949e-37  7.150012e-03
bigcom82        -4.414435e-38 -2.550149e-03
bigcom83        -4.413485e-38 -2.575978e-03
bigcom84        -4.417288e-38 -2.554383e-03
bigcom85        -4.412535e-38 -2.555205e-03
bigcom87        -4.417288e-38 -2.551213e-03
bigcom89        -4.412535e-38 -2.559325e-03
bigcom91        -4.420145e-38 -2.549651e-03
bigcom92         6.416804e-39  3.605034e-04
bigcom93         9.661930e-37  5.561533e-02
bigcom96        -4.413485e-38 -2.547719e-03
bigcom97        -4.417288e-38 -2.545914e-03
bigcom98        -4.412535e-38 -2.552423e-03
bigcom99         0.000000e+00  0.000000e+00
bigcom101       -4.423005e-38 -2.550855e-03
bigcom104       -4.413485e-38 -2.546569e-03
bigcom106       -4.413485e-38 -2.556663e-03
bigcom109       -4.413485e-38 -2.558316e-03
bigcom113       -4.413485e-38 -2.557281e-03
bigcom116       -4.440245e-38 -2.558978e-03
bigcom120       -4.414435e-38 -2.575272e-03
bigcom123       -4.413485e-38 -2.549086e-03
bigcom126       -4.412535e-38 -2.554769e-03
bigcom127       -4.417288e-38 -2.548525e-03
bigcom137        1.243949e-37  7.153457e-03
bigcom139       -4.414435e-38 -2.550975e-03
bigcom140       -4.414435e-38 -2.557125e-03
bigcom143       -4.412535e-38 -2.566952e-03
bigcom145       -4.414435e-38 -2.546446e-03
bigcom146        2.927734e-37  1.685108e-02
bigcom147       -4.425869e-38 -2.548603e-03
bigcom149       -4.415386e-38 -2.552053e-03
bigcom153        2.087687e-37  1.201189e-02
bigcom154       -4.412535e-38 -2.557370e-03
bigcom156       -4.416337e-38 -2.558733e-03
bigcom157       -4.423005e-38 -2.547979e-03
bigcom158        9.661930e-37  5.561171e-02
bigcom160       -4.412535e-38 -2.547744e-03
bigcom161       -4.414435e-38 -2.556895e-03
bigcom162       -4.413485e-38 -2.551571e-03
bigcom164       -4.412535e-38 -2.544928e-03
bigcom166        1.243949e-37  7.154667e-03
bigcom167        5.701691e-38  3.280858e-03
bigcom171       -4.421098e-38 -2.547379e-03
bigcom173       -4.413485e-38 -2.547444e-03
bigcom175       -4.413485e-38 -2.544535e-03
bigcom176       -4.412535e-38 -2.557430e-03
bigcom177       -4.413485e-38 -2.550443e-03
bigcom178       -4.413485e-38 -2.540377e-03
bigcom180        4.611331e-37  2.655038e-02
bigcom181       -4.420145e-38 -2.555446e-03
bigcom184       -4.414435e-38 -2.553167e-03
bigcom186       -4.413485e-38 -2.551398e-03
bigcom187       -4.413485e-38 -2.547155e-03
bigcom189        1.580744e-37  9.073511e-03
bigcom194       -4.414435e-38 -2.547812e-03
bigcom195       -4.412535e-38 -2.555709e-03
bigcom196       -4.413485e-38 -2.549355e-03
bigcom204        0.000000e+00  0.000000e+00
bigcom205       -4.413485e-38 -2.550583e-03
bigcom212       -4.412535e-38 -2.558655e-03
bigcom214       -4.412535e-38 -2.560592e-03
bigcom222        4.611331e-37  2.653840e-02
bigcom223       -4.415386e-38 -2.555741e-03
bigcom226       -4.414435e-38 -2.556960e-03
bigcom227       -4.414435e-38 -2.555645e-03
bigcom229       -4.412535e-38 -2.556764e-03
bigcom233       -4.414435e-38 -2.560081e-03
bigcom236       -4.412535e-38 -2.547861e-03
bigcom237       -4.414435e-38 -2.550090e-03
bigcom246        8.228840e-38  4.736116e-03
bigcom248       -4.421098e-38 -2.554204e-03
bigcom249        2.927734e-37  1.685132e-02
bigcom250       -4.423959e-38 -2.557841e-03
bigcom254       -4.413485e-38 -2.546540e-03
bigcom266       -4.414435e-38 -2.554329e-03
bigcom269        0.000000e+00  0.000000e+00
bigcom272       -4.412535e-38 -2.556376e-03
bigcom274       -5.295440e-39 -3.040422e-04
bigcom281       -4.416337e-38 -2.572692e-03
bigcom291       -4.415386e-38 -2.551635e-03
bigcom292        9.661930e-37  5.563464e-02
bigcom295       -4.416337e-38 -2.554907e-03
bigcom299       -4.413485e-38 -2.551969e-03
bigcom301       -4.419192e-38 -2.554818e-03
bigcom306        0.000000e+00  0.000000e+00
bigcom309       -4.412535e-38 -2.547680e-03
bigcom314       -4.414435e-38 -2.549842e-03
bigcom321       -4.412535e-38 -2.551974e-03
bigcom341       -4.413485e-38 -2.558687e-03
bigcom350       -4.414435e-38 -2.550455e-03
bigcom353       -4.413485e-38 -2.549838e-03
bigcom359       -4.413485e-38 -2.548583e-03
bigcom363       -4.412535e-38 -2.539128e-03
bigcom365       -4.415386e-38 -2.554917e-03
bigcom385       -4.413485e-38 -2.553173e-03
bigcom386       -4.414435e-38 -2.554934e-03
bigcom408       -4.413485e-38 -2.528784e-03
bigcom412       -4.413485e-38 -2.522579e-03
bigcom480       -4.412535e-38 -2.551694e-03
spin_vertex     -1.312290e-38 -7.500492e-04
membership_s1   -6.865517e-39 -4.030434e-04
membership_s3   -4.412535e-38 -2.603334e-03
membership_s4    3.281850e-39  1.939190e-04
membership_s5   -3.006679e-39 -1.672548e-04
membership_s6   -4.470244e-39 -2.627654e-04
membership_s7    1.906088e-39  1.070228e-04
membership_s8   -4.412535e-38 -2.539810e-03
membership_s9   -4.414435e-38 -2.560642e-03
membership_s11  -4.413485e-38 -2.567324e-03
membership_s12  -4.415386e-38 -2.550804e-03
membership_s14  -4.415386e-38 -2.559569e-03
membership_s15   1.547161e-38  8.877322e-04
membership_s16  -4.416337e-38 -2.548023e-03
membership_s17  -4.412535e-38 -2.558258e-03
membership_s18  -2.024880e-38 -1.169603e-03
membership_s20  -4.412535e-38 -2.543719e-03
membership_s21   1.462852e-37  8.407598e-03
membership_s22   1.245559e-37  7.150173e-03
membership_s24  -4.424914e-38 -2.551848e-03
membership_s25  -4.426824e-38 -2.552979e-03
membership_s26   0.000000e+00  0.000000e+00
membership_s27   2.529182e-38  1.451786e-03
membership_s28  -4.414435e-38 -2.552704e-03
membership_s30  -9.345505e-39 -5.304657e-04
membership_s31   7.434513e-39  4.177657e-04
membership_s32  -1.457075e-38 -8.370221e-04
membership_s33  -4.412535e-38 -2.564584e-03
membership_s36  -1.699396e-39 -1.002080e-04
membership_s37  -2.038843e-39 -1.257127e-04
V1              -1.583735e-38 -9.242029e-04
V2              -2.764987e-38 -1.632809e-03
pdi             -5.560863e-36 -3.372920e-01
adhesion         3.277291e-42  1.861230e-07
cohesion        -6.651769e-42 -3.778326e-07
inner           -4.269828e-44 -1.859998e-09
outer            4.259413e-42  2.459493e-07
ioratio          2.272531e-38  1.277620e-03
comsize         -1.942032e-41 -1.117522e-06
[1] "Dataset: med_C Model GBM, run: 4 of 10 2015-06-17 23:09:02"
Iter   TrainDeviance   ValidDeviance   StepSize   Improve
     1        0.3685            -nan     0.0100    0.0000
     2        0.3672            -nan     0.0100    0.0001
     3        0.3659            -nan     0.0100   -0.0000
     4        0.3646            -nan     0.0100    0.0000
     5        0.3632            -nan     0.0100   -0.0000
     6        0.3619            -nan     0.0100    0.0000
     7        0.3611            -nan     0.0100   -0.0000
     8        0.3600            -nan     0.0100   -0.0001
     9        0.3592            -nan     0.0100   -0.0001
    10        0.3582            -nan     0.0100   -0.0001
    20        0.3472            -nan     0.0100   -0.0001
    40        0.3295            -nan     0.0100   -0.0000
    60        0.3130            -nan     0.0100   -0.0000
    80        0.2993            -nan     0.0100   -0.0001
   100        0.2873            -nan     0.0100   -0.0001
   120        0.2768            -nan     0.0100   -0.0000
   140        0.2664            -nan     0.0100    0.0000
   160        0.2569            -nan     0.0100    0.0000
   180        0.2480            -nan     0.0100   -0.0000
   200        0.2400            -nan     0.0100   -0.0001
   220        0.2325            -nan     0.0100   -0.0000
   240        0.2238            -nan     0.0100   -0.0000
   260        0.2163            -nan     0.0100   -0.0000
   265        0.2145            -nan     0.0100    0.0000

[1] "GBM variable coefficients"
                            var    rel.inf
comsize                 comsize 3.21158376
ratio5                   ratio5 2.61035474
graph23                 graph23 2.47674959
bet                         bet 2.39209910
V2                           V2 2.35728371
outer                     outer 2.31690554
V1                           V1 2.31556761
walktrap_vertex walktrap_vertex 2.23062603
orbit18                 orbit18 2.02348629
orbit2                   orbit2 1.66011964
inner                     inner 1.51672222
pagerank               pagerank 1.49366718
spin_vertex         spin_vertex 1.43765489
ioratio                 ioratio 1.38392031
orbit51                 orbit51 1.31452739
graph5                   graph5 1.29166135
orbit36                 orbit36 1.23893745
orbit7                   orbit7 1.18814095
ratio4                   ratio4 1.15594450
constraint           constraint 1.13213433
graph10                 graph10 1.11708451
orbit62                 orbit62 1.03966600
orbit38                 orbit38 1.02983340
orbit45                 orbit45 1.02656015
orbit30                 orbit30 0.94738075
orbit39                 orbit39 0.93409384
graph6                   graph6 0.93024504
ratio1                   ratio1 0.90797100
trans                     trans 0.90708146
ratio6                   ratio6 0.90106324
graph16                 graph16 0.86565435
orbit26                 orbit26 0.86403303
graph13                 graph13 0.84526196
orbit57                 orbit57 0.83444434
orbit33                 orbit33 0.83239262
orbit37                 orbit37 0.82936125
graph15                 graph15 0.82791749
cohesion               cohesion 0.82566887
orbit20                 orbit20 0.82125411
orbit21                 orbit21 0.79033570
orbit25                 orbit25 0.78537148
graph19                 graph19 0.78284612
knn                         knn 0.77649557
orbit47                 orbit47 0.76634065
orbit31                 orbit31 0.76565424
membership_s21   membership_s21 0.75921804
graph12                 graph12 0.72810493
orbit29                 orbit29 0.71146176
orbit55                 orbit55 0.71084986
graph25                 graph25 0.70590866
orbit53                 orbit53 0.70198526
graph4                   graph4 0.70186727
graph17                 graph17 0.68940967
orbit23                 orbit23 0.68911993
orbit17                 orbit17 0.68807392
adhesion               adhesion 0.68803725
orbit41                 orbit41 0.68496518
fourth                   fourth 0.67985162
graph14                 graph14 0.67398682
ratio2                   ratio2 0.67248653
orbit11                 orbit11 0.67132264
orbit66                 orbit66 0.65019559
orbit19                 orbit19 0.64372701
graph20                 graph20 0.63431836
upto_fifth           upto_fifth 0.62690864
orbit50                 orbit50 0.62135736
graph26                 graph26 0.61999265
upto_second         upto_second 0.60836931
graph18                 graph18 0.59966779
orbit64                 orbit64 0.59494650
graph11                 graph11 0.59067478
upto_sixth           upto_sixth 0.58924763
orbit65                 orbit65 0.58884932
graph22                 graph22 0.58667115
graph1                   graph1 0.58352536
orbit32                 orbit32 0.57625669
orbit40                 orbit40 0.57435881
orbit35                 orbit35 0.57235240
third                     third 0.56461861
orbit15                 orbit15 0.55242941
orbit60                 orbit60 0.54603228
graph21                 graph21 0.52968991
orbit27                 orbit27 0.49348036
orbit28                 orbit28 0.49168218
orbit16                 orbit16 0.49102560
orbit56                 orbit56 0.48892667
orbit24                 orbit24 0.48707013
orbit44                 orbit44 0.48282157
orbit9                   orbit9 0.47451671
orbit63                 orbit63 0.46929327
orbit52                 orbit52 0.46050195
orbit46                 orbit46 0.46030301
orbit5                   orbit5 0.44915058
close                     close 0.43688672
graph9                   graph9 0.43313100
sixth                     sixth 0.43216329
bigcom153             bigcom153 0.41405983
graph2                   graph2 0.39842283
orbit10                 orbit10 0.35584688
bigcom13               bigcom13 0.35504692
coreness               coreness 0.35318378
fifth                     fifth 0.35252073
orbit1                   orbit1 0.34416296
graph3                   graph3 0.33114057
graph7                   graph7 0.30099304
graph24                 graph24 0.30018930
orbit67                 orbit67 0.29649061
orbit12                 orbit12 0.26503845
orbit49                 orbit49 0.25945699
orbit48                 orbit48 0.25504370
bigcom40               bigcom40 0.24988635
membership_s22   membership_s22 0.24951709
orbit13                 orbit13 0.23951193
ratio3                   ratio3 0.23902073
orbit42                 orbit42 0.23100609
hubscore               hubscore 0.22043002
graph28                 graph28 0.21839219
orbit43                 orbit43 0.21676735
orbit4                   orbit4 0.20687135
graph8                   graph8 0.20529337
graph27                 graph27 0.20471043
bigcom56               bigcom56 0.20116038
bigcom39               bigcom39 0.19205926
second                   second 0.18822378
orbit54                 orbit54 0.18580775
bigcom4                 bigcom4 0.18114198
orbit69                 orbit69 0.17348603
orbit59                 orbit59 0.17021732
upto_fourth         upto_fourth 0.16690179
orbit70                 orbit70 0.16455023
selfinter             selfinter 0.16405438
upto_third           upto_third 0.15884779
evcent                   evcent 0.15475025
bigcom3                 bigcom3 0.15332726
orbit61                 orbit61 0.14568051
membership_s5     membership_s5 0.14337324
membership_s27   membership_s27 0.13410088
bigcom9                 bigcom9 0.12756947
membership_s30   membership_s30 0.11816213
graph29                 graph29 0.11608812
orbit71                 orbit71 0.11576921
orbit68                 orbit68 0.10747922
orbit6                   orbit6 0.09917389
bigcom8                 bigcom8 0.08596786
graph0                   graph0 0.08257821
orbit58                 orbit58 0.08084939
ecc                         ecc 0.06794472
membership_s4     membership_s4 0.05599611
AP                           AP 0.04987211
bigcom22               bigcom22 0.04964515
membership_s1     membership_s1 0.04844917
membership_s7     membership_s7 0.04692786
membership_s32   membership_s32 0.04146392
bigcom44               bigcom44 0.03416686
orbit22                 orbit22 0.03395247
bigcom1                 bigcom1 0.02295977
membership_s36   membership_s36 0.01040833
orbit0                   orbit0 0.00000000
orbit3                   orbit3 0.00000000
orbit8                   orbit8 0.00000000
orbit14                 orbit14 0.00000000
orbit34                 orbit34 0.00000000
orbit72                 orbit72 0.00000000
eccrad                   eccrad 0.00000000
first                     first 0.00000000
bigcom2                 bigcom2 0.00000000
bigcom6                 bigcom6 0.00000000
bigcom11               bigcom11 0.00000000
bigcom15               bigcom15 0.00000000
bigcom16               bigcom16 0.00000000
bigcom21               bigcom21 0.00000000
bigcom24               bigcom24 0.00000000
bigcom26               bigcom26 0.00000000
bigcom28               bigcom28 0.00000000
bigcom30               bigcom30 0.00000000
bigcom31               bigcom31 0.00000000
bigcom32               bigcom32 0.00000000
bigcom33               bigcom33 0.00000000
bigcom34               bigcom34 0.00000000
bigcom36               bigcom36 0.00000000
bigcom37               bigcom37 0.00000000
bigcom38               bigcom38 0.00000000
bigcom43               bigcom43 0.00000000
bigcom46               bigcom46 0.00000000
bigcom47               bigcom47 0.00000000
bigcom49               bigcom49 0.00000000
bigcom50               bigcom50 0.00000000
bigcom51               bigcom51 0.00000000
bigcom52               bigcom52 0.00000000
bigcom54               bigcom54 0.00000000
bigcom62               bigcom62 0.00000000
bigcom66               bigcom66 0.00000000
bigcom68               bigcom68 0.00000000
bigcom69               bigcom69 0.00000000
bigcom71               bigcom71 0.00000000
bigcom72               bigcom72 0.00000000
bigcom73               bigcom73 0.00000000
bigcom74               bigcom74 0.00000000
bigcom75               bigcom75 0.00000000
bigcom76               bigcom76 0.00000000
bigcom77               bigcom77 0.00000000
bigcom79               bigcom79 0.00000000
bigcom80               bigcom80 0.00000000
bigcom82               bigcom82 0.00000000
bigcom83               bigcom83 0.00000000
bigcom84               bigcom84 0.00000000
bigcom85               bigcom85 0.00000000
bigcom87               bigcom87 0.00000000
bigcom89               bigcom89 0.00000000
bigcom91               bigcom91 0.00000000
bigcom92               bigcom92 0.00000000
bigcom93               bigcom93 0.00000000
bigcom96               bigcom96 0.00000000
bigcom97               bigcom97 0.00000000
bigcom98               bigcom98 0.00000000
bigcom99               bigcom99 0.00000000
bigcom101             bigcom101 0.00000000
bigcom104             bigcom104 0.00000000
bigcom106             bigcom106 0.00000000
bigcom109             bigcom109 0.00000000
bigcom113             bigcom113 0.00000000
bigcom116             bigcom116 0.00000000
bigcom120             bigcom120 0.00000000
bigcom123             bigcom123 0.00000000
bigcom126             bigcom126 0.00000000
bigcom127             bigcom127 0.00000000
bigcom137             bigcom137 0.00000000
bigcom139             bigcom139 0.00000000
bigcom140             bigcom140 0.00000000
bigcom143             bigcom143 0.00000000
bigcom145             bigcom145 0.00000000
bigcom146             bigcom146 0.00000000
bigcom147             bigcom147 0.00000000
bigcom149             bigcom149 0.00000000
bigcom154             bigcom154 0.00000000
bigcom156             bigcom156 0.00000000
bigcom157             bigcom157 0.00000000
bigcom158             bigcom158 0.00000000
bigcom160             bigcom160 0.00000000
bigcom161             bigcom161 0.00000000
bigcom162             bigcom162 0.00000000
bigcom164             bigcom164 0.00000000
bigcom166             bigcom166 0.00000000
bigcom167             bigcom167 0.00000000
bigcom171             bigcom171 0.00000000
bigcom173             bigcom173 0.00000000
bigcom175             bigcom175 0.00000000
bigcom176             bigcom176 0.00000000
bigcom177             bigcom177 0.00000000
bigcom178             bigcom178 0.00000000
bigcom180             bigcom180 0.00000000
bigcom181             bigcom181 0.00000000
bigcom184             bigcom184 0.00000000
bigcom186             bigcom186 0.00000000
bigcom187             bigcom187 0.00000000
bigcom189             bigcom189 0.00000000
bigcom194             bigcom194 0.00000000
bigcom195             bigcom195 0.00000000
bigcom196             bigcom196 0.00000000
bigcom204             bigcom204 0.00000000
bigcom205             bigcom205 0.00000000
bigcom212             bigcom212 0.00000000
bigcom214             bigcom214 0.00000000
bigcom222             bigcom222 0.00000000
bigcom223             bigcom223 0.00000000
bigcom226             bigcom226 0.00000000
bigcom227             bigcom227 0.00000000
bigcom229             bigcom229 0.00000000
bigcom233             bigcom233 0.00000000
bigcom236             bigcom236 0.00000000
bigcom237             bigcom237 0.00000000
bigcom246             bigcom246 0.00000000
bigcom248             bigcom248 0.00000000
bigcom249             bigcom249 0.00000000
bigcom250             bigcom250 0.00000000
bigcom254             bigcom254 0.00000000
bigcom266             bigcom266 0.00000000
bigcom269             bigcom269 0.00000000
bigcom272             bigcom272 0.00000000
bigcom274             bigcom274 0.00000000
bigcom281             bigcom281 0.00000000
bigcom291             bigcom291 0.00000000
bigcom292             bigcom292 0.00000000
bigcom295             bigcom295 0.00000000
bigcom299             bigcom299 0.00000000
bigcom301             bigcom301 0.00000000
bigcom306             bigcom306 0.00000000
bigcom309             bigcom309 0.00000000
bigcom314             bigcom314 0.00000000
bigcom321             bigcom321 0.00000000
bigcom341             bigcom341 0.00000000
bigcom350             bigcom350 0.00000000
bigcom353             bigcom353 0.00000000
bigcom359             bigcom359 0.00000000
bigcom363             bigcom363 0.00000000
bigcom365             bigcom365 0.00000000
bigcom385             bigcom385 0.00000000
bigcom386             bigcom386 0.00000000
bigcom408             bigcom408 0.00000000
bigcom412             bigcom412 0.00000000
bigcom480             bigcom480 0.00000000
membership_s3     membership_s3 0.00000000
membership_s6     membership_s6 0.00000000
membership_s8     membership_s8 0.00000000
membership_s9     membership_s9 0.00000000
membership_s11   membership_s11 0.00000000
membership_s12   membership_s12 0.00000000
membership_s14   membership_s14 0.00000000
membership_s15   membership_s15 0.00000000
membership_s16   membership_s16 0.00000000
membership_s17   membership_s17 0.00000000
membership_s18   membership_s18 0.00000000
membership_s20   membership_s20 0.00000000
membership_s24   membership_s24 0.00000000
membership_s25   membership_s25 0.00000000
membership_s26   membership_s26 0.00000000
membership_s28   membership_s28 0.00000000
membership_s31   membership_s31 0.00000000
membership_s33   membership_s33 0.00000000
membership_s37   membership_s37 0.00000000
pdi                         pdi 0.00000000
[1] "Dataset: med_C Model RF, run: 4 of 10 2015-06-17 23:10:42"
     |      Out-of-bag   |
Tree |      MSE  %Var(y) |
   1 |  0.08334   192.07 |
   2 |  0.07687   177.18 |
   3 |  0.07643   176.15 |
   4 |  0.07259   167.30 |
   5 |  0.06946   160.10 |
   6 |  0.06748   155.52 |
   7 |  0.06428   148.14 |
   8 |  0.06317   145.59 |
   9 |  0.06209   143.10 |
  10 |  0.05905   136.10 |
  11 |  0.05815   134.03 |
  12 |  0.05633   129.83 |
  13 |  0.05539   127.66 |
  14 |  0.05502   126.80 |
  15 |  0.05447   125.55 |
  16 |  0.05408   124.65 |
  17 |  0.05355   123.42 |
  18 |  0.05322   122.65 |
  19 |  0.05284   121.79 |
  20 |  0.05249   120.97 |
  21 |  0.05231   120.57 |
  22 |  0.05181   119.40 |
  23 |  0.05137   118.39 |
  24 |  0.05115   117.89 |
  25 |  0.05091   117.35 |
  26 |  0.05079   117.06 |
  27 |  0.05083   117.15 |
  28 |  0.05078   117.03 |
  29 |   0.0506   116.62 |
  30 |  0.05067   116.77 |
  31 |  0.05063   116.68 |
  32 |  0.05055   116.50 |
  33 |  0.05046   116.30 |
  34 |  0.05037   116.10 |
  35 |  0.05028   115.88 |
  36 |  0.05016   115.62 |
  37 |  0.04999   115.22 |
  38 |   0.0499   115.01 |
  39 |  0.04985   114.89 |
  40 |  0.04962   114.35 |
  41 |  0.04966   114.45 |
  42 |  0.04974   114.63 |
  43 |  0.04973   114.62 |
  44 |  0.04964   114.40 |
  45 |  0.04958   114.27 |
  46 |  0.04959   114.29 |
  47 |  0.04954   114.17 |
  48 |  0.04936   113.76 |
  49 |  0.04928   113.59 |
  50 |  0.04928   113.58 |
  51 |  0.04926   113.54 |
  52 |  0.04915   113.27 |
  53 |  0.04911   113.18 |
  54 |  0.04908   113.11 |
  55 |    0.049   112.92 |
  56 |  0.04886   112.61 |
  57 |  0.04885   112.58 |
  58 |  0.04888   112.67 |
  59 |  0.04878   112.42 |
  60 |  0.04874   112.34 |
  61 |  0.04871   112.25 |
  62 |  0.04866   112.14 |
  63 |  0.04871   112.26 |
  64 |   0.0487   112.24 |
  65 |  0.04869   112.23 |
  66 |  0.04867   112.18 |
  67 |  0.04861   112.04 |
  68 |  0.04857   111.94 |
  69 |   0.0486   112.01 |
  70 |  0.04862   112.05 |
  71 |  0.04856   111.93 |
  72 |   0.0485   111.79 |
  73 |  0.04843   111.61 |
  74 |  0.04841   111.58 |
  75 |  0.04843   111.63 |
  76 |  0.04842   111.60 |
  77 |  0.04836   111.46 |
  78 |  0.04831   111.34 |
  79 |   0.0483   111.32 |
  80 |  0.04831   111.35 |
  81 |  0.04828   111.28 |
  82 |  0.04823   111.15 |
  83 |  0.04814   110.95 |
  84 |  0.04809   110.84 |
  85 |  0.04805   110.73 |
  86 |  0.04803   110.69 |
  87 |    0.048   110.63 |
  88 |  0.04797   110.55 |
  89 |  0.04799   110.60 |
  90 |  0.04799   110.60 |
  91 |  0.04797   110.57 |
  92 |  0.04802   110.67 |
  93 |  0.04792   110.44 |
  94 |  0.04791   110.42 |
  95 |  0.04785   110.29 |
  96 |  0.04783   110.23 |
  97 |  0.04783   110.24 |
  98 |  0.04779   110.16 |
  99 |  0.04777   110.10 |
 100 |  0.04778   110.12 |
[1] "Random Forest variable coefficients"
                      %IncMSE IncNodePurity
graph5           4.710161e-03  9.704434e-01
graph6           3.868008e-03  8.791209e-01
graph7           6.016715e-03  7.903340e-01
graph8           6.030564e-04  2.849147e-01
graph9           5.702845e-03  6.403717e-01
graph10          6.555922e-03  1.588766e+00
graph11          8.659749e-03  1.014946e+00
graph12          8.100156e-03  9.058243e-01
graph13          3.639353e-03  7.665884e-01
graph14          6.016180e-03  1.103667e+00
graph15          7.771678e-03  9.955398e-01
graph16          6.059119e-03  1.490359e+00
graph17          4.175137e-03  9.993841e-01
graph18          8.924459e-03  1.150152e+00
graph19          6.131912e-03  1.166331e+00
graph20          5.109215e-03  1.480152e+00
graph21          6.397639e-03  1.008540e+00
graph22          8.330033e-03  1.199508e+00
graph23          1.091948e-02  1.719578e+00
graph24          5.199053e-03  9.034367e-01
graph25          7.846140e-03  1.415124e+00
graph26          8.914847e-03  1.254785e+00
graph27          2.397545e-03  4.948716e-01
graph28          2.401622e-03  9.786636e-01
graph29          1.107937e-04  1.126806e-01
orbit0           1.848840e-03  3.652863e-01
orbit1           3.446393e-03  5.823879e-01
orbit2           3.371297e-03  1.766636e+00
orbit3           2.486942e-03  6.305613e-01
orbit4           3.574731e-03  8.414911e-01
orbit5           5.922756e-03  1.074407e+00
orbit6           7.102477e-03  9.455129e-01
orbit7           2.309622e-03  1.955771e+00
orbit8           4.565150e-03  1.391786e+00
orbit9           2.435334e-03  9.968502e-01
orbit10          4.740488e-03  6.724246e-01
orbit11          1.899766e-03  9.582336e-01
orbit12          8.867911e-03  1.163515e+00
orbit13          3.663220e-03  7.016924e-01
orbit14          9.653139e-04  4.940737e-01
orbit15          5.111293e-03  7.905538e-01
orbit16          5.133009e-03  1.479649e+00
orbit17          3.525871e-03  1.006407e+00
orbit18          5.841138e-03  2.394856e+00
orbit19          2.736693e-03  7.686852e-01
orbit20          4.816732e-03  1.261938e+00
orbit21          6.012178e-03  1.165265e+00
orbit22          8.130126e-03  1.260090e+00
orbit23          3.568016e-03  1.391020e+00
orbit24          1.411339e-02  1.449576e+00
orbit25          4.968794e-03  8.206472e-01
orbit26          7.157870e-03  8.732771e-01
orbit27          9.054859e-03  1.661201e+00
orbit28          5.106301e-03  9.417963e-01
orbit29          3.351025e-03  1.003815e+00
orbit30          7.018181e-03  1.074735e+00
orbit31          5.774459e-03  1.336672e+00
orbit32          5.394883e-03  1.185726e+00
orbit33          4.072969e-03  9.151646e-01
orbit34          1.138945e-02  9.102554e-01
orbit35          6.171432e-03  1.139509e+00
orbit36          6.360605e-03  1.617755e+00
orbit37          5.328575e-03  1.522177e+00
orbit38          2.992803e-03  1.324419e+00
orbit39          7.034210e-03  1.285702e+00
orbit40          4.927994e-03  1.030222e+00
orbit41          5.433834e-03  8.057254e-01
orbit42          6.381796e-03  7.484421e-01
orbit43          1.178488e-02  8.298709e-01
orbit44          2.049320e-03  8.491081e-01
orbit45          1.173976e-02  1.761354e+00
orbit46          6.910229e-03  1.574356e+00
orbit47          8.814287e-03  1.390976e+00
orbit48          5.144925e-03  9.634719e-01
orbit49          4.575325e-03  1.206054e+00
orbit50          4.626350e-03  1.319931e+00
orbit51          1.491821e-02  1.773995e+00
orbit52          2.984936e-03  6.926241e-01
orbit53          1.344062e-02  1.318547e+00
orbit54          5.906173e-03  1.072764e+00
orbit55          4.430703e-03  1.393718e+00
orbit56          7.595796e-03  1.809580e+00
orbit57          2.736544e-03  1.117361e+00
orbit58          2.960084e-04  4.080197e-01
orbit59          7.930910e-03  1.256598e+00
orbit60          7.290741e-03  7.196013e-01
orbit61          1.329678e-03  6.294472e-01
orbit62          5.778581e-03  1.030223e+00
orbit63          4.528481e-03  7.753435e-01
orbit64          7.296157e-03  1.022052e+00
orbit65          7.042329e-03  1.188342e+00
orbit66          6.217256e-03  7.152088e-01
orbit67          1.515595e-03  6.310779e-01
orbit68          4.310890e-03  7.035331e-01
orbit69          1.049566e-03  3.675660e-01
orbit70          4.018624e-03  5.689018e-01
orbit71          1.609720e-03  4.559973e-01
orbit72          2.275168e-04  1.895001e-01
AP               7.555746e-05  1.155583e-01
bet              4.561410e-03  2.697692e+00
ecc              1.847595e-04  1.073191e-01
eccrad           4.904781e-04  9.893749e-02
close            3.294673e-03  7.966230e-01
constraint       4.511101e-03  1.939023e+00
coreness         2.764058e-03  1.047681e+00
knn              3.308492e-03  1.479604e+00
hubscore         2.292629e-03  7.542587e-01
pagerank         4.800905e-03  3.174109e+00
trans            4.308404e-03  1.279281e+00
evcent           1.341654e-03  6.142869e-01
first            8.504712e-04  3.798943e-01
upto_second      2.944812e-03  7.179931e-01
upto_third       2.668102e-03  7.125844e-01
upto_fourth      4.129575e-03  6.471864e-01
upto_fifth       4.239689e-03  1.055911e+00
upto_sixth       2.522671e-03  8.114142e-01
second           2.087773e-03  9.037807e-01
third            4.233182e-03  1.388785e+00
fourth           2.834724e-03  1.272383e+00
fifth            2.224255e-03  1.065809e+00
sixth            4.970890e-03  1.046452e+00
ratio1           5.931426e-03  1.814878e+00
ratio2           7.119378e-03  1.637246e+00
ratio3           5.136535e-03  1.555495e+00
ratio4           7.759440e-03  2.033383e+00
ratio5           3.267197e-03  3.672410e+00
ratio6           6.345873e-03  1.379379e+00
selfinter       -2.089723e-05  2.240210e-01
walktrap_vertex  1.877059e-03  2.058784e+00
bigcom1         -2.353368e-06  7.503264e-02
bigcom2          0.000000e+00  3.469447e-19
bigcom3          1.524606e-04  5.210724e-01
bigcom4          5.310923e-04  2.871814e-01
bigcom6          0.000000e+00  0.000000e+00
bigcom8          1.819039e-04  2.550872e-01
bigcom9         -3.162891e-05  2.407639e-01
bigcom11         0.000000e+00  1.110223e-18
bigcom13         2.893575e-04  5.443770e-01
bigcom15         6.582148e-06  2.558219e-01
bigcom16         0.000000e+00  0.000000e+00
bigcom21         0.000000e+00  3.122502e-18
bigcom22         6.490412e-05  1.266377e-01
bigcom24         0.000000e+00  5.551115e-19
bigcom26         5.990845e-05  2.202532e-01
bigcom28         3.355020e-05  2.183909e-01
bigcom30         2.640141e-06  8.025366e-02
bigcom31         0.000000e+00  0.000000e+00
bigcom32         0.000000e+00  0.000000e+00
bigcom33         0.000000e+00  0.000000e+00
bigcom34         0.000000e+00  0.000000e+00
bigcom36         0.000000e+00  5.551115e-19
bigcom37         0.000000e+00  0.000000e+00
bigcom38         0.000000e+00  5.551115e-19
bigcom39        -2.805494e-05  3.548374e-01
bigcom40         4.906945e-04  2.179221e-01
bigcom43        -6.143642e-05  4.126705e-01
bigcom44         3.276757e-05  6.917878e-02
bigcom46         0.000000e+00  9.872095e-02
bigcom47         0.000000e+00  6.938894e-20
bigcom49         0.000000e+00  5.551115e-19
bigcom50        -5.740528e-06  5.406927e-02
bigcom51         0.000000e+00  2.775558e-19
bigcom52         0.000000e+00  0.000000e+00
bigcom54         0.000000e+00  0.000000e+00
bigcom56         3.074279e-06  5.828038e-01
bigcom62         0.000000e+00  0.000000e+00
bigcom66         0.000000e+00  0.000000e+00
bigcom68        -4.851443e-05  3.939460e-01
bigcom69         3.307695e-05  1.162614e-01
bigcom71         0.000000e+00  0.000000e+00
bigcom72         0.000000e+00  0.000000e+00
bigcom73         0.000000e+00  8.326673e-19
bigcom74         0.000000e+00  2.775558e-19
bigcom75         0.000000e+00  0.000000e+00
bigcom76        -3.628437e-05  2.986504e-01
bigcom77         0.000000e+00  2.775558e-19
bigcom79         0.000000e+00  0.000000e+00
bigcom80        -1.101376e-05  1.964634e-01
bigcom82         0.000000e+00  0.000000e+00
bigcom83         0.000000e+00  0.000000e+00
bigcom84         0.000000e+00  0.000000e+00
bigcom85         0.000000e+00  5.551115e-19
bigcom87         0.000000e+00  0.000000e+00
bigcom89         0.000000e+00  0.000000e+00
bigcom91         0.000000e+00  0.000000e+00
bigcom92         2.792321e-06  6.950289e-03
bigcom93         0.000000e+00  8.964409e-01
bigcom96         0.000000e+00  8.326673e-19
bigcom97         0.000000e+00  0.000000e+00
bigcom98         0.000000e+00  0.000000e+00
bigcom99         0.000000e+00  0.000000e+00
bigcom101        0.000000e+00  6.938894e-20
bigcom104        0.000000e+00  0.000000e+00
bigcom106        0.000000e+00  5.551115e-19
bigcom109        0.000000e+00  2.775558e-19
bigcom113        0.000000e+00  0.000000e+00
bigcom116        0.000000e+00  5.551115e-19
bigcom120        0.000000e+00  5.551115e-19
bigcom123        0.000000e+00  2.775558e-19
bigcom126        0.000000e+00  0.000000e+00
bigcom127        0.000000e+00  5.551115e-19
bigcom137       -4.605429e-05  4.758528e-01
bigcom139        0.000000e+00  6.938894e-20
bigcom140        0.000000e+00  2.775558e-19
bigcom143        0.000000e+00  0.000000e+00
bigcom145        0.000000e+00  5.551115e-19
bigcom146       -2.344440e-05  6.765758e-01
bigcom147        0.000000e+00  6.245005e-19
bigcom149        0.000000e+00  5.551115e-19
bigcom153        1.604662e-04  5.822907e-01
bigcom154        0.000000e+00  0.000000e+00
bigcom156        0.000000e+00  5.551115e-19
bigcom157        0.000000e+00  0.000000e+00
bigcom158       -8.075602e-05  5.259428e-01
bigcom160        0.000000e+00  0.000000e+00
bigcom161        0.000000e+00  0.000000e+00
bigcom162        0.000000e+00  0.000000e+00
bigcom164        0.000000e+00  2.220446e-18
bigcom166       -6.677744e-05  3.631836e-01
bigcom167       -2.013150e-05  1.078877e-01
bigcom171        0.000000e+00  0.000000e+00
bigcom173        0.000000e+00  5.551115e-19
bigcom175        0.000000e+00  0.000000e+00
bigcom176        0.000000e+00  5.551115e-19
bigcom177        0.000000e+00  0.000000e+00
bigcom178        0.000000e+00  0.000000e+00
bigcom180        0.000000e+00  1.026300e+00
bigcom181        0.000000e+00  0.000000e+00
bigcom184        0.000000e+00  5.551115e-19
bigcom186        0.000000e+00  0.000000e+00
bigcom187        0.000000e+00  0.000000e+00
bigcom189        2.026252e-05  3.061718e-01
bigcom194        0.000000e+00  0.000000e+00
bigcom195        0.000000e+00  0.000000e+00
bigcom196        0.000000e+00  0.000000e+00
bigcom204        0.000000e+00  0.000000e+00
bigcom205        0.000000e+00  0.000000e+00
bigcom212       -7.438631e-06  6.430128e-01
bigcom214        0.000000e+00  0.000000e+00
bigcom222       -1.779798e-05  6.042346e-01
bigcom223        0.000000e+00  8.326673e-19
bigcom226        0.000000e+00  8.326673e-19
bigcom227        0.000000e+00  0.000000e+00
bigcom229        0.000000e+00  0.000000e+00
bigcom233        0.000000e+00  0.000000e+00
bigcom236        0.000000e+00  0.000000e+00
bigcom237        0.000000e+00  0.000000e+00
bigcom246       -5.795204e-05  3.003264e-01
bigcom248        0.000000e+00  5.551115e-19
bigcom249        2.757582e-06  5.474402e-01
bigcom250        0.000000e+00  9.020562e-19
bigcom254        0.000000e+00  0.000000e+00
bigcom266        0.000000e+00  5.551115e-19
bigcom269        0.000000e+00  0.000000e+00
bigcom272        0.000000e+00  2.775558e-19
bigcom274        2.684868e-05  1.622556e-01
bigcom281        0.000000e+00  0.000000e+00
bigcom291        0.000000e+00  2.220446e-18
bigcom292       -3.495229e-05  6.053739e-01
bigcom295        0.000000e+00  5.551115e-19
bigcom299        0.000000e+00  5.551115e-19
bigcom301        0.000000e+00  5.551115e-19
bigcom306        0.000000e+00  0.000000e+00
bigcom309        0.000000e+00  0.000000e+00
bigcom314        0.000000e+00  0.000000e+00
bigcom321        0.000000e+00  0.000000e+00
bigcom341        0.000000e+00  5.551115e-19
bigcom350        0.000000e+00  0.000000e+00
bigcom353        0.000000e+00  0.000000e+00
bigcom359        0.000000e+00  0.000000e+00
bigcom363        0.000000e+00  0.000000e+00
bigcom365        0.000000e+00  0.000000e+00
bigcom385        0.000000e+00  0.000000e+00
bigcom386        0.000000e+00  5.551115e-19
bigcom408        0.000000e+00  5.551115e-19
bigcom412        0.000000e+00  2.775558e-18
bigcom480        0.000000e+00  0.000000e+00
spin_vertex      1.027827e-03  1.894971e+00
membership_s1   -1.886389e-06  1.417110e-01
membership_s3    0.000000e+00  0.000000e+00
membership_s4    4.584344e-04  3.730021e-01
membership_s5    1.653924e-04  3.054870e-01
membership_s6    6.213440e-06  8.975817e-02
membership_s7   -2.710809e-05  2.432386e-01
membership_s8    0.000000e+00  0.000000e+00
membership_s9    0.000000e+00  0.000000e+00
membership_s11   0.000000e+00  0.000000e+00
membership_s12  -2.712159e-05  3.599265e-01
membership_s14   0.000000e+00  2.498002e-18
membership_s15   2.369489e-05  1.250649e-01
membership_s16   0.000000e+00  0.000000e+00
membership_s17   0.000000e+00  0.000000e+00
membership_s18   1.746103e-05  9.002976e-02
membership_s20   0.000000e+00  0.000000e+00
membership_s21  -1.240683e-04  5.790879e-01
membership_s22  -3.430034e-05  1.771093e-01
membership_s24   0.000000e+00  0.000000e+00
membership_s25   0.000000e+00  5.551115e-19
membership_s26   0.000000e+00  0.000000e+00
membership_s27   1.219134e-04  3.211233e-01
membership_s28   0.000000e+00  8.326673e-19
membership_s30  -1.828790e-06  2.203164e-01
membership_s31   3.191357e-05  1.701997e-01
membership_s32   1.557267e-04  1.540691e-01
membership_s33   0.000000e+00  0.000000e+00
membership_s36   3.123850e-05  5.876706e-02
membership_s37  -2.610709e-05  8.458054e-02
V1               4.820264e-03  2.989939e+00
V2               3.748272e-03  3.655578e+00
pdi              8.753922e-05  1.716017e-01
adhesion         3.947682e-03  1.999809e+00
cohesion         4.591556e-03  2.079266e+00
inner            3.364917e-03  2.392296e+00
outer            1.791922e-03  2.908636e+00
ioratio          3.761190e-03  2.219190e+00
comsize          3.355483e-03  3.468036e+00
[1] "Dataset: med_C Model GLM, run: 4 of 10 2015-06-17 23:13:13"
[1] "glmnet variable coefficients"
                         [,1]          [,2]
(Intercept)     -3.044522e+00 -2.190956e+00
graph0          -1.689580e-40 -8.029768e-06
graph1          -1.577322e-42 -7.552968e-08
graph2          -1.940425e-40 -1.026281e-05
graph3          -2.870201e-44 -1.293321e-09
graph4          -1.244954e-45 -5.938826e-11
graph5          -5.073197e-42 -2.576084e-07
graph6          -3.459470e-43 -1.718374e-08
graph7          -1.164779e-41 -6.083964e-07
graph8          -3.831700e-41 -1.786927e-06
graph9          -4.068556e-46 -1.721295e-11
graph10         -4.604206e-47 -2.172710e-12
graph11         -1.825961e-48 -8.907593e-14
graph12         -2.717099e-45 -1.351729e-10
graph13         -6.543198e-45 -2.957347e-10
graph14         -3.033454e-46 -1.514344e-11
graph15         -7.412841e-44 -1.981397e-09
graph16         -2.849155e-45 -1.009749e-10
graph17         -1.391868e-44 -6.927615e-10
graph18         -9.849498e-44 -3.865645e-09
graph19         -4.405874e-44 -2.061043e-09
graph20         -3.732481e-43 -2.037629e-08
graph21         -2.005474e-43 -9.493984e-09
graph22         -9.029520e-43 -4.901909e-08
graph23          2.494648e-44  3.980063e-09
graph24         -4.361518e-43 -2.150814e-08
graph25         -3.397915e-42 -1.800074e-07
graph26         -2.165709e-42 -1.116201e-07
graph27         -1.550544e-41 -8.189227e-07
graph28         -1.206993e-41 -6.250357e-07
graph29          6.434767e-42  5.884360e-07
orbit0          -1.689580e-40 -8.026359e-06
orbit1          -1.804827e-42 -8.822240e-08
orbit2           1.024140e-41  6.971486e-07
orbit3          -1.940425e-40 -1.026084e-05
orbit4          -3.675529e-44 -1.585036e-09
orbit5          -8.897819e-44 -4.245905e-09
orbit6          -1.248910e-45 -5.960627e-11
orbit7           4.331906e-42  2.618752e-07
orbit8          -5.073197e-42 -2.575387e-07
orbit9          -7.771251e-43 -3.787041e-08
orbit10         -5.224787e-43 -2.621841e-08
orbit11         -5.861990e-42 -2.680770e-07
orbit12         -1.531280e-41 -8.094002e-07
orbit13         -1.150313e-41 -4.256873e-07
orbit14         -3.831700e-41 -1.785918e-06
orbit15         -9.954832e-46 -4.593723e-11
orbit16          2.484954e-46  3.685169e-11
orbit17         -1.479176e-45 -6.593514e-11
orbit18          7.727159e-47  6.122803e-12
orbit19         -5.286325e-47 -2.450759e-12
orbit20         -2.229026e-46 -1.165806e-11
orbit21          1.075840e-45  1.394294e-10
orbit22         -1.826039e-48 -8.905073e-14
orbit23          1.382758e-42  8.163336e-08
orbit24         -3.449233e-45 -1.651637e-10
orbit25         -6.468661e-45 -3.322570e-10
orbit26         -3.873175e-44 -1.965917e-09
orbit27         -1.190995e-44 -4.039587e-10
orbit28         -4.622236e-44 -2.224572e-09
orbit29         -1.035712e-44 -4.632996e-10
orbit30         -1.730269e-43 -9.072787e-09
orbit31         -2.798862e-46 -1.202107e-11
orbit32         -7.449354e-46 -3.897568e-11
orbit33          3.665332e-43  2.942198e-08
orbit34         -7.412841e-44 -1.976533e-09
orbit35         -1.849241e-44 -8.445573e-10
orbit36          2.911649e-44  2.104021e-09
orbit37         -4.209574e-45 -1.564371e-10
orbit38          2.374677e-45  2.399672e-09
orbit39         -3.518476e-44 -1.671885e-09
orbit40         -2.082378e-44 -1.058597e-09
orbit41         -1.581363e-44  2.809480e-10
orbit42         -6.511119e-43 -1.318957e-08
orbit43         -9.963896e-44 -3.920192e-09
orbit44          3.737204e-42  3.756266e-07
orbit45         -1.213495e-43 -5.794725e-09
orbit46         -1.611636e-43 -8.239276e-09
orbit47         -1.012537e-42 -5.209356e-08
orbit48          4.279891e-44  3.901983e-09
orbit49         -3.975025e-43 -2.172889e-08
orbit50         -3.132544e-42 -1.618866e-07
orbit51         -1.646730e-43 -5.719633e-09
orbit52         -8.557595e-43 -4.391909e-08
orbit53         -1.518926e-42 -7.596082e-08
orbit54         -9.230142e-43 -5.016968e-08
orbit55          2.754970e-41  1.698124e-06
orbit56         -1.300736e-42 -6.904238e-08
orbit57          3.749893e-43  2.442815e-08
orbit58         -3.369489e-42 -1.348479e-07
orbit59         -7.555982e-43 -3.882911e-08
orbit60          3.467097e-45  1.436875e-08
orbit61          1.825509e-42  2.446117e-07
orbit62         -5.991440e-42 -3.102496e-07
orbit63         -1.488266e-41 -8.066289e-07
orbit64         -7.257673e-42 -3.834514e-07
orbit65         -7.393210e-42 -3.964683e-07
orbit66         -2.807668e-42 -1.398378e-07
orbit67          1.547520e-41  9.846468e-07
orbit68         -1.582344e-41 -8.329317e-07
orbit69         -2.114205e-40 -1.158280e-05
orbit70         -2.259701e-41 -1.207252e-06
orbit71          6.804878e-42  5.460101e-07
orbit72          6.434767e-42  5.890695e-07
AP              -2.043884e-39 -1.203092e-04
bet             -2.742325e-43 -1.543411e-08
ecc              7.485320e-39  4.156222e-04
eccrad           4.491192e-38  2.493680e-03
close           -1.153683e-37 -5.925556e-03
constraint       3.944240e-38  2.056884e-03
coreness        -5.006505e-40 -2.546739e-05
knn              5.278329e-42  4.025766e-07
hubscore        -1.264782e-37 -5.879165e-03
pagerank        -7.141751e-37 -4.125497e-02
trans           -4.154921e-38 -2.356771e-03
evcent          -1.262683e-37 -5.868551e-03
first           -1.689580e-40 -8.021046e-06
upto_second     -1.660353e-42 -7.912604e-08
upto_third      -1.410752e-42 -7.436502e-08
upto_fourth     -2.816058e-42 -1.388707e-07
upto_fifth      -5.130524e-41 -2.641269e-06
upto_sixth      -1.115355e-39 -6.100536e-05
second          -1.659054e-42 -7.905720e-08
third           -2.169995e-42 -1.173807e-07
fourth           1.884156e-42  1.000038e-07
fifth            2.937024e-42  1.441168e-07
sixth            4.874645e-41  2.468210e-06
ratio1           1.272421e-41  8.159419e-07
ratio2           9.092744e-41  4.310761e-06
ratio3           1.461408e-39  7.673741e-05
ratio4           1.473270e-39 -9.288473e-05
ratio5           9.648181e-38  5.804743e-03
ratio6           3.736761e-40  1.945226e-05
selfinter       -1.691174e-39 -9.392583e-05
walktrap_vertex -9.858806e-39 -5.573157e-04
bigcom1         -6.519059e-39 -3.775767e-04
bigcom2         -4.596319e-38 -2.657559e-03
bigcom3          1.610150e-38  9.257566e-04
bigcom4         -1.868275e-39 -1.069172e-04
bigcom6         -4.594337e-38 -2.664574e-03
bigcom8          1.134032e-38  6.650382e-04
bigcom9          6.066103e-38  3.487371e-03
bigcom11        -4.603268e-38 -2.667460e-03
bigcom13         9.868409e-38  5.674555e-03
bigcom15         3.836057e-38  2.208919e-03
bigcom16        -4.598302e-38 -2.659142e-03
bigcom21        -4.624242e-38 -2.668808e-03
bigcom22         5.743334e-39  3.423315e-04
bigcom24        -4.595328e-38 -2.666270e-03
bigcom26        -1.454861e-38 -8.423913e-04
bigcom28        -1.332950e-38 -7.505570e-04
bigcom30        -3.105060e-38 -1.791867e-03
bigcom31        -4.593347e-38 -2.657397e-03
bigcom32        -4.598302e-38 -2.662929e-03
bigcom33        -4.593347e-38 -2.660384e-03
bigcom34        -4.592358e-38 -2.663085e-03
bigcom36        -4.596319e-38 -2.665419e-03
bigcom37        -4.593347e-38 -2.650787e-03
bigcom38        -4.593347e-38 -2.673012e-03
bigcom39         5.051494e-38  2.905588e-03
bigcom40         6.246803e-39  3.658167e-04
bigcom43         1.225949e-37  7.057910e-03
bigcom44         1.650709e-39  1.072665e-04
bigcom46         3.836057e-38  2.202184e-03
bigcom47        -4.599295e-38 -2.658927e-03
bigcom49        -4.598302e-38 -2.657253e-03
bigcom50         4.593347e-37  2.647621e-02
bigcom51        -4.593347e-38 -2.670166e-03
bigcom52        -4.594337e-38 -2.659703e-03
bigcom54        -4.592358e-38 -2.666660e-03
bigcom56         1.097940e-37  6.324097e-03
bigcom62        -4.593347e-38 -2.659169e-03
bigcom66        -4.592358e-38 -2.658968e-03
bigcom68         2.909747e-37  1.675706e-02
bigcom69         6.644860e-38  3.813535e-03
bigcom71        -4.592358e-38 -2.666664e-03
bigcom72         0.000000e+00  0.000000e+00
bigcom73        -4.606253e-38 -2.664335e-03
bigcom74        -4.601281e-38 -2.659247e-03
bigcom75        -4.594337e-38 -2.661723e-03
bigcom76         1.225949e-37  7.057085e-03
bigcom77        -4.597310e-38 -2.654096e-03
bigcom79        -4.593347e-38 -2.668328e-03
bigcom80         1.225949e-37  7.049365e-03
bigcom82        -4.594337e-38 -2.654707e-03
bigcom83        -4.593347e-38 -2.678290e-03
bigcom84        -4.597310e-38 -2.663747e-03
bigcom85        -4.593347e-38 -2.661395e-03
bigcom87        -4.597310e-38 -2.661420e-03
bigcom89        -4.592358e-38 -2.668999e-03
bigcom91        -4.599295e-38 -2.654438e-03
bigcom92         4.611236e-39  2.571911e-04
bigcom93         9.643951e-37  5.558642e-02
bigcom96        -4.593347e-38 -2.658071e-03
bigcom97        -4.596319e-38 -2.655873e-03
bigcom98        -4.592358e-38 -2.663461e-03
bigcom99         0.000000e+00  0.000000e+00
bigcom101       -4.605257e-38 -2.661201e-03
bigcom104       -4.593347e-38 -2.655474e-03
bigcom106       -4.593347e-38 -2.668091e-03
bigcom109       -4.593347e-38 -2.667872e-03
bigcom113       -4.593347e-38 -2.668814e-03
bigcom116       -4.623239e-38 -2.666952e-03
bigcom120       -4.594337e-38 -2.685464e-03
bigcom123       -4.593347e-38 -2.651782e-03
bigcom126       -4.593347e-38 -2.671871e-03
bigcom127       -4.597310e-38 -2.658604e-03
bigcom137        1.562748e-37  9.004403e-03
bigcom139       -4.594337e-38 -2.656801e-03
bigcom140       -4.594337e-38 -2.667412e-03
bigcom143       -4.592358e-38 -2.679611e-03
bigcom145       -4.594337e-38 -2.651086e-03
bigcom146        4.593347e-37  2.647064e-02
bigcom147       -4.607248e-38 -2.655846e-03
bigcom149       -4.595328e-38 -2.661699e-03
bigcom153        2.069683e-37  1.191688e-02
bigcom154       -4.592358e-38 -2.665226e-03
bigcom156       -4.595328e-38 -2.666771e-03
bigcom157       -4.605257e-38 -2.656415e-03
bigcom158        4.593347e-37  2.644694e-02
bigcom160       -4.592358e-38 -2.657598e-03
bigcom161       -4.594337e-38 -2.670519e-03
bigcom162       -4.593347e-38 -2.652885e-03
bigcom164       -4.592358e-38 -2.654229e-03
bigcom166        1.225949e-37  7.056851e-03
bigcom167        4.602274e-38  2.648910e-03
bigcom171       -4.601281e-38 -2.657947e-03
bigcom173       -4.593347e-38 -2.652415e-03
bigcom175       -4.593347e-38 -2.651888e-03
bigcom176       -4.592358e-38 -2.668472e-03
bigcom177       -4.593347e-38 -2.657047e-03
bigcom178       -4.592358e-38 -2.634232e-03
bigcom180        9.643951e-37  5.558506e-02
bigcom181       -4.600287e-38 -2.663683e-03
bigcom184       -4.594337e-38 -2.662513e-03
bigcom186       -4.593347e-38 -2.662073e-03
bigcom187       -4.593347e-38 -2.656590e-03
bigcom189        1.562748e-37  8.977813e-03
bigcom194       -4.594337e-38 -2.655840e-03
bigcom195        0.000000e+00  0.000000e+00
bigcom196       -4.594337e-38 -2.662910e-03
bigcom204        0.000000e+00  0.000000e+00
bigcom205       -4.593347e-38 -2.659423e-03
bigcom212        4.593347e-37  2.647089e-02
bigcom214       -4.592358e-38 -2.671334e-03
bigcom222        4.593347e-37  2.645997e-02
bigcom223       -4.596319e-38 -2.663417e-03
bigcom226       -4.594337e-38 -2.667808e-03
bigcom227       -4.594337e-38 -2.662359e-03
bigcom229       -4.592358e-38 -2.664093e-03
bigcom233       -4.593347e-38 -2.671620e-03
bigcom236       -4.592358e-38 -2.645474e-03
bigcom237       -4.595328e-38 -2.662959e-03
bigcom246        6.644860e-38  3.831091e-03
bigcom248       -4.601281e-38 -2.664291e-03
bigcom249        2.067898e-37  1.191725e-02
bigcom250       -4.603268e-38 -2.666448e-03
bigcom254       -4.593347e-38 -2.650759e-03
bigcom266       -4.594337e-38 -2.665710e-03
bigcom269        0.000000e+00  0.000000e+00
bigcom272       -4.592358e-38 -2.664724e-03
bigcom274       -7.103430e-39 -4.096483e-04
bigcom281       -4.596319e-38 -2.681395e-03
bigcom291       -4.596319e-38 -2.656210e-03
bigcom292        4.593347e-37  2.646881e-02
bigcom295       -4.596319e-38 -2.667973e-03
bigcom299       -4.592358e-38 -2.657280e-03
bigcom301       -4.599295e-38 -2.665089e-03
bigcom306       -4.592358e-38 -2.671622e-03
bigcom309       -4.592358e-38 -2.660136e-03
bigcom314       -4.595328e-38 -2.659936e-03
bigcom321       -4.592358e-38 -2.661577e-03
bigcom341       -4.593347e-38 -2.669748e-03
bigcom350       -4.594337e-38 -2.662096e-03
bigcom353       -4.593347e-38 -2.661317e-03
bigcom359       -4.593347e-38 -2.659355e-03
bigcom363       -4.592358e-38 -2.648825e-03
bigcom365       -4.595328e-38 -2.665949e-03
bigcom385       -4.592358e-38 -2.660660e-03
bigcom386       -4.594337e-38 -2.660280e-03
bigcom408       -4.594337e-38 -2.644139e-03
bigcom412       -4.593347e-38 -2.629030e-03
bigcom480        0.000000e+00  0.000000e+00
spin_vertex     -1.044408e-38 -5.998723e-04
membership_s1   -1.016616e-38 -5.967459e-04
membership_s3   -4.592358e-38 -2.714258e-03
membership_s4    3.948620e-39  2.338284e-04
membership_s5    1.047928e-38  6.102451e-04
membership_s6   -4.984747e-39 -2.877548e-04
membership_s7   -9.616296e-39 -5.569609e-04
membership_s8   -4.593347e-38 -2.650726e-03
membership_s9   -4.594337e-38 -2.671024e-03
membership_s11  -4.592358e-38 -2.676198e-03
membership_s12   1.225949e-37  7.059006e-03
membership_s14  -4.595328e-38 -2.670625e-03
membership_s15   2.016227e-38  1.159977e-03
membership_s16  -4.596319e-38 -2.657895e-03
membership_s17  -4.592358e-38 -2.669017e-03
membership_s18  -2.263261e-38 -1.310825e-03
membership_s20  -4.592358e-38 -2.648480e-03
membership_s21   1.282132e-37  7.372341e-03
membership_s22   1.097940e-37  6.306301e-03
membership_s24  -4.607248e-38 -2.662780e-03
membership_s25  -4.608245e-38 -2.659876e-03
membership_s26   0.000000e+00  0.000000e+00
membership_s27   1.856113e-38  1.064427e-03
membership_s28  -4.593347e-38 -2.651830e-03
membership_s30  -5.043875e-39 -2.837127e-04
membership_s31  -5.017210e-39 -3.007754e-04
membership_s32  -1.721346e-38 -9.903694e-04
membership_s33  -4.592358e-38 -2.673006e-03
membership_s36  -3.227561e-40 -1.941292e-05
membership_s37  -4.267037e-51 -4.679269e-06
V1              -2.878124e-39 -2.257236e-04
V2              -6.077808e-38 -3.554464e-03
pdi             -2.636320e-35 -1.534385e+00
adhesion         9.794059e-43  5.537160e-08
cohesion        -1.957788e-42 -1.106518e-07
inner            5.195394e-43  3.034945e-08
outer            4.770107e-42  2.764889e-07
ioratio         -5.293455e-39 -3.210347e-04
comsize         -1.671619e-41 -9.658215e-07
[1] "Dataset: med_C Model GBM, run: 5 of 10 2015-06-17 23:13:13"
Iter   TrainDeviance   ValidDeviance   StepSize   Improve
     1        0.3762            -nan     0.0100    0.0001
     2        0.3748            -nan     0.0100    0.0001
     3        0.3730            -nan     0.0100    0.0002
     4        0.3713            -nan     0.0100   -0.0000
     5        0.3703            -nan     0.0100    0.0000
     6        0.3692            -nan     0.0100   -0.0001
     7        0.3679            -nan     0.0100    0.0000
     8        0.3666            -nan     0.0100    0.0001
     9        0.3653            -nan     0.0100   -0.0001
    10        0.3644            -nan     0.0100   -0.0000
    20        0.3537            -nan     0.0100   -0.0000
    40        0.3338            -nan     0.0100    0.0001
    60        0.3194            -nan     0.0100   -0.0000
    80        0.3049            -nan     0.0100   -0.0000
   100        0.2922            -nan     0.0100   -0.0001
   120        0.2803            -nan     0.0100   -0.0001
   140        0.2695            -nan     0.0100   -0.0001
   160        0.2597            -nan     0.0100   -0.0000
   180        0.2512            -nan     0.0100   -0.0001
   200        0.2426            -nan     0.0100   -0.0000
   220        0.2344            -nan     0.0100    0.0000
   240        0.2268            -nan     0.0100   -0.0001
   260        0.2199            -nan     0.0100   -0.0001
   265        0.2183            -nan     0.0100   -0.0000

[1] "GBM variable coefficients"
                            var     rel.inf
ratio5                   ratio5 3.409850816
V1                           V1 3.174272352
comsize                 comsize 3.047557058
outer                     outer 2.885732220
bet                         bet 2.629436822
walktrap_vertex walktrap_vertex 2.225206188
pagerank               pagerank 1.933317364
V2                           V2 1.837594171
orbit18                 orbit18 1.546368227
orbit2                   orbit2 1.485203160
orbit7                   orbit7 1.349072276
trans                     trans 1.342687384
inner                     inner 1.334627585
graph10                 graph10 1.260347169
ratio4                   ratio4 1.256320822
ioratio                 ioratio 1.244683567
adhesion               adhesion 1.239867910
spin_vertex         spin_vertex 1.232418102
constraint           constraint 1.206927232
orbit45                 orbit45 1.186063048
graph23                 graph23 1.114934161
orbit36                 orbit36 1.108862195
orbit51                 orbit51 1.100612183
orbit30                 orbit30 1.030884826
orbit21                 orbit21 0.995569222
orbit62                 orbit62 0.981564482
cohesion               cohesion 0.979201186
graph17                 graph17 0.968835065
graph16                 graph16 0.939963323
orbit38                 orbit38 0.910073338
graph4                   graph4 0.894431169
graph22                 graph22 0.875617889
knn                         knn 0.863652406
orbit37                 orbit37 0.844643571
graph6                   graph6 0.830816889
ratio1                   ratio1 0.812883636
ratio6                   ratio6 0.795997952
ratio2                   ratio2 0.785689260
orbit46                 orbit46 0.785192350
orbit29                 orbit29 0.770268603
orbit55                 orbit55 0.763674471
graph18                 graph18 0.762695287
membership_s21   membership_s21 0.737779241
third                     third 0.737751447
graph26                 graph26 0.736607070
orbit50                 orbit50 0.735973936
orbit32                 orbit32 0.717462436
graph19                 graph19 0.717051983
orbit20                 orbit20 0.712959272
graph12                 graph12 0.709072036
orbit17                 orbit17 0.706381446
graph25                 graph25 0.695133904
graph21                 graph21 0.688690648
orbit11                 orbit11 0.683810605
orbit16                 orbit16 0.681861630
graph9                   graph9 0.678289506
orbit39                 orbit39 0.660569203
graph11                 graph11 0.657445410
orbit9                   orbit9 0.628381378
graph5                   graph5 0.621117626
orbit57                 orbit57 0.616854547
orbit40                 orbit40 0.613427354
fourth                   fourth 0.608595979
graph13                 graph13 0.605695620
orbit53                 orbit53 0.595118630
graph15                 graph15 0.594632573
orbit10                 orbit10 0.592254624
graph14                 graph14 0.589557510
upto_sixth           upto_sixth 0.587450180
orbit56                 orbit56 0.580076717
orbit31                 orbit31 0.574767249
graph20                 graph20 0.568242100
orbit15                 orbit15 0.561760530
orbit48                 orbit48 0.552145290
orbit25                 orbit25 0.551730190
orbit28                 orbit28 0.548267175
orbit41                 orbit41 0.542269994
orbit33                 orbit33 0.527108083
graph24                 graph24 0.518086037
orbit47                 orbit47 0.511759947
graph3                   graph3 0.510638357
orbit35                 orbit35 0.506837024
orbit63                 orbit63 0.497740561
graph2                   graph2 0.493738808
orbit24                 orbit24 0.490979347
orbit19                 orbit19 0.487057428
orbit64                 orbit64 0.481662343
orbit26                 orbit26 0.480175546
orbit23                 orbit23 0.468064981
orbit65                 orbit65 0.453009128
orbit70                 orbit70 0.433975427
orbit4                   orbit4 0.426694465
orbit52                 orbit52 0.419671396
graph1                   graph1 0.414150517
orbit60                 orbit60 0.407686227
orbit5                   orbit5 0.406561562
orbit1                   orbit1 0.399956255
orbit58                 orbit58 0.396523237
graph28                 graph28 0.374804247
orbit27                 orbit27 0.370773833
orbit66                 orbit66 0.365728077
graph7                   graph7 0.352257443
coreness               coreness 0.349367822
close                     close 0.335426123
orbit44                 orbit44 0.333562527
membership_s27   membership_s27 0.328621917
bigcom4                 bigcom4 0.322968535
upto_fifth           upto_fifth 0.318780585
graph0                   graph0 0.313333271
orbit59                 orbit59 0.310442275
orbit49                 orbit49 0.307991830
hubscore               hubscore 0.297680954
bigcom8                 bigcom8 0.297389704
orbit13                 orbit13 0.288018481
bigcom13               bigcom13 0.286533367
orbit69                 orbit69 0.286360583
sixth                     sixth 0.282198112
membership_s22   membership_s22 0.271988898
orbit6                   orbit6 0.263645020
fifth                     fifth 0.262635059
orbit43                 orbit43 0.259373000
upto_second         upto_second 0.254093191
orbit54                 orbit54 0.250051947
orbit67                 orbit67 0.249455582
bigcom153             bigcom153 0.241002346
bigcom56               bigcom56 0.240572040
graph27                 graph27 0.221574095
upto_fourth         upto_fourth 0.193779807
upto_third           upto_third 0.148081491
bigcom22               bigcom22 0.146441359
bigcom39               bigcom39 0.136813748
orbit22                 orbit22 0.135554820
orbit12                 orbit12 0.131315258
orbit68                 orbit68 0.129505852
graph8                   graph8 0.126570432
membership_s5     membership_s5 0.122291873
membership_s30   membership_s30 0.119784273
ratio3                   ratio3 0.112245734
bigcom1                 bigcom1 0.112141692
AP                           AP 0.105377593
orbit61                 orbit61 0.104629488
membership_s7     membership_s7 0.103707559
orbit71                 orbit71 0.089887523
membership_s36   membership_s36 0.079146281
bigcom40               bigcom40 0.078794036
bigcom3                 bigcom3 0.068303127
membership_s4     membership_s4 0.052416196
orbit42                 orbit42 0.049830742
second                   second 0.047477386
ecc                         ecc 0.033451669
selfinter             selfinter 0.031832749
evcent                   evcent 0.031032990
membership_s1     membership_s1 0.008076809
graph29                 graph29 0.000000000
orbit0                   orbit0 0.000000000
orbit3                   orbit3 0.000000000
orbit8                   orbit8 0.000000000
orbit14                 orbit14 0.000000000
orbit34                 orbit34 0.000000000
orbit72                 orbit72 0.000000000
eccrad                   eccrad 0.000000000
first                     first 0.000000000
bigcom2                 bigcom2 0.000000000
bigcom6                 bigcom6 0.000000000
bigcom9                 bigcom9 0.000000000
bigcom11               bigcom11 0.000000000
bigcom15               bigcom15 0.000000000
bigcom16               bigcom16 0.000000000
bigcom21               bigcom21 0.000000000
bigcom24               bigcom24 0.000000000
bigcom26               bigcom26 0.000000000
bigcom28               bigcom28 0.000000000
bigcom30               bigcom30 0.000000000
bigcom31               bigcom31 0.000000000
bigcom32               bigcom32 0.000000000
bigcom33               bigcom33 0.000000000
bigcom34               bigcom34 0.000000000
bigcom36               bigcom36 0.000000000
bigcom37               bigcom37 0.000000000
bigcom38               bigcom38 0.000000000
bigcom43               bigcom43 0.000000000
bigcom44               bigcom44 0.000000000
bigcom46               bigcom46 0.000000000
bigcom47               bigcom47 0.000000000
bigcom49               bigcom49 0.000000000
bigcom50               bigcom50 0.000000000
bigcom51               bigcom51 0.000000000
bigcom52               bigcom52 0.000000000
bigcom54               bigcom54 0.000000000
bigcom62               bigcom62 0.000000000
bigcom66               bigcom66 0.000000000
bigcom68               bigcom68 0.000000000
bigcom69               bigcom69 0.000000000
bigcom71               bigcom71 0.000000000
bigcom72               bigcom72 0.000000000
bigcom73               bigcom73 0.000000000
bigcom74               bigcom74 0.000000000
bigcom75               bigcom75 0.000000000
bigcom76               bigcom76 0.000000000
bigcom77               bigcom77 0.000000000
bigcom79               bigcom79 0.000000000
bigcom80               bigcom80 0.000000000
bigcom82               bigcom82 0.000000000
bigcom83               bigcom83 0.000000000
bigcom84               bigcom84 0.000000000
bigcom85               bigcom85 0.000000000
bigcom87               bigcom87 0.000000000
bigcom89               bigcom89 0.000000000
bigcom91               bigcom91 0.000000000
bigcom92               bigcom92 0.000000000
bigcom93               bigcom93 0.000000000
bigcom96               bigcom96 0.000000000
bigcom97               bigcom97 0.000000000
bigcom98               bigcom98 0.000000000
bigcom99               bigcom99 0.000000000
bigcom101             bigcom101 0.000000000
bigcom104             bigcom104 0.000000000
bigcom106             bigcom106 0.000000000
bigcom109             bigcom109 0.000000000
bigcom113             bigcom113 0.000000000
bigcom116             bigcom116 0.000000000
bigcom120             bigcom120 0.000000000
bigcom123             bigcom123 0.000000000
bigcom126             bigcom126 0.000000000
bigcom127             bigcom127 0.000000000
bigcom137             bigcom137 0.000000000
bigcom139             bigcom139 0.000000000
bigcom140             bigcom140 0.000000000
bigcom143             bigcom143 0.000000000
bigcom145             bigcom145 0.000000000
bigcom146             bigcom146 0.000000000
bigcom147             bigcom147 0.000000000
bigcom149             bigcom149 0.000000000
bigcom154             bigcom154 0.000000000
bigcom156             bigcom156 0.000000000
bigcom157             bigcom157 0.000000000
bigcom158             bigcom158 0.000000000
bigcom160             bigcom160 0.000000000
bigcom161             bigcom161 0.000000000
bigcom162             bigcom162 0.000000000
bigcom164             bigcom164 0.000000000
bigcom166             bigcom166 0.000000000
bigcom167             bigcom167 0.000000000
bigcom171             bigcom171 0.000000000
bigcom173             bigcom173 0.000000000
bigcom175             bigcom175 0.000000000
bigcom176             bigcom176 0.000000000
bigcom177             bigcom177 0.000000000
bigcom178             bigcom178 0.000000000
bigcom180             bigcom180 0.000000000
bigcom181             bigcom181 0.000000000
bigcom184             bigcom184 0.000000000
bigcom186             bigcom186 0.000000000
bigcom187             bigcom187 0.000000000
bigcom189             bigcom189 0.000000000
bigcom194             bigcom194 0.000000000
bigcom195             bigcom195 0.000000000
bigcom196             bigcom196 0.000000000
bigcom204             bigcom204 0.000000000
bigcom205             bigcom205 0.000000000
bigcom212             bigcom212 0.000000000
bigcom214             bigcom214 0.000000000
bigcom222             bigcom222 0.000000000
bigcom223             bigcom223 0.000000000
bigcom226             bigcom226 0.000000000
bigcom227             bigcom227 0.000000000
bigcom229             bigcom229 0.000000000
bigcom233             bigcom233 0.000000000
bigcom236             bigcom236 0.000000000
bigcom237             bigcom237 0.000000000
bigcom246             bigcom246 0.000000000
bigcom248             bigcom248 0.000000000
bigcom249             bigcom249 0.000000000
bigcom250             bigcom250 0.000000000
bigcom254             bigcom254 0.000000000
bigcom266             bigcom266 0.000000000
bigcom269             bigcom269 0.000000000
bigcom272             bigcom272 0.000000000
bigcom274             bigcom274 0.000000000
bigcom281             bigcom281 0.000000000
bigcom291             bigcom291 0.000000000
bigcom292             bigcom292 0.000000000
bigcom295             bigcom295 0.000000000
bigcom299             bigcom299 0.000000000
bigcom301             bigcom301 0.000000000
bigcom306             bigcom306 0.000000000
bigcom309             bigcom309 0.000000000
bigcom314             bigcom314 0.000000000
bigcom321             bigcom321 0.000000000
bigcom341             bigcom341 0.000000000
bigcom350             bigcom350 0.000000000
bigcom353             bigcom353 0.000000000
bigcom359             bigcom359 0.000000000
bigcom363             bigcom363 0.000000000
bigcom365             bigcom365 0.000000000
bigcom385             bigcom385 0.000000000
bigcom386             bigcom386 0.000000000
bigcom408             bigcom408 0.000000000
bigcom412             bigcom412 0.000000000
bigcom480             bigcom480 0.000000000
membership_s3     membership_s3 0.000000000
membership_s6     membership_s6 0.000000000
membership_s8     membership_s8 0.000000000
membership_s9     membership_s9 0.000000000
membership_s11   membership_s11 0.000000000
membership_s12   membership_s12 0.000000000
membership_s14   membership_s14 0.000000000
membership_s15   membership_s15 0.000000000
membership_s16   membership_s16 0.000000000
membership_s17   membership_s17 0.000000000
membership_s18   membership_s18 0.000000000
membership_s20   membership_s20 0.000000000
membership_s24   membership_s24 0.000000000
membership_s25   membership_s25 0.000000000
membership_s26   membership_s26 0.000000000
membership_s28   membership_s28 0.000000000
membership_s31   membership_s31 0.000000000
membership_s32   membership_s32 0.000000000
membership_s33   membership_s33 0.000000000
membership_s37   membership_s37 0.000000000
pdi                         pdi 0.000000000
[1] "Dataset: med_C Model RF, run: 5 of 10 2015-06-17 23:14:49"
     |      Out-of-bag   |
Tree |      MSE  %Var(y) |
   1 |  0.09135   205.28 |
   2 |  0.08463   190.19 |
   3 |  0.08351   187.67 |
   4 |  0.08245   185.29 |
   5 |  0.07578   170.29 |
   6 |  0.07187   161.50 |
   7 |   0.0686   154.16 |
   8 |  0.06658   149.62 |
   9 |   0.0641   144.04 |
  10 |   0.0632   142.03 |
  11 |  0.06147   138.14 |
  12 |  0.06018   135.24 |
  13 |  0.05919   133.01 |
  14 |  0.05765   129.54 |
  15 |  0.05769   129.65 |
  16 |  0.05654   127.07 |
  17 |  0.05616   126.20 |
  18 |  0.05512   123.86 |
  19 |  0.05441   122.26 |
  20 |  0.05417   121.73 |
  21 |  0.05344   120.10 |
  22 |  0.05299   119.08 |
  23 |  0.05256   118.11 |
  24 |  0.05247   117.91 |
  25 |  0.05215   117.19 |
  26 |  0.05204   116.95 |
  27 |  0.05188   116.58 |
  28 |  0.05186   116.53 |
  29 |  0.05185   116.52 |
  30 |  0.05176   116.32 |
  31 |  0.05158   115.90 |
  32 |  0.05135   115.39 |
  33 |   0.0513   115.28 |
  34 |  0.05124   115.15 |
  35 |  0.05119   115.03 |
  36 |  0.05104   114.70 |
  37 |  0.05094   114.47 |
  38 |  0.05096   114.51 |
  39 |  0.05078   114.12 |
  40 |  0.05071   113.96 |
  41 |   0.0506   113.70 |
  42 |  0.05062   113.75 |
  43 |  0.05063   113.77 |
  44 |  0.05056   113.63 |
  45 |  0.05061   113.73 |
  46 |  0.05067   113.87 |
  47 |  0.05071   113.97 |
  48 |   0.0507   113.93 |
  49 |  0.05056   113.63 |
  50 |  0.05058   113.67 |
  51 |  0.05052   113.52 |
  52 |  0.05038   113.23 |
  53 |  0.05027   112.97 |
  54 |  0.05022   112.87 |
  55 |  0.05022   112.86 |
  56 |  0.05016   112.71 |
  57 |  0.05005   112.48 |
  58 |  0.05011   112.61 |
  59 |  0.05012   112.63 |
  60 |  0.05003   112.42 |
  61 |  0.05006   112.50 |
  62 |     0.05   112.36 |
  63 |  0.04995   112.25 |
  64 |  0.04994   112.23 |
  65 |  0.04991   112.15 |
  66 |  0.04988   112.08 |
  67 |  0.04975   111.81 |
  68 |  0.04968   111.63 |
  69 |  0.04962   111.50 |
  70 |  0.04965   111.57 |
  71 |  0.04969   111.66 |
  72 |  0.04959   111.44 |
  73 |  0.04955   111.36 |
  74 |  0.04953   111.30 |
  75 |  0.04953   111.30 |
  76 |   0.0495   111.25 |
  77 |  0.04951   111.26 |
  78 |  0.04949   111.22 |
  79 |   0.0495   111.23 |
  80 |   0.0494   111.02 |
  81 |  0.04935   110.90 |
  82 |  0.04937   110.94 |
  83 |  0.04934   110.88 |
  84 |  0.04935   110.90 |
  85 |   0.0493   110.79 |
  86 |  0.04931   110.81 |
  87 |  0.04933   110.85 |
  88 |   0.0493   110.80 |
  89 |  0.04927   110.71 |
  90 |  0.04923   110.62 |
  91 |  0.04917   110.50 |
  92 |  0.04917   110.50 |
  93 |  0.04916   110.48 |
  94 |  0.04914   110.43 |
  95 |  0.04916   110.48 |
  96 |  0.04914   110.42 |
  97 |  0.04911   110.36 |
  98 |  0.04909   110.31 |
  99 |  0.04907   110.28 |
 100 |  0.04906   110.26 |
[1] "Random Forest variable coefficients"
                      %IncMSE IncNodePurity
graph5           4.144888e-03  1.091804e+00
graph6           4.872847e-03  1.212604e+00
graph7           7.659255e-03  1.086876e+00
graph8           5.976907e-04  1.982847e-01
graph9           5.659494e-03  9.111295e-01
graph10          7.618175e-03  1.470329e+00
graph11          7.900611e-03  1.484087e+00
graph12          4.442931e-03  6.121150e-01
graph13          4.341728e-03  1.026320e+00
graph14          5.502782e-03  1.237455e+00
graph15          6.655420e-03  1.011563e+00
graph16          6.123440e-03  1.358162e+00
graph17          6.598700e-03  1.153771e+00
graph18          4.451327e-03  1.039152e+00
graph19          7.879708e-03  1.162070e+00
graph20          5.306932e-03  1.208836e+00
graph21          7.851807e-03  1.275061e+00
graph22          5.468223e-03  1.040298e+00
graph23          1.266558e-02  1.658694e+00
graph24          5.927944e-03  9.316095e-01
graph25          7.392981e-03  1.417714e+00
graph26          1.065703e-02  9.940248e-01
graph27          2.912038e-03  5.058418e-01
graph28          2.067680e-03  4.938999e-01
graph29          4.637994e-05  1.531630e-01
orbit0           4.415848e-04  4.404006e-01
orbit1           3.307298e-03  8.348705e-01
orbit2           1.644529e-03  1.799171e+00
orbit3           1.299744e-03  6.037927e-01
orbit4           3.972941e-03  8.939233e-01
orbit5           4.985559e-03  9.616532e-01
orbit6           4.953247e-03  1.104067e+00
orbit7           2.249189e-03  1.612845e+00
orbit8           8.448533e-03  1.273081e+00
orbit9           4.933458e-03  1.068446e+00
orbit10          5.562735e-03  9.939593e-01
orbit11          1.626147e-03  8.164220e-01
orbit12          5.244893e-03  8.488518e-01
orbit13          1.913250e-03  5.804578e-01
orbit14          3.231471e-04  2.439466e-01
orbit15          6.630430e-03  1.045371e+00
orbit16          5.670475e-03  1.054672e+00
orbit17          5.176566e-03  1.253707e+00
orbit18          5.625622e-03  2.348561e+00
orbit19          5.038471e-03  9.251542e-01
orbit20          4.425489e-03  1.466188e+00
orbit21          4.550927e-03  1.052758e+00
orbit22          1.024450e-02  1.382153e+00
orbit23          3.210157e-03  1.340219e+00
orbit24          8.124824e-03  1.302122e+00
orbit25          5.675646e-03  1.181921e+00
orbit26          5.076504e-03  8.152700e-01
orbit27          8.111359e-03  1.684347e+00
orbit28          8.680742e-03  1.193712e+00
orbit29          6.395183e-03  8.278334e-01
orbit30          6.324710e-03  1.241857e+00
orbit31          6.391888e-03  1.385944e+00
orbit32          4.475684e-03  1.050274e+00
orbit33          3.622443e-03  9.099821e-01
orbit34          5.879233e-03  9.983026e-01
orbit35          9.253726e-03  1.625898e+00
orbit36          4.914248e-03  1.705639e+00
orbit37          1.109584e-02  1.884555e+00
orbit38          2.878936e-03  1.401507e+00
orbit39          7.656465e-03  1.321748e+00
orbit40          8.948865e-03  1.290001e+00
orbit41          5.011747e-03  9.878720e-01
orbit42          1.853988e-03  5.312079e-01
orbit43          7.130933e-03  1.138752e+00
orbit44          2.516113e-03  7.663351e-01
orbit45          1.283968e-02  2.098932e+00
orbit46          7.614790e-03  1.578381e+00
orbit47          6.826563e-03  1.467231e+00
orbit48          7.010244e-03  1.249276e+00
orbit49          3.432346e-03  1.198431e+00
orbit50          2.798307e-03  1.249843e+00
orbit51          1.046574e-02  1.806076e+00
orbit52          4.665693e-03  9.731706e-01
orbit53          1.514365e-02  1.447772e+00
orbit54          3.698748e-03  9.232318e-01
orbit55          3.856674e-03  7.773607e-01
orbit56          7.803927e-03  1.770156e+00
orbit57          4.865645e-03  9.219003e-01
orbit58          1.689796e-03  6.942529e-01
orbit59          1.035660e-02  9.283608e-01
orbit60          7.514265e-03  1.056796e+00
orbit61          2.311811e-03  8.318635e-01
orbit62          9.292527e-03  1.367964e+00
orbit63          3.577305e-03  9.440552e-01
orbit64          3.324031e-03  9.273584e-01
orbit65          1.367665e-02  1.320075e+00
orbit66          7.639996e-03  7.791952e-01
orbit67          1.994408e-03  4.121825e-01
orbit68          3.467367e-03  5.896480e-01
orbit69          1.749327e-03  2.989786e-01
orbit70          3.660598e-03  8.182992e-01
orbit71          1.091664e-03  2.982740e-01
orbit72          1.464886e-04  2.663636e-01
AP               5.808849e-05  1.100670e-01
bet              3.949980e-03  3.337054e+00
ecc              1.648093e-04  9.459489e-02
eccrad           1.753712e-04  1.098463e-01
close            3.570669e-03  8.442696e-01
constraint       2.564118e-03  1.744247e+00
coreness         3.874148e-03  9.155013e-01
knn              6.337751e-03  1.194562e+00
hubscore         3.727912e-03  7.861415e-01
pagerank         4.562897e-03  2.662278e+00
trans            3.840867e-03  1.540206e+00
evcent           3.523053e-03  6.236120e-01
first            1.147893e-03  3.745619e-01
upto_second      4.165789e-03  6.634334e-01
upto_third       2.242355e-03  7.079098e-01
upto_fourth      3.906476e-03  6.977344e-01
upto_fifth       3.496346e-03  5.647403e-01
upto_sixth       3.239896e-03  9.625217e-01
second           8.939405e-03  9.661564e-01
third            7.693650e-03  1.316666e+00
fourth           3.856135e-03  9.073276e-01
fifth            3.489461e-03  9.654921e-01
sixth            5.345100e-03  1.450472e+00
ratio1           7.203166e-03  1.706966e+00
ratio2           9.460351e-03  1.310666e+00
ratio3           5.003753e-03  1.083485e+00
ratio4           9.469392e-03  2.137116e+00
ratio5           3.571758e-03  3.178232e+00
ratio6           1.132641e-02  1.535034e+00
selfinter        7.381391e-05  2.281457e-01
walktrap_vertex  1.794588e-03  2.671709e+00
bigcom1         -1.560640e-07  1.011421e-01
bigcom2          0.000000e+00  0.000000e+00
bigcom3          3.935565e-05  5.254554e-01
bigcom4          2.865469e-04  3.384145e-01
bigcom6         -2.035205e-05  5.243218e-01
bigcom8          8.610977e-04  6.438094e-01
bigcom9          1.189115e-05  1.396934e-01
bigcom11         0.000000e+00  0.000000e+00
bigcom13         2.449556e-04  6.016074e-01
bigcom15         2.187543e-05  3.051946e-01
bigcom16         0.000000e+00  0.000000e+00
bigcom21         0.000000e+00  0.000000e+00
bigcom22         2.561335e-04  4.486927e-01
bigcom24         0.000000e+00  0.000000e+00
bigcom26         6.022045e-05  1.652834e-01
bigcom28         2.289100e-05  1.696786e-01
bigcom30        -4.416654e-06  6.109207e-02
bigcom31         0.000000e+00  0.000000e+00
bigcom32         0.000000e+00  0.000000e+00
bigcom33         0.000000e+00  0.000000e+00
bigcom34         0.000000e+00  0.000000e+00
bigcom36         0.000000e+00  0.000000e+00
bigcom37         0.000000e+00  0.000000e+00
bigcom38         0.000000e+00  0.000000e+00
bigcom39        -4.661734e-06  5.330245e-01
bigcom40         1.873211e-05  2.219169e-01
bigcom43         2.997353e-06  6.078474e-01
bigcom44         1.153403e-05  2.367622e-02
bigcom46        -1.707382e-05  1.215564e-01
bigcom47         0.000000e+00  0.000000e+00
bigcom49         0.000000e+00  1.110223e-18
bigcom50        -6.559097e-07  2.240097e-01
bigcom51         0.000000e+00  0.000000e+00
bigcom52         0.000000e+00  0.000000e+00
bigcom54         0.000000e+00  0.000000e+00
bigcom56         2.952572e-06  4.315356e-01
bigcom62         0.000000e+00  0.000000e+00
bigcom66         0.000000e+00  0.000000e+00
bigcom68        -5.466593e-05  5.540359e-01
bigcom69        -1.242588e-05  1.823969e-01
bigcom71         0.000000e+00  0.000000e+00
bigcom72         0.000000e+00  0.000000e+00
bigcom73         0.000000e+00  0.000000e+00
bigcom74         0.000000e+00  0.000000e+00
bigcom75         0.000000e+00  0.000000e+00
bigcom76        -5.025403e-05  4.007693e-01
bigcom77         0.000000e+00  0.000000e+00
bigcom79         0.000000e+00  0.000000e+00
bigcom80        -2.999847e-05  2.877247e-01
bigcom82         0.000000e+00  0.000000e+00
bigcom83         0.000000e+00  0.000000e+00
bigcom84         0.000000e+00  0.000000e+00
bigcom85         0.000000e+00  0.000000e+00
bigcom87         0.000000e+00  0.000000e+00
bigcom89         0.000000e+00  0.000000e+00
bigcom91         0.000000e+00  0.000000e+00
bigcom92        -1.483473e-05  3.043896e-02
bigcom93         0.000000e+00  6.134797e-01
bigcom96         0.000000e+00  0.000000e+00
bigcom97         0.000000e+00  0.000000e+00
bigcom98         0.000000e+00  0.000000e+00
bigcom99         0.000000e+00  0.000000e+00
bigcom101        0.000000e+00  0.000000e+00
bigcom104        0.000000e+00  0.000000e+00
bigcom106        0.000000e+00  0.000000e+00
bigcom109        0.000000e+00  0.000000e+00
bigcom113        0.000000e+00  0.000000e+00
bigcom116        0.000000e+00  0.000000e+00
bigcom120        0.000000e+00  0.000000e+00
bigcom123        0.000000e+00  0.000000e+00
bigcom126        0.000000e+00  0.000000e+00
bigcom127        0.000000e+00  0.000000e+00
bigcom137       -7.561662e-05  3.289432e-01
bigcom139        0.000000e+00  0.000000e+00
bigcom140        0.000000e+00  0.000000e+00
bigcom143        0.000000e+00  0.000000e+00
bigcom145        0.000000e+00  0.000000e+00
bigcom146       -5.810166e-05  6.867836e-01
bigcom147        0.000000e+00  0.000000e+00
bigcom149        0.000000e+00  0.000000e+00
bigcom153        1.591456e-04  8.696037e-01
bigcom154        0.000000e+00  0.000000e+00
bigcom156        0.000000e+00  0.000000e+00
bigcom157        0.000000e+00  0.000000e+00
bigcom158       -6.119047e-06  5.019340e-01
bigcom160        0.000000e+00  0.000000e+00
bigcom161        0.000000e+00  0.000000e+00
bigcom162        0.000000e+00  0.000000e+00
bigcom164        0.000000e+00  0.000000e+00
bigcom166        0.000000e+00  0.000000e+00
bigcom167        0.000000e+00  0.000000e+00
bigcom171        0.000000e+00  0.000000e+00
bigcom173        0.000000e+00  0.000000e+00
bigcom175        0.000000e+00  0.000000e+00
bigcom176        0.000000e+00  0.000000e+00
bigcom177        0.000000e+00  0.000000e+00
bigcom178        0.000000e+00  0.000000e+00
bigcom180        3.024881e-05  6.625544e-01
bigcom181        0.000000e+00  0.000000e+00
bigcom184        0.000000e+00  0.000000e+00
bigcom186        0.000000e+00  0.000000e+00
bigcom187        0.000000e+00  0.000000e+00
bigcom189        3.760414e-06  3.759383e-01
bigcom194        0.000000e+00  0.000000e+00
bigcom195        0.000000e+00  0.000000e+00
bigcom196        0.000000e+00  0.000000e+00
bigcom204        0.000000e+00  0.000000e+00
bigcom205        0.000000e+00  0.000000e+00
bigcom212       -3.572196e-05  6.355930e-01
bigcom214        0.000000e+00  0.000000e+00
bigcom222       -2.607937e-05  6.425297e-01
bigcom223        0.000000e+00  1.110223e-18
bigcom226        0.000000e+00  0.000000e+00
bigcom227        0.000000e+00  0.000000e+00
bigcom229        0.000000e+00  0.000000e+00
bigcom233        0.000000e+00  0.000000e+00
bigcom236        0.000000e+00  0.000000e+00
bigcom237        0.000000e+00  0.000000e+00
bigcom246       -5.161785e-05  3.873587e-01
bigcom248        0.000000e+00  0.000000e+00
bigcom249       -1.279495e-05  6.232341e-01
bigcom250        0.000000e+00  0.000000e+00
bigcom254        0.000000e+00  0.000000e+00
bigcom266        0.000000e+00  0.000000e+00
bigcom269        0.000000e+00  0.000000e+00
bigcom272        0.000000e+00  0.000000e+00
bigcom274        0.000000e+00  0.000000e+00
bigcom281        0.000000e+00  0.000000e+00
bigcom291        0.000000e+00  0.000000e+00
bigcom292       -1.240642e-05  7.914342e-01
bigcom295        0.000000e+00  0.000000e+00
bigcom299        0.000000e+00  0.000000e+00
bigcom301        0.000000e+00  0.000000e+00
bigcom306        0.000000e+00  0.000000e+00
bigcom309        0.000000e+00  0.000000e+00
bigcom314        0.000000e+00  0.000000e+00
bigcom321        0.000000e+00  0.000000e+00
bigcom341        0.000000e+00  0.000000e+00
bigcom350        0.000000e+00  0.000000e+00
bigcom353        0.000000e+00  0.000000e+00
bigcom359        0.000000e+00  0.000000e+00
bigcom363        0.000000e+00  0.000000e+00
bigcom365        0.000000e+00  0.000000e+00
bigcom385        0.000000e+00  0.000000e+00
bigcom386        0.000000e+00  0.000000e+00
bigcom408        0.000000e+00  0.000000e+00
bigcom412        0.000000e+00  1.110223e-18
bigcom480        0.000000e+00  0.000000e+00
spin_vertex      7.896678e-04  1.792657e+00
membership_s1    1.934938e-05  7.656030e-02
membership_s3    0.000000e+00  0.000000e+00
membership_s4    4.189539e-04  2.764486e-01
membership_s5    1.886362e-05  2.038417e-01
membership_s6   -1.236145e-05  1.680361e-02
membership_s7    7.196013e-06  3.215931e-01
membership_s8    0.000000e+00  0.000000e+00
membership_s9    0.000000e+00  0.000000e+00
membership_s11   0.000000e+00  0.000000e+00
membership_s12  -1.609663e-05  4.565392e-01
membership_s14   0.000000e+00  0.000000e+00
membership_s15  -5.285138e-05  2.243280e-01
membership_s16   0.000000e+00  0.000000e+00
membership_s17   0.000000e+00  0.000000e+00
membership_s18   0.000000e+00  0.000000e+00
membership_s20   0.000000e+00  0.000000e+00
membership_s21  -1.830752e-04  7.386942e-01
membership_s22  -1.430151e-04  3.387293e-01
membership_s24   0.000000e+00  0.000000e+00
membership_s25   0.000000e+00  0.000000e+00
membership_s26   0.000000e+00  0.000000e+00
membership_s27   3.359675e-04  4.378843e-01
membership_s28   0.000000e+00  0.000000e+00
membership_s30   2.267837e-04  3.079077e-01
membership_s31   8.454263e-06  3.755008e-02
membership_s32   1.124599e-04  3.481355e-01
membership_s33   0.000000e+00  0.000000e+00
membership_s36   1.318369e-04  7.782810e-02
membership_s37  -4.957695e-06  4.398640e-02
V1               5.524542e-03  2.945940e+00
V2               3.765275e-03  3.717350e+00
pdi              1.671523e-04  1.456383e-01
adhesion         2.058928e-03  2.113441e+00
cohesion         5.279808e-03  1.984202e+00
inner            3.968178e-03  1.979310e+00
outer            2.605030e-03  3.202217e+00
ioratio          4.586412e-03  2.170493e+00
comsize          2.663525e-03  3.146384e+00
[1] "Dataset: med_C Model GLM, run: 5 of 10 2015-06-17 23:16:48"
[1] "glmnet variable coefficients"
                         [,1]          [,2]
(Intercept)     -3.016674e+00 -2.157759e+00
graph0          -4.027957e-40 -1.932637e-05
graph1          -2.878056e-42 -1.359334e-07
graph2          -3.909643e-40 -2.033893e-05
graph3          -5.989145e-44 -2.698351e-09
graph4          -1.383362e-45 -5.872631e-11
graph5          -8.251270e-42 -4.059122e-07
graph6          -6.688169e-43 -3.283793e-08
graph7          -2.014606e-41 -1.024964e-06
graph8          -1.483348e-40 -7.520572e-06
graph9          -9.702358e-46 -4.295546e-11
graph10         -6.144413e-47 -2.639238e-12
graph11         -1.595267e-48 -6.549347e-14
graph12         -4.747678e-45 -2.295612e-10
graph13         -1.703731e-44 -8.041072e-10
graph14         -4.414519e-46 -2.114593e-11
graph15         -2.633843e-43 -1.032242e-08
graph16         -6.993359e-45 -2.798017e-10
graph17         -2.471357e-44 -1.203061e-09
graph18         -3.382780e-43 -1.567146e-08
graph19         -1.087728e-43 -5.234356e-09
graph20         -4.722208e-43 -2.500671e-08
graph21         -4.185918e-43 -1.967189e-08
graph22         -1.140145e-42 -5.956720e-08
graph23         -4.603085e-43 -2.094536e-08
graph24         -8.233527e-43 -3.955400e-08
graph25         -5.375102e-42 -2.752489e-07
graph26         -3.598446e-42 -1.786581e-07
graph27         -2.269267e-41 -1.145041e-06
graph28         -2.254288e-41 -1.148859e-06
graph29         -6.253248e-41 -3.043034e-06
orbit0          -4.027957e-40 -1.931915e-05
orbit1          -3.112223e-42 -1.488913e-07
orbit2          -1.635324e-42  1.457668e-07
orbit3          -3.909643e-40 -2.033464e-05
orbit4          -8.830912e-44 -3.974935e-09
orbit5          -1.460508e-43 -6.582454e-09
orbit6          -1.386398e-45 -5.888679e-11
orbit7           3.334026e-42  2.189456e-07
orbit8          -8.251270e-42 -4.057740e-07
orbit9          -1.425162e-42 -6.832964e-08
orbit10         -1.015517e-42 -5.035319e-08
orbit11         -1.862990e-41 -9.104995e-07
orbit12         -2.350555e-41 -1.199317e-06
orbit13         -7.322597e-41 -3.657481e-06
orbit14         -1.483348e-40 -7.518184e-06
orbit15         -2.245472e-45 -1.055224e-10
orbit16         -1.631580e-45 -4.502021e-11
orbit17         -2.531777e-45 -1.076158e-10
orbit18         -7.862567e-47 -6.969700e-13
orbit19         -7.790483e-47 -3.420338e-12
orbit20         -1.939028e-46 -8.934535e-12
orbit21         -3.229239e-45 -2.049533e-11
orbit22         -1.595339e-48 -6.544695e-14
orbit23          1.308205e-42  7.948318e-08
orbit24         -6.780404e-45 -3.217931e-10
orbit25         -1.002174e-44 -4.950284e-10
orbit26         -6.229417e-44 -3.008934e-09
orbit27         -4.101741e-44 -1.764915e-09
orbit28         -8.365484e-44 -3.887663e-09
orbit29         -3.060054e-44 -1.467970e-09
orbit30         -2.765079e-43 -1.386934e-08
orbit31         -4.179919e-46 -1.691239e-11
orbit32         -1.064941e-45 -5.374088e-11
orbit33         -1.028388e-42 -4.033136e-08
orbit34         -2.633843e-43 -1.031047e-08
orbit35         -3.599411e-44 -1.644653e-09
orbit36         -7.687234e-45  4.697541e-10
orbit37         -8.871899e-45 -3.463162e-10
orbit38         -2.112688e-43 -7.615594e-09
orbit39         -7.445009e-44 -3.589895e-09
orbit40         -3.392711e-44 -1.668590e-09
orbit41         -1.401202e-43 -5.529407e-09
orbit42         -5.542795e-42 -2.620936e-07
orbit43         -3.380362e-43 -1.563498e-08
orbit44         -5.657993e-41 -2.873756e-06
orbit45         -2.351842e-43 -1.108598e-08
orbit46         -2.760778e-43 -1.359602e-08
orbit47         -1.555412e-42 -7.583502e-08
orbit48         -2.955721e-43 -1.388373e-08
orbit49         -5.002938e-43 -2.653548e-08
orbit50         -4.755946e-42 -2.386606e-07
orbit51         -5.595475e-43 -2.427760e-08
orbit52         -1.403815e-42 -6.912679e-08
orbit53         -2.799636e-42 -1.358046e-07
orbit54         -1.142623e-42 -5.970979e-08
orbit55         -3.175247e-41 -1.557689e-06
orbit56         -1.898673e-42 -9.710248e-08
orbit57         -2.914538e-43 -1.049432e-08
orbit58         -1.228519e-41 -5.619868e-07
orbit59         -1.204551e-42 -5.921236e-08
orbit60         -1.859829e-42 -7.642979e-08
orbit61         -3.308119e-41 -1.580366e-06
orbit62         -9.435658e-42 -4.705355e-07
orbit63         -1.860973e-41 -9.629553e-07
orbit64         -1.324847e-41 -6.861847e-07
orbit65         -9.398808e-42 -4.782112e-07
orbit66         -5.201865e-42 -2.530333e-07
orbit67         -1.764376e-41 -7.910105e-07
orbit68         -2.315313e-41 -1.162750e-06
orbit69         -3.091648e-40 -1.633863e-05
orbit70         -3.191797e-41 -1.636120e-06
orbit71         -4.412838e-41 -2.200706e-06
orbit72         -6.253248e-41 -3.040749e-06
AP               3.428494e-39  1.896396e-04
bet             -2.957518e-43 -1.627459e-08
ecc              7.098970e-39  3.809610e-04
eccrad           4.259382e-38  2.285717e-03
close           -1.750670e-37 -8.678804e-03
constraint       6.789827e-38  3.441665e-03
coreness        -7.515238e-40 -3.581849e-05
knn             -6.006782e-42 -1.852941e-07
hubscore        -2.583030e-37 -1.200829e-02
pagerank        -7.334915e-37 -4.233200e-02
trans           -6.095030e-38 -3.418420e-03
evcent          -2.566311e-37 -1.191665e-02
first           -4.027957e-40 -1.930365e-05
upto_second     -2.868029e-42 -1.341972e-07
upto_third      -2.051477e-42 -1.044305e-07
upto_fourth     -4.141780e-42 -1.946221e-07
upto_fifth      -6.654830e-41 -3.247133e-06
upto_sixth      -1.152829e-39 -6.009402e-05
second          -2.859211e-42 -1.337451e-07
third           -2.986821e-42 -1.562415e-07
fourth           2.741143e-42  1.407304e-07
fifth            4.375244e-42  2.048171e-07
sixth            6.659864e-41  3.205442e-06
ratio1           4.624816e-42  3.891188e-07
ratio2           1.977484e-40  9.612434e-06
ratio3           1.658398e-39  8.147279e-05
ratio4           9.075917e-39  2.004726e-04
ratio5           1.238622e-38  1.296297e-03
ratio6           5.773448e-40  2.927865e-05
selfinter       -1.485626e-39 -7.805207e-05
walktrap_vertex -1.586924e-38 -8.876283e-04
bigcom1         -8.337180e-39 -4.829438e-04
bigcom2         -4.719073e-38 -2.731555e-03
bigcom3          1.378751e-38  7.853293e-04
bigcom4         -1.289743e-39 -7.333489e-05
bigcom6          2.897393e-37  1.663282e-02
bigcom8          2.526195e-38  1.474891e-03
bigcom9          3.369940e-39  1.730898e-04
bigcom11        -4.724205e-38 -2.744030e-03
bigcom13         9.744659e-38  5.571171e-03
bigcom15         3.712205e-38  2.134470e-03
bigcom16        -4.721124e-38 -2.729928e-03
bigcom21        -4.748999e-38 -2.738162e-03
bigcom22         1.501259e-38  8.804353e-04
bigcom24        -4.719073e-38 -2.744078e-03
bigcom26        -1.529221e-38 -8.896089e-04
bigcom28        -1.412364e-38 -7.801447e-04
bigcom30        -3.277925e-38 -1.891524e-03
bigcom31        -4.718047e-38 -2.740229e-03
bigcom32        -4.721124e-38 -2.736934e-03
bigcom33        -4.717023e-38 -2.740664e-03
bigcom34        -4.715998e-38 -2.742268e-03
bigcom36        -4.720098e-38 -2.744136e-03
bigcom37        -4.717023e-38 -2.728941e-03
bigcom38        -4.718047e-38 -2.751089e-03
bigcom39         5.942180e-38  3.404521e-03
bigcom40         4.004952e-39  2.472269e-04
bigcom43         2.897393e-37  1.664978e-02
bigcom44        -4.716452e-39 -2.504303e-04
bigcom46         6.521112e-38  3.727757e-03
bigcom47        -4.724205e-38 -2.735406e-03
bigcom49        -4.722151e-38 -2.727679e-03
bigcom50         4.580997e-37  2.632541e-02
bigcom51        -4.717023e-38 -2.748202e-03
bigcom52        -4.719073e-38 -2.735409e-03
bigcom54        -4.715998e-38 -2.748599e-03
bigcom56         1.215170e-37  6.975965e-03
bigcom62        -4.718047e-38 -2.742685e-03
bigcom66        -4.715998e-38 -2.739676e-03
bigcom68         2.897393e-37  1.662351e-02
bigcom69         7.925053e-38  4.524321e-03
bigcom71        -4.715998e-38 -2.748775e-03
bigcom72        -4.715998e-38 -2.740153e-03
bigcom73        -4.732441e-38 -2.744633e-03
bigcom74        -4.722151e-38 -2.730710e-03
bigcom75        -4.717023e-38 -2.736499e-03
bigcom76         1.550388e-37  8.891822e-03
bigcom77        -4.720098e-38 -2.721961e-03
bigcom79        -4.717023e-38 -2.750394e-03
bigcom80         9.729827e-38  5.555379e-03
bigcom82        -4.717023e-38 -2.727747e-03
bigcom83        -4.717023e-38 -2.761137e-03
bigcom84        -4.721124e-38 -2.741260e-03
bigcom85        -4.717023e-38 -2.741749e-03
bigcom87        -4.720098e-38 -2.739873e-03
bigcom89        -4.715998e-38 -2.754652e-03
bigcom91        -4.723178e-38 -2.722943e-03
bigcom92         3.369940e-39  1.780449e-04
bigcom93         9.631604e-37  5.535420e-02
bigcom96        -4.717023e-38 -2.736600e-03
bigcom97        -4.721124e-38 -2.726534e-03
bigcom98        -4.715998e-38 -2.740983e-03
bigcom99         0.000000e+00  0.000000e+00
bigcom101       -4.728320e-38 -2.736567e-03
bigcom104       -4.717023e-38 -2.729154e-03
bigcom106       -4.715998e-38 -2.768085e-03
bigcom109       -4.717023e-38 -2.746219e-03
bigcom113       -4.715998e-38 -2.746696e-03
bigcom116       -4.748999e-38 -2.739615e-03
bigcom120       -4.717023e-38 -2.777164e-03
bigcom123       -4.715998e-38 -2.730641e-03
bigcom126       -4.717023e-38 -2.756055e-03
bigcom127       -4.721124e-38 -2.736642e-03
bigcom137        9.729827e-38  5.575335e-03
bigcom139       -4.718047e-38 -2.733252e-03
bigcom140       -4.718047e-38 -2.750973e-03
bigcom143       -4.715998e-38 -2.768134e-03
bigcom145       -4.718047e-38 -2.719973e-03
bigcom146        2.897393e-37  1.662858e-02
bigcom147       -4.728320e-38 -2.713074e-03
bigcom149       -4.719073e-38 -2.739036e-03
bigcom153        2.899283e-37  1.664196e-02
bigcom154       -4.715998e-38 -2.746552e-03
bigcom156       -4.719073e-38 -2.745389e-03
bigcom157       -4.729349e-38 -2.728144e-03
bigcom158        4.580997e-37  2.628968e-02
bigcom160       -4.715998e-38 -2.735824e-03
bigcom161       -4.718047e-38 -2.751153e-03
bigcom162       -4.717023e-38 -2.730741e-03
bigcom164       -4.715998e-38 -2.723612e-03
bigcom166       -4.718047e-38 -2.721664e-03
bigcom167       -4.726262e-38 -2.733579e-03
bigcom171       -4.723178e-38 -2.736681e-03
bigcom173       -4.717023e-38 -2.729181e-03
bigcom175       -4.717023e-38 -2.730985e-03
bigcom176       -4.715998e-38 -2.747617e-03
bigcom177       -4.715998e-38 -2.736871e-03
bigcom178       -4.715998e-38 -2.730275e-03
bigcom180        4.580997e-37  2.632182e-02
bigcom181       -4.725233e-38 -2.735265e-03
bigcom184       -4.718047e-38 -2.737299e-03
bigcom186       -4.717023e-38 -2.741960e-03
bigcom187       -4.715998e-38 -2.740373e-03
bigcom189        1.550388e-37  8.876214e-03
bigcom194       -4.718047e-38 -2.726887e-03
bigcom195       -4.715998e-38 -2.751259e-03
bigcom196       -4.717023e-38 -2.742494e-03
bigcom204        0.000000e+00  0.000000e+00
bigcom205        0.000000e+00  0.000000e+00
bigcom212        4.580997e-37  2.631378e-02
bigcom214       -4.715998e-38 -2.754022e-03
bigcom222        4.580997e-37  2.629629e-02
bigcom223       -4.720098e-38 -2.739095e-03
bigcom226       -4.717023e-38 -2.740883e-03
bigcom227       -4.718047e-38 -2.742137e-03
bigcom229        0.000000e+00  0.000000e+00
bigcom233       -4.718047e-38 -2.752672e-03
bigcom236       -4.715998e-38 -2.715716e-03
bigcom237       -4.719073e-38 -2.739284e-03
bigcom246        6.521112e-38  3.743398e-03
bigcom248       -4.725233e-38 -2.740011e-03
bigcom249        2.055540e-37  1.180243e-02
bigcom250       -4.728320e-38 -2.743716e-03
bigcom254       -4.717023e-38 -2.718934e-03
bigcom266       -4.717023e-38 -2.745927e-03
bigcom269        0.000000e+00  0.000000e+00
bigcom272       -4.715998e-38 -2.749783e-03
bigcom274       -4.739671e-38 -2.727436e-03
bigcom281       -4.719073e-38 -2.756706e-03
bigcom291       -4.719073e-38 -2.734609e-03
bigcom292        4.580997e-37  2.630879e-02
bigcom295       -4.720098e-38 -2.746403e-03
bigcom299       -4.717023e-38 -2.742759e-03
bigcom301       -4.720098e-38 -2.742941e-03
bigcom306       -4.715998e-38 -2.756459e-03
bigcom309       -4.715998e-38 -2.743939e-03
bigcom314       -4.718047e-38 -2.739674e-03
bigcom321       -4.715998e-38 -2.741120e-03
bigcom341       -4.717023e-38 -2.752609e-03
bigcom350       -4.717023e-38 -2.732818e-03
bigcom353       -4.717023e-38 -2.736542e-03
bigcom359       -4.717023e-38 -2.736380e-03
bigcom363       -4.715998e-38 -2.724740e-03
bigcom365       -4.719073e-38 -2.744712e-03
bigcom385       -4.717023e-38 -2.745803e-03
bigcom386       -4.718047e-38 -2.738296e-03
bigcom408       -4.717023e-38 -2.734852e-03
bigcom412       -4.715998e-38 -2.631497e-03
bigcom480       -4.715998e-38 -2.738212e-03
spin_vertex     -1.671791e-38 -9.530193e-04
membership_s1   -7.033585e-39 -4.253432e-04
membership_s3   -4.715998e-38 -2.812431e-03
membership_s4   -1.633260e-39 -7.746534e-05
membership_s5    1.212716e-38  7.114574e-04
membership_s6   -6.933878e-39 -4.031769e-04
membership_s7   -1.495353e-39 -8.640864e-05
membership_s8   -4.717023e-38 -2.728877e-03
membership_s9   -4.718047e-38 -2.756330e-03
membership_s11  -4.717023e-38 -2.764795e-03
membership_s12   1.550388e-37  8.882535e-03
membership_s14  -4.719073e-38 -2.753292e-03
membership_s15  -6.819734e-39 -4.026632e-04
membership_s16  -4.720098e-38 -2.736517e-03
membership_s17  -4.715998e-38 -2.757263e-03
membership_s18  -4.756279e-38 -2.744031e-03
membership_s20  -4.715998e-38 -2.720831e-03
membership_s21   1.221552e-37  6.992373e-03
membership_s22   1.368318e-37  7.827661e-03
membership_s24  -4.729349e-38 -2.736512e-03
membership_s25  -4.733472e-38 -2.734521e-03
membership_s26   0.000000e+00  0.000000e+00
membership_s27   2.607638e-38  1.488502e-03
membership_s28  -4.718047e-38 -2.743403e-03
membership_s30  -3.940712e-39 -2.152874e-04
membership_s31  -4.047903e-40 -4.531159e-05
membership_s32  -1.877460e-38 -1.079135e-03
membership_s33  -4.715998e-38 -2.760522e-03
membership_s36  -2.643810e-39 -1.558369e-04
membership_s37  -3.248529e-39 -1.948138e-04
V1              -2.771581e-39 -2.414428e-04
V2              -4.638683e-38 -2.763938e-03
pdi             -1.025582e-35 -6.277635e-01
adhesion         1.020418e-42  5.638488e-08
cohesion        -2.121061e-42 -1.173301e-07
inner            3.175258e-43  1.947777e-08
outer            3.709163e-42  2.191870e-07
ioratio         -9.178742e-41 -4.758574e-05
comsize         -1.658050e-41 -9.637617e-07
[1] "Dataset: med_C Model GBM, run: 6 of 10 2015-06-17 23:16:49"
Iter   TrainDeviance   ValidDeviance   StepSize   Improve
     1        0.3582            -nan     0.0100   -0.0001
     2        0.3570            -nan     0.0100   -0.0000
     3        0.3558            -nan     0.0100   -0.0001
     4        0.3544            -nan     0.0100   -0.0001
     5        0.3529            -nan     0.0100   -0.0001
     6        0.3520            -nan     0.0100   -0.0000
     7        0.3504            -nan     0.0100    0.0000
     8        0.3491            -nan     0.0100   -0.0000
     9        0.3480            -nan     0.0100    0.0000
    10        0.3470            -nan     0.0100    0.0001
    20        0.3360            -nan     0.0100   -0.0000
    40        0.3174            -nan     0.0100   -0.0000
    60        0.3018            -nan     0.0100   -0.0000
    80        0.2896            -nan     0.0100   -0.0000
   100        0.2774            -nan     0.0100   -0.0001
   120        0.2668            -nan     0.0100   -0.0001
   140        0.2569            -nan     0.0100   -0.0000
   160        0.2473            -nan     0.0100   -0.0000
   180        0.2378            -nan     0.0100   -0.0000
   200        0.2286            -nan     0.0100   -0.0000
   220        0.2206            -nan     0.0100   -0.0000
   240        0.2134            -nan     0.0100   -0.0000
   260        0.2057            -nan     0.0100   -0.0000
   265        0.2041            -nan     0.0100   -0.0000

[1] "GBM variable coefficients"
                            var    rel.inf
ratio5                   ratio5 3.45848414
comsize                 comsize 3.30799030
orbit18                 orbit18 2.89892930
graph23                 graph23 2.44161635
outer                     outer 2.30749691
bet                         bet 2.22847091
pagerank               pagerank 2.16530334
walktrap_vertex walktrap_vertex 2.14325088
V1                           V1 2.08168616
V2                           V2 1.92609180
orbit51                 orbit51 1.82362072
orbit37                 orbit37 1.48941608
orbit2                   orbit2 1.48298382
orbit36                 orbit36 1.41161551
spin_vertex         spin_vertex 1.41096534
graph10                 graph10 1.40128413
ioratio                 ioratio 1.39927489
inner                     inner 1.31425181
orbit39                 orbit39 1.24625368
ratio4                   ratio4 1.18879903
trans                     trans 1.15352164
graph20                 graph20 1.13141868
orbit7                   orbit7 1.00717406
ratio2                   ratio2 0.99641300
graph18                 graph18 0.97006410
constraint           constraint 0.91850765
orbit41                 orbit41 0.90535231
orbit45                 orbit45 0.89176962
graph21                 graph21 0.85155997
adhesion               adhesion 0.84318445
ratio6                   ratio6 0.83612923
orbit38                 orbit38 0.83494067
graph11                 graph11 0.83345958
graph26                 graph26 0.82761377
orbit30                 orbit30 0.81306416
orbit29                 orbit29 0.80223848
graph5                   graph5 0.79234676
knn                         knn 0.78946901
orbit50                 orbit50 0.75917201
orbit11                 orbit11 0.75848986
graph12                 graph12 0.75844209
ratio1                   ratio1 0.75491908
graph17                 graph17 0.74575190
orbit20                 orbit20 0.73762099
orbit65                 orbit65 0.72942922
orbit33                 orbit33 0.72031219
orbit28                 orbit28 0.71756341
graph25                 graph25 0.70774666
orbit56                 orbit56 0.70614732
orbit62                 orbit62 0.70279431
orbit57                 orbit57 0.69846928
third                     third 0.69633889
orbit60                 orbit60 0.68832850
orbit17                 orbit17 0.68664114
graph19                 graph19 0.66778419
graph16                 graph16 0.66550993
orbit19                 orbit19 0.66363940
upto_fifth           upto_fifth 0.64366479
cohesion               cohesion 0.64240146
orbit21                 orbit21 0.63422880
orbit9                   orbit9 0.62987417
graph9                   graph9 0.62630057
graph1                   graph1 0.62569408
sixth                     sixth 0.62205440
graph22                 graph22 0.59780884
orbit25                 orbit25 0.58368588
graph6                   graph6 0.58208287
graph15                 graph15 0.58070563
orbit23                 orbit23 0.58004223
fourth                   fourth 0.57854320
graph14                 graph14 0.57531436
orbit49                 orbit49 0.57438951
orbit24                 orbit24 0.57291766
orbit16                 orbit16 0.57178676
orbit5                   orbit5 0.57118980
orbit66                 orbit66 0.57018723
orbit53                 orbit53 0.56631395
orbit32                 orbit32 0.55291280
graph7                   graph7 0.54628012
graph13                 graph13 0.54561283
orbit31                 orbit31 0.54027541
graph27                 graph27 0.53346383
graph4                   graph4 0.52959724
coreness               coreness 0.49235517
upto_second         upto_second 0.46559418
orbit55                 orbit55 0.44952631
orbit47                 orbit47 0.42990591
orbit26                 orbit26 0.41438404
bigcom8                 bigcom8 0.41082109
orbit64                 orbit64 0.40933906
orbit27                 orbit27 0.40715084
ratio3                   ratio3 0.40524343
orbit4                   orbit4 0.39247504
orbit67                 orbit67 0.38480033
orbit48                 orbit48 0.38186462
orbit12                 orbit12 0.37968075
orbit35                 orbit35 0.37403230
orbit46                 orbit46 0.36836229
upto_sixth           upto_sixth 0.36044451
close                     close 0.35820818
membership_s21   membership_s21 0.35553267
orbit15                 orbit15 0.35435438
upto_fourth         upto_fourth 0.35232052
orbit42                 orbit42 0.35089294
graph3                   graph3 0.33476394
fifth                     fifth 0.33273321
orbit13                 orbit13 0.33108128
bigcom153             bigcom153 0.32428790
orbit58                 orbit58 0.32338207
graph28                 graph28 0.30605444
orbit52                 orbit52 0.30319630
orbit63                 orbit63 0.26965942
orbit10                 orbit10 0.26834588
orbit40                 orbit40 0.26250395
orbit43                 orbit43 0.24832571
bigcom39               bigcom39 0.23681677
membership_s27   membership_s27 0.23415200
orbit44                 orbit44 0.23369305
membership_s22   membership_s22 0.22983174
graph8                   graph8 0.22347006
hubscore               hubscore 0.20224691
graph24                 graph24 0.19471348
orbit68                 orbit68 0.18786466
orbit1                   orbit1 0.18369149
orbit69                 orbit69 0.17456116
bigcom4                 bigcom4 0.17204269
upto_third           upto_third 0.17050213
graph0                   graph0 0.16634215
graph2                   graph2 0.15941250
orbit59                 orbit59 0.15479536
membership_s4     membership_s4 0.14691769
orbit70                 orbit70 0.14008044
orbit6                   orbit6 0.12009090
bigcom9                 bigcom9 0.11670484
membership_s30   membership_s30 0.10606260
second                   second 0.08954998
graph29                 graph29 0.08887718
membership_s7     membership_s7 0.07498187
orbit71                 orbit71 0.07454167
bigcom22               bigcom22 0.06811891
selfinter             selfinter 0.05137087
bigcom1                 bigcom1 0.05049731
membership_s36   membership_s36 0.04935125
membership_s1     membership_s1 0.03680702
membership_s5     membership_s5 0.03064046
AP                           AP 0.03048748
bigcom40               bigcom40 0.03013020
bigcom3                 bigcom3 0.02627457
orbit61                 orbit61 0.01796847
membership_s6     membership_s6 0.01779666
orbit22                 orbit22 0.01734347
bigcom44               bigcom44 0.01103949
ecc                         ecc 0.01016680
orbit0                   orbit0 0.00000000
orbit3                   orbit3 0.00000000
orbit8                   orbit8 0.00000000
orbit14                 orbit14 0.00000000
orbit34                 orbit34 0.00000000
orbit54                 orbit54 0.00000000
orbit72                 orbit72 0.00000000
eccrad                   eccrad 0.00000000
evcent                   evcent 0.00000000
first                     first 0.00000000
bigcom2                 bigcom2 0.00000000
bigcom6                 bigcom6 0.00000000
bigcom11               bigcom11 0.00000000
bigcom13               bigcom13 0.00000000
bigcom15               bigcom15 0.00000000
bigcom16               bigcom16 0.00000000
bigcom21               bigcom21 0.00000000
bigcom24               bigcom24 0.00000000
bigcom26               bigcom26 0.00000000
bigcom28               bigcom28 0.00000000
bigcom30               bigcom30 0.00000000
bigcom31               bigcom31 0.00000000
bigcom32               bigcom32 0.00000000
bigcom33               bigcom33 0.00000000
bigcom34               bigcom34 0.00000000
bigcom36               bigcom36 0.00000000
bigcom37               bigcom37 0.00000000
bigcom38               bigcom38 0.00000000
bigcom43               bigcom43 0.00000000
bigcom46               bigcom46 0.00000000
bigcom47               bigcom47 0.00000000
bigcom49               bigcom49 0.00000000
bigcom50               bigcom50 0.00000000
bigcom51               bigcom51 0.00000000
bigcom52               bigcom52 0.00000000
bigcom54               bigcom54 0.00000000
bigcom56               bigcom56 0.00000000
bigcom62               bigcom62 0.00000000
bigcom66               bigcom66 0.00000000
bigcom68               bigcom68 0.00000000
bigcom69               bigcom69 0.00000000
bigcom71               bigcom71 0.00000000
bigcom72               bigcom72 0.00000000
bigcom73               bigcom73 0.00000000
bigcom74               bigcom74 0.00000000
bigcom75               bigcom75 0.00000000
bigcom76               bigcom76 0.00000000
bigcom77               bigcom77 0.00000000
bigcom79               bigcom79 0.00000000
bigcom80               bigcom80 0.00000000
bigcom82               bigcom82 0.00000000
bigcom83               bigcom83 0.00000000
bigcom84               bigcom84 0.00000000
bigcom85               bigcom85 0.00000000
bigcom87               bigcom87 0.00000000
bigcom89               bigcom89 0.00000000
bigcom91               bigcom91 0.00000000
bigcom92               bigcom92 0.00000000
bigcom93               bigcom93 0.00000000
bigcom96               bigcom96 0.00000000
bigcom97               bigcom97 0.00000000
bigcom98               bigcom98 0.00000000
bigcom99               bigcom99 0.00000000
bigcom101             bigcom101 0.00000000
bigcom104             bigcom104 0.00000000
bigcom106             bigcom106 0.00000000
bigcom109             bigcom109 0.00000000
bigcom113             bigcom113 0.00000000
bigcom116             bigcom116 0.00000000
bigcom120             bigcom120 0.00000000
bigcom123             bigcom123 0.00000000
bigcom126             bigcom126 0.00000000
bigcom127             bigcom127 0.00000000
bigcom137             bigcom137 0.00000000
bigcom139             bigcom139 0.00000000
bigcom140             bigcom140 0.00000000
bigcom143             bigcom143 0.00000000
bigcom145             bigcom145 0.00000000
bigcom146             bigcom146 0.00000000
bigcom147             bigcom147 0.00000000
bigcom149             bigcom149 0.00000000
bigcom154             bigcom154 0.00000000
bigcom156             bigcom156 0.00000000
bigcom157             bigcom157 0.00000000
bigcom158             bigcom158 0.00000000
bigcom160             bigcom160 0.00000000
bigcom161             bigcom161 0.00000000
bigcom162             bigcom162 0.00000000
bigcom164             bigcom164 0.00000000
bigcom166             bigcom166 0.00000000
bigcom167             bigcom167 0.00000000
bigcom171             bigcom171 0.00000000
bigcom173             bigcom173 0.00000000
bigcom175             bigcom175 0.00000000
bigcom176             bigcom176 0.00000000
bigcom177             bigcom177 0.00000000
bigcom178             bigcom178 0.00000000
bigcom180             bigcom180 0.00000000
bigcom181             bigcom181 0.00000000
bigcom184             bigcom184 0.00000000
bigcom186             bigcom186 0.00000000
bigcom187             bigcom187 0.00000000
bigcom189             bigcom189 0.00000000
bigcom194             bigcom194 0.00000000
bigcom195             bigcom195 0.00000000
bigcom196             bigcom196 0.00000000
bigcom204             bigcom204 0.00000000
bigcom205             bigcom205 0.00000000
bigcom212             bigcom212 0.00000000
bigcom214             bigcom214 0.00000000
bigcom222             bigcom222 0.00000000
bigcom223             bigcom223 0.00000000
bigcom226             bigcom226 0.00000000
bigcom227             bigcom227 0.00000000
bigcom229             bigcom229 0.00000000
bigcom233             bigcom233 0.00000000
bigcom236             bigcom236 0.00000000
bigcom237             bigcom237 0.00000000
bigcom246             bigcom246 0.00000000
bigcom248             bigcom248 0.00000000
bigcom249             bigcom249 0.00000000
bigcom250             bigcom250 0.00000000
bigcom254             bigcom254 0.00000000
bigcom266             bigcom266 0.00000000
bigcom269             bigcom269 0.00000000
bigcom272             bigcom272 0.00000000
bigcom274             bigcom274 0.00000000
bigcom281             bigcom281 0.00000000
bigcom291             bigcom291 0.00000000
bigcom292             bigcom292 0.00000000
bigcom295             bigcom295 0.00000000
bigcom299             bigcom299 0.00000000
bigcom301             bigcom301 0.00000000
bigcom306             bigcom306 0.00000000
bigcom309             bigcom309 0.00000000
bigcom314             bigcom314 0.00000000
bigcom321             bigcom321 0.00000000
bigcom341             bigcom341 0.00000000
bigcom350             bigcom350 0.00000000
bigcom353             bigcom353 0.00000000
bigcom359             bigcom359 0.00000000
bigcom363             bigcom363 0.00000000
bigcom365             bigcom365 0.00000000
bigcom385             bigcom385 0.00000000
bigcom386             bigcom386 0.00000000
bigcom408             bigcom408 0.00000000
bigcom412             bigcom412 0.00000000
bigcom480             bigcom480 0.00000000
membership_s3     membership_s3 0.00000000
membership_s8     membership_s8 0.00000000
membership_s9     membership_s9 0.00000000
membership_s11   membership_s11 0.00000000
membership_s12   membership_s12 0.00000000
membership_s14   membership_s14 0.00000000
membership_s15   membership_s15 0.00000000
membership_s16   membership_s16 0.00000000
membership_s17   membership_s17 0.00000000
membership_s18   membership_s18 0.00000000
membership_s20   membership_s20 0.00000000
membership_s24   membership_s24 0.00000000
membership_s25   membership_s25 0.00000000
membership_s26   membership_s26 0.00000000
membership_s28   membership_s28 0.00000000
membership_s31   membership_s31 0.00000000
membership_s32   membership_s32 0.00000000
membership_s33   membership_s33 0.00000000
membership_s37   membership_s37 0.00000000
pdi                         pdi 0.00000000
[1] "Dataset: med_C Model RF, run: 6 of 10 2015-06-17 23:18:22"
     |      Out-of-bag   |
Tree |      MSE  %Var(y) |
   1 |  0.08639   206.11 |
   2 |  0.08556   204.12 |
   3 |  0.07989   190.59 |
   4 |  0.07529   179.63 |
   5 |  0.07166   170.96 |
   6 |  0.06772   161.56 |
   7 |  0.06435   153.51 |
   8 |  0.06283   149.89 |
   9 |   0.0608   145.05 |
  10 |  0.05897   140.68 |
  11 |  0.05722   136.50 |
  12 |  0.05623   134.15 |
  13 |  0.05519   131.68 |
  14 |  0.05419   129.27 |
  15 |  0.05304   126.54 |
  16 |  0.05261   125.52 |
  17 |  0.05242   125.07 |
  18 |  0.05187   123.75 |
  19 |  0.05144   122.72 |
  20 |  0.05126   122.29 |
  21 |  0.05095   121.54 |
  22 |  0.05073   121.04 |
  23 |  0.05068   120.90 |
  24 |  0.05039   120.22 |
  25 |  0.04989   119.02 |
  26 |  0.04986   118.95 |
  27 |  0.04958   118.28 |
  28 |  0.04932   117.67 |
  29 |  0.04926   117.53 |
  30 |  0.04913   117.20 |
  31 |  0.04907   117.06 |
  32 |  0.04879   116.40 |
  33 |  0.04861   115.97 |
  34 |  0.04843   115.54 |
  35 |   0.0483   115.23 |
  36 |  0.04814   114.85 |
  37 |  0.04808   114.69 |
  38 |  0.04811   114.77 |
  39 |  0.04806   114.66 |
  40 |  0.04801   114.53 |
  41 |  0.04793   114.35 |
  42 |  0.04783   114.11 |
  43 |  0.04763   113.62 |
  44 |  0.04752   113.37 |
  45 |  0.04748   113.27 |
  46 |  0.04744   113.18 |
  47 |  0.04741   113.12 |
  48 |  0.04738   113.03 |
  49 |  0.04727   112.77 |
  50 |  0.04733   112.91 |
  51 |  0.04725   112.72 |
  52 |  0.04716   112.52 |
  53 |  0.04717   112.53 |
  54 |  0.04714   112.46 |
  55 |   0.0471   112.36 |
  56 |  0.04699   112.11 |
  57 |  0.04693   111.95 |
  58 |  0.04693   111.95 |
  59 |  0.04684   111.75 |
  60 |  0.04683   111.73 |
  61 |  0.04683   111.73 |
  62 |  0.04689   111.87 |
  63 |  0.04685   111.76 |
  64 |  0.04681   111.67 |
  65 |  0.04683   111.73 |
  66 |  0.04685   111.78 |
  67 |  0.04681   111.67 |
  68 |   0.0468   111.66 |
  69 |  0.04681   111.68 |
  70 |  0.04679   111.62 |
  71 |  0.04671   111.45 |
  72 |  0.04669   111.38 |
  73 |  0.04665   111.30 |
  74 |  0.04665   111.29 |
  75 |  0.04661   111.20 |
  76 |   0.0466   111.17 |
  77 |  0.04661   111.19 |
  78 |  0.04661   111.21 |
  79 |  0.04661   111.20 |
  80 |  0.04657   111.10 |
  81 |   0.0465   110.94 |
  82 |  0.04649   110.92 |
  83 |   0.0465   110.93 |
  84 |   0.0465   110.94 |
  85 |  0.04652   110.99 |
  86 |  0.04651   110.95 |
  87 |  0.04649   110.90 |
  88 |  0.04646   110.84 |
  89 |  0.04644   110.78 |
  90 |  0.04641   110.73 |
  91 |  0.04644   110.79 |
  92 |  0.04639   110.68 |
  93 |  0.04639   110.67 |
  94 |  0.04637   110.63 |
  95 |   0.0463   110.46 |
  96 |  0.04633   110.54 |
  97 |  0.04633   110.53 |
  98 |  0.04635   110.57 |
  99 |  0.04632   110.52 |
 100 |   0.0463   110.45 |
[1] "Random Forest variable coefficients"
                      %IncMSE IncNodePurity
graph5           3.616393e-03  1.067132e+00
graph6           5.186725e-03  9.581586e-01
graph7           4.682871e-03  9.004485e-01
graph8           4.319029e-04  1.742564e-01
graph9           3.786940e-03  8.444140e-01
graph10          7.253957e-03  1.578969e+00
graph11          1.097385e-02  1.422863e+00
graph12          4.602829e-03  7.474396e-01
graph13          5.500349e-03  7.470302e-01
graph14          3.546765e-03  8.567359e-01
graph15          5.325963e-03  1.067066e+00
graph16          4.209553e-03  1.346637e+00
graph17          8.292062e-03  1.027188e+00
graph18          7.489112e-03  9.257825e-01
graph19          2.039214e-03  8.417264e-01
graph20          3.743904e-03  1.091096e+00
graph21          7.607791e-03  1.091503e+00
graph22          3.338961e-03  8.173428e-01
graph23          1.215602e-02  2.014221e+00
graph24          5.698283e-03  8.108453e-01
graph25          4.458202e-03  8.984685e-01
graph26          1.217965e-02  1.435177e+00
graph27          1.951278e-03  3.566564e-01
graph28          2.146031e-03  5.330825e-01
graph29          2.056754e-04  1.479661e-01
orbit0           1.702816e-04  4.047013e-01
orbit1           2.464592e-03  1.120224e+00
orbit2           1.849198e-03  1.316079e+00
orbit3           4.926332e-04  3.954420e-01
orbit4           5.597223e-03  1.027415e+00
orbit5           3.202302e-03  1.100877e+00
orbit6           5.575255e-03  9.601259e-01
orbit7           2.888069e-03  1.472783e+00
orbit8           3.619044e-03  1.035205e+00
orbit9           1.568333e-03  6.464769e-01
orbit10          5.958190e-03  8.384275e-01
orbit11          2.040295e-03  9.246195e-01
orbit12          5.615203e-03  6.528665e-01
orbit13          5.540692e-03  5.122853e-01
orbit14          6.736810e-04  2.309635e-01
orbit15          6.633014e-03  1.119185e+00
orbit16          3.239823e-03  1.053073e+00
orbit17          6.832692e-03  1.042514e+00
orbit18          5.091866e-03  2.601782e+00
orbit19          1.731259e-03  6.469151e-01
orbit20          4.499662e-03  1.138900e+00
orbit21          3.695937e-03  1.556129e+00
orbit22          9.488517e-03  1.178480e+00
orbit23          1.972406e-03  1.476435e+00
orbit24          8.525518e-03  1.306779e+00
orbit25          2.907817e-03  6.156972e-01
orbit26          4.630713e-03  6.668158e-01
orbit27          4.991682e-03  1.570363e+00
orbit28          6.248494e-03  1.005492e+00
orbit29          7.912366e-03  1.046253e+00
orbit30          5.590654e-03  1.245004e+00
orbit31          6.406360e-03  1.232121e+00
orbit32          3.737633e-03  1.023092e+00
orbit33          3.499177e-03  7.571288e-01
orbit34          4.368612e-03  9.205760e-01
orbit35          2.982828e-03  8.921826e-01
orbit36          5.153974e-03  1.346310e+00
orbit37          7.735084e-03  1.522512e+00
orbit38          3.035121e-03  8.822051e-01
orbit39          7.888046e-03  1.134328e+00
orbit40          4.013574e-03  1.056028e+00
orbit41          6.416590e-03  5.919284e-01
orbit42          3.388462e-03  6.363059e-01
orbit43          3.453145e-03  9.365594e-01
orbit44          9.055219e-04  3.562837e-01
orbit45          9.691649e-03  1.725061e+00
orbit46          7.135288e-03  1.272508e+00
orbit47          3.803892e-03  9.469715e-01
orbit48          5.097327e-03  6.925903e-01
orbit49          3.087383e-03  1.326386e+00
orbit50          3.889135e-03  1.345526e+00
orbit51          8.500203e-03  1.656630e+00
orbit52          5.505866e-03  7.672957e-01
orbit53          1.089472e-02  1.341111e+00
orbit54          3.916984e-03  1.046614e+00
orbit55          8.280856e-04  7.409104e-01
orbit56          8.826653e-03  1.343277e+00
orbit57          3.508841e-03  8.858788e-01
orbit58          9.548402e-04  4.878318e-01
orbit59          8.178125e-03  1.072701e+00
orbit60          5.662015e-03  8.759658e-01
orbit61          7.831050e-04  2.486494e-01
orbit62          6.127542e-03  1.201898e+00
orbit63          4.127002e-03  9.810916e-01
orbit64          4.579866e-03  8.063178e-01
orbit65          6.929833e-03  1.093764e+00
orbit66          4.425370e-03  8.396098e-01
orbit67          8.806208e-04  5.104933e-01
orbit68          3.033109e-03  3.946785e-01
orbit69          6.043805e-04  3.338269e-01
orbit70          3.212601e-03  7.792750e-01
orbit71          1.100984e-03  2.007602e-01
orbit72          4.827934e-05  9.835950e-02
AP               1.962877e-04  1.293486e-01
bet              4.489736e-03  2.478032e+00
ecc              4.177669e-05  1.522304e-01
eccrad           7.131508e-05  1.361817e-01
close            3.970146e-03  9.638837e-01
constraint       2.307832e-03  1.420981e+00
coreness         3.650132e-03  1.060539e+00
knn              3.636138e-03  1.321416e+00
hubscore         4.684401e-03  6.684428e-01
pagerank         3.172514e-03  3.444460e+00
trans            2.375898e-03  9.346201e-01
evcent           2.208470e-03  5.576306e-01
first            1.661355e-04  2.180959e-01
upto_second      3.444048e-03  6.363370e-01
upto_third       4.444201e-03  7.095633e-01
upto_fourth      3.318842e-03  8.523598e-01
upto_fifth       2.084472e-03  1.028053e+00
upto_sixth       2.491069e-03  6.433042e-01
second           3.716714e-03  5.433867e-01
third            5.079759e-03  1.305120e+00
fourth           3.469340e-03  1.142147e+00
fifth            4.741140e-03  1.430884e+00
sixth            6.856641e-03  1.257637e+00
ratio1           3.635151e-03  1.435216e+00
ratio2           7.428797e-03  1.635197e+00
ratio3           8.044654e-03  1.646814e+00
ratio4           5.809852e-03  2.447130e+00
ratio5           4.690045e-03  4.016149e+00
ratio6           4.445717e-03  1.302974e+00
selfinter        3.166269e-05  8.947798e-02
walktrap_vertex  9.938813e-04  2.349068e+00
bigcom1         -5.235185e-06  1.247506e-01
bigcom2          0.000000e+00  0.000000e+00
bigcom3          3.145147e-05  2.217318e-01
bigcom4          3.118165e-04  2.430342e-01
bigcom6         -5.031973e-05  5.665906e-01
bigcom8          6.093342e-04  6.862929e-01
bigcom9         -9.447237e-06  2.714007e-01
bigcom11         0.000000e+00  0.000000e+00
bigcom13        -3.281126e-05  1.560111e-01
bigcom15        -4.946277e-06  2.547094e-01
bigcom16         0.000000e+00  0.000000e+00
bigcom21         1.740139e-05  1.428571e-02
bigcom22         1.000558e-04  3.172445e-01
bigcom24         0.000000e+00  1.387779e-19
bigcom26         2.759989e-05  1.935528e-01
bigcom28         6.840914e-05  1.421181e-01
bigcom30        -2.007714e-05  8.568146e-02
bigcom31         0.000000e+00  0.000000e+00
bigcom32         0.000000e+00  0.000000e+00
bigcom33         0.000000e+00  2.775558e-19
bigcom34         0.000000e+00  0.000000e+00
bigcom36         0.000000e+00  0.000000e+00
bigcom37         0.000000e+00  0.000000e+00
bigcom38         0.000000e+00  0.000000e+00
bigcom39        -5.949266e-05  4.319573e-01
bigcom40         3.095863e-04  3.579338e-01
bigcom43         2.049252e-05  3.781837e-01
bigcom44         0.000000e+00  0.000000e+00
bigcom46        -2.908004e-05  6.016292e-02
bigcom47         0.000000e+00  0.000000e+00
bigcom49         0.000000e+00  0.000000e+00
bigcom50         0.000000e+00  1.654532e-01
bigcom51         0.000000e+00  1.387779e-19
bigcom52         0.000000e+00  0.000000e+00
bigcom54         0.000000e+00  0.000000e+00
bigcom56        -2.178671e-05  1.754348e-01
bigcom62         0.000000e+00  0.000000e+00
bigcom66         0.000000e+00  0.000000e+00
bigcom68        -3.967860e-05  4.103455e-01
bigcom69        -6.134122e-05  3.827238e-01
bigcom71         0.000000e+00  0.000000e+00
bigcom72         0.000000e+00  0.000000e+00
bigcom73         0.000000e+00  1.387779e-19
bigcom74         0.000000e+00  0.000000e+00
bigcom75         0.000000e+00  0.000000e+00
bigcom76        -1.304959e-04  4.174490e-01
bigcom77         0.000000e+00  0.000000e+00
bigcom79         0.000000e+00  0.000000e+00
bigcom80        -1.465022e-05  6.911807e-02
bigcom82         0.000000e+00  0.000000e+00
bigcom83         0.000000e+00  0.000000e+00
bigcom84         0.000000e+00  0.000000e+00
bigcom85         0.000000e+00  0.000000e+00
bigcom87         0.000000e+00  0.000000e+00
bigcom89         0.000000e+00  0.000000e+00
bigcom91         0.000000e+00  0.000000e+00
bigcom92        -1.064381e-05  1.912567e-02
bigcom93         0.000000e+00  5.883178e-01
bigcom96         0.000000e+00  0.000000e+00
bigcom97         0.000000e+00  0.000000e+00
bigcom98         0.000000e+00  0.000000e+00
bigcom99         0.000000e+00  0.000000e+00
bigcom101        0.000000e+00  0.000000e+00
bigcom104        0.000000e+00  0.000000e+00
bigcom106        0.000000e+00  6.938894e-20
bigcom109        0.000000e+00  0.000000e+00
bigcom113        0.000000e+00  0.000000e+00
bigcom116        0.000000e+00  0.000000e+00
bigcom120        0.000000e+00  0.000000e+00
bigcom123        0.000000e+00  0.000000e+00
bigcom126        0.000000e+00  0.000000e+00
bigcom127        0.000000e+00  0.000000e+00
bigcom137       -7.211323e-05  4.113375e-01
bigcom139        0.000000e+00  2.775558e-19
bigcom140        0.000000e+00  0.000000e+00
bigcom143        0.000000e+00  0.000000e+00
bigcom145        0.000000e+00  0.000000e+00
bigcom146        8.214191e-07  5.728877e-01
bigcom147        0.000000e+00  2.775558e-19
bigcom149        0.000000e+00  0.000000e+00
bigcom153        1.318003e-04  7.200173e-01
bigcom154        0.000000e+00  2.775558e-19
bigcom156        0.000000e+00  0.000000e+00
bigcom157        0.000000e+00  0.000000e+00
bigcom158        0.000000e+00  0.000000e+00
bigcom160        0.000000e+00  0.000000e+00
bigcom161        0.000000e+00  0.000000e+00
bigcom162        0.000000e+00  0.000000e+00
bigcom164        0.000000e+00  0.000000e+00
bigcom166       -3.096564e-05  4.557485e-01
bigcom167        1.453703e-05  1.123072e-01
bigcom171        0.000000e+00  0.000000e+00
bigcom173        0.000000e+00  0.000000e+00
bigcom175        0.000000e+00  0.000000e+00
bigcom176        0.000000e+00  0.000000e+00
bigcom177        0.000000e+00  0.000000e+00
bigcom178        0.000000e+00  0.000000e+00
bigcom180        1.170315e-05  7.681790e-01
bigcom181        0.000000e+00  2.220446e-18
bigcom184        0.000000e+00  0.000000e+00
bigcom186        0.000000e+00  0.000000e+00
bigcom187        0.000000e+00  0.000000e+00
bigcom189       -8.334486e-06  4.023679e-01
bigcom194        0.000000e+00  6.938894e-20
bigcom195        0.000000e+00  0.000000e+00
bigcom196        0.000000e+00  0.000000e+00
bigcom204        0.000000e+00  0.000000e+00
bigcom205        0.000000e+00  0.000000e+00
bigcom212       -1.934616e-05  6.243043e-01
bigcom214        0.000000e+00  0.000000e+00
bigcom222       -4.140541e-05  6.129919e-01
bigcom223        0.000000e+00  0.000000e+00
bigcom226        0.000000e+00  0.000000e+00
bigcom227        0.000000e+00  0.000000e+00
bigcom229        0.000000e+00  0.000000e+00
bigcom233        0.000000e+00  0.000000e+00
bigcom236        0.000000e+00  0.000000e+00
bigcom237        0.000000e+00  0.000000e+00
bigcom246       -5.620410e-05  3.878293e-01
bigcom248        0.000000e+00  0.000000e+00
bigcom249        1.707340e-05  5.470060e-01
bigcom250        0.000000e+00  0.000000e+00
bigcom254        0.000000e+00  0.000000e+00
bigcom266        0.000000e+00  0.000000e+00
bigcom269        0.000000e+00  0.000000e+00
bigcom272        0.000000e+00  0.000000e+00
bigcom274        5.175313e-06  2.233679e-01
bigcom281        0.000000e+00  0.000000e+00
bigcom291        0.000000e+00  0.000000e+00
bigcom292       -2.734559e-05  8.053016e-01
bigcom295        0.000000e+00  0.000000e+00
bigcom299        0.000000e+00  0.000000e+00
bigcom301        0.000000e+00  0.000000e+00
bigcom306        0.000000e+00  0.000000e+00
bigcom309        0.000000e+00  0.000000e+00
bigcom314        0.000000e+00  0.000000e+00
bigcom321        0.000000e+00  0.000000e+00
bigcom341        0.000000e+00  0.000000e+00
bigcom350        0.000000e+00  0.000000e+00
bigcom353        0.000000e+00  0.000000e+00
bigcom359        0.000000e+00  0.000000e+00
bigcom363        0.000000e+00  0.000000e+00
bigcom365        0.000000e+00  0.000000e+00
bigcom385        0.000000e+00  0.000000e+00
bigcom386        0.000000e+00  0.000000e+00
bigcom408        0.000000e+00  0.000000e+00
bigcom412        0.000000e+00  0.000000e+00
bigcom480        0.000000e+00  0.000000e+00
spin_vertex      1.032885e-03  1.855369e+00
membership_s1    9.632106e-05  1.483594e-01
membership_s3    0.000000e+00  0.000000e+00
membership_s4    6.217129e-04  5.985023e-01
membership_s5   -2.468407e-05  1.591245e-01
membership_s6   -1.042915e-05  6.339368e-02
membership_s7   -4.079946e-05  3.467302e-01
membership_s8    0.000000e+00  0.000000e+00
membership_s9    0.000000e+00  0.000000e+00
membership_s11   0.000000e+00  0.000000e+00
membership_s12  -6.155222e-05  3.746610e-01
membership_s14   0.000000e+00  0.000000e+00
membership_s15  -7.740128e-06  1.440033e-01
membership_s16   0.000000e+00  0.000000e+00
membership_s17   0.000000e+00  0.000000e+00
membership_s18   1.681884e-06  4.365543e-02
membership_s20   0.000000e+00  0.000000e+00
membership_s21   2.843928e-06  3.781534e-01
membership_s22  -2.366194e-05  3.329850e-01
membership_s24   0.000000e+00  1.110223e-18
membership_s25   0.000000e+00  1.387779e-19
membership_s26   0.000000e+00  0.000000e+00
membership_s27   1.179763e-04  2.664212e-01
membership_s28   0.000000e+00  0.000000e+00
membership_s30   3.388246e-04  2.924199e-01
membership_s31   7.672001e-07  9.041709e-02
membership_s32   6.037900e-05  1.594605e-01
membership_s33   0.000000e+00  0.000000e+00
membership_s36   4.441132e-05  9.342048e-02
membership_s37  -1.286905e-05  5.278318e-02
V1               3.296552e-03  2.460394e+00
V2               2.324748e-03  3.540290e+00
pdi              1.944084e-04  1.635196e-01
adhesion         6.555666e-03  2.119927e+00
cohesion         6.203844e-03  2.230458e+00
inner            5.017883e-03  2.434489e+00
outer            1.408227e-03  2.976248e+00
ioratio          4.529385e-03  2.379125e+00
comsize          2.506512e-03  3.678385e+00
[1] "Dataset: med_C Model GLM, run: 6 of 10 2015-06-17 23:20:13"
[1] "glmnet variable coefficients"
                         [,1]          [,2]
(Intercept)     -3.082412e+00 -2.256705e+00
graph0          -3.509959e-40 -1.772514e-05
graph1          -2.429961e-42 -1.177543e-07
graph2          -1.821033e-40 -9.386282e-06
graph3          -6.000954e-44 -2.926425e-09
graph4          -1.334852e-45 -5.950763e-11
graph5          -5.712466e-42 -2.834182e-07
graph6          -4.164161e-43 -2.017983e-08
graph7          -1.296554e-41 -6.671254e-07
graph8           4.727987e-41  3.048209e-06
graph9          -8.709920e-46 -4.114625e-11
graph10         -6.998758e-47 -3.333004e-12
graph11         -1.569081e-48 -6.786301e-14
graph12         -4.901600e-45 -2.505927e-10
graph13         -9.445209e-45 -4.322196e-10
graph14         -2.987876e-46 -1.398822e-11
graph15         -1.449323e-43 -5.146242e-09
graph16         -5.729274e-45 -2.430761e-10
graph17         -2.268529e-44 -1.152231e-09
graph18         -9.399920e-44 -3.003771e-09
graph19         -7.439317e-44 -3.627391e-09
graph20         -3.606847e-43 -1.919523e-08
graph21         -2.458550e-43 -1.132897e-08
graph22         -1.081219e-42 -5.822638e-08
graph23          1.234111e-43  1.014082e-08
graph24         -5.592288e-43 -2.732390e-08
graph25         -3.605351e-42 -1.866888e-07
graph26         -1.582837e-42 -7.550919e-08
graph27         -1.543804e-41 -8.023573e-07
graph28         -5.986580e-42 -2.817431e-07
graph29          7.578996e-41  4.459453e-06
orbit0          -3.509959e-40 -1.772106e-05
orbit1          -2.632125e-42 -1.287474e-07
orbit2          -1.190427e-42  8.127500e-08
orbit3          -1.821033e-40 -9.384252e-06
orbit4          -9.228410e-44 -4.524060e-09
orbit5          -1.338714e-43 -6.441648e-09
orbit6          -1.337163e-45 -5.962795e-11
orbit7           2.479801e-42  1.590836e-07
orbit8          -5.712466e-42 -2.833351e-07
orbit9          -1.467625e-42 -7.415473e-08
orbit10         -4.621384e-43 -2.151758e-08
orbit11         -4.325647e-42 -1.627370e-07
orbit12         -1.819258e-41 -9.523972e-07
orbit13          6.666265e-42  6.260024e-07
orbit14          4.727987e-41  3.048990e-06
orbit15         -2.027579e-45 -9.987129e-11
orbit16         -1.745045e-45 -6.839517e-11
orbit17         -2.088285e-45 -9.325683e-11
orbit18         -1.590618e-46 -6.619297e-12
orbit19         -7.968778e-47 -3.733513e-12
orbit20         -2.407801e-46 -1.214532e-11
orbit21         -5.218417e-45 -1.915442e-10
orbit22         -1.569134e-48 -6.782761e-14
orbit23          9.509859e-43  5.715285e-08
orbit24         -7.183485e-45 -3.622943e-10
orbit25         -1.073098e-44 -5.607144e-10
orbit26         -3.682533e-44 -1.755720e-09
orbit27         -5.018484e-44 -2.466570e-09
orbit28         -8.001104e-44 -3.960319e-09
orbit29         -9.023296e-45 -3.458864e-10
orbit30         -1.428419e-43 -7.040112e-09
orbit31         -4.551449e-46 -2.036832e-11
orbit32         -5.642100e-46 -2.722937e-11
orbit33          9.567419e-44  1.587927e-08
orbit34         -1.449323e-43 -5.139096e-09
orbit35         -3.563574e-44 -1.729082e-09
orbit36         -7.771744e-45  1.264523e-10
orbit37         -6.185508e-45 -2.411419e-10
orbit38         -9.901695e-44 -2.832139e-09
orbit39         -7.465084e-44 -3.761147e-09
orbit40         -3.243973e-44 -1.672344e-09
orbit41          8.257576e-44  6.158283e-09
orbit42          1.701171e-42  1.256430e-07
orbit43         -9.529049e-44 -3.061667e-09
orbit44          6.525313e-42  5.591657e-07
orbit45         -2.842783e-43 -1.454019e-08
orbit46         -2.216874e-43 -1.133601e-08
orbit47         -1.165596e-42 -5.873877e-08
orbit48          7.520571e-44  5.988390e-09
orbit49         -3.803601e-43 -2.025921e-08
orbit50         -3.985589e-42 -2.064634e-07
orbit51         -3.276804e-43 -1.367426e-08
orbit52         -9.551491e-43 -4.752272e-08
orbit53         -1.065864e-42 -4.659559e-08
orbit54         -1.105763e-42 -5.961893e-08
orbit55          3.311250e-41  1.999032e-06
orbit56         -2.047068e-42 -1.085457e-07
orbit57          7.357437e-43  4.505755e-08
orbit58          1.096699e-41  6.869266e-07
orbit59         -1.041703e-42 -5.343044e-08
orbit60          6.852333e-43  5.613951e-08
orbit61          1.528714e-41  1.018372e-06
orbit62         -8.295439e-42 -4.297000e-07
orbit63         -1.325546e-41 -7.015191e-07
orbit64         -6.145052e-42 -3.096336e-07
orbit65         -9.537263e-42 -5.085704e-07
orbit66         -3.746444e-44  2.017696e-08
orbit67          3.532007e-41  2.099690e-06
orbit68         -1.619342e-41 -8.400039e-07
orbit69         -1.397035e-40 -7.467161e-06
orbit70         -1.785057e-41 -9.313367e-07
orbit71          2.988528e-41  1.810881e-06
orbit72          7.578996e-41  4.459489e-06
AP               8.471639e-39  4.797480e-04
bet             -3.394274e-43 -1.885833e-08
ecc              5.436802e-39  2.878354e-04
eccrad           3.262081e-38  1.726978e-03
close           -1.919469e-37 -9.910130e-03
constraint       7.264978e-38  3.836895e-03
coreness        -5.939977e-40 -2.936544e-05
knn             -1.872335e-42  3.283069e-08
hubscore        -2.449852e-37 -1.204156e-02
pagerank        -6.736720e-37 -3.864105e-02
trans           -6.089001e-38 -3.449492e-03
evcent          -2.432398e-37 -1.194351e-02
first           -3.509959e-40 -1.771355e-05
upto_second     -2.579443e-42 -1.241686e-07
upto_third      -2.294765e-42 -1.207809e-07
upto_fourth     -6.976579e-42 -3.608582e-07
upto_fifth      -1.077660e-40 -5.620749e-06
upto_sixth      -1.037955e-39 -5.406164e-05
second          -2.572104e-42 -1.237519e-07
third           -3.565344e-42 -1.917089e-07
fourth           2.911736e-42  1.536779e-07
fifth            7.410051e-42  3.829676e-07
sixth            1.173545e-40  6.121144e-06
ratio1           7.672220e-42  5.602123e-07
ratio2           2.196503e-40  1.114033e-05
ratio3           3.399342e-39  1.792818e-04
ratio4           4.064562e-38  2.010141e-03
ratio5           3.124055e-38  2.222975e-03
ratio6           9.340994e-40  4.980767e-05
selfinter       -9.783006e-40 -5.107691e-05
walktrap_vertex -1.910119e-38 -1.078378e-03
bigcom1          7.446834e-41 -3.855682e-07
bigcom2         -4.432008e-38 -2.541772e-03
bigcom3         -6.266597e-40 -3.890819e-05
bigcom4         -4.838845e-39 -2.705294e-04
bigcom6          1.579110e-37  9.013349e-03
bigcom8          2.130416e-38  1.232709e-03
bigcom9          5.215757e-38  2.967275e-03
bigcom11        -4.440733e-38 -2.560349e-03
bigcom13         3.999835e-38  2.263119e-03
bigcom15         2.795401e-38  1.590375e-03
bigcom16        -4.433944e-38 -2.555633e-03
bigcom21        -4.461224e-38 -2.554119e-03
bigcom22         7.412789e-39  4.371146e-04
bigcom24        -4.431041e-38 -2.554932e-03
bigcom26        -1.289577e-38 -7.414031e-04
bigcom28        -1.586354e-38 -8.887333e-04
bigcom30        -2.963839e-38 -1.698467e-03
bigcom31        -4.431041e-38 -2.555632e-03
bigcom32        -4.433944e-38 -2.558350e-03
bigcom33        -4.430074e-38 -2.554037e-03
bigcom34        -4.429108e-38 -2.553916e-03
bigcom36        -4.432008e-38 -2.561502e-03
bigcom37        -4.429108e-38 -2.543609e-03
bigcom38        -4.430074e-38 -2.555196e-03
bigcom39         6.230318e-38  3.554361e-03
bigcom40         4.878236e-39  2.877145e-04
bigcom43         1.242313e-37  7.091919e-03
bigcom44         1.664205e-39  9.671656e-05
bigcom46         4.766029e-38  2.707816e-03
bigcom47        -4.436851e-38 -2.551747e-03
bigcom49        -4.434913e-38 -2.546138e-03
bigcom50         9.660303e-37  5.525704e-02
bigcom51        -4.430074e-38 -2.561884e-03
bigcom52        -4.431041e-38 -2.549045e-03
bigcom54        -4.429108e-38 -2.568320e-03
bigcom56         3.999835e-38  2.280237e-03
bigcom62        -4.431041e-38 -2.556168e-03
bigcom66         0.000000e+00  0.000000e+00
bigcom68         2.926104e-37  1.671352e-02
bigcom69         8.212450e-38  4.672186e-03
bigcom71        -4.429108e-38 -2.570302e-03
bigcom72        -4.429108e-38 -2.559995e-03
bigcom73        -4.442676e-38 -2.557897e-03
bigcom74        -4.436851e-38 -2.546617e-03
bigcom75        -4.431041e-38 -2.558065e-03
bigcom76         1.242313e-37  7.093146e-03
bigcom77        -4.434913e-38 -2.541238e-03
bigcom79        -4.430074e-38 -2.563762e-03
bigcom80         1.001717e-37  5.695670e-03
bigcom82        -4.431041e-38 -2.543637e-03
bigcom83        -4.430074e-38 -2.571632e-03
bigcom84        -4.432008e-38 -2.560282e-03
bigcom85        -4.429108e-38 -2.555985e-03
bigcom87        -4.434913e-38 -2.553759e-03
bigcom89        -4.429108e-38 -2.569149e-03
bigcom91        -4.435882e-38 -2.545036e-03
bigcom92         6.250899e-39  3.388055e-04
bigcom93         9.660303e-37  5.525097e-02
bigcom96        -4.431041e-38 -2.552326e-03
bigcom97        -4.432976e-38 -2.540032e-03
bigcom98        -4.429108e-38 -2.553725e-03
bigcom99         0.000000e+00  0.000000e+00
bigcom101       -4.441704e-38 -2.554821e-03
bigcom104       -4.430074e-38 -2.542532e-03
bigcom106       -4.430074e-38 -2.570208e-03
bigcom109       -4.430074e-38 -2.557280e-03
bigcom113       -4.429108e-38 -2.559063e-03
bigcom116       -4.460244e-38 -2.557082e-03
bigcom120       -4.431041e-38 -2.605336e-03
bigcom123       -4.430074e-38 -2.536324e-03
bigcom126       -4.430074e-38 -2.574779e-03
bigcom127       -4.432976e-38 -2.552425e-03
bigcom137        1.001717e-37  5.716558e-03
bigcom139       -4.431041e-38 -2.547205e-03
bigcom140       -4.429108e-38 -2.572348e-03
bigcom143       -4.429108e-38 -2.590118e-03
bigcom145       -4.431041e-38 -2.534999e-03
bigcom146        2.926104e-37  1.671825e-02
bigcom147       -4.443649e-38 -2.543244e-03
bigcom149       -4.430074e-38 -2.541173e-03
bigcom153        2.928021e-37  1.672523e-02
bigcom154       -4.429108e-38 -2.565415e-03
bigcom156       -4.432008e-38 -2.570610e-03
bigcom157       -4.439762e-38 -2.551288e-03
bigcom158       -4.429108e-38 -2.572202e-03
bigcom160       -4.429108e-38 -2.548936e-03
bigcom161       -4.430074e-38 -2.564318e-03
bigcom162       -4.430074e-38 -2.547039e-03
bigcom164       -4.429108e-38 -2.538946e-03
bigcom166        1.579110e-37  9.021536e-03
bigcom167        4.766029e-38  2.719843e-03
bigcom171       -4.437821e-38 -2.547526e-03
bigcom173       -4.430074e-38 -2.541501e-03
bigcom175       -4.430074e-38 -2.546573e-03
bigcom176       -4.429108e-38 -2.563650e-03
bigcom177       -4.430074e-38 -2.550192e-03
bigcom178       -4.430074e-38 -2.528756e-03
bigcom180        4.609702e-37  2.636462e-02
bigcom181       -4.435882e-38 -2.552650e-03
bigcom184       -4.430074e-38 -2.548492e-03
bigcom186       -4.430074e-38 -2.554373e-03
bigcom187       -4.430074e-38 -2.549787e-03
bigcom189        1.579110e-37  9.006468e-03
bigcom194       -4.430074e-38 -2.532668e-03
bigcom195       -4.429108e-38 -2.560076e-03
bigcom196       -4.431041e-38 -2.558548e-03
bigcom204        0.000000e+00  0.000000e+00
bigcom205       -4.430074e-38 -2.546814e-03
bigcom212        4.609702e-37  2.635294e-02
bigcom214       -4.429108e-38 -2.566904e-03
bigcom222        4.609702e-37  2.633798e-02
bigcom223       -4.432976e-38 -2.552078e-03
bigcom226       -4.431041e-38 -2.559592e-03
bigcom227       -4.431041e-38 -2.555248e-03
bigcom229       -4.429108e-38 -2.563359e-03
bigcom233       -4.431041e-38 -2.573964e-03
bigcom236       -4.429108e-38 -2.529705e-03
bigcom237       -4.432008e-38 -2.551837e-03
bigcom246        1.001717e-37  5.736601e-03
bigcom248       -4.436851e-38 -2.549166e-03
bigcom249        2.084257e-37  1.191490e-02
bigcom250       -4.441704e-38 -2.563173e-03
bigcom254       -4.430074e-38 -2.535737e-03
bigcom266       -4.430074e-38 -2.563032e-03
bigcom269        0.000000e+00  0.000000e+00
bigcom272       -4.429108e-38 -2.566570e-03
bigcom274       -3.898635e-39 -2.252092e-04
bigcom281       -4.432008e-38 -2.574645e-03
bigcom291       -4.432008e-38 -2.545927e-03
bigcom292        4.609702e-37  2.634992e-02
bigcom295       -4.433944e-38 -2.562650e-03
bigcom299       -4.429108e-38 -2.562633e-03
bigcom301       -4.434913e-38 -2.554305e-03
bigcom306       -4.429108e-38 -2.573190e-03
bigcom309       -4.429108e-38 -2.557514e-03
bigcom314       -4.432008e-38 -2.556380e-03
bigcom321       -4.429108e-38 -2.552790e-03
bigcom341       -4.429108e-38 -2.569372e-03
bigcom350       -4.431041e-38 -2.553027e-03
bigcom353       -4.430074e-38 -2.552832e-03
bigcom359       -4.430074e-38 -2.547804e-03
bigcom363       -4.429108e-38 -2.542707e-03
bigcom365       -4.432008e-38 -2.562661e-03
bigcom385       -4.430074e-38 -2.556455e-03
bigcom386       -4.431041e-38 -2.555410e-03
bigcom408       -4.431041e-38 -2.528215e-03
bigcom412       -4.430074e-38 -2.508472e-03
bigcom480       -4.429108e-38 -2.552921e-03
spin_vertex      1.231576e-39  5.863942e-05
membership_s1   -6.142536e-39 -3.651620e-04
membership_s3   -4.429108e-38 -2.666522e-03
membership_s4    5.114893e-39  3.030312e-04
membership_s5    7.081181e-41  1.289960e-05
membership_s6   -1.089657e-38 -6.227006e-04
membership_s7    5.202488e-39  2.963304e-04
membership_s8   -4.429108e-38 -2.543554e-03
membership_s9   -4.431041e-38 -2.575609e-03
membership_s11  -4.429108e-38 -2.588637e-03
membership_s12   1.242313e-37  7.091740e-03
membership_s14  -4.431041e-38 -2.570068e-03
membership_s15   1.415417e-38  8.035832e-04
membership_s16  -4.432008e-38 -2.553342e-03
membership_s17  -4.429108e-38 -2.574474e-03
membership_s18  -1.982206e-38 -1.141631e-03
membership_s20   0.000000e+00  0.000000e+00
membership_s21   7.511098e-38  4.277960e-03
membership_s22   1.243943e-37  7.081607e-03
membership_s24  -4.443649e-38 -2.556091e-03
membership_s25  -4.442676e-38 -2.552988e-03
membership_s26   0.000000e+00  0.000000e+00
membership_s27   1.385254e-38  7.886474e-04
membership_s28  -4.431041e-38 -2.559682e-03
membership_s30  -9.936350e-39 -5.584135e-04
membership_s31   1.066460e-39  4.535414e-05
membership_s32  -1.549159e-38 -8.833191e-04
membership_s33  -4.429108e-38 -2.578663e-03
membership_s36   5.312215e-39  2.968693e-04
membership_s37  -2.205420e-39 -1.357897e-04
V1              -5.222746e-39 -3.807004e-04
V2              -3.152962e-38 -1.883315e-03
pdi              6.925526e-36  3.678760e-01
adhesion         6.049791e-42  3.409560e-07
cohesion        -1.221924e-41 -6.887346e-07
inner           -7.501815e-43 -4.125170e-08
outer            2.855647e-42  1.685387e-07
ioratio          5.776415e-38  3.232576e-03
comsize         -2.292072e-41 -1.315038e-06
[1] "Dataset: med_C Model GBM, run: 7 of 10 2015-06-17 23:20:14"
Iter   TrainDeviance   ValidDeviance   StepSize   Improve
     1        0.3720            -nan     0.0100    0.0000
     2        0.3706            -nan     0.0100   -0.0000
     3        0.3692            -nan     0.0100    0.0002
     4        0.3679            -nan     0.0100   -0.0001
     5        0.3667            -nan     0.0100    0.0000
     6        0.3655            -nan     0.0100   -0.0001
     7        0.3642            -nan     0.0100    0.0000
     8        0.3632            -nan     0.0100   -0.0000
     9        0.3618            -nan     0.0100    0.0000
    10        0.3607            -nan     0.0100    0.0000
    20        0.3502            -nan     0.0100   -0.0001
    40        0.3320            -nan     0.0100    0.0000
    60        0.3161            -nan     0.0100   -0.0001
    80        0.3022            -nan     0.0100   -0.0001
   100        0.2900            -nan     0.0100   -0.0000
   120        0.2791            -nan     0.0100   -0.0001
   140        0.2683            -nan     0.0100    0.0000
   160        0.2577            -nan     0.0100   -0.0000
   180        0.2491            -nan     0.0100   -0.0000
   200        0.2406            -nan     0.0100   -0.0000
   220        0.2323            -nan     0.0100   -0.0000
   240        0.2245            -nan     0.0100   -0.0000
   260        0.2173            -nan     0.0100   -0.0000
   265        0.2156            -nan     0.0100   -0.0001

[1] "GBM variable coefficients"
                            var     rel.inf
ratio5                   ratio5 3.278878075
comsize                 comsize 3.146250196
outer                     outer 2.967290915
walktrap_vertex walktrap_vertex 2.538698314
V2                           V2 2.358104073
V1                           V1 2.228961863
orbit18                 orbit18 2.086338151
orbit2                   orbit2 1.931355303
pagerank               pagerank 1.878482003
bet                         bet 1.877445988
inner                     inner 1.573310296
graph23                 graph23 1.560489472
orbit36                 orbit36 1.528267533
orbit51                 orbit51 1.423714618
orbit45                 orbit45 1.257644822
orbit30                 orbit30 1.220051146
constraint           constraint 1.181093319
spin_vertex         spin_vertex 1.180737677
graph26                 graph26 1.140325338
graph10                 graph10 1.128075074
orbit7                   orbit7 1.109810797
ratio4                   ratio4 1.093268338
trans                     trans 1.038878537
ratio2                   ratio2 1.019792909
adhesion               adhesion 1.007796184
graph15                 graph15 0.993417876
graph5                   graph5 0.978645451
orbit21                 orbit21 0.953248900
orbit39                 orbit39 0.941938039
orbit40                 orbit40 0.941814667
graph17                 graph17 0.924945119
orbit16                 orbit16 0.880491579
cohesion               cohesion 0.876863498
graph22                 graph22 0.855844673
knn                         knn 0.846314531
graph1                   graph1 0.845239155
ratio1                   ratio1 0.814618529
graph13                 graph13 0.809348104
orbit53                 orbit53 0.808600597
third                     third 0.791755698
orbit32                 orbit32 0.781865130
orbit50                 orbit50 0.774526139
graph21                 graph21 0.769321630
membership_s21   membership_s21 0.758582600
orbit66                 orbit66 0.756168595
orbit5                   orbit5 0.755209694
graph18                 graph18 0.743890964
graph20                 graph20 0.730197755
orbit60                 orbit60 0.727468439
orbit56                 orbit56 0.721572609
orbit46                 orbit46 0.714465055
orbit31                 orbit31 0.713028536
orbit37                 orbit37 0.709462044
orbit25                 orbit25 0.700628700
graph9                   graph9 0.694381731
orbit20                 orbit20 0.686432305
orbit62                 orbit62 0.680391276
orbit35                 orbit35 0.665442662
graph16                 graph16 0.664655222
orbit57                 orbit57 0.663673566
graph25                 graph25 0.663228450
graph12                 graph12 0.661588133
orbit29                 orbit29 0.660982943
graph4                   graph4 0.640116213
graph19                 graph19 0.638719381
orbit65                 orbit65 0.634411048
ratio6                   ratio6 0.625357344
orbit52                 orbit52 0.600457058
orbit17                 orbit17 0.600383464
graph6                   graph6 0.584813670
upto_sixth           upto_sixth 0.581907749
fourth                   fourth 0.566440922
orbit47                 orbit47 0.566420643
orbit27                 orbit27 0.560877833
orbit42                 orbit42 0.553131557
orbit38                 orbit38 0.547100525
orbit11                 orbit11 0.546531010
orbit15                 orbit15 0.545741824
orbit4                   orbit4 0.545462690
ioratio                 ioratio 0.544860496
graph7                   graph7 0.543465436
orbit41                 orbit41 0.538856702
orbit19                 orbit19 0.519074048
orbit24                 orbit24 0.511302256
graph3                   graph3 0.477067537
graph11                 graph11 0.462791603
orbit48                 orbit48 0.458840912
coreness               coreness 0.448647356
sixth                     sixth 0.441886056
bigcom8                 bigcom8 0.439596351
graph14                 graph14 0.435035223
graph24                 graph24 0.431197114
orbit10                 orbit10 0.405262649
orbit49                 orbit49 0.389419003
orbit28                 orbit28 0.387563828
ratio3                   ratio3 0.382808120
orbit23                 orbit23 0.379408831
orbit26                 orbit26 0.366696292
orbit9                   orbit9 0.366209719
upto_fifth           upto_fifth 0.356695109
orbit64                 orbit64 0.344145311
orbit58                 orbit58 0.341234344
orbit43                 orbit43 0.332749941
upto_fourth         upto_fourth 0.329526343
orbit63                 orbit63 0.321376517
close                     close 0.309977053
upto_second         upto_second 0.309868172
graph2                   graph2 0.304105081
orbit13                 orbit13 0.298749214
orbit55                 orbit55 0.292322834
orbit67                 orbit67 0.291057193
hubscore               hubscore 0.290410318
orbit33                 orbit33 0.274123163
bigcom13               bigcom13 0.273415690
graph28                 graph28 0.258775109
fifth                     fifth 0.236111730
membership_s27   membership_s27 0.234966989
membership_s22   membership_s22 0.226637140
upto_third           upto_third 0.216272914
orbit44                 orbit44 0.211101979
orbit59                 orbit59 0.208410798
bigcom56               bigcom56 0.206038353
orbit54                 orbit54 0.198229373
graph0                   graph0 0.185226139
bigcom39               bigcom39 0.166191890
orbit70                 orbit70 0.163135718
orbit6                   orbit6 0.156379271
graph27                 graph27 0.151309648
orbit69                 orbit69 0.146386352
graph8                   graph8 0.139373620
orbit12                 orbit12 0.134533300
orbit71                 orbit71 0.132412511
second                   second 0.095543636
bigcom40               bigcom40 0.091342234
orbit68                 orbit68 0.085913202
orbit1                   orbit1 0.084847645
selfinter             selfinter 0.082084899
orbit61                 orbit61 0.080536931
orbit22                 orbit22 0.077231330
bigcom1                 bigcom1 0.076911271
membership_s36   membership_s36 0.068566136
evcent                   evcent 0.065903442
bigcom4                 bigcom4 0.065745841
membership_s30   membership_s30 0.065396000
membership_s5     membership_s5 0.064011449
AP                           AP 0.044329367
bigcom3                 bigcom3 0.042763629
bigcom9                 bigcom9 0.032757509
graph29                 graph29 0.031868933
membership_s7     membership_s7 0.029029923
membership_s4     membership_s4 0.021584652
membership_s15   membership_s15 0.021549370
ecc                         ecc 0.020570252
membership_s1     membership_s1 0.018611818
bigcom44               bigcom44 0.008477415
orbit0                   orbit0 0.000000000
orbit3                   orbit3 0.000000000
orbit8                   orbit8 0.000000000
orbit14                 orbit14 0.000000000
orbit34                 orbit34 0.000000000
orbit72                 orbit72 0.000000000
eccrad                   eccrad 0.000000000
first                     first 0.000000000
bigcom2                 bigcom2 0.000000000
bigcom6                 bigcom6 0.000000000
bigcom11               bigcom11 0.000000000
bigcom15               bigcom15 0.000000000
bigcom16               bigcom16 0.000000000
bigcom21               bigcom21 0.000000000
bigcom22               bigcom22 0.000000000
bigcom24               bigcom24 0.000000000
bigcom26               bigcom26 0.000000000
bigcom28               bigcom28 0.000000000
bigcom30               bigcom30 0.000000000
bigcom31               bigcom31 0.000000000
bigcom32               bigcom32 0.000000000
bigcom33               bigcom33 0.000000000
bigcom34               bigcom34 0.000000000
bigcom36               bigcom36 0.000000000
bigcom37               bigcom37 0.000000000
bigcom38               bigcom38 0.000000000
bigcom43               bigcom43 0.000000000
bigcom46               bigcom46 0.000000000
bigcom47               bigcom47 0.000000000
bigcom49               bigcom49 0.000000000
bigcom50               bigcom50 0.000000000
bigcom51               bigcom51 0.000000000
bigcom52               bigcom52 0.000000000
bigcom54               bigcom54 0.000000000
bigcom62               bigcom62 0.000000000
bigcom66               bigcom66 0.000000000
bigcom68               bigcom68 0.000000000
bigcom69               bigcom69 0.000000000
bigcom71               bigcom71 0.000000000
bigcom72               bigcom72 0.000000000
bigcom73               bigcom73 0.000000000
bigcom74               bigcom74 0.000000000
bigcom75               bigcom75 0.000000000
bigcom76               bigcom76 0.000000000
bigcom77               bigcom77 0.000000000
bigcom79               bigcom79 0.000000000
bigcom80               bigcom80 0.000000000
bigcom82               bigcom82 0.000000000
bigcom83               bigcom83 0.000000000
bigcom84               bigcom84 0.000000000
bigcom85               bigcom85 0.000000000
bigcom87               bigcom87 0.000000000
bigcom89               bigcom89 0.000000000
bigcom91               bigcom91 0.000000000
bigcom92               bigcom92 0.000000000
bigcom93               bigcom93 0.000000000
bigcom96               bigcom96 0.000000000
bigcom97               bigcom97 0.000000000
bigcom98               bigcom98 0.000000000
bigcom99               bigcom99 0.000000000
bigcom101             bigcom101 0.000000000
bigcom104             bigcom104 0.000000000
bigcom106             bigcom106 0.000000000
bigcom109             bigcom109 0.000000000
bigcom113             bigcom113 0.000000000
bigcom116             bigcom116 0.000000000
bigcom120             bigcom120 0.000000000
bigcom123             bigcom123 0.000000000
bigcom126             bigcom126 0.000000000
bigcom127             bigcom127 0.000000000
bigcom137             bigcom137 0.000000000
bigcom139             bigcom139 0.000000000
bigcom140             bigcom140 0.000000000
bigcom143             bigcom143 0.000000000
bigcom145             bigcom145 0.000000000
bigcom146             bigcom146 0.000000000
bigcom147             bigcom147 0.000000000
bigcom149             bigcom149 0.000000000
bigcom153             bigcom153 0.000000000
bigcom154             bigcom154 0.000000000
bigcom156             bigcom156 0.000000000
bigcom157             bigcom157 0.000000000
bigcom158             bigcom158 0.000000000
bigcom160             bigcom160 0.000000000
bigcom161             bigcom161 0.000000000
bigcom162             bigcom162 0.000000000
bigcom164             bigcom164 0.000000000
bigcom166             bigcom166 0.000000000
bigcom167             bigcom167 0.000000000
bigcom171             bigcom171 0.000000000
bigcom173             bigcom173 0.000000000
bigcom175             bigcom175 0.000000000
bigcom176             bigcom176 0.000000000
bigcom177             bigcom177 0.000000000
bigcom178             bigcom178 0.000000000
bigcom180             bigcom180 0.000000000
bigcom181             bigcom181 0.000000000
bigcom184             bigcom184 0.000000000
bigcom186             bigcom186 0.000000000
bigcom187             bigcom187 0.000000000
bigcom189             bigcom189 0.000000000
bigcom194             bigcom194 0.000000000
bigcom195             bigcom195 0.000000000
bigcom196             bigcom196 0.000000000
bigcom204             bigcom204 0.000000000
bigcom205             bigcom205 0.000000000
bigcom212             bigcom212 0.000000000
bigcom214             bigcom214 0.000000000
bigcom222             bigcom222 0.000000000
bigcom223             bigcom223 0.000000000
bigcom226             bigcom226 0.000000000
bigcom227             bigcom227 0.000000000
bigcom229             bigcom229 0.000000000
bigcom233             bigcom233 0.000000000
bigcom236             bigcom236 0.000000000
bigcom237             bigcom237 0.000000000
bigcom246             bigcom246 0.000000000
bigcom248             bigcom248 0.000000000
bigcom249             bigcom249 0.000000000
bigcom250             bigcom250 0.000000000
bigcom254             bigcom254 0.000000000
bigcom266             bigcom266 0.000000000
bigcom269             bigcom269 0.000000000
bigcom272             bigcom272 0.000000000
bigcom274             bigcom274 0.000000000
bigcom281             bigcom281 0.000000000
bigcom291             bigcom291 0.000000000
bigcom292             bigcom292 0.000000000
bigcom295             bigcom295 0.000000000
bigcom299             bigcom299 0.000000000
bigcom301             bigcom301 0.000000000
bigcom306             bigcom306 0.000000000
bigcom309             bigcom309 0.000000000
bigcom314             bigcom314 0.000000000
bigcom321             bigcom321 0.000000000
bigcom341             bigcom341 0.000000000
bigcom350             bigcom350 0.000000000
bigcom353             bigcom353 0.000000000
bigcom359             bigcom359 0.000000000
bigcom363             bigcom363 0.000000000
bigcom365             bigcom365 0.000000000
bigcom385             bigcom385 0.000000000
bigcom386             bigcom386 0.000000000
bigcom408             bigcom408 0.000000000
bigcom412             bigcom412 0.000000000
bigcom480             bigcom480 0.000000000
membership_s3     membership_s3 0.000000000
membership_s6     membership_s6 0.000000000
membership_s8     membership_s8 0.000000000
membership_s9     membership_s9 0.000000000
membership_s11   membership_s11 0.000000000
membership_s12   membership_s12 0.000000000
membership_s14   membership_s14 0.000000000
membership_s16   membership_s16 0.000000000
membership_s17   membership_s17 0.000000000
membership_s18   membership_s18 0.000000000
membership_s20   membership_s20 0.000000000
membership_s24   membership_s24 0.000000000
membership_s25   membership_s25 0.000000000
membership_s26   membership_s26 0.000000000
membership_s28   membership_s28 0.000000000
membership_s31   membership_s31 0.000000000
membership_s32   membership_s32 0.000000000
membership_s33   membership_s33 0.000000000
membership_s37   membership_s37 0.000000000
pdi                         pdi 0.000000000
[1] "Dataset: med_C Model RF, run: 7 of 10 2015-06-17 23:21:47"
     |      Out-of-bag   |
Tree |      MSE  %Var(y) |
   1 |   0.0891   202.83 |
   2 |  0.08708   198.24 |
   3 |   0.0824   187.58 |
   4 |  0.07836   178.39 |
   5 |  0.07628   173.66 |
   6 |  0.07337   167.02 |
   7 |  0.06972   158.71 |
   8 |  0.06568   149.53 |
   9 |  0.06415   146.05 |
  10 |  0.06157   140.17 |
  11 |  0.05978   136.08 |
  12 |  0.05889   134.06 |
  13 |   0.0578   131.58 |
  14 |  0.05685   129.43 |
  15 |  0.05624   128.03 |
  16 |  0.05548   126.30 |
  17 |  0.05487   124.91 |
  18 |  0.05414   123.24 |
  19 |  0.05373   122.32 |
  20 |  0.05331   121.36 |
  21 |  0.05304   120.74 |
  22 |  0.05275   120.09 |
  23 |  0.05244   119.38 |
  24 |  0.05226   118.96 |
  25 |  0.05218   118.79 |
  26 |  0.05188   118.12 |
  27 |  0.05181   117.94 |
  28 |  0.05172   117.75 |
  29 |   0.0516   117.47 |
  30 |  0.05134   116.87 |
  31 |  0.05124   116.65 |
  32 |  0.05107   116.27 |
  33 |  0.05086   115.78 |
  34 |  0.05069   115.41 |
  35 |  0.05078   115.61 |
  36 |  0.05071   115.44 |
  37 |  0.05048   114.93 |
  38 |  0.05041   114.76 |
  39 |  0.05022   114.32 |
  40 |  0.05016   114.19 |
  41 |  0.05004   113.91 |
  42 |     0.05   113.82 |
  43 |     0.05   113.83 |
  44 |  0.05008   114.01 |
  45 |  0.05007   113.99 |
  46 |  0.04996   113.74 |
  47 |   0.0499   113.59 |
  48 |  0.04983   113.43 |
  49 |  0.04976   113.27 |
  50 |  0.04976   113.29 |
  51 |   0.0497   113.14 |
  52 |  0.04964   113.02 |
  53 |  0.04956   112.82 |
  54 |  0.04938   112.41 |
  55 |  0.04934   112.33 |
  56 |   0.0493   112.23 |
  57 |  0.04928   112.18 |
  58 |  0.04923   112.07 |
  59 |  0.04924   112.10 |
  60 |  0.04918   111.97 |
  61 |  0.04914   111.87 |
  62 |  0.04911   111.80 |
  63 |  0.04904   111.64 |
  64 |  0.04901   111.57 |
  65 |  0.04902   111.59 |
  66 |  0.04895   111.43 |
  67 |  0.04888   111.28 |
  68 |  0.04892   111.37 |
  69 |  0.04888   111.28 |
  70 |  0.04882   111.14 |
  71 |  0.04881   111.11 |
  72 |  0.04873   110.94 |
  73 |  0.04872   110.90 |
  74 |  0.04871   110.89 |
  75 |  0.04872   110.91 |
  76 |  0.04873   110.93 |
  77 |  0.04873   110.93 |
  78 |  0.04874   110.96 |
  79 |  0.04872   110.90 |
  80 |   0.0487   110.86 |
  81 |   0.0487   110.86 |
  82 |  0.04873   110.93 |
  83 |  0.04869   110.84 |
  84 |  0.04869   110.84 |
  85 |  0.04867   110.80 |
  86 |  0.04865   110.76 |
  87 |  0.04866   110.78 |
  88 |  0.04864   110.73 |
  89 |  0.04865   110.76 |
  90 |  0.04863   110.70 |
  91 |  0.04859   110.62 |
  92 |  0.04859   110.61 |
  93 |   0.0486   110.64 |
  94 |  0.04859   110.61 |
  95 |  0.04858   110.59 |
  96 |  0.04857   110.56 |
  97 |  0.04857   110.57 |
  98 |  0.04859   110.61 |
  99 |  0.04854   110.51 |
 100 |  0.04854   110.51 |
[1] "Random Forest variable coefficients"
                      %IncMSE IncNodePurity
graph5           2.335298e-03  1.228807e+00
graph6           8.544837e-03  9.888945e-01
graph7           6.252964e-03  7.146615e-01
graph8           9.491649e-04  3.291935e-01
graph9           6.488127e-03  8.835622e-01
graph10          6.316669e-03  1.203693e+00
graph11          8.666312e-03  1.560312e+00
graph12          4.823969e-03  9.038142e-01
graph13          5.259303e-03  7.604335e-01
graph14          6.317061e-03  1.154598e+00
graph15          7.838567e-03  9.514783e-01
graph16          6.301490e-03  1.323244e+00
graph17          8.358151e-03  1.126654e+00
graph18          7.757034e-03  1.149140e+00
graph19          6.971303e-03  1.212533e+00
graph20          5.460615e-03  1.494980e+00
graph21          4.524182e-03  1.223353e+00
graph22          5.728540e-03  1.115717e+00
graph23          1.244562e-02  1.872486e+00
graph24          6.411671e-03  8.141932e-01
graph25          5.084597e-03  1.518149e+00
graph26          1.188035e-02  1.301838e+00
graph27          2.709485e-03  5.298151e-01
graph28          1.246717e-03  7.543795e-01
graph29          4.184352e-04  2.833904e-01
orbit0           7.196112e-04  5.008243e-01
orbit1           5.195086e-03  7.299689e-01
orbit2           3.212854e-03  1.935517e+00
orbit3           8.025483e-04  5.738668e-01
orbit4           6.069797e-03  9.634460e-01
orbit5           6.402142e-03  1.117161e+00
orbit6           4.219711e-03  1.025759e+00
orbit7           3.405436e-03  1.777867e+00
orbit8           5.377160e-03  1.026797e+00
orbit9           5.637369e-03  8.772291e-01
orbit10          8.145085e-03  1.121465e+00
orbit11          4.599606e-03  8.186456e-01
orbit12          7.512561e-03  8.557638e-01
orbit13          1.776169e-03  5.426469e-01
orbit14          1.418373e-03  3.269674e-01
orbit15          7.031569e-03  9.987438e-01
orbit16          3.967354e-03  1.021056e+00
orbit17          7.774662e-03  1.369328e+00
orbit18          5.321306e-03  2.835820e+00
orbit19          6.279666e-03  1.022961e+00
orbit20          8.878590e-03  1.512309e+00
orbit21          4.548559e-03  1.131072e+00
orbit22          7.397527e-03  1.383930e+00
orbit23          3.414273e-03  1.469790e+00
orbit24          7.100536e-03  9.223250e-01
orbit25          7.303502e-03  9.488002e-01
orbit26          3.885340e-03  6.870355e-01
orbit27          6.825973e-03  1.317563e+00
orbit28          4.764043e-03  9.826343e-01
orbit29          3.993077e-03  9.981622e-01
orbit30          4.197075e-03  9.447532e-01
orbit31          4.641599e-03  1.630806e+00
orbit32          5.753364e-03  9.515467e-01
orbit33          2.961227e-03  9.149357e-01
orbit34          1.297237e-02  1.213141e+00
orbit35          7.375774e-03  1.115734e+00
orbit36          6.160308e-03  1.866235e+00
orbit37          6.762320e-03  1.451389e+00
orbit38          2.357309e-03  1.211302e+00
orbit39          8.404795e-03  1.460398e+00
orbit40          7.807136e-03  1.305684e+00
orbit41          5.623824e-03  9.697918e-01
orbit42          1.909122e-03  7.809176e-01
orbit43          5.223317e-03  8.028364e-01
orbit44          2.006704e-03  6.893105e-01
orbit45          1.004160e-02  1.684822e+00
orbit46          6.230235e-03  1.392938e+00
orbit47          1.331450e-02  1.446334e+00
orbit48          6.177138e-03  1.073670e+00
orbit49          5.993687e-03  1.316360e+00
orbit50          3.259703e-03  1.180117e+00
orbit51          8.526978e-03  1.560312e+00
orbit52          4.031486e-03  8.239678e-01
orbit53          1.109232e-02  1.547159e+00
orbit54          4.293167e-03  9.410887e-01
orbit55          2.437192e-03  1.217602e+00
orbit56          6.895324e-03  1.927752e+00
orbit57          3.559948e-03  9.014820e-01
orbit58          1.541656e-03  7.522269e-01
orbit59          8.157301e-03  1.223036e+00
orbit60          6.478149e-03  8.430884e-01
orbit61          1.512999e-03  5.663976e-01
orbit62          3.373243e-03  1.341943e+00
orbit63          1.557792e-03  7.224597e-01
orbit64          4.403922e-03  8.324515e-01
orbit65          6.812395e-03  9.272335e-01
orbit66          3.768966e-03  7.622023e-01
orbit67          2.375079e-03  4.758231e-01
orbit68          2.216430e-03  5.844302e-01
orbit69          4.632336e-04  2.959701e-01
orbit70          2.366478e-03  6.814556e-01
orbit71          1.476830e-03  3.610211e-01
orbit72          2.100658e-04  1.974207e-01
AP               1.050094e-04  2.159873e-01
bet              4.277296e-03  2.593773e+00
ecc              7.247370e-05  1.049973e-01
eccrad           9.710148e-05  2.541119e-01
close            5.170381e-03  6.160117e-01
constraint       3.842314e-03  1.531511e+00
coreness         4.331842e-03  7.679188e-01
knn              4.829603e-03  1.045762e+00
hubscore         4.877165e-03  7.722648e-01
pagerank         2.589012e-03  3.280396e+00
trans            2.893359e-03  1.332441e+00
evcent           3.028681e-03  6.440623e-01
first            4.457727e-04  2.908836e-01
upto_second      6.660657e-03  8.062144e-01
upto_third       4.302484e-03  7.546728e-01
upto_fourth      3.616963e-03  6.326374e-01
upto_fifth       5.515734e-03  8.410166e-01
upto_sixth       3.234970e-03  8.746825e-01
second           5.242057e-03  8.798424e-01
third            5.584048e-03  1.456148e+00
fourth           5.649090e-03  1.029581e+00
fifth            7.043464e-03  1.132767e+00
sixth            4.365633e-03  1.533954e+00
ratio1           6.028279e-03  1.676014e+00
ratio2           6.125399e-03  1.563324e+00
ratio3           3.605969e-03  1.238407e+00
ratio4           7.973756e-03  2.315693e+00
ratio5           5.087252e-03  3.572840e+00
ratio6           9.900630e-03  1.618552e+00
selfinter        1.934719e-05  1.864201e-01
walktrap_vertex  2.148275e-03  2.268053e+00
bigcom1          5.717403e-05  8.481232e-02
bigcom2          0.000000e+00  4.440892e-18
bigcom3          1.263462e-04  2.940101e-01
bigcom4          7.431473e-04  2.614324e-01
bigcom6         -4.271524e-05  4.194711e-01
bigcom8          6.887406e-04  5.619693e-01
bigcom9          7.087019e-06  2.247494e-01
bigcom11         0.000000e+00  5.551115e-18
bigcom13         1.032170e-04  5.198688e-01
bigcom15         4.220608e-05  3.666735e-01
bigcom16         0.000000e+00  1.665335e-18
bigcom21         0.000000e+00  3.885781e-18
bigcom22         1.436532e-04  2.178343e-01
bigcom24         0.000000e+00  5.551115e-19
bigcom26         1.421710e-04  2.192690e-01
bigcom28         2.872728e-05  1.599624e-01
bigcom30        -3.335076e-05  4.002782e-02
bigcom31         0.000000e+00  8.571429e-03
bigcom32         0.000000e+00  1.110223e-18
bigcom33         0.000000e+00  5.551115e-19
bigcom34         0.000000e+00  1.110223e-18
bigcom36         0.000000e+00  2.775558e-18
bigcom37         0.000000e+00  1.110223e-18
bigcom38         0.000000e+00  5.551115e-19
bigcom39         2.614212e-05  3.907832e-01
bigcom40         1.159113e-04  3.208205e-01
bigcom43        -3.863841e-05  3.727180e-01
bigcom44         2.989855e-05  7.979191e-03
bigcom46        -7.378985e-07  5.261825e-02
bigcom47         0.000000e+00  2.220446e-18
bigcom49         0.000000e+00  4.440892e-18
bigcom50        -5.941771e-06  2.786628e-02
bigcom51         0.000000e+00  0.000000e+00
bigcom52         0.000000e+00  2.220446e-18
bigcom54         0.000000e+00  0.000000e+00
bigcom56         4.556214e-05  4.133577e-01
bigcom62         0.000000e+00  5.551115e-19
bigcom66         0.000000e+00  1.110223e-18
bigcom68        -6.234865e-05  6.437539e-01
bigcom69        -1.364346e-05  2.594446e-01
bigcom71         0.000000e+00  1.110223e-18
bigcom72         0.000000e+00  1.110223e-18
bigcom73         0.000000e+00  3.885781e-18
bigcom74         0.000000e+00  2.220446e-18
bigcom75         0.000000e+00  2.220446e-18
bigcom76        -5.755851e-05  3.191570e-01
bigcom77         0.000000e+00  2.220446e-18
bigcom79         0.000000e+00  1.110223e-18
bigcom80        -2.686492e-05  1.747632e-01
bigcom82         0.000000e+00  1.110223e-18
bigcom83         0.000000e+00  1.665335e-18
bigcom84         0.000000e+00  1.387779e-18
bigcom85         0.000000e+00  1.110223e-18
bigcom87         0.000000e+00  3.330669e-18
bigcom89         0.000000e+00  0.000000e+00
bigcom91         0.000000e+00  2.775558e-18
bigcom92         0.000000e+00  5.273559e-18
bigcom93         0.000000e+00  7.507113e-01
bigcom96         0.000000e+00  0.000000e+00
bigcom97         0.000000e+00  4.996004e-18
bigcom98         0.000000e+00  0.000000e+00
bigcom99         0.000000e+00  0.000000e+00
bigcom101        0.000000e+00  1.387779e-18
bigcom104        0.000000e+00  3.330669e-18
bigcom106        0.000000e+00  5.551115e-19
bigcom109        0.000000e+00  1.110223e-18
bigcom113        0.000000e+00  5.551115e-19
bigcom116        0.000000e+00  6.106227e-18
bigcom120        0.000000e+00  0.000000e+00
bigcom123        0.000000e+00  0.000000e+00
bigcom126        0.000000e+00  0.000000e+00
bigcom127        0.000000e+00  2.220446e-18
bigcom137       -4.026561e-05  3.462144e-01
bigcom139        0.000000e+00  3.885781e-18
bigcom140        0.000000e+00  5.551115e-19
bigcom143        0.000000e+00  0.000000e+00
bigcom145        0.000000e+00  2.220446e-18
bigcom146        2.978146e-06  7.202766e-01
bigcom147        0.000000e+00  3.885781e-18
bigcom149        0.000000e+00  0.000000e+00
bigcom153       -8.709233e-06  1.855036e-01
bigcom154        0.000000e+00  0.000000e+00
bigcom156        0.000000e+00  2.220446e-18
bigcom157        0.000000e+00  6.106227e-18
bigcom158       -2.379339e-05  5.649885e-01
bigcom160        0.000000e+00  1.110223e-18
bigcom161        0.000000e+00  1.665335e-18
bigcom162        0.000000e+00  1.110223e-18
bigcom164        0.000000e+00  0.000000e+00
bigcom166        1.047396e-05  3.884308e-01
bigcom167        2.120476e-05  6.090025e-02
bigcom171        0.000000e+00  8.750000e-03
bigcom173        0.000000e+00  1.665335e-18
bigcom175        0.000000e+00  1.665335e-18
bigcom176        0.000000e+00  0.000000e+00
bigcom177        0.000000e+00  1.110223e-18
bigcom178        0.000000e+00  1.665335e-18
bigcom180        6.712339e-06  6.738013e-01
bigcom181        0.000000e+00  3.885781e-18
bigcom184        0.000000e+00  1.110223e-18
bigcom186        0.000000e+00  0.000000e+00
bigcom187        0.000000e+00  5.551115e-19
bigcom189       -8.256620e-06  4.104145e-01
bigcom194        0.000000e+00  2.220446e-18
bigcom195        0.000000e+00  5.551115e-19
bigcom196        0.000000e+00  1.665335e-18
bigcom204        0.000000e+00  0.000000e+00
bigcom205        0.000000e+00  1.110223e-18
bigcom212       -2.964624e-05  5.677407e-01
bigcom214        0.000000e+00  0.000000e+00
bigcom222       -6.276368e-05  5.559260e-01
bigcom223        0.000000e+00  6.661338e-18
bigcom226        0.000000e+00  1.110223e-18
bigcom227        0.000000e+00  5.551115e-19
bigcom229        0.000000e+00  0.000000e+00
bigcom233        0.000000e+00  0.000000e+00
bigcom236        0.000000e+00  0.000000e+00
bigcom237        0.000000e+00  1.665335e-18
bigcom246        0.000000e+00  5.551115e-18
bigcom248        0.000000e+00  2.775558e-18
bigcom249        5.133617e-06  5.198153e-01
bigcom250        0.000000e+00  3.053113e-18
bigcom254        0.000000e+00  2.220446e-18
bigcom266        0.000000e+00  1.110223e-18
bigcom269        0.000000e+00  0.000000e+00
bigcom272        0.000000e+00  1.665335e-18
bigcom274        6.018416e-05  1.278242e-01
bigcom281        0.000000e+00  1.110223e-18
bigcom291        0.000000e+00  1.665335e-18
bigcom292       -1.779452e-05  6.603537e-01
bigcom295        0.000000e+00  2.220446e-18
bigcom299        0.000000e+00  1.665335e-18
bigcom301        0.000000e+00  3.330669e-18
bigcom306        0.000000e+00  5.551115e-19
bigcom309        0.000000e+00  0.000000e+00
bigcom314        0.000000e+00  0.000000e+00
bigcom321        0.000000e+00  0.000000e+00
bigcom341        0.000000e+00  0.000000e+00
bigcom350        0.000000e+00  1.110223e-18
bigcom353        0.000000e+00  1.110223e-18
bigcom359        0.000000e+00  0.000000e+00
bigcom363        0.000000e+00  1.110223e-18
bigcom365        0.000000e+00  1.110223e-18
bigcom385        0.000000e+00  1.110223e-18
bigcom386        0.000000e+00  5.551115e-19
bigcom408        0.000000e+00  3.330669e-18
bigcom412        0.000000e+00  0.000000e+00
bigcom480        0.000000e+00  0.000000e+00
spin_vertex      1.051225e-03  1.893953e+00
membership_s1    4.857133e-05  1.799211e-01
membership_s3    0.000000e+00  0.000000e+00
membership_s4    5.152874e-04  5.402142e-01
membership_s5    1.993129e-04  2.596552e-01
membership_s6   -2.817411e-05  7.417521e-02
membership_s7   -6.209339e-06  2.399078e-01
membership_s8    0.000000e+00  5.551115e-19
membership_s9    0.000000e+00  1.110223e-18
membership_s11   0.000000e+00  0.000000e+00
membership_s12  -6.911815e-06  4.042949e-01
membership_s14   0.000000e+00  0.000000e+00
membership_s15  -2.247074e-05  1.091163e-01
membership_s16   0.000000e+00  1.665335e-18
membership_s17   0.000000e+00  5.551115e-19
membership_s18   1.742660e-05  7.421776e-02
membership_s20   0.000000e+00  0.000000e+00
membership_s21  -5.517005e-06  5.392190e-01
membership_s22  -3.559460e-05  2.001342e-01
membership_s24   0.000000e+00  4.996004e-18
membership_s25   0.000000e+00  3.330669e-18
membership_s26   0.000000e+00  0.000000e+00
membership_s27   4.762164e-04  4.374886e-01
membership_s28   0.000000e+00  0.000000e+00
membership_s30   2.918003e-04  2.491426e-01
membership_s31   3.913211e-06  1.339547e-01
membership_s32  -5.170451e-05  1.605098e-01
membership_s33   0.000000e+00  0.000000e+00
membership_s36   1.624878e-04  2.153206e-01
membership_s37  -2.023009e-05  8.494891e-02
V1               6.513536e-03  2.658887e+00
V2               2.596497e-03  3.190119e+00
pdi              3.949392e-04  1.884084e-01
adhesion         5.575985e-03  1.873355e+00
cohesion         6.095259e-03  2.244951e+00
inner            3.973509e-03  2.675328e+00
outer            2.422563e-03  3.151020e+00
ioratio          3.784407e-03  2.060803e+00
comsize          3.586026e-03  3.272762e+00
[1] "Dataset: med_C Model GLM, run: 7 of 10 2015-06-17 23:23:52"
[1] "glmnet variable coefficients"
                         [,1]          [,2]
(Intercept)     -3.030954e+00 -1.862791e+00
graph0          -2.086945e-40 -1.076541e-05
graph1          -1.085412e-42 -5.018828e-08
graph2          -1.435454e-40 -7.593502e-06
graph3          -1.911978e-44 -8.132477e-10
graph4          -4.970208e-46 -1.867964e-11
graph5          -5.523008e-42 -2.909641e-07
graph6          -2.255801e-43 -1.083712e-08
graph7          -1.109570e-41 -5.900067e-07
graph8           2.531543e-41  1.704031e-06
graph9          -1.935204e-46 -6.226857e-12
graph10         -2.252662e-47 -9.121338e-13
graph11         -6.786814e-49 -2.611086e-14
graph12         -2.373094e-45 -1.190688e-10
graph13         -3.568439e-45 -1.419860e-10
graph14         -1.451412e-46 -6.547877e-12
graph15          5.029589e-44  4.659071e-09
graph16         -4.391231e-46  2.416883e-11
graph17         -1.373892e-44 -7.037492e-10
graph18         -1.829934e-44  3.316173e-10
graph19         -3.102323e-44 -1.406689e-09
graph20         -4.007271e-43 -2.214611e-08
graph21         -1.263869e-43 -5.647813e-09
graph22         -9.515718e-43 -5.232869e-08
graph23          1.801541e-43  1.222452e-08
graph24         -3.092629e-43 -1.494281e-08
graph25         -3.516209e-42 -1.898410e-07
graph26         -1.282400e-42 -6.399511e-08
graph27         -1.602548e-41 -8.663113e-07
graph28         -9.407146e-42 -4.958578e-07
graph29          5.369317e-41  3.188064e-06
orbit0          -2.086945e-40 -1.076300e-05
orbit1          -1.250065e-42 -5.922714e-08
orbit2           7.924525e-42  5.296810e-07
orbit3          -1.435454e-40 -7.592150e-06
orbit4          -3.052479e-44 -1.318755e-09
orbit5          -3.908394e-44 -1.590883e-09
orbit6          -5.005087e-46 -1.887520e-11
orbit7           3.917656e-42  2.333878e-07
orbit8          -5.523008e-42 -2.909115e-07
orbit9          -6.502296e-43 -3.162250e-08
orbit10         -2.990310e-43 -1.430001e-08
orbit11         -1.937911e-42 -6.233089e-08
orbit12         -1.574425e-41 -8.482269e-07
orbit13          9.489328e-42  7.041913e-07
orbit14          2.531543e-41  1.704584e-06
orbit15         -6.968085e-46 -3.072499e-11
orbit16          5.950222e-46  5.093897e-11
orbit17         -2.509858e-46  2.028985e-13
orbit18         -1.151739e-46 -5.245688e-12
orbit19         -2.542538e-47 -9.793838e-13
orbit20         -5.726749e-47 -2.398634e-12
orbit21          3.704634e-45  2.675609e-10
orbit22         -6.787531e-49 -2.610151e-14
orbit23          1.280624e-42  7.487515e-08
orbit24         -3.074630e-45 -1.480423e-10
orbit25         -5.907052e-45 -3.086090e-10
orbit26         -1.799115e-44 -8.430577e-10
orbit27         -1.428093e-44 -5.859480e-10
orbit28         -3.206808e-44 -1.508238e-09
orbit29         -3.248664e-45 -8.488935e-11
orbit30         -1.192591e-43 -6.208278e-09
orbit31         -1.153753e-46 -3.307010e-12
orbit32         -3.674793e-46 -1.824861e-11
orbit33          6.969802e-43  4.576563e-08
orbit34          5.029589e-44  4.661924e-09
orbit35         -7.067879e-45 -2.260635e-10
orbit36          2.410970e-44  1.715275e-09
orbit37         -6.011612e-46  3.175830e-11
orbit38         -3.046047e-45  1.459494e-09
orbit39         -3.368082e-44 -1.637255e-09
orbit40         -2.177388e-44 -1.142186e-09
orbit41          9.110871e-44  6.084770e-09
orbit42          1.525641e-42  1.044202e-07
orbit43         -1.892115e-44  3.043448e-10
orbit44          7.473565e-42  5.393766e-07
orbit45         -9.406526e-44 -4.386357e-09
orbit46         -1.302348e-43 -6.655323e-09
orbit47         -9.053266e-43 -4.728434e-08
orbit48          8.578097e-44  5.935855e-09
orbit49         -4.247194e-43 -2.348731e-08
orbit50         -3.979569e-42 -2.150298e-07
orbit51         -6.490163e-44 -7.217008e-10
orbit52         -5.804513e-43 -2.917509e-08
orbit53         -1.114885e-42 -5.543681e-08
orbit54         -9.771173e-43 -5.378738e-08
orbit55          4.054655e-41  2.399341e-06
orbit56         -1.149620e-42 -6.104475e-08
orbit57          5.713971e-43  3.474087e-08
orbit58          7.719702e-42  4.811471e-07
orbit59         -6.043353e-43 -3.098974e-08
orbit60          5.730091e-43  4.328641e-08
orbit61          1.069824e-41  7.082589e-07
orbit62         -6.533406e-42 -3.471357e-07
orbit63         -1.534820e-41 -8.439714e-07
orbit64         -6.830672e-42 -3.672227e-07
orbit65         -6.313210e-42 -3.392321e-07
orbit66         -1.069221e-42 -4.653337e-08
orbit67          2.975431e-41  1.766283e-06
orbit68         -1.652575e-41 -8.915200e-07
orbit69         -1.901416e-40 -1.055857e-05
orbit70         -2.131011e-41 -1.159085e-06
orbit71          1.859095e-41  1.144717e-06
orbit72          5.369317e-41  3.188092e-06
AP               6.862234e-39  3.898263e-04
bet             -2.129073e-43 -1.202339e-08
ecc              7.378875e-39  4.103838e-04
eccrad           4.427325e-38  2.462249e-03
close           -1.219619e-37 -6.390539e-03
constraint       5.248782e-38  2.847788e-03
coreness        -3.562381e-40 -1.783415e-05
knn             -4.135532e-43  6.279134e-08
hubscore        -9.432474e-38 -4.267235e-03
pagerank        -6.788279e-37 -3.907221e-02
trans           -5.292710e-38 -3.006887e-03
evcent          -9.333707e-38 -4.211672e-03
first           -2.086945e-40 -1.076027e-05
upto_second     -8.941255e-43 -3.809226e-08
upto_third      -1.676687e-42 -9.025013e-08
upto_fourth     -4.640415e-42 -2.425804e-07
upto_fifth      -8.541566e-41 -4.587168e-06
upto_sixth      -1.472877e-39 -8.137665e-05
second          -8.862759e-43 -3.763233e-08
third           -2.980865e-42 -1.641269e-07
fourth           2.152982e-42  1.163485e-07
fifth            4.830434e-42  2.517112e-07
sixth            8.515372e-41  4.545841e-06
ratio1           7.513921e-42  5.061098e-07
ratio2           6.222472e-41  2.760605e-06
ratio3           2.147365e-39  1.154163e-04
ratio4           1.338452e-38  5.717984e-04
ratio5           1.265089e-37  7.502234e-03
ratio6           6.948775e-40  3.786138e-05
selfinter        3.826689e-40  2.419184e-05
walktrap_vertex -2.021227e-38 -1.149818e-03
bigcom1         -1.907476e-39 -1.144043e-04
bigcom2         -4.655248e-38 -2.684154e-03
bigcom3          5.247108e-39  3.000385e-04
bigcom4         -2.624677e-39 -1.485380e-04
bigcom6          1.556772e-37  8.930205e-03
bigcom8          2.293459e-38  1.330652e-03
bigcom9          4.553291e-38  2.603723e-03
bigcom11        -4.665390e-38 -2.692466e-03
bigcom13         1.091964e-37  6.258738e-03
bigcom15         3.776147e-38  2.166122e-03
bigcom16        -4.658286e-38 -2.686868e-03
bigcom21        -4.685808e-38 -2.688353e-03
bigcom22        -1.421528e-38 -8.008637e-04
bigcom24        -4.655248e-38 -2.689618e-03
bigcom26        -1.056551e-38 -6.098018e-04
bigcom28        -1.742514e-38 -9.876500e-04
bigcom30        -3.213219e-38 -1.845791e-03
bigcom31        -4.654236e-38 -2.687678e-03
bigcom32        -4.657273e-38 -2.686317e-03
bigcom33        -4.653225e-38 -2.680610e-03
bigcom34        -4.652214e-38 -2.684632e-03
bigcom36        -4.654236e-38 -2.691616e-03
bigcom37        -4.653225e-38 -2.673016e-03
bigcom38        -4.654236e-38 -2.697522e-03
bigcom39         6.006225e-38  3.446546e-03
bigcom40         2.960652e-39  1.752101e-04
bigcom43         1.219971e-37  6.997907e-03
bigcom44         1.109208e-38  6.411505e-04
bigcom46         5.461669e-38  3.128617e-03
bigcom47        -4.657273e-38 -2.683941e-03
bigcom49        -4.657273e-38 -2.681058e-03
bigcom50         4.587377e-37  2.634770e-02
bigcom51        -4.653225e-38 -2.694397e-03
bigcom52        -4.654236e-38 -2.682098e-03
bigcom54        -4.652214e-38 -2.698510e-03
bigcom56         1.091964e-37  6.270938e-03
bigcom62        -4.653225e-38 -2.687694e-03
bigcom66        -4.652214e-38 -2.684819e-03
bigcom68         4.587377e-37  2.634413e-02
bigcom69         1.219971e-37  6.989396e-03
bigcom71        -4.652214e-38 -2.696826e-03
bigcom72        -4.652214e-38 -2.691294e-03
bigcom73        -4.667424e-38 -2.688799e-03
bigcom74        -4.660314e-38 -2.683824e-03
bigcom75        -4.654236e-38 -2.686915e-03
bigcom76         1.556772e-37  8.931823e-03
bigcom77        -4.658286e-38 -2.678240e-03
bigcom79        -4.653225e-38 -2.690058e-03
bigcom80         1.556772e-37  8.922237e-03
bigcom82        -4.653225e-38 -2.670436e-03
bigcom83        -4.653225e-38 -2.703955e-03
bigcom84        -4.657273e-38 -2.683071e-03
bigcom85        -4.653225e-38 -2.684405e-03
bigcom87        -4.657273e-38 -2.684451e-03
bigcom89         0.000000e+00  0.000000e+00
bigcom91        -4.659300e-38 -2.675500e-03
bigcom92        -4.669460e-38 -2.692487e-03
bigcom93         9.637983e-37  5.535312e-02
bigcom96        -4.654236e-38 -2.682528e-03
bigcom97        -4.657273e-38 -2.679257e-03
bigcom98        -4.652214e-38 -2.681262e-03
bigcom99         0.000000e+00  0.000000e+00
bigcom101       -4.663358e-38 -2.681326e-03
bigcom104       -4.653225e-38 -2.676155e-03
bigcom106       -4.653225e-38 -2.696160e-03
bigcom109       -4.653225e-38 -2.688996e-03
bigcom113       -4.653225e-38 -2.692217e-03
bigcom116       -4.683758e-38 -2.694266e-03
bigcom120       -4.653225e-38 -2.715967e-03
bigcom123       -4.652214e-38 -2.667882e-03
bigcom126       -4.653225e-38 -2.699729e-03
bigcom127       -4.654236e-38 -2.674629e-03
bigcom137        1.219971e-37  7.000160e-03
bigcom139       -4.654236e-38 -2.679464e-03
bigcom140       -4.654236e-38 -2.691722e-03
bigcom143        0.000000e+00  0.000000e+00
bigcom145       -4.654236e-38 -2.670968e-03
bigcom146        2.903775e-37  1.667371e-02
bigcom147       -4.664374e-38 -2.681160e-03
bigcom149       -4.655248e-38 -2.682808e-03
bigcom153        9.793701e-38  5.611404e-03
bigcom154       -4.652214e-38 -2.694811e-03
bigcom156       -4.656260e-38 -2.693955e-03
bigcom157       -4.662343e-38 -2.680883e-03
bigcom158        4.587377e-37  2.632368e-02
bigcom160       -4.652214e-38 -2.680314e-03
bigcom161       -4.654236e-38 -2.691910e-03
bigcom162       -4.652214e-38 -2.666215e-03
bigcom164       -4.652214e-38 -2.675428e-03
bigcom166        1.556772e-37  8.933258e-03
bigcom167        4.542386e-38  2.605430e-03
bigcom171       -4.660314e-38 -2.680675e-03
bigcom173       -4.652214e-38 -2.686974e-03
bigcom175       -4.653225e-38 -2.677703e-03
bigcom176       -4.652214e-38 -2.692902e-03
bigcom177       -4.653225e-38 -2.685273e-03
bigcom178       -4.653225e-38 -2.670164e-03
bigcom180        4.587377e-37  2.635145e-02
bigcom181       -4.661328e-38 -2.687198e-03
bigcom184       -4.652214e-38 -2.682718e-03
bigcom186       -4.653225e-38 -2.683445e-03
bigcom187       -4.653225e-38 -2.676829e-03
bigcom189        1.219971e-37  6.980413e-03
bigcom194       -4.653225e-38 -2.682930e-03
bigcom195       -4.652214e-38 -2.689017e-03
bigcom196       -4.654236e-38 -2.682646e-03
bigcom204        0.000000e+00  0.000000e+00
bigcom205       -4.653225e-38 -2.681737e-03
bigcom212        4.587377e-37  2.634676e-02
bigcom214       -4.652214e-38 -2.694760e-03
bigcom222        4.587377e-37  2.633528e-02
bigcom223       -4.657273e-38 -2.687691e-03
bigcom226       -4.653225e-38 -2.690742e-03
bigcom227       -4.654236e-38 -2.687166e-03
bigcom229       -4.652214e-38 -2.689929e-03
bigcom233       -4.654236e-38 -2.697508e-03
bigcom236        0.000000e+00  0.000000e+00
bigcom237       -4.655248e-38 -2.684744e-03
bigcom246       -4.658286e-38 -2.675714e-03
bigcom248       -4.659300e-38 -2.685042e-03
bigcom249        2.061924e-37  1.184229e-02
bigcom250       -4.664374e-38 -2.695087e-03
bigcom254       -4.653225e-38 -2.673282e-03
bigcom266       -4.654236e-38 -2.687770e-03
bigcom269        0.000000e+00  0.000000e+00
bigcom272       -4.652214e-38 -2.692646e-03
bigcom274       -6.141344e-39 -3.494792e-04
bigcom281       -4.656260e-38 -2.708883e-03
bigcom291       -4.656260e-38 -2.684008e-03
bigcom292        4.587377e-37  2.634453e-02
bigcom295       -4.656260e-38 -2.689931e-03
bigcom299       -4.653225e-38 -2.684818e-03
bigcom301       -4.657273e-38 -2.683166e-03
bigcom306       -4.652214e-38 -2.696048e-03
bigcom309        0.000000e+00  0.000000e+00
bigcom314       -4.655248e-38 -2.683813e-03
bigcom321        0.000000e+00  0.000000e+00
bigcom341       -4.653225e-38 -2.692965e-03
bigcom350       -4.654236e-38 -2.683949e-03
bigcom353       -4.652214e-38 -2.678416e-03
bigcom359       -4.653225e-38 -2.681193e-03
bigcom363       -4.652214e-38 -2.673618e-03
bigcom365       -4.654236e-38 -2.688005e-03
bigcom385       -4.653225e-38 -2.686561e-03
bigcom386       -4.653225e-38 -2.689643e-03
bigcom408       -4.653225e-38 -2.668473e-03
bigcom412       -4.652214e-38 -2.672058e-03
bigcom480       -4.652214e-38 -2.682389e-03
spin_vertex     -8.571199e-39 -4.938086e-04
membership_s1   -9.273735e-39 -5.411970e-04
membership_s3   -4.652214e-38 -2.773717e-03
membership_s4    3.378305e-39  2.003239e-04
membership_s5    1.026214e-38  5.969573e-04
membership_s6   -2.043646e-38 -1.175289e-03
membership_s7   -1.336894e-38 -7.706682e-04
membership_s8   -4.653225e-38 -2.672956e-03
membership_s9   -4.652214e-38 -2.684659e-03
membership_s11  -4.653225e-38 -2.707512e-03
membership_s12   1.556772e-37  8.936764e-03
membership_s14  -4.655248e-38 -2.695391e-03
membership_s15   1.189740e-38  6.808918e-04
membership_s16  -4.654236e-38 -2.674572e-03
membership_s17  -4.652214e-38 -2.697436e-03
membership_s18  -2.207198e-38 -1.270571e-03
membership_s20  -4.652214e-38 -2.675690e-03
membership_s21   1.227983e-37  7.037816e-03
membership_s22   1.221565e-37  6.993739e-03
membership_s24  -4.665390e-38 -2.682710e-03
membership_s25  -4.665390e-38 -2.684259e-03
membership_s26   0.000000e+00  0.000000e+00
membership_s27   2.150052e-38  1.231394e-03
membership_s28  -4.654236e-38 -2.688571e-03
membership_s30  -3.741721e-39 -2.082970e-04
membership_s31  -1.859312e-40 -2.041372e-05
membership_s32  -3.351293e-38 -1.919758e-03
membership_s33  -4.652214e-38 -2.704319e-03
membership_s36   6.267447e-39  3.540745e-04
membership_s37  -4.447679e-39 -2.610695e-04
V1               1.993404e-39  6.453537e-05
V2              -3.493654e-38 -2.057956e-03
pdi              4.461706e-36  2.318283e-01
adhesion         5.712633e-42  3.235267e-07
cohesion        -1.153425e-41 -6.533020e-07
inner           -1.052227e-42 -5.908097e-08
outer            1.979606e-44  4.671992e-09
ioratio          6.228340e-38  3.515785e-03
comsize         -1.498541e-41 -8.628369e-07
[1] "Dataset: med_C Model GBM, run: 8 of 10 2015-06-17 23:23:52"
Iter   TrainDeviance   ValidDeviance   StepSize   Improve
     1        0.3666            -nan     0.0100   -0.0000
     2        0.3654            -nan     0.0100    0.0001
     3        0.3639            -nan     0.0100   -0.0001
     4        0.3628            -nan     0.0100   -0.0000
     5        0.3617            -nan     0.0100    0.0001
     6        0.3602            -nan     0.0100   -0.0001
     7        0.3589            -nan     0.0100   -0.0000
     8        0.3573            -nan     0.0100    0.0000
     9        0.3562            -nan     0.0100    0.0000
    10        0.3547            -nan     0.0100   -0.0000
    20        0.3439            -nan     0.0100   -0.0001
    40        0.3261            -nan     0.0100   -0.0001
    60        0.3108            -nan     0.0100   -0.0000
    80        0.2971            -nan     0.0100   -0.0000
   100        0.2847            -nan     0.0100    0.0000
   120        0.2733            -nan     0.0100   -0.0001
   140        0.2626            -nan     0.0100   -0.0001
   160        0.2529            -nan     0.0100   -0.0001
   180        0.2440            -nan     0.0100   -0.0000
   200        0.2354            -nan     0.0100    0.0000
   220        0.2275            -nan     0.0100   -0.0000
   240        0.2197            -nan     0.0100   -0.0001
   260        0.2129            -nan     0.0100   -0.0000
   265        0.2111            -nan     0.0100   -0.0000

[1] "GBM variable coefficients"
                            var    rel.inf
ratio5                   ratio5 3.40987021
comsize                 comsize 3.36601558
bet                         bet 2.67571849
pagerank               pagerank 2.49946639
orbit18                 orbit18 2.38103683
outer                     outer 2.24490691
V1                           V1 2.06931176
walktrap_vertex walktrap_vertex 1.91598725
V2                           V2 1.90542362
orbit2                   orbit2 1.63323606
ioratio                 ioratio 1.62376912
spin_vertex         spin_vertex 1.57832500
orbit36                 orbit36 1.51274942
trans                     trans 1.50197168
graph23                 graph23 1.34927156
ratio6                   ratio6 1.28129522
inner                     inner 1.25792254
knn                         knn 1.15037587
graph10                 graph10 1.14976492
orbit46                 orbit46 1.08208615
orbit45                 orbit45 1.07827323
cohesion               cohesion 1.03906290
adhesion               adhesion 1.02720568
orbit51                 orbit51 1.01666381
orbit56                 orbit56 0.99508112
ratio1                   ratio1 0.98882907
constraint           constraint 0.98780573
orbit21                 orbit21 0.97444993
ratio2                   ratio2 0.96690239
orbit41                 orbit41 0.94206872
orbit27                 orbit27 0.91539763
graph6                   graph6 0.88905568
graph12                 graph12 0.83383584
orbit37                 orbit37 0.83248524
upto_sixth           upto_sixth 0.82800233
ratio4                   ratio4 0.82622822
graph25                 graph25 0.82564359
orbit7                   orbit7 0.82563406
orbit31                 orbit31 0.81271714
orbit19                 orbit19 0.80378880
graph11                 graph11 0.80087914
graph18                 graph18 0.77723039
graph9                   graph9 0.77133365
orbit28                 orbit28 0.77112336
orbit30                 orbit30 0.75937736
membership_s21   membership_s21 0.75642262
orbit47                 orbit47 0.75304477
graph5                   graph5 0.73896390
orbit38                 orbit38 0.73406733
orbit29                 orbit29 0.73252899
graph15                 graph15 0.73193259
graph16                 graph16 0.72506059
orbit53                 orbit53 0.72441468
graph4                   graph4 0.71728042
orbit16                 orbit16 0.70012048
graph26                 graph26 0.69597050
graph13                 graph13 0.69488561
graph19                 graph19 0.68256770
orbit33                 orbit33 0.67886560
sixth                     sixth 0.66684840
graph1                   graph1 0.63221452
orbit52                 orbit52 0.62853159
orbit48                 orbit48 0.62676676
orbit25                 orbit25 0.62542091
orbit24                 orbit24 0.62353706
graph22                 graph22 0.61984542
orbit20                 orbit20 0.61750446
orbit39                 orbit39 0.60659417
close                     close 0.60587914
orbit40                 orbit40 0.59942461
orbit5                   orbit5 0.58729658
orbit62                 orbit62 0.58569657
bigcom153             bigcom153 0.55256200
orbit35                 orbit35 0.54722570
orbit66                 orbit66 0.52819094
fourth                   fourth 0.52275556
orbit32                 orbit32 0.52097664
orbit57                 orbit57 0.51820147
orbit55                 orbit55 0.51694381
graph7                   graph7 0.49413213
orbit50                 orbit50 0.49278806
orbit44                 orbit44 0.48864713
orbit63                 orbit63 0.48244994
orbit15                 orbit15 0.48040577
bigcom8                 bigcom8 0.47688462
graph14                 graph14 0.47188764
graph17                 graph17 0.45895029
third                     third 0.44903669
graph20                 graph20 0.42639004
orbit59                 orbit59 0.41268508
orbit58                 orbit58 0.40773757
orbit64                 orbit64 0.40197474
upto_second         upto_second 0.39747432
graph21                 graph21 0.39175309
upto_fifth           upto_fifth 0.38756377
orbit23                 orbit23 0.37153091
orbit60                 orbit60 0.36906144
orbit11                 orbit11 0.36461706
orbit49                 orbit49 0.34686206
orbit17                 orbit17 0.34453311
bigcom56               bigcom56 0.33568353
orbit26                 orbit26 0.32750550
membership_s27   membership_s27 0.31534305
coreness               coreness 0.31383197
ratio3                   ratio3 0.30295076
orbit9                   orbit9 0.30200329
hubscore               hubscore 0.29832791
orbit13                 orbit13 0.29498062
graph8                   graph8 0.29287481
graph28                 graph28 0.29118915
graph2                   graph2 0.28800282
orbit42                 orbit42 0.27617595
orbit67                 orbit67 0.26577731
orbit65                 orbit65 0.25913950
orbit4                   orbit4 0.25631500
orbit54                 orbit54 0.23619551
orbit43                 orbit43 0.22466322
second                   second 0.21755616
graph3                   graph3 0.21246911
orbit12                 orbit12 0.20458637
membership_s22   membership_s22 0.20154259
orbit69                 orbit69 0.19811189
orbit10                 orbit10 0.19742280
graph24                 graph24 0.19727684
upto_third           upto_third 0.19253915
fifth                     fifth 0.17699713
upto_fourth         upto_fourth 0.17073264
bigcom3                 bigcom3 0.16165150
membership_s30   membership_s30 0.15436477
evcent                   evcent 0.14786102
selfinter             selfinter 0.14663404
orbit6                   orbit6 0.14561862
orbit70                 orbit70 0.14505733
graph27                 graph27 0.13166338
graph29                 graph29 0.12194883
graph0                   graph0 0.11170787
orbit1                   orbit1 0.11012246
ecc                         ecc 0.10385032
bigcom4                 bigcom4 0.10277872
orbit61                 orbit61 0.09675876
bigcom9                 bigcom9 0.09437131
membership_s7     membership_s7 0.09082968
orbit68                 orbit68 0.08982908
membership_s1     membership_s1 0.08511962
orbit22                 orbit22 0.08171609
bigcom22               bigcom22 0.07314946
membership_s36   membership_s36 0.07164958
bigcom1                 bigcom1 0.05516208
AP                           AP 0.04597528
orbit71                 orbit71 0.03979674
membership_s32   membership_s32 0.03377768
bigcom40               bigcom40 0.03186196
membership_s31   membership_s31 0.03170314
membership_s5     membership_s5 0.02178217
membership_s4     membership_s4 0.01603531
bigcom28               bigcom28 0.01354146
orbit0                   orbit0 0.00000000
orbit3                   orbit3 0.00000000
orbit8                   orbit8 0.00000000
orbit14                 orbit14 0.00000000
orbit34                 orbit34 0.00000000
orbit72                 orbit72 0.00000000
eccrad                   eccrad 0.00000000
first                     first 0.00000000
bigcom2                 bigcom2 0.00000000
bigcom6                 bigcom6 0.00000000
bigcom11               bigcom11 0.00000000
bigcom13               bigcom13 0.00000000
bigcom15               bigcom15 0.00000000
bigcom16               bigcom16 0.00000000
bigcom21               bigcom21 0.00000000
bigcom24               bigcom24 0.00000000
bigcom26               bigcom26 0.00000000
bigcom30               bigcom30 0.00000000
bigcom31               bigcom31 0.00000000
bigcom32               bigcom32 0.00000000
bigcom33               bigcom33 0.00000000
bigcom34               bigcom34 0.00000000
bigcom36               bigcom36 0.00000000
bigcom37               bigcom37 0.00000000
bigcom38               bigcom38 0.00000000
bigcom39               bigcom39 0.00000000
bigcom43               bigcom43 0.00000000
bigcom44               bigcom44 0.00000000
bigcom46               bigcom46 0.00000000
bigcom47               bigcom47 0.00000000
bigcom49               bigcom49 0.00000000
bigcom50               bigcom50 0.00000000
bigcom51               bigcom51 0.00000000
bigcom52               bigcom52 0.00000000
bigcom54               bigcom54 0.00000000
bigcom62               bigcom62 0.00000000
bigcom66               bigcom66 0.00000000
bigcom68               bigcom68 0.00000000
bigcom69               bigcom69 0.00000000
bigcom71               bigcom71 0.00000000
bigcom72               bigcom72 0.00000000
bigcom73               bigcom73 0.00000000
bigcom74               bigcom74 0.00000000
bigcom75               bigcom75 0.00000000
bigcom76               bigcom76 0.00000000
bigcom77               bigcom77 0.00000000
bigcom79               bigcom79 0.00000000
bigcom80               bigcom80 0.00000000
bigcom82               bigcom82 0.00000000
bigcom83               bigcom83 0.00000000
bigcom84               bigcom84 0.00000000
bigcom85               bigcom85 0.00000000
bigcom87               bigcom87 0.00000000
bigcom89               bigcom89 0.00000000
bigcom91               bigcom91 0.00000000
bigcom92               bigcom92 0.00000000
bigcom93               bigcom93 0.00000000
bigcom96               bigcom96 0.00000000
bigcom97               bigcom97 0.00000000
bigcom98               bigcom98 0.00000000
bigcom99               bigcom99 0.00000000
bigcom101             bigcom101 0.00000000
bigcom104             bigcom104 0.00000000
bigcom106             bigcom106 0.00000000
bigcom109             bigcom109 0.00000000
bigcom113             bigcom113 0.00000000
bigcom116             bigcom116 0.00000000
bigcom120             bigcom120 0.00000000
bigcom123             bigcom123 0.00000000
bigcom126             bigcom126 0.00000000
bigcom127             bigcom127 0.00000000
bigcom137             bigcom137 0.00000000
bigcom139             bigcom139 0.00000000
bigcom140             bigcom140 0.00000000
bigcom143             bigcom143 0.00000000
bigcom145             bigcom145 0.00000000
bigcom146             bigcom146 0.00000000
bigcom147             bigcom147 0.00000000
bigcom149             bigcom149 0.00000000
bigcom154             bigcom154 0.00000000
bigcom156             bigcom156 0.00000000
bigcom157             bigcom157 0.00000000
bigcom158             bigcom158 0.00000000
bigcom160             bigcom160 0.00000000
bigcom161             bigcom161 0.00000000
bigcom162             bigcom162 0.00000000
bigcom164             bigcom164 0.00000000
bigcom166             bigcom166 0.00000000
bigcom167             bigcom167 0.00000000
bigcom171             bigcom171 0.00000000
bigcom173             bigcom173 0.00000000
bigcom175             bigcom175 0.00000000
bigcom176             bigcom176 0.00000000
bigcom177             bigcom177 0.00000000
bigcom178             bigcom178 0.00000000
bigcom180             bigcom180 0.00000000
bigcom181             bigcom181 0.00000000
bigcom184             bigcom184 0.00000000
bigcom186             bigcom186 0.00000000
bigcom187             bigcom187 0.00000000
bigcom189             bigcom189 0.00000000
bigcom194             bigcom194 0.00000000
bigcom195             bigcom195 0.00000000
bigcom196             bigcom196 0.00000000
bigcom204             bigcom204 0.00000000
bigcom205             bigcom205 0.00000000
bigcom212             bigcom212 0.00000000
bigcom214             bigcom214 0.00000000
bigcom222             bigcom222 0.00000000
bigcom223             bigcom223 0.00000000
bigcom226             bigcom226 0.00000000
bigcom227             bigcom227 0.00000000
bigcom229             bigcom229 0.00000000
bigcom233             bigcom233 0.00000000
bigcom236             bigcom236 0.00000000
bigcom237             bigcom237 0.00000000
bigcom246             bigcom246 0.00000000
bigcom248             bigcom248 0.00000000
bigcom249             bigcom249 0.00000000
bigcom250             bigcom250 0.00000000
bigcom254             bigcom254 0.00000000
bigcom266             bigcom266 0.00000000
bigcom269             bigcom269 0.00000000
bigcom272             bigcom272 0.00000000
bigcom274             bigcom274 0.00000000
bigcom281             bigcom281 0.00000000
bigcom291             bigcom291 0.00000000
bigcom292             bigcom292 0.00000000
bigcom295             bigcom295 0.00000000
bigcom299             bigcom299 0.00000000
bigcom301             bigcom301 0.00000000
bigcom306             bigcom306 0.00000000
bigcom309             bigcom309 0.00000000
bigcom314             bigcom314 0.00000000
bigcom321             bigcom321 0.00000000
bigcom341             bigcom341 0.00000000
bigcom350             bigcom350 0.00000000
bigcom353             bigcom353 0.00000000
bigcom359             bigcom359 0.00000000
bigcom363             bigcom363 0.00000000
bigcom365             bigcom365 0.00000000
bigcom385             bigcom385 0.00000000
bigcom386             bigcom386 0.00000000
bigcom408             bigcom408 0.00000000
bigcom412             bigcom412 0.00000000
bigcom480             bigcom480 0.00000000
membership_s3     membership_s3 0.00000000
membership_s6     membership_s6 0.00000000
membership_s8     membership_s8 0.00000000
membership_s9     membership_s9 0.00000000
membership_s11   membership_s11 0.00000000
membership_s12   membership_s12 0.00000000
membership_s14   membership_s14 0.00000000
membership_s15   membership_s15 0.00000000
membership_s16   membership_s16 0.00000000
membership_s17   membership_s17 0.00000000
membership_s18   membership_s18 0.00000000
membership_s20   membership_s20 0.00000000
membership_s24   membership_s24 0.00000000
membership_s25   membership_s25 0.00000000
membership_s26   membership_s26 0.00000000
membership_s28   membership_s28 0.00000000
membership_s33   membership_s33 0.00000000
membership_s37   membership_s37 0.00000000
pdi                         pdi 0.00000000
[1] "Dataset: med_C Model RF, run: 8 of 10 2015-06-17 23:25:27"
     |      Out-of-bag   |
Tree |      MSE  %Var(y) |
   1 |  0.08892   206.24 |
   2 |  0.08632   200.22 |
   3 |  0.07904   183.33 |
   4 |  0.07775   180.35 |
   5 |  0.07583   175.90 |
   6 |  0.07279   168.84 |
   7 |  0.06789   157.47 |
   8 |  0.06592   152.90 |
   9 |  0.06371   147.78 |
  10 |  0.06165   143.00 |
  11 |  0.05989   138.91 |
  12 |  0.05853   135.77 |
  13 |  0.05794   134.38 |
  14 |  0.05679   131.73 |
  15 |  0.05618   130.31 |
  16 |  0.05578   129.39 |
  17 |  0.05524   128.12 |
  18 |  0.05458   126.59 |
  19 |  0.05423   125.77 |
  20 |  0.05397   125.19 |
  21 |  0.05354   124.17 |
  22 |  0.05316   123.30 |
  23 |  0.05286   122.61 |
  24 |  0.05256   121.91 |
  25 |  0.05223   121.16 |
  26 |  0.05199   120.59 |
  27 |  0.05184   120.25 |
  28 |   0.0516   119.68 |
  29 |  0.05154   119.56 |
  30 |  0.05136   119.13 |
  31 |  0.05118   118.71 |
  32 |  0.05094   118.14 |
  33 |  0.05071   117.63 |
  34 |  0.05054   117.23 |
  35 |  0.05024   116.54 |
  36 |  0.05003   116.05 |
  37 |  0.04997   115.90 |
  38 |  0.04984   115.60 |
  39 |  0.04975   115.39 |
  40 |   0.0495   114.81 |
  41 |  0.04945   114.70 |
  42 |  0.04941   114.60 |
  43 |  0.04923   114.20 |
  44 |  0.04921   114.15 |
  45 |  0.04917   114.04 |
  46 |  0.04903   113.72 |
  47 |  0.04901   113.67 |
  48 |   0.0489   113.43 |
  49 |  0.04887   113.35 |
  50 |  0.04887   113.35 |
  51 |  0.04886   113.32 |
  52 |  0.04876   113.09 |
  53 |   0.0487   112.96 |
  54 |  0.04863   112.81 |
  55 |  0.04856   112.64 |
  56 |  0.04858   112.68 |
  57 |  0.04834   112.13 |
  58 |   0.0482   111.80 |
  59 |  0.04815   111.68 |
  60 |  0.04811   111.60 |
  61 |  0.04809   111.54 |
  62 |  0.04809   111.54 |
  63 |   0.0481   111.57 |
  64 |  0.04807   111.49 |
  65 |    0.048   111.34 |
  66 |  0.04796   111.24 |
  67 |  0.04794   111.20 |
  68 |  0.04794   111.19 |
  69 |  0.04786   111.01 |
  70 |  0.04781   110.89 |
  71 |  0.04772   110.68 |
  72 |   0.0477   110.63 |
  73 |  0.04763   110.47 |
  74 |   0.0476   110.42 |
  75 |  0.04758   110.36 |
  76 |  0.04751   110.21 |
  77 |  0.04747   110.10 |
  78 |  0.04744   110.05 |
  79 |  0.04742   109.99 |
  80 |   0.0474   109.94 |
  81 |  0.04738   109.89 |
  82 |   0.0474   109.93 |
  83 |  0.04736   109.86 |
  84 |  0.04738   109.90 |
  85 |  0.04738   109.90 |
  86 |  0.04735   109.82 |
  87 |  0.04738   109.89 |
  88 |  0.04737   109.87 |
  89 |  0.04734   109.80 |
  90 |  0.04738   109.90 |
  91 |  0.04729   109.70 |
  92 |  0.04729   109.70 |
  93 |  0.04725   109.60 |
  94 |  0.04723   109.54 |
  95 |  0.04717   109.40 |
  96 |  0.04714   109.35 |
  97 |  0.04717   109.40 |
  98 |  0.04718   109.43 |
  99 |  0.04715   109.37 |
 100 |  0.04718   109.42 |
[1] "Random Forest variable coefficients"
                      %IncMSE IncNodePurity
graph5           3.188270e-03  9.325046e-01
graph6           7.231187e-03  1.274527e+00
graph7           5.417062e-03  9.061262e-01
graph8           1.935953e-03  3.875579e-01
graph9           3.789253e-03  7.868186e-01
graph10          7.348887e-03  1.551234e+00
graph11          5.266618e-03  1.274002e+00
graph12          4.341226e-03  6.473459e-01
graph13          4.789034e-03  8.353403e-01
graph14          4.892327e-03  8.796168e-01
graph15          9.655603e-03  1.437167e+00
graph16          7.947746e-03  1.589451e+00
graph17          7.013962e-03  9.926775e-01
graph18          3.759446e-03  7.887013e-01
graph19          6.780057e-03  1.168359e+00
graph20          4.450934e-03  1.322949e+00
graph21          5.870136e-03  1.071829e+00
graph22          3.708770e-03  8.506740e-01
graph23          8.946569e-03  1.728984e+00
graph24          5.554099e-03  7.648425e-01
graph25          6.417572e-03  9.638452e-01
graph26          7.765445e-03  1.258674e+00
graph27          3.311706e-03  3.634077e-01
graph28          3.225075e-03  5.499978e-01
graph29          6.411570e-05  1.269539e-01
orbit0           4.217825e-04  3.087746e-01
orbit1           6.905720e-03  9.598989e-01
orbit2           3.541454e-03  1.689364e+00
orbit3           1.601248e-03  6.085698e-01
orbit4           4.373644e-03  7.422419e-01
orbit5           6.395164e-03  9.176315e-01
orbit6           7.354679e-03  1.304882e+00
orbit7           2.560530e-03  1.614753e+00
orbit8           3.569816e-03  1.177082e+00
orbit9           2.661627e-03  7.738240e-01
orbit10          7.178569e-03  9.927541e-01
orbit11          3.008466e-03  8.050729e-01
orbit12          5.407046e-03  8.756054e-01
orbit13          2.376075e-03  6.565636e-01
orbit14          1.296359e-03  2.371056e-01
orbit15          3.680715e-03  6.923815e-01
orbit16          3.570053e-03  9.750704e-01
orbit17          5.950830e-03  1.190372e+00
orbit18          5.196602e-03  3.305874e+00
orbit19          3.651921e-03  9.625215e-01
orbit20          5.033279e-03  1.284395e+00
orbit21          5.156022e-03  1.410327e+00
orbit22          8.521517e-03  1.399594e+00
orbit23          2.831652e-03  1.557016e+00
orbit24          1.159680e-02  1.405707e+00
orbit25          5.364227e-03  1.031523e+00
orbit26          5.636337e-03  1.043435e+00
orbit27          8.750236e-03  1.219615e+00
orbit28          9.385990e-03  1.107184e+00
orbit29          7.188185e-03  1.087372e+00
orbit30          5.461677e-03  1.005556e+00
orbit31          4.997828e-03  1.370776e+00
orbit32          4.234451e-03  8.559051e-01
orbit33          2.965119e-03  9.845046e-01
orbit34          7.843326e-03  1.109407e+00
orbit35          4.789510e-03  1.051415e+00
orbit36          5.110370e-03  1.647290e+00
orbit37          5.223156e-03  1.186176e+00
orbit38          4.296692e-03  1.043843e+00
orbit39          7.957431e-03  1.169986e+00
orbit40          3.222938e-03  9.922961e-01
orbit41          5.550460e-03  8.872727e-01
orbit42          5.421606e-03  1.098646e+00
orbit43          5.204006e-03  7.168181e-01
orbit44          2.966405e-03  6.731731e-01
orbit45          1.190043e-02  2.072098e+00
orbit46          7.707339e-03  9.569288e-01
orbit47          8.739491e-03  1.059187e+00
orbit48          8.352095e-03  7.302628e-01
orbit49          4.317672e-03  1.136287e+00
orbit50          4.446817e-03  1.119429e+00
orbit51          1.140621e-02  1.620189e+00
orbit52          4.617059e-03  7.486649e-01
orbit53          9.998521e-03  1.057739e+00
orbit54          5.203004e-03  1.206758e+00
orbit55          3.121963e-03  1.427419e+00
orbit56          5.759760e-03  1.573205e+00
orbit57          3.898027e-03  1.037321e+00
orbit58          1.143464e-03  8.344988e-01
orbit59          4.671679e-03  1.030554e+00
orbit60          9.416605e-03  1.099516e+00
orbit61          2.300798e-03  4.472727e-01
orbit62          6.355747e-03  8.823751e-01
orbit63          3.390587e-03  9.059246e-01
orbit64          6.561718e-03  9.793693e-01
orbit65          6.832411e-03  1.121691e+00
orbit66          5.385376e-03  7.198985e-01
orbit67          7.599675e-04  6.257065e-01
orbit68          3.244224e-03  6.069773e-01
orbit69          1.262463e-03  2.661888e-01
orbit70          3.269732e-03  5.070343e-01
orbit71          3.976363e-04  2.381001e-01
orbit72          6.055064e-05  1.472685e-01
AP               1.143731e-05  5.441172e-02
bet              4.482473e-03  3.140190e+00
ecc              8.880104e-05  1.658037e-01
eccrad           8.823824e-04  1.798625e-01
close            3.157204e-03  8.673492e-01
constraint       2.049756e-03  1.245616e+00
coreness         2.695374e-03  9.452957e-01
knn              3.712740e-03  1.124213e+00
hubscore         2.789932e-03  8.638954e-01
pagerank         2.893569e-03  2.989875e+00
trans            4.652851e-03  1.585471e+00
evcent           1.926404e-03  6.739842e-01
first            2.457098e-04  4.128404e-01
upto_second      3.532564e-03  9.108818e-01
upto_third       6.242825e-03  9.148304e-01
upto_fourth      2.598829e-03  5.969101e-01
upto_fifth       4.310348e-03  1.080881e+00
upto_sixth       3.500505e-03  1.029842e+00
second           6.035665e-03  6.104741e-01
third            7.536264e-03  1.548605e+00
fourth           5.313000e-03  1.345565e+00
fifth            3.585453e-03  1.382567e+00
sixth            6.275504e-03  1.536448e+00
ratio1           6.625965e-03  1.991588e+00
ratio2           8.491252e-03  1.558877e+00
ratio3           5.447877e-03  1.189068e+00
ratio4           5.814081e-03  2.268529e+00
ratio5           4.393147e-03  3.690285e+00
ratio6           8.953863e-03  1.523689e+00
selfinter        2.711134e-05  9.487130e-02
walktrap_vertex  1.854930e-03  2.296257e+00
bigcom1         -2.510268e-05  2.221856e-01
bigcom2          0.000000e+00  0.000000e+00
bigcom3          2.448746e-04  3.232195e-01
bigcom4          2.624090e-04  2.626840e-01
bigcom6         -4.726269e-05  4.873500e-01
bigcom8          9.389861e-04  8.017393e-01
bigcom9          3.874957e-05  3.192677e-01
bigcom11         0.000000e+00  8.326673e-19
bigcom13         1.854652e-05  2.497731e-01
bigcom15        -1.952621e-05  2.152669e-01
bigcom16         0.000000e+00  2.775558e-19
bigcom21         0.000000e+00  0.000000e+00
bigcom22         2.029473e-04  3.636280e-01
bigcom24         0.000000e+00  0.000000e+00
bigcom26         8.041427e-05  2.384703e-01
bigcom28         7.304811e-05  8.418775e-02
bigcom30         0.000000e+00  2.498002e-18
bigcom31         0.000000e+00  0.000000e+00
bigcom32         0.000000e+00  0.000000e+00
bigcom33         0.000000e+00  0.000000e+00
bigcom34         0.000000e+00  0.000000e+00
bigcom36         0.000000e+00  0.000000e+00
bigcom37         0.000000e+00  0.000000e+00
bigcom38         0.000000e+00  0.000000e+00
bigcom39        -1.190930e-05  2.222353e-01
bigcom40         1.137853e-04  1.877493e-01
bigcom43        -4.817532e-05  3.855194e-01
bigcom44         5.915353e-05  3.605413e-02
bigcom46        -3.112247e-05  1.368763e-01
bigcom47         0.000000e+00  2.775558e-19
bigcom49         0.000000e+00  0.000000e+00
bigcom50        -1.692776e-19  9.636231e-02
bigcom51         0.000000e+00  1.665335e-18
bigcom52         0.000000e+00  0.000000e+00
bigcom54         0.000000e+00  0.000000e+00
bigcom56         6.579722e-07  5.324865e-01
bigcom62         0.000000e+00  0.000000e+00
bigcom66         0.000000e+00  0.000000e+00
bigcom68        -4.324881e-05  4.709445e-01
bigcom69        -2.755288e-05  1.609588e-01
bigcom71         0.000000e+00  0.000000e+00
bigcom72         0.000000e+00  0.000000e+00
bigcom73         0.000000e+00  2.775558e-19
bigcom74         0.000000e+00  2.775558e-19
bigcom75         0.000000e+00  0.000000e+00
bigcom76        -2.817499e-05  2.453342e-01
bigcom77         0.000000e+00  0.000000e+00
bigcom79         0.000000e+00  5.551115e-19
bigcom80        -4.009071e-05  2.947787e-01
bigcom82         0.000000e+00  2.775558e-19
bigcom83         0.000000e+00  0.000000e+00
bigcom84         0.000000e+00  0.000000e+00
bigcom85         0.000000e+00  5.551115e-19
bigcom87         0.000000e+00  5.551115e-19
bigcom89         0.000000e+00  0.000000e+00
bigcom91         0.000000e+00  5.551115e-19
bigcom92        -5.897390e-06  1.126980e-01
bigcom93         0.000000e+00  6.893605e-01
bigcom96         0.000000e+00  0.000000e+00
bigcom97         0.000000e+00  0.000000e+00
bigcom98         0.000000e+00  5.551115e-19
bigcom99         0.000000e+00  0.000000e+00
bigcom101        0.000000e+00  0.000000e+00
bigcom104        0.000000e+00  0.000000e+00
bigcom106        0.000000e+00  8.326673e-19
bigcom109        0.000000e+00  0.000000e+00
bigcom113        0.000000e+00  0.000000e+00
bigcom116        0.000000e+00  2.775558e-19
bigcom120        0.000000e+00  0.000000e+00
bigcom123        0.000000e+00  0.000000e+00
bigcom126        0.000000e+00  0.000000e+00
bigcom127        0.000000e+00  1.110223e-18
bigcom137       -5.473784e-05  3.143790e-01
bigcom139        0.000000e+00  0.000000e+00
bigcom140        0.000000e+00  0.000000e+00
bigcom143        0.000000e+00  0.000000e+00
bigcom145        0.000000e+00  5.551115e-19
bigcom146        0.000000e+00  0.000000e+00
bigcom147        0.000000e+00  2.775558e-19
bigcom149        0.000000e+00  8.326673e-19
bigcom153        1.788611e-04  7.180057e-01
bigcom154        0.000000e+00  2.775558e-19
bigcom156        0.000000e+00  2.775558e-19
bigcom157        0.000000e+00  0.000000e+00
bigcom158       -4.117208e-05  5.345833e-01
bigcom160        0.000000e+00  0.000000e+00
bigcom161        0.000000e+00  0.000000e+00
bigcom162        0.000000e+00  5.551115e-19
bigcom164        0.000000e+00  0.000000e+00
bigcom166       -2.307810e-05  3.030466e-01
bigcom167        1.601390e-07  1.142849e-01
bigcom171        0.000000e+00  0.000000e+00
bigcom173        0.000000e+00  0.000000e+00
bigcom175        0.000000e+00  0.000000e+00
bigcom176        0.000000e+00  0.000000e+00
bigcom177        0.000000e+00  0.000000e+00
bigcom178        0.000000e+00  0.000000e+00
bigcom180        0.000000e+00  0.000000e+00
bigcom181        0.000000e+00  5.551115e-19
bigcom184        0.000000e+00  2.775558e-19
bigcom186        0.000000e+00  0.000000e+00
bigcom187        0.000000e+00  0.000000e+00
bigcom189       -2.141071e-05  2.252438e-01
bigcom194        0.000000e+00  2.775558e-19
bigcom195        0.000000e+00  5.551115e-19
bigcom196        0.000000e+00  2.775558e-19
bigcom204        0.000000e+00  0.000000e+00
bigcom205        0.000000e+00  5.551115e-19
bigcom212       -5.287811e-05  5.569899e-01
bigcom214        0.000000e+00  0.000000e+00
bigcom222       -2.582643e-05  5.437325e-01
bigcom223        0.000000e+00  2.775558e-19
bigcom226        0.000000e+00  0.000000e+00
bigcom227        0.000000e+00  0.000000e+00
bigcom229        0.000000e+00  0.000000e+00
bigcom233        0.000000e+00  0.000000e+00
bigcom236        0.000000e+00  0.000000e+00
bigcom237        0.000000e+00  0.000000e+00
bigcom246       -4.421943e-05  3.734141e-01
bigcom248        0.000000e+00  0.000000e+00
bigcom249        1.232952e-05  5.702872e-01
bigcom250        0.000000e+00  2.775558e-19
bigcom254        0.000000e+00  2.775558e-19
bigcom266        0.000000e+00  2.775558e-19
bigcom269        0.000000e+00  0.000000e+00
bigcom272        0.000000e+00  0.000000e+00
bigcom274       -3.041613e-05  1.752043e-01
bigcom281        0.000000e+00  0.000000e+00
bigcom291        0.000000e+00  5.551115e-19
bigcom292       -1.640637e-05  5.286039e-01
bigcom295        0.000000e+00  0.000000e+00
bigcom299        0.000000e+00  2.775558e-19
bigcom301        0.000000e+00  0.000000e+00
bigcom306        0.000000e+00  2.775558e-19
bigcom309        0.000000e+00  0.000000e+00
bigcom314        0.000000e+00  0.000000e+00
bigcom321        0.000000e+00  0.000000e+00
bigcom341        0.000000e+00  0.000000e+00
bigcom350        0.000000e+00  1.110223e-18
bigcom353        0.000000e+00  0.000000e+00
bigcom359        0.000000e+00  0.000000e+00
bigcom363        0.000000e+00  0.000000e+00
bigcom365        0.000000e+00  5.551115e-19
bigcom385        0.000000e+00  0.000000e+00
bigcom386        0.000000e+00  0.000000e+00
bigcom408        0.000000e+00  0.000000e+00
bigcom412        0.000000e+00  0.000000e+00
bigcom480        0.000000e+00  0.000000e+00
spin_vertex      1.083180e-03  2.108498e+00
membership_s1    4.491328e-06  1.046513e-01
membership_s3    0.000000e+00  2.775558e-19
membership_s4    7.140320e-05  2.454772e-01
membership_s5    7.997654e-05  1.165521e-01
membership_s6   -1.690100e-05  1.050525e-01
membership_s7    2.362043e-05  3.852087e-01
membership_s8    0.000000e+00  0.000000e+00
membership_s9    0.000000e+00  5.551115e-19
membership_s11   0.000000e+00  0.000000e+00
membership_s12  -1.847550e-05  3.105178e-01
membership_s14   0.000000e+00  0.000000e+00
membership_s15   5.535623e-05  1.375232e-01
membership_s16   0.000000e+00  0.000000e+00
membership_s17   0.000000e+00  0.000000e+00
membership_s18   1.252573e-05  7.633259e-02
membership_s20   0.000000e+00  0.000000e+00
membership_s21  -1.957111e-04  6.808957e-01
membership_s22  -7.145737e-05  2.767449e-01
membership_s24   0.000000e+00  5.551115e-19
membership_s25   0.000000e+00  2.775558e-19
membership_s26   0.000000e+00  0.000000e+00
membership_s27   4.978803e-04  3.908825e-01
membership_s28   0.000000e+00  0.000000e+00
membership_s30   1.768027e-04  2.287360e-01
membership_s31  -1.307243e-06  1.139103e-01
membership_s32   3.221282e-05  1.717743e-01
membership_s33   0.000000e+00  0.000000e+00
membership_s36   6.369996e-05  5.154746e-02
membership_s37   8.990174e-06  9.914464e-02
V1               5.248422e-03  2.564290e+00
V2               3.420847e-03  3.214580e+00
pdi              1.164240e-04  2.482765e-01
adhesion         4.453519e-03  2.182412e+00
cohesion         4.485133e-03  2.233314e+00
inner            3.462642e-03  1.967945e+00
outer            1.527376e-03  2.781784e+00
ioratio          3.524671e-03  2.273082e+00
comsize          2.323615e-03  3.645746e+00
[1] "Dataset: med_C Model GLM, run: 8 of 10 2015-06-17 23:27:31"
[1] "glmnet variable coefficients"
                         [,1]          [,2]
(Intercept)     -3.051527e+00 -2.613318e+00
graph0          -2.578856e-40 -1.319798e-05
graph1          -1.361070e-42 -6.419500e-08
graph2          -1.910198e-40 -1.010422e-05
graph3          -3.007208e-44 -1.383193e-09
graph4          -3.260716e-46 -8.476300e-12
graph5          -5.264746e-42 -2.700359e-07
graph6          -3.600393e-43 -1.809290e-08
graph7          -1.390488e-41 -7.382781e-07
graph8           1.833443e-41  1.452255e-06
graph9          -3.950998e-46 -1.669786e-11
graph10         -3.147146e-47 -1.382618e-12
graph11         -2.113944e-49  8.384462e-16
graph12         -3.172792e-45 -1.617250e-10
graph13         -7.485403e-45 -3.505721e-10
graph14         -1.860238e-46 -8.657479e-12
graph15         -8.827676e-44 -2.811237e-09
graph16         -1.952000e-45 -5.135531e-11
graph17         -1.819800e-44 -9.404759e-10
graph18         -1.698119e-43 -7.996512e-09
graph19         -5.263253e-44 -2.551165e-09
graph20         -3.192494e-43 -1.729677e-08
graph21         -2.352895e-43 -1.147330e-08
graph22         -1.096152e-42 -6.011678e-08
graph23          2.762731e-44  4.104111e-09
graph24         -5.849422e-43 -2.997572e-08
graph25         -3.336776e-42 -1.764922e-07
graph26         -2.093327e-42 -1.073504e-07
graph27         -1.577020e-41 -8.352751e-07
graph28         -1.193782e-41 -6.223653e-07
graph29          7.606592e-41  4.577095e-06
orbit0          -2.578856e-40 -1.319428e-05
orbit1          -1.538157e-42 -7.405925e-08
orbit2           6.466766e-42  4.786026e-07
orbit3          -1.910198e-40 -1.010214e-05
orbit4          -4.076798e-44 -1.826432e-09
orbit5          -8.586266e-44 -4.107837e-09
orbit6          -3.295226e-46 -8.667530e-12
orbit7           3.890267e-42  2.365242e-07
orbit8          -5.264746e-42 -2.699633e-07
orbit9          -8.286787e-43 -4.101496e-08
orbit10         -5.378926e-43 -2.727295e-08
orbit11         -5.026986e-42 -2.212092e-07
orbit12         -1.923172e-41 -1.034500e-06
orbit13          2.025592e-42  3.469413e-07
orbit14          1.833443e-41  1.453208e-06
orbit15         -9.856896e-46 -4.560516e-11
orbit16         -1.719108e-46  1.229119e-11
orbit17         -1.127921e-45 -4.635049e-11
orbit18         -6.373415e-47 -1.944196e-12
orbit19         -2.885139e-47 -1.139172e-12
orbit20         -1.471508e-46 -7.430129e-12
orbit21         -1.707594e-45 -2.340999e-11
orbit22         -2.114664e-49  8.586069e-16
orbit23          1.287219e-42  7.617749e-08
orbit24         -4.269038e-45 -2.128098e-10
orbit25         -7.524970e-45 -3.936610e-10
orbit26         -2.979948e-44 -1.458012e-09
orbit27         -1.562184e-44 -6.204827e-10
orbit28         -4.970001e-44 -2.435453e-09
orbit29         -1.215305e-44 -5.662261e-10
orbit30         -1.711096e-43 -8.995933e-09
orbit31         -1.084699e-46 -2.705455e-12
orbit32         -5.061030e-46 -2.561184e-11
orbit33          2.916038e-43  2.494850e-08
orbit34         -8.827676e-44 -2.805863e-09
orbit35         -1.521919e-44 -6.674668e-10
orbit36          9.533002e-45  9.762838e-10
orbit37         -1.936930e-45 -2.818834e-11
orbit38         -1.038679e-43 -3.823708e-09
orbit39         -4.412557e-44 -2.196819e-09
orbit40         -2.749177e-44 -1.443270e-09
orbit41         -3.084756e-44 -6.053549e-10
orbit42          8.662550e-43  7.399838e-08
orbit43         -1.715038e-43 -8.082344e-09
orbit44          1.991983e-42  2.724097e-07
orbit45         -1.212894e-43 -5.790319e-09
orbit46         -2.138278e-43 -1.124010e-08
orbit47         -1.098864e-42 -5.692489e-08
orbit48          4.420288e-44  3.951760e-09
orbit49         -3.349444e-43 -1.815436e-08
orbit50         -4.121427e-42 -2.204488e-07
orbit51         -2.269169e-43 -9.274313e-09
orbit52         -9.879300e-43 -5.144342e-08
orbit53         -1.539275e-42 -7.719731e-08
orbit54         -1.122447e-42 -6.162469e-08
orbit55          3.837107e-41  2.323496e-06
orbit56         -1.271754e-42 -6.728761e-08
orbit57          3.514282e-43  2.298336e-08
orbit58          7.490878e-42  4.913862e-07
orbit59         -9.842519e-43 -5.186101e-08
orbit60         -2.988174e-43 -2.867384e-09
orbit61          7.549808e-42  5.714278e-07
orbit62         -5.947407e-42 -3.073105e-07
orbit63         -1.472153e-41 -7.994538e-07
orbit64         -6.654539e-42 -3.493908e-07
orbit65         -8.462165e-42 -4.570349e-07
orbit66         -2.225514e-42 -1.068484e-07
orbit67          2.699303e-41  1.641805e-06
orbit68         -1.633714e-41 -8.631780e-07
orbit69         -1.761483e-40 -9.620528e-06
orbit70         -2.659057e-41 -1.438809e-06
orbit71          2.049393e-41  1.306103e-06
orbit72          7.606592e-41  4.577479e-06
AP               1.647430e-39  9.221017e-05
bet             -2.636543e-43 -1.487863e-08
ecc              7.075879e-39  3.952428e-04
eccrad           4.245527e-38  2.371406e-03
close           -9.012520e-38 -4.542997e-03
constraint       4.927397e-38  2.632581e-03
coreness        -5.246344e-40 -2.690766e-05
knn              8.681696e-42  5.845018e-07
hubscore        -1.234102e-37 -5.739907e-03
pagerank        -6.992051e-37 -4.044267e-02
trans           -5.829243e-38 -3.322906e-03
evcent          -1.220728e-37 -5.665008e-03
first           -2.578856e-40 -1.318853e-05
upto_second     -1.140613e-42 -5.091889e-08
upto_third      -1.172479e-42 -6.132013e-08
upto_fourth     -3.556662e-43 -2.786090e-10
upto_fifth      -2.159224e-41 -9.759824e-07
upto_sixth      -5.943838e-40 -3.135508e-05
second          -1.131154e-42 -5.038916e-08
third           -1.890150e-42 -1.019850e-07
fourth           1.709952e-42  9.075530e-08
fifth            2.778283e-43 -5.712234e-09
sixth            1.911357e-41  8.128404e-07
ratio1           1.735504e-41  1.065794e-06
ratio2           1.704642e-41  1.524538e-07
ratio3           5.745049e-40  2.694427e-05
ratio4          -1.770522e-38 -1.169935e-03
ratio5           7.574912e-38  4.634734e-03
ratio6           3.381192e-40  1.772226e-05
selfinter       -1.709645e-39 -9.490018e-05
walktrap_vertex -7.388440e-39 -4.166579e-04
bigcom1         -6.763291e-39 -3.940201e-04
bigcom2         -4.565674e-38 -2.642543e-03
bigcom3          1.310383e-38  7.536780e-04
bigcom4          5.573509e-40  3.242730e-05
bigcom6          2.070957e-37  1.193239e-02
bigcom8          1.899270e-38  1.111477e-03
bigcom9          6.096783e-38  3.506321e-03
bigcom11        -4.574536e-38 -2.651594e-03
bigcom13         3.866719e-38  2.216473e-03
bigcom15         2.180273e-38  1.252513e-03
bigcom16        -4.567640e-38 -2.642468e-03
bigcom21        -4.595347e-38 -2.652324e-03
bigcom22         1.595010e-38  9.326740e-04
bigcom24        -4.564691e-38 -2.649492e-03
bigcom26        -2.998041e-38 -1.733189e-03
bigcom28        -1.724118e-38 -9.763173e-04
bigcom30        -4.626417e-38 -2.671030e-03
bigcom31        -4.563709e-38 -2.646323e-03
bigcom32        -4.565674e-38 -2.642015e-03
bigcom33        -4.562728e-38 -2.641460e-03
bigcom34        -4.561746e-38 -2.644394e-03
bigcom36        -4.565674e-38 -2.648647e-03
bigcom37        -4.562728e-38 -2.633623e-03
bigcom38        -4.562728e-38 -2.656018e-03
bigcom39         7.586546e-39  4.306107e-04
bigcom40         7.580956e-39  4.436849e-04
bigcom43         1.229011e-37  7.079403e-03
bigcom44         8.496624e-40  5.978176e-05
bigcom46         3.866719e-38  2.223062e-03
bigcom47        -4.569608e-38 -2.643587e-03
bigcom49        -4.566657e-38 -2.647092e-03
bigcom50         4.596405e-37  2.651128e-02
bigcom51        -4.562728e-38 -2.647863e-03
bigcom52        -4.564691e-38 -2.643709e-03
bigcom54        -4.561746e-38 -2.652106e-03
bigcom56         1.230600e-37  7.094919e-03
bigcom62        -4.563709e-38 -2.647905e-03
bigcom66        -4.561746e-38 -2.644328e-03
bigcom68         2.912806e-37  1.678724e-02
bigcom69         6.675496e-38  3.836479e-03
bigcom71        -4.561746e-38 -2.650261e-03
bigcom72        -4.561746e-38 -2.646152e-03
bigcom73        -4.575522e-38 -2.649041e-03
bigcom74        -4.567640e-38 -2.639640e-03
bigcom75        -4.563709e-38 -2.644499e-03
bigcom76         1.229011e-37  7.077743e-03
bigcom77        -4.566657e-38 -2.636211e-03
bigcom79        -4.562728e-38 -2.649574e-03
bigcom80         1.229011e-37  7.074916e-03
bigcom82        -4.562728e-38 -2.641760e-03
bigcom83        -4.562728e-38 -2.664335e-03
bigcom84        -4.566657e-38 -2.646484e-03
bigcom85        -4.562728e-38 -2.646178e-03
bigcom87        -4.567640e-38 -2.645497e-03
bigcom89        -4.561746e-38 -2.649768e-03
bigcom91        -4.567640e-38 -2.639204e-03
bigcom92         7.586546e-39  4.299341e-04
bigcom93         9.647008e-37  5.563492e-02
bigcom96        -4.563709e-38 -2.641936e-03
bigcom97        -4.566657e-38 -2.638255e-03
bigcom98        -4.561746e-38 -2.645945e-03
bigcom99         0.000000e+00  0.000000e+00
bigcom101       -4.573549e-38 -2.644689e-03
bigcom104       -4.562728e-38 -2.639245e-03
bigcom106       -4.562728e-38 -2.647077e-03
bigcom109       -4.562728e-38 -2.652110e-03
bigcom113       -4.562728e-38 -2.646750e-03
bigcom116       -4.592362e-38 -2.651304e-03
bigcom120       -4.563709e-38 -2.657895e-03
bigcom123       -4.562728e-38 -2.637302e-03
bigcom126       -4.561746e-38 -2.657273e-03
bigcom127       -4.566657e-38 -2.640860e-03
bigcom137        1.229011e-37  7.083539e-03
bigcom139       -4.563709e-38 -2.642668e-03
bigcom140       -4.563709e-38 -2.649867e-03
bigcom143       -4.561746e-38 -2.654619e-03
bigcom145       -4.563709e-38 -2.634213e-03
bigcom146       -4.562728e-38 -2.647103e-03
bigcom147       -4.572563e-38 -2.637434e-03
bigcom149       -4.564691e-38 -2.644341e-03
bigcom153        2.072741e-37  1.194486e-02
bigcom154       -4.561746e-38 -2.650357e-03
bigcom156       -4.565674e-38 -2.650034e-03
bigcom157       -4.573549e-38 -2.638613e-03
bigcom158        4.596405e-37  2.648624e-02
bigcom160       -4.561746e-38 -2.641545e-03
bigcom161       -4.563709e-38 -2.651615e-03
bigcom162       -4.562728e-38 -2.640782e-03
bigcom164       -4.561746e-38 -2.638097e-03
bigcom166        1.229011e-37  7.077612e-03
bigcom167        4.632928e-38  2.669133e-03
bigcom171       -4.570593e-38 -2.642623e-03
bigcom173       -4.562728e-38 -2.637159e-03
bigcom175       -4.562728e-38 -2.637135e-03
bigcom176       -4.561746e-38 -2.651338e-03
bigcom177       -4.562728e-38 -2.642814e-03
bigcom178       -4.562728e-38 -2.630996e-03
bigcom180       -4.561746e-38 -2.636785e-03
bigcom181       -4.570593e-38 -2.646867e-03
bigcom184       -4.563709e-38 -2.646582e-03
bigcom186       -4.562728e-38 -2.644884e-03
bigcom187       -4.562728e-38 -2.639474e-03
bigcom189        1.229011e-37  7.062397e-03
bigcom194       -4.563709e-38 -2.640281e-03
bigcom195       -4.561746e-38 -2.649922e-03
bigcom196       -4.563709e-38 -2.644205e-03
bigcom204        0.000000e+00  0.000000e+00
bigcom205       -4.562728e-38 -2.643428e-03
bigcom212        4.596405e-37  2.650481e-02
bigcom214       -4.561746e-38 -2.653872e-03
bigcom222        4.596405e-37  2.649782e-02
bigcom223       -4.566657e-38 -2.644804e-03
bigcom226       -4.563709e-38 -2.650674e-03
bigcom227       -4.563709e-38 -2.647691e-03
bigcom229       -4.561746e-38 -2.646936e-03
bigcom233       -4.562728e-38 -2.650448e-03
bigcom236       -4.561746e-38 -2.632216e-03
bigcom237       -4.563709e-38 -2.645324e-03
bigcom246        9.884125e-38  5.697110e-03
bigcom248       -4.570593e-38 -2.643195e-03
bigcom249        2.070957e-37  1.194255e-02
bigcom250       -4.574536e-38 -2.651308e-03
bigcom254       -4.562728e-38 -2.635770e-03
bigcom266       -4.563709e-38 -2.647808e-03
bigcom269        0.000000e+00  0.000000e+00
bigcom272       -4.561746e-38 -2.646040e-03
bigcom274       -3.538373e-39 -2.053308e-04
bigcom281       -4.565674e-38 -2.664297e-03
bigcom291       -4.565674e-38 -2.641976e-03
bigcom292        4.596405e-37  2.650578e-02
bigcom295       -4.565674e-38 -2.648365e-03
bigcom299       -4.562728e-38 -2.646119e-03
bigcom301       -4.567640e-38 -2.647465e-03
bigcom306       -4.561746e-38 -2.651649e-03
bigcom309       -4.561746e-38 -2.642626e-03
bigcom314       -4.564691e-38 -2.643370e-03
bigcom321       -4.561746e-38 -2.644323e-03
bigcom341       -4.562728e-38 -2.651139e-03
bigcom350       -4.563709e-38 -2.644205e-03
bigcom353       -4.562728e-38 -2.643136e-03
bigcom359       -4.561746e-38 -2.647528e-03
bigcom363       -4.561746e-38 -2.632167e-03
bigcom365       -4.563709e-38 -2.648339e-03
bigcom385       -4.562728e-38 -2.648577e-03
bigcom386       -4.562728e-38 -2.639039e-03
bigcom408       -4.563709e-38 -2.628143e-03
bigcom412       -4.562728e-38 -2.611034e-03
bigcom480       -4.561746e-38 -2.646055e-03
spin_vertex     -1.191865e-38 -6.817651e-04
membership_s1   -7.016110e-39 -4.140327e-04
membership_s3   -4.561746e-38 -2.667190e-03
membership_s4    3.809260e-39  2.262239e-04
membership_s5   -1.502423e-39 -7.924688e-05
membership_s6   -1.418067e-38 -8.202007e-04
membership_s7    4.380830e-39  2.493340e-04
membership_s8   -4.562728e-38 -2.633563e-03
membership_s9   -4.563709e-38 -2.649832e-03
membership_s11  -4.562728e-38 -2.656678e-03
membership_s12   1.229011e-37  7.081865e-03
membership_s14  -4.563709e-38 -2.650965e-03
membership_s15  -6.062328e-39 -3.516488e-04
membership_s16  -4.565674e-38 -2.639970e-03
membership_s17  -4.561746e-38 -2.649119e-03
membership_s18  -2.053171e-38 -1.190710e-03
membership_s20  -4.561746e-38 -2.634647e-03
membership_s21   1.148201e-37  6.605477e-03
membership_s22   1.101002e-37  6.328868e-03
membership_s24  -4.575522e-38 -2.646061e-03
membership_s25  -4.577497e-38 -2.644297e-03
membership_s26   0.000000e+00  0.000000e+00
membership_s27   2.206305e-38  1.266280e-03
membership_s28  -4.563709e-38 -2.644272e-03
membership_s30  -3.794148e-39 -2.108403e-04
membership_s31  -4.891075e-39 -2.935013e-04
membership_s32  -2.050866e-38 -1.180412e-03
membership_s33  -4.561746e-38 -2.654909e-03
membership_s36   1.156338e-39  6.408187e-05
membership_s37  -5.231738e-39 -3.083989e-04
V1              -7.813090e-39 -4.924428e-04
V2              -2.563574e-38 -1.531576e-03
pdi             -1.408594e-35 -8.287647e-01
adhesion         2.266735e-42  1.281755e-07
cohesion        -4.625858e-42 -2.616624e-07
inner            1.890319e-43  1.161392e-08
outer            4.680045e-42  2.715757e-07
ioratio          1.140795e-38  6.249593e-04
comsize         -1.825416e-41 -1.053928e-06
[1] "Dataset: med_C Model GBM, run: 9 of 10 2015-06-17 23:27:32"
Iter   TrainDeviance   ValidDeviance   StepSize   Improve
     1        0.3586            -nan     0.0100    0.0002
     2        0.3574            -nan     0.0100    0.0001
     3        0.3565            -nan     0.0100    0.0001
     4        0.3554            -nan     0.0100   -0.0000
     5        0.3542            -nan     0.0100    0.0000
     6        0.3529            -nan     0.0100    0.0000
     7        0.3520            -nan     0.0100    0.0000
     8        0.3509            -nan     0.0100    0.0000
     9        0.3497            -nan     0.0100    0.0001
    10        0.3487            -nan     0.0100   -0.0001
    20        0.3390            -nan     0.0100   -0.0000
    40        0.3208            -nan     0.0100   -0.0000
    60        0.3057            -nan     0.0100   -0.0000
    80        0.2926            -nan     0.0100   -0.0000
   100        0.2803            -nan     0.0100   -0.0000
   120        0.2688            -nan     0.0100   -0.0001
   140        0.2585            -nan     0.0100   -0.0001
   160        0.2488            -nan     0.0100   -0.0000
   180        0.2400            -nan     0.0100   -0.0000
   200        0.2313            -nan     0.0100   -0.0000
   220        0.2240            -nan     0.0100   -0.0000
   240        0.2167            -nan     0.0100   -0.0001
   260        0.2096            -nan     0.0100   -0.0000
   265        0.2082            -nan     0.0100   -0.0000

[1] "GBM variable coefficients"
                            var     rel.inf
ratio5                   ratio5 3.229382744
bet                         bet 2.960486621
pagerank               pagerank 2.452996951
orbit18                 orbit18 2.312848293
outer                     outer 2.205815473
comsize                 comsize 2.115657597
V2                           V2 1.887206855
walktrap_vertex walktrap_vertex 1.879498175
V1                           V1 1.850477432
orbit2                   orbit2 1.743271118
ioratio                 ioratio 1.635485674
graph23                 graph23 1.594990093
trans                     trans 1.522701249
orbit36                 orbit36 1.412203324
inner                     inner 1.394454561
spin_vertex         spin_vertex 1.324303259
cohesion               cohesion 1.314699353
orbit38                 orbit38 1.245770196
graph16                 graph16 1.240667032
orbit51                 orbit51 1.231267664
orbit7                   orbit7 1.162030050
knn                         knn 1.150740059
orbit37                 orbit37 1.128256659
graph10                 graph10 1.069422246
graph6                   graph6 1.056471465
graph17                 graph17 1.050724823
ratio2                   ratio2 1.029490782
constraint           constraint 1.025157027
orbit20                 orbit20 1.024707722
graph20                 graph20 1.009104358
orbit21                 orbit21 0.971042806
adhesion               adhesion 0.939837518
graph12                 graph12 0.939654106
ratio4                   ratio4 0.932021657
graph15                 graph15 0.926259638
orbit16                 orbit16 0.892209895
graph18                 graph18 0.890153170
graph26                 graph26 0.870393006
ratio6                   ratio6 0.851101876
orbit29                 orbit29 0.815186724
orbit53                 orbit53 0.805752122
graph22                 graph22 0.798543168
orbit47                 orbit47 0.772272782
orbit46                 orbit46 0.769270253
orbit41                 orbit41 0.758493294
orbit62                 orbit62 0.748105872
orbit39                 orbit39 0.743603132
third                     third 0.741871622
orbit50                 orbit50 0.734349757
orbit11                 orbit11 0.725428598
ratio1                   ratio1 0.707683114
orbit24                 orbit24 0.686537329
orbit45                 orbit45 0.670763228
upto_fifth           upto_fifth 0.662115790
orbit27                 orbit27 0.652874483
orbit19                 orbit19 0.648348347
orbit30                 orbit30 0.639603101
orbit32                 orbit32 0.633446637
graph7                   graph7 0.632314618
graph1                   graph1 0.617804934
orbit40                 orbit40 0.615541995
graph14                 graph14 0.606826498
graph24                 graph24 0.606218199
orbit9                   orbit9 0.602391701
orbit25                 orbit25 0.601652635
graph25                 graph25 0.589620909
graph9                   graph9 0.572264558
fourth                   fourth 0.568154945
orbit56                 orbit56 0.564651617
bigcom153             bigcom153 0.529891189
orbit35                 orbit35 0.520230330
orbit66                 orbit66 0.519742800
orbit57                 orbit57 0.517124868
fifth                     fifth 0.510803361
bigcom8                 bigcom8 0.510709205
hubscore               hubscore 0.499599750
orbit60                 orbit60 0.497738042
orbit15                 orbit15 0.491843107
graph5                   graph5 0.489759846
close                     close 0.483242997
orbit28                 orbit28 0.481958456
graph27                 graph27 0.475893302
upto_second         upto_second 0.473431421
graph4                   graph4 0.462912918
orbit64                 orbit64 0.460681067
graph19                 graph19 0.459331125
orbit65                 orbit65 0.446508336
orbit5                   orbit5 0.441425346
graph13                 graph13 0.437509604
sixth                     sixth 0.435306331
upto_sixth           upto_sixth 0.433018099
orbit23                 orbit23 0.426884809
orbit52                 orbit52 0.417844896
orbit1                   orbit1 0.415566134
orbit42                 orbit42 0.411523483
orbit44                 orbit44 0.395301499
orbit26                 orbit26 0.389787850
graph21                 graph21 0.387365731
bigcom13               bigcom13 0.382008565
membership_s22   membership_s22 0.378730212
orbit17                 orbit17 0.376413102
orbit58                 orbit58 0.373564362
orbit33                 orbit33 0.370351891
orbit31                 orbit31 0.368889703
graph3                   graph3 0.363847808
orbit4                   orbit4 0.350202148
bigcom56               bigcom56 0.349499851
orbit48                 orbit48 0.344446931
graph28                 graph28 0.322754503
orbit55                 orbit55 0.319851497
membership_s27   membership_s27 0.305529533
ratio3                   ratio3 0.302108262
orbit63                 orbit63 0.289897478
orbit10                 orbit10 0.268592585
orbit69                 orbit69 0.266380138
graph11                 graph11 0.256296807
upto_third           upto_third 0.244137492
orbit13                 orbit13 0.239791527
graph2                   graph2 0.238535907
orbit71                 orbit71 0.221705408
membership_s21   membership_s21 0.206621811
orbit43                 orbit43 0.204055453
orbit49                 orbit49 0.203697692
bigcom3                 bigcom3 0.198315766
bigcom39               bigcom39 0.189729293
orbit67                 orbit67 0.186367588
second                   second 0.181819699
orbit12                 orbit12 0.179796366
orbit54                 orbit54 0.172980403
orbit59                 orbit59 0.170280468
orbit68                 orbit68 0.166808028
orbit70                 orbit70 0.158928853
graph0                   graph0 0.145974558
bigcom22               bigcom22 0.140729717
graph29                 graph29 0.137714686
selfinter             selfinter 0.126572383
bigcom9                 bigcom9 0.117964204
evcent                   evcent 0.113808594
bigcom1                 bigcom1 0.102326878
bigcom40               bigcom40 0.096570536
membership_s30   membership_s30 0.086297570
coreness               coreness 0.078095198
bigcom4                 bigcom4 0.072853616
membership_s5     membership_s5 0.071635558
membership_s31   membership_s31 0.065229349
upto_fourth         upto_fourth 0.064418621
graph8                   graph8 0.046485265
membership_s7     membership_s7 0.045490587
AP                           AP 0.037569359
orbit6                   orbit6 0.032264855
membership_s36   membership_s36 0.023518135
orbit22                 orbit22 0.023466322
ecc                         ecc 0.014886518
orbit61                 orbit61 0.010229311
bigcom246             bigcom246 0.005370655
orbit0                   orbit0 0.000000000
orbit3                   orbit3 0.000000000
orbit8                   orbit8 0.000000000
orbit14                 orbit14 0.000000000
orbit34                 orbit34 0.000000000
orbit72                 orbit72 0.000000000
eccrad                   eccrad 0.000000000
first                     first 0.000000000
bigcom2                 bigcom2 0.000000000
bigcom6                 bigcom6 0.000000000
bigcom11               bigcom11 0.000000000
bigcom15               bigcom15 0.000000000
bigcom16               bigcom16 0.000000000
bigcom21               bigcom21 0.000000000
bigcom24               bigcom24 0.000000000
bigcom26               bigcom26 0.000000000
bigcom28               bigcom28 0.000000000
bigcom30               bigcom30 0.000000000
bigcom31               bigcom31 0.000000000
bigcom32               bigcom32 0.000000000
bigcom33               bigcom33 0.000000000
bigcom34               bigcom34 0.000000000
bigcom36               bigcom36 0.000000000
bigcom37               bigcom37 0.000000000
bigcom38               bigcom38 0.000000000
bigcom43               bigcom43 0.000000000
bigcom44               bigcom44 0.000000000
bigcom46               bigcom46 0.000000000
bigcom47               bigcom47 0.000000000
bigcom49               bigcom49 0.000000000
bigcom50               bigcom50 0.000000000
bigcom51               bigcom51 0.000000000
bigcom52               bigcom52 0.000000000
bigcom54               bigcom54 0.000000000
bigcom62               bigcom62 0.000000000
bigcom66               bigcom66 0.000000000
bigcom68               bigcom68 0.000000000
bigcom69               bigcom69 0.000000000
bigcom71               bigcom71 0.000000000
bigcom72               bigcom72 0.000000000
bigcom73               bigcom73 0.000000000
bigcom74               bigcom74 0.000000000
bigcom75               bigcom75 0.000000000
bigcom76               bigcom76 0.000000000
bigcom77               bigcom77 0.000000000
bigcom79               bigcom79 0.000000000
bigcom80               bigcom80 0.000000000
bigcom82               bigcom82 0.000000000
bigcom83               bigcom83 0.000000000
bigcom84               bigcom84 0.000000000
bigcom85               bigcom85 0.000000000
bigcom87               bigcom87 0.000000000
bigcom89               bigcom89 0.000000000
bigcom91               bigcom91 0.000000000
bigcom92               bigcom92 0.000000000
bigcom93               bigcom93 0.000000000
bigcom96               bigcom96 0.000000000
bigcom97               bigcom97 0.000000000
bigcom98               bigcom98 0.000000000
bigcom99               bigcom99 0.000000000
bigcom101             bigcom101 0.000000000
bigcom104             bigcom104 0.000000000
bigcom106             bigcom106 0.000000000
bigcom109             bigcom109 0.000000000
bigcom113             bigcom113 0.000000000
bigcom116             bigcom116 0.000000000
bigcom120             bigcom120 0.000000000
bigcom123             bigcom123 0.000000000
bigcom126             bigcom126 0.000000000
bigcom127             bigcom127 0.000000000
bigcom137             bigcom137 0.000000000
bigcom139             bigcom139 0.000000000
bigcom140             bigcom140 0.000000000
bigcom143             bigcom143 0.000000000
bigcom145             bigcom145 0.000000000
bigcom146             bigcom146 0.000000000
bigcom147             bigcom147 0.000000000
bigcom149             bigcom149 0.000000000
bigcom154             bigcom154 0.000000000
bigcom156             bigcom156 0.000000000
bigcom157             bigcom157 0.000000000
bigcom158             bigcom158 0.000000000
bigcom160             bigcom160 0.000000000
bigcom161             bigcom161 0.000000000
bigcom162             bigcom162 0.000000000
bigcom164             bigcom164 0.000000000
bigcom166             bigcom166 0.000000000
bigcom167             bigcom167 0.000000000
bigcom171             bigcom171 0.000000000
bigcom173             bigcom173 0.000000000
bigcom175             bigcom175 0.000000000
bigcom176             bigcom176 0.000000000
bigcom177             bigcom177 0.000000000
bigcom178             bigcom178 0.000000000
bigcom180             bigcom180 0.000000000
bigcom181             bigcom181 0.000000000
bigcom184             bigcom184 0.000000000
bigcom186             bigcom186 0.000000000
bigcom187             bigcom187 0.000000000
bigcom189             bigcom189 0.000000000
bigcom194             bigcom194 0.000000000
bigcom195             bigcom195 0.000000000
bigcom196             bigcom196 0.000000000
bigcom204             bigcom204 0.000000000
bigcom205             bigcom205 0.000000000
bigcom212             bigcom212 0.000000000
bigcom214             bigcom214 0.000000000
bigcom222             bigcom222 0.000000000
bigcom223             bigcom223 0.000000000
bigcom226             bigcom226 0.000000000
bigcom227             bigcom227 0.000000000
bigcom229             bigcom229 0.000000000
bigcom233             bigcom233 0.000000000
bigcom236             bigcom236 0.000000000
bigcom237             bigcom237 0.000000000
bigcom248             bigcom248 0.000000000
bigcom249             bigcom249 0.000000000
bigcom250             bigcom250 0.000000000
bigcom254             bigcom254 0.000000000
bigcom266             bigcom266 0.000000000
bigcom269             bigcom269 0.000000000
bigcom272             bigcom272 0.000000000
bigcom274             bigcom274 0.000000000
bigcom281             bigcom281 0.000000000
bigcom291             bigcom291 0.000000000
bigcom292             bigcom292 0.000000000
bigcom295             bigcom295 0.000000000
bigcom299             bigcom299 0.000000000
bigcom301             bigcom301 0.000000000
bigcom306             bigcom306 0.000000000
bigcom309             bigcom309 0.000000000
bigcom314             bigcom314 0.000000000
bigcom321             bigcom321 0.000000000
bigcom341             bigcom341 0.000000000
bigcom350             bigcom350 0.000000000
bigcom353             bigcom353 0.000000000
bigcom359             bigcom359 0.000000000
bigcom363             bigcom363 0.000000000
bigcom365             bigcom365 0.000000000
bigcom385             bigcom385 0.000000000
bigcom386             bigcom386 0.000000000
bigcom408             bigcom408 0.000000000
bigcom412             bigcom412 0.000000000
bigcom480             bigcom480 0.000000000
membership_s1     membership_s1 0.000000000
membership_s3     membership_s3 0.000000000
membership_s4     membership_s4 0.000000000
membership_s6     membership_s6 0.000000000
membership_s8     membership_s8 0.000000000
membership_s9     membership_s9 0.000000000
membership_s11   membership_s11 0.000000000
membership_s12   membership_s12 0.000000000
membership_s14   membership_s14 0.000000000
membership_s15   membership_s15 0.000000000
membership_s16   membership_s16 0.000000000
membership_s17   membership_s17 0.000000000
membership_s18   membership_s18 0.000000000
membership_s20   membership_s20 0.000000000
membership_s24   membership_s24 0.000000000
membership_s25   membership_s25 0.000000000
membership_s26   membership_s26 0.000000000
membership_s28   membership_s28 0.000000000
membership_s32   membership_s32 0.000000000
membership_s33   membership_s33 0.000000000
membership_s37   membership_s37 0.000000000
pdi                         pdi 0.000000000
[1] "Dataset: med_C Model RF, run: 9 of 10 2015-06-17 23:29:07"
     |      Out-of-bag   |
Tree |      MSE  %Var(y) |
   1 |  0.09879   235.68 |
   2 |  0.08632   205.94 |
   3 |  0.07803   186.15 |
   4 |  0.07476   178.35 |
   5 |  0.07133   170.17 |
   6 |  0.06844   163.27 |
   7 |  0.06528   155.75 |
   8 |  0.06211   148.19 |
   9 |  0.06065   144.71 |
  10 |  0.05895   140.64 |
  11 |  0.05695   135.87 |
  12 |  0.05511   131.49 |
  13 |  0.05386   128.50 |
  14 |   0.0532   126.91 |
  15 |  0.05276   125.87 |
  16 |  0.05255   125.38 |
  17 |  0.05214   124.41 |
  18 |  0.05187   123.74 |
  19 |  0.05138   122.58 |
  20 |  0.05126   122.29 |
  21 |  0.05105   121.79 |
  22 |  0.05038   120.20 |
  23 |  0.05016   119.68 |
  24 |  0.04969   118.56 |
  25 |  0.04941   117.87 |
  26 |  0.04909   117.13 |
  27 |  0.04891   116.68 |
  28 |  0.04867   116.12 |
  29 |  0.04837   115.40 |
  30 |  0.04829   115.20 |
  31 |  0.04812   114.80 |
  32 |  0.04816   114.89 |
  33 |  0.04801   114.55 |
  34 |  0.04787   114.22 |
  35 |  0.04767   113.74 |
  36 |  0.04767   113.73 |
  37 |   0.0476   113.57 |
  38 |  0.04756   113.47 |
  39 |  0.04748   113.28 |
  40 |  0.04731   112.88 |
  41 |  0.04722   112.65 |
  42 |  0.04721   112.63 |
  43 |  0.04712   112.41 |
  44 |  0.04705   112.25 |
  45 |  0.04697   112.06 |
  46 |  0.04701   112.15 |
  47 |  0.04698   112.09 |
  48 |  0.04697   112.07 |
  49 |  0.04695   112.00 |
  50 |  0.04692   111.95 |
  51 |  0.04691   111.91 |
  52 |  0.04681   111.67 |
  53 |  0.04685   111.78 |
  54 |  0.04671   111.45 |
  55 |  0.04668   111.36 |
  56 |  0.04661   111.21 |
  57 |  0.04659   111.15 |
  58 |  0.04661   111.20 |
  59 |   0.0466   111.18 |
  60 |  0.04662   111.22 |
  61 |  0.04658   111.12 |
  62 |  0.04653   111.01 |
  63 |  0.04644   110.78 |
  64 |  0.04643   110.78 |
  65 |  0.04643   110.77 |
  66 |  0.04642   110.75 |
  67 |   0.0464   110.71 |
  68 |  0.04638   110.65 |
  69 |  0.04632   110.50 |
  70 |  0.04632   110.51 |
  71 |  0.04629   110.45 |
  72 |   0.0463   110.46 |
  73 |  0.04628   110.42 |
  74 |  0.04626   110.36 |
  75 |  0.04628   110.41 |
  76 |  0.04626   110.37 |
  77 |  0.04622   110.27 |
  78 |  0.04618   110.18 |
  79 |  0.04613   110.06 |
  80 |  0.04616   110.12 |
  81 |  0.04606   109.90 |
  82 |  0.04612   110.03 |
  83 |  0.04616   110.12 |
  84 |  0.04614   110.09 |
  85 |  0.04615   110.11 |
  86 |  0.04615   110.10 |
  87 |  0.04612   110.04 |
  88 |  0.04614   110.08 |
  89 |  0.04613   110.04 |
  90 |  0.04612   110.04 |
  91 |  0.04613   110.04 |
  92 |  0.04616   110.13 |
  93 |  0.04617   110.16 |
  94 |  0.04613   110.07 |
  95 |  0.04609   109.95 |
  96 |  0.04607   109.91 |
  97 |  0.04608   109.93 |
  98 |  0.04608   109.93 |
  99 |  0.04609   109.95 |
 100 |  0.04607   109.90 |
[1] "Random Forest variable coefficients"
                      %IncMSE IncNodePurity
graph5           8.047423e-03  1.267064e+00
graph6           3.892209e-03  1.142084e+00
graph7           2.510789e-03  6.663889e-01
graph8           4.799673e-05  3.091796e-01
graph9           4.746339e-03  8.227545e-01
graph10          6.088546e-03  1.155200e+00
graph11          8.219279e-03  9.771030e-01
graph12          1.238233e-02  1.067851e+00
graph13          5.173283e-03  6.939713e-01
graph14          6.327206e-03  1.006486e+00
graph15          1.136116e-02  9.975969e-01
graph16          6.633726e-03  9.595409e-01
graph17          5.545727e-03  1.056329e+00
graph18          5.851078e-03  7.985256e-01
graph19          5.226257e-03  6.797016e-01
graph20          3.949858e-03  1.051101e+00
graph21          7.544590e-03  1.088641e+00
graph22          3.356539e-03  8.990562e-01
graph23          9.952014e-03  1.896337e+00
graph24          5.216703e-03  8.498606e-01
graph25          5.003849e-03  1.015890e+00
graph26          5.821728e-03  9.544890e-01
graph27          1.580118e-03  5.566388e-01
graph28          1.552420e-03  5.249200e-01
graph29          1.844806e-04  2.850540e-01
orbit0           1.587537e-04  2.755612e-01
orbit1           6.575543e-03  6.860829e-01
orbit2           9.819442e-04  1.897288e+00
orbit3           2.824040e-03  4.376893e-01
orbit4           2.794677e-03  7.998647e-01
orbit5           5.622291e-03  1.222182e+00
orbit6           5.231777e-03  9.535887e-01
orbit7           3.708558e-03  1.915035e+00
orbit8           5.343217e-03  1.219433e+00
orbit9           3.794037e-03  8.883321e-01
orbit10          4.817392e-03  7.842062e-01
orbit11          2.686998e-03  8.731307e-01
orbit12          1.720314e-03  8.072169e-01
orbit13          2.358959e-03  4.213380e-01
orbit14          6.088421e-04  3.255097e-01
orbit15          3.841150e-03  1.027060e+00
orbit16          8.091375e-03  1.334914e+00
orbit17          7.421230e-03  1.258720e+00
orbit18          6.617889e-03  2.682355e+00
orbit19          4.020736e-03  1.150464e+00
orbit20          1.093021e-02  1.711200e+00
orbit21          4.057149e-03  1.312875e+00
orbit22          9.271334e-03  1.336011e+00
orbit23          3.269347e-03  1.374677e+00
orbit24          1.298072e-02  1.125670e+00
orbit25          4.869133e-03  8.556890e-01
orbit26          3.052174e-03  7.698561e-01
orbit27          8.653153e-03  1.234672e+00
orbit28          3.963001e-03  1.004180e+00
orbit29          4.862956e-03  1.038222e+00
orbit30          4.331504e-03  9.067154e-01
orbit31          5.410026e-03  1.139949e+00
orbit32          3.672901e-03  9.750893e-01
orbit33          4.106314e-03  7.842080e-01
orbit34          7.076972e-03  9.958219e-01
orbit35          3.526664e-03  1.061498e+00
orbit36          5.316116e-03  1.442589e+00
orbit37          6.245917e-03  1.240384e+00
orbit38          3.713955e-03  1.222482e+00
orbit39          5.423321e-03  9.129350e-01
orbit40          5.884102e-03  1.184997e+00
orbit41          8.782888e-03  9.172654e-01
orbit42          2.223283e-03  6.198541e-01
orbit43          5.295205e-03  9.689124e-01
orbit44          1.915962e-03  9.157213e-01
orbit45          8.712920e-03  1.658483e+00
orbit46          7.251360e-03  9.455362e-01
orbit47          5.382734e-03  7.513597e-01
orbit48          7.365476e-03  9.038179e-01
orbit49          2.542973e-03  1.007848e+00
orbit50          3.482179e-03  1.030921e+00
orbit51          1.021437e-02  1.227421e+00
orbit52          4.608937e-03  7.722281e-01
orbit53          7.545782e-03  1.105166e+00
orbit54          2.688259e-03  8.705542e-01
orbit55          3.032364e-03  1.298988e+00
orbit56          6.670358e-03  1.634064e+00
orbit57          4.186361e-03  9.173166e-01
orbit58          1.436828e-03  5.771326e-01
orbit59          5.063704e-03  8.721070e-01
orbit60          4.784014e-03  8.773926e-01
orbit61          7.358266e-04  7.187067e-01
orbit62          4.789611e-03  1.141539e+00
orbit63          2.357061e-03  8.982039e-01
orbit64          4.592447e-03  8.940605e-01
orbit65          8.210074e-03  1.329709e+00
orbit66          6.450857e-03  1.110750e+00
orbit67          1.202559e-03  5.459818e-01
orbit68          1.398531e-03  4.729626e-01
orbit69          8.529150e-04  3.489656e-01
orbit70          1.584688e-03  7.145609e-01
orbit71          4.934124e-04  2.257405e-01
orbit72          1.282121e-04  1.624486e-01
AP               3.999145e-04  1.808301e-01
bet              4.066744e-03  2.961881e+00
ecc              5.982703e-05  1.566546e-01
eccrad           4.244714e-04  1.501536e-01
close            6.215043e-03  7.789484e-01
constraint       4.261762e-03  1.771792e+00
coreness         2.811870e-03  6.464955e-01
knn              3.951467e-03  1.251933e+00
hubscore         4.004523e-03  6.753779e-01
pagerank         4.512552e-03  2.687908e+00
trans            5.006478e-03  1.622253e+00
evcent           2.556767e-03  5.382629e-01
first            7.191871e-04  1.881389e-01
upto_second      5.587295e-03  9.674663e-01
upto_third       4.838337e-03  9.324474e-01
upto_fourth      4.062497e-03  9.478921e-01
upto_fifth       5.962084e-03  8.754735e-01
upto_sixth       3.159517e-03  8.655535e-01
second           5.397745e-03  6.904597e-01
third            5.941616e-03  1.085964e+00
fourth           3.329526e-03  1.115785e+00
fifth            6.627850e-03  9.754665e-01
sixth            5.724036e-03  1.287268e+00
ratio1           4.779152e-03  1.675704e+00
ratio2           8.480745e-03  1.789810e+00
ratio3           5.834350e-03  1.081712e+00
ratio4           9.005688e-03  2.568834e+00
ratio5           5.210906e-03  3.588221e+00
ratio6           6.400140e-03  1.393110e+00
selfinter        1.052897e-05  7.268577e-02
walktrap_vertex  1.016780e-03  2.110379e+00
bigcom1          6.291260e-06  1.193808e-01
bigcom2          0.000000e+00  0.000000e+00
bigcom3          2.583491e-04  3.984718e-01
bigcom4          1.776580e-04  1.125270e-01
bigcom6         -1.998870e-05  4.258621e-01
bigcom8          1.439258e-03  6.854148e-01
bigcom9          3.317082e-05  3.191767e-01
bigcom11         0.000000e+00  0.000000e+00
bigcom13         1.997679e-04  4.757864e-01
bigcom15         1.769930e-05  2.365088e-01
bigcom16         0.000000e+00  3.330669e-18
bigcom21         0.000000e+00  0.000000e+00
bigcom22         8.019400e-05  4.191193e-01
bigcom24         0.000000e+00  1.110223e-18
bigcom26         8.300153e-05  2.435320e-01
bigcom28         1.090558e-05  1.054103e-01
bigcom30        -7.535126e-06  7.546853e-02
bigcom31         0.000000e+00  2.220446e-18
bigcom32         0.000000e+00  0.000000e+00
bigcom33         0.000000e+00  0.000000e+00
bigcom34         0.000000e+00  2.220446e-18
bigcom36         0.000000e+00  0.000000e+00
bigcom37         0.000000e+00  0.000000e+00
bigcom38         0.000000e+00  0.000000e+00
bigcom39         4.750792e-06  4.590869e-01
bigcom40         5.493757e-06  2.248841e-01
bigcom43         0.000000e+00  3.330669e-18
bigcom44         1.777738e-05  5.481046e-02
bigcom46         4.447516e-06  1.047931e-01
bigcom47         0.000000e+00  2.220446e-18
bigcom49         0.000000e+00  0.000000e+00
bigcom50         0.000000e+00  1.175204e-01
bigcom51         0.000000e+00  2.220446e-18
bigcom52         0.000000e+00  0.000000e+00
bigcom54         0.000000e+00  1.110223e-18
bigcom56        -7.583124e-05  4.157392e-01
bigcom62         0.000000e+00  0.000000e+00
bigcom66         0.000000e+00  0.000000e+00
bigcom68        -6.532874e-06  7.314259e-01
bigcom69         4.439236e-05  2.700305e-01
bigcom71         0.000000e+00  0.000000e+00
bigcom72         0.000000e+00  0.000000e+00
bigcom73         0.000000e+00  0.000000e+00
bigcom74         0.000000e+00  0.000000e+00
bigcom75         0.000000e+00  2.220446e-18
bigcom76         0.000000e+00  0.000000e+00
bigcom77         0.000000e+00  0.000000e+00
bigcom79         0.000000e+00  0.000000e+00
bigcom80        -2.001609e-05  1.215421e-01
bigcom82         0.000000e+00  0.000000e+00
bigcom83         0.000000e+00  0.000000e+00
bigcom84         0.000000e+00  0.000000e+00
bigcom85         0.000000e+00  0.000000e+00
bigcom87         0.000000e+00  3.330669e-18
bigcom89         0.000000e+00  0.000000e+00
bigcom91         0.000000e+00  2.220446e-18
bigcom92        -4.289424e-05  4.992782e-02
bigcom93         0.000000e+00  6.644270e-01
bigcom96         0.000000e+00  2.220446e-18
[truncated: 133,670 more chars]
