# Supplementary material for: Distinctive Behaviors of Druggable Proteins in Cellular Networks
Source: PLoS Comput Biol. 2015 Dec 23;11(12):e1004597. doi: 10.1371/journal.pcbi.1004597 (PMC4689399; doi:10.1371/journal.pcbi.1004597)
Supplement: S1 File — (ZIP) [file pcbi.1004597.s004.zip › S1_File/direct.atc.20150613.random.ppi.optimised_Target_results_med_CT.txt]

[[1]]
[1] "med_CT"

[1] "Dataset: med_CT Model GBM, run: 1 of 10 2015-06-17 22:56:38"
Iter   TrainDeviance   ValidDeviance   StepSize   Improve
     1        0.0195            -nan     0.0100   -0.0000
     2        0.0182            -nan     0.0100   -0.0000
     3        0.0175            -nan     0.0100   -0.0000
     4        0.0168            -nan     0.0100   -0.0000
     5        0.0160            -nan     0.0100   -0.0000
     6        0.0157            -nan     0.0100   -0.0000
     7        0.0152            -nan     0.0100   -0.0000
     8        0.0150            -nan     0.0100   -0.0000
     9        0.0144            -nan     0.0100   -0.0000
    10        0.0139            -nan     0.0100   -0.0000
    20        0.0110            -nan     0.0100   -0.0000
    40        0.0079            -nan     0.0100   -0.0000
    60        0.0066            -nan     0.0100   -0.0000
    80        0.0055            -nan     0.0100   -0.0000
    98        0.0048            -nan     0.0100   -0.0000

[1] "GBM variable coefficients"
                            var      rel.inf
ratio5                   ratio5 7.099771e+00
V2                           V2 5.714455e+00
bet                         bet 5.523199e+00
ratio4                   ratio4 4.365588e+00
orbit62                 orbit62 3.617305e+00
walktrap_vertex walktrap_vertex 3.492808e+00
pagerank               pagerank 3.463538e+00
orbit18                 orbit18 3.054819e+00
constraint           constraint 3.018214e+00
graph25                 graph25 2.981514e+00
ratio2                   ratio2 2.490944e+00
V1                           V1 2.471046e+00
ratio1                   ratio1 2.391312e+00
outer                     outer 2.201982e+00
spin_vertex         spin_vertex 2.153430e+00
orbit50                 orbit50 2.037808e+00
ratio6                   ratio6 1.820475e+00
orbit69                 orbit69 1.798589e+00
orbit40                 orbit40 1.729953e+00
membership_s6     membership_s6 1.701564e+00
sixth                     sixth 1.614017e+00
graph7                   graph7 1.603507e+00
knn                         knn 1.453399e+00
orbit29                 orbit29 1.432243e+00
orbit25                 orbit25 1.363948e+00
fifth                     fifth 1.340548e+00
graph11                 graph11 1.311900e+00
orbit28                 orbit28 1.303223e+00
graph14                 graph14 1.297944e+00
graph15                 graph15 1.234390e+00
ratio3                   ratio3 1.192909e+00
orbit30                 orbit30 1.100471e+00
upto_fourth         upto_fourth 9.957923e-01
graph6                   graph6 8.879510e-01
graph5                   graph5 8.819034e-01
orbit16                 orbit16 8.549724e-01
graph17                 graph17 8.398946e-01
orbit5                   orbit5 7.934075e-01
orbit21                 orbit21 7.412387e-01
membership_s31   membership_s31 7.182973e-01
graph13                 graph13 5.793276e-01
orbit20                 orbit20 5.502617e-01
orbit39                 orbit39 5.286558e-01
adhesion               adhesion 5.211159e-01
orbit9                   orbit9 5.148396e-01
orbit31                 orbit31 4.896183e-01
orbit59                 orbit59 4.866399e-01
orbit63                 orbit63 4.824258e-01
orbit22                 orbit22 4.674848e-01
bigcom3                 bigcom3 4.295751e-01
orbit44                 orbit44 4.249196e-01
comsize                 comsize 4.215797e-01
orbit23                 orbit23 4.064926e-01
orbit55                 orbit55 3.968851e-01
third                     third 3.864885e-01
graph12                 graph12 3.494672e-01
orbit2                   orbit2 3.308875e-01
orbit41                 orbit41 3.222680e-01
inner                     inner 3.122139e-01
orbit65                 orbit65 3.063418e-01
graph21                 graph21 2.975014e-01
fourth                   fourth 2.972079e-01
orbit67                 orbit67 2.932078e-01
orbit17                 orbit17 2.815350e-01
orbit13                 orbit13 2.698365e-01
bigcom40               bigcom40 2.580094e-01
orbit61                 orbit61 2.488430e-01
graph18                 graph18 2.479312e-01
bigcom1                 bigcom1 2.458302e-01
graph2                   graph2 2.411982e-01
orbit38                 orbit38 2.402044e-01
orbit35                 orbit35 2.324812e-01
orbit57                 orbit57 2.266440e-01
orbit36                 orbit36 2.105850e-01
selfinter             selfinter 2.022907e-01
coreness               coreness 1.981892e-01
graph4                   graph4 1.821648e-01
membership_s30   membership_s30 1.777998e-01
bigcom4                 bigcom4 1.703347e-01
orbit42                 orbit42 1.652852e-01
graph20                 graph20 1.518060e-01
graph19                 graph19 1.313898e-01
orbit33                 orbit33 7.741180e-02
orbit1                   orbit1 7.280235e-02
orbit7                   orbit7 3.963514e-02
orbit6                   orbit6 1.707935e-02
hubscore               hubscore 4.163518e-03
close                     close 3.260720e-03
graph1                   graph1 2.516499e-03
upto_third           upto_third 2.231801e-03
upto_second         upto_second 1.850231e-03
orbit19                 orbit19 1.078836e-03
graph0                   graph0 1.052052e-03
trans                     trans 9.618873e-04
orbit27                 orbit27 8.349966e-04
graph27                 graph27 6.900544e-04
orbit10                 orbit10 6.265340e-04
orbit24                 orbit24 4.818437e-04
graph24                 graph24 4.801197e-04
graph10                 graph10 4.792397e-04
evcent                   evcent 4.048586e-04
orbit51                 orbit51 3.854350e-04
orbit26                 orbit26 3.723393e-04
orbit11                 orbit11 3.484451e-04
graph3                   graph3 3.348340e-04
orbit52                 orbit52 2.984041e-04
graph16                 graph16 2.660982e-04
orbit4                   orbit4 2.102931e-04
orbit12                 orbit12 2.058398e-04
orbit32                 orbit32 1.805826e-04
orbit53                 orbit53 1.761031e-04
graph9                   graph9 1.468469e-04
upto_fifth           upto_fifth 1.351680e-04
orbit15                 orbit15 1.333857e-04
orbit66                 orbit66 1.211119e-04
graph23                 graph23 1.205569e-04
orbit71                 orbit71 1.163079e-04
graph22                 graph22 9.226514e-05
orbit47                 orbit47 7.885388e-05
upto_sixth           upto_sixth 6.041214e-05
orbit60                 orbit60 4.302804e-05
orbit64                 orbit64 3.747048e-05
orbit37                 orbit37 2.448728e-05
orbit49                 orbit49 1.243335e-05
orbit45                 orbit45 1.130468e-05
ioratio                 ioratio 7.910066e-06
orbit56                 orbit56 4.803483e-06
graph8                   graph8 0.000000e+00
graph26                 graph26 0.000000e+00
graph28                 graph28 0.000000e+00
graph29                 graph29 0.000000e+00
orbit0                   orbit0 0.000000e+00
orbit3                   orbit3 0.000000e+00
orbit8                   orbit8 0.000000e+00
orbit14                 orbit14 0.000000e+00
orbit34                 orbit34 0.000000e+00
orbit43                 orbit43 0.000000e+00
orbit46                 orbit46 0.000000e+00
orbit48                 orbit48 0.000000e+00
orbit54                 orbit54 0.000000e+00
orbit58                 orbit58 0.000000e+00
orbit68                 orbit68 0.000000e+00
orbit70                 orbit70 0.000000e+00
orbit72                 orbit72 0.000000e+00
AP                           AP 0.000000e+00
ecc                         ecc 0.000000e+00
eccrad                   eccrad 0.000000e+00
first                     first 0.000000e+00
second                   second 0.000000e+00
bigcom2                 bigcom2 0.000000e+00
bigcom6                 bigcom6 0.000000e+00
bigcom8                 bigcom8 0.000000e+00
bigcom9                 bigcom9 0.000000e+00
bigcom11               bigcom11 0.000000e+00
bigcom13               bigcom13 0.000000e+00
bigcom15               bigcom15 0.000000e+00
bigcom16               bigcom16 0.000000e+00
bigcom21               bigcom21 0.000000e+00
bigcom22               bigcom22 0.000000e+00
bigcom24               bigcom24 0.000000e+00
bigcom26               bigcom26 0.000000e+00
bigcom28               bigcom28 0.000000e+00
bigcom30               bigcom30 0.000000e+00
bigcom31               bigcom31 0.000000e+00
bigcom32               bigcom32 0.000000e+00
bigcom33               bigcom33 0.000000e+00
bigcom34               bigcom34 0.000000e+00
bigcom36               bigcom36 0.000000e+00
bigcom37               bigcom37 0.000000e+00
bigcom38               bigcom38 0.000000e+00
bigcom39               bigcom39 0.000000e+00
bigcom43               bigcom43 0.000000e+00
bigcom44               bigcom44 0.000000e+00
bigcom46               bigcom46 0.000000e+00
bigcom47               bigcom47 0.000000e+00
bigcom49               bigcom49 0.000000e+00
bigcom50               bigcom50 0.000000e+00
bigcom51               bigcom51 0.000000e+00
bigcom52               bigcom52 0.000000e+00
bigcom54               bigcom54 0.000000e+00
bigcom56               bigcom56 0.000000e+00
bigcom62               bigcom62 0.000000e+00
bigcom66               bigcom66 0.000000e+00
bigcom68               bigcom68 0.000000e+00
bigcom69               bigcom69 0.000000e+00
bigcom71               bigcom71 0.000000e+00
bigcom72               bigcom72 0.000000e+00
bigcom73               bigcom73 0.000000e+00
bigcom74               bigcom74 0.000000e+00
bigcom75               bigcom75 0.000000e+00
bigcom76               bigcom76 0.000000e+00
bigcom77               bigcom77 0.000000e+00
bigcom79               bigcom79 0.000000e+00
bigcom80               bigcom80 0.000000e+00
bigcom82               bigcom82 0.000000e+00
bigcom83               bigcom83 0.000000e+00
bigcom84               bigcom84 0.000000e+00
bigcom85               bigcom85 0.000000e+00
bigcom87               bigcom87 0.000000e+00
bigcom89               bigcom89 0.000000e+00
bigcom91               bigcom91 0.000000e+00
bigcom92               bigcom92 0.000000e+00
bigcom93               bigcom93 0.000000e+00
bigcom96               bigcom96 0.000000e+00
bigcom97               bigcom97 0.000000e+00
bigcom98               bigcom98 0.000000e+00
bigcom99               bigcom99 0.000000e+00
bigcom101             bigcom101 0.000000e+00
bigcom104             bigcom104 0.000000e+00
bigcom106             bigcom106 0.000000e+00
bigcom109             bigcom109 0.000000e+00
bigcom113             bigcom113 0.000000e+00
bigcom116             bigcom116 0.000000e+00
bigcom120             bigcom120 0.000000e+00
bigcom123             bigcom123 0.000000e+00
bigcom126             bigcom126 0.000000e+00
bigcom127             bigcom127 0.000000e+00
bigcom137             bigcom137 0.000000e+00
bigcom139             bigcom139 0.000000e+00
bigcom140             bigcom140 0.000000e+00
bigcom143             bigcom143 0.000000e+00
bigcom145             bigcom145 0.000000e+00
bigcom146             bigcom146 0.000000e+00
bigcom147             bigcom147 0.000000e+00
bigcom149             bigcom149 0.000000e+00
bigcom153             bigcom153 0.000000e+00
bigcom154             bigcom154 0.000000e+00
bigcom156             bigcom156 0.000000e+00
bigcom157             bigcom157 0.000000e+00
bigcom158             bigcom158 0.000000e+00
bigcom160             bigcom160 0.000000e+00
bigcom161             bigcom161 0.000000e+00
bigcom162             bigcom162 0.000000e+00
bigcom164             bigcom164 0.000000e+00
bigcom166             bigcom166 0.000000e+00
bigcom167             bigcom167 0.000000e+00
bigcom171             bigcom171 0.000000e+00
bigcom173             bigcom173 0.000000e+00
bigcom175             bigcom175 0.000000e+00
bigcom176             bigcom176 0.000000e+00
bigcom177             bigcom177 0.000000e+00
bigcom178             bigcom178 0.000000e+00
bigcom180             bigcom180 0.000000e+00
bigcom181             bigcom181 0.000000e+00
bigcom184             bigcom184 0.000000e+00
bigcom186             bigcom186 0.000000e+00
bigcom187             bigcom187 0.000000e+00
bigcom189             bigcom189 0.000000e+00
bigcom194             bigcom194 0.000000e+00
bigcom195             bigcom195 0.000000e+00
bigcom196             bigcom196 0.000000e+00
bigcom204             bigcom204 0.000000e+00
bigcom205             bigcom205 0.000000e+00
bigcom212             bigcom212 0.000000e+00
bigcom214             bigcom214 0.000000e+00
bigcom222             bigcom222 0.000000e+00
bigcom223             bigcom223 0.000000e+00
bigcom226             bigcom226 0.000000e+00
bigcom227             bigcom227 0.000000e+00
bigcom229             bigcom229 0.000000e+00
bigcom233             bigcom233 0.000000e+00
bigcom236             bigcom236 0.000000e+00
bigcom237             bigcom237 0.000000e+00
bigcom246             bigcom246 0.000000e+00
bigcom248             bigcom248 0.000000e+00
bigcom249             bigcom249 0.000000e+00
bigcom250             bigcom250 0.000000e+00
bigcom254             bigcom254 0.000000e+00
bigcom266             bigcom266 0.000000e+00
bigcom269             bigcom269 0.000000e+00
bigcom272             bigcom272 0.000000e+00
bigcom274             bigcom274 0.000000e+00
bigcom281             bigcom281 0.000000e+00
bigcom291             bigcom291 0.000000e+00
bigcom292             bigcom292 0.000000e+00
bigcom295             bigcom295 0.000000e+00
bigcom299             bigcom299 0.000000e+00
bigcom301             bigcom301 0.000000e+00
bigcom306             bigcom306 0.000000e+00
bigcom309             bigcom309 0.000000e+00
bigcom314             bigcom314 0.000000e+00
bigcom321             bigcom321 0.000000e+00
bigcom341             bigcom341 0.000000e+00
bigcom350             bigcom350 0.000000e+00
bigcom353             bigcom353 0.000000e+00
bigcom359             bigcom359 0.000000e+00
bigcom363             bigcom363 0.000000e+00
bigcom365             bigcom365 0.000000e+00
bigcom385             bigcom385 0.000000e+00
bigcom386             bigcom386 0.000000e+00
bigcom408             bigcom408 0.000000e+00
bigcom412             bigcom412 0.000000e+00
bigcom480             bigcom480 0.000000e+00
membership_s1     membership_s1 0.000000e+00
membership_s3     membership_s3 0.000000e+00
membership_s4     membership_s4 0.000000e+00
membership_s5     membership_s5 0.000000e+00
membership_s7     membership_s7 0.000000e+00
membership_s8     membership_s8 0.000000e+00
membership_s9     membership_s9 0.000000e+00
membership_s11   membership_s11 0.000000e+00
membership_s12   membership_s12 0.000000e+00
membership_s14   membership_s14 0.000000e+00
membership_s15   membership_s15 0.000000e+00
membership_s16   membership_s16 0.000000e+00
membership_s17   membership_s17 0.000000e+00
membership_s18   membership_s18 0.000000e+00
membership_s20   membership_s20 0.000000e+00
membership_s21   membership_s21 0.000000e+00
membership_s22   membership_s22 0.000000e+00
membership_s24   membership_s24 0.000000e+00
membership_s25   membership_s25 0.000000e+00
membership_s26   membership_s26 0.000000e+00
membership_s27   membership_s27 0.000000e+00
membership_s28   membership_s28 0.000000e+00
membership_s32   membership_s32 0.000000e+00
membership_s33   membership_s33 0.000000e+00
membership_s36   membership_s36 0.000000e+00
membership_s37   membership_s37 0.000000e+00
pdi                         pdi 0.000000e+00
cohesion               cohesion 0.000000e+00
[1] "Dataset: med_CT Model RF, run: 1 of 10 2015-06-17 22:57:27"
     |      Out-of-bag   |
Tree |      MSE  %Var(y) |
   1 | 0.002053   158.41 |
   2 | 0.003076   237.39 |
   3 | 0.002591   199.94 |
   4 | 0.002134   164.68 |
   5 | 0.002354   181.64 |
   6 | 0.002537   195.80 |
   7 | 0.002472   190.78 |
   8 | 0.002249   173.55 |
   9 | 0.002247   173.38 |
  10 | 0.001891   145.96 |
  11 | 0.001929   148.83 |
  12 | 0.001864   143.81 |
  13 |  0.00183   141.24 |
  14 | 0.001804   139.24 |
  15 | 0.001764   136.10 |
  16 | 0.001741   134.34 |
  17 | 0.001686   130.10 |
  18 | 0.001671   128.97 |
  19 | 0.001649   127.24 |
  20 | 0.001624   125.29 |
  21 | 0.001606   123.95 |
  22 | 0.001616   124.74 |
  23 | 0.001607   123.99 |
  24 | 0.001581   121.98 |
  25 | 0.001574   121.47 |
  26 |  0.00155   119.63 |
  27 | 0.001541   118.91 |
  28 | 0.001546   119.29 |
  29 |  0.00155   119.63 |
  30 | 0.001538   118.66 |
  31 | 0.001527   117.80 |
  32 | 0.001515   116.92 |
  33 |  0.00151   116.50 |
  34 | 0.001502   115.94 |
  35 | 0.001504   116.04 |
  36 | 0.001495   115.37 |
  37 |   0.0015   115.72 |
  38 | 0.001491   115.02 |
  39 | 0.001484   114.50 |
  40 | 0.001483   114.41 |
  41 | 0.001476   113.91 |
  42 | 0.001472   113.56 |
  43 | 0.001472   113.59 |
  44 | 0.001471   113.50 |
  45 | 0.001468   113.31 |
  46 | 0.001468   113.29 |
  47 | 0.001464   112.98 |
  48 | 0.001469   113.36 |
  49 | 0.001465   113.06 |
  50 | 0.001464   112.99 |
  51 | 0.001477   113.98 |
  52 | 0.001477   113.95 |
  53 | 0.001482   114.34 |
  54 | 0.001473   113.70 |
  55 |  0.00148   114.19 |
  56 | 0.001483   114.41 |
  57 | 0.001481   114.32 |
  58 | 0.001483   114.44 |
  59 |  0.00148   114.21 |
  60 | 0.001476   113.92 |
  61 | 0.001472   113.59 |
  62 | 0.001467   113.22 |
  63 | 0.001466   113.15 |
  64 | 0.001463   112.89 |
  65 | 0.001459   112.58 |
  66 | 0.001461   112.78 |
  67 | 0.001459   112.61 |
  68 | 0.001457   112.39 |
  69 |  0.00146   112.67 |
  70 |  0.00146   112.65 |
  71 | 0.001461   112.78 |
  72 | 0.001459   112.62 |
  73 | 0.001461   112.72 |
  74 | 0.001456   112.37 |
  75 | 0.001453   112.15 |
  76 |  0.00145   111.92 |
  77 | 0.001447   111.69 |
  78 | 0.001444   111.41 |
  79 | 0.001448   111.71 |
  80 | 0.001448   111.73 |
  81 | 0.001446   111.58 |
  82 | 0.001443   111.39 |
  83 | 0.001442   111.27 |
  84 | 0.001445   111.51 |
  85 | 0.001441   111.23 |
  86 | 0.001441   111.20 |
  87 | 0.001442   111.28 |
  88 |  0.00144   111.12 |
  89 | 0.001443   111.31 |
  90 | 0.001441   111.19 |
  91 | 0.001441   111.22 |
  92 | 0.001442   111.25 |
  93 | 0.001439   111.06 |
  94 | 0.001437   110.93 |
  95 | 0.001436   110.84 |
  96 | 0.001433   110.61 |
  97 | 0.001433   110.60 |
  98 | 0.001431   110.39 |
  99 | 0.001429   110.28 |
 100 | 0.001427   110.15 |
[1] "Random Forest variable coefficients"
                      %IncMSE IncNodePurity
graph5           2.371826e-05  3.978571e-02
graph6           1.108351e-04  4.253017e-02
graph7           0.000000e+00  1.540370e-17
graph8           0.000000e+00  2.405574e-20
graph9           1.756101e-05  3.136905e-02
graph10          4.726715e-05  2.643343e-02
graph11          4.712871e-03  1.130777e-01
graph12          1.554090e-03  8.383893e-02
graph13          2.633346e-04  3.367909e-02
graph14          1.188441e-04  4.553358e-02
graph15          0.000000e+00  1.598033e-17
graph16          7.128074e-05  2.597546e-02
graph17          6.440739e-05  1.287272e-01
graph18          2.414587e-03  6.947329e-02
graph19          3.559533e-05  2.457143e-02
graph20          4.094682e-05  5.659350e-03
graph21          4.926811e-04  1.998052e-02
graph22          1.755882e-05  1.847973e-02
graph23          4.678363e-05  9.845288e-04
graph24         -1.163467e-05  2.357143e-02
graph25          4.004960e-04  7.756351e-03
graph26          2.616484e-04  4.649470e-02
graph27          0.000000e+00  1.429792e-20
graph28          0.000000e+00  6.437450e-22
graph29          0.000000e+00  3.388132e-22
orbit0           0.000000e+00  8.888889e-03
orbit1           2.959249e-05  5.687794e-02
orbit2           1.421192e-03  3.142745e-02
orbit3           1.923077e-04  9.921260e-03
orbit4           9.500941e-05  2.688255e-02
orbit5           5.545894e-04  1.444769e-02
orbit6           0.000000e+00  8.386185e-18
orbit7           1.404370e-03  2.832649e-02
orbit8           5.743825e-06  2.285714e-02
orbit9           7.616951e-04  4.796603e-02
orbit10          1.299468e-04  8.465909e-04
orbit11          1.570681e-04  1.973333e-02
orbit12          5.249844e-05  6.974603e-02
orbit13          2.038997e-04  4.667681e-02
orbit14          0.000000e+00  2.307692e-02
orbit15          2.401487e-05  4.279762e-02
orbit16          3.797611e-05  3.272633e-02
orbit17          2.368265e-05  2.526316e-02
orbit18          5.674709e-04  1.574648e-01
orbit19          1.265913e-03  7.152249e-02
orbit20          9.831174e-04  1.160014e-02
orbit21          4.932472e-04  4.560528e-03
orbit22          3.615000e-03  8.588262e-02
orbit23          5.142322e-05  2.805568e-02
orbit24          1.029987e-03  1.091853e-01
orbit25          0.000000e+00  3.523657e-21
orbit26          0.000000e+00  9.339487e-18
orbit27          1.800909e-04  2.016656e-02
orbit28          1.354570e-04  2.169017e-02
orbit29          1.732102e-05  3.366667e-02
orbit30          4.117647e-05  1.104202e-02
orbit31          0.000000e+00  3.992743e-02
orbit32          5.666831e-04  3.751521e-02
orbit33          0.000000e+00  3.040848e-20
orbit34          5.770020e-06  1.832168e-02
orbit35          0.000000e+00  4.231777e-20
orbit36          3.428323e-04  9.325046e-02
orbit37          0.000000e+00  1.028276e-17
orbit38          2.881844e-05  9.333333e-03
orbit39          8.264856e-04  2.349363e-02
orbit40          0.000000e+00  2.608696e-02
orbit41          0.000000e+00  3.052707e-20
orbit42          1.142787e-04  6.316487e-02
orbit43          4.127358e-04  2.963073e-02
orbit44          0.000000e+00  6.437450e-22
orbit45          1.229050e-04  6.540810e-02
orbit46          0.000000e+00  2.179697e-17
orbit47          2.779530e-04  1.945951e-02
orbit48          5.420808e-04  2.983410e-02
orbit49          1.771990e-05  4.079365e-02
orbit50          0.000000e+00  1.714286e-02
orbit51          5.871991e-06  1.500000e-02
orbit52          6.402240e-05  4.141443e-02
orbit53          0.000000e+00  1.389134e-21
orbit54          7.548792e-05  1.678261e-02
orbit55          7.630504e-04  5.840143e-02
orbit56          0.000000e+00  8.457709e-18
orbit57          0.000000e+00  1.408269e-17
orbit58         -2.335443e-05  3.406593e-02
orbit59          0.000000e+00  5.580253e-20
orbit60          1.352941e-04  9.910714e-03
orbit61          2.552811e-06  1.303704e-02
orbit62          4.690709e-05  1.882789e-03
orbit63          0.000000e+00  1.380953e-17
orbit64          6.479141e-04  1.025534e-01
orbit65          1.172333e-05  5.065794e-03
orbit66          6.380752e-05  9.555556e-03
orbit67          0.000000e+00  1.987072e-18
orbit68          0.000000e+00  1.389134e-21
orbit69          2.604045e-03  1.229037e-01
orbit70          0.000000e+00  6.776264e-22
orbit71          0.000000e+00  9.994989e-22
orbit72          0.000000e+00  2.639355e-20
AP               1.013422e-05  5.077040e-02
bet              3.670584e-04  1.637318e-01
ecc              1.768417e-04  6.110644e-02
eccrad           1.350759e-04  4.755582e-02
close            1.184350e-03  4.587189e-02
constraint       1.568124e-04  3.330795e-02
coreness         3.844154e-04  9.893813e-02
knn              8.517031e-04  1.160839e-01
hubscore         6.416391e-05  2.823188e-02
pagerank         2.180276e-05  7.014212e-03
trans            1.772571e-05  1.902186e-02
evcent           3.606748e-04  9.974555e-03
first            3.429003e-04  4.922611e-02
upto_second      2.319774e-05  6.123847e-02
upto_third       6.397303e-04  5.489231e-02
upto_fourth      0.000000e+00  1.183781e-17
upto_fifth       2.471703e-04  6.948348e-02
upto_sixth       0.000000e+00  2.619026e-20
second           2.552581e-04  3.656142e-02
third            5.329839e-04  2.440929e-02
fourth           5.573420e-04  4.244371e-02
fifth            5.773672e-06  9.230769e-03
sixth            1.026113e-03  1.294487e-01
ratio1           7.447509e-04  6.973991e-02
ratio2           1.510286e-03  7.443296e-02
ratio3           4.325714e-04  1.360234e-02
ratio4           1.106086e-04  2.288417e-01
ratio5           4.679724e-05  1.337683e-01
ratio6           9.447189e-04  1.936724e-04
selfinter        0.000000e+00  0.000000e+00
walktrap_vertex  1.129215e-04  3.941411e-02
bigcom1          1.760916e-05  2.390226e-02
bigcom2          0.000000e+00  0.000000e+00
bigcom3          7.397579e-05  2.090390e-02
bigcom4          0.000000e+00  0.000000e+00
bigcom6          0.000000e+00  0.000000e+00
bigcom8          0.000000e+00  0.000000e+00
bigcom9          0.000000e+00  0.000000e+00
bigcom11         0.000000e+00  0.000000e+00
bigcom13         0.000000e+00  0.000000e+00
bigcom15         0.000000e+00  0.000000e+00
bigcom16         0.000000e+00  5.082198e-23
bigcom21         0.000000e+00  0.000000e+00
bigcom22         0.000000e+00  0.000000e+00
bigcom24         0.000000e+00  0.000000e+00
bigcom26         0.000000e+00  0.000000e+00
bigcom28         0.000000e+00  0.000000e+00
bigcom30         0.000000e+00  0.000000e+00
bigcom31         0.000000e+00  0.000000e+00
bigcom32         0.000000e+00  0.000000e+00
bigcom33         0.000000e+00  0.000000e+00
bigcom34         0.000000e+00  0.000000e+00
bigcom36         0.000000e+00  0.000000e+00
bigcom37         0.000000e+00  0.000000e+00
bigcom38         0.000000e+00  0.000000e+00
bigcom39         0.000000e+00  5.082198e-23
bigcom40         2.906977e-06  1.456004e-04
bigcom43         0.000000e+00  0.000000e+00
bigcom44         0.000000e+00  0.000000e+00
bigcom46         0.000000e+00  0.000000e+00
bigcom47         0.000000e+00  0.000000e+00
bigcom49         0.000000e+00  0.000000e+00
bigcom50         0.000000e+00  8.673617e-21
bigcom51         0.000000e+00  0.000000e+00
bigcom52         0.000000e+00  0.000000e+00
bigcom54         0.000000e+00  0.000000e+00
bigcom56         0.000000e+00  0.000000e+00
bigcom62         0.000000e+00  0.000000e+00
bigcom66         0.000000e+00  0.000000e+00
bigcom68         0.000000e+00  0.000000e+00
bigcom69         0.000000e+00  0.000000e+00
bigcom71         0.000000e+00  0.000000e+00
bigcom72         0.000000e+00  0.000000e+00
bigcom73         0.000000e+00  0.000000e+00
bigcom74         0.000000e+00  0.000000e+00
bigcom75         0.000000e+00  0.000000e+00
bigcom76         0.000000e+00  0.000000e+00
bigcom77         0.000000e+00  0.000000e+00
bigcom79         0.000000e+00  0.000000e+00
bigcom80         0.000000e+00  0.000000e+00
bigcom82         0.000000e+00  0.000000e+00
bigcom83         0.000000e+00  0.000000e+00
bigcom84         0.000000e+00  0.000000e+00
bigcom85         0.000000e+00  0.000000e+00
bigcom87         0.000000e+00  0.000000e+00
bigcom89         0.000000e+00  0.000000e+00
bigcom91         0.000000e+00  0.000000e+00
bigcom92         0.000000e+00  0.000000e+00
bigcom93         0.000000e+00  0.000000e+00
bigcom96         0.000000e+00  0.000000e+00
bigcom97         0.000000e+00  0.000000e+00
bigcom98         0.000000e+00  0.000000e+00
bigcom99         0.000000e+00  0.000000e+00
bigcom101        0.000000e+00  4.336809e-21
bigcom104        0.000000e+00  0.000000e+00
bigcom106        0.000000e+00  0.000000e+00
bigcom109        0.000000e+00  0.000000e+00
bigcom113        0.000000e+00  0.000000e+00
bigcom116        0.000000e+00  0.000000e+00
bigcom120        0.000000e+00  0.000000e+00
bigcom123        0.000000e+00  0.000000e+00
bigcom126        0.000000e+00  0.000000e+00
bigcom127        0.000000e+00  0.000000e+00
bigcom137        0.000000e+00  0.000000e+00
bigcom139        0.000000e+00  0.000000e+00
bigcom140        0.000000e+00  0.000000e+00
bigcom143        0.000000e+00  0.000000e+00
bigcom145        0.000000e+00  0.000000e+00
bigcom146        0.000000e+00  0.000000e+00
bigcom147        0.000000e+00  0.000000e+00
bigcom149        0.000000e+00  0.000000e+00
bigcom153        0.000000e+00  0.000000e+00
bigcom154        0.000000e+00  0.000000e+00
bigcom156        0.000000e+00  0.000000e+00
bigcom157        0.000000e+00  0.000000e+00
bigcom158        0.000000e+00  0.000000e+00
bigcom160        0.000000e+00  0.000000e+00
bigcom161        0.000000e+00  0.000000e+00
bigcom162        0.000000e+00  0.000000e+00
bigcom164        0.000000e+00  0.000000e+00
bigcom166        0.000000e+00  0.000000e+00
bigcom167        0.000000e+00  0.000000e+00
bigcom171        0.000000e+00  0.000000e+00
bigcom173        0.000000e+00  0.000000e+00
bigcom175        0.000000e+00  0.000000e+00
bigcom176        0.000000e+00  0.000000e+00
bigcom177        0.000000e+00  0.000000e+00
bigcom178        0.000000e+00  0.000000e+00
bigcom180        0.000000e+00  0.000000e+00
bigcom181       -5.281234e-05  2.590447e-01
bigcom184        0.000000e+00  0.000000e+00
bigcom186        0.000000e+00  0.000000e+00
bigcom187        0.000000e+00  0.000000e+00
bigcom189        0.000000e+00  2.168404e-21
bigcom194        0.000000e+00  0.000000e+00
bigcom195        0.000000e+00  0.000000e+00
bigcom196        0.000000e+00  8.673617e-21
bigcom204        0.000000e+00  0.000000e+00
bigcom205        0.000000e+00  0.000000e+00
bigcom212        0.000000e+00  0.000000e+00
bigcom214        0.000000e+00  0.000000e+00
bigcom222        0.000000e+00  0.000000e+00
bigcom223        0.000000e+00  0.000000e+00
bigcom226        0.000000e+00  0.000000e+00
bigcom227        0.000000e+00  0.000000e+00
bigcom229        0.000000e+00  0.000000e+00
bigcom233        0.000000e+00  0.000000e+00
bigcom236        0.000000e+00  0.000000e+00
bigcom237        0.000000e+00  0.000000e+00
bigcom246        0.000000e+00  0.000000e+00
bigcom248        0.000000e+00  0.000000e+00
bigcom249        0.000000e+00  0.000000e+00
bigcom250        0.000000e+00  0.000000e+00
bigcom254        0.000000e+00  0.000000e+00
bigcom266        0.000000e+00  0.000000e+00
bigcom269        0.000000e+00  0.000000e+00
bigcom272        0.000000e+00  0.000000e+00
bigcom274        0.000000e+00  0.000000e+00
bigcom281        0.000000e+00  0.000000e+00
bigcom291        0.000000e+00  0.000000e+00
bigcom292        0.000000e+00  0.000000e+00
bigcom295        0.000000e+00  0.000000e+00
bigcom299        0.000000e+00  0.000000e+00
bigcom301        0.000000e+00  0.000000e+00
bigcom306        0.000000e+00  0.000000e+00
bigcom309        0.000000e+00  0.000000e+00
bigcom314        0.000000e+00  0.000000e+00
bigcom321        0.000000e+00  0.000000e+00
bigcom341        0.000000e+00  0.000000e+00
bigcom350        0.000000e+00  0.000000e+00
bigcom353        0.000000e+00  0.000000e+00
bigcom359        0.000000e+00  0.000000e+00
bigcom363        0.000000e+00  0.000000e+00
bigcom365        0.000000e+00  0.000000e+00
bigcom385        0.000000e+00  0.000000e+00
bigcom386        0.000000e+00  2.710505e-22
bigcom408        0.000000e+00  0.000000e+00
bigcom412        0.000000e+00  0.000000e+00
bigcom480        0.000000e+00  0.000000e+00
spin_vertex      1.061384e-04  5.718733e-02
membership_s1    1.073055e-04  1.761535e-04
membership_s3    0.000000e+00  0.000000e+00
membership_s4    0.000000e+00  2.710505e-22
membership_s5    0.000000e+00  0.000000e+00
membership_s6    9.807662e-05  1.067015e-02
membership_s7    0.000000e+00  2.541099e-22
membership_s8    0.000000e+00  0.000000e+00
membership_s9    0.000000e+00  0.000000e+00
membership_s11   0.000000e+00  0.000000e+00
membership_s12   0.000000e+00  0.000000e+00
membership_s14   0.000000e+00  0.000000e+00
membership_s15   0.000000e+00  0.000000e+00
membership_s16   0.000000e+00  0.000000e+00
membership_s17   0.000000e+00  0.000000e+00
membership_s18   0.000000e+00  0.000000e+00
membership_s20   0.000000e+00  0.000000e+00
membership_s21   0.000000e+00  0.000000e+00
membership_s22   0.000000e+00  0.000000e+00
membership_s24   0.000000e+00  0.000000e+00
membership_s25   0.000000e+00  0.000000e+00
membership_s26   0.000000e+00  0.000000e+00
membership_s27   0.000000e+00  0.000000e+00
membership_s28   0.000000e+00  0.000000e+00
membership_s30   0.000000e+00  1.788889e-02
membership_s31   0.000000e+00  3.913856e-04
membership_s32   0.000000e+00  0.000000e+00
membership_s33   0.000000e+00  0.000000e+00
membership_s36   0.000000e+00  0.000000e+00
membership_s37   0.000000e+00  0.000000e+00
V1               3.777292e-04  2.491220e-02
V2               6.575120e-06  1.719718e-02
pdi             -1.624840e-05  2.135938e-02
adhesion         2.069273e-04  1.144262e-01
cohesion         1.777263e-04  7.137518e-02
inner            0.000000e+00  1.778925e-17
outer            7.019942e-05  2.812908e-02
ioratio          1.172012e-05  4.414630e-02
comsize         -3.004663e-05  8.195892e-02
[1] "Dataset: med_CT Model GLM, run: 1 of 10 2015-06-17 22:57:50"
[1] "glmnet variable coefficients"
                     [,1]          [,2]
(Intercept)     -6.645958  6.731647e+03
graph0           0.000000  7.264857e-02
graph1           0.000000  0.000000e+00
graph2           0.000000  3.091129e-02
graph3           0.000000  0.000000e+00
graph4           0.000000  0.000000e+00
graph5           0.000000  0.000000e+00
graph6           0.000000 -3.901101e-06
graph7           0.000000  0.000000e+00
graph8           0.000000 -6.400028e-02
graph9           0.000000  2.913589e-08
graph10          0.000000  0.000000e+00
graph11          0.000000  0.000000e+00
graph12          0.000000 -1.591984e-07
graph13          0.000000  0.000000e+00
graph14          0.000000 -7.322793e-08
graph15          0.000000  0.000000e+00
graph16          0.000000 -1.838844e-06
graph17          0.000000  1.566065e-06
graph18          0.000000 -6.904378e-06
graph19          0.000000  0.000000e+00
graph20          0.000000  0.000000e+00
graph21          0.000000  0.000000e+00
graph22          0.000000  1.037900e-05
graph23          0.000000  0.000000e+00
graph24          0.000000 -4.991572e-05
graph25          0.000000  4.223500e-05
graph26          0.000000 -1.403835e-04
graph27          0.000000  0.000000e+00
graph28          0.000000 -1.461610e-04
graph29          0.000000  0.000000e+00
orbit0           0.000000  7.468384e-02
orbit1           0.000000  0.000000e+00
orbit2           0.000000  0.000000e+00
orbit3           0.000000  3.244261e-02
orbit4           0.000000  0.000000e+00
orbit5           0.000000  0.000000e+00
orbit6           0.000000  0.000000e+00
orbit7           0.000000 -1.048067e-05
orbit8           0.000000  0.000000e+00
orbit9           0.000000 -1.237858e-08
orbit10          0.000000 -2.751972e-06
orbit11          0.000000  0.000000e+00
orbit12          0.000000  0.000000e+00
orbit13          0.000000  0.000000e+00
orbit14          0.000000 -6.372508e-02
orbit15          0.000000  1.391305e-08
orbit16          0.000000  0.000000e+00
orbit17          0.000000  2.456878e-07
orbit18          0.000000  8.063601e-08
orbit19          0.000000  0.000000e+00
orbit20          0.000000 -8.679152e-09
orbit21          0.000000 -4.356821e-06
orbit22          0.000000  0.000000e+00
orbit23          0.000000 -3.737133e-04
orbit24          0.000000  0.000000e+00
orbit25          0.000000 -3.445586e-06
orbit26          0.000000 -7.346341e-06
orbit27          0.000000  1.310996e-05
orbit28          0.000000  0.000000e+00
orbit29          0.000000  0.000000e+00
orbit30          0.000000  0.000000e+00
orbit31          0.000000 -4.369723e-08
orbit32          0.000000 -1.066359e-07
orbit33          0.000000  0.000000e+00
orbit34          0.000000  0.000000e+00
orbit35          0.000000 -2.799945e-06
orbit36          0.000000  2.351223e-06
orbit37          0.000000 -6.224166e-06
orbit38          0.000000 -1.816093e-05
orbit39          0.000000 -3.448762e-05
orbit40          0.000000  2.011498e-05
orbit41          0.000000 -1.181468e-04
orbit42          0.000000 -9.425195e-04
orbit43          0.000000 -5.649783e-06
orbit44          0.000000 -7.948471e-03
orbit45          0.000000  5.982524e-05
orbit46          0.000000 -2.923495e-05
orbit47          0.000000  0.000000e+00
orbit48          0.000000 -9.666235e-05
orbit49          0.000000  0.000000e+00
orbit50          0.000000 -2.409703e-04
orbit51          0.000000  0.000000e+00
orbit52          0.000000 -1.861435e-04
orbit53          0.000000  0.000000e+00
orbit54          0.000000  1.481596e-05
orbit55          0.000000  0.000000e+00
orbit56          0.000000  6.224558e-05
orbit57          0.000000 -7.660678e-05
orbit58          0.000000 -7.426058e-06
orbit59          0.000000 -5.331262e-05
orbit60          0.000000 -1.034359e-04
orbit61          0.000000 -1.123110e-02
orbit62          0.000000  0.000000e+00
orbit63          0.000000  0.000000e+00
orbit64          0.000000  7.839964e-04
orbit65          0.000000 -1.001096e-03
orbit66          0.000000  0.000000e+00
orbit67          0.000000 -5.707692e-03
orbit68          0.000000  0.000000e+00
orbit69          0.000000  2.490966e-01
orbit70          0.000000  0.000000e+00
orbit71          0.000000 -1.578298e-02
orbit72          0.000000  0.000000e+00
AP               0.000000  1.457648e+00
bet              0.000000  6.991912e-05
ecc              0.000000 -3.648907e+00
eccrad           0.000000 -2.139795e+01
close            0.000000  1.046707e-01
constraint       0.000000 -2.865067e+01
coreness         0.000000  4.506005e-02
knn              0.000000 -4.372948e-03
hubscore         0.000000  0.000000e+00
pagerank         0.000000  0.000000e+00
trans            0.000000  1.364340e+01
evcent           0.000000  0.000000e+00
first            0.000000  7.199026e-02
upto_second      0.000000  0.000000e+00
upto_third       0.000000  1.912781e-04
upto_fourth      0.000000  0.000000e+00
upto_fifth       0.000000  1.065234e-03
upto_sixth       0.000000 -5.033509e-01
second           0.000000  0.000000e+00
third            0.000000  9.104829e-04
fourth           0.000000 -7.242935e-04
fifth            0.000000  5.094215e-05
sixth            0.000000 -9.734683e-03
ratio1           0.000000 -4.969627e-03
ratio2           0.000000  1.273755e-01
ratio3           0.000000  0.000000e+00
ratio4           0.000000  0.000000e+00
ratio5           0.000000 -1.647719e+02
ratio6           0.000000  1.395915e-01
selfinter        0.000000  1.416017e+00
walktrap_vertex  0.000000  5.106967e-01
bigcom1          0.000000  1.375709e+00
bigcom2          0.000000  0.000000e+00
bigcom3          0.000000  1.676915e-01
bigcom4          0.000000 -2.905340e-01
bigcom6          0.000000  0.000000e+00
bigcom8          0.000000 -1.146931e-02
bigcom9          0.000000  0.000000e+00
bigcom11         0.000000 -1.879541e+00
bigcom13         0.000000  0.000000e+00
bigcom15         0.000000  0.000000e+00
bigcom16         0.000000  0.000000e+00
bigcom21         0.000000  0.000000e+00
bigcom22         0.000000  0.000000e+00
bigcom24         0.000000  0.000000e+00
bigcom26         0.000000 -4.116964e-01
bigcom28         0.000000 -3.799228e-01
bigcom30         0.000000  0.000000e+00
bigcom31         0.000000  0.000000e+00
bigcom32         0.000000  0.000000e+00
bigcom33         0.000000 -2.886276e+00
bigcom34         0.000000  0.000000e+00
bigcom36         0.000000 -1.933178e-03
bigcom37         0.000000  0.000000e+00
bigcom38         0.000000  0.000000e+00
bigcom39         0.000000  0.000000e+00
bigcom40         0.000000  3.395376e-01
bigcom43         0.000000  0.000000e+00
bigcom44         0.000000  0.000000e+00
bigcom46         0.000000  0.000000e+00
bigcom47         0.000000  0.000000e+00
bigcom49         0.000000  0.000000e+00
bigcom50         0.000000 -4.659255e-02
bigcom51         0.000000  0.000000e+00
bigcom52         0.000000  0.000000e+00
bigcom54         0.000000  0.000000e+00
bigcom56         0.000000 -1.147108e+00
bigcom62         0.000000  0.000000e+00
bigcom66         0.000000  0.000000e+00
bigcom68         0.000000  0.000000e+00
bigcom69         0.000000  0.000000e+00
bigcom71         0.000000  0.000000e+00
bigcom72         0.000000  0.000000e+00
bigcom73         0.000000 -2.991952e-02
bigcom74         0.000000 -1.394047e+00
bigcom75         0.000000  0.000000e+00
bigcom76         0.000000  0.000000e+00
bigcom77         0.000000  0.000000e+00
bigcom79         0.000000  0.000000e+00
bigcom80         0.000000  0.000000e+00
bigcom82         0.000000  0.000000e+00
bigcom83         0.000000  0.000000e+00
bigcom84         0.000000  0.000000e+00
bigcom85         0.000000  0.000000e+00
bigcom87         0.000000 -1.044889e-01
bigcom89         0.000000 -3.650875e-02
bigcom91         0.000000  0.000000e+00
bigcom92         0.000000 -3.163321e+00
bigcom93         0.000000  0.000000e+00
bigcom96         0.000000 -5.845889e-01
bigcom97         0.000000 -1.393593e-01
bigcom98         0.000000  0.000000e+00
bigcom99         0.000000  0.000000e+00
bigcom101        0.000000 -3.408013e+00
bigcom104        0.000000  0.000000e+00
bigcom106        0.000000  0.000000e+00
bigcom109        0.000000  0.000000e+00
bigcom113        0.000000 -6.257452e-03
bigcom116        0.000000  0.000000e+00
bigcom120        0.000000  0.000000e+00
bigcom123        0.000000  0.000000e+00
bigcom126        0.000000  0.000000e+00
bigcom127        0.000000  0.000000e+00
bigcom137        0.000000 -1.046504e+00
bigcom139        0.000000  0.000000e+00
bigcom140        0.000000 -2.372231e-01
bigcom143        0.000000  0.000000e+00
bigcom145        0.000000  0.000000e+00
bigcom146        0.000000 -4.944832e-01
bigcom147        0.000000  0.000000e+00
bigcom149        0.000000  0.000000e+00
bigcom153        0.000000  0.000000e+00
bigcom154        0.000000  0.000000e+00
bigcom156        0.000000  0.000000e+00
bigcom157        0.000000 -4.405373e+00
bigcom158        0.000000  0.000000e+00
bigcom160        0.000000  0.000000e+00
bigcom161        0.000000  0.000000e+00
bigcom162        0.000000 -8.366850e-01
bigcom164        0.000000  0.000000e+00
bigcom166        0.000000  0.000000e+00
bigcom167        0.000000 -4.415065e-02
bigcom171        0.000000 -2.389088e+00
bigcom173        0.000000 -1.904937e+00
bigcom175        0.000000  0.000000e+00
bigcom176        0.000000  0.000000e+00
bigcom177        0.000000  0.000000e+00
bigcom178        0.000000 -1.282755e+00
bigcom180        0.000000  0.000000e+00
bigcom181        0.000000  1.121950e+01
bigcom184        0.000000  0.000000e+00
bigcom186        0.000000  0.000000e+00
bigcom187        0.000000  0.000000e+00
bigcom189        0.000000  0.000000e+00
bigcom194        0.000000  0.000000e+00
bigcom195        0.000000  0.000000e+00
bigcom196        0.000000  0.000000e+00
bigcom204        0.000000  0.000000e+00
bigcom205        0.000000  0.000000e+00
bigcom212        0.000000  0.000000e+00
bigcom214        0.000000  0.000000e+00
bigcom222        0.000000  0.000000e+00
bigcom223        0.000000  0.000000e+00
bigcom226        0.000000  0.000000e+00
bigcom227        0.000000  0.000000e+00
bigcom229        0.000000  0.000000e+00
bigcom233        0.000000  0.000000e+00
bigcom236        0.000000 -5.440444e-01
bigcom237        0.000000  0.000000e+00
bigcom246        0.000000  0.000000e+00
bigcom248        0.000000  0.000000e+00
bigcom249        0.000000 -3.166412e-01
bigcom250        0.000000  0.000000e+00
bigcom254        0.000000  0.000000e+00
bigcom266        0.000000 -2.071113e+00
bigcom269        0.000000  0.000000e+00
bigcom272        0.000000  0.000000e+00
bigcom274        0.000000 -2.584281e+00
bigcom281        0.000000  0.000000e+00
bigcom291        0.000000  0.000000e+00
bigcom292        0.000000 -1.391794e+00
bigcom295        0.000000  0.000000e+00
bigcom299        0.000000  0.000000e+00
bigcom301        0.000000  0.000000e+00
bigcom306        0.000000  0.000000e+00
bigcom309        0.000000 -2.183724e+00
bigcom314        0.000000  0.000000e+00
bigcom321        0.000000  0.000000e+00
bigcom341        0.000000  0.000000e+00
bigcom350        0.000000  0.000000e+00
bigcom353        0.000000  0.000000e+00
bigcom359        0.000000  0.000000e+00
bigcom363        0.000000  0.000000e+00
bigcom365        0.000000  0.000000e+00
bigcom385        0.000000 -7.979091e-02
bigcom386        0.000000  0.000000e+00
bigcom408        0.000000  0.000000e+00
bigcom412        0.000000  0.000000e+00
bigcom480        0.000000  0.000000e+00
spin_vertex      0.000000 -6.684774e+00
membership_s1    0.000000 -6.925157e-02
membership_s3    0.000000 -5.422224e+00
membership_s4    0.000000  2.532652e+00
membership_s5    0.000000 -1.005371e-04
membership_s6    0.000000  2.504457e+00
membership_s7    0.000000 -1.225582e+00
membership_s8    0.000000  0.000000e+00
membership_s9    0.000000  0.000000e+00
membership_s11   0.000000  0.000000e+00
membership_s12   0.000000  0.000000e+00
membership_s14   0.000000  0.000000e+00
membership_s15   0.000000 -1.176507e+00
membership_s16   0.000000  0.000000e+00
membership_s17   0.000000 -4.976524e+00
membership_s18   0.000000  0.000000e+00
membership_s20   0.000000  0.000000e+00
membership_s21   0.000000  0.000000e+00
membership_s22   0.000000  0.000000e+00
membership_s24   0.000000 -1.237210e-01
membership_s25   0.000000 -1.113033e+00
membership_s26   0.000000  0.000000e+00
membership_s27   0.000000 -8.726818e-02
membership_s28   0.000000  0.000000e+00
membership_s30   0.000000  3.731712e+00
membership_s31   0.000000  0.000000e+00
membership_s32   0.000000  0.000000e+00
membership_s33   0.000000  0.000000e+00
membership_s36   0.000000  0.000000e+00
membership_s37   0.000000  0.000000e+00
V1               0.000000  0.000000e+00
V2               0.000000  2.137506e+00
pdi              0.000000 -1.206521e+04
adhesion         0.000000 -5.049589e-04
cohesion         0.000000  9.907118e-04
inner            0.000000  0.000000e+00
outer            0.000000 -8.747495e-06
ioratio          0.000000 -2.846421e-01
comsize          0.000000  7.544148e-05
[1] "Dataset: med_CT Model GBM, run: 2 of 10 2015-06-17 22:58:29"
Iter   TrainDeviance   ValidDeviance   StepSize   Improve
     1        0.0166            -nan     0.0100   -0.0001
     2        0.0158            -nan     0.0100   -0.0000
     3        0.0150            -nan     0.0100   -0.0000
     4        0.0144            -nan     0.0100   -0.0000
     5        0.0138            -nan     0.0100   -0.0000
     6        0.0133            -nan     0.0100   -0.0000
     7        0.0131            -nan     0.0100   -0.0000
     8        0.0124            -nan     0.0100   -0.0000
     9        0.0122            -nan     0.0100   -0.0000
    10        0.0116            -nan     0.0100    0.0000
    20        0.0094            -nan     0.0100    0.0000
    40        0.0074            -nan     0.0100   -0.0000
    60        0.0063            -nan     0.0100   -0.0000
    80        0.0053            -nan     0.0100    0.0000
    98        0.0048            -nan     0.0100   -0.0000

[1] "GBM variable coefficients"
                            var      rel.inf
ratio5                   ratio5 5.917050e+00
bet                         bet 5.135591e+00
orbit52                 orbit52 4.286846e+00
V2                           V2 4.194401e+00
walktrap_vertex walktrap_vertex 4.006253e+00
ratio4                   ratio4 3.247550e+00
pagerank               pagerank 3.052932e+00
constraint           constraint 2.740468e+00
sixth                     sixth 2.585496e+00
graph11                 graph11 2.505429e+00
adhesion               adhesion 2.492771e+00
orbit62                 orbit62 2.472246e+00
fifth                     fifth 2.436274e+00
orbit18                 orbit18 2.331508e+00
orbit63                 orbit63 2.318264e+00
orbit32                 orbit32 1.980815e+00
outer                     outer 1.945407e+00
graph15                 graph15 1.803120e+00
spin_vertex         spin_vertex 1.769571e+00
third                     third 1.689477e+00
ratio1                   ratio1 1.600647e+00
orbit16                 orbit16 1.535478e+00
ratio2                   ratio2 1.492323e+00
cohesion               cohesion 1.423875e+00
graph26                 graph26 1.396628e+00
graph14                 graph14 1.338844e+00
graph3                   graph3 1.310473e+00
upto_fourth         upto_fourth 1.251808e+00
orbit37                 orbit37 1.239154e+00
orbit39                 orbit39 1.206706e+00
knn                         knn 1.135374e+00
orbit69                 orbit69 1.112083e+00
V1                           V1 1.066969e+00
inner                     inner 1.064063e+00
graph6                   graph6 1.040321e+00
membership_s6     membership_s6 9.373722e-01
orbit50                 orbit50 9.228134e-01
fourth                   fourth 9.200341e-01
upto_third           upto_third 8.648887e-01
orbit40                 orbit40 8.591587e-01
orbit54                 orbit54 8.019466e-01
orbit25                 orbit25 7.991225e-01
ratio6                   ratio6 7.785009e-01
graph20                 graph20 7.725697e-01
orbit31                 orbit31 7.386253e-01
orbit22                 orbit22 6.949008e-01
graph4                   graph4 6.790974e-01
orbit11                 orbit11 6.664907e-01
orbit30                 orbit30 6.605651e-01
graph17                 graph17 6.515237e-01
orbit38                 orbit38 6.249334e-01
orbit36                 orbit36 5.581997e-01
orbit20                 orbit20 4.922192e-01
orbit28                 orbit28 4.718805e-01
graph24                 graph24 4.506332e-01
comsize                 comsize 4.183866e-01
upto_fifth           upto_fifth 3.969995e-01
membership_s30   membership_s30 3.871594e-01
graph27                 graph27 3.474463e-01
bigcom3                 bigcom3 3.301754e-01
orbit61                 orbit61 3.226478e-01
graph2                   graph2 3.169739e-01
orbit51                 orbit51 3.167389e-01
graph25                 graph25 3.137007e-01
graph0                   graph0 3.089770e-01
orbit44                 orbit44 2.965089e-01
ioratio                 ioratio 2.877626e-01
orbit33                 orbit33 2.825088e-01
trans                     trans 2.681551e-01
orbit7                   orbit7 2.525568e-01
orbit23                 orbit23 2.502656e-01
orbit42                 orbit42 2.283034e-01
membership_s31   membership_s31 2.261051e-01
orbit65                 orbit65 2.056217e-01
orbit59                 orbit59 2.041006e-01
orbit58                 orbit58 2.027457e-01
orbit21                 orbit21 1.920420e-01
orbit48                 orbit48 1.910510e-01
orbit29                 orbit29 1.893790e-01
orbit27                 orbit27 1.835012e-01
orbit68                 orbit68 1.719824e-01
orbit35                 orbit35 1.564021e-01
graph18                 graph18 1.272767e-01
orbit1                   orbit1 2.921148e-02
graph1                   graph1 2.464410e-02
upto_second         upto_second 1.156223e-02
second                   second 1.092571e-02
coreness               coreness 1.029846e-02
graph21                 graph21 9.110489e-03
orbit5                   orbit5 6.900084e-03
orbit53                 orbit53 5.564949e-03
orbit9                   orbit9 4.817572e-03
orbit17                 orbit17 4.761848e-03
graph19                 graph19 3.384686e-03
orbit47                 orbit47 3.247970e-03
orbit19                 orbit19 2.597751e-03
hubscore               hubscore 2.573279e-03
graph7                   graph7 2.323875e-03
orbit12                 orbit12 2.248019e-03
orbit6                   orbit6 2.106120e-03
graph16                 graph16 2.047435e-03
orbit24                 orbit24 1.893969e-03
orbit15                 orbit15 1.769596e-03
orbit56                 orbit56 1.739130e-03
orbit4                   orbit4 1.726542e-03
graph8                   graph8 1.672596e-03
graph5                   graph5 1.271924e-03
graph13                 graph13 1.016618e-03
orbit26                 orbit26 5.087779e-04
orbit45                 orbit45 4.662600e-04
graph9                   graph9 4.351220e-04
orbit46                 orbit46 4.123906e-04
orbit49                 orbit49 3.317323e-04
evcent                   evcent 2.247983e-04
graph23                 graph23 1.941643e-04
orbit66                 orbit66 1.441042e-04
close                     close 1.300834e-04
orbit60                 orbit60 1.261358e-04
selfinter             selfinter 1.244996e-04
graph10                 graph10 1.153668e-04
ratio3                   ratio3 7.039028e-05
orbit64                 orbit64 4.215516e-05
orbit67                 orbit67 3.388634e-05
orbit41                 orbit41 2.913167e-05
orbit2                   orbit2 2.906360e-05
graph12                 graph12 0.000000e+00
graph22                 graph22 0.000000e+00
graph28                 graph28 0.000000e+00
graph29                 graph29 0.000000e+00
orbit0                   orbit0 0.000000e+00
orbit3                   orbit3 0.000000e+00
orbit8                   orbit8 0.000000e+00
orbit10                 orbit10 0.000000e+00
orbit13                 orbit13 0.000000e+00
orbit14                 orbit14 0.000000e+00
orbit34                 orbit34 0.000000e+00
orbit43                 orbit43 0.000000e+00
orbit55                 orbit55 0.000000e+00
orbit57                 orbit57 0.000000e+00
orbit70                 orbit70 0.000000e+00
orbit71                 orbit71 0.000000e+00
orbit72                 orbit72 0.000000e+00
AP                           AP 0.000000e+00
ecc                         ecc 0.000000e+00
eccrad                   eccrad 0.000000e+00
first                     first 0.000000e+00
upto_sixth           upto_sixth 0.000000e+00
bigcom1                 bigcom1 0.000000e+00
bigcom2                 bigcom2 0.000000e+00
bigcom4                 bigcom4 0.000000e+00
bigcom6                 bigcom6 0.000000e+00
bigcom8                 bigcom8 0.000000e+00
bigcom9                 bigcom9 0.000000e+00
bigcom11               bigcom11 0.000000e+00
bigcom13               bigcom13 0.000000e+00
bigcom15               bigcom15 0.000000e+00
bigcom16               bigcom16 0.000000e+00
bigcom21               bigcom21 0.000000e+00
bigcom22               bigcom22 0.000000e+00
bigcom24               bigcom24 0.000000e+00
bigcom26               bigcom26 0.000000e+00
bigcom28               bigcom28 0.000000e+00
bigcom30               bigcom30 0.000000e+00
bigcom31               bigcom31 0.000000e+00
bigcom32               bigcom32 0.000000e+00
bigcom33               bigcom33 0.000000e+00
bigcom34               bigcom34 0.000000e+00
bigcom36               bigcom36 0.000000e+00
bigcom37               bigcom37 0.000000e+00
bigcom38               bigcom38 0.000000e+00
bigcom39               bigcom39 0.000000e+00
bigcom40               bigcom40 0.000000e+00
bigcom43               bigcom43 0.000000e+00
bigcom44               bigcom44 0.000000e+00
bigcom46               bigcom46 0.000000e+00
bigcom47               bigcom47 0.000000e+00
bigcom49               bigcom49 0.000000e+00
bigcom50               bigcom50 0.000000e+00
bigcom51               bigcom51 0.000000e+00
bigcom52               bigcom52 0.000000e+00
bigcom54               bigcom54 0.000000e+00
bigcom56               bigcom56 0.000000e+00
bigcom62               bigcom62 0.000000e+00
bigcom66               bigcom66 0.000000e+00
bigcom68               bigcom68 0.000000e+00
bigcom69               bigcom69 0.000000e+00
bigcom71               bigcom71 0.000000e+00
bigcom72               bigcom72 0.000000e+00
bigcom73               bigcom73 0.000000e+00
bigcom74               bigcom74 0.000000e+00
bigcom75               bigcom75 0.000000e+00
bigcom76               bigcom76 0.000000e+00
bigcom77               bigcom77 0.000000e+00
bigcom79               bigcom79 0.000000e+00
bigcom80               bigcom80 0.000000e+00
bigcom82               bigcom82 0.000000e+00
bigcom83               bigcom83 0.000000e+00
bigcom84               bigcom84 0.000000e+00
bigcom85               bigcom85 0.000000e+00
bigcom87               bigcom87 0.000000e+00
bigcom89               bigcom89 0.000000e+00
bigcom91               bigcom91 0.000000e+00
bigcom92               bigcom92 0.000000e+00
bigcom93               bigcom93 0.000000e+00
bigcom96               bigcom96 0.000000e+00
bigcom97               bigcom97 0.000000e+00
bigcom98               bigcom98 0.000000e+00
bigcom99               bigcom99 0.000000e+00
bigcom101             bigcom101 0.000000e+00
bigcom104             bigcom104 0.000000e+00
bigcom106             bigcom106 0.000000e+00
bigcom109             bigcom109 0.000000e+00
bigcom113             bigcom113 0.000000e+00
bigcom116             bigcom116 0.000000e+00
bigcom120             bigcom120 0.000000e+00
bigcom123             bigcom123 0.000000e+00
bigcom126             bigcom126 0.000000e+00
bigcom127             bigcom127 0.000000e+00
bigcom137             bigcom137 0.000000e+00
bigcom139             bigcom139 0.000000e+00
bigcom140             bigcom140 0.000000e+00
bigcom143             bigcom143 0.000000e+00
bigcom145             bigcom145 0.000000e+00
bigcom146             bigcom146 0.000000e+00
bigcom147             bigcom147 0.000000e+00
bigcom149             bigcom149 0.000000e+00
bigcom153             bigcom153 0.000000e+00
bigcom154             bigcom154 0.000000e+00
bigcom156             bigcom156 0.000000e+00
bigcom157             bigcom157 0.000000e+00
bigcom158             bigcom158 0.000000e+00
bigcom160             bigcom160 0.000000e+00
bigcom161             bigcom161 0.000000e+00
bigcom162             bigcom162 0.000000e+00
bigcom164             bigcom164 0.000000e+00
bigcom166             bigcom166 0.000000e+00
bigcom167             bigcom167 0.000000e+00
bigcom171             bigcom171 0.000000e+00
bigcom173             bigcom173 0.000000e+00
bigcom175             bigcom175 0.000000e+00
bigcom176             bigcom176 0.000000e+00
bigcom177             bigcom177 0.000000e+00
bigcom178             bigcom178 0.000000e+00
bigcom180             bigcom180 0.000000e+00
bigcom181             bigcom181 0.000000e+00
bigcom184             bigcom184 0.000000e+00
bigcom186             bigcom186 0.000000e+00
bigcom187             bigcom187 0.000000e+00
bigcom189             bigcom189 0.000000e+00
bigcom194             bigcom194 0.000000e+00
bigcom195             bigcom195 0.000000e+00
bigcom196             bigcom196 0.000000e+00
bigcom204             bigcom204 0.000000e+00
bigcom205             bigcom205 0.000000e+00
bigcom212             bigcom212 0.000000e+00
bigcom214             bigcom214 0.000000e+00
bigcom222             bigcom222 0.000000e+00
bigcom223             bigcom223 0.000000e+00
bigcom226             bigcom226 0.000000e+00
bigcom227             bigcom227 0.000000e+00
bigcom229             bigcom229 0.000000e+00
bigcom233             bigcom233 0.000000e+00
bigcom236             bigcom236 0.000000e+00
bigcom237             bigcom237 0.000000e+00
bigcom246             bigcom246 0.000000e+00
bigcom248             bigcom248 0.000000e+00
bigcom249             bigcom249 0.000000e+00
bigcom250             bigcom250 0.000000e+00
bigcom254             bigcom254 0.000000e+00
bigcom266             bigcom266 0.000000e+00
bigcom269             bigcom269 0.000000e+00
bigcom272             bigcom272 0.000000e+00
bigcom274             bigcom274 0.000000e+00
bigcom281             bigcom281 0.000000e+00
bigcom291             bigcom291 0.000000e+00
bigcom292             bigcom292 0.000000e+00
bigcom295             bigcom295 0.000000e+00
bigcom299             bigcom299 0.000000e+00
bigcom301             bigcom301 0.000000e+00
bigcom306             bigcom306 0.000000e+00
bigcom309             bigcom309 0.000000e+00
bigcom314             bigcom314 0.000000e+00
bigcom321             bigcom321 0.000000e+00
bigcom341             bigcom341 0.000000e+00
bigcom350             bigcom350 0.000000e+00
bigcom353             bigcom353 0.000000e+00
bigcom359             bigcom359 0.000000e+00
bigcom363             bigcom363 0.000000e+00
bigcom365             bigcom365 0.000000e+00
bigcom385             bigcom385 0.000000e+00
bigcom386             bigcom386 0.000000e+00
bigcom408             bigcom408 0.000000e+00
bigcom412             bigcom412 0.000000e+00
bigcom480             bigcom480 0.000000e+00
membership_s1     membership_s1 0.000000e+00
membership_s3     membership_s3 0.000000e+00
membership_s4     membership_s4 0.000000e+00
membership_s5     membership_s5 0.000000e+00
membership_s7     membership_s7 0.000000e+00
membership_s8     membership_s8 0.000000e+00
membership_s9     membership_s9 0.000000e+00
membership_s11   membership_s11 0.000000e+00
membership_s12   membership_s12 0.000000e+00
membership_s14   membership_s14 0.000000e+00
membership_s15   membership_s15 0.000000e+00
membership_s16   membership_s16 0.000000e+00
membership_s17   membership_s17 0.000000e+00
membership_s18   membership_s18 0.000000e+00
membership_s20   membership_s20 0.000000e+00
membership_s21   membership_s21 0.000000e+00
membership_s22   membership_s22 0.000000e+00
membership_s24   membership_s24 0.000000e+00
membership_s25   membership_s25 0.000000e+00
membership_s26   membership_s26 0.000000e+00
membership_s27   membership_s27 0.000000e+00
membership_s28   membership_s28 0.000000e+00
membership_s32   membership_s32 0.000000e+00
membership_s33   membership_s33 0.000000e+00
membership_s36   membership_s36 0.000000e+00
membership_s37   membership_s37 0.000000e+00
pdi                         pdi 0.000000e+00
[1] "Dataset: med_CT Model RF, run: 2 of 10 2015-06-17 22:59:10"
     |      Out-of-bag   |
Tree |      MSE  %Var(y) |
   1 | 0.005159   396.61 |
   2 | 0.004512   346.90 |
   3 | 0.004135   317.89 |
   4 | 0.003806   292.59 |
   5 |  0.00264   202.97 |
   6 | 0.002574   197.92 |
   7 | 0.002358   181.32 |
   8 | 0.002116   162.71 |
   9 | 0.002009   154.47 |
  10 | 0.001929   148.29 |
  11 | 0.002014   154.83 |
  12 | 0.001999   153.69 |
  13 | 0.001953   150.15 |
  14 | 0.001862   143.19 |
  15 | 0.001794   137.90 |
  16 | 0.001732   133.15 |
  17 | 0.001685   129.58 |
  18 | 0.001706   131.13 |
  19 | 0.001685   129.56 |
  20 | 0.001668   128.25 |
  21 | 0.001658   127.50 |
  22 | 0.001644   126.41 |
  23 | 0.001634   125.59 |
  24 | 0.001617   124.32 |
  25 | 0.001615   124.19 |
  26 | 0.001599   122.95 |
  27 |  0.00158   121.44 |
  28 | 0.001574   120.98 |
  29 | 0.001558   119.80 |
  30 | 0.001538   118.25 |
  31 | 0.001522   116.98 |
  32 | 0.001507   115.88 |
  33 | 0.001498   115.20 |
  34 | 0.001502   115.44 |
  35 | 0.001496   115.05 |
  36 | 0.001487   114.32 |
  37 | 0.001482   113.98 |
  38 | 0.001477   113.57 |
  39 | 0.001468   112.86 |
  40 | 0.001459   112.18 |
  41 | 0.001454   111.75 |
  42 | 0.001448   111.29 |
  43 | 0.001442   110.90 |
  44 | 0.001445   111.09 |
  45 | 0.001442   110.87 |
  46 | 0.001443   110.94 |
  47 | 0.001446   111.19 |
  48 | 0.001451   111.58 |
  49 | 0.001445   111.09 |
  50 | 0.001441   110.81 |
  51 | 0.001437   110.45 |
  52 | 0.001437   110.47 |
  53 | 0.001436   110.41 |
  54 |  0.00143   109.96 |
  55 | 0.001431   110.05 |
  56 | 0.001428   109.79 |
  57 | 0.001424   109.45 |
  58 | 0.001426   109.66 |
  59 | 0.001432   110.06 |
  60 | 0.001429   109.84 |
  61 | 0.001428   109.80 |
  62 |  0.00143   109.92 |
  63 | 0.001427   109.74 |
  64 | 0.001424   109.46 |
  65 | 0.001428   109.76 |
  66 | 0.001425   109.55 |
  67 | 0.001422   109.34 |
  68 | 0.001421   109.25 |
  69 | 0.001418   109.05 |
  70 | 0.001417   108.93 |
  71 | 0.001416   108.86 |
  72 | 0.001413   108.62 |
  73 | 0.001414   108.70 |
  74 | 0.001411   108.49 |
  75 | 0.001409   108.34 |
  76 | 0.001408   108.24 |
  77 | 0.001408   108.25 |
  78 | 0.001409   108.36 |
  79 |  0.00141   108.44 |
  80 | 0.001407   108.19 |
  81 | 0.001405   108.02 |
  82 | 0.001403   107.88 |
  83 | 0.001401   107.75 |
  84 | 0.001405   108.00 |
  85 | 0.001405   107.99 |
  86 | 0.001405   108.02 |
  87 | 0.001404   107.96 |
  88 | 0.001405   108.05 |
  89 | 0.001403   107.90 |
  90 | 0.001405   108.04 |
  91 | 0.001405   108.04 |
  92 | 0.001403   107.86 |
  93 | 0.001409   108.30 |
  94 | 0.001407   108.14 |
  95 | 0.001408   108.26 |
  96 | 0.001407   108.16 |
  97 | 0.001405   108.05 |
  98 | 0.001406   108.12 |
  99 | 0.001405   108.01 |
 100 | 0.001407   108.15 |
[1] "Random Forest variable coefficients"
                      %IncMSE IncNodePurity
graph5          -1.949412e-05  4.415496e-02
graph6           1.352884e-04  9.380720e-02
graph7           0.000000e+00  2.303930e-21
graph8           0.000000e+00  8.470329e-23
graph9           4.125066e-05  6.003030e-02
graph10          1.929387e-04  8.693409e-02
graph11          4.830556e-03  3.762101e-02
graph12          1.064552e-03  5.843224e-02
graph13          8.150643e-04  5.770564e-02
graph14          8.808852e-05  3.109613e-02
graph15          4.013761e-05  2.968750e-02
graph16          4.951330e-04  4.535350e-02
graph17          7.144757e-05  6.825867e-02
graph18          4.042806e-04  2.325706e-02
graph19          6.147477e-04  1.854897e-02
graph20          7.075349e-05  5.843045e-02
graph21          1.800984e-04  6.054551e-02
graph22          0.000000e+00  1.863472e-22
graph23          6.064281e-06  8.888889e-03
graph24          1.766784e-05  9.473684e-03
graph25          7.424541e-04  1.516728e-02
graph26          0.000000e+00  9.000000e-03
graph27          1.176471e-05  1.994898e-02
graph28          2.586621e-04  1.028289e-02
graph29          0.000000e+00  1.355253e-22
orbit0           2.922332e-04  2.943950e-02
orbit1           6.972826e-05  2.135728e-02
orbit2           1.900161e-04  4.322939e-02
orbit3           1.122931e-04  1.809524e-02
orbit4           1.801753e-04  4.749866e-02
orbit5           1.476175e-04  3.509496e-02
orbit6           3.618706e-03  7.594470e-02
orbit7           9.561464e-04  3.521979e-03
orbit8           0.000000e+00  1.708333e-02
orbit9           1.583342e-04  3.184872e-02
orbit10          0.000000e+00  3.489776e-21
orbit11          9.557898e-05  1.486546e-02
orbit12          4.154303e-05  9.500000e-03
orbit13          2.855443e-04  1.867593e-02
orbit14          0.000000e+00  2.222222e-02
orbit15          3.400355e-05  2.467949e-03
orbit16          7.109692e-05  6.329174e-02
orbit17          0.000000e+00  1.016440e-22
orbit18          2.664324e-04  1.836036e-01
orbit19          7.025309e-04  4.693378e-02
orbit20          1.775152e-03  1.756394e-02
orbit21          8.766803e-05  9.756098e-03
orbit22          6.494970e-03  5.413886e-02
orbit23          2.990431e-05  3.346509e-03
orbit24          7.060325e-04  7.756006e-02
orbit25          5.446118e-04  1.977159e-02
orbit26          0.000000e+00  3.455894e-21
orbit27          0.000000e+00  1.365417e-20
orbit28          0.000000e+00  2.490277e-21
orbit29         -6.056935e-06  8.750000e-03
orbit30          0.000000e+00  1.016440e-22
orbit31          4.224904e-05  1.050658e-02
orbit32          6.907629e-04  8.949171e-02
orbit33          1.816722e-04  1.983640e-02
orbit34          9.529482e-05  1.946667e-02
orbit35          1.202363e-03  3.091064e-02
orbit36          1.043390e-04  8.445023e-02
orbit37          1.196172e-05  1.428571e-02
orbit38          0.000000e+00  8.888889e-03
orbit39          2.404724e-04  4.699007e-02
orbit40          6.373117e-05  2.017094e-03
orbit41          0.000000e+00  2.710505e-22
orbit42          2.039056e-04  3.130606e-02
orbit43          1.795690e-05  3.214286e-02
orbit44          7.767940e-05  1.363756e-02
orbit45          1.543861e-04  3.954648e-02
orbit46          5.895648e-06  7.382828e-02
orbit47          8.172796e-05  2.506667e-03
orbit48          0.000000e+00  3.167903e-21
orbit49          1.431585e-05  1.148329e-02
orbit50          3.555207e-05  6.033333e-02
orbit51          4.524150e-04  2.688503e-02
orbit52          7.959656e-04  4.620635e-02
orbit53          0.000000e+00  7.352246e-21
orbit54          2.351558e-05  1.800000e-02
orbit55          0.000000e+00  4.404571e-22
orbit56          6.905180e-05  3.269211e-02
orbit57          0.000000e+00  8.333333e-03
orbit58          0.000000e+00  1.016440e-22
orbit59          1.177360e-05  2.261905e-02
orbit60          1.397887e-04  1.547360e-02
orbit61          1.813785e-05  3.453761e-02
orbit62          4.412462e-04  3.344573e-02
orbit63          0.000000e+00  7.657178e-21
orbit64          2.426377e-04  2.125472e-02
orbit65          3.490404e-05  3.233333e-02
orbit66          3.131184e-04  1.205581e-02
orbit67          0.000000e+00  1.355253e-22
orbit68          2.586714e-04  1.028014e-02
orbit69          1.897993e-03  6.715897e-02
orbit70          0.000000e+00  3.557538e-22
orbit71          0.000000e+00  3.388132e-22
orbit72          0.000000e+00  3.388132e-23
AP               2.182580e-05  4.086486e-02
bet              2.240461e-04  1.716599e-01
ecc              4.188489e-04  1.003314e-02
eccrad           1.076762e-04  8.132211e-02
close            6.807260e-04  7.838469e-02
constraint       5.977286e-06  1.597701e-03
coreness         1.972072e-04  2.854842e-02
knn              3.786046e-04  7.643137e-02
hubscore         4.053272e-05  2.526316e-02
pagerank         2.627779e-05  3.490260e-02
trans            3.400955e-04  1.374090e-02
evcent           6.489135e-05  3.150794e-02
first            2.533609e-04  7.175865e-02
upto_second      7.699689e-05  8.835997e-03
upto_third       8.366286e-04  1.980870e-02
upto_fourth      1.248514e-04  4.974490e-03
upto_fifth       3.986847e-04  4.028473e-02
upto_sixth       0.000000e+00  9.090909e-03
second          -5.793743e-06  1.800000e-02
third            4.659391e-04  9.055262e-02
fourth           5.421893e-04  3.320430e-02
fifth            1.277173e-04  1.957738e-02
sixth            1.031756e-03  4.859588e-02
ratio1           8.980641e-04  1.089862e-01
ratio2           1.498317e-04  1.145265e-01
ratio3           5.306604e-05  1.636364e-02
ratio4           1.936827e-04  2.074194e-01
ratio5          -6.737570e-06  9.200118e-02
ratio6           6.146489e-06  1.070370e-02
selfinter        6.586314e-07  2.500000e-03
walktrap_vertex  5.712468e-05  9.850966e-02
bigcom1          4.777573e-05  1.852621e-02
bigcom2          0.000000e+00  0.000000e+00
bigcom3          3.196127e-05  9.950644e-03
bigcom4          0.000000e+00  0.000000e+00
bigcom6          0.000000e+00  0.000000e+00
bigcom8          0.000000e+00  0.000000e+00
bigcom9          0.000000e+00  0.000000e+00
bigcom11         0.000000e+00  0.000000e+00
bigcom13         0.000000e+00  0.000000e+00
bigcom15         0.000000e+00  0.000000e+00
bigcom16         0.000000e+00  0.000000e+00
bigcom21         0.000000e+00  6.776264e-23
bigcom22         0.000000e+00  0.000000e+00
bigcom24         0.000000e+00  0.000000e+00
bigcom26         0.000000e+00  6.776264e-23
bigcom28         0.000000e+00  0.000000e+00
bigcom30         0.000000e+00  0.000000e+00
bigcom31         0.000000e+00  0.000000e+00
bigcom32         0.000000e+00  0.000000e+00
bigcom33         0.000000e+00  0.000000e+00
bigcom34         0.000000e+00  0.000000e+00
bigcom36         0.000000e+00  0.000000e+00
bigcom37         0.000000e+00  0.000000e+00
bigcom38         0.000000e+00  0.000000e+00
bigcom39         0.000000e+00  0.000000e+00
bigcom40         0.000000e+00  6.776264e-23
bigcom43         0.000000e+00  0.000000e+00
bigcom44         0.000000e+00  0.000000e+00
bigcom46         0.000000e+00  0.000000e+00
bigcom47         0.000000e+00  0.000000e+00
bigcom49         0.000000e+00  0.000000e+00
bigcom50         0.000000e+00  0.000000e+00
bigcom51         0.000000e+00  0.000000e+00
bigcom52         0.000000e+00  0.000000e+00
bigcom54         0.000000e+00  0.000000e+00
bigcom56         0.000000e+00  0.000000e+00
bigcom62         0.000000e+00  0.000000e+00
bigcom66         0.000000e+00  0.000000e+00
bigcom68         0.000000e+00  0.000000e+00
bigcom69         0.000000e+00  0.000000e+00
bigcom71         0.000000e+00  0.000000e+00
bigcom72         0.000000e+00  0.000000e+00
bigcom73         0.000000e+00  0.000000e+00
bigcom74         0.000000e+00  0.000000e+00
bigcom75         0.000000e+00  0.000000e+00
bigcom76         0.000000e+00  0.000000e+00
bigcom77         0.000000e+00  0.000000e+00
bigcom79         0.000000e+00  0.000000e+00
bigcom80         0.000000e+00  0.000000e+00
bigcom82         0.000000e+00  0.000000e+00
bigcom83         0.000000e+00  0.000000e+00
bigcom84         0.000000e+00  0.000000e+00
bigcom85         0.000000e+00  0.000000e+00
bigcom87         0.000000e+00  0.000000e+00
bigcom89         0.000000e+00  3.388132e-23
bigcom91         0.000000e+00  0.000000e+00
bigcom92         0.000000e+00  6.776264e-23
bigcom93         0.000000e+00  0.000000e+00
bigcom96         0.000000e+00  0.000000e+00
bigcom97         0.000000e+00  0.000000e+00
bigcom98         0.000000e+00  0.000000e+00
bigcom99         0.000000e+00  0.000000e+00
bigcom101        0.000000e+00  0.000000e+00
bigcom104        0.000000e+00  0.000000e+00
bigcom106        0.000000e+00  0.000000e+00
bigcom109        0.000000e+00  0.000000e+00
bigcom113        0.000000e+00  0.000000e+00
bigcom116        0.000000e+00  0.000000e+00
bigcom120        0.000000e+00  0.000000e+00
bigcom123        0.000000e+00  0.000000e+00
bigcom126        0.000000e+00  0.000000e+00
bigcom127        0.000000e+00  0.000000e+00
bigcom137        0.000000e+00  0.000000e+00
bigcom139        0.000000e+00  0.000000e+00
bigcom140        0.000000e+00  0.000000e+00
bigcom143        0.000000e+00  0.000000e+00
bigcom145        0.000000e+00  0.000000e+00
bigcom146        0.000000e+00  0.000000e+00
bigcom147        0.000000e+00  6.776264e-23
bigcom149        0.000000e+00  0.000000e+00
bigcom153        0.000000e+00  0.000000e+00
bigcom154        0.000000e+00  0.000000e+00
bigcom156        0.000000e+00  0.000000e+00
bigcom157        0.000000e+00  0.000000e+00
bigcom158        0.000000e+00  0.000000e+00
bigcom160        0.000000e+00  0.000000e+00
bigcom161        0.000000e+00  0.000000e+00
bigcom162        0.000000e+00  0.000000e+00
bigcom164        0.000000e+00  0.000000e+00
bigcom166        0.000000e+00  3.388132e-23
bigcom167        0.000000e+00  0.000000e+00
bigcom171        0.000000e+00  0.000000e+00
bigcom173        0.000000e+00  0.000000e+00
bigcom175        0.000000e+00  0.000000e+00
bigcom176        0.000000e+00  0.000000e+00
bigcom177        0.000000e+00  0.000000e+00
bigcom178        0.000000e+00  0.000000e+00
bigcom180        0.000000e+00  0.000000e+00
bigcom181       -2.799523e-05  2.453226e-01
bigcom184        0.000000e+00  0.000000e+00
bigcom186        0.000000e+00  0.000000e+00
bigcom187        0.000000e+00  0.000000e+00
bigcom189        0.000000e+00  0.000000e+00
bigcom194        0.000000e+00  0.000000e+00
bigcom195        0.000000e+00  0.000000e+00
bigcom196        0.000000e+00  3.388132e-23
bigcom204        0.000000e+00  0.000000e+00
bigcom205        0.000000e+00  0.000000e+00
bigcom212        0.000000e+00  0.000000e+00
bigcom214        0.000000e+00  0.000000e+00
bigcom222        0.000000e+00  0.000000e+00
bigcom223        0.000000e+00  0.000000e+00
bigcom226        0.000000e+00  0.000000e+00
bigcom227        0.000000e+00  0.000000e+00
bigcom229        0.000000e+00  0.000000e+00
bigcom233        0.000000e+00  0.000000e+00
bigcom236        0.000000e+00  0.000000e+00
bigcom237        0.000000e+00  0.000000e+00
bigcom246        0.000000e+00  0.000000e+00
bigcom248        0.000000e+00  0.000000e+00
bigcom249        0.000000e+00  0.000000e+00
bigcom250        0.000000e+00  0.000000e+00
bigcom254        0.000000e+00  0.000000e+00
bigcom266        0.000000e+00  0.000000e+00
bigcom269        0.000000e+00  0.000000e+00
bigcom272        0.000000e+00  0.000000e+00
bigcom274        0.000000e+00  0.000000e+00
bigcom281        0.000000e+00  0.000000e+00
bigcom291        0.000000e+00  0.000000e+00
bigcom292        0.000000e+00  0.000000e+00
bigcom295        0.000000e+00  0.000000e+00
bigcom299        0.000000e+00  0.000000e+00
bigcom301        0.000000e+00  0.000000e+00
bigcom306        0.000000e+00  0.000000e+00
bigcom309        0.000000e+00  0.000000e+00
bigcom314        0.000000e+00  0.000000e+00
bigcom321        0.000000e+00  0.000000e+00
bigcom341        0.000000e+00  0.000000e+00
bigcom350        0.000000e+00  0.000000e+00
bigcom353        0.000000e+00  0.000000e+00
bigcom359        0.000000e+00  0.000000e+00
bigcom363        0.000000e+00  0.000000e+00
bigcom365        0.000000e+00  0.000000e+00
bigcom385        0.000000e+00  0.000000e+00
bigcom386        0.000000e+00  0.000000e+00
bigcom408        0.000000e+00  0.000000e+00
bigcom412        0.000000e+00  0.000000e+00
bigcom480        0.000000e+00  0.000000e+00
spin_vertex      2.667834e-04  1.010324e-01
membership_s1    1.014987e-04  4.882540e-04
membership_s3    0.000000e+00  6.776264e-23
membership_s4    0.000000e+00  2.032879e-21
membership_s5    0.000000e+00  3.388132e-23
membership_s6    1.204573e-04  3.120983e-02
membership_s7    0.000000e+00  2.371692e-22
membership_s8    0.000000e+00  0.000000e+00
membership_s9    0.000000e+00  0.000000e+00
membership_s11   0.000000e+00  0.000000e+00
membership_s12   0.000000e+00  0.000000e+00
membership_s14   0.000000e+00  0.000000e+00
membership_s15   0.000000e+00  0.000000e+00
membership_s16   0.000000e+00  0.000000e+00
membership_s17   0.000000e+00  0.000000e+00
membership_s18   0.000000e+00  0.000000e+00
membership_s20   0.000000e+00  0.000000e+00
membership_s21   0.000000e+00  3.388132e-23
membership_s22   0.000000e+00  0.000000e+00
membership_s24   0.000000e+00  0.000000e+00
membership_s25   0.000000e+00  0.000000e+00
membership_s26   0.000000e+00  0.000000e+00
membership_s27   0.000000e+00  0.000000e+00
membership_s28   0.000000e+00  0.000000e+00
membership_s30  -5.830904e-06  2.679365e-02
membership_s31   2.324230e-05  7.969961e-04
membership_s32   0.000000e+00  8.470329e-23
membership_s33   0.000000e+00  0.000000e+00
membership_s36   0.000000e+00  3.388132e-23
membership_s37   0.000000e+00  0.000000e+00
V1               3.878390e-04  3.572213e-02
V2               2.566076e-06  3.567726e-02
pdi              5.923610e-07  2.005045e-02
adhesion         6.420068e-04  4.856600e-02
cohesion         4.739433e-04  1.046282e-01
inner            4.779003e-05  1.550165e-02
outer            6.614979e-05  2.712669e-02
ioratio          1.056958e-04  7.925170e-04
comsize         -4.043292e-06  5.871742e-02
[1] "Dataset: med_CT Model GLM, run: 2 of 10 2015-06-17 22:59:28"
[1] "glmnet variable coefficients"
                     [,1]          [,2]
(Intercept)     -6.642269  3.375379e+03
graph0           0.000000  3.381029e-02
graph1           0.000000  0.000000e+00
graph2           0.000000  1.361929e-02
graph3           0.000000  0.000000e+00
graph4           0.000000  0.000000e+00
graph5           0.000000  0.000000e+00
graph6           0.000000 -1.652719e-08
graph7           0.000000  0.000000e+00
graph8           0.000000 -5.013024e-02
graph9           0.000000  0.000000e+00
graph10          0.000000  0.000000e+00
graph11          0.000000  0.000000e+00
graph12          0.000000 -5.176627e-09
graph13          0.000000  0.000000e+00
graph14          0.000000 -7.739622e-09
graph15          0.000000  0.000000e+00
graph16          0.000000 -5.758253e-07
graph17          0.000000  6.575790e-07
graph18          0.000000 -1.010869e-05
graph19          0.000000  0.000000e+00
graph20          0.000000 -6.266188e-05
graph21          0.000000  0.000000e+00
graph22          0.000000  2.247153e-05
graph23          0.000000  0.000000e+00
graph24          0.000000 -7.319795e-05
graph25          0.000000  0.000000e+00
graph26          0.000000 -1.678545e-05
graph27          0.000000  0.000000e+00
graph28          0.000000  0.000000e+00
graph29          0.000000  0.000000e+00
orbit0           0.000000  3.453193e-02
orbit1           0.000000  0.000000e+00
orbit2           0.000000  0.000000e+00
orbit3           0.000000  1.406643e-02
orbit4           0.000000  0.000000e+00
orbit5           0.000000  0.000000e+00
orbit6           0.000000  0.000000e+00
orbit7           0.000000  0.000000e+00
orbit8           0.000000  0.000000e+00
orbit9           0.000000  0.000000e+00
orbit10          0.000000 -9.514860e-08
orbit11          0.000000  0.000000e+00
orbit12          0.000000  0.000000e+00
orbit13          0.000000  0.000000e+00
orbit14          0.000000 -4.999435e-02
orbit15          0.000000  0.000000e+00
orbit16          0.000000  0.000000e+00
orbit17          0.000000  4.426492e-07
orbit18          0.000000  1.089358e-07
orbit19          0.000000  0.000000e+00
orbit20          0.000000 -2.543525e-08
orbit21          0.000000 -4.513601e-06
orbit22          0.000000  0.000000e+00
orbit23          0.000000 -2.485656e-04
orbit24          0.000000  0.000000e+00
orbit25          0.000000 -2.472103e-06
orbit26          0.000000 -1.129758e-05
orbit27          0.000000  1.134340e-05
orbit28          0.000000  0.000000e+00
orbit29          0.000000  0.000000e+00
orbit30          0.000000  1.383091e-06
orbit31          0.000000  0.000000e+00
orbit32          0.000000 -1.271563e-10
orbit33          0.000000  0.000000e+00
orbit34          0.000000  0.000000e+00
orbit35          0.000000 -6.487920e-06
orbit36          0.000000  2.398359e-06
orbit37          0.000000 -2.335432e-06
orbit38          0.000000 -2.581814e-05
orbit39          0.000000 -2.754752e-05
orbit40          0.000000  1.632129e-05
orbit41          0.000000 -1.009939e-04
orbit42          0.000000 -5.710266e-04
orbit43          0.000000 -9.402819e-06
orbit44          0.000000 -6.106148e-03
orbit45          0.000000  6.596686e-05
orbit46          0.000000 -3.650746e-05
orbit47          0.000000  0.000000e+00
orbit48          0.000000 -4.249025e-05
orbit49          0.000000 -6.994052e-05
orbit50          0.000000  0.000000e+00
orbit51          0.000000  0.000000e+00
orbit52          0.000000 -3.429798e-04
orbit53          0.000000  0.000000e+00
orbit54          0.000000  2.535264e-05
orbit55          0.000000  0.000000e+00
orbit56          0.000000  3.362516e-05
orbit57          0.000000 -2.977121e-05
orbit58          0.000000 -8.439447e-08
orbit59          0.000000 -1.093627e-04
orbit60          0.000000 -3.749042e-05
orbit61          0.000000 -5.133126e-03
orbit62          0.000000  0.000000e+00
orbit63          0.000000  0.000000e+00
orbit64          0.000000  0.000000e+00
orbit65          0.000000 -3.772413e-04
orbit66          0.000000  0.000000e+00
orbit67          0.000000 -3.862516e-03
orbit68          0.000000  0.000000e+00
orbit69          0.000000  1.823453e-01
orbit70          0.000000  0.000000e+00
orbit71          0.000000 -8.098612e-03
orbit72          0.000000  0.000000e+00
AP               0.000000  1.772528e+00
bet              0.000000  6.843676e-05
ecc              0.000000 -2.769944e+00
eccrad           0.000000 -1.635019e+01
close            0.000000  0.000000e+00
constraint       0.000000 -1.258835e+01
coreness         0.000000  6.778180e-02
knn              0.000000 -5.328696e-03
hubscore         0.000000  0.000000e+00
pagerank         0.000000  0.000000e+00
trans            0.000000  9.372430e+00
evcent           0.000000  0.000000e+00
first            0.000000  3.338989e-02
upto_second      0.000000  0.000000e+00
upto_third       0.000000  5.255782e-05
upto_fourth      0.000000  0.000000e+00
upto_fifth       0.000000  5.807851e-04
upto_sixth       0.000000 -2.515286e-01
second           0.000000  0.000000e+00
third            0.000000  6.739353e-04
fourth           0.000000 -3.728870e-04
fifth            0.000000  0.000000e+00
sixth            0.000000 -6.436502e-03
ratio1           0.000000 -6.029566e-03
ratio2           0.000000  7.944057e-02
ratio3           0.000000  0.000000e+00
ratio4           0.000000  0.000000e+00
ratio5           0.000000 -1.479915e+02
ratio6           0.000000  1.078064e-01
selfinter        0.000000  1.615085e+00
walktrap_vertex  0.000000  9.392911e-01
bigcom1          0.000000  1.271776e+00
bigcom2          0.000000  0.000000e+00
bigcom3          0.000000  4.526619e-01
bigcom4          0.000000 -3.313062e-01
bigcom6          0.000000  0.000000e+00
bigcom8          0.000000  0.000000e+00
bigcom9          0.000000  0.000000e+00
bigcom11         0.000000 -1.546055e+00
bigcom13         0.000000  0.000000e+00
bigcom15         0.000000  0.000000e+00
bigcom16         0.000000  0.000000e+00
bigcom21         0.000000  0.000000e+00
bigcom22         0.000000  0.000000e+00
bigcom24         0.000000 -2.962961e-02
bigcom26         0.000000 -6.677841e-01
bigcom28         0.000000 -9.190622e-02
bigcom30         0.000000  0.000000e+00
bigcom31         0.000000  0.000000e+00
bigcom32         0.000000  0.000000e+00
bigcom33         0.000000 -2.348181e+00
bigcom34         0.000000  0.000000e+00
bigcom36         0.000000 -2.090945e-02
bigcom37         0.000000  0.000000e+00
bigcom38         0.000000  0.000000e+00
bigcom39         0.000000  0.000000e+00
bigcom40         0.000000  5.468050e-01
bigcom43         0.000000  0.000000e+00
bigcom44         0.000000  0.000000e+00
bigcom46         0.000000  0.000000e+00
bigcom47         0.000000  0.000000e+00
bigcom49         0.000000  0.000000e+00
bigcom50         0.000000 -9.251911e-04
bigcom51         0.000000  0.000000e+00
bigcom52         0.000000  0.000000e+00
bigcom54         0.000000  0.000000e+00
bigcom56         0.000000 -1.060784e+00
bigcom62         0.000000  0.000000e+00
bigcom66         0.000000  0.000000e+00
bigcom68         0.000000  0.000000e+00
bigcom69         0.000000  0.000000e+00
bigcom71         0.000000  0.000000e+00
bigcom72         0.000000  0.000000e+00
bigcom73         0.000000 -2.777732e-01
bigcom74         0.000000 -9.098444e-01
bigcom75         0.000000  0.000000e+00
bigcom76         0.000000  0.000000e+00
bigcom77         0.000000 -3.454035e-01
bigcom79         0.000000  0.000000e+00
bigcom80         0.000000  0.000000e+00
bigcom82         0.000000  0.000000e+00
bigcom83         0.000000  0.000000e+00
bigcom84         0.000000  0.000000e+00
bigcom85         0.000000  0.000000e+00
bigcom87         0.000000 -8.031055e-02
bigcom89         0.000000 -2.073499e-02
bigcom91         0.000000  0.000000e+00
bigcom92         0.000000 -2.453184e+00
bigcom93         0.000000  0.000000e+00
bigcom96         0.000000 -1.437881e+00
bigcom97         0.000000 -4.637739e-02
bigcom98         0.000000  0.000000e+00
bigcom99         0.000000  0.000000e+00
bigcom101        0.000000 -1.484028e+00
bigcom104        0.000000  0.000000e+00
bigcom106        0.000000  0.000000e+00
bigcom109        0.000000  0.000000e+00
bigcom113        0.000000  0.000000e+00
bigcom116        0.000000  0.000000e+00
bigcom120        0.000000  0.000000e+00
bigcom123        0.000000  0.000000e+00
bigcom126        0.000000  0.000000e+00
bigcom127        0.000000  0.000000e+00
bigcom137        0.000000 -1.125096e+00
bigcom139        0.000000  0.000000e+00
bigcom140        0.000000 -1.095749e+00
bigcom143        0.000000  0.000000e+00
bigcom145        0.000000  0.000000e+00
bigcom146        0.000000 -8.126874e-01
bigcom147        0.000000  0.000000e+00
bigcom149        0.000000  0.000000e+00
bigcom153        0.000000  0.000000e+00
bigcom154        0.000000  0.000000e+00
bigcom156        0.000000  0.000000e+00
bigcom157        0.000000 -4.733477e+00
bigcom158        0.000000  0.000000e+00
bigcom160        0.000000  0.000000e+00
bigcom161        0.000000  0.000000e+00
bigcom162        0.000000 -9.192112e-01
bigcom164        0.000000  0.000000e+00
bigcom166        0.000000  0.000000e+00
bigcom167        0.000000 -8.843528e-02
bigcom171        0.000000  0.000000e+00
bigcom173        0.000000 -1.009875e+00
bigcom175        0.000000  0.000000e+00
bigcom176        0.000000  0.000000e+00
bigcom177        0.000000  0.000000e+00
bigcom178        0.000000 -3.651084e-01
bigcom180        0.000000  0.000000e+00
bigcom181        0.000000  1.036417e+01
bigcom184        0.000000  0.000000e+00
bigcom186        0.000000  0.000000e+00
bigcom187        0.000000  0.000000e+00
bigcom189        0.000000  0.000000e+00
bigcom194        0.000000  0.000000e+00
bigcom195        0.000000  0.000000e+00
bigcom196        0.000000  0.000000e+00
bigcom204        0.000000  0.000000e+00
bigcom205        0.000000  0.000000e+00
bigcom212        0.000000  0.000000e+00
bigcom214        0.000000  0.000000e+00
bigcom222        0.000000  0.000000e+00
bigcom223        0.000000 -1.511951e-02
bigcom226        0.000000  0.000000e+00
bigcom227        0.000000  0.000000e+00
bigcom229        0.000000  0.000000e+00
bigcom233        0.000000  0.000000e+00
bigcom236        0.000000 -2.887476e-01
bigcom237        0.000000  0.000000e+00
bigcom246        0.000000  0.000000e+00
bigcom248        0.000000  0.000000e+00
bigcom249        0.000000 -1.792290e-01
bigcom250        0.000000  0.000000e+00
bigcom254        0.000000  0.000000e+00
bigcom266        0.000000 -2.351572e+00
bigcom269        0.000000  0.000000e+00
bigcom272        0.000000  0.000000e+00
bigcom274        0.000000 -1.410694e+00
bigcom281        0.000000  0.000000e+00
bigcom291        0.000000  0.000000e+00
bigcom292        0.000000  0.000000e+00
bigcom295        0.000000  0.000000e+00
bigcom299        0.000000  0.000000e+00
bigcom301        0.000000  0.000000e+00
bigcom306        0.000000  0.000000e+00
bigcom309        0.000000 -5.465249e-01
bigcom314        0.000000  0.000000e+00
bigcom321        0.000000  0.000000e+00
bigcom341        0.000000  0.000000e+00
bigcom350        0.000000  0.000000e+00
bigcom353        0.000000  0.000000e+00
bigcom359        0.000000  0.000000e+00
bigcom363        0.000000  0.000000e+00
bigcom365        0.000000  0.000000e+00
bigcom385        0.000000 -1.472433e-03
bigcom386        0.000000  0.000000e+00
bigcom408        0.000000  0.000000e+00
bigcom412        0.000000  0.000000e+00
bigcom480        0.000000  0.000000e+00
spin_vertex      0.000000 -6.003044e+00
membership_s1    0.000000  2.398101e-01
membership_s3    0.000000  0.000000e+00
membership_s4    0.000000  2.300292e+00
membership_s5    0.000000 -2.511540e-02
membership_s6    0.000000  1.853236e+00
membership_s7    0.000000 -3.726982e-01
membership_s8    0.000000  0.000000e+00
membership_s9    0.000000  0.000000e+00
membership_s11   0.000000  0.000000e+00
membership_s12   0.000000  0.000000e+00
membership_s14   0.000000  0.000000e+00
membership_s15   0.000000 -1.586593e-01
membership_s16   0.000000  0.000000e+00
membership_s17   0.000000 -4.117257e+00
membership_s18   0.000000 -1.120826e-01
membership_s20   0.000000  0.000000e+00
membership_s21   0.000000  0.000000e+00
membership_s22   0.000000  0.000000e+00
membership_s24   0.000000 -4.105906e-01
membership_s25   0.000000 -8.154410e-01
membership_s26   0.000000  0.000000e+00
membership_s27   0.000000 -3.771743e-01
membership_s28   0.000000  0.000000e+00
membership_s30   0.000000  2.892136e+00
membership_s31   0.000000  0.000000e+00
membership_s32   0.000000 -1.520025e+00
membership_s33   0.000000  0.000000e+00
membership_s36   0.000000  0.000000e+00
membership_s37   0.000000 -3.710927e-01
V1               0.000000  0.000000e+00
V2               0.000000  0.000000e+00
pdi              0.000000 -1.367559e+04
adhesion         0.000000 -2.494631e-04
cohesion         0.000000  4.704294e-04
inner            0.000000  0.000000e+00
outer            0.000000  0.000000e+00
ioratio          0.000000  0.000000e+00
comsize          0.000000  6.650758e-04
[1] "Dataset: med_CT Model GBM, run: 3 of 10 2015-06-17 23:00:02"
Iter   TrainDeviance   ValidDeviance   StepSize   Improve
     1        0.0129            -nan     0.0100   -0.0000
     2        0.0121            -nan     0.0100   -0.0000
     3        0.0116            -nan     0.0100   -0.0000
     4        0.0116            -nan     0.0100   -0.0000
     5        0.0113            -nan     0.0100   -0.0000
     6        0.0107            -nan     0.0100   -0.0000
     7        0.0107            -nan     0.0100   -0.0000
     8        0.0102            -nan     0.0100   -0.0000
     9        0.0098            -nan     0.0100   -0.0000
    10        0.0091            -nan     0.0100   -0.0000
    20        0.0070            -nan     0.0100   -0.0000
    40        0.0053            -nan     0.0100   -0.0000
    60        0.0044            -nan     0.0100   -0.0000
    80        0.0036            -nan     0.0100   -0.0000
    98        0.0032            -nan     0.0100   -0.0000

[1] "GBM variable coefficients"
                            var      rel.inf
ratio5                   ratio5 1.158563e+01
ratio4                   ratio4 7.570166e+00
orbit18                 orbit18 5.348985e+00
spin_vertex         spin_vertex 5.132360e+00
walktrap_vertex walktrap_vertex 5.069867e+00
orbit62                 orbit62 4.647672e+00
bet                         bet 3.940337e+00
ratio2                   ratio2 3.929839e+00
orbit50                 orbit50 3.409325e+00
graph20                 graph20 3.207322e+00
graph15                 graph15 3.125212e+00
orbit31                 orbit31 3.007149e+00
orbit39                 orbit39 2.741372e+00
outer                     outer 2.597611e+00
knn                         knn 2.586912e+00
graph6                   graph6 2.024286e+00
adhesion               adhesion 1.942795e+00
graph14                 graph14 1.823032e+00
ratio1                   ratio1 1.617517e+00
pagerank               pagerank 1.355704e+00
orbit20                 orbit20 1.316145e+00
orbit5                   orbit5 1.170809e+00
inner                     inner 1.063989e+00
orbit13                 orbit13 1.044585e+00
bigcom3                 bigcom3 9.766360e-01
membership_s6     membership_s6 9.589133e-01
comsize                 comsize 9.042798e-01
orbit51                 orbit51 8.928509e-01
membership_s30   membership_s30 8.254734e-01
orbit37                 orbit37 7.548353e-01
orbit65                 orbit65 7.094281e-01
fourth                   fourth 6.397298e-01
graph11                 graph11 6.017564e-01
orbit29                 orbit29 5.963025e-01
orbit55                 orbit55 5.706656e-01
graph21                 graph21 5.589741e-01
graph26                 graph26 5.480358e-01
graph10                 graph10 5.430017e-01
cohesion               cohesion 5.424660e-01
orbit38                 orbit38 5.411728e-01
ioratio                 ioratio 5.245064e-01
orbit11                 orbit11 5.199113e-01
orbit49                 orbit49 5.149982e-01
orbit9                   orbit9 5.145308e-01
orbit52                 orbit52 4.814664e-01
graph17                 graph17 4.811399e-01
orbit57                 orbit57 4.666225e-01
orbit44                 orbit44 4.639325e-01
orbit36                 orbit36 4.496716e-01
constraint           constraint 4.063021e-01
orbit48                 orbit48 4.040385e-01
graph27                 graph27 3.624124e-01
orbit41                 orbit41 3.523586e-01
orbit32                 orbit32 3.515296e-01
orbit4                   orbit4 3.490152e-01
graph5                   graph5 3.383097e-01
third                     third 3.084806e-01
orbit1                   orbit1 5.233137e-02
graph4                   graph4 4.598720e-02
graph1                   graph1 4.385191e-02
upto_second         upto_second 1.993680e-02
orbit27                 orbit27 1.817798e-02
graph3                   graph3 1.281335e-02
graph25                 graph25 9.691948e-03
orbit17                 orbit17 8.620525e-03
orbit56                 orbit56 7.432294e-03
orbit15                 orbit15 6.534739e-03
orbit6                   orbit6 5.692255e-03
close                     close 5.190077e-03
orbit28                 orbit28 4.674760e-03
hubscore               hubscore 3.543508e-03
orbit35                 orbit35 3.292583e-03
orbit22                 orbit22 3.258540e-03
trans                     trans 3.187931e-03
fifth                     fifth 2.723364e-03
orbit45                 orbit45 2.562464e-03
orbit63                 orbit63 2.224970e-03
graph23                 graph23 2.138846e-03
graph7                   graph7 2.068747e-03
graph16                 graph16 1.917460e-03
ratio3                   ratio3 1.901048e-03
orbit46                 orbit46 1.725760e-03
upto_fifth           upto_fifth 1.567198e-03
graph9                   graph9 1.435105e-03
sixth                     sixth 1.340146e-03
orbit26                 orbit26 1.189645e-03
graph19                 graph19 9.564982e-04
graph13                 graph13 9.066511e-04
V1                           V1 8.969174e-04
orbit25                 orbit25 8.616208e-04
ratio6                   ratio6 7.319260e-04
orbit64                 orbit64 6.984126e-04
orbit53                 orbit53 6.405743e-04
orbit40                 orbit40 6.303762e-04
coreness               coreness 5.835660e-04
graph18                 graph18 4.526874e-04
orbit24                 orbit24 3.828947e-04
orbit7                   orbit7 3.112797e-04
graph24                 graph24 3.018278e-04
orbit30                 orbit30 2.906974e-04
orbit67                 orbit67 2.650639e-04
orbit21                 orbit21 2.415722e-04
upto_third           upto_third 2.066969e-04
graph22                 graph22 1.784344e-04
orbit47                 orbit47 1.365710e-04
orbit10                 orbit10 1.164345e-04
orbit2                   orbit2 1.137527e-04
orbit60                 orbit60 1.097956e-04
V2                           V2 1.074474e-04
orbit58                 orbit58 9.220959e-05
orbit33                 orbit33 7.718123e-05
graph28                 graph28 7.578063e-05
orbit16                 orbit16 7.553312e-05
orbit23                 orbit23 7.167865e-05
graph2                   graph2 4.773481e-05
upto_sixth           upto_sixth 3.768821e-05
orbit71                 orbit71 1.278499e-05
orbit43                 orbit43 3.900071e-06
graph0                   graph0 3.804261e-32
graph8                   graph8 0.000000e+00
graph12                 graph12 0.000000e+00
graph29                 graph29 0.000000e+00
orbit0                   orbit0 0.000000e+00
orbit3                   orbit3 0.000000e+00
orbit8                   orbit8 0.000000e+00
orbit12                 orbit12 0.000000e+00
orbit14                 orbit14 0.000000e+00
orbit19                 orbit19 0.000000e+00
orbit34                 orbit34 0.000000e+00
orbit42                 orbit42 0.000000e+00
orbit54                 orbit54 0.000000e+00
orbit59                 orbit59 0.000000e+00
orbit61                 orbit61 0.000000e+00
orbit66                 orbit66 0.000000e+00
orbit68                 orbit68 0.000000e+00
orbit69                 orbit69 0.000000e+00
orbit70                 orbit70 0.000000e+00
orbit72                 orbit72 0.000000e+00
AP                           AP 0.000000e+00
ecc                         ecc 0.000000e+00
eccrad                   eccrad 0.000000e+00
evcent                   evcent 0.000000e+00
first                     first 0.000000e+00
upto_fourth         upto_fourth 0.000000e+00
second                   second 0.000000e+00
selfinter             selfinter 0.000000e+00
bigcom1                 bigcom1 0.000000e+00
bigcom2                 bigcom2 0.000000e+00
bigcom4                 bigcom4 0.000000e+00
bigcom6                 bigcom6 0.000000e+00
bigcom8                 bigcom8 0.000000e+00
bigcom9                 bigcom9 0.000000e+00
bigcom11               bigcom11 0.000000e+00
bigcom13               bigcom13 0.000000e+00
bigcom15               bigcom15 0.000000e+00
bigcom16               bigcom16 0.000000e+00
bigcom21               bigcom21 0.000000e+00
bigcom22               bigcom22 0.000000e+00
bigcom24               bigcom24 0.000000e+00
bigcom26               bigcom26 0.000000e+00
bigcom28               bigcom28 0.000000e+00
bigcom30               bigcom30 0.000000e+00
bigcom31               bigcom31 0.000000e+00
bigcom32               bigcom32 0.000000e+00
bigcom33               bigcom33 0.000000e+00
bigcom34               bigcom34 0.000000e+00
bigcom36               bigcom36 0.000000e+00
bigcom37               bigcom37 0.000000e+00
bigcom38               bigcom38 0.000000e+00
bigcom39               bigcom39 0.000000e+00
bigcom40               bigcom40 0.000000e+00
bigcom43               bigcom43 0.000000e+00
bigcom44               bigcom44 0.000000e+00
bigcom46               bigcom46 0.000000e+00
bigcom47               bigcom47 0.000000e+00
bigcom49               bigcom49 0.000000e+00
bigcom50               bigcom50 0.000000e+00
bigcom51               bigcom51 0.000000e+00
bigcom52               bigcom52 0.000000e+00
bigcom54               bigcom54 0.000000e+00
bigcom56               bigcom56 0.000000e+00
bigcom62               bigcom62 0.000000e+00
bigcom66               bigcom66 0.000000e+00
bigcom68               bigcom68 0.000000e+00
bigcom69               bigcom69 0.000000e+00
bigcom71               bigcom71 0.000000e+00
bigcom72               bigcom72 0.000000e+00
bigcom73               bigcom73 0.000000e+00
bigcom74               bigcom74 0.000000e+00
bigcom75               bigcom75 0.000000e+00
bigcom76               bigcom76 0.000000e+00
bigcom77               bigcom77 0.000000e+00
bigcom79               bigcom79 0.000000e+00
bigcom80               bigcom80 0.000000e+00
bigcom82               bigcom82 0.000000e+00
bigcom83               bigcom83 0.000000e+00
bigcom84               bigcom84 0.000000e+00
bigcom85               bigcom85 0.000000e+00
bigcom87               bigcom87 0.000000e+00
bigcom89               bigcom89 0.000000e+00
bigcom91               bigcom91 0.000000e+00
bigcom92               bigcom92 0.000000e+00
bigcom93               bigcom93 0.000000e+00
bigcom96               bigcom96 0.000000e+00
bigcom97               bigcom97 0.000000e+00
bigcom98               bigcom98 0.000000e+00
bigcom99               bigcom99 0.000000e+00
bigcom101             bigcom101 0.000000e+00
bigcom104             bigcom104 0.000000e+00
bigcom106             bigcom106 0.000000e+00
bigcom109             bigcom109 0.000000e+00
bigcom113             bigcom113 0.000000e+00
bigcom116             bigcom116 0.000000e+00
bigcom120             bigcom120 0.000000e+00
bigcom123             bigcom123 0.000000e+00
bigcom126             bigcom126 0.000000e+00
bigcom127             bigcom127 0.000000e+00
bigcom137             bigcom137 0.000000e+00
bigcom139             bigcom139 0.000000e+00
bigcom140             bigcom140 0.000000e+00
bigcom143             bigcom143 0.000000e+00
bigcom145             bigcom145 0.000000e+00
bigcom146             bigcom146 0.000000e+00
bigcom147             bigcom147 0.000000e+00
bigcom149             bigcom149 0.000000e+00
bigcom153             bigcom153 0.000000e+00
bigcom154             bigcom154 0.000000e+00
bigcom156             bigcom156 0.000000e+00
bigcom157             bigcom157 0.000000e+00
bigcom158             bigcom158 0.000000e+00
bigcom160             bigcom160 0.000000e+00
bigcom161             bigcom161 0.000000e+00
bigcom162             bigcom162 0.000000e+00
bigcom164             bigcom164 0.000000e+00
bigcom166             bigcom166 0.000000e+00
bigcom167             bigcom167 0.000000e+00
bigcom171             bigcom171 0.000000e+00
bigcom173             bigcom173 0.000000e+00
bigcom175             bigcom175 0.000000e+00
bigcom176             bigcom176 0.000000e+00
bigcom177             bigcom177 0.000000e+00
bigcom178             bigcom178 0.000000e+00
bigcom180             bigcom180 0.000000e+00
bigcom181             bigcom181 0.000000e+00
bigcom184             bigcom184 0.000000e+00
bigcom186             bigcom186 0.000000e+00
bigcom187             bigcom187 0.000000e+00
bigcom189             bigcom189 0.000000e+00
bigcom194             bigcom194 0.000000e+00
bigcom195             bigcom195 0.000000e+00
bigcom196             bigcom196 0.000000e+00
bigcom204             bigcom204 0.000000e+00
bigcom205             bigcom205 0.000000e+00
bigcom212             bigcom212 0.000000e+00
bigcom214             bigcom214 0.000000e+00
bigcom222             bigcom222 0.000000e+00
bigcom223             bigcom223 0.000000e+00
bigcom226             bigcom226 0.000000e+00
bigcom227             bigcom227 0.000000e+00
bigcom229             bigcom229 0.000000e+00
bigcom233             bigcom233 0.000000e+00
bigcom236             bigcom236 0.000000e+00
bigcom237             bigcom237 0.000000e+00
bigcom246             bigcom246 0.000000e+00
bigcom248             bigcom248 0.000000e+00
bigcom249             bigcom249 0.000000e+00
bigcom250             bigcom250 0.000000e+00
bigcom254             bigcom254 0.000000e+00
bigcom266             bigcom266 0.000000e+00
bigcom269             bigcom269 0.000000e+00
bigcom272             bigcom272 0.000000e+00
bigcom274             bigcom274 0.000000e+00
bigcom281             bigcom281 0.000000e+00
bigcom291             bigcom291 0.000000e+00
bigcom292             bigcom292 0.000000e+00
bigcom295             bigcom295 0.000000e+00
bigcom299             bigcom299 0.000000e+00
bigcom301             bigcom301 0.000000e+00
bigcom306             bigcom306 0.000000e+00
bigcom309             bigcom309 0.000000e+00
bigcom314             bigcom314 0.000000e+00
bigcom321             bigcom321 0.000000e+00
bigcom341             bigcom341 0.000000e+00
bigcom350             bigcom350 0.000000e+00
bigcom353             bigcom353 0.000000e+00
bigcom359             bigcom359 0.000000e+00
bigcom363             bigcom363 0.000000e+00
bigcom365             bigcom365 0.000000e+00
bigcom385             bigcom385 0.000000e+00
bigcom386             bigcom386 0.000000e+00
bigcom408             bigcom408 0.000000e+00
bigcom412             bigcom412 0.000000e+00
bigcom480             bigcom480 0.000000e+00
membership_s1     membership_s1 0.000000e+00
membership_s3     membership_s3 0.000000e+00
membership_s4     membership_s4 0.000000e+00
membership_s5     membership_s5 0.000000e+00
membership_s7     membership_s7 0.000000e+00
membership_s8     membership_s8 0.000000e+00
membership_s9     membership_s9 0.000000e+00
membership_s11   membership_s11 0.000000e+00
membership_s12   membership_s12 0.000000e+00
membership_s14   membership_s14 0.000000e+00
membership_s15   membership_s15 0.000000e+00
membership_s16   membership_s16 0.000000e+00
membership_s17   membership_s17 0.000000e+00
membership_s18   membership_s18 0.000000e+00
membership_s20   membership_s20 0.000000e+00
membership_s21   membership_s21 0.000000e+00
membership_s22   membership_s22 0.000000e+00
membership_s24   membership_s24 0.000000e+00
membership_s25   membership_s25 0.000000e+00
membership_s26   membership_s26 0.000000e+00
membership_s27   membership_s27 0.000000e+00
membership_s28   membership_s28 0.000000e+00
membership_s31   membership_s31 0.000000e+00
membership_s32   membership_s32 0.000000e+00
membership_s33   membership_s33 0.000000e+00
membership_s36   membership_s36 0.000000e+00
membership_s37   membership_s37 0.000000e+00
pdi                         pdi 0.000000e+00
[1] "Dataset: med_CT Model RF, run: 3 of 10 2015-06-17 23:00:40"
     |      Out-of-bag   |
Tree |      MSE  %Var(y) |
   1 |  0.00177   205.88 |
   2 | 0.001453   168.95 |
   3 | 0.001254   145.82 |
   4 | 0.001222   142.12 |
   5 | 0.001357   157.86 |
   6 | 0.001134   131.92 |
   7 | 0.001088   126.58 |
   8 | 0.001021   118.75 |
   9 | 0.0009991   116.20 |
  10 | 0.0009961   115.84 |
  11 | 0.001018   118.41 |
  12 | 0.001012   117.73 |
  13 | 0.0009995   116.24 |
  14 | 0.0009779   113.73 |
  15 | 0.0009686   112.65 |
  16 | 0.0009621   111.89 |
  17 | 0.0009549   111.06 |
  18 | 0.0009478   110.23 |
  19 | 0.0009402   109.35 |
  20 | 0.0009414   109.49 |
  21 | 0.0009441   109.80 |
  22 | 0.0009422   109.58 |
  23 | 0.0009404   109.37 |
  24 | 0.0009414   109.49 |
  25 | 0.000937   108.97 |
  26 | 0.0009354   108.79 |
  27 | 0.0009309   108.26 |
  28 | 0.000927   107.81 |
  29 | 0.000924   107.46 |
  30 | 0.000928   107.92 |
  31 | 0.000934   108.62 |
  32 | 0.0009361   108.87 |
  33 | 0.0009327   108.47 |
  34 | 0.0009314   108.32 |
  35 | 0.0009395   109.27 |
  36 | 0.0009348   108.71 |
  37 | 0.0009452   109.92 |
  38 | 0.0009397   109.29 |
  39 | 0.0009417   109.52 |
  40 | 0.0009447   109.87 |
  41 | 0.0009415   109.49 |
  42 |  0.00094   109.32 |
  43 | 0.0009359   108.85 |
  44 | 0.0009335   108.56 |
  45 | 0.0009337   108.59 |
  46 | 0.0009326   108.47 |
  47 | 0.0009313   108.32 |
  48 | 0.0009302   108.18 |
  49 | 0.0009272   107.84 |
  50 | 0.0009263   107.73 |
  51 | 0.0009238   107.43 |
  52 | 0.0009223   107.27 |
  53 | 0.0009201   107.01 |
  54 | 0.0009213   107.15 |
  55 | 0.0009203   107.03 |
  56 | 0.0009188   106.86 |
  57 | 0.0009194   106.93 |
  58 | 0.0009232   107.37 |
  59 | 0.0009221   107.24 |
  60 | 0.0009217   107.19 |
  61 | 0.0009203   107.03 |
  62 | 0.0009215   107.17 |
  63 | 0.0009201   107.00 |
  64 | 0.0009255   107.63 |
  65 | 0.0009241   107.48 |
  66 | 0.0009226   107.29 |
  67 | 0.0009207   107.07 |
  68 | 0.0009206   107.07 |
  69 | 0.0009192   106.90 |
  70 | 0.0009197   106.96 |
  71 | 0.0009184   106.81 |
  72 | 0.0009164   106.57 |
  73 | 0.0009168   106.63 |
  74 | 0.0009185   106.82 |
  75 | 0.000917   106.65 |
  76 | 0.0009161   106.54 |
  77 | 0.0009171   106.66 |
  78 | 0.0009203   107.03 |
  79 | 0.0009188   106.86 |
  80 | 0.0009184   106.80 |
  81 | 0.0009176   106.72 |
  82 | 0.0009165   106.59 |
  83 | 0.0009159   106.52 |
  84 | 0.0009167   106.62 |
  85 | 0.0009157   106.50 |
  86 | 0.0009147   106.38 |
  87 | 0.0009175   106.70 |
  88 | 0.0009211   107.12 |
  89 | 0.0009204   107.04 |
  90 | 0.0009195   106.94 |
  91 | 0.0009185   106.82 |
  92 | 0.0009193   106.92 |
  93 | 0.000919   106.88 |
  94 | 0.000919   106.88 |
  95 | 0.0009179   106.75 |
  96 | 0.0009182   106.79 |
  97 | 0.0009175   106.70 |
  98 | 0.0009168   106.63 |
  99 | 0.0009158   106.51 |
 100 | 0.0009164   106.58 |
[1] "Random Forest variable coefficients"
                      %IncMSE IncNodePurity
graph5           5.973716e-06  1.333333e-02
graph6           8.143059e-05  8.021743e-02
graph7           0.000000e+00  1.439610e-17
graph8           0.000000e+00  5.776629e-18
graph9           0.000000e+00  7.706712e-18
graph10          1.771709e-05  1.765754e-02
graph11          2.060415e-03  2.780252e-02
graph12          1.757469e-05  1.500000e-02
graph13          1.190476e-05  8.333333e-03
graph14          9.415053e-05  2.548115e-02
graph15          2.472321e-04  1.671322e-02
graph16          5.992567e-04  5.132421e-02
graph17          1.166867e-04  7.416224e-02
graph18          0.000000e+00  4.839963e-18
graph19          1.152738e-05  8.333333e-03
graph20          6.474824e-05  1.462857e-02
graph21          7.705882e-04  6.657877e-02
graph22          9.872842e-05  1.076341e-02
graph23          0.000000e+00  8.571429e-03
graph24          2.353150e-05  2.744019e-02
graph25          3.083711e-04  2.428398e-03
graph26          0.000000e+00  1.683054e-20
graph27          5.861665e-06  1.733333e-02
graph28          0.000000e+00  1.246832e-17
graph29          0.000000e+00  0.000000e+00
orbit0           6.997085e-05  1.029144e-03
orbit1           7.130045e-05  2.635453e-02
orbit2          -5.892752e-06  8.750000e-03
orbit3           0.000000e+00  5.438384e-18
orbit4           2.222572e-04  1.683965e-02
orbit5           0.000000e+00  1.301883e-17
orbit6           0.000000e+00  3.986984e-20
orbit7           2.642406e-04  3.983081e-02
orbit8           5.916066e-05  7.244904e-03
orbit9           5.249861e-05  3.297980e-02
orbit10          0.000000e+00  1.137431e-17
orbit11          1.177856e-05  8.333333e-03
orbit12          0.000000e+00  3.469447e-20
orbit13          0.000000e+00  6.997576e-18
orbit14          0.000000e+00  0.000000e+00
orbit15          0.000000e+00  7.857908e-18
orbit16          5.889282e-06  2.333333e-02
orbit17          0.000000e+00  2.444537e-20
orbit18          1.054341e-03  1.267816e-01
orbit19          4.018370e-05  9.230769e-03
orbit20          0.000000e+00  3.388132e-23
orbit21          8.708709e-04  1.304961e-03
orbit22          2.201551e-03  5.168526e-02
orbit23          3.364930e-04  9.316958e-03
orbit24          4.040997e-05  2.193812e-02
orbit25          1.474278e-04  3.213248e-02
orbit26          0.000000e+00  8.370481e-18
orbit27          1.920670e-04  3.687077e-02
orbit28         -1.178550e-05  1.274790e-02
orbit29          0.000000e+00  0.000000e+00
orbit30         -2.900232e-05  8.333333e-03
orbit31          5.796674e-05  3.395102e-03
orbit32          1.447254e-04  6.294755e-03
orbit33          2.331002e-06  1.912281e-03
orbit34          2.057613e-04  2.299599e-04
orbit35          4.095963e-05  2.850000e-02
orbit36          1.076321e-04  8.498926e-02
orbit37          5.800464e-06  1.777778e-02
orbit38          5.952381e-06  9.000000e-03
orbit39          3.209520e-04  6.704349e-02
orbit40          2.320186e-05  4.447514e-04
orbit41          0.000000e+00  3.442342e-20
orbit42          0.000000e+00  3.252607e-21
orbit43          0.000000e+00  4.133521e-21
orbit44          0.000000e+00  5.980053e-21
orbit45          9.103365e-04  9.913961e-03
orbit46          1.740139e-05  9.500000e-03
orbit47          0.000000e+00  5.736802e-18
orbit48          0.000000e+00  1.694066e-23
orbit49          0.000000e+00  7.706924e-18
orbit50          0.000000e+00  1.555556e-02
orbit51          5.554584e-05  5.470541e-03
orbit52          0.000000e+00  3.525351e-20
orbit53          0.000000e+00  7.716131e-18
orbit54          0.000000e+00  1.355253e-22
orbit55          0.000000e+00  0.000000e+00
orbit56          1.445922e-04  1.958763e-02
orbit57         -1.754386e-05  1.666667e-02
orbit58          0.000000e+00  4.119968e-20
orbit59          0.000000e+00  5.918262e-18
orbit60          0.000000e+00  3.416084e-20
orbit61          5.743825e-06  1.555556e-02
orbit62          2.888135e-04  3.496554e-02
orbit63          3.520942e-05  2.757143e-02
orbit64          0.000000e+00  6.945670e-22
orbit65          5.851375e-06  1.875000e-02
orbit66          0.000000e+00  6.938894e-18
orbit67          0.000000e+00  0.000000e+00
orbit68          0.000000e+00  6.401350e-18
orbit69          0.000000e+00  8.470329e-24
orbit70          0.000000e+00  1.694066e-23
orbit71          0.000000e+00  0.000000e+00
orbit72          0.000000e+00  8.470329e-24
AP               5.433697e-06  1.071442e-02
bet              5.125669e-05  5.618071e-02
ecc              5.183669e-04  5.700409e-02
eccrad           5.136874e-04  1.799658e-01
close            4.644529e-05  2.458980e-03
constraint       3.253451e-04  4.424672e-02
coreness         1.858679e-04  3.676571e-02
knn              8.777118e-05  6.422368e-02
hubscore         0.000000e+00  6.518901e-18
pagerank        -1.747950e-05  5.020994e-03
trans            0.000000e+00  9.725519e-03
evcent           1.148765e-05  8.333333e-03
first            0.000000e+00  0.000000e+00
upto_second      2.939447e-05  9.750000e-03
upto_third       3.824059e-04  2.230764e-02
upto_fourth      7.129463e-05  5.828736e-02
upto_fifth       1.176160e-03  1.315327e-02
upto_sixth       0.000000e+00  2.130256e-17
second           1.062793e-03  2.711446e-02
third            6.436595e-05  4.213440e-02
fourth           2.088289e-05  4.702300e-02
fifth            9.905348e-05  8.028999e-02
sixth            7.703996e-04  6.338940e-02
ratio1           1.515305e-04  3.854717e-02
ratio2           3.212453e-04  1.000272e-01
ratio3           1.281222e-04  5.657407e-02
ratio4           7.646421e-05  1.485176e-01
ratio5          -4.646745e-05  1.522101e-01
ratio6           1.219051e-05  9.531136e-02
selfinter        0.000000e+00  0.000000e+00
walktrap_vertex  3.736346e-05  6.296530e-02
bigcom1          3.557472e-05  8.251659e-03
bigcom2          0.000000e+00  0.000000e+00
bigcom3          5.490208e-05  2.326103e-02
bigcom4          0.000000e+00  1.694066e-23
bigcom6          0.000000e+00  0.000000e+00
bigcom8          0.000000e+00  0.000000e+00
bigcom9          0.000000e+00  0.000000e+00
bigcom11         0.000000e+00  0.000000e+00
bigcom13         0.000000e+00  0.000000e+00
bigcom15         0.000000e+00  0.000000e+00
bigcom16         0.000000e+00  0.000000e+00
bigcom21         0.000000e+00  0.000000e+00
bigcom22         0.000000e+00  1.694066e-23
bigcom24         0.000000e+00  0.000000e+00
bigcom26         0.000000e+00  0.000000e+00
bigcom28         0.000000e+00  0.000000e+00
bigcom30         0.000000e+00  0.000000e+00
bigcom31         0.000000e+00  0.000000e+00
bigcom32         0.000000e+00  0.000000e+00
bigcom33         0.000000e+00  0.000000e+00
bigcom34         0.000000e+00  0.000000e+00
bigcom36         0.000000e+00  0.000000e+00
bigcom37         0.000000e+00  0.000000e+00
bigcom38         0.000000e+00  0.000000e+00
bigcom39         0.000000e+00  0.000000e+00
bigcom40         0.000000e+00  6.234162e-21
bigcom43         0.000000e+00  0.000000e+00
bigcom44         0.000000e+00  0.000000e+00
bigcom46         0.000000e+00  0.000000e+00
bigcom47         0.000000e+00  0.000000e+00
bigcom49         0.000000e+00  0.000000e+00
bigcom50         0.000000e+00  0.000000e+00
bigcom51         0.000000e+00  0.000000e+00
bigcom52         0.000000e+00  0.000000e+00
bigcom54         0.000000e+00  0.000000e+00
bigcom56         0.000000e+00  0.000000e+00
bigcom62         0.000000e+00  0.000000e+00
bigcom66         0.000000e+00  0.000000e+00
bigcom68         0.000000e+00  0.000000e+00
bigcom69         0.000000e+00  0.000000e+00
bigcom71         0.000000e+00  0.000000e+00
bigcom72         0.000000e+00  0.000000e+00
bigcom73         0.000000e+00  0.000000e+00
bigcom74         0.000000e+00  0.000000e+00
bigcom75         0.000000e+00  0.000000e+00
bigcom76         0.000000e+00  0.000000e+00
bigcom77         0.000000e+00  0.000000e+00
bigcom79         0.000000e+00  0.000000e+00
bigcom80         0.000000e+00  0.000000e+00
bigcom82         0.000000e+00  0.000000e+00
bigcom83         0.000000e+00  0.000000e+00
bigcom84         0.000000e+00  0.000000e+00
bigcom85         0.000000e+00  0.000000e+00
bigcom87         0.000000e+00  0.000000e+00
bigcom89         0.000000e+00  0.000000e+00
bigcom91         0.000000e+00  0.000000e+00
bigcom92         0.000000e+00  0.000000e+00
bigcom93         0.000000e+00  0.000000e+00
bigcom96         0.000000e+00  0.000000e+00
bigcom97         0.000000e+00  0.000000e+00
bigcom98         0.000000e+00  0.000000e+00
bigcom99         0.000000e+00  0.000000e+00
bigcom101        0.000000e+00  0.000000e+00
bigcom104        0.000000e+00  0.000000e+00
bigcom106        0.000000e+00  0.000000e+00
bigcom109        0.000000e+00  0.000000e+00
bigcom113        0.000000e+00  0.000000e+00
bigcom116        0.000000e+00  0.000000e+00
bigcom120        0.000000e+00  0.000000e+00
bigcom123        0.000000e+00  0.000000e+00
bigcom126        0.000000e+00  0.000000e+00
bigcom127        0.000000e+00  0.000000e+00
bigcom137        0.000000e+00  0.000000e+00
bigcom139        0.000000e+00  0.000000e+00
bigcom140        0.000000e+00  0.000000e+00
bigcom143        0.000000e+00  0.000000e+00
bigcom145        0.000000e+00  0.000000e+00
bigcom146        0.000000e+00  0.000000e+00
bigcom147        0.000000e+00  0.000000e+00
bigcom149        0.000000e+00  0.000000e+00
bigcom153        0.000000e+00  0.000000e+00
bigcom154        0.000000e+00  0.000000e+00
bigcom156        0.000000e+00  0.000000e+00
bigcom157        0.000000e+00  0.000000e+00
bigcom158        0.000000e+00  0.000000e+00
bigcom160        0.000000e+00  0.000000e+00
bigcom161        0.000000e+00  0.000000e+00
bigcom162        0.000000e+00  0.000000e+00
bigcom164        0.000000e+00  0.000000e+00
bigcom166        0.000000e+00  0.000000e+00
bigcom167        0.000000e+00  0.000000e+00
bigcom171        0.000000e+00  0.000000e+00
bigcom173        0.000000e+00  0.000000e+00
bigcom175        0.000000e+00  0.000000e+00
bigcom176        0.000000e+00  0.000000e+00
bigcom177        0.000000e+00  0.000000e+00
bigcom178        0.000000e+00  0.000000e+00
bigcom180        0.000000e+00  0.000000e+00
bigcom181        0.000000e+00  0.000000e+00
bigcom184        0.000000e+00  0.000000e+00
bigcom186        0.000000e+00  0.000000e+00
bigcom187        0.000000e+00  0.000000e+00
bigcom189        0.000000e+00  0.000000e+00
bigcom194        0.000000e+00  0.000000e+00
bigcom195        0.000000e+00  0.000000e+00
bigcom196        0.000000e+00  0.000000e+00
bigcom204        0.000000e+00  0.000000e+00
bigcom205        0.000000e+00  0.000000e+00
bigcom212        0.000000e+00  0.000000e+00
bigcom214        0.000000e+00  0.000000e+00
bigcom222        0.000000e+00  0.000000e+00
bigcom223        0.000000e+00  0.000000e+00
bigcom226        0.000000e+00  0.000000e+00
bigcom227        0.000000e+00  0.000000e+00
bigcom229        0.000000e+00  0.000000e+00
bigcom233        0.000000e+00  0.000000e+00
bigcom236        0.000000e+00  0.000000e+00
bigcom237        0.000000e+00  0.000000e+00
bigcom246        0.000000e+00  0.000000e+00
bigcom248        0.000000e+00  0.000000e+00
bigcom249        0.000000e+00  0.000000e+00
bigcom250        0.000000e+00  0.000000e+00
bigcom254        0.000000e+00  0.000000e+00
bigcom266        0.000000e+00  0.000000e+00
bigcom269        0.000000e+00  0.000000e+00
bigcom272        0.000000e+00  0.000000e+00
bigcom274        0.000000e+00  0.000000e+00
bigcom281        0.000000e+00  0.000000e+00
bigcom291        0.000000e+00  0.000000e+00
bigcom292        0.000000e+00  0.000000e+00
bigcom295        0.000000e+00  0.000000e+00
bigcom299        0.000000e+00  0.000000e+00
bigcom301        0.000000e+00  0.000000e+00
bigcom306        0.000000e+00  0.000000e+00
bigcom309        0.000000e+00  0.000000e+00
bigcom314        0.000000e+00  0.000000e+00
bigcom321        0.000000e+00  0.000000e+00
bigcom341        0.000000e+00  0.000000e+00
bigcom350        0.000000e+00  0.000000e+00
bigcom353        0.000000e+00  0.000000e+00
bigcom359        0.000000e+00  0.000000e+00
bigcom363        0.000000e+00  0.000000e+00
bigcom365        0.000000e+00  0.000000e+00
bigcom385        0.000000e+00  0.000000e+00
bigcom386        0.000000e+00  0.000000e+00
bigcom408        0.000000e+00  0.000000e+00
bigcom412        0.000000e+00  0.000000e+00
bigcom480        0.000000e+00  0.000000e+00
spin_vertex      1.351674e-04  1.104156e-01
membership_s1    1.143491e-04  9.856018e-03
membership_s3    0.000000e+00  0.000000e+00
membership_s4    0.000000e+00  0.000000e+00
membership_s5    0.000000e+00  0.000000e+00
membership_s6    5.129972e-05  3.240253e-02
membership_s7    0.000000e+00  0.000000e+00
membership_s8    0.000000e+00  0.000000e+00
membership_s9    0.000000e+00  0.000000e+00
membership_s11   0.000000e+00  0.000000e+00
membership_s12   0.000000e+00  0.000000e+00
membership_s14   0.000000e+00  0.000000e+00
membership_s15   0.000000e+00  0.000000e+00
membership_s16   0.000000e+00  0.000000e+00
membership_s17   0.000000e+00  0.000000e+00
membership_s18   0.000000e+00  0.000000e+00
membership_s20   0.000000e+00  0.000000e+00
membership_s21   0.000000e+00  0.000000e+00
membership_s22   0.000000e+00  0.000000e+00
membership_s24   0.000000e+00  0.000000e+00
membership_s25   0.000000e+00  0.000000e+00
membership_s26   0.000000e+00  0.000000e+00
membership_s27   0.000000e+00  0.000000e+00
membership_s28   0.000000e+00  0.000000e+00
membership_s30   5.931198e-06  2.603175e-02
membership_s31   0.000000e+00  0.000000e+00
membership_s32   0.000000e+00  0.000000e+00
membership_s33   0.000000e+00  0.000000e+00
membership_s36   0.000000e+00  1.694066e-23
membership_s37   0.000000e+00  0.000000e+00
V1               2.761981e-04  1.916211e-02
V2               2.175668e-05  6.523268e-02
pdi              2.340615e-05  3.225673e-03
adhesion         1.633170e-04  3.741856e-02
cohesion         9.933518e-05  6.589830e-02
inner            6.457188e-05  3.748852e-03
outer            1.069412e-07  6.237596e-02
ioratio          2.941176e-05  8.571429e-03
comsize         -4.600410e-07  1.012448e-01
[1] "Dataset: med_CT Model GLM, run: 3 of 10 2015-06-17 23:00:58"
[1] "glmnet variable coefficients"
                     [,1]          [,2]
(Intercept)     -7.057037  1.867329e+03
graph0           0.000000  7.297965e-02
graph1           0.000000  0.000000e+00
graph2           0.000000  0.000000e+00
graph3           0.000000  0.000000e+00
graph4           0.000000  0.000000e+00
graph5           0.000000 -2.367639e-04
graph6           0.000000 -1.295973e-07
graph7           0.000000  0.000000e+00
graph8           0.000000  0.000000e+00
graph9           0.000000  0.000000e+00
graph10          0.000000  0.000000e+00
graph11          0.000000  0.000000e+00
graph12          0.000000  0.000000e+00
graph13          0.000000  0.000000e+00
graph14          0.000000 -1.292814e-11
graph15          0.000000 -1.918009e-06
graph16          0.000000 -9.595661e-07
graph17          0.000000  7.267245e-07
graph18          0.000000  0.000000e+00
graph19          0.000000  0.000000e+00
graph20          0.000000 -2.217265e-05
graph21          0.000000 -2.281307e-05
graph22          0.000000  3.452429e-05
graph23          0.000000  0.000000e+00
graph24          0.000000 -3.159288e-05
graph25          0.000000  0.000000e+00
graph26          0.000000 -1.536161e-06
graph27          0.000000  0.000000e+00
graph28          0.000000  0.000000e+00
graph29          0.000000  0.000000e+00
orbit0           0.000000  7.283111e-02
orbit1           0.000000  0.000000e+00
orbit2           0.000000  0.000000e+00
orbit3           0.000000  0.000000e+00
orbit4           0.000000  0.000000e+00
orbit5           0.000000  0.000000e+00
orbit6           0.000000  0.000000e+00
orbit7           0.000000  0.000000e+00
orbit8           0.000000 -2.251065e-04
orbit9           0.000000  0.000000e+00
orbit10          0.000000 -8.244920e-06
orbit11          0.000000  0.000000e+00
orbit12          0.000000  0.000000e+00
orbit13          0.000000 -3.126083e-04
orbit14          0.000000  0.000000e+00
orbit15          0.000000  0.000000e+00
orbit16          0.000000  0.000000e+00
orbit17          0.000000  5.188608e-07
orbit18          0.000000  2.599958e-07
orbit19          0.000000  0.000000e+00
orbit20          0.000000  0.000000e+00
orbit21          0.000000 -5.732629e-06
orbit22          0.000000  0.000000e+00
orbit23          0.000000 -2.481711e-04
orbit24          0.000000  0.000000e+00
orbit25          0.000000 -1.730247e-06
orbit26          0.000000 -1.479163e-05
orbit27          0.000000  6.152076e-06
orbit28          0.000000 -7.604359e-09
orbit29          0.000000  0.000000e+00
orbit30          0.000000  3.064409e-05
orbit31          0.000000  0.000000e+00
orbit32          0.000000 -1.922494e-08
orbit33          0.000000 -5.873639e-07
orbit34          0.000000 -2.072097e-06
orbit35          0.000000  0.000000e+00
orbit36          0.000000  0.000000e+00
orbit37          0.000000 -4.234359e-06
orbit38          0.000000 -3.026012e-05
orbit39          0.000000 -2.675604e-05
orbit40          0.000000  1.822893e-05
orbit41          0.000000 -1.164405e-04
orbit42          0.000000 -1.014820e-03
orbit43          0.000000  0.000000e+00
orbit44          0.000000  0.000000e+00
orbit45          0.000000  7.307536e-05
orbit46          0.000000  0.000000e+00
orbit47          0.000000  0.000000e+00
orbit48          0.000000  0.000000e+00
orbit49          0.000000 -2.509282e-05
orbit50          0.000000  0.000000e+00
orbit51          0.000000  0.000000e+00
orbit52          0.000000 -3.848720e-04
orbit53          0.000000  0.000000e+00
orbit54          0.000000  3.960717e-05
orbit55          0.000000  0.000000e+00
orbit56          0.000000  0.000000e+00
orbit57          0.000000  0.000000e+00
orbit58          0.000000 -5.458256e-04
orbit59          0.000000 -9.736629e-05
orbit60          0.000000  0.000000e+00
orbit61          0.000000  0.000000e+00
orbit62          0.000000  0.000000e+00
orbit63          0.000000  0.000000e+00
orbit64          0.000000 -3.792503e-05
orbit65          0.000000 -5.192853e-04
orbit66          0.000000  0.000000e+00
orbit67          0.000000  0.000000e+00
orbit68          0.000000  0.000000e+00
orbit69          0.000000  0.000000e+00
orbit70          0.000000  0.000000e+00
orbit71          0.000000  0.000000e+00
orbit72          0.000000  0.000000e+00
AP               0.000000  2.141156e+00
bet              0.000000  7.156851e-05
ecc              0.000000 -2.597306e+00
eccrad           0.000000 -1.533323e+01
close            0.000000  4.100733e-02
constraint       0.000000 -7.394441e+00
coreness         0.000000  0.000000e+00
knn              0.000000 -5.267525e-03
hubscore         0.000000  0.000000e+00
pagerank         0.000000  0.000000e+00
trans            0.000000 -7.671974e-02
evcent           0.000000  0.000000e+00
first            0.000000  7.252210e-02
upto_second      0.000000  0.000000e+00
upto_third       0.000000  7.624225e-05
upto_fourth      0.000000  0.000000e+00
upto_fifth       0.000000  4.364378e-05
upto_sixth       0.000000 -1.377025e-01
second           0.000000  0.000000e+00
third            0.000000  3.113293e-04
fourth           0.000000 -5.397541e-04
fifth            0.000000  2.934562e-05
sixth            0.000000 -3.324051e-03
ratio1           0.000000 -5.755210e-03
ratio2           0.000000  9.718233e-02
ratio3           0.000000  0.000000e+00
ratio4           0.000000  0.000000e+00
ratio5           0.000000 -1.683314e+02
ratio6           0.000000  1.476306e-01
selfinter        0.000000  8.467354e-01
walktrap_vertex  0.000000  1.075573e+00
bigcom1          0.000000  2.987201e+00
bigcom2          0.000000  0.000000e+00
bigcom3          0.000000  2.207673e+00
bigcom4          0.000000  0.000000e+00
bigcom6          0.000000  0.000000e+00
bigcom8          0.000000  0.000000e+00
bigcom9          0.000000  0.000000e+00
bigcom11         0.000000  0.000000e+00
bigcom13         0.000000  0.000000e+00
bigcom15         0.000000  0.000000e+00
bigcom16         0.000000  0.000000e+00
bigcom21         0.000000  0.000000e+00
bigcom22         0.000000  0.000000e+00
bigcom24         0.000000  0.000000e+00
bigcom26         0.000000 -9.814281e-02
bigcom28         0.000000  0.000000e+00
bigcom30         0.000000  0.000000e+00
bigcom31         0.000000  0.000000e+00
bigcom32         0.000000  0.000000e+00
bigcom33         0.000000 -3.903513e+00
bigcom34         0.000000  0.000000e+00
bigcom36         0.000000  0.000000e+00
bigcom37         0.000000  0.000000e+00
bigcom38         0.000000  0.000000e+00
bigcom39         0.000000  0.000000e+00
bigcom40         0.000000  0.000000e+00
bigcom43         0.000000  0.000000e+00
bigcom44         0.000000  0.000000e+00
bigcom46         0.000000  0.000000e+00
bigcom47         0.000000  0.000000e+00
bigcom49         0.000000  0.000000e+00
bigcom50         0.000000  0.000000e+00
bigcom51         0.000000  0.000000e+00
bigcom52         0.000000  0.000000e+00
bigcom54         0.000000  0.000000e+00
bigcom56         0.000000  0.000000e+00
bigcom62         0.000000  0.000000e+00
bigcom66         0.000000  0.000000e+00
bigcom68         0.000000  0.000000e+00
bigcom69         0.000000  0.000000e+00
bigcom71         0.000000  0.000000e+00
bigcom72         0.000000  0.000000e+00
bigcom73         0.000000 -8.759947e-03
bigcom74         0.000000  0.000000e+00
bigcom75         0.000000  0.000000e+00
bigcom76         0.000000  0.000000e+00
bigcom77         0.000000 -1.856859e+00
bigcom79         0.000000  0.000000e+00
bigcom80         0.000000  0.000000e+00
bigcom82         0.000000  0.000000e+00
bigcom83         0.000000  0.000000e+00
bigcom84         0.000000  0.000000e+00
bigcom85         0.000000  0.000000e+00
bigcom87         0.000000  0.000000e+00
bigcom89         0.000000 -5.789764e-02
bigcom91         0.000000  0.000000e+00
bigcom92         0.000000  0.000000e+00
bigcom93         0.000000  0.000000e+00
bigcom96         0.000000  0.000000e+00
bigcom97         0.000000 -8.256989e-02
bigcom98         0.000000  0.000000e+00
bigcom99         0.000000  0.000000e+00
bigcom101        0.000000  0.000000e+00
bigcom104        0.000000  0.000000e+00
bigcom106        0.000000  0.000000e+00
bigcom109        0.000000  0.000000e+00
bigcom113        0.000000  0.000000e+00
bigcom116        0.000000  0.000000e+00
bigcom120        0.000000  0.000000e+00
bigcom123        0.000000 -8.105154e-03
bigcom126        0.000000  0.000000e+00
bigcom127        0.000000  0.000000e+00
bigcom137        0.000000 -4.102928e-01
bigcom139        0.000000  0.000000e+00
bigcom140        0.000000  0.000000e+00
bigcom143        0.000000  0.000000e+00
bigcom145        0.000000  0.000000e+00
bigcom146        0.000000 -1.335068e+00
bigcom147        0.000000  0.000000e+00
bigcom149        0.000000  0.000000e+00
bigcom153        0.000000  0.000000e+00
bigcom154        0.000000  0.000000e+00
bigcom156        0.000000  0.000000e+00
bigcom157        0.000000 -1.629640e+00
bigcom158        0.000000  0.000000e+00
bigcom160        0.000000  0.000000e+00
bigcom161        0.000000  0.000000e+00
bigcom162        0.000000 -1.013531e+00
bigcom164        0.000000  0.000000e+00
bigcom166        0.000000  0.000000e+00
bigcom167        0.000000 -2.030960e-02
bigcom171        0.000000  0.000000e+00
bigcom173        0.000000 -1.115024e+00
bigcom175        0.000000  0.000000e+00
bigcom176        0.000000  0.000000e+00
bigcom177        0.000000  0.000000e+00
bigcom178        0.000000 -1.669546e+00
bigcom180        0.000000  0.000000e+00
bigcom181        0.000000  0.000000e+00
bigcom184        0.000000  0.000000e+00
bigcom186        0.000000  0.000000e+00
bigcom187        0.000000  0.000000e+00
bigcom189        0.000000  0.000000e+00
bigcom194        0.000000  0.000000e+00
bigcom195        0.000000  0.000000e+00
bigcom196        0.000000  0.000000e+00
bigcom204        0.000000  0.000000e+00
bigcom205        0.000000  0.000000e+00
bigcom212        0.000000  0.000000e+00
bigcom214        0.000000  0.000000e+00
bigcom222        0.000000  0.000000e+00
bigcom223        0.000000  0.000000e+00
bigcom226        0.000000  0.000000e+00
bigcom227        0.000000  0.000000e+00
bigcom229        0.000000  0.000000e+00
bigcom233        0.000000  0.000000e+00
bigcom236        0.000000 -6.548417e-01
bigcom237        0.000000  0.000000e+00
bigcom246        0.000000  0.000000e+00
bigcom248        0.000000  0.000000e+00
bigcom249        0.000000  0.000000e+00
bigcom250        0.000000  0.000000e+00
bigcom254        0.000000  0.000000e+00
bigcom266        0.000000  0.000000e+00
bigcom269        0.000000  0.000000e+00
bigcom272        0.000000  0.000000e+00
bigcom274        0.000000  0.000000e+00
bigcom281        0.000000  0.000000e+00
bigcom291        0.000000  0.000000e+00
bigcom292        0.000000 -2.110597e+00
bigcom295        0.000000  0.000000e+00
bigcom299        0.000000  0.000000e+00
bigcom301        0.000000  0.000000e+00
bigcom306        0.000000  0.000000e+00
bigcom309        0.000000 -8.926868e-01
bigcom314        0.000000  0.000000e+00
bigcom321        0.000000  0.000000e+00
bigcom341        0.000000  0.000000e+00
bigcom350        0.000000  0.000000e+00
bigcom353        0.000000  0.000000e+00
bigcom359        0.000000  0.000000e+00
bigcom363        0.000000  0.000000e+00
bigcom365        0.000000  0.000000e+00
bigcom385        0.000000 -1.540450e-02
bigcom386        0.000000  0.000000e+00
bigcom408        0.000000  0.000000e+00
bigcom412        0.000000  0.000000e+00
bigcom480        0.000000  0.000000e+00
spin_vertex      0.000000 -7.454722e+00
membership_s1    0.000000  4.720616e-01
membership_s3    0.000000 -7.831934e-01
membership_s4    0.000000  0.000000e+00
membership_s5    0.000000  0.000000e+00
membership_s6    0.000000  2.904940e+00
membership_s7    0.000000  0.000000e+00
membership_s8    0.000000  0.000000e+00
membership_s9    0.000000  0.000000e+00
membership_s11   0.000000  0.000000e+00
membership_s12   0.000000  0.000000e+00
membership_s14   0.000000  0.000000e+00
membership_s15   0.000000  0.000000e+00
membership_s16   0.000000  0.000000e+00
membership_s17   0.000000 -4.086844e+00
membership_s18   0.000000  0.000000e+00
membership_s20   0.000000  0.000000e+00
membership_s21   0.000000  0.000000e+00
membership_s22   0.000000  0.000000e+00
membership_s24   0.000000  0.000000e+00
membership_s25   0.000000  0.000000e+00
membership_s26   0.000000  0.000000e+00
membership_s27   0.000000 -1.075030e+00
membership_s28   0.000000  0.000000e+00
membership_s30   0.000000  4.748759e+00
membership_s31   0.000000  0.000000e+00
membership_s32   0.000000 -2.042841e+00
membership_s33   0.000000  0.000000e+00
membership_s36   0.000000  0.000000e+00
membership_s37   0.000000  0.000000e+00
V1               0.000000  0.000000e+00
V2               0.000000  2.395419e+00
pdi              0.000000 -1.631151e+04
adhesion         0.000000 -2.766930e-04
cohesion         0.000000  5.449700e-04
inner            0.000000  0.000000e+00
outer            0.000000 -1.658342e-04
ioratio          0.000000  0.000000e+00
comsize          0.000000  1.410388e-04
[1] "Dataset: med_CT Model GBM, run: 4 of 10 2015-06-17 23:01:17"
Iter   TrainDeviance   ValidDeviance   StepSize   Improve
     1        0.0191            -nan     0.0100   -0.0000
     2        0.0179            -nan     0.0100   -0.0000
     3        0.0176            -nan     0.0100   -0.0000
     4        0.0165            -nan     0.0100   -0.0000
     5        0.0155            -nan     0.0100   -0.0000
     6        0.0152            -nan     0.0100   -0.0000
     7        0.0147            -nan     0.0100   -0.0000
     8        0.0142            -nan     0.0100   -0.0000
     9        0.0132            -nan     0.0100   -0.0000
    10        0.0131            -nan     0.0100   -0.0000
    20        0.0105            -nan     0.0100   -0.0000
    40        0.0079            -nan     0.0100   -0.0000
    60        0.0062            -nan     0.0100   -0.0000
    80        0.0053            -nan     0.0100    0.0000
    98        0.0047            -nan     0.0100   -0.0000

[1] "GBM variable coefficients"
                            var      rel.inf
ratio5                   ratio5 7.796402e+00
constraint           constraint 7.156190e+00
bet                         bet 4.181136e+00
ratio4                   ratio4 3.846491e+00
walktrap_vertex walktrap_vertex 3.841737e+00
third                     third 3.502058e+00
orbit62                 orbit62 3.447121e+00
orbit18                 orbit18 3.085699e+00
outer                     outer 3.051555e+00
orbit50                 orbit50 2.953031e+00
ratio6                   ratio6 2.876431e+00
graph25                 graph25 2.574791e+00
V2                           V2 2.414529e+00
sixth                     sixth 2.334340e+00
graph6                   graph6 2.275247e+00
graph11                 graph11 2.249743e+00
ratio2                   ratio2 2.029242e+00
orbit15                 orbit15 2.002291e+00
upto_fourth         upto_fourth 1.841114e+00
knn                         knn 1.639319e+00
graph14                 graph14 1.598456e+00
pagerank               pagerank 1.540234e+00
graph17                 graph17 1.380149e+00
ratio1                   ratio1 1.276139e+00
orbit37                 orbit37 1.268345e+00
orbit25                 orbit25 1.129235e+00
graph28                 graph28 1.124220e+00
spin_vertex         spin_vertex 1.060864e+00
graph22                 graph22 1.057102e+00
graph15                 graph15 9.332627e-01
membership_s30   membership_s30 8.722035e-01
orbit30                 orbit30 8.457004e-01
membership_s6     membership_s6 8.326425e-01
orbit40                 orbit40 8.001521e-01
inner                     inner 7.622969e-01
V1                           V1 7.551676e-01
ioratio                 ioratio 7.297007e-01
orbit52                 orbit52 7.220678e-01
orbit31                 orbit31 6.888335e-01
orbit39                 orbit39 6.816478e-01
orbit2                   orbit2 6.538908e-01
fourth                   fourth 6.391617e-01
graph26                 graph26 6.190140e-01
orbit22                 orbit22 6.028576e-01
bigcom3                 bigcom3 6.027224e-01
adhesion               adhesion 5.670914e-01
graph5                   graph5 5.501438e-01
orbit69                 orbit69 5.307601e-01
orbit27                 orbit27 5.150456e-01
orbit35                 orbit35 5.137910e-01
graph20                 graph20 5.112654e-01
graph4                   graph4 5.101501e-01
orbit51                 orbit51 5.062033e-01
orbit44                 orbit44 4.516863e-01
orbit5                   orbit5 4.023538e-01
graph10                 graph10 4.005023e-01
orbit13                 orbit13 3.377649e-01
orbit56                 orbit56 3.371115e-01
orbit63                 orbit63 3.253313e-01
upto_sixth           upto_sixth 3.226425e-01
graph2                   graph2 3.200294e-01
graph16                 graph16 2.941930e-01
orbit46                 orbit46 2.814921e-01
graph18                 graph18 2.773180e-01
orbit16                 orbit16 2.671285e-01
orbit38                 orbit38 2.494511e-01
selfinter             selfinter 2.454684e-01
graph1                   graph1 2.352567e-01
cohesion               cohesion 2.348410e-01
orbit61                 orbit61 2.261890e-01
orbit21                 orbit21 2.221304e-01
orbit7                   orbit7 2.188835e-01
orbit66                 orbit66 2.178546e-01
membership_s31   membership_s31 2.140013e-01
graph8                   graph8 2.032366e-01
orbit33                 orbit33 1.867027e-01
orbit48                 orbit48 1.835161e-01
orbit23                 orbit23 1.726314e-01
graph27                 graph27 1.685481e-01
orbit64                 orbit64 1.595931e-01
orbit54                 orbit54 1.543526e-01
comsize                 comsize 1.079620e-01
orbit28                 orbit28 2.455451e-02
upto_second         upto_second 1.178912e-02
orbit1                   orbit1 9.493033e-03
orbit17                 orbit17 7.408725e-03
graph13                 graph13 6.472513e-03
orbit9                   orbit9 6.021996e-03
second                   second 3.413628e-03
graph21                 graph21 3.295331e-03
orbit20                 orbit20 3.270371e-03
trans                     trans 3.250897e-03
graph19                 graph19 2.207014e-03
orbit4                   orbit4 1.993191e-03
hubscore               hubscore 1.615894e-03
coreness               coreness 1.584102e-03
orbit26                 orbit26 1.552393e-03
fifth                     fifth 1.296669e-03
orbit36                 orbit36 1.283847e-03
close                     close 1.258119e-03
graph23                 graph23 1.141129e-03
orbit12                 orbit12 1.034351e-03
graph12                 graph12 9.572677e-04
orbit11                 orbit11 7.537272e-04
ratio3                   ratio3 7.213089e-04
orbit53                 orbit53 6.851095e-04
orbit6                   orbit6 6.029465e-04
orbit45                 orbit45 5.286216e-04
orbit29                 orbit29 5.231927e-04
graph0                   graph0 5.109562e-04
graph9                   graph9 4.591027e-04
orbit19                 orbit19 3.762561e-04
upto_fifth           upto_fifth 3.499837e-04
orbit65                 orbit65 3.480548e-04
graph3                   graph3 3.337527e-04
upto_third           upto_third 2.551212e-04
orbit43                 orbit43 2.526008e-04
graph24                 graph24 2.439580e-04
orbit49                 orbit49 2.187927e-04
orbit59                 orbit59 1.876400e-04
evcent                   evcent 1.866954e-04
orbit42                 orbit42 1.703885e-04
orbit71                 orbit71 1.477879e-04
orbit32                 orbit32 4.556765e-05
orbit55                 orbit55 2.135657e-05
orbit41                 orbit41 1.652885e-05
graph7                   graph7 8.859412e-06
graph29                 graph29 0.000000e+00
orbit0                   orbit0 0.000000e+00
orbit3                   orbit3 0.000000e+00
orbit8                   orbit8 0.000000e+00
orbit10                 orbit10 0.000000e+00
orbit14                 orbit14 0.000000e+00
orbit24                 orbit24 0.000000e+00
orbit34                 orbit34 0.000000e+00
orbit47                 orbit47 0.000000e+00
orbit57                 orbit57 0.000000e+00
orbit58                 orbit58 0.000000e+00
orbit60                 orbit60 0.000000e+00
orbit67                 orbit67 0.000000e+00
orbit68                 orbit68 0.000000e+00
orbit70                 orbit70 0.000000e+00
orbit72                 orbit72 0.000000e+00
AP                           AP 0.000000e+00
ecc                         ecc 0.000000e+00
eccrad                   eccrad 0.000000e+00
first                     first 0.000000e+00
bigcom1                 bigcom1 0.000000e+00
bigcom2                 bigcom2 0.000000e+00
bigcom4                 bigcom4 0.000000e+00
bigcom6                 bigcom6 0.000000e+00
bigcom8                 bigcom8 0.000000e+00
bigcom9                 bigcom9 0.000000e+00
bigcom11               bigcom11 0.000000e+00
bigcom13               bigcom13 0.000000e+00
bigcom15               bigcom15 0.000000e+00
bigcom16               bigcom16 0.000000e+00
bigcom21               bigcom21 0.000000e+00
bigcom22               bigcom22 0.000000e+00
bigcom24               bigcom24 0.000000e+00
bigcom26               bigcom26 0.000000e+00
bigcom28               bigcom28 0.000000e+00
bigcom30               bigcom30 0.000000e+00
bigcom31               bigcom31 0.000000e+00
bigcom32               bigcom32 0.000000e+00
bigcom33               bigcom33 0.000000e+00
bigcom34               bigcom34 0.000000e+00
bigcom36               bigcom36 0.000000e+00
bigcom37               bigcom37 0.000000e+00
bigcom38               bigcom38 0.000000e+00
bigcom39               bigcom39 0.000000e+00
bigcom40               bigcom40 0.000000e+00
bigcom43               bigcom43 0.000000e+00
bigcom44               bigcom44 0.000000e+00
bigcom46               bigcom46 0.000000e+00
bigcom47               bigcom47 0.000000e+00
bigcom49               bigcom49 0.000000e+00
bigcom50               bigcom50 0.000000e+00
bigcom51               bigcom51 0.000000e+00
bigcom52               bigcom52 0.000000e+00
bigcom54               bigcom54 0.000000e+00
bigcom56               bigcom56 0.000000e+00
bigcom62               bigcom62 0.000000e+00
bigcom66               bigcom66 0.000000e+00
bigcom68               bigcom68 0.000000e+00
bigcom69               bigcom69 0.000000e+00
bigcom71               bigcom71 0.000000e+00
bigcom72               bigcom72 0.000000e+00
bigcom73               bigcom73 0.000000e+00
bigcom74               bigcom74 0.000000e+00
bigcom75               bigcom75 0.000000e+00
bigcom76               bigcom76 0.000000e+00
bigcom77               bigcom77 0.000000e+00
bigcom79               bigcom79 0.000000e+00
bigcom80               bigcom80 0.000000e+00
bigcom82               bigcom82 0.000000e+00
bigcom83               bigcom83 0.000000e+00
bigcom84               bigcom84 0.000000e+00
bigcom85               bigcom85 0.000000e+00
bigcom87               bigcom87 0.000000e+00
bigcom89               bigcom89 0.000000e+00
bigcom91               bigcom91 0.000000e+00
bigcom92               bigcom92 0.000000e+00
bigcom93               bigcom93 0.000000e+00
bigcom96               bigcom96 0.000000e+00
bigcom97               bigcom97 0.000000e+00
bigcom98               bigcom98 0.000000e+00
bigcom99               bigcom99 0.000000e+00
bigcom101             bigcom101 0.000000e+00
bigcom104             bigcom104 0.000000e+00
bigcom106             bigcom106 0.000000e+00
bigcom109             bigcom109 0.000000e+00
bigcom113             bigcom113 0.000000e+00
bigcom116             bigcom116 0.000000e+00
bigcom120             bigcom120 0.000000e+00
bigcom123             bigcom123 0.000000e+00
bigcom126             bigcom126 0.000000e+00
bigcom127             bigcom127 0.000000e+00
bigcom137             bigcom137 0.000000e+00
bigcom139             bigcom139 0.000000e+00
bigcom140             bigcom140 0.000000e+00
bigcom143             bigcom143 0.000000e+00
bigcom145             bigcom145 0.000000e+00
bigcom146             bigcom146 0.000000e+00
bigcom147             bigcom147 0.000000e+00
bigcom149             bigcom149 0.000000e+00
bigcom153             bigcom153 0.000000e+00
bigcom154             bigcom154 0.000000e+00
bigcom156             bigcom156 0.000000e+00
bigcom157             bigcom157 0.000000e+00
bigcom158             bigcom158 0.000000e+00
bigcom160             bigcom160 0.000000e+00
bigcom161             bigcom161 0.000000e+00
bigcom162             bigcom162 0.000000e+00
bigcom164             bigcom164 0.000000e+00
bigcom166             bigcom166 0.000000e+00
bigcom167             bigcom167 0.000000e+00
bigcom171             bigcom171 0.000000e+00
bigcom173             bigcom173 0.000000e+00
bigcom175             bigcom175 0.000000e+00
bigcom176             bigcom176 0.000000e+00
bigcom177             bigcom177 0.000000e+00
bigcom178             bigcom178 0.000000e+00
bigcom180             bigcom180 0.000000e+00
bigcom181             bigcom181 0.000000e+00
bigcom184             bigcom184 0.000000e+00
bigcom186             bigcom186 0.000000e+00
bigcom187             bigcom187 0.000000e+00
bigcom189             bigcom189 0.000000e+00
bigcom194             bigcom194 0.000000e+00
bigcom195             bigcom195 0.000000e+00
bigcom196             bigcom196 0.000000e+00
bigcom204             bigcom204 0.000000e+00
bigcom205             bigcom205 0.000000e+00
bigcom212             bigcom212 0.000000e+00
bigcom214             bigcom214 0.000000e+00
bigcom222             bigcom222 0.000000e+00
bigcom223             bigcom223 0.000000e+00
bigcom226             bigcom226 0.000000e+00
bigcom227             bigcom227 0.000000e+00
bigcom229             bigcom229 0.000000e+00
bigcom233             bigcom233 0.000000e+00
bigcom236             bigcom236 0.000000e+00
bigcom237             bigcom237 0.000000e+00
bigcom246             bigcom246 0.000000e+00
bigcom248             bigcom248 0.000000e+00
bigcom249             bigcom249 0.000000e+00
bigcom250             bigcom250 0.000000e+00
bigcom254             bigcom254 0.000000e+00
bigcom266             bigcom266 0.000000e+00
bigcom269             bigcom269 0.000000e+00
bigcom272             bigcom272 0.000000e+00
bigcom274             bigcom274 0.000000e+00
bigcom281             bigcom281 0.000000e+00
bigcom291             bigcom291 0.000000e+00
bigcom292             bigcom292 0.000000e+00
bigcom295             bigcom295 0.000000e+00
bigcom299             bigcom299 0.000000e+00
bigcom301             bigcom301 0.000000e+00
bigcom306             bigcom306 0.000000e+00
bigcom309             bigcom309 0.000000e+00
bigcom314             bigcom314 0.000000e+00
bigcom321             bigcom321 0.000000e+00
bigcom341             bigcom341 0.000000e+00
bigcom350             bigcom350 0.000000e+00
bigcom353             bigcom353 0.000000e+00
bigcom359             bigcom359 0.000000e+00
bigcom363             bigcom363 0.000000e+00
bigcom365             bigcom365 0.000000e+00
bigcom385             bigcom385 0.000000e+00
bigcom386             bigcom386 0.000000e+00
bigcom408             bigcom408 0.000000e+00
bigcom412             bigcom412 0.000000e+00
bigcom480             bigcom480 0.000000e+00
membership_s1     membership_s1 0.000000e+00
membership_s3     membership_s3 0.000000e+00
membership_s4     membership_s4 0.000000e+00
membership_s5     membership_s5 0.000000e+00
membership_s7     membership_s7 0.000000e+00
membership_s8     membership_s8 0.000000e+00
membership_s9     membership_s9 0.000000e+00
membership_s11   membership_s11 0.000000e+00
membership_s12   membership_s12 0.000000e+00
membership_s14   membership_s14 0.000000e+00
membership_s15   membership_s15 0.000000e+00
membership_s16   membership_s16 0.000000e+00
membership_s17   membership_s17 0.000000e+00
membership_s18   membership_s18 0.000000e+00
membership_s20   membership_s20 0.000000e+00
membership_s21   membership_s21 0.000000e+00
membership_s22   membership_s22 0.000000e+00
membership_s24   membership_s24 0.000000e+00
membership_s25   membership_s25 0.000000e+00
membership_s26   membership_s26 0.000000e+00
membership_s27   membership_s27 0.000000e+00
membership_s28   membership_s28 0.000000e+00
membership_s32   membership_s32 0.000000e+00
membership_s33   membership_s33 0.000000e+00
membership_s36   membership_s36 0.000000e+00
membership_s37   membership_s37 0.000000e+00
pdi                         pdi 0.000000e+00
[1] "Dataset: med_CT Model RF, run: 4 of 10 2015-06-17 23:01:56"
     |      Out-of-bag   |
Tree |      MSE  %Var(y) |
   1 |  0.00344   266.51 |
   2 | 0.002566   198.81 |
   3 | 0.002149   166.49 |
   4 | 0.002047   158.58 |
   5 | 0.001952   151.24 |
   6 | 0.001839   142.46 |
   7 | 0.001482   114.84 |
   8 | 0.001475   114.27 |
   9 | 0.001877   145.40 |
  10 | 0.001864   144.38 |
  11 | 0.001721   133.34 |
  12 | 0.001685   130.55 |
  13 | 0.001597   123.69 |
  14 | 0.001707   132.20 |
  15 | 0.001634   126.58 |
  16 | 0.001615   125.13 |
  17 | 0.001591   123.27 |
  18 | 0.001562   120.97 |
  19 | 0.001571   121.69 |
  20 | 0.001558   120.66 |
  21 | 0.001542   119.48 |
  22 | 0.001536   118.98 |
  23 | 0.001519   117.70 |
  24 | 0.001502   116.34 |
  25 | 0.001496   115.89 |
  26 | 0.001482   114.81 |
  27 | 0.001481   114.69 |
  28 | 0.001472   114.05 |
  29 | 0.001467   113.67 |
  30 |  0.00146   113.12 |
  31 | 0.001491   115.53 |
  32 | 0.001495   115.81 |
  33 | 0.001479   114.55 |
  34 | 0.001471   113.96 |
  35 | 0.001472   114.01 |
  36 | 0.001471   113.95 |
  37 | 0.001466   113.60 |
  38 | 0.001466   113.59 |
  39 | 0.001463   113.34 |
  40 | 0.001462   113.27 |
  41 |  0.00146   113.12 |
  42 | 0.001458   112.94 |
  43 | 0.001462   113.24 |
  44 | 0.001462   113.25 |
  45 | 0.001455   112.74 |
  46 | 0.001457   112.90 |
  47 | 0.001459   113.06 |
  48 | 0.001458   112.96 |
  49 | 0.001447   112.07 |
  50 | 0.001441   111.63 |
  51 | 0.001438   111.39 |
  52 | 0.001437   111.36 |
  53 |  0.00144   111.58 |
  54 | 0.001437   111.29 |
  55 |  0.00143   110.81 |
  56 | 0.001433   111.03 |
  57 | 0.001436   111.27 |
  58 | 0.001434   111.09 |
  59 | 0.001433   110.99 |
  60 | 0.001429   110.72 |
  61 | 0.001425   110.36 |
  62 | 0.001426   110.47 |
  63 | 0.001426   110.43 |
  64 | 0.001432   110.95 |
  65 | 0.001438   111.42 |
  66 | 0.001434   111.05 |
  67 | 0.001429   110.68 |
  68 | 0.001426   110.44 |
  69 | 0.001425   110.38 |
  70 | 0.001424   110.29 |
  71 | 0.001422   110.14 |
  72 | 0.001423   110.20 |
  73 | 0.001419   109.93 |
  74 | 0.001416   109.67 |
  75 | 0.001415   109.63 |
  76 | 0.001417   109.75 |
  77 | 0.001415   109.61 |
  78 | 0.001417   109.75 |
  79 | 0.001415   109.62 |
  80 | 0.001412   109.36 |
  81 | 0.001415   109.64 |
  82 | 0.001412   109.38 |
  83 | 0.001414   109.51 |
  84 | 0.001411   109.30 |
  85 | 0.001412   109.35 |
  86 | 0.001412   109.41 |
  87 | 0.001413   109.46 |
  88 |  0.00141   109.23 |
  89 | 0.001408   109.06 |
  90 | 0.001407   108.96 |
  91 | 0.001405   108.87 |
  92 | 0.001406   108.90 |
  93 | 0.001403   108.68 |
  94 | 0.001406   108.91 |
  95 | 0.001409   109.15 |
  96 | 0.001408   109.05 |
  97 | 0.001406   108.90 |
  98 | 0.001406   108.95 |
  99 | 0.001407   108.97 |
 100 | 0.001404   108.75 |
[1] "Random Forest variable coefficients"
                      %IncMSE IncNodePurity
graph5           4.137116e-05  1.697143e-02
graph6           1.707663e-04  7.514265e-02
graph7           0.000000e+00  9.452888e-21
graph8           2.454705e-04  9.930070e-03
graph9           0.000000e+00  1.666667e-02
graph10          3.908942e-04  6.776419e-02
graph11          4.989411e-03  2.394940e-02
graph12          9.698494e-04  2.596121e-02
graph13          2.912738e-05  1.733333e-02
graph14          1.411423e-03  6.845251e-02
graph15          1.386680e-04  1.454953e-02
graph16          3.505042e-05  3.476190e-02
graph17          1.347805e-04  9.012649e-02
graph18          0.000000e+00  1.692308e-02
graph19          5.194686e-05  5.586869e-02
graph20          0.000000e+00  3.088636e-02
graph21          2.060035e-04  1.036882e-02
graph22          1.389693e-04  9.935897e-03
graph23          1.128077e-05  2.351648e-02
graph24          2.336449e-05  2.375000e-02
graph25          5.992559e-04  6.455694e-02
graph26          3.816638e-04  6.811458e-02
graph27          5.913239e-06  1.708333e-02
graph28          0.000000e+00  1.089623e-19
graph29          0.000000e+00  8.673617e-21
orbit0           8.626115e-04  2.215782e-03
orbit1           7.841359e-04  7.087660e-02
orbit2           6.091272e-04  2.280516e-02
orbit3           0.000000e+00  1.333333e-02
orbit4           5.407011e-04  2.968310e-02
orbit5           2.459016e-04  6.552015e-04
orbit6           1.701744e-03  1.839624e-02
orbit7           2.076201e-03  5.031845e-02
orbit8           1.274210e-06  2.976190e-03
orbit9           5.903802e-05  3.457143e-02
orbit10          4.122497e-05  9.166667e-03
orbit11          2.540575e-04  1.005357e-02
orbit12          6.356729e-05  2.731313e-02
orbit13          5.474684e-04  4.599052e-02
orbit14          4.644735e-04  1.986940e-02
orbit15          8.000288e-05  4.800962e-02
orbit16          4.562557e-05  1.501748e-02
orbit17          1.009684e-04  8.590216e-03
orbit18          4.709307e-04  1.679741e-01
orbit19          1.026333e-04  1.247722e-02
orbit20          6.292364e-04  3.276109e-02
orbit21          7.791237e-04  2.827546e-02
orbit22          2.031666e-03  4.865649e-02
orbit23          9.394276e-04  2.868825e-03
orbit24          4.044302e-04  5.788348e-02
orbit25          5.780347e-06  3.364706e-02
orbit26          0.000000e+00  1.126215e-19
orbit27          6.971773e-05  3.567540e-02
orbit28          3.471557e-05  2.687494e-02
orbit29          0.000000e+00  8.571429e-03
orbit30          1.883461e-04  1.962381e-02
orbit31          9.967166e-05  3.941389e-02
orbit32          5.174419e-04  9.969136e-03
orbit33          1.124030e-04  1.537761e-02
orbit34          2.927246e-05  6.786380e-03
orbit35          2.328289e-05  9.285714e-03
orbit36          1.754454e-04  1.413773e-01
orbit37          2.510766e-04  1.916249e-02
orbit38          2.325581e-05  2.776833e-02
orbit39          3.753839e-04  4.464909e-02
orbit40          1.766784e-05  7.312925e-04
orbit41          1.154734e-05  2.388889e-02
orbit42          1.873338e-04  4.951469e-02
orbit43          0.000000e+00  1.830269e-19
orbit44          2.951594e-05  2.756757e-02
orbit45          2.655095e-05  3.314386e-02
orbit46         -1.767826e-05  9.090909e-03
orbit47          5.800464e-06  1.913690e-02
orbit48          0.000000e+00  5.014435e-21
orbit49          2.121194e-04  1.889925e-02
orbit50          5.787037e-06  1.600000e-02
orbit51          3.914885e-05  4.532567e-02
orbit52          4.169113e-04  9.965398e-03
orbit53          2.322880e-05  8.333333e-03
orbit54         -5.790388e-06  2.536364e-02
orbit55          2.705074e-04  2.926938e-02
orbit56          4.094955e-04  2.802547e-05
orbit57          8.802817e-05  9.800000e-03
orbit58          0.000000e+00  1.416239e-20
orbit59          6.944444e-05  7.992008e-04
orbit60          2.366864e-04  5.228070e-02
orbit61          5.901589e-04  4.911859e-02
orbit62          2.779441e-04  2.820121e-02
orbit63          3.383897e-04  8.786197e-04
orbit64          4.191161e-04  1.026054e-02
orbit65          1.274260e-05  2.041270e-02
orbit66          0.000000e+00  5.421011e-22
orbit67          0.000000e+00  1.105886e-19
orbit68          0.000000e+00  2.879912e-21
orbit69          3.805678e-03  5.383865e-02
orbit70          2.906977e-05  9.629630e-03
orbit71          0.000000e+00  8.673617e-21
orbit72          0.000000e+00  8.673617e-21
AP              -1.810360e-05  1.959765e-02
bet              4.655213e-04  1.680878e-01
ecc              2.080331e-04  7.648884e-02
eccrad           5.181801e-04  1.483056e-01
close            3.708025e-04  1.323988e-02
constraint       1.290779e-03  9.243243e-02
coreness         1.206232e-04  3.262005e-02
knn              1.405623e-04  3.504786e-02
hubscore         5.156099e-04  7.041176e-02
pagerank         1.133584e-04  5.944552e-02
trans            7.625954e-05  9.615633e-03
evcent           2.236249e-03  5.852427e-02
first            3.064446e-04  3.944893e-02
upto_second      0.000000e+00  9.411765e-03
upto_third       1.786748e-04  8.440046e-02
upto_fourth      7.134095e-04  1.981870e-02
upto_fifth       1.282449e-04  6.478740e-03
upto_sixth       0.000000e+00  2.710505e-22
second           3.511543e-05  2.787879e-02
third            1.060177e-03  6.859385e-02
fourth           1.289755e-03  6.711547e-02
fifth            2.929320e-05  1.775000e-02
sixth            3.157234e-04  2.920700e-02
ratio1           5.739216e-04  8.197938e-02
ratio2           2.642782e-03  5.036519e-02
ratio3           9.749329e-04  7.258166e-02
ratio4           2.206461e-04  2.692150e-01
ratio5           1.385328e-04  1.162284e-01
ratio6           5.917470e-04  5.141335e-02
selfinter        0.000000e+00  1.062518e-19
walktrap_vertex  1.435928e-04  6.407147e-02
bigcom1         -5.871991e-06  8.236208e-04
bigcom2          0.000000e+00  0.000000e+00
bigcom3          8.536062e-05  6.833559e-03
bigcom4          0.000000e+00  6.505213e-21
bigcom6          0.000000e+00  8.673617e-21
bigcom8          0.000000e+00  0.000000e+00
bigcom9          0.000000e+00  0.000000e+00
bigcom11         0.000000e+00  0.000000e+00
bigcom13         0.000000e+00  5.421011e-22
bigcom15         0.000000e+00  0.000000e+00
bigcom16         0.000000e+00  0.000000e+00
bigcom21         0.000000e+00  5.421011e-22
bigcom22         0.000000e+00  0.000000e+00
bigcom24         0.000000e+00  0.000000e+00
bigcom26         0.000000e+00  0.000000e+00
bigcom28         0.000000e+00  0.000000e+00
bigcom30         0.000000e+00  0.000000e+00
bigcom31         0.000000e+00  5.421011e-22
bigcom32         0.000000e+00  0.000000e+00
bigcom33         0.000000e+00  0.000000e+00
bigcom34         0.000000e+00  0.000000e+00
bigcom36         0.000000e+00  0.000000e+00
bigcom37         0.000000e+00  0.000000e+00
bigcom38         0.000000e+00  0.000000e+00
bigcom39         0.000000e+00  0.000000e+00
bigcom40         0.000000e+00  0.000000e+00
bigcom43         0.000000e+00  0.000000e+00
bigcom44         0.000000e+00  0.000000e+00
bigcom46         0.000000e+00  8.673617e-21
bigcom47         0.000000e+00  5.421011e-22
bigcom49         0.000000e+00  0.000000e+00
bigcom50         0.000000e+00  0.000000e+00
bigcom51         0.000000e+00  0.000000e+00
bigcom52         0.000000e+00  0.000000e+00
bigcom54         0.000000e+00  1.734723e-20
bigcom56         0.000000e+00  0.000000e+00
bigcom62         0.000000e+00  0.000000e+00
bigcom66         0.000000e+00  0.000000e+00
bigcom68         0.000000e+00  0.000000e+00
bigcom69         0.000000e+00  0.000000e+00
bigcom71         0.000000e+00  0.000000e+00
bigcom72         0.000000e+00  0.000000e+00
bigcom73         0.000000e+00  0.000000e+00
bigcom74         0.000000e+00  0.000000e+00
bigcom75         0.000000e+00  0.000000e+00
bigcom76         0.000000e+00  0.000000e+00
bigcom77         0.000000e+00  0.000000e+00
bigcom79         0.000000e+00  0.000000e+00
bigcom80         0.000000e+00  0.000000e+00
bigcom82         0.000000e+00  0.000000e+00
bigcom83         0.000000e+00  0.000000e+00
bigcom84         0.000000e+00  0.000000e+00
bigcom85         0.000000e+00  0.000000e+00
bigcom87         0.000000e+00  0.000000e+00
bigcom89         0.000000e+00  0.000000e+00
bigcom91         0.000000e+00  2.710505e-22
bigcom92         0.000000e+00  0.000000e+00
bigcom93         0.000000e+00  0.000000e+00
bigcom96         0.000000e+00  0.000000e+00
bigcom97         0.000000e+00  8.673617e-21
bigcom98         0.000000e+00  8.673617e-21
bigcom99         0.000000e+00  0.000000e+00
bigcom101        0.000000e+00  0.000000e+00
bigcom104        0.000000e+00  0.000000e+00
bigcom106        0.000000e+00  0.000000e+00
bigcom109        0.000000e+00  0.000000e+00
bigcom113        0.000000e+00  0.000000e+00
bigcom116        0.000000e+00  0.000000e+00
bigcom120        0.000000e+00  0.000000e+00
bigcom123        0.000000e+00  0.000000e+00
bigcom126        0.000000e+00  8.673617e-21
bigcom127        0.000000e+00  0.000000e+00
bigcom137        0.000000e+00  0.000000e+00
bigcom139        0.000000e+00  0.000000e+00
bigcom140        0.000000e+00  0.000000e+00
bigcom143        0.000000e+00  0.000000e+00
bigcom145        0.000000e+00  0.000000e+00
bigcom146        0.000000e+00  0.000000e+00
bigcom147        0.000000e+00  0.000000e+00
bigcom149        0.000000e+00  8.673617e-21
bigcom153        0.000000e+00  0.000000e+00
bigcom154        0.000000e+00  0.000000e+00
bigcom156        0.000000e+00  0.000000e+00
bigcom157        0.000000e+00  0.000000e+00
bigcom158        0.000000e+00  1.734723e-20
bigcom160        0.000000e+00  0.000000e+00
bigcom161        0.000000e+00  0.000000e+00
bigcom162        0.000000e+00  8.673617e-21
bigcom164        0.000000e+00  0.000000e+00
bigcom166        0.000000e+00  0.000000e+00
bigcom167        0.000000e+00  0.000000e+00
bigcom171        0.000000e+00  0.000000e+00
bigcom173        0.000000e+00  0.000000e+00
bigcom175        0.000000e+00  0.000000e+00
bigcom176        0.000000e+00  0.000000e+00
bigcom177        0.000000e+00  0.000000e+00
bigcom178        0.000000e+00  0.000000e+00
bigcom180        0.000000e+00  0.000000e+00
bigcom181       -4.708054e-05  2.210643e-01
bigcom184        0.000000e+00  0.000000e+00
bigcom186        0.000000e+00  8.673617e-21
bigcom187        0.000000e+00  0.000000e+00
bigcom189        0.000000e+00  0.000000e+00
bigcom194        0.000000e+00  0.000000e+00
bigcom195        0.000000e+00  0.000000e+00
bigcom196        0.000000e+00  0.000000e+00
bigcom204        0.000000e+00  0.000000e+00
bigcom205        0.000000e+00  0.000000e+00
bigcom212        0.000000e+00  0.000000e+00
bigcom214        0.000000e+00  0.000000e+00
bigcom222        0.000000e+00  0.000000e+00
bigcom223        0.000000e+00  0.000000e+00
bigcom226        0.000000e+00  8.673617e-21
bigcom227        0.000000e+00  0.000000e+00
bigcom229        0.000000e+00  0.000000e+00
bigcom233        0.000000e+00  0.000000e+00
bigcom236        0.000000e+00  0.000000e+00
bigcom237        0.000000e+00  0.000000e+00
bigcom246        0.000000e+00  0.000000e+00
bigcom248        0.000000e+00  0.000000e+00
bigcom249        0.000000e+00  0.000000e+00
bigcom250        0.000000e+00  0.000000e+00
bigcom254        0.000000e+00  5.421011e-22
bigcom266        0.000000e+00  0.000000e+00
bigcom269        0.000000e+00  0.000000e+00
bigcom272        0.000000e+00  0.000000e+00
bigcom274        0.000000e+00  0.000000e+00
bigcom281        0.000000e+00  0.000000e+00
bigcom291        0.000000e+00  0.000000e+00
bigcom292        0.000000e+00  5.421011e-22
bigcom295        0.000000e+00  5.421011e-22
bigcom299        0.000000e+00  8.673617e-21
bigcom301        0.000000e+00  0.000000e+00
bigcom306        0.000000e+00  8.673617e-21
bigcom309        0.000000e+00  0.000000e+00
bigcom314        0.000000e+00  5.421011e-22
bigcom321        0.000000e+00  0.000000e+00
bigcom341        0.000000e+00  8.673617e-21
bigcom350        0.000000e+00  0.000000e+00
bigcom353        0.000000e+00  0.000000e+00
bigcom359        0.000000e+00  0.000000e+00
bigcom363        0.000000e+00  8.673617e-21
bigcom365        0.000000e+00  0.000000e+00
bigcom385        0.000000e+00  0.000000e+00
bigcom386        0.000000e+00  0.000000e+00
bigcom408        0.000000e+00  8.673617e-21
bigcom412        0.000000e+00  0.000000e+00
bigcom480        0.000000e+00  0.000000e+00
spin_vertex      1.200189e-04  9.265579e-02
membership_s1    1.327519e-05  1.454634e-02
membership_s3    0.000000e+00  8.673617e-21
membership_s4    0.000000e+00  0.000000e+00
membership_s5    0.000000e+00  0.000000e+00
membership_s6    1.327340e-04  7.042749e-03
membership_s7    0.000000e+00  0.000000e+00
membership_s8    0.000000e+00  0.000000e+00
membership_s9    0.000000e+00  0.000000e+00
membership_s11   0.000000e+00  0.000000e+00
membership_s12   0.000000e+00  0.000000e+00
membership_s14   0.000000e+00  8.673617e-21
membership_s15   0.000000e+00  0.000000e+00
membership_s16   0.000000e+00  0.000000e+00
membership_s17   0.000000e+00  0.000000e+00
membership_s18   0.000000e+00  0.000000e+00
membership_s20   0.000000e+00  8.673617e-21
membership_s21   0.000000e+00  0.000000e+00
membership_s22   0.000000e+00  0.000000e+00
membership_s24   0.000000e+00  5.421011e-22
membership_s25   0.000000e+00  0.000000e+00
membership_s26   0.000000e+00  0.000000e+00
membership_s27   0.000000e+00  0.000000e+00
membership_s28   0.000000e+00  8.673617e-21
membership_s30   1.765538e-05  8.093333e-02
membership_s31  -5.868545e-06  2.633671e-04
membership_s32   0.000000e+00  0.000000e+00
membership_s33   0.000000e+00  0.000000e+00
membership_s36   0.000000e+00  8.131516e-22
membership_s37   0.000000e+00  0.000000e+00
V1               1.261446e-04  3.299175e-03
V2               1.883144e-05  2.269668e-02
pdi             -1.745043e-05  1.335422e-02
adhesion         6.142163e-04  5.154244e-02
cohesion         5.909740e-04  6.773241e-02
inner           -5.885815e-06  9.166667e-03
outer            1.818273e-07  1.012909e-02
ioratio          1.767944e-05  4.116354e-02
comsize         -2.311734e-05  7.052968e-02
[1] "Dataset: med_CT Model GLM, run: 4 of 10 2015-06-17 23:02:19"
[1] "glmnet variable coefficients"
                     [,1]          [,2]
(Intercept)     -6.649848  6.865600e+03
graph0           0.000000  8.723786e-02
graph1           0.000000  0.000000e+00
graph2           0.000000  2.559716e-02
graph3           0.000000  0.000000e+00
graph4           0.000000  0.000000e+00
graph5           0.000000  0.000000e+00
graph6           0.000000  0.000000e+00
graph7           0.000000  0.000000e+00
graph8           0.000000 -5.415112e-02
graph9           0.000000  0.000000e+00
graph10          0.000000  0.000000e+00
graph11          0.000000  0.000000e+00
graph12          0.000000 -1.693240e-07
graph13          0.000000  0.000000e+00
graph14          0.000000 -1.184173e-09
graph15          0.000000  0.000000e+00
graph16          0.000000 -3.521285e-07
graph17          0.000000  2.204284e-06
graph18          0.000000 -3.440465e-06
graph19          0.000000  0.000000e+00
graph20          0.000000 -1.136496e-04
graph21          0.000000  0.000000e+00
graph22          0.000000  2.285717e-05
graph23          0.000000  0.000000e+00
graph24          0.000000 -4.806498e-05
graph25          0.000000  0.000000e+00
graph26          0.000000 -2.686018e-05
graph27          0.000000  0.000000e+00
graph28          0.000000 -3.575411e-04
graph29          0.000000  0.000000e+00
orbit0           0.000000  8.866873e-02
orbit1           0.000000  0.000000e+00
orbit2           0.000000  0.000000e+00
orbit3           0.000000  2.693187e-02
orbit4           0.000000  0.000000e+00
orbit5           0.000000  0.000000e+00
orbit6           0.000000  0.000000e+00
orbit7           0.000000 -2.580464e-05
orbit8           0.000000  0.000000e+00
orbit9           0.000000  0.000000e+00
orbit10          0.000000  0.000000e+00
orbit11          0.000000  0.000000e+00
orbit12          0.000000  0.000000e+00
orbit13          0.000000  0.000000e+00
orbit14          0.000000 -5.380671e-02
orbit15          0.000000  0.000000e+00
orbit16          0.000000  0.000000e+00
orbit17          0.000000  3.555240e-08
orbit18          0.000000  9.385113e-08
orbit19          0.000000  0.000000e+00
orbit20          0.000000 -3.808950e-08
orbit21          0.000000 -4.862129e-06
orbit22          0.000000  0.000000e+00
orbit23          0.000000 -4.364669e-04
orbit24          0.000000  0.000000e+00
orbit25          0.000000 -3.823909e-06
orbit26          0.000000 -3.983775e-06
orbit27          0.000000  1.314413e-05
orbit28          0.000000  0.000000e+00
orbit29          0.000000  0.000000e+00
orbit30          0.000000  0.000000e+00
orbit31          0.000000  0.000000e+00
orbit32          0.000000  0.000000e+00
orbit33          0.000000  0.000000e+00
orbit34          0.000000  0.000000e+00
orbit35          0.000000 -6.634515e-06
orbit36          0.000000  1.537920e-05
orbit37          0.000000 -2.837249e-06
orbit38          0.000000 -6.420216e-05
orbit39          0.000000 -3.060698e-05
orbit40          0.000000  2.130936e-05
orbit41          0.000000 -9.892191e-05
orbit42          0.000000 -1.589093e-03
orbit43          0.000000 -1.675680e-06
orbit44          0.000000 -6.091039e-03
orbit45          0.000000  3.615317e-05
orbit46          0.000000 -4.454236e-05
orbit47          0.000000  0.000000e+00
orbit48          0.000000 -1.084330e-04
orbit49          0.000000 -1.243694e-04
orbit50          0.000000  0.000000e+00
orbit51          0.000000  0.000000e+00
orbit52          0.000000 -2.415774e-04
orbit53          0.000000  0.000000e+00
orbit54          0.000000  2.687091e-05
orbit55          0.000000  0.000000e+00
orbit56          0.000000  1.203666e-04
orbit57          0.000000 -7.538935e-05
orbit58          0.000000  0.000000e+00
orbit59          0.000000 -3.229493e-05
orbit60          0.000000 -2.491201e-04
orbit61          0.000000 -1.391484e-02
orbit62          0.000000  0.000000e+00
orbit63          0.000000  0.000000e+00
orbit64          0.000000  0.000000e+00
orbit65          0.000000 -5.552179e-04
orbit66          0.000000  0.000000e+00
orbit67          0.000000 -6.276138e-03
orbit68          0.000000  0.000000e+00
orbit69          0.000000  2.610066e-01
orbit70          0.000000  0.000000e+00
orbit71          0.000000 -1.721557e-02
orbit72          0.000000  0.000000e+00
AP               0.000000  1.641487e+00
bet              0.000000  8.811225e-05
ecc              0.000000 -2.983536e+00
eccrad           0.000000 -1.755173e+01
close            0.000000  0.000000e+00
constraint       0.000000 -2.179156e+01
coreness         0.000000  4.799449e-02
knn              0.000000 -4.285629e-03
hubscore         0.000000  0.000000e+00
pagerank         0.000000  0.000000e+00
trans            0.000000  1.166694e+01
evcent           0.000000  0.000000e+00
first            0.000000  8.627482e-02
upto_second      0.000000  0.000000e+00
upto_third       0.000000  1.004157e-04
upto_fourth      0.000000  0.000000e+00
upto_fifth       0.000000  1.788151e-03
upto_sixth       0.000000 -5.151088e-01
second           0.000000  0.000000e+00
third            0.000000  8.591832e-04
fourth           0.000000 -4.979345e-04
fifth            0.000000  0.000000e+00
sixth            0.000000 -1.230368e-02
ratio1           0.000000 -4.322028e-03
ratio2           0.000000  1.066425e-01
ratio3           0.000000  0.000000e+00
ratio4           0.000000  0.000000e+00
ratio5           0.000000 -1.743495e+02
ratio6           0.000000  1.340962e-01
selfinter        0.000000  2.176671e+00
walktrap_vertex  0.000000  1.649870e+00
bigcom1          0.000000  1.434385e+00
bigcom2          0.000000  0.000000e+00
bigcom3          0.000000  9.797004e-01
bigcom4          0.000000 -2.433153e-01
bigcom6          0.000000  0.000000e+00
bigcom8          0.000000  0.000000e+00
bigcom9          0.000000  0.000000e+00
bigcom11         0.000000 -1.532672e+00
bigcom13         0.000000  0.000000e+00
bigcom15         0.000000  0.000000e+00
bigcom16         0.000000  0.000000e+00
bigcom21         0.000000  0.000000e+00
bigcom22         0.000000  0.000000e+00
bigcom24         0.000000 -1.988020e-03
bigcom26         0.000000 -8.081802e-01
bigcom28         0.000000 -9.982310e-03
bigcom30         0.000000  0.000000e+00
bigcom31         0.000000  0.000000e+00
bigcom32         0.000000  0.000000e+00
bigcom33         0.000000 -2.241937e+00
bigcom34         0.000000  0.000000e+00
bigcom36         0.000000 -8.804846e-03
bigcom37         0.000000  0.000000e+00
bigcom38         0.000000  0.000000e+00
bigcom39         0.000000  0.000000e+00
bigcom40         0.000000  3.030784e-01
bigcom43         0.000000  0.000000e+00
bigcom44         0.000000  0.000000e+00
bigcom46         0.000000  0.000000e+00
bigcom47         0.000000  0.000000e+00
bigcom49         0.000000  0.000000e+00
bigcom50         0.000000 -1.972913e-02
bigcom51         0.000000  0.000000e+00
bigcom52         0.000000  0.000000e+00
bigcom54         0.000000  0.000000e+00
bigcom56         0.000000 -6.378725e-01
bigcom62         0.000000  0.000000e+00
bigcom66         0.000000  0.000000e+00
bigcom68         0.000000  0.000000e+00
bigcom69         0.000000  0.000000e+00
bigcom71         0.000000  0.000000e+00
bigcom72         0.000000  0.000000e+00
bigcom73         0.000000 -6.156353e-01
bigcom74         0.000000 -1.320382e+00
bigcom75         0.000000  0.000000e+00
bigcom76         0.000000  0.000000e+00
bigcom77         0.000000 -2.493520e-01
bigcom79         0.000000  0.000000e+00
bigcom80         0.000000  0.000000e+00
bigcom82         0.000000  0.000000e+00
bigcom83         0.000000  0.000000e+00
bigcom84         0.000000  0.000000e+00
bigcom85         0.000000  0.000000e+00
bigcom87         0.000000 -2.200829e-02
bigcom89         0.000000 -3.432406e-02
bigcom91         0.000000  0.000000e+00
bigcom92         0.000000 -2.513582e+00
bigcom93         0.000000  0.000000e+00
bigcom96         0.000000 -6.813393e-01
bigcom97         0.000000 -1.757549e-01
bigcom98         0.000000  0.000000e+00
bigcom99         0.000000  0.000000e+00
bigcom101        0.000000 -2.740895e+00
bigcom104        0.000000  0.000000e+00
bigcom106        0.000000  0.000000e+00
bigcom109        0.000000  0.000000e+00
bigcom113        0.000000  0.000000e+00
bigcom116        0.000000  0.000000e+00
bigcom120        0.000000 -6.353736e-01
bigcom123        0.000000 -1.502802e-03
bigcom126        0.000000  0.000000e+00
bigcom127        0.000000  0.000000e+00
bigcom137        0.000000 -1.392870e+00
bigcom139        0.000000  0.000000e+00
bigcom140        0.000000 -7.226825e-01
bigcom143        0.000000  0.000000e+00
bigcom145        0.000000  0.000000e+00
bigcom146        0.000000 -9.427104e-01
bigcom147        0.000000  0.000000e+00
bigcom149        0.000000  0.000000e+00
bigcom153        0.000000  0.000000e+00
bigcom154        0.000000  0.000000e+00
bigcom156        0.000000  0.000000e+00
bigcom157        0.000000 -5.765564e+00
bigcom158        0.000000  0.000000e+00
bigcom160        0.000000  0.000000e+00
bigcom161        0.000000  0.000000e+00
bigcom162        0.000000 -1.022808e+00
bigcom164        0.000000  0.000000e+00
bigcom166        0.000000  0.000000e+00
bigcom167        0.000000 -8.570432e-01
bigcom171        0.000000 -2.927211e+00
bigcom173        0.000000 -1.355410e+00
bigcom175        0.000000  0.000000e+00
bigcom176        0.000000  0.000000e+00
bigcom177        0.000000  0.000000e+00
bigcom178        0.000000 -1.272470e+00
bigcom180        0.000000  0.000000e+00
bigcom181        0.000000  1.112092e+01
bigcom184        0.000000  0.000000e+00
bigcom186        0.000000  0.000000e+00
bigcom187        0.000000  0.000000e+00
bigcom189        0.000000  0.000000e+00
bigcom194        0.000000  0.000000e+00
bigcom195        0.000000  0.000000e+00
bigcom196        0.000000  0.000000e+00
bigcom204        0.000000  0.000000e+00
bigcom205        0.000000  0.000000e+00
bigcom212        0.000000  0.000000e+00
bigcom214        0.000000  0.000000e+00
bigcom222        0.000000  0.000000e+00
bigcom223        0.000000  0.000000e+00
bigcom226        0.000000  0.000000e+00
bigcom227        0.000000  0.000000e+00
bigcom229        0.000000  0.000000e+00
bigcom233        0.000000  0.000000e+00
bigcom236        0.000000 -3.323729e-01
bigcom237        0.000000  0.000000e+00
bigcom246        0.000000  0.000000e+00
bigcom248        0.000000  0.000000e+00
bigcom249        0.000000 -2.012285e-01
bigcom250        0.000000  0.000000e+00
bigcom254        0.000000  0.000000e+00
bigcom266        0.000000 -2.199177e+00
bigcom269        0.000000  0.000000e+00
bigcom272        0.000000  0.000000e+00
bigcom274        0.000000 -2.676282e+00
bigcom281        0.000000  0.000000e+00
bigcom291        0.000000  0.000000e+00
bigcom292        0.000000 -1.782053e+00
bigcom295        0.000000  0.000000e+00
bigcom299        0.000000  0.000000e+00
bigcom301        0.000000  0.000000e+00
bigcom306        0.000000  0.000000e+00
bigcom309        0.000000 -1.145518e+00
bigcom314        0.000000  0.000000e+00
bigcom321        0.000000  0.000000e+00
bigcom341        0.000000  0.000000e+00
bigcom350        0.000000  0.000000e+00
bigcom353        0.000000  0.000000e+00
bigcom359        0.000000 -7.423402e-02
bigcom363        0.000000  0.000000e+00
bigcom365        0.000000  0.000000e+00
bigcom385        0.000000 -6.346381e-02
bigcom386        0.000000  0.000000e+00
bigcom408        0.000000  0.000000e+00
bigcom412        0.000000  0.000000e+00
bigcom480        0.000000  0.000000e+00
spin_vertex      0.000000 -7.388954e+00
membership_s1    0.000000  4.602058e-02
membership_s3    0.000000 -3.986141e+00
membership_s4    0.000000  2.615779e+00
membership_s5    0.000000 -1.560830e-01
membership_s6    0.000000  2.322602e+00
membership_s7    0.000000 -7.648237e-01
membership_s8    0.000000  0.000000e+00
membership_s9    0.000000  0.000000e+00
membership_s11   0.000000  0.000000e+00
membership_s12   0.000000  0.000000e+00
membership_s14   0.000000  0.000000e+00
membership_s15   0.000000 -8.797364e-01
membership_s16   0.000000  0.000000e+00
membership_s17   0.000000 -4.959544e+00
membership_s18   0.000000 -6.447425e-04
membership_s20   0.000000  0.000000e+00
membership_s21   0.000000  0.000000e+00
membership_s22   0.000000  0.000000e+00
membership_s24   0.000000 -1.064532e+00
membership_s25   0.000000 -2.239175e+00
membership_s26   0.000000  0.000000e+00
membership_s27   0.000000 -2.252679e-01
membership_s28   0.000000  0.000000e+00
membership_s30   0.000000  3.452256e+00
membership_s31   0.000000  0.000000e+00
membership_s32   0.000000 -2.784661e+00
membership_s33   0.000000  0.000000e+00
membership_s36   0.000000  0.000000e+00
membership_s37   0.000000 -8.111192e-02
V1               0.000000  0.000000e+00
V2               0.000000  0.000000e+00
pdi              0.000000 -1.455158e+04
adhesion         0.000000 -5.742451e-04
cohesion         0.000000  1.119587e-03
inner            0.000000  0.000000e+00
outer            0.000000 -5.635236e-05
ioratio          0.000000  0.000000e+00
comsize          0.000000  1.794402e-04
[1] "Dataset: med_CT Model GBM, run: 5 of 10 2015-06-17 23:03:22"
Iter   TrainDeviance   ValidDeviance   StepSize   Improve
     1        0.0196            -nan     0.0100   -0.0000
     2        0.0189            -nan     0.0100   -0.0000
     3        0.0186            -nan     0.0100   -0.0000
     4        0.0169            -nan     0.0100   -0.0000
     5        0.0161            -nan     0.0100   -0.0000
     6        0.0148            -nan     0.0100   -0.0000
     7        0.0144            -nan     0.0100   -0.0000
     8        0.0141            -nan     0.0100   -0.0000
     9        0.0138            -nan     0.0100   -0.0000
    10        0.0132            -nan     0.0100   -0.0000
    20        0.0108            -nan     0.0100   -0.0000
    40        0.0080            -nan     0.0100   -0.0000
    60        0.0064            -nan     0.0100    0.0000
    80        0.0055            -nan     0.0100   -0.0000
    98        0.0048            -nan     0.0100   -0.0000

[1] "GBM variable coefficients"
                            var      rel.inf
ratio5                   ratio5 7.323456e+00
bet                         bet 6.869061e+00
constraint           constraint 6.359670e+00
walktrap_vertex walktrap_vertex 6.187967e+00
ratio6                   ratio6 4.912443e+00
graph14                 graph14 3.376364e+00
orbit62                 orbit62 3.171975e+00
spin_vertex         spin_vertex 3.113061e+00
ratio4                   ratio4 2.982348e+00
pagerank               pagerank 2.767789e+00
sixth                     sixth 2.669977e+00
ratio2                   ratio2 2.523308e+00
orbit18                 orbit18 2.387477e+00
outer                     outer 2.030557e+00
orbit50                 orbit50 1.966374e+00
orbit63                 orbit63 1.842625e+00
third                     third 1.623751e+00
orbit69                 orbit69 1.578148e+00
orbit52                 orbit52 1.531205e+00
orbit23                 orbit23 1.439222e+00
orbit30                 orbit30 1.401219e+00
orbit15                 orbit15 1.326991e+00
graph11                 graph11 1.301407e+00
orbit54                 orbit54 1.265840e+00
graph6                   graph6 1.219837e+00
orbit28                 orbit28 1.181674e+00
orbit39                 orbit39 1.145991e+00
graph15                 graph15 1.092894e+00
orbit31                 orbit31 1.022569e+00
orbit42                 orbit42 9.830201e-01
V1                           V1 9.111342e-01
fourth                   fourth 8.499798e-01
orbit44                 orbit44 8.458323e-01
ratio1                   ratio1 8.403890e-01
close                     close 7.868529e-01
orbit56                 orbit56 7.656202e-01
fifth                     fifth 6.733194e-01
orbit47                 orbit47 6.620119e-01
graph26                 graph26 6.529841e-01
orbit20                 orbit20 6.519894e-01
orbit7                   orbit7 6.461921e-01
V2                           V2 6.406550e-01
graph18                 graph18 6.035013e-01
graph25                 graph25 5.516829e-01
orbit36                 orbit36 5.436712e-01
adhesion               adhesion 5.284688e-01
orbit22                 orbit22 5.240608e-01
membership_s31   membership_s31 4.994388e-01
orbit38                 orbit38 4.922155e-01
membership_s30   membership_s30 4.838116e-01
orbit21                 orbit21 4.578786e-01
orbit27                 orbit27 4.348447e-01
graph16                 graph16 4.099083e-01
orbit9                   orbit9 3.803567e-01
graph0                   graph0 3.364491e-01
graph2                   graph2 3.335438e-01
graph13                 graph13 3.299476e-01
orbit5                   orbit5 3.259023e-01
graph17                 graph17 3.255724e-01
graph22                 graph22 3.229578e-01
graph20                 graph20 3.137494e-01
orbit55                 orbit55 3.041585e-01
orbit57                 orbit57 2.714386e-01
cohesion               cohesion 2.684540e-01
orbit11                 orbit11 2.679983e-01
orbit65                 orbit65 2.638316e-01
membership_s6     membership_s6 2.533527e-01
ioratio                 ioratio 2.520854e-01
comsize                 comsize 2.466975e-01
orbit64                 orbit64 2.423366e-01
bigcom1                 bigcom1 2.343742e-01
orbit58                 orbit58 2.186985e-01
knn                         knn 2.059357e-01
bigcom40               bigcom40 2.007197e-01
orbit33                 orbit33 1.954314e-01
bigcom3                 bigcom3 1.909412e-01
graph12                 graph12 1.831862e-01
orbit41                 orbit41 1.806191e-01
graph23                 graph23 1.354588e-01
graph1                   graph1 5.197075e-02
orbit1                   orbit1 2.951735e-02
graph4                   graph4 2.205413e-02
orbit17                 orbit17 1.254276e-02
orbit6                   orbit6 7.391818e-03
hubscore               hubscore 4.436483e-03
second                   second 4.264563e-03
graph21                 graph21 4.129593e-03
orbit19                 orbit19 2.671156e-03
upto_second         upto_second 2.500262e-03
orbit51                 orbit51 2.332769e-03
evcent                   evcent 1.606407e-03
orbit2                   orbit2 1.434005e-03
graph3                   graph3 1.408017e-03
orbit24                 orbit24 1.202602e-03
orbit35                 orbit35 1.078536e-03
graph9                   graph9 1.034021e-03
orbit46                 orbit46 1.023502e-03
coreness               coreness 8.430998e-04
graph10                 graph10 7.238893e-04
graph19                 graph19 6.450262e-04
orbit45                 orbit45 6.232974e-04
orbit32                 orbit32 6.103468e-04
orbit16                 orbit16 4.805903e-04
orbit59                 orbit59 3.733306e-04
ratio3                   ratio3 3.671405e-04
orbit60                 orbit60 3.592748e-04
upto_fourth         upto_fourth 3.568706e-04
graph5                   graph5 3.345778e-04
orbit25                 orbit25 3.306318e-04
trans                     trans 3.273218e-04
graph24                 graph24 3.042159e-04
orbit37                 orbit37 2.668966e-04
orbit26                 orbit26 2.651310e-04
orbit40                 orbit40 2.507819e-04
orbit13                 orbit13 1.979410e-04
selfinter             selfinter 1.511388e-04
upto_fifth           upto_fifth 1.484150e-04
orbit49                 orbit49 1.227240e-04
orbit10                 orbit10 1.097506e-04
orbit61                 orbit61 9.238439e-05
orbit66                 orbit66 7.493005e-05
graph28                 graph28 5.904548e-05
orbit29                 orbit29 4.859367e-05
AP                           AP 4.843117e-05
graph7                   graph7 2.384102e-05
graph8                   graph8 0.000000e+00
graph27                 graph27 0.000000e+00
graph29                 graph29 0.000000e+00
orbit0                   orbit0 0.000000e+00
orbit3                   orbit3 0.000000e+00
orbit4                   orbit4 0.000000e+00
orbit8                   orbit8 0.000000e+00
orbit12                 orbit12 0.000000e+00
orbit14                 orbit14 0.000000e+00
orbit34                 orbit34 0.000000e+00
orbit43                 orbit43 0.000000e+00
orbit48                 orbit48 0.000000e+00
orbit53                 orbit53 0.000000e+00
orbit67                 orbit67 0.000000e+00
orbit68                 orbit68 0.000000e+00
orbit70                 orbit70 0.000000e+00
orbit71                 orbit71 0.000000e+00
orbit72                 orbit72 0.000000e+00
ecc                         ecc 0.000000e+00
eccrad                   eccrad 0.000000e+00
first                     first 0.000000e+00
upto_third           upto_third 0.000000e+00
upto_sixth           upto_sixth 0.000000e+00
bigcom2                 bigcom2 0.000000e+00
bigcom4                 bigcom4 0.000000e+00
bigcom6                 bigcom6 0.000000e+00
bigcom8                 bigcom8 0.000000e+00
bigcom9                 bigcom9 0.000000e+00
bigcom11               bigcom11 0.000000e+00
bigcom13               bigcom13 0.000000e+00
bigcom15               bigcom15 0.000000e+00
bigcom16               bigcom16 0.000000e+00
bigcom21               bigcom21 0.000000e+00
bigcom22               bigcom22 0.000000e+00
bigcom24               bigcom24 0.000000e+00
bigcom26               bigcom26 0.000000e+00
bigcom28               bigcom28 0.000000e+00
bigcom30               bigcom30 0.000000e+00
bigcom31               bigcom31 0.000000e+00
bigcom32               bigcom32 0.000000e+00
bigcom33               bigcom33 0.000000e+00
bigcom34               bigcom34 0.000000e+00
bigcom36               bigcom36 0.000000e+00
bigcom37               bigcom37 0.000000e+00
bigcom38               bigcom38 0.000000e+00
bigcom39               bigcom39 0.000000e+00
bigcom43               bigcom43 0.000000e+00
bigcom44               bigcom44 0.000000e+00
bigcom46               bigcom46 0.000000e+00
bigcom47               bigcom47 0.000000e+00
bigcom49               bigcom49 0.000000e+00
bigcom50               bigcom50 0.000000e+00
bigcom51               bigcom51 0.000000e+00
bigcom52               bigcom52 0.000000e+00
bigcom54               bigcom54 0.000000e+00
bigcom56               bigcom56 0.000000e+00
bigcom62               bigcom62 0.000000e+00
bigcom66               bigcom66 0.000000e+00
bigcom68               bigcom68 0.000000e+00
bigcom69               bigcom69 0.000000e+00
bigcom71               bigcom71 0.000000e+00
bigcom72               bigcom72 0.000000e+00
bigcom73               bigcom73 0.000000e+00
bigcom74               bigcom74 0.000000e+00
bigcom75               bigcom75 0.000000e+00
bigcom76               bigcom76 0.000000e+00
bigcom77               bigcom77 0.000000e+00
bigcom79               bigcom79 0.000000e+00
bigcom80               bigcom80 0.000000e+00
bigcom82               bigcom82 0.000000e+00
bigcom83               bigcom83 0.000000e+00
bigcom84               bigcom84 0.000000e+00
bigcom85               bigcom85 0.000000e+00
bigcom87               bigcom87 0.000000e+00
bigcom89               bigcom89 0.000000e+00
bigcom91               bigcom91 0.000000e+00
bigcom92               bigcom92 0.000000e+00
bigcom93               bigcom93 0.000000e+00
bigcom96               bigcom96 0.000000e+00
bigcom97               bigcom97 0.000000e+00
bigcom98               bigcom98 0.000000e+00
bigcom99               bigcom99 0.000000e+00
bigcom101             bigcom101 0.000000e+00
bigcom104             bigcom104 0.000000e+00
bigcom106             bigcom106 0.000000e+00
bigcom109             bigcom109 0.000000e+00
bigcom113             bigcom113 0.000000e+00
bigcom116             bigcom116 0.000000e+00
bigcom120             bigcom120 0.000000e+00
bigcom123             bigcom123 0.000000e+00
bigcom126             bigcom126 0.000000e+00
bigcom127             bigcom127 0.000000e+00
bigcom137             bigcom137 0.000000e+00
bigcom139             bigcom139 0.000000e+00
bigcom140             bigcom140 0.000000e+00
bigcom143             bigcom143 0.000000e+00
bigcom145             bigcom145 0.000000e+00
bigcom146             bigcom146 0.000000e+00
bigcom147             bigcom147 0.000000e+00
bigcom149             bigcom149 0.000000e+00
bigcom153             bigcom153 0.000000e+00
bigcom154             bigcom154 0.000000e+00
bigcom156             bigcom156 0.000000e+00
bigcom157             bigcom157 0.000000e+00
bigcom158             bigcom158 0.000000e+00
bigcom160             bigcom160 0.000000e+00
bigcom161             bigcom161 0.000000e+00
bigcom162             bigcom162 0.000000e+00
bigcom164             bigcom164 0.000000e+00
bigcom166             bigcom166 0.000000e+00
bigcom167             bigcom167 0.000000e+00
bigcom171             bigcom171 0.000000e+00
bigcom173             bigcom173 0.000000e+00
bigcom175             bigcom175 0.000000e+00
bigcom176             bigcom176 0.000000e+00
bigcom177             bigcom177 0.000000e+00
bigcom178             bigcom178 0.000000e+00
bigcom180             bigcom180 0.000000e+00
bigcom181             bigcom181 0.000000e+00
bigcom184             bigcom184 0.000000e+00
bigcom186             bigcom186 0.000000e+00
bigcom187             bigcom187 0.000000e+00
bigcom189             bigcom189 0.000000e+00
bigcom194             bigcom194 0.000000e+00
bigcom195             bigcom195 0.000000e+00
bigcom196             bigcom196 0.000000e+00
bigcom204             bigcom204 0.000000e+00
bigcom205             bigcom205 0.000000e+00
bigcom212             bigcom212 0.000000e+00
bigcom214             bigcom214 0.000000e+00
bigcom222             bigcom222 0.000000e+00
bigcom223             bigcom223 0.000000e+00
bigcom226             bigcom226 0.000000e+00
bigcom227             bigcom227 0.000000e+00
bigcom229             bigcom229 0.000000e+00
bigcom233             bigcom233 0.000000e+00
bigcom236             bigcom236 0.000000e+00
bigcom237             bigcom237 0.000000e+00
bigcom246             bigcom246 0.000000e+00
bigcom248             bigcom248 0.000000e+00
bigcom249             bigcom249 0.000000e+00
bigcom250             bigcom250 0.000000e+00
bigcom254             bigcom254 0.000000e+00
bigcom266             bigcom266 0.000000e+00
bigcom269             bigcom269 0.000000e+00
bigcom272             bigcom272 0.000000e+00
bigcom274             bigcom274 0.000000e+00
bigcom281             bigcom281 0.000000e+00
bigcom291             bigcom291 0.000000e+00
bigcom292             bigcom292 0.000000e+00
bigcom295             bigcom295 0.000000e+00
bigcom299             bigcom299 0.000000e+00
bigcom301             bigcom301 0.000000e+00
bigcom306             bigcom306 0.000000e+00
bigcom309             bigcom309 0.000000e+00
bigcom314             bigcom314 0.000000e+00
bigcom321             bigcom321 0.000000e+00
bigcom341             bigcom341 0.000000e+00
bigcom350             bigcom350 0.000000e+00
bigcom353             bigcom353 0.000000e+00
bigcom359             bigcom359 0.000000e+00
bigcom363             bigcom363 0.000000e+00
bigcom365             bigcom365 0.000000e+00
bigcom385             bigcom385 0.000000e+00
bigcom386             bigcom386 0.000000e+00
bigcom408             bigcom408 0.000000e+00
bigcom412             bigcom412 0.000000e+00
bigcom480             bigcom480 0.000000e+00
membership_s1     membership_s1 0.000000e+00
membership_s3     membership_s3 0.000000e+00
membership_s4     membership_s4 0.000000e+00
membership_s5     membership_s5 0.000000e+00
membership_s7     membership_s7 0.000000e+00
membership_s8     membership_s8 0.000000e+00
membership_s9     membership_s9 0.000000e+00
membership_s11   membership_s11 0.000000e+00
membership_s12   membership_s12 0.000000e+00
membership_s14   membership_s14 0.000000e+00
membership_s15   membership_s15 0.000000e+00
membership_s16   membership_s16 0.000000e+00
membership_s17   membership_s17 0.000000e+00
membership_s18   membership_s18 0.000000e+00
membership_s20   membership_s20 0.000000e+00
membership_s21   membership_s21 0.000000e+00
membership_s22   membership_s22 0.000000e+00
membership_s24   membership_s24 0.000000e+00
membership_s25   membership_s25 0.000000e+00
membership_s26   membership_s26 0.000000e+00
membership_s27   membership_s27 0.000000e+00
membership_s28   membership_s28 0.000000e+00
membership_s32   membership_s32 0.000000e+00
membership_s33   membership_s33 0.000000e+00
membership_s36   membership_s36 0.000000e+00
membership_s37   membership_s37 0.000000e+00
pdi                         pdi 0.000000e+00
inner                     inner 0.000000e+00
[1] "Dataset: med_CT Model RF, run: 5 of 10 2015-06-17 23:04:11"
     |      Out-of-bag   |
Tree |      MSE  %Var(y) |
   1 | 0.003499   268.92 |
   2 | 0.003302   253.84 |
   3 | 0.003301   253.70 |
   4 | 0.002542   195.38 |
   5 | 0.002613   200.82 |
   6 | 0.002174   167.12 |
   7 | 0.001879   144.40 |
   8 | 0.002025   155.64 |
   9 | 0.001765   135.71 |
  10 |  0.00168   129.10 |
  11 |  0.00168   129.13 |
  12 | 0.001621   124.64 |
  13 | 0.001704   130.97 |
  14 | 0.001607   123.51 |
  15 | 0.001582   121.58 |
  16 | 0.001567   120.48 |
  17 | 0.001532   117.74 |
  18 | 0.001529   117.57 |
  19 | 0.001543   118.60 |
  20 |  0.00152   116.82 |
  21 | 0.001503   115.54 |
  22 |  0.00151   116.05 |
  23 | 0.001508   115.91 |
  24 | 0.001496   115.00 |
  25 | 0.001491   114.63 |
  26 | 0.001486   114.20 |
  27 |  0.00147   113.02 |
  28 |  0.00146   112.19 |
  29 | 0.001465   112.58 |
  30 | 0.001464   112.54 |
  31 | 0.001462   112.37 |
  32 | 0.001473   113.23 |
  33 | 0.001469   112.88 |
  34 | 0.001458   112.06 |
  35 | 0.001455   111.83 |
  36 |  0.00145   111.49 |
  37 | 0.001444   110.97 |
  38 | 0.001438   110.54 |
  39 | 0.001447   111.20 |
  40 | 0.001456   111.88 |
  41 | 0.001449   111.40 |
  42 | 0.001449   111.36 |
  43 | 0.001443   110.90 |
  44 | 0.001434   110.24 |
  45 | 0.001438   110.52 |
  46 | 0.001433   110.15 |
  47 | 0.001434   110.20 |
  48 | 0.001431   110.02 |
  49 | 0.001426   109.65 |
  50 | 0.001422   109.29 |
  51 | 0.001418   109.00 |
  52 | 0.001418   108.97 |
  53 | 0.001416   108.87 |
  54 | 0.001415   108.74 |
  55 | 0.001414   108.69 |
  56 | 0.001417   108.92 |
  57 | 0.001418   108.96 |
  58 | 0.001414   108.71 |
  59 | 0.001431   109.97 |
  60 | 0.001429   109.83 |
  61 | 0.001426   109.62 |
  62 | 0.001424   109.47 |
  63 | 0.001422   109.31 |
  64 |  0.00142   109.17 |
  65 | 0.001419   109.05 |
  66 | 0.001419   109.06 |
  67 | 0.001425   109.53 |
  68 | 0.001423   109.36 |
  69 | 0.001421   109.22 |
  70 | 0.001421   109.27 |
  71 | 0.001423   109.37 |
  72 | 0.001425   109.52 |
  73 | 0.001426   109.63 |
  74 | 0.001425   109.51 |
  75 | 0.001424   109.47 |
  76 | 0.001421   109.26 |
  77 | 0.001421   109.25 |
  78 | 0.001418   109.00 |
  79 | 0.001418   109.01 |
  80 | 0.001424   109.42 |
  81 | 0.001422   109.29 |
  82 | 0.001422   109.34 |
  83 | 0.001424   109.49 |
  84 | 0.001425   109.53 |
  85 | 0.001424   109.47 |
  86 | 0.001424   109.44 |
  87 | 0.001424   109.43 |
  88 | 0.001429   109.87 |
  89 | 0.001429   109.81 |
  90 | 0.001432   110.04 |
  91 | 0.001434   110.21 |
  92 | 0.001431   109.98 |
  93 | 0.001429   109.87 |
  94 | 0.001426   109.60 |
  95 | 0.001427   109.71 |
  96 | 0.001428   109.76 |
  97 | 0.001429   109.88 |
  98 |  0.00143   109.93 |
  99 |  0.00143   109.89 |
 100 | 0.001431   109.97 |
[1] "Random Forest variable coefficients"
                      %IncMSE IncNodePurity
graph5           2.724636e-04  1.773990e-02
graph6           1.431336e-04  7.949931e-02
graph7           1.775148e-05  9.523810e-03
graph8           0.000000e+00  7.792703e-22
graph9           4.193858e-05  1.817460e-02
graph10          8.149916e-05  3.772747e-02
graph11          5.532505e-03  9.442863e-02
graph12          1.005021e-03  2.895777e-02
graph13          8.667993e-04  6.156031e-02
graph14          9.514223e-04  5.415785e-02
graph15          3.542889e-05  1.588167e-02
graph16          2.951772e-04  2.939647e-02
graph17          1.180630e-04  1.337363e-01
graph18          9.332296e-04  6.735395e-02
graph19          4.150507e-05  3.166667e-02
graph20          2.705590e-05  4.554982e-02
graph21          9.630376e-04  1.855640e-02
graph22          1.036526e-04  2.140478e-02
graph23          5.747126e-06  1.333333e-02
graph24          0.000000e+00  2.928566e-18
graph25          2.823106e-04  4.038850e-02
graph26          2.871022e-04  1.955646e-03
graph27          3.561736e-04  9.285850e-03
graph28          2.196027e-04  3.815353e-02
graph29          0.000000e+00  1.355253e-22
orbit0           2.098389e-05  1.404719e-02
orbit1           3.775487e-04  1.988986e-02
orbit2           3.288435e-04  3.610693e-02
orbit3           2.989220e-04  3.307359e-02
orbit4           0.000000e+00  1.875000e-02
orbit5           5.941771e-05  1.892276e-02
orbit6           1.171925e-03  3.294103e-02
orbit7           5.325775e-04  1.976454e-02
orbit8           6.761905e-05  2.056328e-02
orbit9           1.622355e-04  5.798193e-03
orbit10          0.000000e+00  1.787578e-19
orbit11          9.569640e-05  2.908263e-02
orbit12          2.309469e-05  9.523810e-03
orbit13          2.983362e-04  9.932886e-03
orbit14          0.000000e+00  1.084202e-21
orbit15          0.000000e+00  2.049820e-21
orbit16          1.427371e-04  1.736366e-02
orbit17          5.820040e-06  3.244048e-02
orbit18          6.285984e-04  1.698628e-01
orbit19          7.011111e-05  4.891736e-02
orbit20          8.106208e-04  2.458104e-02
orbit21          5.858231e-06  9.166667e-03
orbit22          3.222196e-03  5.530458e-02
orbit23          7.004458e-05  1.004203e-02
orbit24          1.598619e-03  7.480078e-02
orbit25          0.000000e+00  1.500000e-02
orbit26          1.183432e-05  8.571429e-03
orbit27          0.000000e+00  1.146713e-18
orbit28          0.000000e+00  4.334928e-02
orbit29          0.000000e+00  4.305299e-19
orbit30          1.934349e-04  9.928571e-03
orbit31          9.457050e-05  5.648201e-02
orbit32          2.799479e-04  3.891323e-02
orbit33          3.227715e-04  2.109120e-02
orbit34          1.793186e-05  8.095932e-04
orbit35          0.000000e+00  2.202286e-21
orbit36          2.547589e-04  8.729158e-02
orbit37          0.000000e+00  3.320369e-21
orbit38          1.896820e-04  4.605733e-02
orbit39          1.677113e-04  7.203501e-02
orbit40          5.974076e-05  1.747838e-02
orbit41          0.000000e+00  1.593608e-19
orbit42          5.577075e-04  1.080240e-01
orbit43          3.649205e-04  9.970326e-03
orbit44          0.000000e+00  2.388633e-21
orbit45          5.969619e-04  1.807700e-02
orbit46         -5.854801e-06  8.750000e-03
orbit47          0.000000e+00  1.060926e-18
orbit48          0.000000e+00  1.432705e-18
orbit49          0.000000e+00  2.778268e-21
orbit50          1.034841e-04  3.033024e-02
orbit51          1.186240e-05  1.500000e-02
orbit52          4.127358e-05  9.494448e-03
orbit53         -2.466936e-08  2.357143e-02
orbit54         -5.827506e-06  2.437500e-02
orbit55          1.538003e-04  2.800090e-02
orbit56          0.000000e+00  1.287490e-21
orbit57          3.855378e-04  4.303112e-02
orbit58          0.000000e+00  3.102512e-19
orbit59          5.889282e-06  1.500000e-02
orbit60          1.825677e-04  9.930556e-03
orbit61          9.234561e-06  7.331933e-03
orbit62          1.054309e-04  5.108540e-02
orbit63          2.358491e-05  9.827586e-03
orbit64          4.240309e-04  1.476868e-02
orbit65          0.000000e+00  9.285714e-03
orbit66          1.905472e-04  1.000463e-02
orbit67          4.156770e-05  9.795918e-03
orbit68          2.376708e-05  9.696970e-03
orbit69          2.346783e-03  6.410010e-02
orbit70          0.000000e+00  1.524659e-21
orbit71          0.000000e+00  7.792703e-22
orbit72          0.000000e+00  1.016440e-22
AP               5.870131e-05  5.390618e-02
bet              6.703147e-04  7.845405e-02
ecc              3.563970e-04  9.664457e-02
eccrad           1.134494e-04  7.873730e-02
close            1.805638e-03  3.168348e-02
constraint       3.570029e-05  4.033333e-02
coreness         2.554150e-04  5.725109e-02
knn              7.134172e-04  7.397070e-02
hubscore         0.000000e+00  1.226504e-20
pagerank         8.713729e-05  9.235778e-02
trans            2.729216e-04  9.117942e-03
evcent           5.775711e-04  5.079351e-02
first            1.107226e-04  9.912281e-03
upto_second     -1.750947e-05  1.833333e-02
upto_third       6.613986e-05  5.463245e-02
upto_fourth      0.000000e+00  6.813533e-20
upto_fifth       5.965741e-04  1.099077e-02
upto_sixth       0.000000e+00  6.098637e-22
second           2.355713e-05  2.265474e-02
third            1.089780e-03  1.096406e-01
fourth           1.025895e-03  5.154399e-02
fifth            1.415042e-03  7.819552e-02
sixth            2.490938e-04  4.041178e-02
ratio1           1.173483e-03  1.240180e-01
ratio2           8.244313e-04  6.671295e-02
ratio3           2.351339e-04  1.081726e-01
ratio4           9.864246e-05  2.345155e-01
ratio5          -3.940878e-05  8.124791e-02
ratio6           4.152394e-05  3.378573e-02
selfinter       -1.177856e-05  1.500000e-02
walktrap_vertex  1.119849e-04  6.403154e-02
bigcom1         -7.331378e-07  5.933857e-03
bigcom2          0.000000e+00  0.000000e+00
bigcom3          4.776483e-05  8.234589e-04
bigcom4          0.000000e+00  8.131516e-22
bigcom6          0.000000e+00  0.000000e+00
bigcom8          0.000000e+00  0.000000e+00
bigcom9          0.000000e+00  0.000000e+00
bigcom11         0.000000e+00  0.000000e+00
bigcom13         0.000000e+00  0.000000e+00
bigcom15         0.000000e+00  0.000000e+00
bigcom16         0.000000e+00  0.000000e+00
bigcom21         0.000000e+00  0.000000e+00
bigcom22         0.000000e+00  0.000000e+00
bigcom24         0.000000e+00  1.084202e-21
bigcom26         0.000000e+00  0.000000e+00
bigcom28         0.000000e+00  0.000000e+00
bigcom30         0.000000e+00  0.000000e+00
bigcom31         0.000000e+00  0.000000e+00
bigcom32         0.000000e+00  0.000000e+00
bigcom33         0.000000e+00  0.000000e+00
bigcom34         0.000000e+00  0.000000e+00
bigcom36         0.000000e+00  0.000000e+00
bigcom37         0.000000e+00  0.000000e+00
bigcom38         0.000000e+00  0.000000e+00
bigcom39         0.000000e+00  0.000000e+00
bigcom40         0.000000e+00  0.000000e+00
bigcom43         0.000000e+00  0.000000e+00
bigcom44         0.000000e+00  0.000000e+00
bigcom46         0.000000e+00  0.000000e+00
bigcom47         0.000000e+00  0.000000e+00
bigcom49         0.000000e+00  0.000000e+00
bigcom50         0.000000e+00  0.000000e+00
bigcom51         0.000000e+00  0.000000e+00
bigcom52         0.000000e+00  0.000000e+00
bigcom54         0.000000e+00  0.000000e+00
bigcom56         0.000000e+00  0.000000e+00
bigcom62         0.000000e+00  0.000000e+00
bigcom66         0.000000e+00  0.000000e+00
bigcom68         0.000000e+00  0.000000e+00
bigcom69         0.000000e+00  0.000000e+00
bigcom71         0.000000e+00  0.000000e+00
bigcom72         0.000000e+00  0.000000e+00
bigcom73         0.000000e+00  0.000000e+00
bigcom74         0.000000e+00  0.000000e+00
bigcom75         0.000000e+00  0.000000e+00
bigcom76         0.000000e+00  0.000000e+00
bigcom77         0.000000e+00  0.000000e+00
bigcom79         0.000000e+00  0.000000e+00
bigcom80         0.000000e+00  0.000000e+00
bigcom82         0.000000e+00  0.000000e+00
bigcom83         0.000000e+00  0.000000e+00
bigcom84         0.000000e+00  0.000000e+00
bigcom85         0.000000e+00  0.000000e+00
bigcom87         0.000000e+00  0.000000e+00
bigcom89         0.000000e+00  0.000000e+00
bigcom91         0.000000e+00  0.000000e+00
bigcom92         0.000000e+00  0.000000e+00
bigcom93         0.000000e+00  0.000000e+00
bigcom96         0.000000e+00  0.000000e+00
bigcom97         0.000000e+00  0.000000e+00
bigcom98         0.000000e+00  0.000000e+00
bigcom99         0.000000e+00  0.000000e+00
bigcom101        0.000000e+00  0.000000e+00
bigcom104        0.000000e+00  0.000000e+00
bigcom106        0.000000e+00  0.000000e+00
bigcom109        0.000000e+00  0.000000e+00
bigcom113        0.000000e+00  0.000000e+00
bigcom116        0.000000e+00  0.000000e+00
bigcom120        0.000000e+00  0.000000e+00
bigcom123        0.000000e+00  0.000000e+00
bigcom126        0.000000e+00  0.000000e+00
bigcom127        0.000000e+00  0.000000e+00
bigcom137        0.000000e+00  0.000000e+00
bigcom139        0.000000e+00  0.000000e+00
bigcom140        0.000000e+00  0.000000e+00
bigcom143        0.000000e+00  0.000000e+00
bigcom145        0.000000e+00  0.000000e+00
bigcom146        0.000000e+00  0.000000e+00
bigcom147        0.000000e+00  0.000000e+00
bigcom149        0.000000e+00  0.000000e+00
bigcom153        0.000000e+00  0.000000e+00
bigcom154        0.000000e+00  0.000000e+00
bigcom156        0.000000e+00  0.000000e+00
bigcom157        0.000000e+00  0.000000e+00
bigcom158        0.000000e+00  0.000000e+00
bigcom160        0.000000e+00  0.000000e+00
bigcom161        0.000000e+00  0.000000e+00
bigcom162        0.000000e+00  0.000000e+00
bigcom164        0.000000e+00  0.000000e+00
bigcom166        0.000000e+00  0.000000e+00
bigcom167        0.000000e+00  0.000000e+00
bigcom171        0.000000e+00  0.000000e+00
bigcom173        0.000000e+00  0.000000e+00
bigcom175        0.000000e+00  0.000000e+00
bigcom176        0.000000e+00  0.000000e+00
bigcom177        0.000000e+00  0.000000e+00
bigcom178        0.000000e+00  0.000000e+00
bigcom180        0.000000e+00  0.000000e+00
bigcom181       -3.515386e-05  1.542732e-01
bigcom184        0.000000e+00  0.000000e+00
bigcom186        0.000000e+00  0.000000e+00
bigcom187        0.000000e+00  0.000000e+00
bigcom189        0.000000e+00  0.000000e+00
bigcom194        0.000000e+00  0.000000e+00
bigcom195        0.000000e+00  0.000000e+00
bigcom196        0.000000e+00  0.000000e+00
bigcom204        0.000000e+00  0.000000e+00
bigcom205        0.000000e+00  0.000000e+00
bigcom212        0.000000e+00  0.000000e+00
bigcom214        0.000000e+00  0.000000e+00
bigcom222        0.000000e+00  0.000000e+00
bigcom223        0.000000e+00  0.000000e+00
bigcom226        0.000000e+00  0.000000e+00
bigcom227        0.000000e+00  2.602085e-20
bigcom229        0.000000e+00  0.000000e+00
bigcom233        0.000000e+00  0.000000e+00
bigcom236        0.000000e+00  0.000000e+00
bigcom237        0.000000e+00  0.000000e+00
bigcom246        0.000000e+00  0.000000e+00
bigcom248        0.000000e+00  0.000000e+00
bigcom249        0.000000e+00  0.000000e+00
bigcom250        0.000000e+00  0.000000e+00
bigcom254        0.000000e+00  0.000000e+00
bigcom266        0.000000e+00  0.000000e+00
bigcom269        0.000000e+00  0.000000e+00
bigcom272        0.000000e+00  0.000000e+00
bigcom274        0.000000e+00  0.000000e+00
bigcom281        0.000000e+00  0.000000e+00
bigcom291        0.000000e+00  1.084202e-21
bigcom292        0.000000e+00  0.000000e+00
bigcom295        0.000000e+00  0.000000e+00
bigcom299        0.000000e+00  0.000000e+00
bigcom301        0.000000e+00  0.000000e+00
bigcom306        0.000000e+00  0.000000e+00
bigcom309        0.000000e+00  0.000000e+00
bigcom314        0.000000e+00  0.000000e+00
bigcom321        0.000000e+00  0.000000e+00
bigcom341        0.000000e+00  0.000000e+00
bigcom350        0.000000e+00  0.000000e+00
bigcom353        0.000000e+00  0.000000e+00
bigcom359        0.000000e+00  0.000000e+00
bigcom363        0.000000e+00  0.000000e+00
bigcom365        0.000000e+00  0.000000e+00
bigcom385        0.000000e+00  0.000000e+00
bigcom386        0.000000e+00  0.000000e+00
bigcom408        0.000000e+00  0.000000e+00
bigcom412        0.000000e+00  0.000000e+00
bigcom480        0.000000e+00  0.000000e+00
spin_vertex      1.929949e-04  1.777403e-01
membership_s1    8.427495e-05  3.272674e-04
membership_s3    0.000000e+00  0.000000e+00
membership_s4    0.000000e+00  0.000000e+00
membership_s5    0.000000e+00  1.694066e-22
membership_s6    1.873885e-04  7.993795e-03
membership_s7    0.000000e+00  0.000000e+00
membership_s8    0.000000e+00  0.000000e+00
membership_s9    0.000000e+00  0.000000e+00
membership_s11   0.000000e+00  0.000000e+00
membership_s12   0.000000e+00  0.000000e+00
membership_s14   0.000000e+00  0.000000e+00
membership_s15   0.000000e+00  0.000000e+00
membership_s16   0.000000e+00  0.000000e+00
membership_s17   0.000000e+00  0.000000e+00
membership_s18   0.000000e+00  0.000000e+00
membership_s20   0.000000e+00  0.000000e+00
membership_s21   0.000000e+00  6.776264e-23
membership_s22   0.000000e+00  0.000000e+00
membership_s24   0.000000e+00  0.000000e+00
membership_s25   0.000000e+00  0.000000e+00
membership_s26   0.000000e+00  0.000000e+00
membership_s27   0.000000e+00  6.776264e-23
membership_s28   0.000000e+00  0.000000e+00
membership_s30   6.538157e-05  9.852275e-02
membership_s31  -5.941771e-06  4.411765e-05
membership_s32   0.000000e+00  0.000000e+00
membership_s33   0.000000e+00  0.000000e+00
membership_s36   0.000000e+00  0.000000e+00
membership_s37   0.000000e+00  0.000000e+00
V1               2.049079e-05  2.519883e-02
V2               8.402865e-05  7.138414e-02
pdi              2.919212e-05  2.268815e-02
adhesion         4.687995e-04  7.472860e-02
cohesion         4.664402e-04  7.178766e-02
inner           -6.133821e-06  1.212321e-02
outer           -1.657929e-05  4.862224e-02
ioratio          3.448276e-05  2.083871e-02
comsize         -1.183621e-05  1.113600e-01
[1] "Dataset: med_CT Model GLM, run: 5 of 10 2015-06-17 23:04:29"
[1] "glmnet variable coefficients"
                     [,1]          [,2]
(Intercept)     -6.642052  4.549192e+03
graph0           0.000000  4.989526e-02
graph1           0.000000  0.000000e+00
graph2           0.000000  1.861600e-02
graph3           0.000000  0.000000e+00
graph4           0.000000  0.000000e+00
graph5           0.000000  0.000000e+00
graph6           0.000000 -5.417355e-07
graph7           0.000000  0.000000e+00
graph8           0.000000 -4.373462e-02
graph9           0.000000  0.000000e+00
graph10          0.000000  0.000000e+00
graph11          0.000000  0.000000e+00
graph12          0.000000 -4.415717e-08
graph13          0.000000  0.000000e+00
graph14          0.000000 -1.198978e-08
graph15          0.000000  0.000000e+00
graph16          0.000000 -5.393030e-07
graph17          0.000000  9.348450e-07
graph18          0.000000 -7.382574e-06
graph19          0.000000  0.000000e+00
graph20          0.000000 -6.054083e-05
graph21          0.000000  0.000000e+00
graph22          0.000000  1.634507e-05
graph23          0.000000  0.000000e+00
graph24          0.000000 -4.381501e-05
graph25          0.000000  0.000000e+00
graph26          0.000000 -2.357030e-06
graph27          0.000000  0.000000e+00
graph28          0.000000 -2.232262e-05
graph29          0.000000  0.000000e+00
orbit0           0.000000  5.064977e-02
orbit1           0.000000  0.000000e+00
orbit2           0.000000  0.000000e+00
orbit3           0.000000  1.896489e-02
orbit4           0.000000  0.000000e+00
orbit5           0.000000  0.000000e+00
orbit6           0.000000  0.000000e+00
orbit7           0.000000 -1.839672e-08
orbit8           0.000000  0.000000e+00
orbit9           0.000000  0.000000e+00
orbit10          0.000000 -1.004839e-06
orbit11          0.000000  0.000000e+00
orbit12          0.000000  0.000000e+00
orbit13          0.000000  0.000000e+00
orbit14          0.000000 -4.360130e-02
orbit15          0.000000  0.000000e+00
orbit16          0.000000  0.000000e+00
orbit17          0.000000  2.623859e-07
orbit18          0.000000  7.776363e-08
orbit19          0.000000  0.000000e+00
orbit20          0.000000 -2.744139e-08
orbit21          0.000000 -3.773570e-06
orbit22          0.000000  0.000000e+00
orbit23          0.000000 -2.909341e-04
orbit24          0.000000  0.000000e+00
orbit25          0.000000 -2.389806e-06
orbit26          0.000000 -9.371625e-06
orbit27          0.000000  5.608248e-06
orbit28          0.000000  0.000000e+00
orbit29          0.000000  0.000000e+00
orbit30          0.000000  0.000000e+00
orbit31          0.000000  0.000000e+00
orbit32          0.000000 -2.000308e-10
orbit33          0.000000  0.000000e+00
orbit34          0.000000  0.000000e+00
orbit35          0.000000 -4.772690e-06
orbit36          0.000000  6.691984e-06
orbit37          0.000000 -2.949333e-06
orbit38          0.000000 -2.208071e-05
orbit39          0.000000 -2.542081e-05
orbit40          0.000000  1.599684e-05
orbit41          0.000000 -8.658172e-05
orbit42          0.000000 -8.601942e-04
orbit43          0.000000 -6.759561e-06
orbit44          0.000000 -3.895406e-03
orbit45          0.000000  3.339331e-05
orbit46          0.000000 -3.524565e-05
orbit47          0.000000  0.000000e+00
orbit48          0.000000 -5.957336e-05
orbit49          0.000000 -6.863183e-05
orbit50          0.000000  0.000000e+00
orbit51          0.000000  0.000000e+00
orbit52          0.000000 -2.693223e-04
orbit53          0.000000  0.000000e+00
orbit54          0.000000  1.891719e-05
orbit55          0.000000  0.000000e+00
orbit56          0.000000  8.644120e-05
orbit57          0.000000 -3.974632e-05
orbit58          0.000000 -1.388892e-06
orbit59          0.000000 -5.189466e-05
orbit60          0.000000 -7.935060e-05
orbit61          0.000000 -7.225105e-03
orbit62          0.000000  0.000000e+00
orbit63          0.000000  0.000000e+00
orbit64          0.000000  0.000000e+00
orbit65          0.000000 -3.348447e-04
orbit66          0.000000  0.000000e+00
orbit67          0.000000 -4.548704e-03
orbit68          0.000000  0.000000e+00
orbit69          0.000000  1.793222e-01
orbit70          0.000000  0.000000e+00
orbit71          0.000000 -1.053734e-02
orbit72          0.000000  0.000000e+00
AP               0.000000  1.303222e+00
bet              0.000000  6.551103e-05
ecc              0.000000 -2.454986e+00
eccrad           0.000000 -1.449374e+01
close            0.000000  0.000000e+00
constraint       0.000000 -1.664470e+01
coreness         0.000000  1.331430e-01
knn              0.000000 -3.593061e-03
hubscore         0.000000  0.000000e+00
pagerank         0.000000  0.000000e+00
trans            0.000000  9.015902e+00
evcent           0.000000  0.000000e+00
first            0.000000  4.913090e-02
upto_second      0.000000  0.000000e+00
upto_third       0.000000  8.659963e-05
upto_fourth      0.000000  0.000000e+00
upto_fifth       0.000000  4.939497e-04
upto_sixth       0.000000 -3.402283e-01
second           0.000000  0.000000e+00
third            0.000000  6.838880e-04
fourth           0.000000 -4.357008e-04
fifth            0.000000  0.000000e+00
sixth            0.000000 -6.764122e-03
ratio1           0.000000 -3.887065e-03
ratio2           0.000000  8.593083e-02
ratio3           0.000000  0.000000e+00
ratio4           0.000000  0.000000e+00
ratio5           0.000000 -1.322231e+02
ratio6           0.000000  9.258190e-02
selfinter        0.000000  1.416576e+00
walktrap_vertex  0.000000  6.138922e-01
bigcom1          0.000000  1.018913e+00
bigcom2          0.000000  0.000000e+00
bigcom3          0.000000  5.005655e-01
bigcom4          0.000000 -2.403071e-01
bigcom6          0.000000  0.000000e+00
bigcom8          0.000000  0.000000e+00
bigcom9          0.000000  0.000000e+00
bigcom11         0.000000 -1.523956e+00
bigcom13         0.000000  0.000000e+00
bigcom15         0.000000  0.000000e+00
bigcom16         0.000000  0.000000e+00
bigcom21         0.000000  0.000000e+00
bigcom22         0.000000  0.000000e+00
bigcom24         0.000000 -3.520153e-03
bigcom26         0.000000 -8.965856e-01
bigcom28         0.000000 -1.809879e-03
bigcom30         0.000000  0.000000e+00
bigcom31         0.000000  0.000000e+00
bigcom32         0.000000  0.000000e+00
bigcom33         0.000000 -1.961412e+00
bigcom34         0.000000  0.000000e+00
bigcom36         0.000000 -6.583145e-03
bigcom37         0.000000  0.000000e+00
bigcom38         0.000000  0.000000e+00
bigcom39         0.000000 -7.357771e-02
bigcom40         0.000000  2.688609e-01
bigcom43         0.000000  0.000000e+00
bigcom44         0.000000  0.000000e+00
bigcom46         0.000000  0.000000e+00
bigcom47         0.000000  0.000000e+00
bigcom49         0.000000  0.000000e+00
bigcom50         0.000000 -5.991730e-02
bigcom51         0.000000  0.000000e+00
bigcom52         0.000000  0.000000e+00
bigcom54         0.000000  0.000000e+00
bigcom56         0.000000 -7.785423e-01
bigcom62         0.000000  0.000000e+00
bigcom66         0.000000  0.000000e+00
bigcom68         0.000000  0.000000e+00
bigcom69         0.000000  0.000000e+00
bigcom71         0.000000  0.000000e+00
bigcom72         0.000000  0.000000e+00
bigcom73         0.000000 -3.326996e-01
bigcom74         0.000000 -1.039873e+00
bigcom75         0.000000  0.000000e+00
bigcom76         0.000000  0.000000e+00
bigcom77         0.000000 -2.930707e-01
bigcom79         0.000000  0.000000e+00
bigcom80         0.000000  0.000000e+00
bigcom82         0.000000  0.000000e+00
bigcom83         0.000000  0.000000e+00
bigcom84         0.000000  0.000000e+00
bigcom85         0.000000  0.000000e+00
bigcom87         0.000000  0.000000e+00
bigcom89         0.000000 -3.770795e-02
bigcom91         0.000000  0.000000e+00
bigcom92         0.000000 -2.171203e+00
bigcom93         0.000000  0.000000e+00
bigcom96         0.000000 -9.439656e-01
bigcom97         0.000000 -9.110332e-02
bigcom98         0.000000  0.000000e+00
bigcom99         0.000000  0.000000e+00
bigcom101        0.000000 -1.639980e+00
bigcom104        0.000000  0.000000e+00
bigcom106        0.000000  0.000000e+00
bigcom109        0.000000  0.000000e+00
bigcom113        0.000000  0.000000e+00
bigcom116        0.000000  0.000000e+00
bigcom120        0.000000  0.000000e+00
bigcom123        0.000000  0.000000e+00
bigcom126        0.000000  0.000000e+00
bigcom127        0.000000  0.000000e+00
bigcom137        0.000000 -9.717617e-01
bigcom139        0.000000  0.000000e+00
bigcom140        0.000000 -4.985896e-01
bigcom143        0.000000  0.000000e+00
bigcom145        0.000000  0.000000e+00
bigcom146        0.000000 -6.394998e-01
bigcom147        0.000000  0.000000e+00
bigcom149        0.000000  0.000000e+00
bigcom153        0.000000  0.000000e+00
bigcom154        0.000000  0.000000e+00
bigcom156        0.000000  0.000000e+00
bigcom157        0.000000 -4.862497e+00
bigcom158        0.000000  0.000000e+00
bigcom160        0.000000  0.000000e+00
bigcom161        0.000000  0.000000e+00
bigcom162        0.000000 -4.320105e-01
bigcom164        0.000000  0.000000e+00
bigcom166        0.000000  0.000000e+00
bigcom167        0.000000  0.000000e+00
bigcom171        0.000000 -2.297736e+00
bigcom173        0.000000 -1.075357e+00
bigcom175        0.000000  0.000000e+00
bigcom176        0.000000  0.000000e+00
bigcom177        0.000000  0.000000e+00
bigcom178        0.000000  0.000000e+00
bigcom180        0.000000  0.000000e+00
bigcom181        0.000000  9.133777e+00
bigcom184        0.000000  0.000000e+00
bigcom186        0.000000  0.000000e+00
bigcom187        0.000000  0.000000e+00
bigcom189        0.000000  0.000000e+00
bigcom194        0.000000  0.000000e+00
bigcom195        0.000000  0.000000e+00
bigcom196        0.000000  0.000000e+00
bigcom204        0.000000  0.000000e+00
bigcom205        0.000000  0.000000e+00
bigcom212        0.000000  0.000000e+00
bigcom214        0.000000  0.000000e+00
bigcom222        0.000000  0.000000e+00
bigcom223        0.000000 -1.613820e-02
bigcom226        0.000000  0.000000e+00
bigcom227        0.000000  0.000000e+00
bigcom229        0.000000  0.000000e+00
bigcom233        0.000000  0.000000e+00
bigcom236        0.000000 -2.837988e-01
bigcom237        0.000000  0.000000e+00
bigcom246        0.000000  0.000000e+00
bigcom248        0.000000  0.000000e+00
bigcom249        0.000000 -2.337346e-01
bigcom250        0.000000  0.000000e+00
bigcom254        0.000000  0.000000e+00
bigcom266        0.000000 -1.962209e+00
bigcom269        0.000000  0.000000e+00
bigcom272        0.000000  0.000000e+00
bigcom274        0.000000 -1.948717e+00
bigcom281        0.000000  0.000000e+00
bigcom291        0.000000  0.000000e+00
bigcom292        0.000000 -1.378837e+00
bigcom295        0.000000  0.000000e+00
bigcom299        0.000000  0.000000e+00
bigcom301        0.000000  0.000000e+00
bigcom306        0.000000  0.000000e+00
bigcom309        0.000000 -9.527363e-01
bigcom314        0.000000  0.000000e+00
bigcom321        0.000000  0.000000e+00
bigcom341        0.000000  0.000000e+00
bigcom350        0.000000  0.000000e+00
bigcom353        0.000000  0.000000e+00
bigcom359        0.000000 -6.394614e-02
bigcom363        0.000000  0.000000e+00
bigcom365        0.000000  0.000000e+00
bigcom385        0.000000 -2.965629e-02
bigcom386        0.000000  0.000000e+00
bigcom408        0.000000  0.000000e+00
bigcom412        0.000000  0.000000e+00
bigcom480        0.000000  0.000000e+00
spin_vertex      0.000000 -5.181093e+00
membership_s1    0.000000  1.013387e-01
membership_s3    0.000000 -2.327399e+00
membership_s4    0.000000  2.074816e+00
membership_s5    0.000000  0.000000e+00
membership_s6    0.000000  2.016437e+00
membership_s7    0.000000 -9.181681e-01
membership_s8    0.000000  0.000000e+00
membership_s9    0.000000  0.000000e+00
membership_s11   0.000000  0.000000e+00
membership_s12   0.000000  0.000000e+00
membership_s14   0.000000  0.000000e+00
membership_s15   0.000000 -6.378400e-01
membership_s16   0.000000  0.000000e+00
membership_s17   0.000000 -3.840039e+00
membership_s18   0.000000 -7.170020e-03
membership_s20   0.000000  0.000000e+00
membership_s21   0.000000  0.000000e+00
membership_s22   0.000000  0.000000e+00
membership_s24   0.000000 -8.046559e-01
membership_s25   0.000000 -1.160658e+00
membership_s26   0.000000  0.000000e+00
membership_s27   0.000000 -3.145671e-01
membership_s28   0.000000  0.000000e+00
membership_s30   0.000000  2.816804e+00
membership_s31   0.000000  0.000000e+00
membership_s32   0.000000 -2.238634e+00
membership_s33   0.000000  0.000000e+00
membership_s36   0.000000  0.000000e+00
membership_s37   0.000000  0.000000e+00
V1               0.000000  0.000000e+00
V2               0.000000  0.000000e+00
pdi              0.000000 -1.126495e+04
adhesion         0.000000 -3.996160e-04
cohesion         0.000000  7.761239e-04
inner            0.000000  0.000000e+00
outer            0.000000 -5.512937e-05
ioratio          0.000000  0.000000e+00
comsize          0.000000  1.816633e-04
[1] "Dataset: med_CT Model GBM, run: 6 of 10 2015-06-17 23:05:16"
Iter   TrainDeviance   ValidDeviance   StepSize   Improve
     1        0.0155            -nan     0.0100   -0.0000
     2        0.0140            -nan     0.0100   -0.0000
     3        0.0132            -nan     0.0100   -0.0000
     4        0.0126            -nan     0.0100   -0.0000
     5        0.0126            -nan     0.0100   -0.0000
     6        0.0123            -nan     0.0100   -0.0000
     7        0.0121            -nan     0.0100   -0.0000
     8        0.0117            -nan     0.0100   -0.0000
     9        0.0110            -nan     0.0100   -0.0000
    10        0.0106            -nan     0.0100   -0.0000
    20        0.0087            -nan     0.0100   -0.0000
    40        0.0065            -nan     0.0100   -0.0000
    60        0.0053            -nan     0.0100   -0.0000
    80        0.0044            -nan     0.0100    0.0000
    98        0.0039            -nan     0.0100   -0.0000

[1] "GBM variable coefficients"
                            var      rel.inf
constraint           constraint 1.290873e+01
orbit52                 orbit52 6.814995e+00
bet                         bet 6.510481e+00
ratio4                   ratio4 4.063181e+00
orbit25                 orbit25 3.653966e+00
walktrap_vertex walktrap_vertex 3.396733e+00
outer                     outer 3.374157e+00
ratio1                   ratio1 3.277045e+00
orbit18                 orbit18 2.998184e+00
orbit62                 orbit62 2.222860e+00
fourth                   fourth 2.207950e+00
spin_vertex         spin_vertex 2.044626e+00
orbit37                 orbit37 1.829126e+00
orbit31                 orbit31 1.818811e+00
graph25                 graph25 1.796635e+00
comsize                 comsize 1.582114e+00
orbit40                 orbit40 1.520826e+00
graph14                 graph14 1.457184e+00
ratio5                   ratio5 1.425836e+00
knn                         knn 1.291358e+00
graph11                 graph11 1.278701e+00
orbit21                 orbit21 1.218872e+00
cohesion               cohesion 1.162950e+00
sixth                     sixth 1.120891e+00
selfinter             selfinter 1.071434e+00
graph5                   graph5 1.067335e+00
graph13                 graph13 1.041963e+00
V2                           V2 1.041908e+00
orbit69                 orbit69 9.843601e-01
orbit7                   orbit7 9.771316e-01
orbit44                 orbit44 9.584255e-01
V1                           V1 9.019497e-01
orbit38                 orbit38 8.753431e-01
orbit22                 orbit22 8.587308e-01
ioratio                 ioratio 8.531071e-01
orbit32                 orbit32 8.416729e-01
membership_s30   membership_s30 8.158837e-01
inner                     inner 8.004936e-01
graph0                   graph0 7.631668e-01
graph26                 graph26 7.590662e-01
orbit48                 orbit48 6.842013e-01
pagerank               pagerank 6.789932e-01
orbit30                 orbit30 5.928419e-01
graph4                   graph4 5.857825e-01
membership_s31   membership_s31 5.797269e-01
bigcom40               bigcom40 5.642470e-01
orbit50                 orbit50 5.638215e-01
ratio2                   ratio2 5.180434e-01
orbit65                 orbit65 4.961006e-01
bigcom3                 bigcom3 4.665514e-01
orbit33                 orbit33 4.449861e-01
orbit39                 orbit39 4.357855e-01
membership_s6     membership_s6 4.075572e-01
orbit46                 orbit46 4.052383e-01
fifth                     fifth 3.634606e-01
orbit64                 orbit64 3.505497e-01
graph18                 graph18 3.370102e-01
trans                     trans 3.311446e-01
graph27                 graph27 3.282625e-01
graph2                   graph2 3.216908e-01
graph22                 graph22 3.213984e-01
orbit54                 orbit54 3.203170e-01
orbit20                 orbit20 3.076357e-01
upto_second         upto_second 3.053049e-01
graph17                 graph17 2.991311e-01
orbit56                 orbit56 2.798924e-01
graph20                 graph20 2.738385e-01
orbit16                 orbit16 2.684794e-01
orbit55                 orbit55 2.665823e-01
orbit19                 orbit19 2.591447e-01
orbit45                 orbit45 2.440031e-01
graph8                   graph8 2.228978e-01
orbit27                 orbit27 2.220488e-01
third                     third 2.206583e-01
orbit41                 orbit41 2.135938e-01
orbit61                 orbit61 2.063342e-01
graph15                 graph15 1.935682e-01
ratio6                   ratio6 1.880792e-01
orbit36                 orbit36 1.722653e-01
orbit63                 orbit63 8.910781e-02
orbit23                 orbit23 2.563878e-02
close                     close 5.817351e-03
graph1                   graph1 4.492648e-03
graph23                 graph23 4.007486e-03
orbit15                 orbit15 3.265105e-03
orbit9                   orbit9 2.641643e-03
upto_fourth         upto_fourth 2.309029e-03
graph7                   graph7 2.241969e-03
coreness               coreness 2.197214e-03
evcent                   evcent 2.174867e-03
graph21                 graph21 2.150780e-03
hubscore               hubscore 2.149808e-03
orbit35                 orbit35 2.038321e-03
orbit53                 orbit53 1.600998e-03
graph3                   graph3 1.582511e-03
ratio3                   ratio3 1.547614e-03
graph12                 graph12 1.538146e-03
orbit51                 orbit51 1.268739e-03
orbit17                 orbit17 1.220994e-03
upto_third           upto_third 1.164904e-03
orbit6                   orbit6 1.158706e-03
orbit1                   orbit1 1.011976e-03
orbit4                   orbit4 9.682893e-04
orbit2                   orbit2 9.612606e-04
orbit24                 orbit24 7.330026e-04
graph16                 graph16 6.827927e-04
orbit47                 orbit47 6.255309e-04
orbit12                 orbit12 5.548150e-04
second                   second 5.394515e-04
orbit26                 orbit26 5.367329e-04
graph19                 graph19 4.924330e-04
graph10                 graph10 3.870315e-04
orbit5                   orbit5 3.520064e-04
adhesion               adhesion 2.394084e-04
orbit57                 orbit57 2.382954e-04
membership_s1     membership_s1 2.159191e-04
graph24                 graph24 2.015740e-04
orbit11                 orbit11 1.569239e-04
graph9                   graph9 1.522877e-04
upto_fifth           upto_fifth 1.163066e-04
orbit28                 orbit28 5.852586e-05
orbit68                 orbit68 5.101035e-05
orbit70                 orbit70 4.186451e-05
orbit29                 orbit29 1.969533e-05
graph6                   graph6 0.000000e+00
graph28                 graph28 0.000000e+00
graph29                 graph29 0.000000e+00
orbit0                   orbit0 0.000000e+00
orbit3                   orbit3 0.000000e+00
orbit8                   orbit8 0.000000e+00
orbit10                 orbit10 0.000000e+00
orbit13                 orbit13 0.000000e+00
orbit14                 orbit14 0.000000e+00
orbit34                 orbit34 0.000000e+00
orbit42                 orbit42 0.000000e+00
orbit43                 orbit43 0.000000e+00
orbit49                 orbit49 0.000000e+00
orbit58                 orbit58 0.000000e+00
orbit59                 orbit59 0.000000e+00
orbit60                 orbit60 0.000000e+00
orbit66                 orbit66 0.000000e+00
orbit67                 orbit67 0.000000e+00
orbit71                 orbit71 0.000000e+00
orbit72                 orbit72 0.000000e+00
AP                           AP 0.000000e+00
ecc                         ecc 0.000000e+00
eccrad                   eccrad 0.000000e+00
first                     first 0.000000e+00
upto_sixth           upto_sixth 0.000000e+00
bigcom1                 bigcom1 0.000000e+00
bigcom2                 bigcom2 0.000000e+00
bigcom4                 bigcom4 0.000000e+00
bigcom6                 bigcom6 0.000000e+00
bigcom8                 bigcom8 0.000000e+00
bigcom9                 bigcom9 0.000000e+00
bigcom11               bigcom11 0.000000e+00
bigcom13               bigcom13 0.000000e+00
bigcom15               bigcom15 0.000000e+00
bigcom16               bigcom16 0.000000e+00
bigcom21               bigcom21 0.000000e+00
bigcom22               bigcom22 0.000000e+00
bigcom24               bigcom24 0.000000e+00
bigcom26               bigcom26 0.000000e+00
bigcom28               bigcom28 0.000000e+00
bigcom30               bigcom30 0.000000e+00
bigcom31               bigcom31 0.000000e+00
bigcom32               bigcom32 0.000000e+00
bigcom33               bigcom33 0.000000e+00
bigcom34               bigcom34 0.000000e+00
bigcom36               bigcom36 0.000000e+00
bigcom37               bigcom37 0.000000e+00
bigcom38               bigcom38 0.000000e+00
bigcom39               bigcom39 0.000000e+00
bigcom43               bigcom43 0.000000e+00
bigcom44               bigcom44 0.000000e+00
bigcom46               bigcom46 0.000000e+00
bigcom47               bigcom47 0.000000e+00
bigcom49               bigcom49 0.000000e+00
bigcom50               bigcom50 0.000000e+00
bigcom51               bigcom51 0.000000e+00
bigcom52               bigcom52 0.000000e+00
bigcom54               bigcom54 0.000000e+00
bigcom56               bigcom56 0.000000e+00
bigcom62               bigcom62 0.000000e+00
bigcom66               bigcom66 0.000000e+00
bigcom68               bigcom68 0.000000e+00
bigcom69               bigcom69 0.000000e+00
bigcom71               bigcom71 0.000000e+00
bigcom72               bigcom72 0.000000e+00
bigcom73               bigcom73 0.000000e+00
bigcom74               bigcom74 0.000000e+00
bigcom75               bigcom75 0.000000e+00
bigcom76               bigcom76 0.000000e+00
bigcom77               bigcom77 0.000000e+00
bigcom79               bigcom79 0.000000e+00
bigcom80               bigcom80 0.000000e+00
bigcom82               bigcom82 0.000000e+00
bigcom83               bigcom83 0.000000e+00
bigcom84               bigcom84 0.000000e+00
bigcom85               bigcom85 0.000000e+00
bigcom87               bigcom87 0.000000e+00
bigcom89               bigcom89 0.000000e+00
bigcom91               bigcom91 0.000000e+00
bigcom92               bigcom92 0.000000e+00
bigcom93               bigcom93 0.000000e+00
bigcom96               bigcom96 0.000000e+00
bigcom97               bigcom97 0.000000e+00
bigcom98               bigcom98 0.000000e+00
bigcom99               bigcom99 0.000000e+00
bigcom101             bigcom101 0.000000e+00
bigcom104             bigcom104 0.000000e+00
bigcom106             bigcom106 0.000000e+00
bigcom109             bigcom109 0.000000e+00
bigcom113             bigcom113 0.000000e+00
bigcom116             bigcom116 0.000000e+00
bigcom120             bigcom120 0.000000e+00
bigcom123             bigcom123 0.000000e+00
bigcom126             bigcom126 0.000000e+00
bigcom127             bigcom127 0.000000e+00
bigcom137             bigcom137 0.000000e+00
bigcom139             bigcom139 0.000000e+00
bigcom140             bigcom140 0.000000e+00
bigcom143             bigcom143 0.000000e+00
bigcom145             bigcom145 0.000000e+00
bigcom146             bigcom146 0.000000e+00
bigcom147             bigcom147 0.000000e+00
bigcom149             bigcom149 0.000000e+00
bigcom153             bigcom153 0.000000e+00
bigcom154             bigcom154 0.000000e+00
bigcom156             bigcom156 0.000000e+00
bigcom157             bigcom157 0.000000e+00
bigcom158             bigcom158 0.000000e+00
bigcom160             bigcom160 0.000000e+00
bigcom161             bigcom161 0.000000e+00
bigcom162             bigcom162 0.000000e+00
bigcom164             bigcom164 0.000000e+00
bigcom166             bigcom166 0.000000e+00
bigcom167             bigcom167 0.000000e+00
bigcom171             bigcom171 0.000000e+00
bigcom173             bigcom173 0.000000e+00
bigcom175             bigcom175 0.000000e+00
bigcom176             bigcom176 0.000000e+00
bigcom177             bigcom177 0.000000e+00
bigcom178             bigcom178 0.000000e+00
bigcom180             bigcom180 0.000000e+00
bigcom181             bigcom181 0.000000e+00
bigcom184             bigcom184 0.000000e+00
bigcom186             bigcom186 0.000000e+00
bigcom187             bigcom187 0.000000e+00
bigcom189             bigcom189 0.000000e+00
bigcom194             bigcom194 0.000000e+00
bigcom195             bigcom195 0.000000e+00
bigcom196             bigcom196 0.000000e+00
bigcom204             bigcom204 0.000000e+00
bigcom205             bigcom205 0.000000e+00
bigcom212             bigcom212 0.000000e+00
bigcom214             bigcom214 0.000000e+00
bigcom222             bigcom222 0.000000e+00
bigcom223             bigcom223 0.000000e+00
bigcom226             bigcom226 0.000000e+00
bigcom227             bigcom227 0.000000e+00
bigcom229             bigcom229 0.000000e+00
bigcom233             bigcom233 0.000000e+00
bigcom236             bigcom236 0.000000e+00
bigcom237             bigcom237 0.000000e+00
bigcom246             bigcom246 0.000000e+00
bigcom248             bigcom248 0.000000e+00
bigcom249             bigcom249 0.000000e+00
bigcom250             bigcom250 0.000000e+00
bigcom254             bigcom254 0.000000e+00
bigcom266             bigcom266 0.000000e+00
bigcom269             bigcom269 0.000000e+00
bigcom272             bigcom272 0.000000e+00
bigcom274             bigcom274 0.000000e+00
bigcom281             bigcom281 0.000000e+00
bigcom291             bigcom291 0.000000e+00
bigcom292             bigcom292 0.000000e+00
bigcom295             bigcom295 0.000000e+00
bigcom299             bigcom299 0.000000e+00
bigcom301             bigcom301 0.000000e+00
bigcom306             bigcom306 0.000000e+00
bigcom309             bigcom309 0.000000e+00
bigcom314             bigcom314 0.000000e+00
bigcom321             bigcom321 0.000000e+00
bigcom341             bigcom341 0.000000e+00
bigcom350             bigcom350 0.000000e+00
bigcom353             bigcom353 0.000000e+00
bigcom359             bigcom359 0.000000e+00
bigcom363             bigcom363 0.000000e+00
bigcom365             bigcom365 0.000000e+00
bigcom385             bigcom385 0.000000e+00
bigcom386             bigcom386 0.000000e+00
bigcom408             bigcom408 0.000000e+00
bigcom412             bigcom412 0.000000e+00
bigcom480             bigcom480 0.000000e+00
membership_s3     membership_s3 0.000000e+00
membership_s4     membership_s4 0.000000e+00
membership_s5     membership_s5 0.000000e+00
membership_s7     membership_s7 0.000000e+00
membership_s8     membership_s8 0.000000e+00
membership_s9     membership_s9 0.000000e+00
membership_s11   membership_s11 0.000000e+00
membership_s12   membership_s12 0.000000e+00
membership_s14   membership_s14 0.000000e+00
membership_s15   membership_s15 0.000000e+00
membership_s16   membership_s16 0.000000e+00
membership_s17   membership_s17 0.000000e+00
membership_s18   membership_s18 0.000000e+00
membership_s20   membership_s20 0.000000e+00
membership_s21   membership_s21 0.000000e+00
membership_s22   membership_s22 0.000000e+00
membership_s24   membership_s24 0.000000e+00
membership_s25   membership_s25 0.000000e+00
membership_s26   membership_s26 0.000000e+00
membership_s27   membership_s27 0.000000e+00
membership_s28   membership_s28 0.000000e+00
membership_s32   membership_s32 0.000000e+00
membership_s33   membership_s33 0.000000e+00
membership_s36   membership_s36 0.000000e+00
membership_s37   membership_s37 0.000000e+00
pdi                         pdi 0.000000e+00
[1] "Dataset: med_CT Model RF, run: 6 of 10 2015-06-17 23:05:54"
     |      Out-of-bag   |
Tree |      MSE  %Var(y) |
   1 |  0.00266   244.15 |
   2 | 0.002046   187.86 |
   3 | 0.001858   170.59 |
   4 | 0.001824   167.40 |
   5 | 0.001802   165.39 |
   6 |  0.00151   138.64 |
   7 | 0.001681   154.31 |
   8 | 0.001564   143.62 |
   9 |  0.00156   143.24 |
  10 | 0.001599   146.78 |
  11 | 0.001528   140.30 |
  12 | 0.001549   142.21 |
  13 | 0.001532   140.62 |
  14 | 0.001503   138.01 |
  15 | 0.001498   137.51 |
  16 | 0.001458   133.83 |
  17 | 0.001433   131.57 |
  18 |  0.00143   131.29 |
  19 | 0.001411   129.49 |
  20 | 0.001408   129.24 |
  21 | 0.001383   127.00 |
  22 | 0.001349   123.82 |
  23 | 0.001322   121.39 |
  24 | 0.001308   120.11 |
  25 | 0.001296   119.01 |
  26 | 0.001284   117.85 |
  27 | 0.001293   118.69 |
  28 | 0.001275   117.04 |
  29 | 0.001292   118.59 |
  30 | 0.001282   117.67 |
  31 | 0.001285   117.96 |
  32 | 0.001276   117.17 |
  33 | 0.001294   118.76 |
  34 | 0.001289   118.37 |
  35 | 0.001288   118.27 |
  36 | 0.001284   117.83 |
  37 | 0.001278   117.35 |
  38 | 0.001268   116.39 |
  39 | 0.001261   115.76 |
  40 | 0.001253   115.06 |
  41 | 0.001251   114.82 |
  42 | 0.001242   114.06 |
  43 | 0.001241   113.94 |
  44 | 0.001243   114.15 |
  45 | 0.001239   113.75 |
  46 |  0.00124   113.82 |
  47 | 0.001238   113.64 |
  48 | 0.001242   113.98 |
  49 | 0.001241   113.91 |
  50 | 0.001241   113.96 |
  51 | 0.001244   114.16 |
  52 | 0.001239   113.78 |
  53 | 0.001237   113.51 |
  54 | 0.001232   113.12 |
  55 | 0.001228   112.71 |
  56 | 0.001227   112.60 |
  57 | 0.001224   112.39 |
  58 | 0.001226   112.52 |
  59 | 0.001225   112.48 |
  60 | 0.001223   112.29 |
  61 | 0.001227   112.62 |
  62 | 0.001221   112.06 |
  63 | 0.001217   111.74 |
  64 | 0.001219   111.86 |
  65 | 0.001215   111.56 |
  66 | 0.001214   111.47 |
  67 | 0.001219   111.93 |
  68 | 0.001217   111.74 |
  69 | 0.001216   111.65 |
  70 | 0.001218   111.77 |
  71 | 0.001215   111.57 |
  72 | 0.001213   111.36 |
  73 |  0.00121   111.12 |
  74 | 0.001209   110.95 |
  75 | 0.001206   110.74 |
  76 |  0.00121   111.06 |
  77 | 0.001208   110.90 |
  78 | 0.001208   110.88 |
  79 | 0.001206   110.67 |
  80 | 0.001204   110.54 |
  81 | 0.001201   110.25 |
  82 |   0.0012   110.17 |
  83 | 0.001205   110.64 |
  84 | 0.001212   111.28 |
  85 | 0.001211   111.19 |
  86 | 0.001213   111.37 |
  87 | 0.001215   111.51 |
  88 | 0.001212   111.30 |
  89 | 0.001211   111.14 |
  90 | 0.001213   111.31 |
  91 | 0.001211   111.17 |
  92 | 0.001209   110.94 |
  93 | 0.001206   110.67 |
  94 | 0.001205   110.59 |
  95 | 0.001206   110.68 |
  96 | 0.001207   110.82 |
  97 | 0.001206   110.73 |
  98 | 0.001205   110.58 |
  99 | 0.001206   110.67 |
 100 | 0.001209   111.03 |
[1] "Random Forest variable coefficients"
                      %IncMSE IncNodePurity
graph5           4.577883e-04  6.567164e-03
graph6           0.000000e+00  9.090909e-03
graph7           1.927918e-04  4.070149e-02
graph8           7.647059e-05  9.687500e-03
graph9           1.791429e-05  2.567308e-02
graph10          3.916109e-04  1.773264e-02
graph11          4.689847e-03  4.672379e-02
graph12          1.036655e-03  4.311405e-02
graph13          0.000000e+00  7.454483e-19
graph14         -1.183432e-05  1.428571e-02
graph15         -5.878895e-06  9.090909e-03
graph16          5.899705e-05  9.600000e-03
graph17          3.286975e-05  3.488553e-02
graph18          0.000000e+00  8.314306e-19
graph19          1.235126e-05  3.111111e-02
graph20         -5.920663e-06  2.469697e-02
graph21          2.877770e-04  2.647205e-02
graph22          2.079359e-04  2.022659e-02
graph23          7.577703e-05  4.317578e-02
graph24          0.000000e+00  6.730354e-19
graph25          9.233332e-05  7.249730e-03
graph26          8.844340e-05  2.890007e-03
graph27          2.955083e-06  4.411765e-03
graph28          2.553280e-04  1.022319e-02
graph29          0.000000e+00  1.175682e-19
orbit0           1.336335e-04  6.143973e-02
orbit1           3.573556e-05  2.303030e-02
orbit2           3.577350e-04  2.824289e-02
orbit3           2.980578e-05  1.819444e-02
orbit4           1.069519e-04  4.968454e-03
orbit5           1.640719e-03  2.627468e-02
orbit6           1.887083e-03  6.135478e-02
orbit7           9.498597e-04  1.318236e-02
orbit8           5.258916e-05  4.338924e-02
orbit9           6.143801e-04  6.061659e-02
orbit10          1.173021e-05  2.222222e-02
orbit11          0.000000e+00  1.705670e-19
orbit12          0.000000e+00  2.089715e-19
orbit13          2.941176e-04  9.931973e-03
orbit14          5.917160e-06  1.600000e-02
orbit15          5.966587e-06  1.555556e-02
orbit16          4.759401e-05  4.467433e-02
orbit17          0.000000e+00  2.340267e-19
orbit18          4.693790e-04  2.605538e-01
orbit19          4.833550e-04  4.401058e-02
orbit20          9.640672e-04  2.581243e-02
orbit21          1.718563e-03  1.624069e-02
orbit22          4.460640e-03  2.268112e-02
orbit23          9.412215e-04  3.296048e-02
orbit24          2.524310e-03  3.463161e-02
orbit25          7.660161e-04  1.993586e-02
orbit26          0.000000e+00  3.004934e-19
orbit27          0.000000e+00  3.709157e-20
orbit28          6.038647e-06  2.400000e-02
orbit29          1.875378e-04  9.931034e-03
orbit30          0.000000e+00  8.333333e-03
orbit31          4.700426e-04  2.860499e-02
orbit32          3.439872e-04  5.027642e-02
orbit33          2.446127e-04  8.960361e-04
orbit34          5.995223e-05  2.641667e-02
orbit35          6.348688e-05  5.963885e-02
orbit36          6.018416e-04  9.139792e-02
orbit37          5.931198e-06  1.636364e-02
orbit38          5.419297e-05  4.714976e-02
orbit39          8.441732e-04  6.840120e-02
orbit40          5.371393e-05  9.746503e-03
orbit41          0.000000e+00  1.357201e-19
orbit42          1.330614e-04  8.172063e-02
orbit43          0.000000e+00  1.163484e-19
orbit44          0.000000e+00  5.367648e-19
orbit45          1.170764e-05  5.482418e-02
orbit46          0.000000e+00  1.349493e-19
orbit47          1.125563e-04  4.466967e-02
orbit48          1.215067e-04  9.902913e-03
orbit49          8.919818e-05  1.549727e-02
orbit50          0.000000e+00  4.384835e-19
orbit51          2.184657e-04  2.345161e-02
orbit52          0.000000e+00  3.783357e-19
orbit53          0.000000e+00  3.318929e-19
orbit54          1.580808e-07  4.802553e-02
orbit55          0.000000e+00  4.099617e-03
orbit56          0.000000e+00  4.239400e-19
orbit57          2.236759e-04  5.525253e-02
orbit58          2.274052e-04  1.972603e-02
orbit59          1.774496e-05  1.746032e-02
orbit60          1.389728e-04  9.923077e-03
orbit61          2.338652e-04  3.266205e-02
orbit62          5.884292e-05  3.210672e-02
orbit63          4.916595e-04  5.433895e-02
orbit64          6.160438e-04  2.744908e-02
orbit65          3.599280e-05  7.871397e-04
orbit66          2.422335e-04  1.041188e-02
orbit67          0.000000e+00  1.482308e-21
orbit68          0.000000e+00  1.680429e-19
orbit69          2.193450e-03  8.347634e-02
orbit70          0.000000e+00  2.253108e-21
orbit71          0.000000e+00  6.090167e-21
orbit72          0.000000e+00  1.160435e-21
AP               4.738976e-08  1.605331e-02
bet              1.043727e-04  1.583491e-01
ecc              1.900425e-03  8.332479e-02
eccrad           1.634304e-04  4.745718e-02
close            0.000000e+00  3.687304e-19
constraint       0.000000e+00  1.637119e-02
coreness         3.387997e-04  3.186290e-02
knn              7.151346e-04  9.153613e-02
hubscore         6.496928e-08  1.777778e-02
pagerank         1.844557e-05  1.836558e-02
trans            2.393140e-04  2.423559e-02
evcent           7.872672e-05  4.108844e-02
first            0.000000e+00  1.070565e-19
upto_second      1.065482e-04  2.391809e-02
upto_third       1.144683e-03  2.098431e-02
upto_fourth      1.127577e-04  1.888095e-02
upto_fifth       2.263435e-03  3.324619e-02
upto_sixth       0.000000e+00  3.184929e-19
second           3.495558e-04  8.806295e-03
third            5.800638e-04  1.066151e-01
fourth           3.592814e-05  1.764706e-02
fifth            2.958972e-05  2.455556e-02
sixth            1.049672e-03  6.426213e-02
ratio1           1.046619e-03  1.448430e-01
ratio2           6.383486e-05  8.367411e-03
ratio3           5.825138e-04  1.872118e-02
ratio4           5.127402e-05  1.488319e-01
ratio5           8.397836e-05  2.599191e-02
ratio6           1.065159e-04  1.559544e-02
selfinter        0.000000e+00  1.058791e-21
walktrap_vertex  1.017276e-05  5.800070e-02
bigcom1          0.000000e+00  1.341182e-05
bigcom2          0.000000e+00  2.541099e-23
bigcom3          2.761559e-05  5.931805e-03
bigcom4          0.000000e+00  4.090909e-03
bigcom6          0.000000e+00  0.000000e+00
bigcom8          0.000000e+00  5.251604e-22
bigcom9          0.000000e+00  0.000000e+00
bigcom11         0.000000e+00  0.000000e+00
bigcom13         0.000000e+00  3.388132e-23
bigcom15         0.000000e+00  0.000000e+00
bigcom16         0.000000e+00  0.000000e+00
bigcom21         0.000000e+00  0.000000e+00
bigcom22         0.000000e+00  3.388132e-22
bigcom24         0.000000e+00  0.000000e+00
bigcom26         0.000000e+00  2.032879e-22
bigcom28         0.000000e+00  6.268044e-22
bigcom30         0.000000e+00  1.694066e-23
bigcom31         0.000000e+00  0.000000e+00
bigcom32         0.000000e+00  0.000000e+00
bigcom33         0.000000e+00  0.000000e+00
bigcom34         0.000000e+00  0.000000e+00
bigcom36         0.000000e+00  0.000000e+00
bigcom37         0.000000e+00  0.000000e+00
bigcom38         0.000000e+00  0.000000e+00
bigcom39         0.000000e+00  0.000000e+00
bigcom40         0.000000e+00  8.046813e-22
bigcom43         0.000000e+00  0.000000e+00
bigcom44         0.000000e+00  7.877406e-22
bigcom46         0.000000e+00  0.000000e+00
bigcom47         0.000000e+00  1.084202e-21
bigcom49         0.000000e+00  0.000000e+00
bigcom50         0.000000e+00  0.000000e+00
bigcom51         0.000000e+00  1.694066e-23
bigcom52         0.000000e+00  0.000000e+00
bigcom54         0.000000e+00  0.000000e+00
bigcom56         0.000000e+00  1.524659e-22
bigcom62         0.000000e+00  0.000000e+00
bigcom66         0.000000e+00  0.000000e+00
bigcom68         0.000000e+00  3.388132e-23
bigcom69         0.000000e+00  0.000000e+00
bigcom71         0.000000e+00  0.000000e+00
bigcom72         0.000000e+00  0.000000e+00
bigcom73         0.000000e+00  0.000000e+00
bigcom74         0.000000e+00  0.000000e+00
bigcom75         0.000000e+00  0.000000e+00
bigcom76         0.000000e+00  0.000000e+00
bigcom77         0.000000e+00  0.000000e+00
bigcom79         0.000000e+00  0.000000e+00
bigcom80         0.000000e+00  0.000000e+00
bigcom82         0.000000e+00  0.000000e+00
bigcom83         0.000000e+00  1.694066e-23
bigcom84         0.000000e+00  0.000000e+00
bigcom85         0.000000e+00  0.000000e+00
bigcom87         0.000000e+00  0.000000e+00
bigcom89         0.000000e+00  0.000000e+00
bigcom91         0.000000e+00  1.355253e-22
bigcom92         0.000000e+00  9.317362e-23
bigcom93         0.000000e+00  0.000000e+00
bigcom96         0.000000e+00  3.388132e-23
bigcom97         0.000000e+00  0.000000e+00
bigcom98         0.000000e+00  0.000000e+00
bigcom99         0.000000e+00  0.000000e+00
bigcom101        0.000000e+00  1.694066e-23
bigcom104        0.000000e+00  0.000000e+00
bigcom106        0.000000e+00  0.000000e+00
bigcom109        0.000000e+00  0.000000e+00
bigcom113        0.000000e+00  0.000000e+00
bigcom116        0.000000e+00  5.082198e-22
bigcom120        0.000000e+00  0.000000e+00
bigcom123        0.000000e+00  0.000000e+00
bigcom126        0.000000e+00  3.388132e-23
bigcom127        0.000000e+00  0.000000e+00
bigcom137        0.000000e+00  0.000000e+00
bigcom139        0.000000e+00  1.694066e-23
bigcom140        0.000000e+00  0.000000e+00
bigcom143        0.000000e+00  0.000000e+00
bigcom145        0.000000e+00  1.694066e-23
bigcom146        0.000000e+00  0.000000e+00
bigcom147        0.000000e+00  0.000000e+00
bigcom149        0.000000e+00  0.000000e+00
bigcom153        0.000000e+00  1.355253e-22
bigcom154        0.000000e+00  0.000000e+00
bigcom156        0.000000e+00  0.000000e+00
bigcom157        0.000000e+00  1.355253e-22
bigcom158        0.000000e+00  0.000000e+00
bigcom160        0.000000e+00  0.000000e+00
bigcom161        0.000000e+00  0.000000e+00
bigcom162        0.000000e+00  0.000000e+00
bigcom164        0.000000e+00  0.000000e+00
bigcom166        0.000000e+00  0.000000e+00
bigcom167        0.000000e+00  0.000000e+00
bigcom171        0.000000e+00  0.000000e+00
bigcom173        0.000000e+00  2.032879e-22
bigcom175        0.000000e+00  0.000000e+00
bigcom176        0.000000e+00  0.000000e+00
bigcom177        0.000000e+00  0.000000e+00
bigcom178        0.000000e+00  0.000000e+00
bigcom180        0.000000e+00  0.000000e+00
bigcom181       -6.616013e-05  2.366551e-01
bigcom184        0.000000e+00  0.000000e+00
bigcom186        0.000000e+00  0.000000e+00
bigcom187        0.000000e+00  0.000000e+00
bigcom189        0.000000e+00  0.000000e+00
bigcom194        0.000000e+00  0.000000e+00
bigcom195        0.000000e+00  0.000000e+00
bigcom196        0.000000e+00  0.000000e+00
bigcom204        0.000000e+00  0.000000e+00
bigcom205        0.000000e+00  0.000000e+00
bigcom212        0.000000e+00  0.000000e+00
bigcom214        0.000000e+00  0.000000e+00
bigcom222        0.000000e+00  0.000000e+00
bigcom223        0.000000e+00  1.694066e-23
bigcom226        0.000000e+00  0.000000e+00
bigcom227        0.000000e+00  0.000000e+00
bigcom229        0.000000e+00  6.776264e-23
bigcom233        0.000000e+00  0.000000e+00
bigcom236        0.000000e+00  6.776264e-23
bigcom237        0.000000e+00  0.000000e+00
bigcom246        0.000000e+00  0.000000e+00
bigcom248        0.000000e+00  0.000000e+00
bigcom249        0.000000e+00  0.000000e+00
bigcom250        0.000000e+00  3.388132e-23
bigcom254        0.000000e+00  0.000000e+00
bigcom266        0.000000e+00  0.000000e+00
bigcom269        0.000000e+00  0.000000e+00
bigcom272        0.000000e+00  0.000000e+00
bigcom274        0.000000e+00  3.049319e-22
bigcom281        0.000000e+00  2.541099e-23
bigcom291        0.000000e+00  0.000000e+00
bigcom292        0.000000e+00  0.000000e+00
bigcom295        0.000000e+00  1.694066e-23
bigcom299        0.000000e+00  0.000000e+00
bigcom301        0.000000e+00  0.000000e+00
bigcom306        0.000000e+00  0.000000e+00
bigcom309        0.000000e+00  0.000000e+00
bigcom314        0.000000e+00  0.000000e+00
bigcom321        0.000000e+00  1.016440e-22
bigcom341        0.000000e+00  0.000000e+00
bigcom350        0.000000e+00  0.000000e+00
bigcom353        0.000000e+00  0.000000e+00
bigcom359        0.000000e+00  0.000000e+00
bigcom363        0.000000e+00  0.000000e+00
bigcom365        0.000000e+00  0.000000e+00
bigcom385        0.000000e+00  1.694066e-23
bigcom386        0.000000e+00  1.016440e-22
bigcom408        0.000000e+00  1.694066e-23
bigcom412        0.000000e+00  0.000000e+00
bigcom480        0.000000e+00  1.694066e-23
spin_vertex      1.203442e-04  6.799260e-02
membership_s1    4.205193e-05  5.174668e-03
membership_s3    0.000000e+00  0.000000e+00
membership_s4    0.000000e+00  1.750000e-02
membership_s5    0.000000e+00  4.912791e-22
membership_s6    1.214874e-04  9.848956e-03
membership_s7    0.000000e+00  4.743385e-22
membership_s8    0.000000e+00  0.000000e+00
membership_s9    0.000000e+00  1.016440e-22
membership_s11   0.000000e+00  0.000000e+00
membership_s12   0.000000e+00  0.000000e+00
membership_s14   0.000000e+00  6.776264e-23
membership_s15   0.000000e+00  2.371692e-22
membership_s16   0.000000e+00  0.000000e+00
membership_s17   0.000000e+00  0.000000e+00
membership_s18   0.000000e+00  8.470329e-23
membership_s20   0.000000e+00  0.000000e+00
membership_s21   0.000000e+00  1.355253e-22
membership_s22   0.000000e+00  1.185846e-22
membership_s24   0.000000e+00  3.388132e-22
membership_s25   0.000000e+00  1.185846e-22
membership_s26   0.000000e+00  0.000000e+00
membership_s27   0.000000e+00  9.994989e-22
membership_s28   0.000000e+00  0.000000e+00
membership_s30   0.000000e+00  4.573978e-22
membership_s31  -1.056710e-07  8.465759e-05
membership_s32   0.000000e+00  9.063253e-22
membership_s33   0.000000e+00  0.000000e+00
membership_s36   0.000000e+00  8.978549e-22
membership_s37   0.000000e+00  3.557538e-22
V1               1.544312e-03  1.317090e-01
V2              -4.602235e-06  4.555920e-05
pdi              1.781305e-05  1.615025e-02
adhesion         1.076650e-03  7.774598e-02
cohesion         7.265551e-04  6.967055e-02
inner            5.917160e-06  6.883562e-03
outer            2.097814e-05  1.842606e-02
ioratio          3.162825e-05  6.825982e-02
comsize          1.801612e-04  3.062809e-02
[1] "Dataset: med_CT Model GLM, run: 6 of 10 2015-06-17 23:06:17"
[1] "glmnet variable coefficients"
                     [,1]          [,2]
(Intercept)     -6.820016  6.349576e+01
graph0           0.000000  3.802453e-03
graph1           0.000000  0.000000e+00
graph2           0.000000  0.000000e+00
graph3           0.000000  0.000000e+00
graph4           0.000000  0.000000e+00
graph5           0.000000 -7.106688e-07
graph6           0.000000 -1.722614e-05
graph7           0.000000  0.000000e+00
graph8           0.000000 -3.835089e-02
graph9           0.000000  0.000000e+00
graph10          0.000000  0.000000e+00
graph11          0.000000  0.000000e+00
graph12          0.000000 -3.747348e-08
graph13          0.000000  0.000000e+00
graph14          0.000000 -4.073327e-08
graph15          0.000000  0.000000e+00
graph16          0.000000 -4.717600e-07
graph17          0.000000  5.465784e-07
graph18          0.000000 -1.229743e-09
graph19          0.000000  0.000000e+00
graph20          0.000000 -4.450407e-05
graph21          0.000000  0.000000e+00
graph22          0.000000  0.000000e+00
graph23          0.000000  0.000000e+00
graph24          0.000000 -2.004555e-05
graph25          0.000000  0.000000e+00
graph26          0.000000 -5.690076e-05
graph27          0.000000  0.000000e+00
graph28          0.000000 -5.157277e-07
graph29          0.000000  0.000000e+00
orbit0           0.000000  3.425957e-03
orbit1           0.000000  0.000000e+00
orbit2           0.000000  0.000000e+00
orbit3           0.000000  0.000000e+00
orbit4           0.000000  0.000000e+00
orbit5           0.000000  0.000000e+00
orbit6           0.000000  0.000000e+00
orbit7           0.000000 -1.871901e-04
orbit8           0.000000  0.000000e+00
orbit9           0.000000  0.000000e+00
orbit10          0.000000 -2.979983e-05
orbit11          0.000000  0.000000e+00
orbit12          0.000000  0.000000e+00
orbit13          0.000000  0.000000e+00
orbit14          0.000000 -3.819549e-02
orbit15          0.000000  0.000000e+00
orbit16          0.000000  0.000000e+00
orbit17          0.000000  5.399399e-07
orbit18          0.000000  9.916659e-08
orbit19          0.000000  0.000000e+00
orbit20          0.000000 -2.655398e-08
orbit21          0.000000 -1.828077e-06
orbit22          0.000000  0.000000e+00
orbit23          0.000000 -2.867139e-04
orbit24          0.000000  0.000000e+00
orbit25          0.000000 -1.633097e-06
orbit26          0.000000 -1.208015e-07
orbit27          0.000000  1.389696e-06
orbit28          0.000000  0.000000e+00
orbit29          0.000000  0.000000e+00
orbit30          0.000000  0.000000e+00
orbit31          0.000000 -2.231642e-08
orbit32          0.000000 -4.114603e-08
orbit33          0.000000  0.000000e+00
orbit34          0.000000  0.000000e+00
orbit35          0.000000 -7.404608e-06
orbit36          0.000000  0.000000e+00
orbit37          0.000000 -1.499666e-06
orbit38          0.000000 -1.500021e-05
orbit39          0.000000 -2.417774e-05
orbit40          0.000000  1.424138e-05
orbit41          0.000000 -4.804593e-05
orbit42          0.000000 -4.065310e-04
orbit43          0.000000  0.000000e+00
orbit44          0.000000 -2.981817e-04
orbit45          0.000000  2.107328e-06
orbit46          0.000000 -2.502743e-05
orbit47          0.000000  0.000000e+00
orbit48          0.000000 -6.320334e-05
orbit49          0.000000 -4.821119e-05
orbit50          0.000000 -1.025008e-07
orbit51          0.000000  0.000000e+00
orbit52          0.000000 -1.969730e-04
orbit53          0.000000  0.000000e+00
orbit54          0.000000  0.000000e+00
orbit55          0.000000 -1.304648e-05
orbit56          0.000000  0.000000e+00
orbit57          0.000000 -5.190841e-05
orbit58          0.000000  0.000000e+00
orbit59          0.000000 -2.466200e-05
orbit60          0.000000 -1.431627e-06
orbit61          0.000000 -4.589432e-03
orbit62          0.000000  0.000000e+00
orbit63          0.000000  0.000000e+00
orbit64          0.000000  0.000000e+00
orbit65          0.000000 -9.346359e-04
orbit66          0.000000  0.000000e+00
orbit67          0.000000 -2.717586e-03
orbit68          0.000000  0.000000e+00
orbit69          0.000000  1.267962e-01
orbit70          0.000000  0.000000e+00
orbit71          0.000000 -2.122892e-03
orbit72          0.000000  0.000000e+00
AP               0.000000  1.362289e+00
bet              0.000000  5.764534e-05
ecc              0.000000 -2.082917e+00
eccrad           0.000000 -1.229646e+01
close            0.000000  0.000000e+00
constraint       0.000000 -2.604962e+01
coreness         0.000000  3.153291e-02
knn              0.000000 -5.515215e-03
hubscore         0.000000  0.000000e+00
pagerank         0.000000  0.000000e+00
trans            0.000000  1.109192e+01
evcent           0.000000  0.000000e+00
first            0.000000  3.657951e-03
upto_second      0.000000  0.000000e+00
upto_third       0.000000  1.464020e-04
upto_fourth      0.000000  5.884825e-04
upto_fifth       0.000000  0.000000e+00
upto_sixth       0.000000 -3.774083e-03
second           0.000000  0.000000e+00
third            0.000000  1.014860e-03
fourth           0.000000 -1.376739e-04
fifth            0.000000 -7.247314e-04
sixth            0.000000 -2.126898e-04
ratio1           0.000000 -2.631300e-03
ratio2           0.000000  7.514124e-02
ratio3           0.000000 -7.330590e-03
ratio4           0.000000 -6.951659e+00
ratio5           0.000000 -9.633280e+01
ratio6           0.000000 -1.769312e-01
selfinter        0.000000  1.093679e+00
walktrap_vertex  0.000000  2.017159e+00
bigcom1          0.000000  1.912817e+00
bigcom2          0.000000  0.000000e+00
bigcom3          0.000000  1.094934e+00
bigcom4          0.000000  0.000000e+00
bigcom6          0.000000  0.000000e+00
bigcom8          0.000000  0.000000e+00
bigcom9          0.000000  0.000000e+00
bigcom11         0.000000 -8.784052e-01
bigcom13         0.000000  0.000000e+00
bigcom15         0.000000  0.000000e+00
bigcom16         0.000000  0.000000e+00
bigcom21         0.000000  0.000000e+00
bigcom22         0.000000  0.000000e+00
bigcom24         0.000000  0.000000e+00
bigcom26         0.000000 -3.924293e-01
bigcom28         0.000000  0.000000e+00
bigcom30         0.000000  0.000000e+00
bigcom31         0.000000  0.000000e+00
bigcom32         0.000000  0.000000e+00
bigcom33         0.000000  0.000000e+00
bigcom34         0.000000  0.000000e+00
bigcom36         0.000000  0.000000e+00
bigcom37         0.000000  0.000000e+00
bigcom38         0.000000  0.000000e+00
bigcom39         0.000000  0.000000e+00
bigcom40         0.000000  1.173225e+00
bigcom43         0.000000  0.000000e+00
bigcom44         0.000000  0.000000e+00
bigcom46         0.000000  0.000000e+00
bigcom47         0.000000  0.000000e+00
bigcom49         0.000000  0.000000e+00
bigcom50         0.000000  0.000000e+00
bigcom51         0.000000  0.000000e+00
bigcom52         0.000000  0.000000e+00
bigcom54         0.000000  0.000000e+00
bigcom56         0.000000 -6.156489e-01
bigcom62         0.000000  0.000000e+00
bigcom66         0.000000  0.000000e+00
bigcom68         0.000000 -1.361593e-03
bigcom69         0.000000  0.000000e+00
bigcom71         0.000000  0.000000e+00
bigcom72         0.000000  0.000000e+00
bigcom73         0.000000 -1.328150e+00
bigcom74         0.000000  0.000000e+00
bigcom75         0.000000  0.000000e+00
bigcom76         0.000000  0.000000e+00
bigcom77         0.000000  0.000000e+00
bigcom79         0.000000  0.000000e+00
bigcom80         0.000000  0.000000e+00
bigcom82         0.000000  0.000000e+00
bigcom83         0.000000  0.000000e+00
bigcom84         0.000000  0.000000e+00
bigcom85         0.000000  0.000000e+00
bigcom87         0.000000  0.000000e+00
bigcom89         0.000000  0.000000e+00
bigcom91         0.000000  0.000000e+00
bigcom92         0.000000 -6.339369e-01
bigcom93         0.000000  0.000000e+00
bigcom96         0.000000 -2.125877e-03
bigcom97         0.000000 -7.758130e-03
bigcom98         0.000000  0.000000e+00
bigcom99         0.000000  0.000000e+00
bigcom101        0.000000 -1.135393e+00
bigcom104        0.000000  0.000000e+00
bigcom106        0.000000  0.000000e+00
bigcom109        0.000000  0.000000e+00
bigcom113        0.000000  0.000000e+00
bigcom116        0.000000  0.000000e+00
bigcom120        0.000000  0.000000e+00
bigcom123        0.000000  0.000000e+00
bigcom126        0.000000  0.000000e+00
bigcom127        0.000000  0.000000e+00
bigcom137        0.000000  0.000000e+00
bigcom139        0.000000  0.000000e+00
bigcom140        0.000000  0.000000e+00
bigcom143        0.000000  0.000000e+00
bigcom145        0.000000  0.000000e+00
bigcom146        0.000000  0.000000e+00
bigcom147        0.000000  0.000000e+00
bigcom149        0.000000  0.000000e+00
bigcom153        0.000000  0.000000e+00
bigcom154        0.000000  0.000000e+00
bigcom156        0.000000  0.000000e+00
bigcom157        0.000000  0.000000e+00
bigcom158        0.000000  0.000000e+00
bigcom160        0.000000  0.000000e+00
bigcom161        0.000000  0.000000e+00
bigcom162        0.000000  0.000000e+00
bigcom164        0.000000  0.000000e+00
bigcom166        0.000000  0.000000e+00
bigcom167        0.000000  0.000000e+00
bigcom171        0.000000 -1.022467e+00
bigcom173        0.000000 -6.300632e-01
bigcom175        0.000000  0.000000e+00
bigcom176        0.000000  0.000000e+00
bigcom177        0.000000  0.000000e+00
bigcom178        0.000000 -1.566891e-01
bigcom180        0.000000  0.000000e+00
bigcom181        0.000000  8.896444e+00
bigcom184        0.000000  0.000000e+00
bigcom186        0.000000  0.000000e+00
bigcom187        0.000000  0.000000e+00
bigcom189        0.000000  0.000000e+00
bigcom194        0.000000  0.000000e+00
bigcom195        0.000000  0.000000e+00
bigcom196        0.000000  0.000000e+00
bigcom204        0.000000  0.000000e+00
bigcom205        0.000000  0.000000e+00
bigcom212        0.000000  0.000000e+00
bigcom214        0.000000  0.000000e+00
bigcom222        0.000000  0.000000e+00
bigcom223        0.000000  0.000000e+00
bigcom226        0.000000  0.000000e+00
bigcom227        0.000000  0.000000e+00
bigcom229        0.000000  0.000000e+00
bigcom233        0.000000  0.000000e+00
bigcom236        0.000000 -2.496507e-02
bigcom237        0.000000  0.000000e+00
bigcom246        0.000000  0.000000e+00
bigcom248        0.000000  0.000000e+00
bigcom249        0.000000  0.000000e+00
bigcom250        0.000000  0.000000e+00
bigcom254        0.000000  0.000000e+00
bigcom266        0.000000  0.000000e+00
bigcom269        0.000000  0.000000e+00
bigcom272        0.000000  0.000000e+00
bigcom274        0.000000 -8.699019e-01
bigcom281        0.000000  0.000000e+00
bigcom291        0.000000  0.000000e+00
bigcom292        0.000000  0.000000e+00
bigcom295        0.000000  0.000000e+00
bigcom299        0.000000  0.000000e+00
bigcom301        0.000000  0.000000e+00
bigcom306        0.000000  0.000000e+00
bigcom309        0.000000 -7.232746e-01
bigcom314        0.000000  0.000000e+00
bigcom321        0.000000  0.000000e+00
bigcom341        0.000000  0.000000e+00
bigcom350        0.000000  0.000000e+00
bigcom353        0.000000  0.000000e+00
bigcom359        0.000000  0.000000e+00
bigcom363        0.000000  0.000000e+00
bigcom365        0.000000  0.000000e+00
bigcom385        0.000000  0.000000e+00
bigcom386        0.000000  0.000000e+00
bigcom408        0.000000  0.000000e+00
bigcom412        0.000000  0.000000e+00
bigcom480        0.000000  0.000000e+00
spin_vertex      0.000000 -1.053926e+00
membership_s1    0.000000  1.110641e-01
membership_s3    0.000000  0.000000e+00
membership_s4    0.000000  1.119857e+00
membership_s5    0.000000  0.000000e+00
membership_s6    0.000000  2.305039e+00
membership_s7    0.000000 -1.980381e+00
membership_s8    0.000000  0.000000e+00
membership_s9    0.000000  0.000000e+00
membership_s11   0.000000  0.000000e+00
membership_s12   0.000000  0.000000e+00
membership_s14   0.000000  0.000000e+00
membership_s15   0.000000 -2.619899e-02
membership_s16   0.000000  0.000000e+00
membership_s17   0.000000  0.000000e+00
membership_s18   0.000000 -4.616332e-03
membership_s20   0.000000  0.000000e+00
membership_s21   0.000000  0.000000e+00
membership_s22   0.000000  0.000000e+00
membership_s24   0.000000 -5.156916e-02
membership_s25   0.000000  0.000000e+00
membership_s26   0.000000  0.000000e+00
membership_s27   0.000000 -8.836410e-01
membership_s28   0.000000  0.000000e+00
membership_s30   0.000000  1.802375e+00
membership_s31   0.000000  0.000000e+00
membership_s32   0.000000  0.000000e+00
membership_s33   0.000000  0.000000e+00
membership_s36   0.000000 -2.715269e-01
membership_s37   0.000000 -9.756704e-03
V1               0.000000  0.000000e+00
V2               0.000000  0.000000e+00
pdi              0.000000 -6.341514e+03
adhesion         0.000000 -3.019734e-05
cohesion         0.000000  5.374162e-05
inner            0.000000  3.545211e-05
outer            0.000000  0.000000e+00
ioratio          0.000000 -4.861801e+00
comsize          0.000000  1.018908e-03
[1] "Dataset: med_CT Model GBM, run: 7 of 10 2015-06-17 23:06:44"
Iter   TrainDeviance   ValidDeviance   StepSize   Improve
     1        0.0155            -nan     0.0100   -0.0000
     2        0.0147            -nan     0.0100   -0.0000
     3        0.0138            -nan     0.0100   -0.0000
     4        0.0122            -nan     0.0100   -0.0000
     5        0.0117            -nan     0.0100   -0.0000
     6        0.0113            -nan     0.0100   -0.0000
     7        0.0107            -nan     0.0100   -0.0000
     8        0.0102            -nan     0.0100   -0.0000
     9        0.0100            -nan     0.0100   -0.0000
    10        0.0097            -nan     0.0100   -0.0000
    20        0.0080            -nan     0.0100   -0.0000
    40        0.0060            -nan     0.0100    0.0000
    60        0.0051            -nan     0.0100   -0.0000
    80        0.0044            -nan     0.0100   -0.0000
    98        0.0038            -nan     0.0100   -0.0000

[1] "GBM variable coefficients"
                            var      rel.inf
constraint           constraint 1.921718e+01
ratio5                   ratio5 6.402404e+00
ratio6                   ratio6 4.651996e+00
orbit18                 orbit18 3.696289e+00
bet                         bet 3.198971e+00
orbit62                 orbit62 3.134529e+00
V2                           V2 2.969484e+00
ratio1                   ratio1 2.866622e+00
walktrap_vertex walktrap_vertex 2.728362e+00
orbit25                 orbit25 2.641918e+00
ratio2                   ratio2 2.623431e+00
close                     close 2.471995e+00
graph15                 graph15 2.182344e+00
sixth                     sixth 2.151640e+00
upto_fourth         upto_fourth 2.120737e+00
spin_vertex         spin_vertex 2.004860e+00
outer                     outer 1.741252e+00
orbit21                 orbit21 1.452082e+00
orbit5                   orbit5 1.354860e+00
membership_s6     membership_s6 1.317774e+00
orbit69                 orbit69 1.299236e+00
orbit40                 orbit40 1.248664e+00
orbit57                 orbit57 1.024098e+00
orbit15                 orbit15 1.018171e+00
orbit16                 orbit16 9.963113e-01
pagerank               pagerank 9.842747e-01
graph6                   graph6 9.793289e-01
fifth                     fifth 9.332962e-01
graph17                 graph17 9.229816e-01
graph1                   graph1 8.984785e-01
orbit10                 orbit10 8.955822e-01
orbit9                   orbit9 8.485022e-01
orbit37                 orbit37 8.456793e-01
orbit61                 orbit61 8.393576e-01
knn                         knn 7.202234e-01
orbit22                 orbit22 7.071083e-01
orbit30                 orbit30 6.744645e-01
graph11                 graph11 6.201519e-01
orbit2                   orbit2 5.898703e-01
orbit7                   orbit7 5.704409e-01
trans                     trans 5.261238e-01
orbit27                 orbit27 5.164366e-01
V1                           V1 5.124650e-01
orbit44                 orbit44 5.124369e-01
orbit33                 orbit33 4.338028e-01
bigcom3                 bigcom3 4.286191e-01
orbit63                 orbit63 4.266895e-01
graph21                 graph21 4.224015e-01
graph25                 graph25 4.008094e-01
orbit49                 orbit49 3.993885e-01
graph23                 graph23 3.969857e-01
inner                     inner 3.721360e-01
orbit51                 orbit51 3.678420e-01
orbit39                 orbit39 3.394519e-01
orbit58                 orbit58 3.394367e-01
orbit28                 orbit28 3.278007e-01
third                     third 3.205775e-01
orbit41                 orbit41 3.204934e-01
graph28                 graph28 3.053712e-01
orbit23                 orbit23 2.995405e-01
orbit29                 orbit29 2.804879e-01
orbit19                 orbit19 2.538746e-01
orbit31                 orbit31 2.459830e-01
graph0                   graph0 2.458447e-01
orbit13                 orbit13 2.448039e-01
graph18                 graph18 2.385424e-01
orbit50                 orbit50 2.343452e-01
bigcom1                 bigcom1 2.298931e-01
graph26                 graph26 2.276372e-01
orbit48                 orbit48 2.225176e-01
orbit17                 orbit17 2.170732e-01
coreness               coreness 2.122659e-01
graph2                   graph2 1.872623e-01
membership_s31   membership_s31 1.642384e-01
orbit67                 orbit67 1.598678e-01
orbit1                   orbit1 4.378977e-02
upto_second         upto_second 1.924780e-02
graph4                   graph4 1.667251e-02
graph9                   graph9 1.321981e-02
orbit20                 orbit20 7.069148e-03
graph3                   graph3 4.820364e-03
graph14                 graph14 4.328058e-03
graph16                 graph16 1.980103e-03
orbit42                 orbit42 8.604298e-04
orbit36                 orbit36 8.233117e-04
hubscore               hubscore 8.203794e-04
graph19                 graph19 8.096911e-04
orbit11                 orbit11 7.241322e-04
orbit56                 orbit56 6.976109e-04
orbit52                 orbit52 6.662593e-04
orbit45                 orbit45 6.318492e-04
orbit26                 orbit26 5.448005e-04
graph20                 graph20 5.163038e-04
ioratio                 ioratio 3.518986e-04
adhesion               adhesion 3.375717e-04
cohesion               cohesion 2.895993e-04
orbit53                 orbit53 2.368573e-04
graph5                   graph5 2.297853e-04
graph10                 graph10 2.149463e-04
upto_fifth           upto_fifth 1.637825e-04
ratio4                   ratio4 1.469417e-04
orbit59                 orbit59 1.338727e-04
graph22                 graph22 1.286025e-04
orbit6                   orbit6 1.272451e-04
orbit46                 orbit46 1.152947e-04
fourth                   fourth 1.144109e-04
orbit38                 orbit38 1.120118e-04
graph24                 graph24 1.094367e-04
ratio3                   ratio3 7.841127e-05
graph7                   graph7 7.425074e-05
bigcom4                 bigcom4 5.500427e-05
graph12                 graph12 5.032797e-05
orbit64                 orbit64 4.784554e-05
evcent                   evcent 4.385684e-05
orbit24                 orbit24 3.271058e-05
graph13                 graph13 3.184375e-05
orbit65                 orbit65 3.155093e-05
comsize                 comsize 3.152275e-05
orbit47                 orbit47 3.119511e-05
upto_sixth           upto_sixth 2.464078e-05
graph27                 graph27 1.869548e-05
orbit12                 orbit12 1.570842e-05
upto_third           upto_third 5.793402e-06
graph8                   graph8 0.000000e+00
graph29                 graph29 0.000000e+00
orbit0                   orbit0 0.000000e+00
orbit3                   orbit3 0.000000e+00
orbit4                   orbit4 0.000000e+00
orbit8                   orbit8 0.000000e+00
orbit14                 orbit14 0.000000e+00
orbit32                 orbit32 0.000000e+00
orbit34                 orbit34 0.000000e+00
orbit35                 orbit35 0.000000e+00
orbit43                 orbit43 0.000000e+00
orbit54                 orbit54 0.000000e+00
orbit55                 orbit55 0.000000e+00
orbit60                 orbit60 0.000000e+00
orbit66                 orbit66 0.000000e+00
orbit68                 orbit68 0.000000e+00
orbit70                 orbit70 0.000000e+00
orbit71                 orbit71 0.000000e+00
orbit72                 orbit72 0.000000e+00
AP                           AP 0.000000e+00
ecc                         ecc 0.000000e+00
eccrad                   eccrad 0.000000e+00
first                     first 0.000000e+00
second                   second 0.000000e+00
selfinter             selfinter 0.000000e+00
bigcom2                 bigcom2 0.000000e+00
bigcom6                 bigcom6 0.000000e+00
bigcom8                 bigcom8 0.000000e+00
bigcom9                 bigcom9 0.000000e+00
bigcom11               bigcom11 0.000000e+00
bigcom13               bigcom13 0.000000e+00
bigcom15               bigcom15 0.000000e+00
bigcom16               bigcom16 0.000000e+00
bigcom21               bigcom21 0.000000e+00
bigcom22               bigcom22 0.000000e+00
bigcom24               bigcom24 0.000000e+00
bigcom26               bigcom26 0.000000e+00
bigcom28               bigcom28 0.000000e+00
bigcom30               bigcom30 0.000000e+00
bigcom31               bigcom31 0.000000e+00
bigcom32               bigcom32 0.000000e+00
bigcom33               bigcom33 0.000000e+00
bigcom34               bigcom34 0.000000e+00
bigcom36               bigcom36 0.000000e+00
bigcom37               bigcom37 0.000000e+00
bigcom38               bigcom38 0.000000e+00
bigcom39               bigcom39 0.000000e+00
bigcom40               bigcom40 0.000000e+00
bigcom43               bigcom43 0.000000e+00
bigcom44               bigcom44 0.000000e+00
bigcom46               bigcom46 0.000000e+00
bigcom47               bigcom47 0.000000e+00
bigcom49               bigcom49 0.000000e+00
bigcom50               bigcom50 0.000000e+00
bigcom51               bigcom51 0.000000e+00
bigcom52               bigcom52 0.000000e+00
bigcom54               bigcom54 0.000000e+00
bigcom56               bigcom56 0.000000e+00
bigcom62               bigcom62 0.000000e+00
bigcom66               bigcom66 0.000000e+00
bigcom68               bigcom68 0.000000e+00
bigcom69               bigcom69 0.000000e+00
bigcom71               bigcom71 0.000000e+00
bigcom72               bigcom72 0.000000e+00
bigcom73               bigcom73 0.000000e+00
bigcom74               bigcom74 0.000000e+00
bigcom75               bigcom75 0.000000e+00
bigcom76               bigcom76 0.000000e+00
bigcom77               bigcom77 0.000000e+00
bigcom79               bigcom79 0.000000e+00
bigcom80               bigcom80 0.000000e+00
bigcom82               bigcom82 0.000000e+00
bigcom83               bigcom83 0.000000e+00
bigcom84               bigcom84 0.000000e+00
bigcom85               bigcom85 0.000000e+00
bigcom87               bigcom87 0.000000e+00
bigcom89               bigcom89 0.000000e+00
bigcom91               bigcom91 0.000000e+00
bigcom92               bigcom92 0.000000e+00
bigcom93               bigcom93 0.000000e+00
bigcom96               bigcom96 0.000000e+00
bigcom97               bigcom97 0.000000e+00
bigcom98               bigcom98 0.000000e+00
bigcom99               bigcom99 0.000000e+00
bigcom101             bigcom101 0.000000e+00
bigcom104             bigcom104 0.000000e+00
bigcom106             bigcom106 0.000000e+00
bigcom109             bigcom109 0.000000e+00
bigcom113             bigcom113 0.000000e+00
bigcom116             bigcom116 0.000000e+00
bigcom120             bigcom120 0.000000e+00
bigcom123             bigcom123 0.000000e+00
bigcom126             bigcom126 0.000000e+00
bigcom127             bigcom127 0.000000e+00
bigcom137             bigcom137 0.000000e+00
bigcom139             bigcom139 0.000000e+00
bigcom140             bigcom140 0.000000e+00
bigcom143             bigcom143 0.000000e+00
bigcom145             bigcom145 0.000000e+00
bigcom146             bigcom146 0.000000e+00
bigcom147             bigcom147 0.000000e+00
bigcom149             bigcom149 0.000000e+00
bigcom153             bigcom153 0.000000e+00
bigcom154             bigcom154 0.000000e+00
bigcom156             bigcom156 0.000000e+00
bigcom157             bigcom157 0.000000e+00
bigcom158             bigcom158 0.000000e+00
bigcom160             bigcom160 0.000000e+00
bigcom161             bigcom161 0.000000e+00
bigcom162             bigcom162 0.000000e+00
bigcom164             bigcom164 0.000000e+00
bigcom166             bigcom166 0.000000e+00
bigcom167             bigcom167 0.000000e+00
bigcom171             bigcom171 0.000000e+00
bigcom173             bigcom173 0.000000e+00
bigcom175             bigcom175 0.000000e+00
bigcom176             bigcom176 0.000000e+00
bigcom177             bigcom177 0.000000e+00
bigcom178             bigcom178 0.000000e+00
bigcom180             bigcom180 0.000000e+00
bigcom181             bigcom181 0.000000e+00
bigcom184             bigcom184 0.000000e+00
bigcom186             bigcom186 0.000000e+00
bigcom187             bigcom187 0.000000e+00
bigcom189             bigcom189 0.000000e+00
bigcom194             bigcom194 0.000000e+00
bigcom195             bigcom195 0.000000e+00
bigcom196             bigcom196 0.000000e+00
bigcom204             bigcom204 0.000000e+00
bigcom205             bigcom205 0.000000e+00
bigcom212             bigcom212 0.000000e+00
bigcom214             bigcom214 0.000000e+00
bigcom222             bigcom222 0.000000e+00
bigcom223             bigcom223 0.000000e+00
bigcom226             bigcom226 0.000000e+00
bigcom227             bigcom227 0.000000e+00
bigcom229             bigcom229 0.000000e+00
bigcom233             bigcom233 0.000000e+00
bigcom236             bigcom236 0.000000e+00
bigcom237             bigcom237 0.000000e+00
bigcom246             bigcom246 0.000000e+00
bigcom248             bigcom248 0.000000e+00
bigcom249             bigcom249 0.000000e+00
bigcom250             bigcom250 0.000000e+00
bigcom254             bigcom254 0.000000e+00
bigcom266             bigcom266 0.000000e+00
bigcom269             bigcom269 0.000000e+00
bigcom272             bigcom272 0.000000e+00
bigcom274             bigcom274 0.000000e+00
bigcom281             bigcom281 0.000000e+00
bigcom291             bigcom291 0.000000e+00
bigcom292             bigcom292 0.000000e+00
bigcom295             bigcom295 0.000000e+00
bigcom299             bigcom299 0.000000e+00
bigcom301             bigcom301 0.000000e+00
bigcom306             bigcom306 0.000000e+00
bigcom309             bigcom309 0.000000e+00
bigcom314             bigcom314 0.000000e+00
bigcom321             bigcom321 0.000000e+00
bigcom341             bigcom341 0.000000e+00
bigcom350             bigcom350 0.000000e+00
bigcom353             bigcom353 0.000000e+00
bigcom359             bigcom359 0.000000e+00
bigcom363             bigcom363 0.000000e+00
bigcom365             bigcom365 0.000000e+00
bigcom385             bigcom385 0.000000e+00
bigcom386             bigcom386 0.000000e+00
bigcom408             bigcom408 0.000000e+00
bigcom412             bigcom412 0.000000e+00
bigcom480             bigcom480 0.000000e+00
membership_s1     membership_s1 0.000000e+00
membership_s3     membership_s3 0.000000e+00
membership_s4     membership_s4 0.000000e+00
membership_s5     membership_s5 0.000000e+00
membership_s7     membership_s7 0.000000e+00
membership_s8     membership_s8 0.000000e+00
membership_s9     membership_s9 0.000000e+00
membership_s11   membership_s11 0.000000e+00
membership_s12   membership_s12 0.000000e+00
membership_s14   membership_s14 0.000000e+00
membership_s15   membership_s15 0.000000e+00
membership_s16   membership_s16 0.000000e+00
membership_s17   membership_s17 0.000000e+00
membership_s18   membership_s18 0.000000e+00
membership_s20   membership_s20 0.000000e+00
membership_s21   membership_s21 0.000000e+00
membership_s22   membership_s22 0.000000e+00
membership_s24   membership_s24 0.000000e+00
membership_s25   membership_s25 0.000000e+00
membership_s26   membership_s26 0.000000e+00
membership_s27   membership_s27 0.000000e+00
membership_s28   membership_s28 0.000000e+00
membership_s30   membership_s30 0.000000e+00
membership_s32   membership_s32 0.000000e+00
membership_s33   membership_s33 0.000000e+00
membership_s36   membership_s36 0.000000e+00
membership_s37   membership_s37 0.000000e+00
pdi                         pdi 0.000000e+00
[1] "Dataset: med_CT Model RF, run: 7 of 10 2015-06-17 23:07:24"
     |      Out-of-bag   |
Tree |      MSE  %Var(y) |
   1 | 0.002078   191.51 |
   2 | 0.003382   311.77 |
   3 | 0.002376   218.99 |
   4 | 0.002356   217.22 |
   5 | 0.002275   209.68 |
   6 | 0.002379   219.26 |
   7 | 0.001781   164.18 |
   8 | 0.001629   150.16 |
   9 | 0.001578   145.50 |
  10 | 0.001567   144.41 |
  11 | 0.001536   141.62 |
  12 | 0.001511   139.24 |
  13 | 0.001534   141.40 |
  14 | 0.001534   141.44 |
  15 | 0.001502   138.47 |
  16 |  0.00146   134.59 |
  17 | 0.001437   132.44 |
  18 | 0.001444   133.14 |
  19 | 0.001436   132.37 |
  20 |  0.00138   127.19 |
  21 | 0.001349   124.35 |
  22 | 0.001318   121.53 |
  23 | 0.001309   120.63 |
  24 |   0.0013   119.88 |
  25 | 0.001296   119.44 |
  26 | 0.001289   118.86 |
  27 | 0.001295   119.41 |
  28 | 0.001305   120.31 |
  29 | 0.001296   119.42 |
  30 | 0.001281   118.06 |
  31 | 0.001269   117.02 |
  32 | 0.001258   115.97 |
  33 | 0.001262   116.35 |
  34 | 0.001257   115.83 |
  35 | 0.001247   114.97 |
  36 | 0.001247   114.98 |
  37 | 0.001242   114.45 |
  38 | 0.001241   114.39 |
  39 |  0.00124   114.32 |
  40 |  0.00124   114.33 |
  41 | 0.001249   115.11 |
  42 | 0.001242   114.53 |
  43 | 0.001242   114.49 |
  44 | 0.001235   113.82 |
  45 | 0.001231   113.48 |
  46 | 0.001229   113.32 |
  47 | 0.001229   113.32 |
  48 | 0.001225   112.94 |
  49 | 0.001222   112.61 |
  50 |  0.00122   112.50 |
  51 | 0.001217   112.18 |
  52 | 0.001213   111.78 |
  53 | 0.001207   111.27 |
  54 | 0.001207   111.27 |
  55 | 0.001203   110.85 |
  56 | 0.001204   111.01 |
  57 | 0.001201   110.68 |
  58 | 0.001198   110.39 |
  59 | 0.001194   110.07 |
  60 | 0.001191   109.76 |
  61 |  0.00119   109.72 |
  62 | 0.001187   109.41 |
  63 | 0.001183   109.04 |
  64 | 0.001193   109.99 |
  65 | 0.001193   109.94 |
  66 | 0.001199   110.49 |
  67 | 0.001196   110.25 |
  68 | 0.001203   110.91 |
  69 | 0.001205   111.03 |
  70 |  0.00121   111.56 |
  71 |  0.00121   111.51 |
  72 | 0.001206   111.21 |
  73 | 0.001205   111.07 |
  74 | 0.001203   110.89 |
  75 | 0.001205   111.08 |
  76 | 0.001202   110.82 |
  77 | 0.001206   111.17 |
  78 | 0.001204   110.98 |
  79 | 0.001203   110.87 |
  80 | 0.001212   111.73 |
  81 | 0.001213   111.78 |
  82 | 0.001211   111.66 |
  83 | 0.001209   111.48 |
  84 | 0.001211   111.65 |
  85 | 0.001208   111.38 |
  86 | 0.001208   111.39 |
  87 | 0.001209   111.44 |
  88 | 0.001208   111.32 |
  89 | 0.001211   111.67 |
  90 |  0.00121   111.51 |
  91 | 0.001209   111.40 |
  92 | 0.001207   111.23 |
  93 | 0.001206   111.17 |
  94 | 0.001205   111.04 |
  95 | 0.001204   111.00 |
  96 | 0.001204   111.03 |
  97 | 0.001204   111.01 |
  98 | 0.001202   110.78 |
  99 | 0.001202   110.80 |
 100 | 0.001204   110.99 |
[1] "Random Forest variable coefficients"
                      %IncMSE IncNodePurity
graph5           1.166861e-05  9.971347e-03
graph6           9.420447e-05  1.031857e-01
graph7           2.347418e-05  1.851648e-02
graph8           0.000000e+00  3.388132e-23
graph9           5.639158e-04  3.738406e-02
graph10          0.000000e+00  9.892616e-18
graph11          8.917260e-03  6.394775e-02
graph12          0.000000e+00  1.693101e-17
graph13          0.000000e+00  1.242311e-17
graph14          1.071713e-04  9.908021e-02
graph15          5.854801e-06  6.098640e-04
graph16          8.139177e-05  1.991758e-02
graph17          1.000439e-04  1.091004e-01
graph18          1.029351e-03  4.341367e-02
graph19          1.191904e-05  3.517424e-02
graph20          4.098344e-05  3.818182e-02
graph21          0.000000e+00  4.946672e-21
graph22          1.479290e-04  2.493590e-02
graph23          1.178903e-05  1.858333e-02
graph24          0.000000e+00  2.162343e-17
graph25          1.269902e-04  2.742310e-02
graph26          3.818116e-04  3.948379e-02
graph27          0.000000e+00  1.887952e-18
graph28          1.188354e-04  1.431933e-03
graph29          0.000000e+00  0.000000e+00
orbit0           6.528928e-05  5.126364e-02
orbit1           7.203376e-04  5.933696e-02
orbit2           1.822560e-04  2.766875e-02
orbit3           0.000000e+00  3.218725e-22
orbit4           4.847717e-04  9.390893e-03
orbit5           0.000000e+00  1.924898e-17
orbit6           1.580765e-03  6.219683e-02
orbit7           1.065659e-03  4.417031e-02
orbit8           7.517312e-05  2.883670e-02
orbit9           9.111189e-04  3.950945e-02
orbit10          0.000000e+00  1.692230e-17
orbit11          1.235399e-04  1.916667e-02
orbit12          0.000000e+00  8.750000e-03
orbit13          2.802102e-04  9.912281e-03
orbit14          0.000000e+00  2.086166e-18
orbit15          2.152522e-04  7.681264e-02
orbit16          1.078212e-04  6.950308e-03
orbit17         -6.131208e-06  3.214286e-02
orbit18          2.366233e-04  1.193583e-01
orbit19          0.000000e+00  8.465739e-18
orbit20          5.285668e-04  1.124737e-02
orbit21          9.190810e-04  3.819718e-02
orbit22          5.517421e-03  1.750505e-02
orbit23          3.119079e-04  6.415878e-02
orbit24          9.233320e-04  6.043966e-02
orbit25          4.294118e-04  9.967213e-03
orbit26          0.000000e+00  1.862069e-02
orbit27          8.299146e-05  1.787931e-02
orbit28          0.000000e+00  8.296315e-18
orbit29         -5.920663e-06  2.544444e-02
orbit30          1.901367e-04  1.973154e-02
orbit31          2.278270e-05  4.870434e-02
orbit32          1.254104e-03  1.994854e-02
orbit33          4.605642e-05  5.744949e-04
orbit34          2.137260e-04  5.783147e-03
orbit35          9.791922e-05  2.159917e-03
orbit36          5.027318e-04  5.051363e-02
orbit37          4.679116e-04  3.398224e-02
orbit38          1.753361e-05  8.571429e-03
orbit39          6.613987e-05  2.076374e-02
orbit40          1.421245e-04  4.439597e-02
orbit41          0.000000e+00  8.693743e-18
orbit42          1.415377e-04  3.933909e-02
orbit43          1.326145e-03  4.964417e-02
orbit44          0.000000e+00  2.437303e-18
orbit45          5.245872e-05  8.759722e-02
orbit46          0.000000e+00  8.574413e-18
orbit47          7.168459e-05  2.933333e-02
orbit48          0.000000e+00  3.297635e-18
orbit49          5.865103e-06  2.388889e-02
orbit50          2.586281e-04  5.563527e-02
orbit51          1.756440e-04  2.383537e-03
orbit52          4.680957e-04  3.531982e-02
orbit53          0.000000e+00  2.549569e-20
orbit54          0.000000e+00  1.701845e-17
orbit55          4.065410e-04  6.024055e-02
orbit56          9.492362e-05  2.694941e-02
orbit57          1.425178e-04  9.924812e-03
orbit58          0.000000e+00  3.009813e-18
orbit59          0.000000e+00  7.589754e-19
orbit60          3.892078e-04  3.927640e-02
orbit61          4.705846e-04  4.124463e-02
orbit62          3.058643e-04  2.917041e-02
orbit63          0.000000e+00  8.466035e-18
orbit64          5.190078e-04  4.910274e-02
orbit65         -6.013229e-06  2.357143e-02
orbit66          1.178550e-04  6.727919e-04
orbit67          0.000000e+00  1.409463e-20
orbit68          4.605642e-05  1.143617e-03
orbit69          3.461471e-03  8.763337e-02
orbit70          0.000000e+00  0.000000e+00
orbit71          0.000000e+00  2.710505e-22
orbit72          0.000000e+00  0.000000e+00
AP              -6.133860e-06  1.538237e-02
bet              2.587847e-04  1.333302e-01
ecc              7.733173e-05  3.817018e-02
eccrad           1.339972e-04  7.072686e-02
close            5.807201e-06  1.636364e-02
constraint       1.121117e-03  1.050700e-01
coreness         1.256726e-04  9.339702e-03
knn              8.753289e-04  1.255261e-01
hubscore        -5.770340e-06  1.826087e-02
pagerank         1.879795e-05  5.998268e-03
trans            2.129716e-04  8.761538e-03
evcent           0.000000e+00  9.324816e-19
first            1.865449e-04  2.975208e-02
upto_second      5.870529e-05  3.546474e-02
upto_third       6.082361e-04  4.794118e-02
upto_fourth      7.515250e-04  2.764109e-02
upto_fifth       1.139116e-03  5.657421e-02
upto_sixth       1.179941e-05  8.571429e-03
second           1.171646e-05  1.600000e-02
third            1.539766e-04  5.287812e-02
fourth          -5.878895e-06  9.333333e-03
fifth            1.214996e-03  7.146223e-02
sixth            3.407172e-04  3.192938e-02
ratio1           7.224271e-04  1.376887e-01
ratio2           1.255497e-03  6.487174e-02
ratio3           1.367701e-03  1.264499e-01
ratio4           0.000000e+00  1.848294e-18
ratio5           5.265308e-05  1.873213e-01
ratio6           8.396465e-04  8.193830e-02
selfinter        0.000000e+00  0.000000e+00
walktrap_vertex  1.816433e-05  5.639209e-02
bigcom1         -1.254859e-05  9.963840e-03
bigcom2          0.000000e+00  0.000000e+00
bigcom3          1.246881e-05  6.120994e-02
bigcom4          1.752336e-05  1.600000e-02
bigcom6          0.000000e+00  0.000000e+00
bigcom8          0.000000e+00  0.000000e+00
bigcom9          0.000000e+00  0.000000e+00
bigcom11         0.000000e+00  0.000000e+00
bigcom13         0.000000e+00  0.000000e+00
bigcom15         0.000000e+00  0.000000e+00
bigcom16         0.000000e+00  0.000000e+00
bigcom21         0.000000e+00  0.000000e+00
bigcom22         0.000000e+00  0.000000e+00
bigcom24         0.000000e+00  0.000000e+00
bigcom26         0.000000e+00  0.000000e+00
bigcom28         0.000000e+00  0.000000e+00
bigcom30         0.000000e+00  0.000000e+00
bigcom31         0.000000e+00  0.000000e+00
bigcom32         0.000000e+00  0.000000e+00
bigcom33         0.000000e+00  0.000000e+00
bigcom34         0.000000e+00  0.000000e+00
bigcom36         0.000000e+00  0.000000e+00
bigcom37         0.000000e+00  0.000000e+00
bigcom38         0.000000e+00  0.000000e+00
bigcom39         0.000000e+00  0.000000e+00
bigcom40         0.000000e+00  9.758016e-05
bigcom43         0.000000e+00  0.000000e+00
bigcom44         0.000000e+00  0.000000e+00
bigcom46         0.000000e+00  0.000000e+00
bigcom47         0.000000e+00  0.000000e+00
bigcom49         0.000000e+00  0.000000e+00
bigcom50         0.000000e+00  0.000000e+00
bigcom51         0.000000e+00  0.000000e+00
bigcom52         0.000000e+00  0.000000e+00
bigcom54         0.000000e+00  0.000000e+00
bigcom56         0.000000e+00  0.000000e+00
bigcom62         0.000000e+00  0.000000e+00
bigcom66         0.000000e+00  0.000000e+00
bigcom68         0.000000e+00  0.000000e+00
bigcom69         0.000000e+00  0.000000e+00
bigcom71         0.000000e+00  0.000000e+00
bigcom72         0.000000e+00  0.000000e+00
bigcom73         0.000000e+00  0.000000e+00
bigcom74         0.000000e+00  0.000000e+00
bigcom75         0.000000e+00  0.000000e+00
bigcom76         0.000000e+00  0.000000e+00
bigcom77         0.000000e+00  0.000000e+00
bigcom79         0.000000e+00  0.000000e+00
bigcom80         0.000000e+00  0.000000e+00
bigcom82         0.000000e+00  0.000000e+00
bigcom83         0.000000e+00  0.000000e+00
bigcom84         0.000000e+00  0.000000e+00
bigcom85         0.000000e+00  0.000000e+00
bigcom87         0.000000e+00  0.000000e+00
bigcom89         0.000000e+00  0.000000e+00
bigcom91         0.000000e+00  0.000000e+00
bigcom92         0.000000e+00  0.000000e+00
bigcom93         0.000000e+00  0.000000e+00
bigcom96         0.000000e+00  0.000000e+00
bigcom97         0.000000e+00  0.000000e+00
bigcom98         0.000000e+00  0.000000e+00
bigcom99         0.000000e+00  0.000000e+00
bigcom101        0.000000e+00  0.000000e+00
bigcom104        0.000000e+00  0.000000e+00
bigcom106        0.000000e+00  0.000000e+00
bigcom109        0.000000e+00  0.000000e+00
bigcom113        0.000000e+00  0.000000e+00
bigcom116        0.000000e+00  0.000000e+00
bigcom120        0.000000e+00  0.000000e+00
bigcom123        0.000000e+00  0.000000e+00
bigcom126        0.000000e+00  0.000000e+00
bigcom127        0.000000e+00  0.000000e+00
bigcom137        0.000000e+00  0.000000e+00
bigcom139        0.000000e+00  0.000000e+00
bigcom140        0.000000e+00  0.000000e+00
bigcom143        0.000000e+00  0.000000e+00
bigcom145        0.000000e+00  0.000000e+00
bigcom146        0.000000e+00  0.000000e+00
bigcom147        0.000000e+00  0.000000e+00
bigcom149        0.000000e+00  0.000000e+00
bigcom153        0.000000e+00  0.000000e+00
bigcom154        0.000000e+00  0.000000e+00
bigcom156        0.000000e+00  0.000000e+00
bigcom157        0.000000e+00  0.000000e+00
bigcom158        0.000000e+00  0.000000e+00
bigcom160        0.000000e+00  0.000000e+00
bigcom161        0.000000e+00  0.000000e+00
bigcom162        0.000000e+00  0.000000e+00
bigcom164        0.000000e+00  0.000000e+00
bigcom166        0.000000e+00  0.000000e+00
bigcom167        0.000000e+00  0.000000e+00
bigcom171        0.000000e+00  0.000000e+00
bigcom173        0.000000e+00  0.000000e+00
bigcom175        0.000000e+00  0.000000e+00
bigcom176        0.000000e+00  0.000000e+00
bigcom177        0.000000e+00  0.000000e+00
bigcom178        0.000000e+00  0.000000e+00
bigcom180        0.000000e+00  0.000000e+00
bigcom181        2.630289e-05  2.304926e-01
bigcom184        0.000000e+00  0.000000e+00
bigcom186        0.000000e+00  0.000000e+00
bigcom187        0.000000e+00  0.000000e+00
bigcom189        0.000000e+00  0.000000e+00
bigcom194        0.000000e+00  0.000000e+00
bigcom195        0.000000e+00  0.000000e+00
bigcom196        0.000000e+00  0.000000e+00
bigcom204        0.000000e+00  0.000000e+00
bigcom205        0.000000e+00  0.000000e+00
bigcom212        0.000000e+00  0.000000e+00
bigcom214        0.000000e+00  0.000000e+00
bigcom222        0.000000e+00  0.000000e+00
bigcom223        0.000000e+00  0.000000e+00
bigcom226        0.000000e+00  0.000000e+00
bigcom227        0.000000e+00  0.000000e+00
bigcom229        0.000000e+00  0.000000e+00
bigcom233        0.000000e+00  0.000000e+00
bigcom236        0.000000e+00  0.000000e+00
bigcom237        0.000000e+00  0.000000e+00
bigcom246        0.000000e+00  0.000000e+00
bigcom248        0.000000e+00  0.000000e+00
bigcom249        0.000000e+00  0.000000e+00
bigcom250        0.000000e+00  0.000000e+00
bigcom254        0.000000e+00  0.000000e+00
bigcom266        0.000000e+00  0.000000e+00
bigcom269        0.000000e+00  0.000000e+00
bigcom272        0.000000e+00  0.000000e+00
bigcom274        0.000000e+00  0.000000e+00
bigcom281        0.000000e+00  0.000000e+00
bigcom291        0.000000e+00  0.000000e+00
bigcom292        0.000000e+00  0.000000e+00
bigcom295        0.000000e+00  0.000000e+00
bigcom299        0.000000e+00  0.000000e+00
bigcom301        0.000000e+00  0.000000e+00
bigcom306        0.000000e+00  0.000000e+00
bigcom309        0.000000e+00  0.000000e+00
bigcom314        0.000000e+00  0.000000e+00
bigcom321        0.000000e+00  0.000000e+00
bigcom341        0.000000e+00  0.000000e+00
bigcom350        0.000000e+00  0.000000e+00
bigcom353        0.000000e+00  0.000000e+00
bigcom359        0.000000e+00  0.000000e+00
bigcom363        0.000000e+00  0.000000e+00
bigcom365        0.000000e+00  0.000000e+00
bigcom385        0.000000e+00  0.000000e+00
bigcom386        0.000000e+00  0.000000e+00
bigcom408        0.000000e+00  0.000000e+00
bigcom412        0.000000e+00  0.000000e+00
bigcom480        0.000000e+00  0.000000e+00
spin_vertex      8.031994e-05  7.554947e-02
membership_s1    8.849599e-05  1.054409e-02
membership_s3    0.000000e+00  0.000000e+00
membership_s4    1.944769e-06  2.328059e-02
membership_s5    0.000000e+00  0.000000e+00
membership_s6    1.495659e-04  4.585296e-02
membership_s7    0.000000e+00  2.400000e-02
membership_s8    0.000000e+00  0.000000e+00
membership_s9    0.000000e+00  0.000000e+00
membership_s11   0.000000e+00  0.000000e+00
membership_s12   0.000000e+00  0.000000e+00
membership_s14   0.000000e+00  0.000000e+00
membership_s15   0.000000e+00  0.000000e+00
membership_s16   0.000000e+00  0.000000e+00
membership_s17   0.000000e+00  0.000000e+00
membership_s18   0.000000e+00  0.000000e+00
membership_s20   0.000000e+00  0.000000e+00
membership_s21   0.000000e+00  0.000000e+00
membership_s22   0.000000e+00  0.000000e+00
membership_s24   0.000000e+00  0.000000e+00
membership_s25   0.000000e+00  0.000000e+00
membership_s26   0.000000e+00  0.000000e+00
membership_s27   0.000000e+00  0.000000e+00
membership_s28   0.000000e+00  0.000000e+00
membership_s30   2.366428e-05  5.251786e-02
membership_s31  -1.177149e-05  1.162297e-03
membership_s32   0.000000e+00  0.000000e+00
membership_s33   0.000000e+00  0.000000e+00
membership_s36   0.000000e+00  0.000000e+00
membership_s37   0.000000e+00  0.000000e+00
V1               0.000000e+00  1.937017e-17
V2               4.137754e-05  6.946379e-02
pdi              2.605982e-05  2.452767e-02
adhesion        -1.167542e-05  9.000000e-03
cohesion         0.000000e+00  6.877005e-02
inner            0.000000e+00  1.290938e-17
outer           -2.373887e-05  9.495088e-03
ioratio          0.000000e+00  9.333333e-03
comsize          0.000000e+00  1.500000e-02
[1] "Dataset: med_CT Model GLM, run: 7 of 10 2015-06-17 23:07:47"
[1] "glmnet variable coefficients"
                     [,1]          [,2]
(Intercept)     -6.824156  1.589164e+03
graph0           0.000000  0.000000e+00
graph1           0.000000 -2.888109e-04
graph2           0.000000  2.431537e-02
graph3           0.000000  0.000000e+00
graph4           0.000000  0.000000e+00
graph5           0.000000  0.000000e+00
graph6           0.000000  0.000000e+00
graph7           0.000000 -1.129432e-06
graph8           0.000000 -5.560350e-02
graph9           0.000000  0.000000e+00
graph10          0.000000 -6.398485e-10
graph11          0.000000  0.000000e+00
graph12          0.000000  0.000000e+00
graph13          0.000000  0.000000e+00
graph14          0.000000 -1.501770e-08
graph15          0.000000  0.000000e+00
graph16          0.000000  0.000000e+00
graph17          0.000000 -7.430284e-07
graph18          0.000000 -4.179474e-05
graph19          0.000000  0.000000e+00
graph20          0.000000 -2.575278e-05
graph21          0.000000  0.000000e+00
graph22          0.000000 -3.354304e-05
graph23          0.000000  0.000000e+00
graph24          0.000000  0.000000e+00
graph25          0.000000  0.000000e+00
graph26          0.000000  0.000000e+00
graph27          0.000000  1.371529e-05
graph28          0.000000  0.000000e+00
graph29          0.000000  0.000000e+00
orbit0           0.000000  0.000000e+00
orbit1           0.000000 -3.565794e-04
orbit2           0.000000  0.000000e+00
orbit3           0.000000  2.454688e-02
orbit4           0.000000  0.000000e+00
orbit5           0.000000  0.000000e+00
orbit6           0.000000  0.000000e+00
orbit7           0.000000  0.000000e+00
orbit8           0.000000  0.000000e+00
orbit9           0.000000  0.000000e+00
orbit10          0.000000 -4.352050e-06
orbit11          0.000000  0.000000e+00
orbit12          0.000000 -1.064895e-03
orbit13          0.000000  0.000000e+00
orbit14          0.000000 -5.538267e-02
orbit15          0.000000  0.000000e+00
orbit16          0.000000  0.000000e+00
orbit17          0.000000  0.000000e+00
orbit18          0.000000  8.042024e-08
orbit19          0.000000 -1.924863e-08
orbit20          0.000000 -4.224440e-08
orbit21          0.000000  0.000000e+00
orbit22          0.000000  0.000000e+00
orbit23          0.000000 -1.579186e-04
orbit24          0.000000  0.000000e+00
orbit25          0.000000 -1.195085e-08
orbit26          0.000000 -3.607882e-06
orbit27          0.000000  1.001846e-05
orbit28          0.000000  0.000000e+00
orbit29          0.000000  0.000000e+00
orbit30          0.000000  0.000000e+00
orbit31          0.000000 -2.003941e-08
orbit32          0.000000  0.000000e+00
orbit33          0.000000  0.000000e+00
orbit34          0.000000  0.000000e+00
orbit35          0.000000 -7.034461e-06
orbit36          0.000000  1.707688e-05
orbit37          0.000000  0.000000e+00
orbit38          0.000000  0.000000e+00
orbit39          0.000000  0.000000e+00
orbit40          0.000000 -3.601198e-07
orbit41          0.000000 -2.349709e-05
orbit42          0.000000 -7.766892e-04
orbit43          0.000000 -4.263470e-05
orbit44          0.000000  0.000000e+00
orbit45          0.000000  0.000000e+00
orbit46          0.000000 -3.485834e-05
orbit47          0.000000 -7.301682e-05
orbit48          0.000000 -7.576805e-05
orbit49          0.000000 -2.739910e-05
orbit50          0.000000 -6.158564e-06
orbit51          0.000000  4.364686e-05
orbit52          0.000000  0.000000e+00
orbit53          0.000000  0.000000e+00
orbit54          0.000000 -3.126321e-05
orbit55          0.000000 -1.050098e-04
orbit56          0.000000  2.630088e-04
orbit57          0.000000  0.000000e+00
orbit58          0.000000 -6.959805e-05
orbit59          0.000000  0.000000e+00
orbit60          0.000000 -3.590133e-05
orbit61          0.000000 -1.380360e-02
orbit62          0.000000  0.000000e+00
orbit63          0.000000  0.000000e+00
orbit64          0.000000  0.000000e+00
orbit65          0.000000 -1.924303e-05
orbit66          0.000000  0.000000e+00
orbit67          0.000000 -4.902675e-03
orbit68          0.000000  0.000000e+00
orbit69          0.000000  2.097670e-01
orbit70          0.000000  0.000000e+00
orbit71          0.000000 -1.122357e-02
orbit72          0.000000  0.000000e+00
AP               0.000000  1.395452e+00
bet              0.000000 -5.600896e-05
ecc              0.000000 -3.280854e+00
eccrad           0.000000 -1.949017e+01
close            0.000000  0.000000e+00
constraint       0.000000 -2.408511e+01
coreness         0.000000  4.821334e-01
knn              0.000000 -2.463516e-03
hubscore         0.000000  0.000000e+00
pagerank         0.000000  0.000000e+00
trans            0.000000  1.184766e+01
evcent           0.000000  0.000000e+00
first            0.000000  0.000000e+00
upto_second      0.000000 -5.799098e-04
upto_third       0.000000  0.000000e+00
upto_fourth      0.000000  0.000000e+00
upto_fifth       0.000000  0.000000e+00
upto_sixth       0.000000 -1.156452e-01
second           0.000000 -6.010283e-04
third            0.000000  2.478929e-04
fourth           0.000000  0.000000e+00
fifth            0.000000  0.000000e+00
sixth            0.000000 -1.902908e-04
ratio1           0.000000 -2.836118e-03
ratio2           0.000000  1.081106e-01
ratio3           0.000000  0.000000e+00
ratio4           0.000000  0.000000e+00
ratio5           0.000000 -1.074279e+02
ratio6           0.000000  0.000000e+00
selfinter        0.000000  2.830647e+00
walktrap_vertex  0.000000 -2.094298e+00
bigcom1          0.000000  1.022328e+00
bigcom2          0.000000  0.000000e+00
bigcom3          0.000000  9.548791e-01
bigcom4          0.000000 -2.717816e+00
bigcom6          0.000000  0.000000e+00
bigcom8          0.000000  0.000000e+00
bigcom9          0.000000  0.000000e+00
bigcom11         0.000000 -6.055529e-03
bigcom13         0.000000  0.000000e+00
bigcom15         0.000000  0.000000e+00
bigcom16         0.000000  0.000000e+00
bigcom21         0.000000  0.000000e+00
bigcom22         0.000000  0.000000e+00
bigcom24         0.000000 -1.161328e+00
bigcom26         0.000000  0.000000e+00
bigcom28         0.000000 -3.185415e-01
bigcom30         0.000000  0.000000e+00
bigcom31         0.000000  0.000000e+00
bigcom32         0.000000  0.000000e+00
bigcom33         0.000000 -1.658640e+00
bigcom34         0.000000  0.000000e+00
bigcom36         0.000000  0.000000e+00
bigcom37         0.000000  0.000000e+00
bigcom38         0.000000  0.000000e+00
bigcom39         0.000000  0.000000e+00
bigcom40         0.000000  2.856511e-01
bigcom43         0.000000  0.000000e+00
bigcom44         0.000000 -3.782449e-01
bigcom46         0.000000  0.000000e+00
bigcom47         0.000000  0.000000e+00
bigcom49         0.000000  0.000000e+00
bigcom50         0.000000  0.000000e+00
bigcom51         0.000000  0.000000e+00
bigcom52         0.000000  0.000000e+00
bigcom54         0.000000  0.000000e+00
bigcom56         0.000000 -5.199001e-01
bigcom62         0.000000  0.000000e+00
bigcom66         0.000000  0.000000e+00
bigcom68         0.000000  0.000000e+00
bigcom69         0.000000  0.000000e+00
bigcom71         0.000000  0.000000e+00
bigcom72         0.000000  0.000000e+00
bigcom73         0.000000  0.000000e+00
bigcom74         0.000000  0.000000e+00
bigcom75         0.000000 -9.258078e-02
bigcom76         0.000000  0.000000e+00
bigcom77         0.000000 -8.524610e-01
bigcom79         0.000000  0.000000e+00
bigcom80         0.000000  0.000000e+00
bigcom82         0.000000  0.000000e+00
bigcom83         0.000000  0.000000e+00
bigcom84         0.000000  0.000000e+00
bigcom85         0.000000  0.000000e+00
bigcom87         0.000000 -1.683818e-03
bigcom89         0.000000  0.000000e+00
bigcom91         0.000000  0.000000e+00
bigcom92         0.000000 -5.412369e-01
bigcom93         0.000000  0.000000e+00
bigcom96         0.000000 -1.361804e+00
bigcom97         0.000000  0.000000e+00
bigcom98         0.000000  0.000000e+00
bigcom99         0.000000  0.000000e+00
bigcom101        0.000000 -8.376268e-01
bigcom104        0.000000  0.000000e+00
bigcom106        0.000000  0.000000e+00
bigcom109        0.000000  0.000000e+00
bigcom113        0.000000  0.000000e+00
bigcom116        0.000000  0.000000e+00
bigcom120        0.000000  0.000000e+00
bigcom123        0.000000  0.000000e+00
bigcom126        0.000000  0.000000e+00
bigcom127        0.000000  0.000000e+00
bigcom137        0.000000 -1.509607e+00
bigcom139        0.000000  0.000000e+00
bigcom140        0.000000  0.000000e+00
bigcom143        0.000000  0.000000e+00
bigcom145        0.000000  0.000000e+00
bigcom146        0.000000 -1.091664e+00
bigcom147        0.000000  0.000000e+00
bigcom149        0.000000  0.000000e+00
bigcom153        0.000000  0.000000e+00
bigcom154        0.000000  0.000000e+00
bigcom156        0.000000  0.000000e+00
bigcom157        0.000000 -4.539929e+00
bigcom158        0.000000  0.000000e+00
bigcom160        0.000000  0.000000e+00
bigcom161        0.000000  0.000000e+00
bigcom162        0.000000  0.000000e+00
bigcom164        0.000000  0.000000e+00
bigcom166        0.000000  0.000000e+00
bigcom167        0.000000  0.000000e+00
bigcom171        0.000000 -1.212017e+00
bigcom173        0.000000  0.000000e+00
bigcom175        0.000000  0.000000e+00
bigcom176        0.000000  0.000000e+00
bigcom177        0.000000  0.000000e+00
bigcom178        0.000000  0.000000e+00
bigcom180        0.000000  0.000000e+00
bigcom181        0.000000  1.006892e+01
bigcom184        0.000000  0.000000e+00
bigcom186        0.000000  0.000000e+00
bigcom187        0.000000  0.000000e+00
bigcom189        0.000000  0.000000e+00
bigcom194        0.000000  0.000000e+00
bigcom195        0.000000  0.000000e+00
bigcom196        0.000000  0.000000e+00
bigcom204        0.000000  0.000000e+00
bigcom205        0.000000  0.000000e+00
bigcom212        0.000000  0.000000e+00
bigcom214        0.000000  0.000000e+00
bigcom222        0.000000  0.000000e+00
bigcom223        0.000000  0.000000e+00
bigcom226        0.000000  0.000000e+00
bigcom227        0.000000  0.000000e+00
bigcom229        0.000000  0.000000e+00
bigcom233        0.000000  0.000000e+00
bigcom236        0.000000  0.000000e+00
bigcom237        0.000000  0.000000e+00
bigcom246        0.000000  0.000000e+00
bigcom248        0.000000  0.000000e+00
bigcom249        0.000000  0.000000e+00
bigcom250        0.000000  0.000000e+00
bigcom254        0.000000  0.000000e+00
bigcom266        0.000000 -2.915036e+00
bigcom269        0.000000  0.000000e+00
bigcom272        0.000000  0.000000e+00
bigcom274        0.000000 -2.272288e+00
bigcom281        0.000000  0.000000e+00
bigcom291        0.000000  0.000000e+00
bigcom292        0.000000 -1.696872e+00
bigcom295        0.000000  0.000000e+00
bigcom299        0.000000  0.000000e+00
bigcom301        0.000000  0.000000e+00
bigcom306        0.000000  0.000000e+00
bigcom309        0.000000  0.000000e+00
bigcom314        0.000000  0.000000e+00
bigcom321        0.000000  0.000000e+00
bigcom341        0.000000 -1.624305e+00
bigcom350        0.000000  0.000000e+00
bigcom353        0.000000  0.000000e+00
bigcom359        0.000000 -1.067376e+00
bigcom363        0.000000  0.000000e+00
bigcom365        0.000000  0.000000e+00
bigcom385        0.000000  0.000000e+00
bigcom386        0.000000 -1.261892e-01
bigcom408        0.000000  0.000000e+00
bigcom412        0.000000  0.000000e+00
bigcom480        0.000000  0.000000e+00
spin_vertex      0.000000 -7.569457e+00
membership_s1    0.000000  3.083380e-01
membership_s3    0.000000  0.000000e+00
membership_s4    0.000000  2.276033e+00
membership_s5    0.000000  0.000000e+00
membership_s6    0.000000  2.535385e+00
membership_s7    0.000000 -4.917373e-01
membership_s8    0.000000  0.000000e+00
membership_s9    0.000000  0.000000e+00
membership_s11   0.000000  0.000000e+00
membership_s12   0.000000  0.000000e+00
membership_s14   0.000000  0.000000e+00
membership_s15   0.000000 -1.979483e+00
membership_s16   0.000000  0.000000e+00
membership_s17   0.000000 -4.862536e+00
membership_s18   0.000000  0.000000e+00
membership_s20   0.000000  0.000000e+00
membership_s21   0.000000  0.000000e+00
membership_s22   0.000000  0.000000e+00
membership_s24   0.000000 -1.193897e-01
membership_s25   0.000000 -5.559063e-01
membership_s26   0.000000  0.000000e+00
membership_s27   0.000000  0.000000e+00
membership_s28   0.000000  0.000000e+00
membership_s30   0.000000  2.479671e+00
membership_s31   0.000000 -5.409419e-01
membership_s32   0.000000 -1.985100e+00
membership_s33   0.000000  0.000000e+00
membership_s36   0.000000  0.000000e+00
membership_s37   0.000000 -3.464679e-02
V1               0.000000  0.000000e+00
V2               0.000000  0.000000e+00
pdi              0.000000  0.000000e+00
adhesion         0.000000 -4.789751e-08
cohesion         0.000000  0.000000e+00
inner            0.000000  0.000000e+00
outer            0.000000  0.000000e+00
ioratio          0.000000  0.000000e+00
comsize          0.000000  0.000000e+00
[1] "Dataset: med_CT Model GBM, run: 8 of 10 2015-06-17 23:08:37"
Iter   TrainDeviance   ValidDeviance   StepSize   Improve
     1        0.0176            -nan     0.0100   -0.0000
     2        0.0174            -nan     0.0100   -0.0000
     3        0.0160            -nan     0.0100   -0.0000
     4        0.0153            -nan     0.0100   -0.0000
     5        0.0148            -nan     0.0100   -0.0000
     6        0.0142            -nan     0.0100   -0.0000
     7        0.0139            -nan     0.0100   -0.0000
     8        0.0135            -nan     0.0100   -0.0000
     9        0.0132            -nan     0.0100   -0.0000
    10        0.0128            -nan     0.0100   -0.0000
    20        0.0106            -nan     0.0100   -0.0000
    40        0.0078            -nan     0.0100   -0.0000
    60        0.0062            -nan     0.0100   -0.0000
    80        0.0053            -nan     0.0100   -0.0000
    98        0.0047            -nan     0.0100   -0.0000

[1] "GBM variable coefficients"
                            var      rel.inf
ratio5                   ratio5 7.220950e+00
constraint           constraint 5.866662e+00
bet                         bet 5.437129e+00
orbit62                 orbit62 4.304661e+00
ratio4                   ratio4 4.094196e+00
V1                           V1 3.986554e+00
walktrap_vertex walktrap_vertex 3.239930e+00
outer                     outer 2.970938e+00
orbit18                 orbit18 2.886654e+00
graph3                   graph3 2.662337e+00
upto_fourth         upto_fourth 2.135358e+00
ratio1                   ratio1 2.087064e+00
sixth                     sixth 1.862372e+00
graph15                 graph15 1.858829e+00
V2                           V2 1.835472e+00
graph26                 graph26 1.609019e+00
graph14                 graph14 1.550992e+00
ratio2                   ratio2 1.509093e+00
pagerank               pagerank 1.489366e+00
orbit52                 orbit52 1.469786e+00
fifth                     fifth 1.451395e+00
spin_vertex         spin_vertex 1.421857e+00
orbit32                 orbit32 1.416418e+00
knn                         knn 1.413962e+00
graph6                   graph6 1.306696e+00
graph11                 graph11 1.285454e+00
orbit63                 orbit63 1.283164e+00
graph9                   graph9 1.219184e+00
orbit37                 orbit37 1.164501e+00
graph17                 graph17 1.119826e+00
orbit54                 orbit54 1.085917e+00
membership_s6     membership_s6 1.078429e+00
upto_second         upto_second 1.068502e+00
orbit53                 orbit53 1.043990e+00
orbit30                 orbit30 9.396916e-01
orbit50                 orbit50 9.229757e-01
orbit44                 orbit44 8.732987e-01
ioratio                 ioratio 8.496164e-01
fourth                   fourth 8.262231e-01
orbit64                 orbit64 7.823999e-01
orbit69                 orbit69 7.144114e-01
orbit20                 orbit20 6.972606e-01
orbit21                 orbit21 6.966251e-01
orbit5                   orbit5 6.855711e-01
orbit41                 orbit41 6.645603e-01
orbit61                 orbit61 6.524003e-01
orbit51                 orbit51 6.326551e-01
orbit7                   orbit7 6.131625e-01
orbit13                 orbit13 5.970743e-01
selfinter             selfinter 5.854035e-01
orbit22                 orbit22 5.719428e-01
orbit31                 orbit31 5.585251e-01
orbit33                 orbit33 5.491864e-01
orbit39                 orbit39 5.182023e-01
inner                     inner 5.169934e-01
membership_s30   membership_s30 5.160972e-01
graph1                   graph1 5.130813e-01
graph5                   graph5 4.875301e-01
upto_fifth           upto_fifth 4.650527e-01
graph25                 graph25 4.545272e-01
comsize                 comsize 4.263462e-01
membership_s31   membership_s31 4.096969e-01
orbit16                 orbit16 3.163001e-01
orbit23                 orbit23 3.076624e-01
orbit55                 orbit55 2.877975e-01
orbit2                   orbit2 2.813885e-01
coreness               coreness 2.742234e-01
orbit36                 orbit36 2.717986e-01
graph24                 graph24 2.696255e-01
graph22                 graph22 2.672059e-01
bigcom4                 bigcom4 2.665647e-01
graph23                 graph23 2.551167e-01
bigcom40               bigcom40 2.549256e-01
AP                           AP 2.467892e-01
orbit9                   orbit9 2.332047e-01
bigcom3                 bigcom3 2.191582e-01
ratio3                   ratio3 2.064158e-01
orbit46                 orbit46 1.990512e-01
graph8                   graph8 1.978248e-01
graph20                 graph20 1.978234e-01
third                     third 1.799834e-01
orbit1                   orbit1 4.869712e-02
graph4                   graph4 2.097760e-02
graph12                 graph12 6.994953e-03
orbit28                 orbit28 5.021644e-03
orbit17                 orbit17 4.173772e-03
orbit56                 orbit56 3.857918e-03
orbit6                   orbit6 2.966312e-03
graph16                 graph16 2.327526e-03
orbit24                 orbit24 1.978679e-03
graph21                 graph21 1.681524e-03
orbit60                 orbit60 1.514803e-03
orbit15                 orbit15 9.916300e-04
orbit35                 orbit35 7.487235e-04
graph7                   graph7 5.588898e-04
orbit40                 orbit40 5.332443e-04
graph13                 graph13 5.225553e-04
graph10                 graph10 5.202361e-04
orbit27                 orbit27 4.305390e-04
evcent                   evcent 4.095044e-04
orbit38                 orbit38 3.954479e-04
orbit4                   orbit4 3.949794e-04
trans                     trans 3.757678e-04
orbit42                 orbit42 3.682293e-04
bigcom92               bigcom92 3.512711e-04
graph19                 graph19 3.383357e-04
orbit25                 orbit25 3.288518e-04
hubscore               hubscore 3.245783e-04
orbit12                 orbit12 2.431977e-04
close                     close 2.315646e-04
orbit71                 orbit71 1.874550e-04
graph0                   graph0 1.746882e-04
orbit11                 orbit11 1.717274e-04
orbit65                 orbit65 1.656898e-04
orbit26                 orbit26 1.189741e-04
orbit19                 orbit19 1.115994e-04
orbit57                 orbit57 9.280809e-05
orbit58                 orbit58 7.784103e-05
graph28                 graph28 7.540515e-05
orbit67                 orbit67 7.285362e-05
second                   second 7.201110e-05
orbit47                 orbit47 6.441091e-05
upto_third           upto_third 6.237239e-05
orbit59                 orbit59 5.947268e-05
orbit70                 orbit70 3.824920e-05
graph29                 graph29 3.546961e-05
upto_sixth           upto_sixth 3.404567e-05
cohesion               cohesion 3.047069e-05
orbit48                 orbit48 1.848829e-05
ratio6                   ratio6 1.754204e-05
orbit68                 orbit68 9.118040e-06
bigcom274             bigcom274 8.147958e-06
graph27                 graph27 6.838984e-06
membership_s21   membership_s21 4.437908e-06
graph2                   graph2 2.803226e-07
graph18                 graph18 0.000000e+00
orbit0                   orbit0 0.000000e+00
orbit3                   orbit3 0.000000e+00
orbit8                   orbit8 0.000000e+00
orbit10                 orbit10 0.000000e+00
orbit14                 orbit14 0.000000e+00
orbit29                 orbit29 0.000000e+00
orbit34                 orbit34 0.000000e+00
orbit43                 orbit43 0.000000e+00
orbit45                 orbit45 0.000000e+00
orbit49                 orbit49 0.000000e+00
orbit66                 orbit66 0.000000e+00
orbit72                 orbit72 0.000000e+00
ecc                         ecc 0.000000e+00
eccrad                   eccrad 0.000000e+00
first                     first 0.000000e+00
bigcom1                 bigcom1 0.000000e+00
bigcom2                 bigcom2 0.000000e+00
bigcom6                 bigcom6 0.000000e+00
bigcom8                 bigcom8 0.000000e+00
bigcom9                 bigcom9 0.000000e+00
bigcom11               bigcom11 0.000000e+00
bigcom13               bigcom13 0.000000e+00
bigcom15               bigcom15 0.000000e+00
bigcom16               bigcom16 0.000000e+00
bigcom21               bigcom21 0.000000e+00
bigcom22               bigcom22 0.000000e+00
bigcom24               bigcom24 0.000000e+00
bigcom26               bigcom26 0.000000e+00
bigcom28               bigcom28 0.000000e+00
bigcom30               bigcom30 0.000000e+00
bigcom31               bigcom31 0.000000e+00
bigcom32               bigcom32 0.000000e+00
bigcom33               bigcom33 0.000000e+00
bigcom34               bigcom34 0.000000e+00
bigcom36               bigcom36 0.000000e+00
bigcom37               bigcom37 0.000000e+00
bigcom38               bigcom38 0.000000e+00
bigcom39               bigcom39 0.000000e+00
bigcom43               bigcom43 0.000000e+00
bigcom44               bigcom44 0.000000e+00
bigcom46               bigcom46 0.000000e+00
bigcom47               bigcom47 0.000000e+00
bigcom49               bigcom49 0.000000e+00
bigcom50               bigcom50 0.000000e+00
bigcom51               bigcom51 0.000000e+00
bigcom52               bigcom52 0.000000e+00
bigcom54               bigcom54 0.000000e+00
bigcom56               bigcom56 0.000000e+00
bigcom62               bigcom62 0.000000e+00
bigcom66               bigcom66 0.000000e+00
bigcom68               bigcom68 0.000000e+00
bigcom69               bigcom69 0.000000e+00
bigcom71               bigcom71 0.000000e+00
bigcom72               bigcom72 0.000000e+00
bigcom73               bigcom73 0.000000e+00
bigcom74               bigcom74 0.000000e+00
bigcom75               bigcom75 0.000000e+00
bigcom76               bigcom76 0.000000e+00
bigcom77               bigcom77 0.000000e+00
bigcom79               bigcom79 0.000000e+00
bigcom80               bigcom80 0.000000e+00
bigcom82               bigcom82 0.000000e+00
bigcom83               bigcom83 0.000000e+00
bigcom84               bigcom84 0.000000e+00
bigcom85               bigcom85 0.000000e+00
bigcom87               bigcom87 0.000000e+00
bigcom89               bigcom89 0.000000e+00
bigcom91               bigcom91 0.000000e+00
bigcom93               bigcom93 0.000000e+00
bigcom96               bigcom96 0.000000e+00
bigcom97               bigcom97 0.000000e+00
bigcom98               bigcom98 0.000000e+00
bigcom99               bigcom99 0.000000e+00
bigcom101             bigcom101 0.000000e+00
bigcom104             bigcom104 0.000000e+00
bigcom106             bigcom106 0.000000e+00
bigcom109             bigcom109 0.000000e+00
bigcom113             bigcom113 0.000000e+00
bigcom116             bigcom116 0.000000e+00
bigcom120             bigcom120 0.000000e+00
bigcom123             bigcom123 0.000000e+00
bigcom126             bigcom126 0.000000e+00
bigcom127             bigcom127 0.000000e+00
bigcom137             bigcom137 0.000000e+00
bigcom139             bigcom139 0.000000e+00
bigcom140             bigcom140 0.000000e+00
bigcom143             bigcom143 0.000000e+00
bigcom145             bigcom145 0.000000e+00
bigcom146             bigcom146 0.000000e+00
bigcom147             bigcom147 0.000000e+00
bigcom149             bigcom149 0.000000e+00
bigcom153             bigcom153 0.000000e+00
bigcom154             bigcom154 0.000000e+00
bigcom156             bigcom156 0.000000e+00
bigcom157             bigcom157 0.000000e+00
bigcom158             bigcom158 0.000000e+00
bigcom160             bigcom160 0.000000e+00
bigcom161             bigcom161 0.000000e+00
bigcom162             bigcom162 0.000000e+00
bigcom164             bigcom164 0.000000e+00
bigcom166             bigcom166 0.000000e+00
bigcom167             bigcom167 0.000000e+00
bigcom171             bigcom171 0.000000e+00
bigcom173             bigcom173 0.000000e+00
bigcom175             bigcom175 0.000000e+00
bigcom176             bigcom176 0.000000e+00
bigcom177             bigcom177 0.000000e+00
bigcom178             bigcom178 0.000000e+00
bigcom180             bigcom180 0.000000e+00
bigcom181             bigcom181 0.000000e+00
bigcom184             bigcom184 0.000000e+00
bigcom186             bigcom186 0.000000e+00
bigcom187             bigcom187 0.000000e+00
bigcom189             bigcom189 0.000000e+00
bigcom194             bigcom194 0.000000e+00
bigcom195             bigcom195 0.000000e+00
bigcom196             bigcom196 0.000000e+00
bigcom204             bigcom204 0.000000e+00
bigcom205             bigcom205 0.000000e+00
bigcom212             bigcom212 0.000000e+00
bigcom214             bigcom214 0.000000e+00
bigcom222             bigcom222 0.000000e+00
bigcom223             bigcom223 0.000000e+00
bigcom226             bigcom226 0.000000e+00
bigcom227             bigcom227 0.000000e+00
bigcom229             bigcom229 0.000000e+00
bigcom233             bigcom233 0.000000e+00
bigcom236             bigcom236 0.000000e+00
bigcom237             bigcom237 0.000000e+00
bigcom246             bigcom246 0.000000e+00
bigcom248             bigcom248 0.000000e+00
bigcom249             bigcom249 0.000000e+00
bigcom250             bigcom250 0.000000e+00
bigcom254             bigcom254 0.000000e+00
bigcom266             bigcom266 0.000000e+00
bigcom269             bigcom269 0.000000e+00
bigcom272             bigcom272 0.000000e+00
bigcom281             bigcom281 0.000000e+00
bigcom291             bigcom291 0.000000e+00
bigcom292             bigcom292 0.000000e+00
bigcom295             bigcom295 0.000000e+00
bigcom299             bigcom299 0.000000e+00
bigcom301             bigcom301 0.000000e+00
bigcom306             bigcom306 0.000000e+00
bigcom309             bigcom309 0.000000e+00
bigcom314             bigcom314 0.000000e+00
bigcom321             bigcom321 0.000000e+00
bigcom341             bigcom341 0.000000e+00
bigcom350             bigcom350 0.000000e+00
bigcom353             bigcom353 0.000000e+00
bigcom359             bigcom359 0.000000e+00
bigcom363             bigcom363 0.000000e+00
bigcom365             bigcom365 0.000000e+00
bigcom385             bigcom385 0.000000e+00
bigcom386             bigcom386 0.000000e+00
bigcom408             bigcom408 0.000000e+00
bigcom412             bigcom412 0.000000e+00
bigcom480             bigcom480 0.000000e+00
membership_s1     membership_s1 0.000000e+00
membership_s3     membership_s3 0.000000e+00
membership_s4     membership_s4 0.000000e+00
membership_s5     membership_s5 0.000000e+00
membership_s7     membership_s7 0.000000e+00
membership_s8     membership_s8 0.000000e+00
membership_s9     membership_s9 0.000000e+00
membership_s11   membership_s11 0.000000e+00
membership_s12   membership_s12 0.000000e+00
membership_s14   membership_s14 0.000000e+00
membership_s15   membership_s15 0.000000e+00
membership_s16   membership_s16 0.000000e+00
membership_s17   membership_s17 0.000000e+00
membership_s18   membership_s18 0.000000e+00
membership_s20   membership_s20 0.000000e+00
membership_s22   membership_s22 0.000000e+00
membership_s24   membership_s24 0.000000e+00
membership_s25   membership_s25 0.000000e+00
membership_s26   membership_s26 0.000000e+00
membership_s27   membership_s27 0.000000e+00
membership_s28   membership_s28 0.000000e+00
membership_s32   membership_s32 0.000000e+00
membership_s33   membership_s33 0.000000e+00
membership_s36   membership_s36 0.000000e+00
membership_s37   membership_s37 0.000000e+00
pdi                         pdi 0.000000e+00
adhesion               adhesion 0.000000e+00
[1] "Dataset: med_CT Model RF, run: 8 of 10 2015-06-17 23:09:23"
     |      Out-of-bag   |
Tree |      MSE  %Var(y) |
   1 |  0.00137   106.35 |
   2 | 0.002769   214.93 |
   3 | 0.001816   140.94 |
   4 | 0.002349   182.33 |
   5 | 0.001955   151.74 |
   6 | 0.002135   165.72 |
   7 | 0.001939   150.53 |
   8 | 0.002031   157.61 |
   9 | 0.001866   144.84 |
  10 | 0.001751   135.91 |
  11 | 0.001646   127.73 |
  12 | 0.001674   129.96 |
  13 | 0.001648   127.92 |
  14 | 0.001599   124.09 |
  15 | 0.001591   123.50 |
  16 | 0.001588   123.27 |
  17 | 0.001555   120.71 |
  18 | 0.001551   120.40 |
  19 | 0.001554   120.61 |
  20 | 0.001533   119.02 |
  21 | 0.001514   117.49 |
  22 | 0.001527   118.50 |
  23 | 0.001513   117.41 |
  24 | 0.001499   116.34 |
  25 | 0.001518   117.81 |
  26 | 0.001506   116.90 |
  27 | 0.001495   116.02 |
  28 | 0.001497   116.21 |
  29 | 0.001494   115.99 |
  30 | 0.001496   116.08 |
  31 | 0.001481   114.93 |
  32 | 0.001481   114.98 |
  33 | 0.001479   114.82 |
  34 | 0.001464   113.65 |
  35 | 0.001457   113.07 |
  36 | 0.001454   112.89 |
  37 |  0.00146   113.32 |
  38 | 0.001452   112.71 |
  39 | 0.001456   113.04 |
  40 | 0.001449   112.48 |
  41 | 0.001444   112.07 |
  42 | 0.001445   112.13 |
  43 | 0.001438   111.62 |
  44 | 0.001436   111.46 |
  45 | 0.001441   111.81 |
  46 | 0.001436   111.46 |
  47 | 0.001432   111.15 |
  48 | 0.001428   110.81 |
  49 | 0.001426   110.66 |
  50 | 0.001426   110.64 |
  51 | 0.001426   110.66 |
  52 | 0.001429   110.91 |
  53 |  0.00143   111.01 |
  54 |  0.00143   110.96 |
  55 | 0.001434   111.33 |
  56 | 0.001428   110.82 |
  57 | 0.001426   110.68 |
  58 | 0.001422   110.34 |
  59 | 0.001419   110.13 |
  60 | 0.001416   109.92 |
  61 | 0.001413   109.65 |
  62 | 0.001415   109.86 |
  63 | 0.001414   109.74 |
  64 | 0.001414   109.72 |
  65 | 0.001412   109.63 |
  66 | 0.001409   109.38 |
  67 |  0.00141   109.46 |
  68 | 0.001411   109.50 |
  69 |  0.00141   109.43 |
  70 | 0.001413   109.65 |
  71 | 0.001423   110.44 |
  72 |  0.00142   110.25 |
  73 |  0.00142   110.24 |
  74 | 0.001419   110.12 |
  75 | 0.001424   110.53 |
  76 | 0.001426   110.72 |
  77 | 0.001427   110.73 |
  78 | 0.001425   110.60 |
  79 | 0.001421   110.30 |
  80 | 0.001421   110.33 |
  81 |  0.00142   110.19 |
  82 |  0.00142   110.19 |
  83 | 0.001419   110.16 |
  84 | 0.001419   110.12 |
  85 | 0.001418   110.03 |
  86 | 0.001417   109.96 |
  87 | 0.001418   110.05 |
  88 | 0.001416   109.89 |
  89 | 0.001417   110.00 |
  90 | 0.001415   109.81 |
  91 | 0.001415   109.82 |
  92 | 0.001413   109.67 |
  93 | 0.001411   109.48 |
  94 | 0.001412   109.63 |
  95 |  0.00141   109.44 |
  96 | 0.001412   109.56 |
  97 |  0.00141   109.45 |
  98 | 0.001408   109.28 |
  99 | 0.001406   109.14 |
 100 | 0.001405   109.07 |
[1] "Random Forest variable coefficients"
                      %IncMSE IncNodePurity
graph5           5.973716e-06  2.303571e-02
graph6           9.980758e-05  5.764726e-02
graph7           3.654749e-04  3.935400e-02
graph8           0.000000e+00  3.208561e-20
graph9           5.488157e-05  9.746835e-03
graph10          1.162401e-04  7.460000e-02
graph11          2.026319e-03  1.109605e-01
graph12          8.668091e-04  2.696876e-02
graph13          6.331360e-04  4.028126e-02
graph14          3.195555e-04  1.446340e-01
graph15          1.221164e-04  4.478090e-02
graph16          3.654361e-04  4.874134e-02
graph17          6.964060e-05  1.091590e-01
graph18          0.000000e+00  2.939984e-18
graph19          2.320585e-05  4.269697e-02
graph20          3.078745e-06  1.878419e-02
graph21          9.366360e-04  2.654707e-02
graph22          1.400233e-04  9.935897e-03
graph23          0.000000e+00  4.246617e-18
graph24          0.000000e+00  2.292139e-18
graph25          3.780417e-04  1.340464e-02
graph26          0.000000e+00  1.733334e-18
graph27          4.564669e-04  3.012473e-03
graph28          0.000000e+00  4.761003e-19
graph29          0.000000e+00  4.514347e-19
orbit0           4.593838e-04  9.181371e-02
orbit1           1.416028e-03  4.200749e-02
orbit2           2.350176e-05  9.655172e-03
orbit3           0.000000e+00  1.875000e-02
orbit4           1.162791e-05  9.285714e-03
orbit5           9.483202e-04  3.157000e-02
orbit6           1.376985e-03  4.829241e-02
orbit7           5.394834e-04  7.731029e-02
orbit8           1.401713e-05  2.081653e-02
orbit9           6.417045e-05  3.793878e-02
orbit10         -1.146132e-05  8.888889e-03
orbit11          6.989406e-06  1.074713e-02
orbit12          5.747126e-06  9.583333e-03
orbit13          3.699422e-04  9.921260e-03
orbit14          0.000000e+00  5.333597e-19
orbit15          4.700353e-04  1.986395e-02
orbit16          0.000000e+00  1.600000e-02
orbit17          5.875441e-06  8.333333e-03
orbit18          4.514618e-04  1.522777e-01
orbit19          1.279802e-03  8.003766e-02
orbit20          1.496996e-03  2.655919e-02
orbit21          5.941715e-06  2.493506e-02
orbit22          4.800668e-03  8.874744e-02
orbit23          1.840081e-04  8.475660e-02
orbit24          9.978131e-05  7.405810e-02
orbit25          2.333722e-05  1.809524e-02
orbit26          0.000000e+00  4.699339e-18
orbit27          4.084014e-05  1.903191e-02
orbit28          6.534968e-04  2.689305e-02
orbit29          0.000000e+00  6.138990e-18
orbit30          1.648177e-04  1.969246e-02
orbit31          5.216346e-05  2.997775e-02
orbit32          6.100366e-04  3.418933e-02
orbit33          4.062681e-05  1.831986e-02
orbit34         -1.189986e-05  4.810615e-02
orbit35          4.593403e-05  2.148090e-02
orbit36          6.548064e-04  1.784078e-01
orbit37          1.779055e-04  1.064956e-02
orbit38          4.130584e-05  1.850000e-02
orbit39          7.839860e-04  6.936678e-02
orbit40          1.133690e-05  3.514901e-02
orbit41         -1.753054e-38  3.359807e-18
orbit42          5.944896e-05  3.038889e-02
orbit43          8.850034e-04  3.417934e-02
orbit44          1.302378e-04  9.928058e-03
orbit45          5.432243e-04  3.462387e-03
orbit46         -5.854801e-06  3.350649e-02
orbit47          2.390637e-04  3.185242e-02
orbit48          0.000000e+00  3.213609e-18
orbit49          7.814396e-05  8.119689e-02
orbit50          9.763569e-05  6.136548e-02
orbit51          2.130037e-04  1.935499e-02
orbit52          5.316007e-04  3.993353e-02
orbit53          0.000000e+00  3.032107e-18
orbit54          2.039609e-04  3.028749e-02
orbit55          0.000000e+00  1.021825e-03
orbit56          3.683873e-04  4.955837e-02
orbit57          2.099125e-04  2.493007e-02
orbit58          0.000000e+00  9.488124e-19
orbit59         -5.834306e-06  2.409091e-02
orbit60          1.919279e-39  3.599687e-18
orbit61          2.821869e-04  1.972028e-02
orbit62          4.042088e-04  5.229577e-02
orbit63          1.259867e-04  3.637451e-02
orbit64          7.009425e-04  1.465967e-02
orbit65          0.000000e+00  3.403514e-18
orbit66          1.616628e-04  9.938272e-03
orbit67          1.753361e-04  9.912281e-03
orbit68          0.000000e+00  2.100000e-02
orbit69          2.975488e-03  8.240882e-02
orbit70          1.540284e-04  9.939759e-03
orbit71          0.000000e+00  1.846938e-18
orbit72          0.000000e+00  1.355253e-22
AP               2.275689e-05  1.720598e-02
bet              1.446064e-04  7.312305e-02
ecc              2.468380e-04  4.266080e-02
eccrad           8.178468e-04  4.310518e-02
close            0.000000e+00  8.750000e-03
constraint       4.498648e-04  6.339978e-02
coreness         9.783333e-05  8.513247e-03
knn              1.161799e-03  4.754869e-02
hubscore         4.092893e-05  5.447222e-02
pagerank         3.331654e-05  6.954985e-02
trans            3.447872e-05  2.704344e-03
evcent           1.163467e-05  3.585253e-02
first            2.349829e-04  2.533214e-02
upto_second      5.766913e-04  3.380144e-02
upto_third       6.449668e-04  1.988981e-02
upto_fourth      7.927750e-04  5.869599e-02
upto_fifth       1.533965e-03  1.099113e-01
upto_sixth       0.000000e+00  1.366637e-18
second           9.304422e-05  3.950794e-02
third            3.609506e-04  6.025211e-02
fourth           4.385689e-04  4.098041e-02
fifth            9.676078e-04  5.848812e-02
sixth            1.334199e-03  5.363037e-02
ratio1           3.770304e-04  9.422015e-02
ratio2           1.236482e-03  6.836118e-02
ratio3           4.885801e-04  5.455159e-02
ratio4           9.499803e-05  1.132160e-01
ratio5          -2.574706e-05  7.481327e-02
ratio6           1.008034e-03  7.991862e-05
selfinter        0.000000e+00  0.000000e+00
walktrap_vertex  4.465378e-05  1.038778e-01
bigcom1         -3.608545e-07  2.314815e-03
bigcom2          0.000000e+00  0.000000e+00
bigcom3          5.324690e-05  3.435198e-02
bigcom4          0.000000e+00  4.510281e-19
bigcom6          0.000000e+00  0.000000e+00
bigcom8          0.000000e+00  1.355253e-22
bigcom9          0.000000e+00  0.000000e+00
bigcom11         0.000000e+00  0.000000e+00
bigcom13         0.000000e+00  0.000000e+00
bigcom15         0.000000e+00  0.000000e+00
bigcom16         0.000000e+00  0.000000e+00
bigcom21         0.000000e+00  1.084202e-21
bigcom22         0.000000e+00  3.388132e-23
bigcom24         0.000000e+00  0.000000e+00
bigcom26         0.000000e+00  0.000000e+00
bigcom28         0.000000e+00  1.355253e-22
bigcom30         0.000000e+00  0.000000e+00
bigcom31         0.000000e+00  0.000000e+00
bigcom32         0.000000e+00  0.000000e+00
bigcom33         0.000000e+00  0.000000e+00
bigcom34         0.000000e+00  0.000000e+00
bigcom36         0.000000e+00  0.000000e+00
bigcom37         0.000000e+00  4.336809e-21
bigcom38         0.000000e+00  0.000000e+00
bigcom39         0.000000e+00  1.355253e-22
bigcom40         0.000000e+00  0.000000e+00
bigcom43         0.000000e+00  0.000000e+00
bigcom44         0.000000e+00  0.000000e+00
bigcom46         0.000000e+00  0.000000e+00
bigcom47         0.000000e+00  0.000000e+00
bigcom49         0.000000e+00  0.000000e+00
bigcom50         0.000000e+00  0.000000e+00
bigcom51         0.000000e+00  0.000000e+00
bigcom52         0.000000e+00  0.000000e+00
bigcom54         0.000000e+00  0.000000e+00
bigcom56         0.000000e+00  0.000000e+00
bigcom62         0.000000e+00  0.000000e+00
bigcom66         0.000000e+00  0.000000e+00
bigcom68         0.000000e+00  0.000000e+00
bigcom69         0.000000e+00  0.000000e+00
bigcom71         0.000000e+00  0.000000e+00
bigcom72         0.000000e+00  0.000000e+00
bigcom73         0.000000e+00  0.000000e+00
bigcom74         0.000000e+00  0.000000e+00
bigcom75         0.000000e+00  0.000000e+00
bigcom76         0.000000e+00  0.000000e+00
bigcom77         0.000000e+00  0.000000e+00
bigcom79         0.000000e+00  1.084202e-21
bigcom80         0.000000e+00  0.000000e+00
bigcom82         0.000000e+00  0.000000e+00
bigcom83         0.000000e+00  0.000000e+00
bigcom84         0.000000e+00  0.000000e+00
bigcom85         0.000000e+00  0.000000e+00
bigcom87         0.000000e+00  0.000000e+00
bigcom89         0.000000e+00  0.000000e+00
bigcom91         0.000000e+00  0.000000e+00
bigcom92         0.000000e+00  0.000000e+00
bigcom93         0.000000e+00  0.000000e+00
bigcom96         0.000000e+00  0.000000e+00
bigcom97         0.000000e+00  0.000000e+00
bigcom98         0.000000e+00  0.000000e+00
bigcom99         0.000000e+00  0.000000e+00
bigcom101        0.000000e+00  0.000000e+00
bigcom104        0.000000e+00  0.000000e+00
bigcom106        0.000000e+00  0.000000e+00
bigcom109        0.000000e+00  0.000000e+00
bigcom113        0.000000e+00  0.000000e+00
bigcom116        0.000000e+00  0.000000e+00
bigcom120        0.000000e+00  0.000000e+00
bigcom123        0.000000e+00  0.000000e+00
bigcom126        0.000000e+00  1.355253e-22
bigcom127        0.000000e+00  0.000000e+00
bigcom137        0.000000e+00  0.000000e+00
bigcom139        0.000000e+00  0.000000e+00
bigcom140        0.000000e+00  0.000000e+00
bigcom143        0.000000e+00  0.000000e+00
bigcom145        0.000000e+00  0.000000e+00
bigcom146        0.000000e+00  0.000000e+00
bigcom147        0.000000e+00  0.000000e+00
bigcom149        0.000000e+00  0.000000e+00
bigcom153        0.000000e+00  0.000000e+00
bigcom154        0.000000e+00  0.000000e+00
bigcom156        0.000000e+00  0.000000e+00
bigcom157        0.000000e+00  0.000000e+00
bigcom158        0.000000e+00  0.000000e+00
bigcom160        0.000000e+00  0.000000e+00
bigcom161        0.000000e+00  0.000000e+00
bigcom162        0.000000e+00  0.000000e+00
bigcom164        0.000000e+00  0.000000e+00
bigcom166        0.000000e+00  0.000000e+00
bigcom167        0.000000e+00  0.000000e+00
bigcom171        0.000000e+00  0.000000e+00
bigcom173        0.000000e+00  0.000000e+00
bigcom175        0.000000e+00  0.000000e+00
bigcom176        0.000000e+00  0.000000e+00
bigcom177        0.000000e+00  1.084202e-21
bigcom178        0.000000e+00  0.000000e+00
bigcom180        0.000000e+00  0.000000e+00
bigcom181        4.486691e-06  1.495424e-01
bigcom184        0.000000e+00  0.000000e+00
bigcom186        0.000000e+00  0.000000e+00
bigcom187        0.000000e+00  0.000000e+00
bigcom189        0.000000e+00  0.000000e+00
bigcom194        0.000000e+00  0.000000e+00
bigcom195        0.000000e+00  0.000000e+00
bigcom196        0.000000e+00  0.000000e+00
bigcom204        0.000000e+00  0.000000e+00
bigcom205        0.000000e+00  0.000000e+00
bigcom212        0.000000e+00  0.000000e+00
bigcom214        0.000000e+00  0.000000e+00
bigcom222        0.000000e+00  0.000000e+00
bigcom223        0.000000e+00  1.084202e-21
bigcom226        0.000000e+00  0.000000e+00
bigcom227        0.000000e+00  0.000000e+00
bigcom229        0.000000e+00  0.000000e+00
bigcom233        0.000000e+00  0.000000e+00
bigcom236        0.000000e+00  0.000000e+00
bigcom237        0.000000e+00  0.000000e+00
bigcom246        0.000000e+00  0.000000e+00
bigcom248        0.000000e+00  0.000000e+00
bigcom249        0.000000e+00  0.000000e+00
bigcom250        0.000000e+00  0.000000e+00
bigcom254        0.000000e+00  0.000000e+00
bigcom266        0.000000e+00  0.000000e+00
bigcom269        0.000000e+00  0.000000e+00
bigcom272        0.000000e+00  0.000000e+00
bigcom274        0.000000e+00  0.000000e+00
bigcom281        0.000000e+00  0.000000e+00
bigcom291        0.000000e+00  0.000000e+00
bigcom292        0.000000e+00  0.000000e+00
bigcom295        0.000000e+00  0.000000e+00
bigcom299        0.000000e+00  0.000000e+00
bigcom301        0.000000e+00  0.000000e+00
bigcom306        0.000000e+00  0.000000e+00
bigcom309        0.000000e+00  0.000000e+00
bigcom314        0.000000e+00  0.000000e+00
bigcom321        0.000000e+00  0.000000e+00
bigcom341        0.000000e+00  0.000000e+00
bigcom350        0.000000e+00  0.000000e+00
bigcom353        0.000000e+00  0.000000e+00
bigcom359        0.000000e+00  0.000000e+00
bigcom363        0.000000e+00  0.000000e+00
bigcom365        0.000000e+00  0.000000e+00
bigcom385        0.000000e+00  0.000000e+00
bigcom386        0.000000e+00  0.000000e+00
bigcom408        0.000000e+00  0.000000e+00
bigcom412        0.000000e+00  0.000000e+00
bigcom480        0.000000e+00  0.000000e+00
spin_vertex      1.275837e-04  8.888539e-02
membership_s1    1.019315e-04  1.185120e-04
membership_s3    0.000000e+00  0.000000e+00
membership_s4    0.000000e+00  1.355253e-22
membership_s5    0.000000e+00  1.355253e-22
membership_s6    1.407197e-04  9.092436e-03
membership_s7    0.000000e+00  1.355253e-22
membership_s8    0.000000e+00  1.355253e-22
membership_s9    0.000000e+00  0.000000e+00
membership_s11   0.000000e+00  0.000000e+00
membership_s12   0.000000e+00  1.084202e-21
membership_s14   0.000000e+00  0.000000e+00
membership_s15   0.000000e+00  7.589415e-21
membership_s16   0.000000e+00  0.000000e+00
membership_s17   0.000000e+00  0.000000e+00
membership_s18   0.000000e+00  1.084202e-21
membership_s20   0.000000e+00  0.000000e+00
membership_s21   0.000000e+00  0.000000e+00
membership_s22   0.000000e+00  0.000000e+00
membership_s24   0.000000e+00  0.000000e+00
membership_s25   0.000000e+00  0.000000e+00
membership_s26   0.000000e+00  0.000000e+00
membership_s27   0.000000e+00  0.000000e+00
membership_s28   0.000000e+00  1.084202e-21
membership_s30   0.000000e+00  2.317460e-02
membership_s31  -1.179598e-05  1.088736e-02
membership_s32   0.000000e+00  1.355253e-22
membership_s33   0.000000e+00  0.000000e+00
membership_s36   0.000000e+00  2.032879e-22
membership_s37   0.000000e+00  0.000000e+00
V1               6.102071e-06  6.786477e-02
V2               1.175779e-05  5.038768e-02
pdi              2.571851e-05  1.007559e-02
adhesion         1.353378e-04  6.430602e-02
cohesion         2.966683e-04  6.382852e-02
inner            4.325775e-06  3.238796e-02
outer            5.712098e-06  1.820467e-02
ioratio          1.747611e-05  4.304762e-02
comsize          3.377402e-05  2.185108e-02
[1] "Dataset: med_CT Model GLM, run: 8 of 10 2015-06-17 23:09:56"
[1] "glmnet variable coefficients"
                     [,1]          [,2]
(Intercept)     -6.651787  4.400820e+03
graph0           0.000000  6.605608e-02
graph1           0.000000  0.000000e+00
graph2           0.000000  2.895760e-02
graph3           0.000000  0.000000e+00
graph4           0.000000  0.000000e+00
graph5           0.000000  0.000000e+00
graph6           0.000000 -2.335730e-08
graph7           0.000000  0.000000e+00
graph8           0.000000 -5.367328e-02
graph9           0.000000  0.000000e+00
graph10          0.000000  0.000000e+00
graph11          0.000000  0.000000e+00
graph12          0.000000 -7.387720e-09
graph13          0.000000  0.000000e+00
graph14          0.000000 -1.173003e-08
graph15          0.000000  0.000000e+00
graph16          0.000000 -3.780635e-07
graph17          0.000000  1.042295e-06
graph18          0.000000 -1.595042e-05
graph19          0.000000  0.000000e+00
graph20          0.000000 -5.930495e-05
graph21          0.000000  0.000000e+00
graph22          0.000000  1.574447e-05
graph23          0.000000  0.000000e+00
graph24          0.000000 -5.460428e-05
graph25          0.000000  0.000000e+00
graph26          0.000000 -1.738438e-05
graph27          0.000000  0.000000e+00
graph28          0.000000  0.000000e+00
graph29          0.000000  0.000000e+00
orbit0           0.000000  6.719585e-02
orbit1           0.000000  0.000000e+00
orbit2           0.000000  0.000000e+00
orbit3           0.000000  2.941140e-02
orbit4           0.000000  0.000000e+00
orbit5           0.000000  0.000000e+00
orbit6           0.000000  0.000000e+00
orbit7           0.000000  0.000000e+00
orbit8           0.000000  0.000000e+00
orbit9           0.000000  0.000000e+00
orbit10          0.000000 -5.357378e-06
orbit11          0.000000  0.000000e+00
orbit12          0.000000  0.000000e+00
orbit13          0.000000  0.000000e+00
orbit14          0.000000 -5.353667e-02
orbit15          0.000000  0.000000e+00
orbit16          0.000000  0.000000e+00
orbit17          0.000000  3.119248e-07
orbit18          0.000000  9.080130e-08
orbit19          0.000000  0.000000e+00
orbit20          0.000000 -2.990714e-08
orbit21          0.000000 -4.135122e-06
orbit22          0.000000  0.000000e+00
orbit23          0.000000 -2.874013e-04
orbit24          0.000000  0.000000e+00
orbit25          0.000000 -2.463620e-06
orbit26          0.000000 -1.032442e-05
orbit27          0.000000  4.465507e-06
orbit28          0.000000  0.000000e+00
orbit29          0.000000  0.000000e+00
orbit30          0.000000  0.000000e+00
orbit31          0.000000  0.000000e+00
orbit32          0.000000 -1.369001e-09
orbit33          0.000000  0.000000e+00
orbit34          0.000000  0.000000e+00
orbit35          0.000000 -3.032497e-06
orbit36          0.000000  3.001315e-06
orbit37          0.000000 -2.824541e-06
orbit38          0.000000 -3.167357e-05
orbit39          0.000000 -2.298750e-05
orbit40          0.000000  1.623850e-05
orbit41          0.000000 -9.156424e-05
orbit42          0.000000 -6.791464e-04
orbit43          0.000000 -1.627145e-05
orbit44          0.000000 -3.616226e-03
orbit45          0.000000  3.325298e-05
orbit46          0.000000 -3.056681e-05
orbit47          0.000000  0.000000e+00
orbit48          0.000000 -5.581525e-05
orbit49          0.000000 -6.508278e-05
orbit50          0.000000 -2.996726e-06
orbit51          0.000000  0.000000e+00
orbit52          0.000000 -2.854509e-04
orbit53          0.000000  0.000000e+00
orbit54          0.000000  1.871417e-05
orbit55          0.000000  0.000000e+00
orbit56          0.000000  7.993559e-05
orbit57          0.000000 -3.649317e-05
orbit58          0.000000 -5.727856e-08
orbit59          0.000000 -7.099037e-05
orbit60          0.000000 -7.924486e-05
orbit61          0.000000 -6.946995e-03
orbit62          0.000000  0.000000e+00
orbit63          0.000000  0.000000e+00
orbit64          0.000000  0.000000e+00
orbit65          0.000000 -3.678587e-04
orbit66          0.000000  0.000000e+00
orbit67          0.000000 -5.982956e-03
orbit68          0.000000  0.000000e+00
orbit69          0.000000  1.798002e-01
orbit70          0.000000  0.000000e+00
orbit71          0.000000 -9.739948e-03
orbit72          0.000000  0.000000e+00
AP               0.000000  1.482899e+00
bet              0.000000  5.594838e-05
ecc              0.000000 -2.462008e+00
eccrad           0.000000 -1.453378e+01
close            0.000000  0.000000e+00
constraint       0.000000 -1.702099e+01
coreness         0.000000  1.062813e-01
knn              0.000000 -3.369922e-03
hubscore         0.000000  0.000000e+00
pagerank         0.000000  0.000000e+00
trans            0.000000  9.211507e+00
evcent           0.000000  0.000000e+00
first            0.000000  6.500070e-02
upto_second      0.000000  0.000000e+00
upto_third       0.000000  4.543549e-05
upto_fourth      0.000000  0.000000e+00
upto_fifth       0.000000  1.276838e-03
upto_sixth       0.000000 -3.297562e-01
second           0.000000  0.000000e+00
third            0.000000  6.104543e-04
fourth           0.000000 -3.430386e-04
fifth            0.000000  0.000000e+00
sixth            0.000000 -8.814714e-03
ratio1           0.000000 -3.533159e-03
ratio2           0.000000  8.525329e-02
ratio3           0.000000  0.000000e+00
ratio4           0.000000  0.000000e+00
ratio5           0.000000 -1.349442e+02
ratio6           0.000000  1.082402e-01
selfinter        0.000000  1.464544e+00
walktrap_vertex  0.000000  9.127306e-01
bigcom1          0.000000  1.330372e+00
bigcom2          0.000000  0.000000e+00
bigcom3          0.000000  7.196547e-01
bigcom4          0.000000 -8.779521e-02
bigcom6          0.000000  0.000000e+00
bigcom8          0.000000  0.000000e+00
bigcom9          0.000000  0.000000e+00
bigcom11         0.000000 -1.639350e+00
bigcom13         0.000000  0.000000e+00
bigcom15         0.000000  0.000000e+00
bigcom16         0.000000  0.000000e+00
bigcom21         0.000000  0.000000e+00
bigcom22         0.000000  0.000000e+00
bigcom24         0.000000 -2.573792e-03
bigcom26         0.000000 -9.616321e-01
bigcom28         0.000000 -2.059355e-02
bigcom30         0.000000  0.000000e+00
bigcom31         0.000000  0.000000e+00
bigcom32         0.000000  0.000000e+00
bigcom33         0.000000 -1.844833e+00
bigcom34         0.000000  0.000000e+00
bigcom36         0.000000 -2.409351e-03
bigcom37         0.000000  0.000000e+00
bigcom38         0.000000  0.000000e+00
bigcom39         0.000000 -3.502398e-01
bigcom40         0.000000  3.423591e-01
bigcom43         0.000000  0.000000e+00
bigcom44         0.000000  0.000000e+00
bigcom46         0.000000  0.000000e+00
bigcom47         0.000000  0.000000e+00
bigcom49         0.000000  0.000000e+00
bigcom50         0.000000 -4.951108e-02
bigcom51         0.000000  0.000000e+00
bigcom52         0.000000  0.000000e+00
bigcom54         0.000000  0.000000e+00
bigcom56         0.000000 -4.075871e-01
bigcom62         0.000000  0.000000e+00
bigcom66         0.000000  0.000000e+00
bigcom68         0.000000  0.000000e+00
bigcom69         0.000000  0.000000e+00
bigcom71         0.000000  0.000000e+00
bigcom72         0.000000  0.000000e+00
bigcom73         0.000000 -3.074813e-01
bigcom74         0.000000 -9.598652e-03
bigcom75         0.000000  0.000000e+00
bigcom76         0.000000  0.000000e+00
bigcom77         0.000000 -2.643429e-01
bigcom79         0.000000  0.000000e+00
bigcom80         0.000000  0.000000e+00
bigcom82         0.000000  0.000000e+00
bigcom83         0.000000  0.000000e+00
bigcom84         0.000000  0.000000e+00
bigcom85         0.000000  0.000000e+00
bigcom87         0.000000 -5.932197e-02
bigcom89         0.000000 -1.809222e-02
bigcom91         0.000000  0.000000e+00
bigcom92         0.000000 -2.192686e+00
bigcom93         0.000000  0.000000e+00
bigcom96         0.000000 -9.658624e-01
bigcom97         0.000000 -1.038166e-01
bigcom98         0.000000  0.000000e+00
bigcom99         0.000000  0.000000e+00
bigcom101        0.000000 -1.943759e+00
bigcom104        0.000000  0.000000e+00
bigcom106        0.000000  0.000000e+00
bigcom109        0.000000  0.000000e+00
bigcom113        0.000000  0.000000e+00
bigcom116        0.000000  0.000000e+00
bigcom120        0.000000  0.000000e+00
bigcom123        0.000000  0.000000e+00
bigcom126        0.000000  0.000000e+00
bigcom127        0.000000  0.000000e+00
bigcom137        0.000000 -1.093657e+00
bigcom139        0.000000  0.000000e+00
bigcom140        0.000000 -7.590492e-01
bigcom143        0.000000  0.000000e+00
bigcom145        0.000000  0.000000e+00
bigcom146        0.000000 -6.469883e-01
bigcom147        0.000000 -1.076167e-05
bigcom149        0.000000  0.000000e+00
bigcom153        0.000000  0.000000e+00
bigcom154        0.000000  0.000000e+00
bigcom156        0.000000  0.000000e+00
bigcom157        0.000000 -5.234742e+00
bigcom158        0.000000  0.000000e+00
bigcom160        0.000000  0.000000e+00
bigcom161        0.000000  0.000000e+00
bigcom162        0.000000 -9.334806e-01
bigcom164        0.000000  0.000000e+00
bigcom166        0.000000  0.000000e+00
bigcom167        0.000000  0.000000e+00
bigcom171        0.000000 -2.259663e+00
bigcom173        0.000000 -6.469533e-01
bigcom175        0.000000  0.000000e+00
bigcom176        0.000000  0.000000e+00
bigcom177        0.000000  0.000000e+00
bigcom178        0.000000 -4.747723e-01
bigcom180        0.000000  0.000000e+00
bigcom181        0.000000  8.903843e+00
bigcom184        0.000000  0.000000e+00
bigcom186        0.000000  0.000000e+00
bigcom187        0.000000  0.000000e+00
bigcom189        0.000000  0.000000e+00
bigcom194        0.000000  0.000000e+00
bigcom195        0.000000  0.000000e+00
bigcom196        0.000000  0.000000e+00
bigcom204        0.000000  0.000000e+00
bigcom205        0.000000  0.000000e+00
bigcom212        0.000000  0.000000e+00
bigcom214        0.000000  0.000000e+00
bigcom222        0.000000  0.000000e+00
bigcom223        0.000000  0.000000e+00
bigcom226        0.000000  0.000000e+00
bigcom227        0.000000  0.000000e+00
bigcom229        0.000000  0.000000e+00
bigcom233        0.000000  0.000000e+00
bigcom236        0.000000 -1.762377e-01
bigcom237        0.000000  0.000000e+00
bigcom246        0.000000  0.000000e+00
bigcom248        0.000000  0.000000e+00
bigcom249        0.000000 -3.637876e-01
bigcom250        0.000000  0.000000e+00
bigcom254        0.000000  0.000000e+00
bigcom266        0.000000 -1.954115e+00
bigcom269        0.000000  0.000000e+00
bigcom272        0.000000  0.000000e+00
bigcom274        0.000000 -2.037382e+00
bigcom281        0.000000  0.000000e+00
bigcom291        0.000000  0.000000e+00
bigcom292        0.000000 -1.450375e+00
bigcom295        0.000000  0.000000e+00
bigcom299        0.000000  0.000000e+00
bigcom301        0.000000  0.000000e+00
bigcom306        0.000000  0.000000e+00
bigcom309        0.000000 -1.123224e+00
bigcom314        0.000000  0.000000e+00
bigcom321        0.000000  0.000000e+00
bigcom341        0.000000  0.000000e+00
bigcom350        0.000000  0.000000e+00
bigcom353        0.000000  0.000000e+00
bigcom359        0.000000 -3.004038e-01
bigcom363        0.000000  0.000000e+00
bigcom365        0.000000  0.000000e+00
bigcom385        0.000000 -1.444235e-02
bigcom386        0.000000  0.000000e+00
bigcom408        0.000000  0.000000e+00
bigcom412        0.000000  0.000000e+00
bigcom480        0.000000  0.000000e+00
spin_vertex      0.000000 -5.296264e+00
membership_s1    0.000000  9.828506e-02
membership_s3    0.000000 -1.542732e+00
membership_s4    0.000000  2.061159e+00
membership_s5    0.000000  0.000000e+00
membership_s6    0.000000  1.915057e+00
membership_s7    0.000000 -3.110849e-01
membership_s8    0.000000  0.000000e+00
membership_s9    0.000000  0.000000e+00
membership_s11   0.000000  0.000000e+00
membership_s12   0.000000  0.000000e+00
membership_s14   0.000000  0.000000e+00
membership_s15   0.000000 -8.374407e-01
membership_s16   0.000000  0.000000e+00
membership_s17   0.000000 -3.845048e+00
membership_s18   0.000000 -1.208226e-03
membership_s20   0.000000  0.000000e+00
membership_s21   0.000000  0.000000e+00
membership_s22   0.000000  0.000000e+00
membership_s24   0.000000 -5.715188e-01
membership_s25   0.000000 -1.111475e+00
membership_s26   0.000000  0.000000e+00
membership_s27   0.000000 -3.792626e-01
membership_s28   0.000000  0.000000e+00
membership_s30   0.000000  2.928691e+00
membership_s31   0.000000  0.000000e+00
membership_s32   0.000000 -2.320687e+00
membership_s33   0.000000  0.000000e+00
membership_s36   0.000000  0.000000e+00
membership_s37   0.000000 -1.145471e-01
V1               0.000000  0.000000e+00
V2               0.000000  0.000000e+00
pdi              0.000000 -1.062110e+04
adhesion         0.000000 -3.467561e-04
cohesion         0.000000  6.716187e-04
inner            0.000000  0.000000e+00
outer            0.000000  0.000000e+00
ioratio          0.000000  0.000000e+00
comsize          0.000000  1.015408e-04
[1] "Dataset: med_CT Model GBM, run: 9 of 10 2015-06-17 23:10:34"
Iter   TrainDeviance   ValidDeviance   StepSize   Improve
     1        0.0135            -nan     0.0100   -0.0000
     2        0.0125            -nan     0.0100   -0.0000
     3        0.0114            -nan     0.0100   -0.0000
     4        0.0101            -nan     0.0100   -0.0000
     5        0.0099            -nan     0.0100   -0.0000
     6        0.0097            -nan     0.0100   -0.0000
     7        0.0094            -nan     0.0100   -0.0000
     8        0.0093            -nan     0.0100   -0.0000
     9        0.0089            -nan     0.0100   -0.0000
    10        0.0088            -nan     0.0100   -0.0000
    20        0.0069            -nan     0.0100   -0.0000
    40        0.0052            -nan     0.0100    0.0000
    60        0.0041            -nan     0.0100   -0.0000
    80        0.0035            -nan     0.0100   -0.0000
    98        0.0031            -nan     0.0100   -0.0000

[1] "GBM variable coefficients"
                            var      rel.inf
ratio5                   ratio5 9.516190e+00
ratio4                   ratio4 6.411385e+00
orbit25                 orbit25 5.197007e+00
orbit52                 orbit52 4.841046e+00
bet                         bet 4.750817e+00
orbit6                   orbit6 4.171293e+00
hubscore               hubscore 3.833685e+00
ratio2                   ratio2 3.684936e+00
upto_third           upto_third 3.446307e+00
orbit63                 orbit63 3.442444e+00
outer                     outer 3.178621e+00
graph25                 graph25 3.147155e+00
graph6                   graph6 3.019284e+00
pagerank               pagerank 2.393559e+00
close                     close 2.393360e+00
graph15                 graph15 1.980282e+00
fifth                     fifth 1.758408e+00
ratio3                   ratio3 1.718635e+00
orbit32                 orbit32 1.552306e+00
orbit22                 orbit22 1.541242e+00
upto_fourth         upto_fourth 1.420401e+00
ratio1                   ratio1 1.330554e+00
orbit10                 orbit10 1.250148e+00
orbit44                 orbit44 1.237250e+00
membership_s30   membership_s30 1.195434e+00
orbit69                 orbit69 1.105529e+00
orbit31                 orbit31 1.102700e+00
orbit62                 orbit62 1.028370e+00
orbit50                 orbit50 9.845505e-01
knn                         knn 9.446341e-01
graph5                   graph5 8.836852e-01
graph17                 graph17 8.417022e-01
orbit61                 orbit61 8.208346e-01
graph11                 graph11 7.688776e-01
constraint           constraint 7.499878e-01
adhesion               adhesion 7.322339e-01
walktrap_vertex walktrap_vertex 6.871044e-01
orbit65                 orbit65 6.703538e-01
graph26                 graph26 6.568441e-01
orbit23                 orbit23 5.982890e-01
bigcom40               bigcom40 5.742229e-01
orbit20                 orbit20 5.739460e-01
membership_s31   membership_s31 5.489267e-01
graph0                   graph0 4.999921e-01
orbit7                   orbit7 4.988558e-01
orbit19                 orbit19 4.978772e-01
orbit11                 orbit11 4.555094e-01
orbit64                 orbit64 4.525158e-01
graph8                   graph8 4.493458e-01
orbit54                 orbit54 4.377107e-01
fourth                   fourth 4.228062e-01
orbit13                 orbit13 4.199421e-01
graph14                 graph14 4.184498e-01
ioratio                 ioratio 3.781753e-01
V1                           V1 2.942439e-01
comsize                 comsize 2.583360e-01
orbit2                   orbit2 2.525684e-01
sixth                     sixth 2.482413e-01
orbit30                 orbit30 2.457485e-01
orbit26                 orbit26 2.363646e-01
orbit48                 orbit48 2.356587e-01
orbit59                 orbit59 2.297956e-01
orbit18                 orbit18 1.727840e-01
graph1                   graph1 5.712190e-02
graph4                   graph4 2.667311e-02
orbit35                 orbit35 1.595842e-02
orbit1                   orbit1 1.398464e-02
orbit39                 orbit39 1.254453e-02
graph21                 graph21 1.213869e-02
orbit5                   orbit5 7.715560e-03
graph16                 graph16 7.236453e-03
graph12                 graph12 6.597506e-03
evcent                   evcent 6.185155e-03
orbit28                 orbit28 6.178995e-03
orbit9                   orbit9 4.947640e-03
orbit45                 orbit45 4.639848e-03
graph23                 graph23 3.120109e-03
orbit4                   orbit4 2.974131e-03
orbit56                 orbit56 2.638769e-03
orbit51                 orbit51 2.046715e-03
graph3                   graph3 1.896089e-03
ratio6                   ratio6 1.222742e-03
orbit21                 orbit21 1.111353e-03
orbit33                 orbit33 1.069065e-03
orbit60                 orbit60 9.486373e-04
orbit46                 orbit46 8.193967e-04
graph20                 graph20 7.787405e-04
orbit42                 orbit42 7.739002e-04
upto_second         upto_second 6.999565e-04
trans                     trans 6.591107e-04
orbit16                 orbit16 6.388411e-04
orbit47                 orbit47 6.144429e-04
graph28                 graph28 6.040260e-04
orbit27                 orbit27 4.883599e-04
orbit67                 orbit67 4.416196e-04
graph2                   graph2 3.995662e-04
orbit53                 orbit53 3.765056e-04
orbit12                 orbit12 3.663592e-04
orbit17                 orbit17 3.586104e-04
graph9                   graph9 3.001433e-04
graph13                 graph13 2.731848e-04
orbit55                 orbit55 2.718445e-04
graph19                 graph19 2.518351e-04
second                   second 2.471605e-04
orbit36                 orbit36 2.447771e-04
orbit41                 orbit41 2.390226e-04
orbit15                 orbit15 2.047977e-04
coreness               coreness 2.018779e-04
inner                     inner 2.010722e-04
graph7                   graph7 1.845027e-04
upto_fifth           upto_fifth 1.626520e-04
orbit40                 orbit40 1.385499e-04
graph24                 graph24 1.328498e-04
orbit57                 orbit57 1.282438e-04
orbit71                 orbit71 1.005675e-04
graph10                 graph10 7.156547e-05
orbit70                 orbit70 7.093736e-05
cohesion               cohesion 5.355716e-05
graph22                 graph22 4.956287e-05
orbit58                 orbit58 3.030142e-05
V2                           V2 9.034317e-06
graph18                 graph18 0.000000e+00
graph27                 graph27 0.000000e+00
graph29                 graph29 0.000000e+00
orbit0                   orbit0 0.000000e+00
orbit3                   orbit3 0.000000e+00
orbit8                   orbit8 0.000000e+00
orbit14                 orbit14 0.000000e+00
orbit24                 orbit24 0.000000e+00
orbit29                 orbit29 0.000000e+00
orbit34                 orbit34 0.000000e+00
orbit37                 orbit37 0.000000e+00
orbit38                 orbit38 0.000000e+00
orbit43                 orbit43 0.000000e+00
orbit49                 orbit49 0.000000e+00
orbit66                 orbit66 0.000000e+00
orbit68                 orbit68 0.000000e+00
orbit72                 orbit72 0.000000e+00
AP                           AP 0.000000e+00
ecc                         ecc 0.000000e+00
eccrad                   eccrad 0.000000e+00
first                     first 0.000000e+00
upto_sixth           upto_sixth 0.000000e+00
third                     third 0.000000e+00
selfinter             selfinter 0.000000e+00
bigcom1                 bigcom1 0.000000e+00
bigcom2                 bigcom2 0.000000e+00
bigcom3                 bigcom3 0.000000e+00
bigcom4                 bigcom4 0.000000e+00
bigcom6                 bigcom6 0.000000e+00
bigcom8                 bigcom8 0.000000e+00
bigcom9                 bigcom9 0.000000e+00
bigcom11               bigcom11 0.000000e+00
bigcom13               bigcom13 0.000000e+00
bigcom15               bigcom15 0.000000e+00
bigcom16               bigcom16 0.000000e+00
bigcom21               bigcom21 0.000000e+00
bigcom22               bigcom22 0.000000e+00
bigcom24               bigcom24 0.000000e+00
bigcom26               bigcom26 0.000000e+00
bigcom28               bigcom28 0.000000e+00
bigcom30               bigcom30 0.000000e+00
bigcom31               bigcom31 0.000000e+00
bigcom32               bigcom32 0.000000e+00
bigcom33               bigcom33 0.000000e+00
bigcom34               bigcom34 0.000000e+00
bigcom36               bigcom36 0.000000e+00
bigcom37               bigcom37 0.000000e+00
bigcom38               bigcom38 0.000000e+00
bigcom39               bigcom39 0.000000e+00
bigcom43               bigcom43 0.000000e+00
bigcom44               bigcom44 0.000000e+00
bigcom46               bigcom46 0.000000e+00
bigcom47               bigcom47 0.000000e+00
bigcom49               bigcom49 0.000000e+00
bigcom50               bigcom50 0.000000e+00
bigcom51               bigcom51 0.000000e+00
bigcom52               bigcom52 0.000000e+00
bigcom54               bigcom54 0.000000e+00
bigcom56               bigcom56 0.000000e+00
bigcom62               bigcom62 0.000000e+00
bigcom66               bigcom66 0.000000e+00
bigcom68               bigcom68 0.000000e+00
bigcom69               bigcom69 0.000000e+00
bigcom71               bigcom71 0.000000e+00
bigcom72               bigcom72 0.000000e+00
bigcom73               bigcom73 0.000000e+00
bigcom74               bigcom74 0.000000e+00
bigcom75               bigcom75 0.000000e+00
bigcom76               bigcom76 0.000000e+00
bigcom77               bigcom77 0.000000e+00
bigcom79               bigcom79 0.000000e+00
bigcom80               bigcom80 0.000000e+00
bigcom82               bigcom82 0.000000e+00
bigcom83               bigcom83 0.000000e+00
bigcom84               bigcom84 0.000000e+00
bigcom85               bigcom85 0.000000e+00
bigcom87               bigcom87 0.000000e+00
bigcom89               bigcom89 0.000000e+00
bigcom91               bigcom91 0.000000e+00
bigcom92               bigcom92 0.000000e+00
bigcom93               bigcom93 0.000000e+00
bigcom96               bigcom96 0.000000e+00
bigcom97               bigcom97 0.000000e+00
bigcom98               bigcom98 0.000000e+00
bigcom99               bigcom99 0.000000e+00
bigcom101             bigcom101 0.000000e+00
bigcom104             bigcom104 0.000000e+00
bigcom106             bigcom106 0.000000e+00
bigcom109             bigcom109 0.000000e+00
bigcom113             bigcom113 0.000000e+00
bigcom116             bigcom116 0.000000e+00
bigcom120             bigcom120 0.000000e+00
bigcom123             bigcom123 0.000000e+00
bigcom126             bigcom126 0.000000e+00
bigcom127             bigcom127 0.000000e+00
bigcom137             bigcom137 0.000000e+00
bigcom139             bigcom139 0.000000e+00
bigcom140             bigcom140 0.000000e+00
bigcom143             bigcom143 0.000000e+00
bigcom145             bigcom145 0.000000e+00
bigcom146             bigcom146 0.000000e+00
bigcom147             bigcom147 0.000000e+00
bigcom149             bigcom149 0.000000e+00
bigcom153             bigcom153 0.000000e+00
bigcom154             bigcom154 0.000000e+00
bigcom156             bigcom156 0.000000e+00
bigcom157             bigcom157 0.000000e+00
bigcom158             bigcom158 0.000000e+00
bigcom160             bigcom160 0.000000e+00
bigcom161             bigcom161 0.000000e+00
bigcom162             bigcom162 0.000000e+00
bigcom164             bigcom164 0.000000e+00
bigcom166             bigcom166 0.000000e+00
bigcom167             bigcom167 0.000000e+00
bigcom171             bigcom171 0.000000e+00
bigcom173             bigcom173 0.000000e+00
bigcom175             bigcom175 0.000000e+00
bigcom176             bigcom176 0.000000e+00
bigcom177             bigcom177 0.000000e+00
bigcom178             bigcom178 0.000000e+00
bigcom180             bigcom180 0.000000e+00
bigcom181             bigcom181 0.000000e+00
bigcom184             bigcom184 0.000000e+00
bigcom186             bigcom186 0.000000e+00
bigcom187             bigcom187 0.000000e+00
bigcom189             bigcom189 0.000000e+00
bigcom194             bigcom194 0.000000e+00
bigcom195             bigcom195 0.000000e+00
bigcom196             bigcom196 0.000000e+00
bigcom204             bigcom204 0.000000e+00
bigcom205             bigcom205 0.000000e+00
bigcom212             bigcom212 0.000000e+00
bigcom214             bigcom214 0.000000e+00
bigcom222             bigcom222 0.000000e+00
bigcom223             bigcom223 0.000000e+00
bigcom226             bigcom226 0.000000e+00
bigcom227             bigcom227 0.000000e+00
bigcom229             bigcom229 0.000000e+00
bigcom233             bigcom233 0.000000e+00
bigcom236             bigcom236 0.000000e+00
bigcom237             bigcom237 0.000000e+00
bigcom246             bigcom246 0.000000e+00
bigcom248             bigcom248 0.000000e+00
bigcom249             bigcom249 0.000000e+00
bigcom250             bigcom250 0.000000e+00
bigcom254             bigcom254 0.000000e+00
bigcom266             bigcom266 0.000000e+00
bigcom269             bigcom269 0.000000e+00
bigcom272             bigcom272 0.000000e+00
bigcom274             bigcom274 0.000000e+00
bigcom281             bigcom281 0.000000e+00
bigcom291             bigcom291 0.000000e+00
bigcom292             bigcom292 0.000000e+00
bigcom295             bigcom295 0.000000e+00
bigcom299             bigcom299 0.000000e+00
bigcom301             bigcom301 0.000000e+00
bigcom306             bigcom306 0.000000e+00
bigcom309             bigcom309 0.000000e+00
bigcom314             bigcom314 0.000000e+00
bigcom321             bigcom321 0.000000e+00
bigcom341             bigcom341 0.000000e+00
bigcom350             bigcom350 0.000000e+00
bigcom353             bigcom353 0.000000e+00
bigcom359             bigcom359 0.000000e+00
bigcom363             bigcom363 0.000000e+00
bigcom365             bigcom365 0.000000e+00
bigcom385             bigcom385 0.000000e+00
bigcom386             bigcom386 0.000000e+00
bigcom408             bigcom408 0.000000e+00
bigcom412             bigcom412 0.000000e+00
bigcom480             bigcom480 0.000000e+00
spin_vertex         spin_vertex 0.000000e+00
membership_s1     membership_s1 0.000000e+00
membership_s3     membership_s3 0.000000e+00
membership_s4     membership_s4 0.000000e+00
membership_s5     membership_s5 0.000000e+00
membership_s6     membership_s6 0.000000e+00
membership_s7     membership_s7 0.000000e+00
membership_s8     membership_s8 0.000000e+00
membership_s9     membership_s9 0.000000e+00
membership_s11   membership_s11 0.000000e+00
membership_s12   membership_s12 0.000000e+00
membership_s14   membership_s14 0.000000e+00
membership_s15   membership_s15 0.000000e+00
membership_s16   membership_s16 0.000000e+00
membership_s17   membership_s17 0.000000e+00
membership_s18   membership_s18 0.000000e+00
membership_s20   membership_s20 0.000000e+00
membership_s21   membership_s21 0.000000e+00
membership_s22   membership_s22 0.000000e+00
membership_s24   membership_s24 0.000000e+00
membership_s25   membership_s25 0.000000e+00
membership_s26   membership_s26 0.000000e+00
membership_s27   membership_s27 0.000000e+00
membership_s28   membership_s28 0.000000e+00
membership_s32   membership_s32 0.000000e+00
membership_s33   membership_s33 0.000000e+00
membership_s36   membership_s36 0.000000e+00
membership_s37   membership_s37 0.000000e+00
pdi                         pdi 0.000000e+00
[1] "Dataset: med_CT Model RF, run: 9 of 10 2015-06-17 23:11:11"
     |      Out-of-bag   |
Tree |      MSE  %Var(y) |
   1 | 0.001228   141.62 |
   2 | 0.002358   271.85 |
   3 | 0.002209   254.71 |
   4 | 0.001635   188.56 |
   5 | 0.001585   182.77 |
   6 | 0.001719   198.24 |
   7 | 0.001809   208.59 |
   8 | 0.001796   207.12 |
   9 | 0.001623   187.13 |
  10 | 0.001623   187.16 |
  11 |  0.00159   183.35 |
  12 | 0.001588   183.13 |
  13 | 0.001574   181.53 |
  14 | 0.001418   163.50 |
  15 | 0.001372   158.20 |
  16 | 0.001313   151.44 |
  17 | 0.001258   145.10 |
  18 | 0.001274   146.92 |
  19 | 0.001266   145.95 |
  20 | 0.001236   142.51 |
  21 |  0.00122   140.63 |
  22 | 0.001203   138.75 |
  23 | 0.001196   137.88 |
  24 | 0.001188   136.98 |
  25 | 0.001138   131.20 |
  26 | 0.001128   130.10 |
  27 | 0.001138   131.26 |
  28 |  0.00113   130.28 |
  29 | 0.001126   129.88 |
  30 | 0.001126   129.80 |
  31 | 0.001103   127.21 |
  32 | 0.001091   125.75 |
  33 | 0.001089   125.54 |
  34 | 0.001107   127.58 |
  35 | 0.001093   126.00 |
  36 | 0.001092   125.94 |
  37 | 0.001072   123.63 |
  38 | 0.001069   123.30 |
  39 |  0.00106   122.28 |
  40 | 0.001056   121.73 |
  41 | 0.001046   120.64 |
  42 | 0.001035   119.35 |
  43 | 0.001031   118.86 |
  44 |  0.00102   117.58 |
  45 |  0.00101   116.41 |
  46 | 0.001011   116.56 |
  47 | 0.001013   116.79 |
  48 | 0.001006   115.94 |
  49 | 0.001001   115.41 |
  50 | 0.0009997   115.27 |
  51 | 0.001005   115.83 |
  52 |    0.001   115.31 |
  53 | 0.0009999   115.29 |
  54 | 0.0009967   114.91 |
  55 | 0.0009926   114.44 |
  56 | 0.0009881   113.93 |
  57 | 0.0009886   113.98 |
  58 | 0.0009854   113.61 |
  59 | 0.0009819   113.21 |
  60 | 0.0009789   112.87 |
  61 | 0.0009762   112.56 |
  62 | 0.0009765   112.59 |
  63 | 0.0009745   112.36 |
  64 | 0.000972   112.08 |
  65 | 0.0009694   111.78 |
  66 | 0.0009682   111.63 |
  67 | 0.0009655   111.33 |
  68 | 0.0009619   110.91 |
  69 | 0.0009602   110.71 |
  70 | 0.0009581   110.47 |
  71 | 0.000957   110.34 |
  72 | 0.0009586   110.52 |
  73 | 0.0009598   110.66 |
  74 | 0.0009578   110.43 |
  75 | 0.0009641   111.16 |
  76 | 0.0009622   110.94 |
  77 | 0.0009603   110.72 |
  78 | 0.0009582   110.48 |
  79 | 0.0009566   110.29 |
  80 | 0.0009543   110.03 |
  81 | 0.0009549   110.10 |
  82 | 0.0009537   109.96 |
  83 | 0.0009561   110.24 |
  84 | 0.000958   110.45 |
  85 | 0.0009583   110.49 |
  86 | 0.0009582   110.48 |
  87 | 0.0009576   110.41 |
  88 | 0.0009561   110.24 |
  89 | 0.0009552   110.13 |
  90 | 0.0009541   110.01 |
  91 | 0.0009532   109.90 |
  92 | 0.0009514   109.69 |
  93 | 0.0009533   109.92 |
  94 | 0.0009541   110.01 |
  95 | 0.0009558   110.21 |
  96 | 0.0009564   110.27 |
  97 | 0.0009584   110.51 |
  98 | 0.0009577   110.43 |
  99 | 0.0009571   110.36 |
 100 | 0.0009558   110.20 |
[1] "Random Forest variable coefficients"
                      %IncMSE IncNodePurity
graph5           5.854803e-05  1.028571e-02
graph6           7.087598e-05  6.280256e-02
graph7           1.961950e-04  9.939759e-03
graph8           0.000000e+00  6.826137e-18
graph9           0.000000e+00  7.240336e-18
graph10          1.750292e-05  1.777778e-02
graph11          4.167782e-03  3.329813e-02
graph12          1.232773e-03  2.979984e-02
graph13          2.337814e-05  1.500000e-02
graph14          4.168059e-05  3.675827e-02
graph15          0.000000e+00  9.090909e-03
graph16          1.763668e-05  4.873418e-03
graph17          1.344220e-04  6.230796e-02
graph18          0.000000e+00  1.471839e-17
graph19          1.196172e-05  1.636364e-02
graph20          0.000000e+00  8.750000e-03
graph21          3.855172e-05  2.041771e-02
graph22          5.851375e-05  6.599379e-04
graph23         -3.573132e-05  1.708333e-02
graph24          0.000000e+00  7.115077e-21
graph25          1.204094e-05  9.166667e-03
graph26          2.100350e-04  5.768581e-02
graph27          0.000000e+00  6.674366e-18
graph28          0.000000e+00  1.016440e-22
graph29          0.000000e+00  2.032879e-21
orbit0           1.809409e-05  1.333333e-02
orbit1          -5.945303e-06  8.750000e-03
orbit2           1.189768e-05  2.000000e-02
orbit3           5.854801e-06  8.750000e-03
orbit4           1.179729e-04  1.506860e-02
orbit5           0.000000e+00  3.320369e-21
orbit6           1.988198e-03  2.949941e-02
orbit7           1.182792e-05  2.555556e-02
orbit8          -5.813953e-06  1.612319e-03
orbit9           6.248928e-04  3.773772e-02
orbit10          0.000000e+00  1.369618e-17
orbit11          5.827506e-06  1.692308e-02
orbit12         -5.980861e-06  1.714286e-02
orbit13          2.972028e-04  9.927007e-03
orbit14          0.000000e+00  0.000000e+00
orbit15          6.460267e-04  2.879297e-02
orbit16          5.854801e-06  8.750000e-03
orbit17          0.000000e+00  8.444859e-18
orbit18         -1.020578e-08  3.182692e-02
orbit19          1.541025e-03  1.998214e-02
orbit20          5.978469e-04  9.577319e-05
orbit21          2.398082e-05  2.195365e-02
orbit22          2.978487e-03  3.665165e-02
orbit23          1.652012e-04  9.399414e-03
orbit24          6.455732e-04  1.979657e-02
orbit25          0.000000e+00  1.619310e-17
orbit26          0.000000e+00  2.608861e-21
orbit27          3.612282e-05  9.600000e-03
orbit28          0.000000e+00  1.584006e-17
orbit29          0.000000e+00  8.016879e-18
orbit30          0.000000e+00  1.590816e-17
orbit31          2.199772e-04  7.845829e-02
orbit32          0.000000e+00  1.538300e-17
orbit33          0.000000e+00  6.572976e-21
orbit34          0.000000e+00  6.559254e-18
orbit35          3.972758e-05  9.166667e-03
orbit36          0.000000e+00  2.330743e-17
orbit37          0.000000e+00  2.276533e-17
orbit38          0.000000e+00  7.096510e-18
orbit39          1.480892e-03  1.657801e-02
orbit40          0.000000e+00  2.574980e-21
orbit41          0.000000e+00  7.497529e-18
orbit42          2.205003e-04  6.795035e-02
orbit43          4.033215e-04  9.967846e-03
orbit44          1.636470e-04  1.017011e-02
orbit45          4.153354e-05  1.847368e-02
orbit46          2.959659e-05  1.002395e-02
orbit47         -1.171646e-05  8.888889e-03
orbit48         -1.773050e-05  8.888889e-03
orbit49          0.000000e+00  7.581555e-18
orbit50          1.018965e-05  9.144654e-03
orbit51          5.917160e-05  7.156863e-04
orbit52          5.885795e-04  2.319840e-02
orbit53          0.000000e+00  6.694203e-18
orbit54          9.030704e-05  3.604743e-04
orbit55          5.927682e-06  8.333333e-03
orbit56          1.960405e-04  1.086583e-04
orbit57          1.773050e-05  8.750000e-03
orbit58          0.000000e+00  0.000000e+00
orbit59          0.000000e+00  1.545635e-17
orbit60          0.000000e+00  6.776264e-21
orbit61          1.009229e-04  4.642564e-02
orbit62          1.797900e-05  2.592308e-02
orbit63          0.000000e+00  2.170293e-03
orbit64          3.913603e-04  7.366781e-02
orbit65          0.000000e+00  2.168404e-21
orbit66          0.000000e+00  1.829591e-21
orbit67          0.000000e+00  5.285486e-21
orbit68          0.000000e+00  4.651846e-18
orbit69          1.548740e-03  7.539848e-02
orbit70          5.917160e-06  9.166667e-03
orbit71          4.855069e-04  2.968730e-02
orbit72          0.000000e+00  1.016440e-22
AP               0.000000e+00  2.589744e-02
bet              3.798479e-04  1.379319e-01
ecc              1.775148e-05  8.333333e-03
eccrad           2.332702e-05  1.714286e-02
close            1.356147e-03  5.064232e-02
constraint       0.000000e+00  7.090250e-18
coreness         0.000000e+00  4.133521e-21
knn              1.023783e-03  4.975930e-02
hubscore         0.000000e+00  1.665284e-17
pagerank         2.409526e-05  1.943466e-02
trans            7.220423e-05  1.544451e-02
evcent           5.402231e-04  7.354246e-02
first            2.190645e-04  9.929078e-03
upto_second      0.000000e+00  8.470329e-21
upto_third       5.620863e-04  6.033048e-02
upto_fourth      5.024805e-04  3.734732e-02
upto_fifth       2.738947e-04  1.342837e-02
upto_sixth       1.769912e-05  1.600000e-02
second           1.173690e-03  1.590560e-02
third            7.173345e-04  3.959923e-02
fourth           1.061543e-03  7.744697e-02
fifth            2.589972e-04  2.744975e-02
sixth            6.909598e-04  7.841751e-02
ratio1           2.134439e-04  8.109772e-02
ratio2          -3.546727e-05  6.724729e-02
ratio3           1.673768e-03  1.478982e-01
ratio4           3.664808e-05  2.794386e-01
ratio5          -9.590796e-05  1.386179e-01
ratio6           5.931198e-06  8.571429e-03
selfinter        0.000000e+00  2.168404e-21
walktrap_vertex  0.000000e+00  2.044768e-05
bigcom1          0.000000e+00  0.000000e+00
bigcom2          0.000000e+00  0.000000e+00
bigcom3          0.000000e+00  0.000000e+00
bigcom4          0.000000e+00  0.000000e+00
bigcom6          0.000000e+00  0.000000e+00
bigcom8          0.000000e+00  0.000000e+00
bigcom9          0.000000e+00  0.000000e+00
bigcom11         0.000000e+00  0.000000e+00
bigcom13         0.000000e+00  0.000000e+00
bigcom15         0.000000e+00  0.000000e+00
bigcom16         0.000000e+00  0.000000e+00
bigcom21         0.000000e+00  0.000000e+00
bigcom22         0.000000e+00  0.000000e+00
bigcom24         0.000000e+00  0.000000e+00
bigcom26         0.000000e+00  0.000000e+00
bigcom28         0.000000e+00  0.000000e+00
bigcom30         0.000000e+00  0.000000e+00
bigcom31         0.000000e+00  0.000000e+00
bigcom32         0.000000e+00  0.000000e+00
bigcom33         0.000000e+00  0.000000e+00
bigcom34         0.000000e+00  0.000000e+00
bigcom36         0.000000e+00  0.000000e+00
bigcom37         0.000000e+00  0.000000e+00
bigcom38         0.000000e+00  0.000000e+00
bigcom39         0.000000e+00  0.000000e+00
bigcom40         0.000000e+00  0.000000e+00
bigcom43         0.000000e+00  0.000000e+00
bigcom44         0.000000e+00  0.000000e+00
bigcom46         0.000000e+00  0.000000e+00
bigcom47         0.000000e+00  0.000000e+00
bigcom49         0.000000e+00  0.000000e+00
bigcom50         0.000000e+00  0.000000e+00
bigcom51         0.000000e+00  0.000000e+00
bigcom52         0.000000e+00  0.000000e+00
bigcom54         0.000000e+00  0.000000e+00
bigcom56         0.000000e+00  0.000000e+00
bigcom62         0.000000e+00  0.000000e+00
bigcom66         0.000000e+00  0.000000e+00
bigcom68         0.000000e+00  0.000000e+00
bigcom69         0.000000e+00  0.000000e+00
bigcom71         0.000000e+00  0.000000e+00
bigcom72         0.000000e+00  0.000000e+00
bigcom73         0.000000e+00  0.000000e+00
bigcom74         0.000000e+00  0.000000e+00
bigcom75         0.000000e+00  0.000000e+00
bigcom76         0.000000e+00  0.000000e+00
bigcom77         0.000000e+00  0.000000e+00
bigcom79         0.000000e+00  0.000000e+00
bigcom80         0.000000e+00  0.000000e+00
bigcom82         0.000000e+00  0.000000e+00
bigcom83         0.000000e+00  0.000000e+00
bigcom84         0.000000e+00  0.000000e+00
bigcom85         0.000000e+00  0.000000e+00
bigcom87         0.000000e+00  0.000000e+00
bigcom89         0.000000e+00  0.000000e+00
bigcom91         0.000000e+00  0.000000e+00
bigcom92         0.000000e+00  0.000000e+00
bigcom93         0.000000e+00  0.000000e+00
bigcom96         0.000000e+00  0.000000e+00
bigcom97         0.000000e+00  0.000000e+00
bigcom98         0.000000e+00  0.000000e+00
bigcom99         0.000000e+00  0.000000e+00
bigcom101        0.000000e+00  0.000000e+00
bigcom104        0.000000e+00  0.000000e+00
bigcom106        0.000000e+00  0.000000e+00
bigcom109        0.000000e+00  0.000000e+00
bigcom113        0.000000e+00  0.000000e+00
bigcom116        0.000000e+00  1.016440e-22
bigcom120        0.000000e+00  0.000000e+00
bigcom123        0.000000e+00  0.000000e+00
bigcom126        0.000000e+00  0.000000e+00
bigcom127        0.000000e+00  0.000000e+00
bigcom137        0.000000e+00  0.000000e+00
bigcom139        0.000000e+00  0.000000e+00
bigcom140        0.000000e+00  0.000000e+00
bigcom143        0.000000e+00  1.694066e-23
bigcom145        0.000000e+00  0.000000e+00
bigcom146        0.000000e+00  8.470329e-24
bigcom147        0.000000e+00  0.000000e+00
bigcom149        0.000000e+00  0.000000e+00
bigcom153        0.000000e+00  0.000000e+00
bigcom154        0.000000e+00  0.000000e+00
bigcom156        0.000000e+00  0.000000e+00
bigcom157        0.000000e+00  0.000000e+00
bigcom158        0.000000e+00  0.000000e+00
bigcom160        0.000000e+00  0.000000e+00
bigcom161        0.000000e+00  0.000000e+00
bigcom162        0.000000e+00  0.000000e+00
bigcom164        0.000000e+00  0.000000e+00
bigcom166        0.000000e+00  0.000000e+00
bigcom167        0.000000e+00  0.000000e+00
bigcom171        0.000000e+00  0.000000e+00
bigcom173        0.000000e+00  0.000000e+00
bigcom175        0.000000e+00  0.000000e+00
bigcom176        0.000000e+00  0.000000e+00
bigcom177        0.000000e+00  0.000000e+00
bigcom178        0.000000e+00  0.000000e+00
bigcom180        0.000000e+00  0.000000e+00
bigcom181        7.228692e-05  2.376784e-01
bigcom184        0.000000e+00  0.000000e+00
bigcom186        0.000000e+00  0.000000e+00
bigcom187        0.000000e+00  0.000000e+00
bigcom189        0.000000e+00  0.000000e+00
bigcom194        0.000000e+00  0.000000e+00
bigcom195        0.000000e+00  0.000000e+00
bigcom196        0.000000e+00  0.000000e+00
bigcom204        0.000000e+00  0.000000e+00
bigcom205        0.000000e+00  0.000000e+00
bigcom212        0.000000e+00  0.000000e+00
bigcom214        0.000000e+00  0.000000e+00
bigcom222        0.000000e+00  0.000000e+00
bigcom223        0.000000e+00  0.000000e+00
bigcom226        0.000000e+00  0.000000e+00
bigcom227        0.000000e+00  0.000000e+00
bigcom229        0.000000e+00  0.000000e+00
bigcom233        0.000000e+00  0.000000e+00
bigcom236        0.000000e+00  0.000000e+00
bigcom237        0.000000e+00  0.000000e+00
bigcom246        0.000000e+00  0.000000e+00
bigcom248        0.000000e+00  0.000000e+00
bigcom249        0.000000e+00  0.000000e+00
bigcom250        0.000000e+00  0.000000e+00
bigcom254        0.000000e+00  0.000000e+00
bigcom266        0.000000e+00  0.000000e+00
bigcom269        0.000000e+00  0.000000e+00
bigcom272        0.000000e+00  0.000000e+00
bigcom274        0.000000e+00  0.000000e+00
bigcom281        0.000000e+00  0.000000e+00
bigcom291        0.000000e+00  0.000000e+00
bigcom292        0.000000e+00  0.000000e+00
bigcom295        0.000000e+00  0.000000e+00
bigcom299        0.000000e+00  0.000000e+00
bigcom301        0.000000e+00  0.000000e+00
bigcom306        0.000000e+00  0.000000e+00
bigcom309        0.000000e+00  0.000000e+00
bigcom314        0.000000e+00  0.000000e+00
bigcom321        0.000000e+00  0.000000e+00
bigcom341        0.000000e+00  0.000000e+00
bigcom350        0.000000e+00  0.000000e+00
bigcom353        0.000000e+00  0.000000e+00
bigcom359        0.000000e+00  0.000000e+00
bigcom363        0.000000e+00  0.000000e+00
bigcom365        0.000000e+00  0.000000e+00
bigcom385        0.000000e+00  0.000000e+00
bigcom386        0.000000e+00  0.000000e+00
bigcom408        0.000000e+00  0.000000e+00
bigcom412        0.000000e+00  0.000000e+00
bigcom480        0.000000e+00  0.000000e+00
spin_vertex      7.174112e-05  1.162735e-01
membership_s1    0.000000e+00  0.000000e+00
membership_s3    0.000000e+00  0.000000e+00
membership_s4    0.000000e+00  0.000000e+00
membership_s5    0.000000e+00  0.000000e+00
membership_s6    0.000000e+00  0.000000e+00
membership_s7    0.000000e+00  0.000000e+00
membership_s8    0.000000e+00  0.000000e+00
membership_s9    0.000000e+00  0.000000e+00
membership_s11   0.000000e+00  0.000000e+00
membership_s12   0.000000e+00  0.000000e+00
membership_s14   0.000000e+00  0.000000e+00
membership_s15   0.000000e+00  0.000000e+00
membership_s16   0.000000e+00  0.000000e+00
membership_s17   0.000000e+00  0.000000e+00
membership_s18   0.000000e+00  0.000000e+00
membership_s20   0.000000e+00  0.000000e+00
membership_s21   0.000000e+00  0.000000e+00
membership_s22   0.000000e+00  0.000000e+00
membership_s24   0.000000e+00  0.000000e+00
membership_s25   0.000000e+00  0.000000e+00
membership_s26   0.000000e+00  0.000000e+00
membership_s27   0.000000e+00  0.000000e+00
membership_s28   0.000000e+00  0.000000e+00
membership_s30  -5.977358e-06  3.223214e-02
membership_s31   0.000000e+00  1.053982e-03
membership_s32   0.000000e+00  0.000000e+00
membership_s33   0.000000e+00  0.000000e+00
membership_s36   0.000000e+00  0.000000e+00
membership_s37   0.000000e+00  0.000000e+00
V1               0.000000e+00  1.216339e-20
V2               0.000000e+00  3.807692e-02
pdi              0.000000e+00  0.000000e+00
adhesion         5.770427e-04  2.388898e-02
cohesion         5.507703e-04  1.029055e-02
inner            1.184803e-05  9.419913e-03
outer            2.429892e-05  3.023359e-02
ioratio          4.708942e-05  1.048162e-02
comsize         -5.422104e-05  7.101406e-02
[1] "Dataset: med_CT Model GLM, run: 9 of 10 2015-06-17 23:11:30"
[1] "glmnet variable coefficients"
                     [,1]          [,2]
(Intercept)     -7.048386  3.369240e+03
graph0           0.000000  1.628280e-02
graph1           0.000000  0.000000e+00
graph2           0.000000  3.013811e-02
graph3           0.000000  0.000000e+00
graph4           0.000000  0.000000e+00
graph5           0.000000  0.000000e+00
graph6           0.000000  0.000000e+00
graph7           0.000000  0.000000e+00
graph8           0.000000 -2.927808e-02
graph9           0.000000  0.000000e+00
graph10          0.000000  0.000000e+00
graph11          0.000000  0.000000e+00
graph12          0.000000 -3.633865e-07
graph13          0.000000  0.000000e+00
graph14          0.000000  0.000000e+00
graph15          0.000000  0.000000e+00
graph16          0.000000 -8.074218e-07
graph17          0.000000  1.464583e-07
graph18          0.000000  0.000000e+00
graph19          0.000000 -7.017263e-06
graph20          0.000000  0.000000e+00
graph21          0.000000 -3.472595e-05
graph22          0.000000  1.155636e-06
graph23          0.000000 -7.566987e-05
graph24          0.000000 -6.501281e-06
graph25          0.000000  0.000000e+00
graph26          0.000000  0.000000e+00
graph27          0.000000  0.000000e+00
graph28          0.000000  0.000000e+00
graph29          0.000000  0.000000e+00
orbit0           0.000000  1.727927e-02
orbit1           0.000000  0.000000e+00
orbit2           0.000000  0.000000e+00
orbit3           0.000000  3.033039e-02
orbit4           0.000000  0.000000e+00
orbit5           0.000000  0.000000e+00
orbit6           0.000000  0.000000e+00
orbit7           0.000000  0.000000e+00
orbit8           0.000000  0.000000e+00
orbit9           0.000000 -3.049671e-05
orbit10          0.000000  0.000000e+00
orbit11          0.000000  0.000000e+00
orbit12          0.000000  0.000000e+00
orbit13          0.000000  0.000000e+00
orbit14          0.000000 -2.923367e-02
orbit15          0.000000  0.000000e+00
orbit16          0.000000  0.000000e+00
orbit17          0.000000  5.491530e-07
orbit18          0.000000 -1.889375e-07
orbit19          0.000000  0.000000e+00
orbit20          0.000000  0.000000e+00
orbit21          0.000000 -1.890541e-06
orbit22          0.000000  0.000000e+00
orbit23          0.000000  0.000000e+00
orbit24          0.000000  0.000000e+00
orbit25          0.000000 -1.554861e-06
orbit26          0.000000 -2.259634e-08
orbit27          0.000000 -8.491876e-07
orbit28          0.000000 -8.495386e-07
orbit29          0.000000  0.000000e+00
orbit30          0.000000  0.000000e+00
orbit31          0.000000  0.000000e+00
orbit32          0.000000  0.000000e+00
orbit33          0.000000  0.000000e+00
orbit34          0.000000  0.000000e+00
orbit35          0.000000 -9.388747e-10
orbit36          0.000000 -2.370696e-06
orbit37          0.000000 -1.052514e-06
orbit38          0.000000  0.000000e+00
orbit39          0.000000 -1.240195e-05
orbit40          0.000000  1.169046e-05
orbit41          0.000000 -5.378057e-05
orbit42          0.000000 -8.811249e-04
orbit43          0.000000  0.000000e+00
orbit44          0.000000 -1.031821e-02
orbit45          0.000000  0.000000e+00
orbit46          0.000000 -1.391231e-05
orbit47          0.000000  0.000000e+00
orbit48          0.000000 -5.546953e-05
orbit49          0.000000  0.000000e+00
orbit50          0.000000  0.000000e+00
orbit51          0.000000 -6.019484e-05
orbit52          0.000000 -1.378445e-04
orbit53          0.000000  0.000000e+00
orbit54          0.000000  2.171198e-06
orbit55          0.000000  0.000000e+00
orbit56          0.000000 -2.124399e-04
orbit57          0.000000 -1.389438e-05
orbit58          0.000000  0.000000e+00
orbit59          0.000000 -7.161511e-06
orbit60          0.000000  0.000000e+00
orbit61          0.000000 -1.857259e-03
orbit62          0.000000  0.000000e+00
orbit63          0.000000  0.000000e+00
orbit64          0.000000  6.718093e-05
orbit65          0.000000  0.000000e+00
orbit66          0.000000  0.000000e+00
orbit67          0.000000 -3.224340e-03
orbit68          0.000000  0.000000e+00
orbit69          0.000000  1.339167e-01
orbit70          0.000000  0.000000e+00
orbit71          0.000000 -7.038555e-03
orbit72          0.000000  0.000000e+00
AP               0.000000 -1.414886e+00
bet              0.000000  8.690311e-05
ecc              0.000000 -1.129135e+00
eccrad           0.000000 -6.683989e+00
close            0.000000  5.115556e-02
constraint       0.000000 -1.747969e+01
coreness         0.000000  0.000000e+00
knn              0.000000 -3.521673e-04
hubscore         0.000000  0.000000e+00
pagerank         0.000000  0.000000e+00
trans            0.000000  4.958011e+00
[truncated: 121,442 more chars]
