# Supplementary material for: Distinctive Behaviors of Druggable Proteins in Cellular Networks
Source: PLoS Comput Biol. 2015 Dec 23;11(12):e1004597. doi: 10.1371/journal.pcbi.1004597 (PMC4689399; doi:10.1371/journal.pcbi.1004597)
Supplement: S1 File — (ZIP) [file pcbi.1004597.s004.zip › S1_File/direct.atc.20150613.random.ppi.optimised_Target_results_med_targets.txt]

[[1]]
[1] "med_targets"

[1] "Dataset: med_targets Model GBM, run: 1 of 10 2015-06-17 22:56:34"
Iter   TrainDeviance   ValidDeviance   StepSize   Improve
     1        0.0830            -nan     0.0100   -0.0001
     2        0.0790            -nan     0.0100   -0.0001
     3        0.0773            -nan     0.0100    0.0001
     4        0.0757            -nan     0.0100   -0.0000
     5        0.0747            -nan     0.0100   -0.0001
     6        0.0730            -nan     0.0100   -0.0000
     7        0.0713            -nan     0.0100   -0.0000
     8        0.0701            -nan     0.0100   -0.0000
     9        0.0687            -nan     0.0100   -0.0001
    10        0.0678            -nan     0.0100   -0.0000
    20        0.0602            -nan     0.0100   -0.0000
    40        0.0494            -nan     0.0100   -0.0000
    60        0.0427            -nan     0.0100    0.0000
    80        0.0378            -nan     0.0100   -0.0000
   100        0.0340            -nan     0.0100   -0.0000
   120        0.0310            -nan     0.0100   -0.0000
   140        0.0284            -nan     0.0100   -0.0000
   160        0.0262            -nan     0.0100   -0.0000
   180        0.0240            -nan     0.0100   -0.0000
   194        0.0228            -nan     0.0100   -0.0000

[1] "GBM variable coefficients"
                            var     rel.inf
bet                         bet 3.863221463
ratio5                   ratio5 3.322534969
comsize                 comsize 2.747784858
V2                           V2 2.470324302
constraint           constraint 2.295843218
pagerank               pagerank 2.206528246
outer                     outer 2.151333416
orbit27                 orbit27 2.001951269
graph1                   graph1 1.939400295
ratio2                   ratio2 1.915064970
orbit63                 orbit63 1.887190596
graph23                 graph23 1.879949322
inner                     inner 1.831831431
walktrap_vertex walktrap_vertex 1.752656381
bigcom36               bigcom36 1.639710655
bigcom153             bigcom153 1.562532313
spin_vertex         spin_vertex 1.559635662
graph11                 graph11 1.504323712
bigcom101             bigcom101 1.501212985
orbit47                 orbit47 1.491198838
orbit56                 orbit56 1.458846357
orbit44                 orbit44 1.427646900
pdi                         pdi 1.418040764
third                     third 1.387410927
trans                     trans 1.359838484
bigcom24               bigcom24 1.326989629
graph5                   graph5 1.325830678
bigcom4                 bigcom4 1.289893700
V1                           V1 1.278170034
orbit20                 orbit20 1.270841900
fourth                   fourth 1.225132988
hubscore               hubscore 1.097491832
orbit9                   orbit9 1.092634338
graph6                   graph6 1.078755920
bigcom223             bigcom223 1.078068412
graph4                   graph4 1.010711014
graph24                 graph24 0.982090568
adhesion               adhesion 0.956840903
orbit36                 orbit36 0.902210885
bigcom184             bigcom184 0.897428020
orbit5                   orbit5 0.866392478
knn                         knn 0.815161238
orbit18                 orbit18 0.787158845
graph16                 graph16 0.764316408
ratio6                   ratio6 0.762310696
graph7                   graph7 0.760702364
cohesion               cohesion 0.730342612
graph22                 graph22 0.723891718
graph20                 graph20 0.718146300
upto_fifth           upto_fifth 0.704781089
ioratio                 ioratio 0.684141156
bigcom408             bigcom408 0.655898441
graph13                 graph13 0.613958755
orbit45                 orbit45 0.582866560
ratio3                   ratio3 0.576432696
orbit50                 orbit50 0.540136390
orbit41                 orbit41 0.533103876
orbit64                 orbit64 0.521460836
membership_s1     membership_s1 0.516868814
graph17                 graph17 0.511526209
bigcom28               bigcom28 0.509914656
graph0                   graph0 0.506926550
orbit21                 orbit21 0.499009959
graph26                 graph26 0.496771823
membership_s21   membership_s21 0.490113503
graph15                 graph15 0.487116765
orbit30                 orbit30 0.482807105
graph12                 graph12 0.469558529
orbit25                 orbit25 0.465269953
graph14                 graph14 0.452281289
orbit17                 orbit17 0.447034321
orbit48                 orbit48 0.445164564
upto_sixth           upto_sixth 0.442620555
ratio1                   ratio1 0.436714812
orbit2                   orbit2 0.435866048
graph2                   graph2 0.435084897
graph10                 graph10 0.430191693
orbit11                 orbit11 0.430172181
orbit62                 orbit62 0.429824509
ratio4                   ratio4 0.424216698
orbit4                   orbit4 0.416789211
orbit46                 orbit46 0.407210491
graph18                 graph18 0.406569770
selfinter             selfinter 0.404820855
orbit28                 orbit28 0.403387428
membership_s7     membership_s7 0.399899469
graph27                 graph27 0.392048829
bigcom116             bigcom116 0.375556993
graph25                 graph25 0.366181753
membership_s4     membership_s4 0.341727020
sixth                     sixth 0.338078128
orbit35                 orbit35 0.336221296
orbit53                 orbit53 0.331806466
orbit13                 orbit13 0.325995784
orbit37                 orbit37 0.316046725
fifth                     fifth 0.291154394
orbit15                 orbit15 0.286266567
orbit52                 orbit52 0.276365683
graph28                 graph28 0.252799240
orbit16                 orbit16 0.231750277
orbit39                 orbit39 0.228640128
orbit7                   orbit7 0.227172709
orbit49                 orbit49 0.219925509
orbit55                 orbit55 0.219686320
graph8                   graph8 0.215152236
orbit26                 orbit26 0.210611923
graph21                 graph21 0.208421347
orbit40                 orbit40 0.200146628
orbit38                 orbit38 0.176925571
close                     close 0.170903689
orbit23                 orbit23 0.163120848
orbit70                 orbit70 0.161290338
orbit65                 orbit65 0.155956647
orbit32                 orbit32 0.149732326
orbit42                 orbit42 0.145977632
graph3                   graph3 0.140093313
orbit57                 orbit57 0.139604065
orbit12                 orbit12 0.137522042
orbit67                 orbit67 0.136410162
graph19                 graph19 0.129154447
orbit33                 orbit33 0.128977965
orbit19                 orbit19 0.121823010
graph9                   graph9 0.114352631
orbit31                 orbit31 0.105307184
orbit58                 orbit58 0.102165905
orbit66                 orbit66 0.099697753
orbit1                   orbit1 0.069687014
AP                           AP 0.069615948
orbit24                 orbit24 0.067928200
orbit54                 orbit54 0.064163530
orbit51                 orbit51 0.057713046
orbit10                 orbit10 0.056683745
membership_s5     membership_s5 0.054337803
orbit69                 orbit69 0.047292713
membership_s30   membership_s30 0.045554507
orbit59                 orbit59 0.044322924
upto_third           upto_third 0.043343632
membership_s27   membership_s27 0.034660620
orbit61                 orbit61 0.032071350
bigcom44               bigcom44 0.029441430
orbit60                 orbit60 0.029172115
membership_s24   membership_s24 0.029120231
coreness               coreness 0.028500134
orbit68                 orbit68 0.027873745
upto_fourth         upto_fourth 0.017717344
upto_second         upto_second 0.016374528
ecc                         ecc 0.014749453
graph29                 graph29 0.012057972
orbit29                 orbit29 0.011083903
bigcom22               bigcom22 0.005866819
membership_s32   membership_s32 0.005857542
orbit0                   orbit0 0.000000000
orbit3                   orbit3 0.000000000
orbit6                   orbit6 0.000000000
orbit8                   orbit8 0.000000000
orbit14                 orbit14 0.000000000
orbit22                 orbit22 0.000000000
orbit34                 orbit34 0.000000000
orbit43                 orbit43 0.000000000
orbit71                 orbit71 0.000000000
orbit72                 orbit72 0.000000000
eccrad                   eccrad 0.000000000
evcent                   evcent 0.000000000
first                     first 0.000000000
second                   second 0.000000000
bigcom1                 bigcom1 0.000000000
bigcom2                 bigcom2 0.000000000
bigcom3                 bigcom3 0.000000000
bigcom6                 bigcom6 0.000000000
bigcom8                 bigcom8 0.000000000
bigcom9                 bigcom9 0.000000000
bigcom11               bigcom11 0.000000000
bigcom13               bigcom13 0.000000000
bigcom15               bigcom15 0.000000000
bigcom16               bigcom16 0.000000000
bigcom21               bigcom21 0.000000000
bigcom26               bigcom26 0.000000000
bigcom30               bigcom30 0.000000000
bigcom31               bigcom31 0.000000000
bigcom32               bigcom32 0.000000000
bigcom33               bigcom33 0.000000000
bigcom34               bigcom34 0.000000000
bigcom37               bigcom37 0.000000000
bigcom38               bigcom38 0.000000000
bigcom39               bigcom39 0.000000000
bigcom40               bigcom40 0.000000000
bigcom43               bigcom43 0.000000000
bigcom46               bigcom46 0.000000000
bigcom47               bigcom47 0.000000000
bigcom49               bigcom49 0.000000000
bigcom50               bigcom50 0.000000000
bigcom51               bigcom51 0.000000000
bigcom52               bigcom52 0.000000000
bigcom54               bigcom54 0.000000000
bigcom56               bigcom56 0.000000000
bigcom62               bigcom62 0.000000000
bigcom66               bigcom66 0.000000000
bigcom68               bigcom68 0.000000000
bigcom69               bigcom69 0.000000000
bigcom71               bigcom71 0.000000000
bigcom72               bigcom72 0.000000000
bigcom73               bigcom73 0.000000000
bigcom74               bigcom74 0.000000000
bigcom75               bigcom75 0.000000000
bigcom76               bigcom76 0.000000000
bigcom77               bigcom77 0.000000000
bigcom79               bigcom79 0.000000000
bigcom80               bigcom80 0.000000000
bigcom82               bigcom82 0.000000000
bigcom83               bigcom83 0.000000000
bigcom84               bigcom84 0.000000000
bigcom85               bigcom85 0.000000000
bigcom87               bigcom87 0.000000000
bigcom89               bigcom89 0.000000000
bigcom91               bigcom91 0.000000000
bigcom92               bigcom92 0.000000000
bigcom93               bigcom93 0.000000000
bigcom96               bigcom96 0.000000000
bigcom97               bigcom97 0.000000000
bigcom98               bigcom98 0.000000000
bigcom99               bigcom99 0.000000000
bigcom104             bigcom104 0.000000000
bigcom106             bigcom106 0.000000000
bigcom109             bigcom109 0.000000000
bigcom113             bigcom113 0.000000000
bigcom120             bigcom120 0.000000000
bigcom123             bigcom123 0.000000000
bigcom126             bigcom126 0.000000000
bigcom127             bigcom127 0.000000000
bigcom137             bigcom137 0.000000000
bigcom139             bigcom139 0.000000000
bigcom140             bigcom140 0.000000000
bigcom143             bigcom143 0.000000000
bigcom145             bigcom145 0.000000000
bigcom146             bigcom146 0.000000000
bigcom147             bigcom147 0.000000000
bigcom149             bigcom149 0.000000000
bigcom154             bigcom154 0.000000000
bigcom156             bigcom156 0.000000000
bigcom157             bigcom157 0.000000000
bigcom158             bigcom158 0.000000000
bigcom160             bigcom160 0.000000000
bigcom161             bigcom161 0.000000000
bigcom162             bigcom162 0.000000000
bigcom164             bigcom164 0.000000000
bigcom166             bigcom166 0.000000000
bigcom167             bigcom167 0.000000000
bigcom171             bigcom171 0.000000000
bigcom173             bigcom173 0.000000000
bigcom175             bigcom175 0.000000000
bigcom176             bigcom176 0.000000000
bigcom177             bigcom177 0.000000000
bigcom178             bigcom178 0.000000000
bigcom180             bigcom180 0.000000000
bigcom181             bigcom181 0.000000000
bigcom186             bigcom186 0.000000000
bigcom187             bigcom187 0.000000000
bigcom189             bigcom189 0.000000000
bigcom194             bigcom194 0.000000000
bigcom195             bigcom195 0.000000000
bigcom196             bigcom196 0.000000000
bigcom204             bigcom204 0.000000000
bigcom205             bigcom205 0.000000000
bigcom212             bigcom212 0.000000000
bigcom214             bigcom214 0.000000000
bigcom222             bigcom222 0.000000000
bigcom226             bigcom226 0.000000000
bigcom227             bigcom227 0.000000000
bigcom229             bigcom229 0.000000000
bigcom233             bigcom233 0.000000000
bigcom236             bigcom236 0.000000000
bigcom237             bigcom237 0.000000000
bigcom246             bigcom246 0.000000000
bigcom248             bigcom248 0.000000000
bigcom249             bigcom249 0.000000000
bigcom250             bigcom250 0.000000000
bigcom254             bigcom254 0.000000000
bigcom266             bigcom266 0.000000000
bigcom269             bigcom269 0.000000000
bigcom272             bigcom272 0.000000000
bigcom274             bigcom274 0.000000000
bigcom281             bigcom281 0.000000000
bigcom291             bigcom291 0.000000000
bigcom292             bigcom292 0.000000000
bigcom295             bigcom295 0.000000000
bigcom299             bigcom299 0.000000000
bigcom301             bigcom301 0.000000000
bigcom306             bigcom306 0.000000000
bigcom309             bigcom309 0.000000000
bigcom314             bigcom314 0.000000000
bigcom321             bigcom321 0.000000000
bigcom341             bigcom341 0.000000000
bigcom350             bigcom350 0.000000000
bigcom353             bigcom353 0.000000000
bigcom359             bigcom359 0.000000000
bigcom363             bigcom363 0.000000000
bigcom365             bigcom365 0.000000000
bigcom385             bigcom385 0.000000000
bigcom386             bigcom386 0.000000000
bigcom412             bigcom412 0.000000000
bigcom480             bigcom480 0.000000000
membership_s3     membership_s3 0.000000000
membership_s6     membership_s6 0.000000000
membership_s8     membership_s8 0.000000000
membership_s9     membership_s9 0.000000000
membership_s11   membership_s11 0.000000000
membership_s12   membership_s12 0.000000000
membership_s14   membership_s14 0.000000000
membership_s15   membership_s15 0.000000000
membership_s16   membership_s16 0.000000000
membership_s17   membership_s17 0.000000000
membership_s18   membership_s18 0.000000000
membership_s20   membership_s20 0.000000000
membership_s22   membership_s22 0.000000000
membership_s25   membership_s25 0.000000000
membership_s26   membership_s26 0.000000000
membership_s28   membership_s28 0.000000000
membership_s31   membership_s31 0.000000000
membership_s33   membership_s33 0.000000000
membership_s36   membership_s36 0.000000000
membership_s37   membership_s37 0.000000000
[1] "Dataset: med_targets Model RF, run: 1 of 10 2015-06-17 22:58:05"
     |      Out-of-bag   |
Tree |      MSE  %Var(y) |
   1 | 0.009702   132.93 |
   2 |  0.01179   161.57 |
   3 |  0.01274   174.55 |
   4 |  0.01304   178.70 |
   5 |  0.01148   157.23 |
   6 |  0.01148   157.29 |
   7 |  0.01116   152.93 |
   8 |  0.01056   144.74 |
   9 |  0.01049   143.79 |
  10 |  0.01003   137.42 |
  11 | 0.009776   133.94 |
  12 | 0.009744   133.50 |
  13 | 0.009599   131.51 |
  14 | 0.009578   131.22 |
  15 | 0.009476   129.83 |
  16 | 0.009188   125.88 |
  17 |  0.00905   123.99 |
  18 | 0.008988   123.14 |
  19 | 0.008819   120.83 |
  20 | 0.008766   120.10 |
  21 | 0.008769   120.14 |
  22 | 0.008764   120.08 |
  23 | 0.008717   119.43 |
  24 | 0.008661   118.66 |
  25 | 0.008595   117.76 |
  26 | 0.008595   117.76 |
  27 | 0.008573   117.45 |
  28 | 0.008544   117.05 |
  29 | 0.008541   117.02 |
  30 | 0.008548   117.11 |
  31 | 0.008543   117.04 |
  32 | 0.008547   117.09 |
  33 | 0.008548   117.11 |
  34 | 0.008516   116.67 |
  35 | 0.008467   116.01 |
  36 | 0.008438   115.61 |
  37 | 0.008441   115.65 |
  38 | 0.008418   115.33 |
  39 | 0.008403   115.13 |
  40 | 0.008368   114.64 |
  41 | 0.008323   114.03 |
  42 | 0.008316   113.93 |
  43 | 0.008292   113.61 |
  44 | 0.008256   113.11 |
  45 | 0.008263   113.21 |
  46 | 0.008271   113.32 |
  47 | 0.008263   113.21 |
  48 | 0.008246   112.98 |
  49 | 0.008272   113.33 |
  50 | 0.008258   113.14 |
  51 | 0.008252   113.05 |
  52 | 0.008258   113.14 |
  53 | 0.008259   113.15 |
  54 | 0.008277   113.40 |
  55 | 0.008271   113.33 |
  56 | 0.008262   113.20 |
  57 | 0.008275   113.38 |
  58 | 0.008271   113.32 |
  59 | 0.008269   113.30 |
  60 |  0.00825   113.03 |
  61 | 0.008247   112.99 |
  62 | 0.008259   113.15 |
  63 | 0.008249   113.02 |
  64 | 0.008239   112.88 |
  65 | 0.008236   112.84 |
  66 | 0.008238   112.86 |
  67 |  0.00824   112.89 |
  68 | 0.008232   112.78 |
  69 | 0.008231   112.77 |
  70 | 0.008233   112.80 |
  71 | 0.008236   112.84 |
  72 | 0.008236   112.84 |
  73 | 0.008248   113.01 |
  74 | 0.008236   112.84 |
  75 | 0.008236   112.84 |
  76 |  0.00824   112.90 |
  77 | 0.008219   112.61 |
  78 | 0.008212   112.52 |
  79 | 0.008208   112.46 |
  80 | 0.008206   112.43 |
  81 | 0.008205   112.42 |
  82 | 0.008199   112.34 |
  83 | 0.008198   112.31 |
  84 | 0.008191   112.22 |
  85 | 0.008188   112.18 |
  86 | 0.008191   112.23 |
  87 |  0.00818   112.07 |
  88 | 0.008182   112.10 |
  89 | 0.008172   111.97 |
  90 |  0.00817   111.94 |
  91 | 0.008166   111.88 |
  92 | 0.008161   111.81 |
  93 | 0.008155   111.73 |
  94 | 0.008154   111.72 |
  95 | 0.008143   111.56 |
  96 | 0.008149   111.65 |
  97 | 0.008157   111.75 |
  98 |  0.00815   111.66 |
  99 | 0.008151   111.67 |
 100 | 0.008152   111.69 |
[1] "Random Forest variable coefficients"
                      %IncMSE IncNodePurity
graph5           3.519774e-03  0.1702508623
graph6           2.197874e-03  0.1374117637
graph7           3.015469e-04  0.0857790937
graph8           4.856784e-04  0.0681302365
graph9           2.425800e-03  0.1395652601
graph10          3.361349e-04  0.0536574224
graph11          1.828762e-03  0.1320122130
graph12          1.482044e-03  0.2241820760
graph13          1.438319e-04  0.0700379424
graph14          1.517446e-03  0.1551566702
graph15          1.091882e-03  0.0945629439
graph16          6.435250e-04  0.1383240617
graph17          1.048377e-04  0.0384178822
graph18          1.140193e-03  0.0953289685
graph19          1.996832e-03  0.0461422012
graph20          2.110256e-03  0.2160819730
graph21          1.045884e-03  0.1112277315
graph22          4.112096e-03  0.2309004367
graph23          1.916878e-03  0.3320568276
graph24          1.399243e-03  0.1685448667
graph25          3.387908e-03  0.2785752665
graph26          1.791754e-03  0.2002775795
graph27          5.564017e-04  0.1643476587
graph28          1.571830e-04  0.0551249641
graph29          6.260672e-04  0.1888359352
orbit0           1.152485e-03  0.0965796667
orbit1           1.060699e-03  0.1285037643
orbit2           1.269947e-03  0.1722335768
orbit3           1.104572e-03  0.1326087654
orbit4           4.917055e-05  0.1228385684
orbit5           1.980706e-03  0.1471581071
orbit6           1.522706e-03  0.2040002146
orbit7           5.216227e-04  0.1061314798
orbit8           3.795790e-03  0.2729409049
orbit9           1.142582e-03  0.2180576302
orbit10          3.244377e-04  0.0812738110
orbit11          1.471714e-03  0.2500710923
orbit12          1.531477e-03  0.0928508256
orbit13          2.001762e-04  0.0889765101
orbit14          8.163523e-04  0.0982917911
orbit15          2.896763e-03  0.2644441759
orbit16          1.062195e-03  0.1734243044
orbit17          4.807014e-04  0.1316914898
orbit18          8.641948e-04  0.3058176093
orbit19          3.809407e-05  0.0808259114
orbit20          5.466045e-04  0.1902437616
orbit21          2.937164e-03  0.1308450114
orbit22          1.073873e-03  0.2089503410
orbit23          1.194562e-03  0.1541335076
orbit24          3.093136e-03  0.0878651273
orbit25          2.345702e-03  0.1235216065
orbit26          1.281559e-03  0.1197951249
orbit27          5.336245e-03  0.4133710342
orbit28          2.338700e-03  0.1533970617
orbit29          2.441583e-04  0.0569213661
orbit30          4.393295e-04  0.2209722059
orbit31          2.428762e-03  0.0893116666
orbit32          9.103557e-04  0.1897910467
orbit33          1.252456e-03  0.0823363641
orbit34          6.716890e-04  0.1987683037
orbit35          2.639620e-03  0.1551216361
orbit36          4.384321e-04  0.2622391574
orbit37          1.879795e-03  0.1633709344
orbit38          2.237318e-03  0.1497425315
orbit39          1.948950e-03  0.1798253394
orbit40          1.672093e-03  0.0843862491
orbit41          4.935619e-03  0.1399102628
orbit42          1.465952e-03  0.1184693437
orbit43          1.293799e-03  0.1560124566
orbit44          6.486040e-04  0.1715584399
orbit45          3.599037e-03  0.3363881564
orbit46          1.800095e-03  0.2829899626
orbit47          2.075344e-03  0.2770470756
orbit48          4.667103e-03  0.1670351422
orbit49          1.273869e-03  0.2777246313
orbit50          1.779824e-04  0.0866347082
orbit51          3.375291e-03  0.2111258750
orbit52          2.147765e-04  0.1264754034
orbit53          1.518808e-03  0.1606822063
orbit54          3.480496e-03  0.2560382439
orbit55          1.530132e-04  0.0569271961
orbit56          5.302418e-03  0.2484231525
orbit57          1.728429e-03  0.0970091481
orbit58          7.398045e-04  0.0490355742
orbit59          6.267697e-04  0.1499060419
orbit60          1.494308e-03  0.0746687868
orbit61          4.420140e-04  0.0557281756
orbit62          1.782571e-03  0.2138005944
orbit63          8.659078e-04  0.1177516433
orbit64          1.280565e-03  0.1069127355
orbit65          1.036984e-03  0.1505127854
orbit66          2.878903e-04  0.1568316753
orbit67          7.239442e-04  0.0644054301
orbit68          1.183693e-03  0.1036274992
orbit69          4.072135e-04  0.0009635769
orbit70          1.298257e-04  0.0790178431
orbit71          6.787328e-04  0.1688666999
orbit72          3.670356e-04  0.1901002925
AP               5.370869e-05  0.0318904362
bet              7.171121e-04  0.6813622867
ecc             -4.430861e-06  0.0134647133
eccrad          -5.780347e-06  0.0351315789
close            1.801281e-04  0.1978700225
constraint       7.382984e-04  0.4270796161
coreness         7.540053e-04  0.2021238644
knn              1.098227e-03  0.1825218119
hubscore         9.095310e-04  0.0583879927
pagerank         5.122398e-04  0.4517078489
trans            2.112741e-03  0.2497469131
evcent           8.246995e-04  0.1097913891
first            6.770304e-05  0.0880747519
upto_second      2.020132e-03  0.0698255462
upto_third       1.205678e-03  0.1295835059
upto_fourth      1.473599e-04  0.0577190366
upto_fifth       6.526566e-04  0.0472913026
upto_sixth       3.085632e-04  0.0719330795
second           6.197101e-04  0.0669387164
third            1.037714e-02  0.3506406487
fourth           1.346762e-03  0.1524271586
fifth            3.145704e-03  0.1503718427
sixth            1.132258e-04  0.1387074979
ratio1           3.779076e-04  0.1805537052
ratio2           2.220626e-03  0.1650527097
ratio3           2.644605e-03  0.1494420617
ratio4           2.635417e-03  0.3364358684
ratio5           5.086616e-04  0.4702415003
ratio6           1.016028e-03  0.1856677924
selfinter        3.908354e-05  0.0553316991
walktrap_vertex  4.402152e-04  0.5100282068
bigcom1         -4.234725e-05  0.0171428571
bigcom2          0.000000e+00  0.0000000000
bigcom3          1.791045e-05  0.0098041275
bigcom4          5.885660e-05  0.1890917923
bigcom6          0.000000e+00  0.0000000000
bigcom8          5.875441e-06  0.0010552452
bigcom9          0.000000e+00  0.0000000000
bigcom11         0.000000e+00  0.0000000000
bigcom13         0.000000e+00  0.0000000000
bigcom15         0.000000e+00  0.0000000000
bigcom16         0.000000e+00  0.0000000000
bigcom21         0.000000e+00  0.0000000000
bigcom22        -4.309925e-05  0.0305207957
bigcom24        -3.543066e-05  0.4013558760
bigcom26         0.000000e+00  0.0000000000
bigcom28         4.210910e-04  0.2002138427
bigcom30         0.000000e+00  0.0000000000
bigcom31         0.000000e+00  0.0000000000
bigcom32         0.000000e+00  0.0000000000
bigcom33         0.000000e+00  0.0000000000
bigcom34         0.000000e+00  0.0000000000
bigcom36        -1.536454e-05  0.3845025558
bigcom37         0.000000e+00  0.0000000000
bigcom38         0.000000e+00  0.0000000000
bigcom39         0.000000e+00  0.0000000000
bigcom40         1.061949e-04  0.0276445208
bigcom43         0.000000e+00  0.0000000000
bigcom44         5.402755e-05  0.1312222194
bigcom46         0.000000e+00  0.0000000000
bigcom47         0.000000e+00  0.0000000000
bigcom49         0.000000e+00  0.0000000000
bigcom50         0.000000e+00  0.0000000000
bigcom51         0.000000e+00  0.0000000000
bigcom52         0.000000e+00  0.0000000000
bigcom54         0.000000e+00  0.0000000000
bigcom56         0.000000e+00  0.0000000000
bigcom62         0.000000e+00  0.0000000000
bigcom66         0.000000e+00  0.0000000000
bigcom68         0.000000e+00  0.0000000000
bigcom69         0.000000e+00  0.0000000000
bigcom71         0.000000e+00  0.0000000000
bigcom72         0.000000e+00  0.0000000000
bigcom73         0.000000e+00  0.0000000000
bigcom74         0.000000e+00  0.0000000000
bigcom75         0.000000e+00  0.0000000000
bigcom76         0.000000e+00  0.0000000000
bigcom77         0.000000e+00  0.0000000000
bigcom79         0.000000e+00  0.0000000000
bigcom80         0.000000e+00  0.0000000000
bigcom82         0.000000e+00  0.0000000000
bigcom83         0.000000e+00  0.0000000000
bigcom84         0.000000e+00  0.0000000000
bigcom85         0.000000e+00  0.0000000000
bigcom87         0.000000e+00  0.0000000000
bigcom89         0.000000e+00  0.0000000000
bigcom91         0.000000e+00  0.0000000000
bigcom92         0.000000e+00  0.0000000000
bigcom93         0.000000e+00  0.0000000000
bigcom96         0.000000e+00  0.0000000000
bigcom97         0.000000e+00  0.0000000000
bigcom98         0.000000e+00  0.0000000000
bigcom99         0.000000e+00  0.0000000000
bigcom101       -1.663131e-05  0.1319451337
bigcom104        0.000000e+00  0.0000000000
bigcom106        0.000000e+00  0.0000000000
bigcom109        0.000000e+00  0.0000000000
bigcom113        0.000000e+00  0.0000000000
bigcom116        2.522398e-04  0.0816906569
bigcom120        0.000000e+00  0.0000000000
bigcom123        0.000000e+00  0.0000000000
bigcom126        0.000000e+00  0.0000000000
bigcom127        0.000000e+00  0.0000000000
bigcom137        0.000000e+00  0.0000000000
bigcom139        0.000000e+00  0.0000000000
bigcom140        0.000000e+00  0.0000000000
bigcom143        0.000000e+00  0.0000000000
bigcom145        0.000000e+00  0.0000000000
bigcom146        0.000000e+00  0.0000000000
bigcom147        0.000000e+00  0.0000000000
bigcom149        0.000000e+00  0.0000000000
bigcom153        5.335557e-05  0.2242469653
bigcom154        0.000000e+00  0.0000000000
bigcom156        0.000000e+00  0.0000000000
bigcom157        0.000000e+00  0.0000000000
bigcom158        0.000000e+00  0.0000000000
bigcom160        0.000000e+00  0.0000000000
bigcom161        0.000000e+00  0.0000000000
bigcom162        0.000000e+00  0.0000000000
bigcom164        0.000000e+00  0.0000000000
bigcom166        0.000000e+00  0.0000000000
bigcom167        0.000000e+00  0.0000000000
bigcom171        0.000000e+00  0.0000000000
bigcom173        0.000000e+00  0.0000000000
bigcom175        0.000000e+00  0.0000000000
bigcom176        0.000000e+00  0.0000000000
bigcom177        0.000000e+00  0.0000000000
bigcom178        0.000000e+00  0.0000000000
bigcom180        0.000000e+00  0.0000000000
bigcom181        0.000000e+00  0.0000000000
bigcom184        9.293108e-06  0.5635837328
bigcom186        0.000000e+00  0.0000000000
bigcom187        0.000000e+00  0.0000000000
bigcom189        0.000000e+00  0.0000000000
bigcom194        0.000000e+00  0.0000000000
bigcom195        0.000000e+00  0.0000000000
bigcom196        0.000000e+00  0.0000000000
bigcom204        0.000000e+00  0.0000000000
bigcom205        0.000000e+00  0.0000000000
bigcom212        0.000000e+00  0.0000000000
bigcom214        0.000000e+00  0.0000000000
bigcom222        0.000000e+00  0.0000000000
bigcom223       -3.039648e-05  0.1268368019
bigcom226        0.000000e+00  0.0000000000
bigcom227        0.000000e+00  0.0000000000
bigcom229        0.000000e+00  0.0000000000
bigcom233        0.000000e+00  0.0000000000
bigcom236        0.000000e+00  0.0000000000
bigcom237        0.000000e+00  0.0000000000
bigcom246        0.000000e+00  0.0000000000
bigcom248        0.000000e+00  0.0000000000
bigcom249        0.000000e+00  0.0000000000
bigcom250        0.000000e+00  0.0000000000
bigcom254        0.000000e+00  0.0000000000
bigcom266        0.000000e+00  0.0000000000
bigcom269        0.000000e+00  0.0000000000
bigcom272        0.000000e+00  0.0000000000
bigcom274        0.000000e+00  0.0000000000
bigcom281        0.000000e+00  0.0000000000
bigcom291        0.000000e+00  0.0000000000
bigcom292        0.000000e+00  0.0000000000
bigcom295        0.000000e+00  0.0000000000
bigcom299        0.000000e+00  0.0000000000
bigcom301        0.000000e+00  0.0000000000
bigcom306        0.000000e+00  0.0000000000
bigcom309        0.000000e+00  0.0000000000
bigcom314        0.000000e+00  0.0000000000
bigcom321        0.000000e+00  0.0000000000
bigcom341        0.000000e+00  0.0000000000
bigcom350        0.000000e+00  0.0000000000
bigcom353        0.000000e+00  0.0000000000
bigcom359        0.000000e+00  0.0000000000
bigcom363        0.000000e+00  0.0000000000
bigcom365        0.000000e+00  0.0000000000
bigcom385        0.000000e+00  0.0000000000
bigcom386        0.000000e+00  0.0000000000
bigcom408        3.053102e-06  0.4509550818
bigcom412        0.000000e+00  0.0000000000
bigcom480        0.000000e+00  0.0000000000
spin_vertex      3.747939e-04  0.1511509403
membership_s1    3.756094e-04  0.1765369372
membership_s3    0.000000e+00  0.0000000000
membership_s4    1.644731e-04  0.0665276664
membership_s5    8.881338e-06  0.0314541134
membership_s6    0.000000e+00  0.0000000000
membership_s7    2.162756e-05  0.1874690433
membership_s8    0.000000e+00  0.0000000000
membership_s9    0.000000e+00  0.0000000000
membership_s11   0.000000e+00  0.0000000000
membership_s12   0.000000e+00  0.0000000000
membership_s14   0.000000e+00  0.0000000000
membership_s15  -1.205982e-05  0.0182895623
membership_s16   0.000000e+00  0.0000000000
membership_s17   0.000000e+00  0.0000000000
membership_s18   0.000000e+00  0.0000000000
membership_s20   0.000000e+00  0.0000000000
membership_s21   5.600382e-05  0.0718376701
membership_s22   0.000000e+00  0.0000000000
membership_s24   4.766008e-05  0.0412074576
membership_s25   0.000000e+00  0.0000000000
membership_s26   0.000000e+00  0.0000000000
membership_s27   0.000000e+00  0.0000000000
membership_s28   0.000000e+00  0.0000000000
membership_s30   1.012493e-04  0.0647820047
membership_s31   1.819171e-05  0.0542759903
membership_s32   1.918829e-05  0.0064109512
membership_s33   0.000000e+00  0.0000000000
membership_s36  -5.757052e-06  0.0178947368
membership_s37   0.000000e+00  0.0000000000
V1               1.954540e-03  0.3476818533
V2               1.414257e-04  0.4189772940
pdi              2.935821e-04  0.3636265384
adhesion         5.532682e-03  0.5185034916
cohesion         5.054041e-03  0.4326350750
inner            6.477529e-04  0.4564450019
outer            1.052513e-03  0.8453737008
ioratio          1.394657e-03  0.4242875658
comsize          8.269102e-04  0.4973414396
[1] "Dataset: med_targets Model GLM, run: 1 of 10 2015-06-17 22:59:08"
[1] "glmnet variable coefficients"
                         [,1]          [,2]
(Intercept)     -4.905275e+00 -7.162147e+01
graph0          -2.368773e-40 -3.939490e-03
graph1          -2.334296e-42 -1.139695e-05
graph2          -1.155013e-40 -1.549183e-03
graph3          -3.609060e-44  1.003126e-07
graph4          -2.993010e-45 -2.488115e-08
graph5          -3.881581e-42 -2.758172e-05
graph6          -2.799235e-43  2.559654e-06
graph7          -5.821943e-42  2.611220e-06
graph8          -5.491635e-41  1.538285e-05
graph9          -5.978548e-46  3.392969e-09
graph10         -8.064487e-47 -4.178910e-10
graph11         -4.391981e-48 -4.209232e-11
graph12         -2.091226e-45 -8.237919e-09
graph13         -7.264195e-45  3.921249e-08
graph14         -3.711826e-46  2.708609e-09
graph15         -1.724229e-43  2.631699e-06
graph16         -8.554457e-45 -8.357986e-08
graph17         -1.281685e-44 -6.847076e-08
graph18         -1.968387e-43 -1.117001e-06
graph19         -4.177623e-44 -1.387252e-07
graph20         -1.444993e-43  2.779022e-08
graph21         -1.844492e-43 -5.795015e-07
graph22         -2.346678e-43  3.337139e-06
graph23         -2.184286e-43 -6.711815e-07
graph24         -3.903127e-43 -7.764912e-06
graph25         -1.490488e-42 -9.387270e-06
graph26         -1.336115e-42 -2.306902e-05
graph27         -6.731930e-42  1.584713e-05
graph28         -6.972910e-42 -6.617279e-05
graph29         -3.759059e-41 -6.008584e-04
orbit0          -2.368773e-40 -3.932412e-03
orbit1          -2.418222e-42 -1.134046e-05
orbit2          -1.326823e-41 -1.128638e-04
orbit3          -1.155013e-40 -1.545557e-03
orbit4          -4.823509e-44  2.028132e-07
orbit5          -1.051714e-43  7.030997e-08
orbit6          -2.992070e-45 -2.487230e-08
orbit7          -1.462204e-42 -1.016962e-05
orbit8          -3.881581e-42 -2.754658e-05
orbit9          -7.058190e-43  5.880717e-06
orbit10         -3.926304e-43  3.995110e-06
orbit11         -7.297621e-42 -5.198913e-05
orbit12         -6.355515e-42  2.296238e-05
orbit13         -2.954160e-41 -3.474872e-04
orbit14         -5.491635e-41  1.686940e-05
orbit15         -1.031371e-45  7.356983e-09
orbit16         -1.965136e-45  1.266954e-08
orbit17         -2.197772e-45  6.313766e-09
orbit18         -1.254277e-47  7.624559e-10
orbit19         -1.142863e-46 -5.139133e-10
orbit20         -2.209398e-46 -1.859969e-09
orbit21         -8.371708e-45 -1.391733e-08
orbit22         -4.391968e-48 -4.215255e-11
orbit23         -2.568736e-43 -4.595833e-06
orbit24         -2.667685e-45 -2.512485e-09
orbit25         -5.187061e-45 -5.653012e-08
orbit26         -1.910585e-44  7.983202e-07
orbit27         -1.884181e-44  3.523091e-07
orbit28         -4.024502e-44  1.199020e-07
orbit29         -1.294920e-44  3.484470e-08
orbit30         -8.634309e-44  9.239841e-08
orbit31         -8.837412e-46 -3.898500e-09
orbit32         -4.231930e-46  1.207196e-08
orbit33         -8.680617e-43 -1.278195e-05
orbit34         -1.724229e-43  2.636960e-06
orbit35         -2.844740e-44  2.892294e-08
orbit36         -2.901341e-44  5.276394e-07
orbit37         -1.305259e-44 -2.200506e-07
orbit38         -2.102894e-43  2.558471e-06
orbit39         -3.344661e-44  8.943495e-07
orbit40         -1.830250e-44 -2.867441e-07
orbit41         -8.295543e-44  2.626926e-06
orbit42         -2.362562e-42  6.457616e-06
orbit43         -1.983339e-43 -1.197740e-06
orbit44         -5.187374e-42  8.093753e-04
orbit45         -8.154192e-44  3.179274e-07
orbit46         -9.289563e-44 -1.474515e-07
orbit47         -3.783065e-43  1.560208e-05
orbit48         -1.706043e-43 -2.890020e-06
orbit49         -1.494674e-43  2.935947e-07
orbit50         -2.421777e-42 -7.655678e-05
orbit51         -3.214011e-43 -2.237855e-06
orbit52         -5.099621e-43 -2.164524e-07
orbit53         -1.024041e-42  1.212276e-06
orbit54         -2.322978e-43  3.416538e-06
orbit55         -1.443504e-41 -2.250675e-04
orbit56         -2.847062e-43  1.062550e-05
orbit57         -2.957475e-43 -4.092030e-06
orbit58         -4.709116e-42  2.358694e-04
orbit59         -5.067247e-43 -1.024690e-05
orbit60         -1.482450e-42 -2.849032e-05
orbit61         -1.717245e-41 -3.967680e-04
orbit62         -3.843255e-42 -1.017498e-04
orbit63         -4.521619e-42 -1.832481e-05
orbit64         -2.697856e-42  5.844558e-05
orbit65         -3.308673e-42 -1.119840e-04
orbit66         -1.903600e-42  2.412454e-06
orbit67         -1.156980e-41 -1.776237e-04
orbit68         -7.006937e-42  2.123379e-05
orbit69         -7.329599e-41 -6.574360e-04
orbit70         -9.331576e-42 -1.323026e-04
orbit71         -1.652386e-41  5.237962e-05
orbit72         -3.759059e-41 -6.013880e-04
AP               5.084092e-39  6.614494e-02
bet             -8.928100e-45 -3.137307e-06
ecc              2.341785e-39 -6.536611e-03
eccrad           1.405071e-38 -3.918779e-02
close           -9.053980e-38 -1.060352e-01
constraint       4.030790e-38  1.054096e+00
coreness        -3.220881e-40  3.951824e-03
knn             -2.207707e-41 -1.818818e-04
hubscore        -1.452290e-37 -3.351604e-02
pagerank        -1.094215e-37 -7.487991e+00
trans           -1.465844e-39 -4.345778e-02
evcent          -1.449282e-37  1.602169e-01
first           -2.368773e-40 -3.939264e-03
upto_second     -2.858740e-42 -1.873443e-05
upto_third      -7.277492e-43  9.817337e-08
upto_fourth     -1.620123e-42  2.220789e-05
upto_fifth      -2.419404e-41  4.563218e-04
upto_sixth      -2.221196e-40  4.526618e-03
second          -2.859785e-42 -1.855084e-05
third           -3.821296e-43  7.104190e-06
fourth           9.590908e-43  1.378241e-06
fifth            1.722291e-42 -2.294337e-05
sixth            2.644256e-41 -4.961217e-04
ratio1          -2.225021e-41 -2.042823e-04
ratio2           1.680687e-40  2.412371e-03
ratio3           7.973014e-41 -1.316775e-02
ratio4           9.364810e-39 -3.743280e-01
ratio5           6.616635e-38  4.204410e+00
ratio6           2.049680e-40  1.322790e-03
selfinter        2.296505e-39  1.229359e-02
walktrap_vertex  5.029831e-39  4.095462e-01
bigcom1         -4.970604e-39 -9.288253e-02
bigcom2         -7.433644e-39 -2.139749e-01
bigcom3         -1.921770e-39 -5.648403e-02
bigcom4          2.019493e-39  1.191390e-01
bigcom6         -7.435253e-39 -2.805790e-01
bigcom8         -4.759235e-40  1.802131e-01
bigcom9         -7.461098e-39 -2.225923e-01
bigcom11        -7.448153e-39 -3.095268e-01
bigcom13        -7.444924e-39 -2.538761e-01
bigcom15        -7.449769e-39 -1.930956e-01
bigcom16        -7.435253e-39 -2.520676e-01
bigcom21        -7.477343e-39 -2.762450e-01
bigcom22         3.272666e-39  1.849079e-01
bigcom24         2.453102e-37  2.138268e+00
bigcom26        -7.531455e-39 -2.250229e-01
bigcom28         7.059811e-39  3.866575e-01
bigcom30        -7.531455e-39 -2.215421e-01
bigcom31        -7.432035e-39 -2.215663e-01
bigcom32        -7.436863e-39 -3.183039e-01
bigcom33        -7.430427e-39 -1.664466e-01
bigcom34        -7.428820e-39 -2.905530e-01
bigcom36         1.948036e-37  2.158689e+00
bigcom37        -7.430427e-39 -2.092209e-01
bigcom38        -7.432035e-39 -3.715682e-01
bigcom39        -7.454620e-39 -3.243257e-01
bigcom40        -3.281070e-39 -2.289238e-02
bigcom43        -7.433644e-39 -2.051852e-01
bigcom44         4.829365e-39  3.978362e-01
bigcom46        -7.443310e-39 -3.403115e-01
bigcom47        -7.440085e-39 -2.645759e-01
bigcom49        -7.436863e-39 -2.599976e-01
bigcom50        -7.430427e-39 -2.082810e-01
bigcom51        -7.430427e-39 -2.108277e-01
bigcom52        -7.433644e-39 -2.546698e-01
bigcom54         0.000000e+00  0.000000e+00
bigcom56        -7.448153e-39 -1.490679e-01
bigcom62        -7.432035e-39 -4.704567e-01
bigcom66        -7.428820e-39 -5.574502e-01
bigcom68        -7.430427e-39 -2.029140e-01
bigcom69        -7.440085e-39 -1.686191e-01
bigcom71         0.000000e+00  0.000000e+00
bigcom72        -7.428820e-39 -2.440325e-01
bigcom73        -7.453002e-39 -3.096713e-01
bigcom74        -7.443310e-39 -2.340703e-01
bigcom75        -7.432035e-39 -3.284007e-01
bigcom76        -7.435253e-39 -2.364769e-01
bigcom77        -7.436863e-39 -2.406322e-01
bigcom79        -7.430427e-39 -1.884876e-01
bigcom80        -7.436863e-39 -2.200108e-01
bigcom82        -7.432035e-39 -1.977276e-01
bigcom83        -7.430427e-39 -6.859301e-02
bigcom84        -7.436863e-39 -2.632322e-01
bigcom85        -7.430427e-39 -2.562094e-01
bigcom87        -7.436863e-39 -3.123681e-01
bigcom89        -7.428820e-39 -2.338590e-01
bigcom91        -7.441698e-39 -2.309006e-01
bigcom92        -7.456238e-39 -1.947147e-01
bigcom93        -7.428820e-39 -8.617850e-02
bigcom96        -7.432035e-39 -2.564900e-01
bigcom97        -7.433644e-39 -1.970279e-01
bigcom98         0.000000e+00  0.000000e+00
bigcom99         0.000000e+00  0.000000e+00
bigcom101        9.378571e-38  1.043768e+00
bigcom104       -7.430427e-39 -2.968661e-01
bigcom106       -7.430427e-39 -1.576621e-01
bigcom109       -7.430427e-39 -2.256476e-01
bigcom113       -7.430427e-39 -2.527976e-01
bigcom116        2.430666e-38  5.908372e-01
bigcom120       -7.432035e-39 -1.444966e-01
bigcom123       -7.430427e-39 -2.840766e-01
bigcom126       -7.430427e-39 -1.716922e-01
bigcom127       -7.435253e-39 -2.119082e-01
bigcom137       -7.436863e-39 -2.656980e-01
bigcom139       -7.428820e-39 -4.731516e-01
bigcom140       -7.432035e-39 -2.361961e-01
bigcom143       -7.428820e-39 -2.120556e-01
bigcom145       -7.428820e-39 -8.739893e-02
bigcom146       -7.432035e-39 -1.250510e-01
bigcom147       -7.453002e-39 -2.126187e-01
bigcom149       -7.433644e-39 -2.471231e-01
bigcom153        1.370804e-37  1.509318e+00
bigcom154        0.000000e+00  0.000000e+00
bigcom156       -7.435253e-39 -2.798470e-01
bigcom157       -7.448153e-39 -1.549501e-01
bigcom158       -7.430427e-39 -4.684851e-01
bigcom160        0.000000e+00  0.000000e+00
bigcom161       -7.430427e-39 -2.106623e-01
bigcom162       -7.430427e-39 -2.260117e-01
bigcom164       -7.428820e-39 -2.772029e-01
bigcom166       -7.436863e-39 -3.026948e-01
bigcom167       -7.446538e-39 -3.338361e-01
bigcom171       -7.443310e-39 -2.335128e-01
bigcom173       -7.430427e-39 -1.484244e-01
bigcom175       -7.428820e-39 -1.463966e-01
bigcom176       -7.428820e-39 -2.723210e-01
bigcom177       -7.430427e-39 -4.425334e-01
bigcom178       -7.430427e-39 -1.506994e-01
bigcom180       -7.430427e-39 -1.896907e-01
bigcom181       -7.443310e-39 -2.814746e-01
bigcom184        3.294869e-37  2.875073e+00
bigcom186       -7.430427e-39 -2.305451e-01
bigcom187       -7.430427e-39 -2.503993e-01
bigcom189       -7.435253e-39 -4.346820e-01
bigcom194       -7.432035e-39 -2.879739e-01
bigcom195       -7.428820e-39 -2.512180e-01
bigcom196       -7.432035e-39 -2.324223e-01
bigcom204        0.000000e+00  0.000000e+00
bigcom205       -7.430427e-39 -2.003074e-01
bigcom212       -7.430427e-39 -3.367532e-01
bigcom214       -7.428820e-39 -8.556695e-02
bigcom222       -7.430427e-39 -2.170739e-01
bigcom223        1.611320e-37  1.952901e+00
bigcom226       -7.430427e-39 -2.897635e-01
bigcom227       -7.430427e-39 -1.562754e-01
bigcom229       -7.428820e-39 -1.512953e-01
bigcom233       -7.432035e-39 -2.285313e-01
bigcom236       -7.428820e-39 -7.214143e-02
bigcom237       -7.433644e-39 -2.327547e-01
bigcom246       -7.441698e-39 -1.837815e-01
bigcom248       -7.444924e-39 -2.633168e-01
bigcom249       -7.432035e-39 -2.651863e-01
bigcom250       -7.448153e-39 -2.435894e-01
bigcom254       -7.430427e-39 -1.948184e-01
bigcom266       -7.432035e-39 -2.148383e-01
bigcom269        0.000000e+00  0.000000e+00
bigcom272       -7.428820e-39 -1.791117e-01
bigcom274       -7.467587e-39 -1.624472e-01
bigcom281       -7.435253e-39 -1.136229e-01
bigcom291       -7.433644e-39 -1.906788e-01
bigcom292       -7.430427e-39 -3.214954e-01
bigcom295       -7.436863e-39 -3.518382e-01
bigcom299       -7.430427e-39 -3.455830e-01
bigcom301       -7.440085e-39 -1.940732e-01
bigcom306       -7.428820e-39 -2.028093e-01
bigcom309       -7.428820e-39 -3.703083e-01
bigcom314       -7.433644e-39 -4.070699e-01
bigcom321       -7.428820e-39 -1.946801e-01
bigcom341       -7.430427e-39 -1.220559e-01
bigcom350       -7.432035e-39 -2.459789e-01
bigcom353       -7.428820e-39 -2.759176e-01
bigcom359       -7.430427e-39 -2.623530e-01
bigcom363       -7.428820e-39 -3.211354e-01
bigcom365       -7.433644e-39 -2.211967e-01
bigcom385       -7.430427e-39 -2.537961e-01
bigcom386       -7.432035e-39 -1.688041e-01
bigcom408        3.294869e-37  2.461954e+00
bigcom412       -7.430427e-39 -1.568936e-01
bigcom480       -7.428820e-39 -4.492883e-01
spin_vertex     -2.586376e-39 -6.108127e-02
membership_s1    1.068236e-38  3.399516e-01
membership_s3   -7.428820e-39 -2.506318e-02
membership_s4   -1.287447e-39 -3.383790e-02
membership_s5   -2.811595e-39 -7.536066e-02
membership_s6   -7.642064e-39 -2.942061e-01
membership_s7    3.415972e-39  1.862510e-01
membership_s8   -7.430427e-39 -2.091034e-01
membership_s9   -7.432035e-39 -2.993331e-01
membership_s11  -7.430427e-39 -1.420646e-01
membership_s12  -7.435253e-39 -1.973128e-01
membership_s14  -7.432035e-39 -2.344592e-01
membership_s15   1.141163e-38  1.205392e-02
membership_s16  -7.433644e-39 -2.027596e-01
membership_s17  -7.428820e-39 -1.949403e-01
membership_s18  -7.492023e-39 -2.542918e-01
membership_s20  -7.428820e-39 -5.597848e-01
membership_s21   2.159628e-38  5.752027e-01
membership_s22  -7.446538e-39 -5.651142e-01
membership_s24   7.047099e-38  5.301246e-01
membership_s25  -7.453002e-39 -1.902769e-01
membership_s26   0.000000e+00  0.000000e+00
membership_s27  -4.645738e-39 -3.534685e-01
membership_s28  -7.430427e-39 -1.134904e-01
membership_s30  -2.593132e-40  3.378392e-02
membership_s31  -2.885615e-39 -4.796120e-03
membership_s32   3.632176e-40 -1.115013e-02
membership_s33  -7.428820e-39 -4.347566e-01
membership_s36  -3.352507e-39 -2.642530e-02
membership_s37  -7.465964e-39 -2.731101e-01
V1               2.247790e-38  1.938944e-01
V2               2.250228e-38  1.075597e+00
pdi              3.974023e-35  1.506369e+03
adhesion        -1.651679e-42 -2.777770e-05
cohesion         3.149792e-42  3.743029e-05
inner            4.381790e-43 -2.691449e-06
outer            1.268471e-42 -2.064563e-05
ioratio         -2.128884e-38 -1.379613e-01
comsize         -3.250330e-42 -2.704844e-04
[1] "Dataset: med_targets Model GBM, run: 2 of 10 2015-06-17 22:59:54"
Iter   TrainDeviance   ValidDeviance   StepSize   Improve
     1        0.0784            -nan     0.0100   -0.0001
     2        0.0762            -nan     0.0100   -0.0001
     3        0.0742            -nan     0.0100   -0.0001
     4        0.0726            -nan     0.0100    0.0000
     5        0.0709            -nan     0.0100   -0.0001
     6        0.0695            -nan     0.0100   -0.0000
     7        0.0681            -nan     0.0100   -0.0001
     8        0.0665            -nan     0.0100    0.0001
     9        0.0651            -nan     0.0100    0.0000
    10        0.0641            -nan     0.0100   -0.0000
    20        0.0541            -nan     0.0100   -0.0000
    40        0.0441            -nan     0.0100   -0.0000
    60        0.0381            -nan     0.0100   -0.0000
    80        0.0334            -nan     0.0100   -0.0000
   100        0.0300            -nan     0.0100   -0.0000
   120        0.0274            -nan     0.0100   -0.0000
   140        0.0251            -nan     0.0100   -0.0000
   160        0.0231            -nan     0.0100   -0.0000
   180        0.0212            -nan     0.0100   -0.0000
   194        0.0203            -nan     0.0100   -0.0000

[1] "GBM variable coefficients"
                            var     rel.inf
V2                           V2 6.161467618
bet                         bet 3.628071122
ratio5                   ratio5 3.385586848
pagerank               pagerank 3.263976274
outer                     outer 3.053844599
walktrap_vertex walktrap_vertex 2.604251766
orbit27                 orbit27 2.385092351
comsize                 comsize 2.179649658
graph1                   graph1 2.021929667
ratio2                   ratio2 1.890034522
bigcom153             bigcom153 1.851033750
bigcom36               bigcom36 1.717361758
hubscore               hubscore 1.678551848
graph23                 graph23 1.584312995
pdi                         pdi 1.515763486
third                     third 1.430483068
orbit44                 orbit44 1.268346283
ratio3                   ratio3 1.235437064
inner                     inner 1.190299307
trans                     trans 1.157667033
orbit18                 orbit18 1.117532472
graph26                 graph26 1.117145358
graph6                   graph6 1.114525879
graph10                 graph10 1.088158154
spin_vertex         spin_vertex 1.084410522
V1                           V1 1.055952508
graph5                   graph5 1.053015858
graph20                 graph20 1.048980358
constraint           constraint 1.043385723
adhesion               adhesion 1.020433613
graph7                   graph7 1.015968857
graph24                 graph24 0.996731877
orbit63                 orbit63 0.961635281
ratio6                   ratio6 0.927952403
ioratio                 ioratio 0.926620980
graph2                   graph2 0.922772510
bigcom24               bigcom24 0.911795082
ratio4                   ratio4 0.894478964
graph13                 graph13 0.882125596
orbit9                   orbit9 0.853947467
orbit11                 orbit11 0.838726655
membership_s1     membership_s1 0.830134614
bigcom101             bigcom101 0.829640378
knn                         knn 0.805634192
orbit30                 orbit30 0.786934379
bigcom184             bigcom184 0.783125030
orbit28                 orbit28 0.741651945
orbit21                 orbit21 0.740392454
graph25                 graph25 0.737470011
orbit33                 orbit33 0.693772998
graph18                 graph18 0.693266052
bigcom408             bigcom408 0.681024029
graph21                 graph21 0.678797859
sixth                     sixth 0.658939676
graph4                   graph4 0.657447382
graph0                   graph0 0.636345522
graph16                 graph16 0.611081409
membership_s21   membership_s21 0.590184579
orbit50                 orbit50 0.577695956
bigcom28               bigcom28 0.564387521
graph11                 graph11 0.555392267
orbit7                   orbit7 0.535214709
orbit20                 orbit20 0.526099146
graph9                   graph9 0.517723714
bigcom4                 bigcom4 0.510044973
orbit25                 orbit25 0.506617219
ratio1                   ratio1 0.503818525
cohesion               cohesion 0.494528074
orbit36                 orbit36 0.488022690
graph22                 graph22 0.488019000
graph19                 graph19 0.454033079
orbit17                 orbit17 0.453124750
orbit45                 orbit45 0.447291258
fourth                   fourth 0.438574557
graph15                 graph15 0.438384354
orbit5                   orbit5 0.413208540
graph14                 graph14 0.399538546
orbit37                 orbit37 0.391165383
selfinter             selfinter 0.369711877
orbit49                 orbit49 0.365261415
coreness               coreness 0.357003477
bigcom116             bigcom116 0.356765774
membership_s24   membership_s24 0.346126996
orbit56                 orbit56 0.338123670
graph27                 graph27 0.331337396
orbit62                 orbit62 0.330950423
upto_fifth           upto_fifth 0.322193650
orbit70                 orbit70 0.311468131
AP                           AP 0.310040743
orbit41                 orbit41 0.309415368
orbit2                   orbit2 0.295746890
orbit51                 orbit51 0.294701866
orbit47                 orbit47 0.291576742
orbit54                 orbit54 0.289017846
orbit35                 orbit35 0.276261546
membership_s4     membership_s4 0.273005429
orbit38                 orbit38 0.271277394
orbit39                 orbit39 0.269383054
orbit46                 orbit46 0.266822079
graph17                 graph17 0.264523837
orbit52                 orbit52 0.250609947
graph8                   graph8 0.250390743
membership_s7     membership_s7 0.237124372
orbit57                 orbit57 0.221938234
orbit65                 orbit65 0.214785380
orbit53                 orbit53 0.213057831
orbit4                   orbit4 0.193412108
orbit29                 orbit29 0.191311569
graph3                   graph3 0.190615103
upto_fourth         upto_fourth 0.180159616
orbit42                 orbit42 0.169813492
orbit15                 orbit15 0.168098575
orbit58                 orbit58 0.163885764
close                     close 0.151416887
orbit31                 orbit31 0.143557973
orbit16                 orbit16 0.142744195
orbit59                 orbit59 0.142557927
orbit66                 orbit66 0.127976333
upto_second         upto_second 0.123805139
orbit23                 orbit23 0.117080392
orbit69                 orbit69 0.114993096
orbit26                 orbit26 0.096169100
membership_s27   membership_s27 0.096164033
orbit24                 orbit24 0.095120922
orbit6                   orbit6 0.090736101
orbit19                 orbit19 0.090458767
membership_s31   membership_s31 0.088475538
upto_third           upto_third 0.087128288
orbit12                 orbit12 0.085212580
orbit55                 orbit55 0.075993628
orbit40                 orbit40 0.071336515
bigcom8                 bigcom8 0.063076721
graph12                 graph12 0.061567403
upto_sixth           upto_sixth 0.059445781
membership_s5     membership_s5 0.056361086
orbit32                 orbit32 0.053985289
membership_s32   membership_s32 0.052330902
bigcom22               bigcom22 0.051788171
graph28                 graph28 0.048113229
orbit61                 orbit61 0.039221343
membership_s30   membership_s30 0.028274115
bigcom44               bigcom44 0.027619080
fifth                     fifth 0.024111286
orbit10                 orbit10 0.022619713
graph29                 graph29 0.014018258
orbit60                 orbit60 0.012618591
orbit1                   orbit1 0.012420972
orbit48                 orbit48 0.007398401
orbit0                   orbit0 0.000000000
orbit3                   orbit3 0.000000000
orbit8                   orbit8 0.000000000
orbit13                 orbit13 0.000000000
orbit14                 orbit14 0.000000000
orbit22                 orbit22 0.000000000
orbit34                 orbit34 0.000000000
orbit43                 orbit43 0.000000000
orbit64                 orbit64 0.000000000
orbit67                 orbit67 0.000000000
orbit68                 orbit68 0.000000000
orbit71                 orbit71 0.000000000
orbit72                 orbit72 0.000000000
ecc                         ecc 0.000000000
eccrad                   eccrad 0.000000000
evcent                   evcent 0.000000000
first                     first 0.000000000
second                   second 0.000000000
bigcom1                 bigcom1 0.000000000
bigcom2                 bigcom2 0.000000000
bigcom3                 bigcom3 0.000000000
bigcom6                 bigcom6 0.000000000
bigcom9                 bigcom9 0.000000000
bigcom11               bigcom11 0.000000000
bigcom13               bigcom13 0.000000000
bigcom15               bigcom15 0.000000000
bigcom16               bigcom16 0.000000000
bigcom21               bigcom21 0.000000000
bigcom26               bigcom26 0.000000000
bigcom30               bigcom30 0.000000000
bigcom31               bigcom31 0.000000000
bigcom32               bigcom32 0.000000000
bigcom33               bigcom33 0.000000000
bigcom34               bigcom34 0.000000000
bigcom37               bigcom37 0.000000000
bigcom38               bigcom38 0.000000000
bigcom39               bigcom39 0.000000000
bigcom40               bigcom40 0.000000000
bigcom43               bigcom43 0.000000000
bigcom46               bigcom46 0.000000000
bigcom47               bigcom47 0.000000000
bigcom49               bigcom49 0.000000000
bigcom50               bigcom50 0.000000000
bigcom51               bigcom51 0.000000000
bigcom52               bigcom52 0.000000000
bigcom54               bigcom54 0.000000000
bigcom56               bigcom56 0.000000000
bigcom62               bigcom62 0.000000000
bigcom66               bigcom66 0.000000000
bigcom68               bigcom68 0.000000000
bigcom69               bigcom69 0.000000000
bigcom71               bigcom71 0.000000000
bigcom72               bigcom72 0.000000000
bigcom73               bigcom73 0.000000000
bigcom74               bigcom74 0.000000000
bigcom75               bigcom75 0.000000000
bigcom76               bigcom76 0.000000000
bigcom77               bigcom77 0.000000000
bigcom79               bigcom79 0.000000000
bigcom80               bigcom80 0.000000000
bigcom82               bigcom82 0.000000000
bigcom83               bigcom83 0.000000000
bigcom84               bigcom84 0.000000000
bigcom85               bigcom85 0.000000000
bigcom87               bigcom87 0.000000000
bigcom89               bigcom89 0.000000000
bigcom91               bigcom91 0.000000000
bigcom92               bigcom92 0.000000000
bigcom93               bigcom93 0.000000000
bigcom96               bigcom96 0.000000000
bigcom97               bigcom97 0.000000000
bigcom98               bigcom98 0.000000000
bigcom99               bigcom99 0.000000000
bigcom104             bigcom104 0.000000000
bigcom106             bigcom106 0.000000000
bigcom109             bigcom109 0.000000000
bigcom113             bigcom113 0.000000000
bigcom120             bigcom120 0.000000000
bigcom123             bigcom123 0.000000000
bigcom126             bigcom126 0.000000000
bigcom127             bigcom127 0.000000000
bigcom137             bigcom137 0.000000000
bigcom139             bigcom139 0.000000000
bigcom140             bigcom140 0.000000000
bigcom143             bigcom143 0.000000000
bigcom145             bigcom145 0.000000000
bigcom146             bigcom146 0.000000000
bigcom147             bigcom147 0.000000000
bigcom149             bigcom149 0.000000000
bigcom154             bigcom154 0.000000000
bigcom156             bigcom156 0.000000000
bigcom157             bigcom157 0.000000000
bigcom158             bigcom158 0.000000000
bigcom160             bigcom160 0.000000000
bigcom161             bigcom161 0.000000000
bigcom162             bigcom162 0.000000000
bigcom164             bigcom164 0.000000000
bigcom166             bigcom166 0.000000000
bigcom167             bigcom167 0.000000000
bigcom171             bigcom171 0.000000000
bigcom173             bigcom173 0.000000000
bigcom175             bigcom175 0.000000000
bigcom176             bigcom176 0.000000000
bigcom177             bigcom177 0.000000000
bigcom178             bigcom178 0.000000000
bigcom180             bigcom180 0.000000000
bigcom181             bigcom181 0.000000000
bigcom186             bigcom186 0.000000000
bigcom187             bigcom187 0.000000000
bigcom189             bigcom189 0.000000000
bigcom194             bigcom194 0.000000000
bigcom195             bigcom195 0.000000000
bigcom196             bigcom196 0.000000000
bigcom204             bigcom204 0.000000000
bigcom205             bigcom205 0.000000000
bigcom212             bigcom212 0.000000000
bigcom214             bigcom214 0.000000000
bigcom222             bigcom222 0.000000000
bigcom223             bigcom223 0.000000000
bigcom226             bigcom226 0.000000000
bigcom227             bigcom227 0.000000000
bigcom229             bigcom229 0.000000000
bigcom233             bigcom233 0.000000000
bigcom236             bigcom236 0.000000000
bigcom237             bigcom237 0.000000000
bigcom246             bigcom246 0.000000000
bigcom248             bigcom248 0.000000000
bigcom249             bigcom249 0.000000000
bigcom250             bigcom250 0.000000000
bigcom254             bigcom254 0.000000000
bigcom266             bigcom266 0.000000000
bigcom269             bigcom269 0.000000000
bigcom272             bigcom272 0.000000000
bigcom274             bigcom274 0.000000000
bigcom281             bigcom281 0.000000000
bigcom291             bigcom291 0.000000000
bigcom292             bigcom292 0.000000000
bigcom295             bigcom295 0.000000000
bigcom299             bigcom299 0.000000000
bigcom301             bigcom301 0.000000000
bigcom306             bigcom306 0.000000000
bigcom309             bigcom309 0.000000000
bigcom314             bigcom314 0.000000000
bigcom321             bigcom321 0.000000000
bigcom341             bigcom341 0.000000000
bigcom350             bigcom350 0.000000000
bigcom353             bigcom353 0.000000000
bigcom359             bigcom359 0.000000000
bigcom363             bigcom363 0.000000000
bigcom365             bigcom365 0.000000000
bigcom385             bigcom385 0.000000000
bigcom386             bigcom386 0.000000000
bigcom412             bigcom412 0.000000000
bigcom480             bigcom480 0.000000000
membership_s3     membership_s3 0.000000000
membership_s6     membership_s6 0.000000000
membership_s8     membership_s8 0.000000000
membership_s9     membership_s9 0.000000000
membership_s11   membership_s11 0.000000000
membership_s12   membership_s12 0.000000000
membership_s14   membership_s14 0.000000000
membership_s15   membership_s15 0.000000000
membership_s16   membership_s16 0.000000000
membership_s17   membership_s17 0.000000000
membership_s18   membership_s18 0.000000000
membership_s20   membership_s20 0.000000000
membership_s22   membership_s22 0.000000000
membership_s25   membership_s25 0.000000000
membership_s26   membership_s26 0.000000000
membership_s28   membership_s28 0.000000000
membership_s33   membership_s33 0.000000000
membership_s36   membership_s36 0.000000000
membership_s37   membership_s37 0.000000000
[1] "Dataset: med_targets Model RF, run: 2 of 10 2015-06-17 23:01:11"
     |      Out-of-bag   |
Tree |      MSE  %Var(y) |
   1 |  0.01596   238.84 |
   2 |  0.01632   244.20 |
   3 |  0.01434   214.57 |
   4 |  0.01347   201.56 |
   5 |   0.0131   195.95 |
   6 |  0.01186   177.38 |
   7 |  0.01094   163.62 |
   8 |  0.01018   152.35 |
   9 |  0.01022   152.92 |
  10 | 0.009723   145.48 |
  11 | 0.009414   140.85 |
  12 | 0.009154   136.96 |
  13 |  0.00918   137.36 |
  14 | 0.009338   139.72 |
  15 | 0.009017   134.91 |
  16 | 0.008902   133.19 |
  17 | 0.008799   131.64 |
  18 | 0.008699   130.15 |
  19 | 0.008625   129.05 |
  20 | 0.008605   128.74 |
  21 | 0.008554   127.98 |
  22 |  0.00852   127.48 |
  23 | 0.008447   126.38 |
  24 | 0.008439   126.27 |
  25 | 0.008402   125.71 |
  26 | 0.008375   125.30 |
  27 | 0.008382   125.42 |
  28 | 0.008367   125.19 |
  29 | 0.008309   124.32 |
  30 | 0.008252   123.47 |
  31 | 0.008192   122.56 |
  32 | 0.008135   121.71 |
  33 | 0.008128   121.61 |
  34 |  0.00814   121.79 |
  35 | 0.008092   121.07 |
  36 | 0.008075   120.82 |
  37 | 0.008017   119.95 |
  38 |  0.00803   120.14 |
  39 | 0.008005   119.76 |
  40 | 0.007963   119.15 |
  41 | 0.007955   119.02 |
  42 | 0.007956   119.04 |
  43 | 0.007982   119.43 |
  44 | 0.007961   119.11 |
  45 | 0.007956   119.04 |
  46 | 0.007918   118.46 |
  47 | 0.007927   118.60 |
  48 | 0.007929   118.63 |
  49 | 0.007929   118.63 |
  50 |  0.00792   118.50 |
  51 | 0.007932   118.67 |
  52 |  0.00794   118.80 |
  53 |  0.00794   118.79 |
  54 | 0.007946   118.89 |
  55 | 0.007931   118.66 |
  56 | 0.007916   118.44 |
  57 | 0.007904   118.26 |
  58 | 0.007924   118.56 |
  59 | 0.007911   118.37 |
  60 | 0.007921   118.52 |
  61 | 0.007911   118.37 |
  62 | 0.007906   118.28 |
  63 | 0.007881   117.92 |
  64 | 0.007861   117.62 |
  65 | 0.007859   117.59 |
  66 | 0.007857   117.56 |
  67 | 0.007842   117.33 |
  68 | 0.007835   117.23 |
  69 | 0.007855   117.52 |
  70 | 0.007868   117.71 |
  71 | 0.007865   117.68 |
  72 | 0.007852   117.48 |
  73 | 0.007861   117.61 |
  74 | 0.007855   117.53 |
  75 | 0.007843   117.34 |
  76 | 0.007858   117.57 |
  77 | 0.007874   117.82 |
  78 | 0.007842   117.34 |
  79 | 0.007846   117.39 |
  80 | 0.007852   117.48 |
  81 | 0.007834   117.21 |
  82 | 0.007843   117.35 |
  83 | 0.007844   117.36 |
  84 |  0.00782   117.00 |
  85 | 0.007833   117.20 |
  86 | 0.007836   117.24 |
  87 | 0.007823   117.04 |
  88 | 0.007818   116.97 |
  89 | 0.007819   116.99 |
  90 | 0.007807   116.81 |
  91 | 0.007798   116.67 |
  92 | 0.007795   116.63 |
  93 | 0.007792   116.59 |
  94 | 0.007778   116.38 |
  95 |  0.00777   116.25 |
  96 |  0.00777   116.26 |
  97 | 0.007774   116.31 |
  98 | 0.007764   116.16 |
  99 | 0.007766   116.19 |
 100 | 0.007776   116.35 |
[1] "Random Forest variable coefficients"
                      %IncMSE IncNodePurity
graph5           2.180049e-03  2.268762e-01
graph6           6.945652e-04  8.174475e-02
graph7           1.185533e-03  1.161140e-01
graph8           1.148381e-05  2.375000e-02
graph9           1.194030e-05  3.000000e-02
graph10          1.389245e-03  1.758549e-01
graph11          1.199750e-03  9.461443e-02
graph12          1.349546e-03  6.371770e-02
graph13          5.749748e-05  2.640079e-02
graph14          1.729519e-03  1.756520e-01
graph15          1.546884e-03  7.663738e-02
graph16          7.983690e-04  1.429526e-01
graph17          3.186187e-04  1.130150e-01
graph18          1.331181e-03  1.414306e-01
graph19          1.239235e-03  1.845292e-01
graph20          4.278566e-03  1.033846e-01
graph21          1.689357e-04  7.321624e-02
graph22          9.371817e-04  1.022931e-01
graph23          3.264028e-03  2.771724e-01
graph24          1.007348e-03  1.877049e-01
graph25          3.806905e-04  1.599943e-01
graph26          1.255918e-03  1.196630e-01
graph27          8.795322e-04  1.318542e-01
graph28          4.350395e-04  6.350358e-02
graph29          2.194540e-04  1.230943e-01
orbit0           0.000000e+00  1.500000e-02
orbit1           1.136393e-03  1.342907e-01
orbit2           2.024598e-03  1.152605e-01
orbit3           3.700049e-04  1.068377e-01
orbit4           3.127413e-04  5.436097e-02
orbit5           1.995249e-03  1.699298e-01
orbit6           1.654591e-03  2.098036e-01
orbit7           1.037430e-03  1.127486e-01
orbit8           1.156212e-03  1.549912e-01
orbit9           4.964079e-04  1.167735e-01
orbit10          8.152992e-04  1.183967e-01
orbit11          1.511394e-03  1.038092e-01
orbit12          1.780896e-03  7.482339e-02
orbit13          1.762785e-04  4.644844e-02
orbit14         -7.942907e-06  2.469389e-02
orbit15          1.536120e-03  8.245625e-02
orbit16          1.733756e-03  4.446726e-02
orbit17          1.770010e-04  1.290140e-01
orbit18          4.024554e-04  2.143306e-01
orbit19          1.839514e-03  1.790032e-01
orbit20          1.017244e-03  1.659172e-01
orbit21          2.055668e-03  1.598376e-01
orbit22          1.551789e-03  1.608159e-01
orbit23          1.708295e-03  1.152924e-01
orbit24          8.803726e-05  4.149010e-02
orbit25          1.388146e-03  1.606799e-01
orbit26          1.127449e-03  6.730187e-02
orbit27          8.415192e-03  1.924253e-01
orbit28          1.293943e-03  1.372008e-01
orbit29          6.140782e-05  4.682720e-02
orbit30          1.686989e-03  1.097392e-01
orbit31          1.036073e-03  3.104291e-01
orbit32          2.320998e-04  3.446746e-02
orbit33          1.106151e-03  4.894048e-02
orbit34          1.452913e-03  1.236303e-01
orbit35          4.323571e-04  1.124848e-01
orbit36          1.859988e-03  3.966493e-01
orbit37          5.711278e-04  1.228060e-01
orbit38          1.112205e-03  1.129611e-01
orbit39          3.578950e-04  1.492790e-01
orbit40          1.208977e-03  1.675267e-01
orbit41          1.517565e-03  6.248745e-02
orbit42          1.950521e-04  3.707158e-02
orbit43          8.246474e-04  4.677325e-02
orbit44          1.403533e-03  1.663261e-01
orbit45          2.247393e-03  1.321170e-01
orbit46          2.112896e-03  9.855432e-02
orbit47          3.201224e-03  1.377592e-01
orbit48          5.970027e-04  3.670350e-02
orbit49          4.021963e-03  2.409776e-01
orbit50          1.974712e-04  1.153417e-01
orbit51          2.920105e-03  2.237648e-01
orbit52          4.149071e-04  5.012326e-02
orbit53          1.433645e-03  1.005383e-01
orbit54          5.684844e-04  1.704306e-01
orbit55          1.660735e-04  9.959630e-04
orbit56          5.343959e-03  2.762384e-01
orbit57          4.420112e-04  5.931560e-02
orbit58          1.070285e-03  7.251038e-02
orbit59          2.279668e-04  1.305308e-01
orbit60          2.583814e-05  5.157353e-02
orbit61          4.429162e-05  6.035000e-02
orbit62          2.743688e-04  1.434911e-01
orbit63          1.555700e-04  6.287861e-02
orbit64          1.799446e-04  1.010283e-01
orbit65          6.819055e-04  9.550647e-02
orbit66          7.411941e-04  1.698779e-01
orbit67          7.979013e-04  7.019347e-02
orbit68          1.058899e-03  7.842274e-02
orbit69          3.606854e-05  8.321948e-02
orbit70          6.435334e-04  1.194183e-01
orbit71          2.258241e-04  8.264937e-02
orbit72          2.334373e-04  1.721312e-01
AP               8.562031e-04  4.661701e-02
bet              1.439453e-03  6.314645e-01
ecc              4.109550e-05  3.763187e-02
eccrad          -4.503448e-06  3.130220e-02
close            1.283488e-03  1.071443e-01
constraint       1.890789e-03  2.839895e-01
coreness         4.634573e-05  9.526391e-03
knn              4.148722e-04  1.219931e-01
hubscore         4.753581e-04  1.001044e-01
pagerank         5.397431e-04  4.768252e-01
trans            2.174851e-03  3.179959e-01
evcent           2.936480e-04  1.929202e-02
first            5.534601e-04  6.547198e-02
upto_second      1.584861e-03  1.078824e-01
upto_third       3.866314e-04  6.536180e-02
upto_fourth      6.577013e-04  1.228481e-01
upto_fifth       8.682876e-05  6.246712e-02
upto_sixth       2.975509e-04  1.145145e-01
second           9.189876e-04  1.060910e-01
third            8.486051e-03  4.006547e-01
fourth           2.534908e-03  2.154441e-01
fifth            1.611935e-03  2.543290e-01
sixth           -5.780347e-06  6.286175e-02
ratio1           3.531629e-04  1.207863e-01
ratio2           4.192308e-03  2.735114e-01
ratio3           3.192167e-03  2.410621e-01
ratio4           1.581249e-03  2.961242e-01
ratio5           8.968020e-04  5.155036e-01
ratio6           6.186688e-04  1.086270e-01
selfinter        1.031853e-04  6.618769e-02
walktrap_vertex  2.563090e-04  3.177280e-01
bigcom1          0.000000e+00  0.000000e+00
bigcom2          0.000000e+00  0.000000e+00
bigcom3          1.198322e-05  1.035333e-02
bigcom4          4.568669e-05  6.145080e-02
bigcom6          0.000000e+00  0.000000e+00
bigcom8         -6.405108e-06  8.173647e-02
bigcom9          0.000000e+00  0.000000e+00
bigcom11         0.000000e+00  0.000000e+00
bigcom13         0.000000e+00  0.000000e+00
bigcom15         0.000000e+00  0.000000e+00
bigcom16         0.000000e+00  0.000000e+00
bigcom21         0.000000e+00  0.000000e+00
bigcom22         5.813656e-05  6.282304e-02
bigcom24        -2.366889e-05  5.291144e-01
bigcom26         0.000000e+00  0.000000e+00
bigcom28         3.417049e-04  1.226817e-01
bigcom30         0.000000e+00  8.750000e-03
bigcom31         0.000000e+00  0.000000e+00
bigcom32         0.000000e+00  0.000000e+00
bigcom33         0.000000e+00  0.000000e+00
bigcom34         0.000000e+00  0.000000e+00
bigcom36        -2.246111e-05  5.337185e-01
bigcom37         0.000000e+00  0.000000e+00
bigcom38         0.000000e+00  0.000000e+00
bigcom39         0.000000e+00  0.000000e+00
bigcom40         5.827506e-06  9.333333e-03
bigcom43         0.000000e+00  0.000000e+00
bigcom44         7.875593e-05  3.310493e-02
bigcom46         0.000000e+00  0.000000e+00
bigcom47         0.000000e+00  0.000000e+00
bigcom49         0.000000e+00  0.000000e+00
bigcom50         0.000000e+00  0.000000e+00
bigcom51         0.000000e+00  0.000000e+00
bigcom52         0.000000e+00  0.000000e+00
bigcom54         0.000000e+00  0.000000e+00
bigcom56         0.000000e+00  0.000000e+00
bigcom62         0.000000e+00  0.000000e+00
bigcom66         0.000000e+00  0.000000e+00
bigcom68         0.000000e+00  0.000000e+00
bigcom69         0.000000e+00  0.000000e+00
bigcom71         0.000000e+00  0.000000e+00
bigcom72         0.000000e+00  0.000000e+00
bigcom73         0.000000e+00  0.000000e+00
bigcom74         0.000000e+00  0.000000e+00
bigcom75         0.000000e+00  1.734723e-20
bigcom76         0.000000e+00  0.000000e+00
bigcom77         0.000000e+00  0.000000e+00
bigcom79         0.000000e+00  0.000000e+00
bigcom80         0.000000e+00  0.000000e+00
bigcom82         0.000000e+00  0.000000e+00
bigcom83         0.000000e+00  0.000000e+00
bigcom84         0.000000e+00  0.000000e+00
bigcom85         0.000000e+00  0.000000e+00
bigcom87         0.000000e+00  0.000000e+00
bigcom89         0.000000e+00  0.000000e+00
bigcom91         0.000000e+00  0.000000e+00
bigcom92         0.000000e+00  0.000000e+00
bigcom93         0.000000e+00  0.000000e+00
bigcom96         0.000000e+00  0.000000e+00
bigcom97         0.000000e+00  0.000000e+00
bigcom98         0.000000e+00  0.000000e+00
bigcom99         0.000000e+00  0.000000e+00
bigcom101        9.450590e-06  7.420048e-02
bigcom104        0.000000e+00  0.000000e+00
bigcom106        0.000000e+00  0.000000e+00
bigcom109        0.000000e+00  0.000000e+00
bigcom113        0.000000e+00  0.000000e+00
bigcom116        2.440451e-04  5.586347e-02
bigcom120        0.000000e+00  0.000000e+00
bigcom123        0.000000e+00  0.000000e+00
bigcom126        0.000000e+00  5.204170e-20
bigcom127        0.000000e+00  0.000000e+00
bigcom137        0.000000e+00  0.000000e+00
bigcom139        0.000000e+00  0.000000e+00
bigcom140        0.000000e+00  0.000000e+00
bigcom143        0.000000e+00  0.000000e+00
bigcom145        0.000000e+00  0.000000e+00
bigcom146        0.000000e+00  5.421011e-22
bigcom147        0.000000e+00  0.000000e+00
bigcom149        0.000000e+00  0.000000e+00
bigcom153       -7.044133e-05  2.180117e-01
bigcom154        0.000000e+00  0.000000e+00
bigcom156        0.000000e+00  0.000000e+00
bigcom157        0.000000e+00  0.000000e+00
bigcom158        0.000000e+00  0.000000e+00
bigcom160        0.000000e+00  0.000000e+00
bigcom161        0.000000e+00  0.000000e+00
bigcom162        0.000000e+00  0.000000e+00
bigcom164        0.000000e+00  0.000000e+00
bigcom166        0.000000e+00  0.000000e+00
bigcom167        0.000000e+00  0.000000e+00
bigcom171        0.000000e+00  0.000000e+00
bigcom173        0.000000e+00  0.000000e+00
bigcom175        0.000000e+00  1.387779e-19
bigcom176        0.000000e+00  0.000000e+00
bigcom177        0.000000e+00  0.000000e+00
bigcom178        0.000000e+00  0.000000e+00
bigcom180        0.000000e+00  0.000000e+00
bigcom181        0.000000e+00  0.000000e+00
bigcom184       -6.517644e-06  5.581655e-01
bigcom186        0.000000e+00  0.000000e+00
bigcom187        0.000000e+00  0.000000e+00
bigcom189        0.000000e+00  0.000000e+00
bigcom194        0.000000e+00  0.000000e+00
bigcom195        0.000000e+00  0.000000e+00
bigcom196        0.000000e+00  0.000000e+00
bigcom204        0.000000e+00  0.000000e+00
bigcom205        0.000000e+00  0.000000e+00
bigcom212        0.000000e+00  0.000000e+00
bigcom214        0.000000e+00  0.000000e+00
bigcom222        0.000000e+00  0.000000e+00
bigcom223        0.000000e+00  0.000000e+00
bigcom226        0.000000e+00  0.000000e+00
bigcom227        0.000000e+00  0.000000e+00
bigcom229        0.000000e+00  0.000000e+00
bigcom233        0.000000e+00  0.000000e+00
bigcom236        0.000000e+00  0.000000e+00
bigcom237        0.000000e+00  0.000000e+00
bigcom246        0.000000e+00  0.000000e+00
bigcom248        0.000000e+00  0.000000e+00
bigcom249        0.000000e+00  0.000000e+00
bigcom250        0.000000e+00  0.000000e+00
bigcom254        0.000000e+00  0.000000e+00
bigcom266        0.000000e+00  1.387779e-19
bigcom269        0.000000e+00  0.000000e+00
bigcom272        0.000000e+00  0.000000e+00
bigcom274        0.000000e+00  5.421011e-22
bigcom281        0.000000e+00  0.000000e+00
bigcom291        0.000000e+00  0.000000e+00
bigcom292        0.000000e+00  0.000000e+00
bigcom295        0.000000e+00  0.000000e+00
bigcom299        0.000000e+00  0.000000e+00
bigcom301        0.000000e+00  0.000000e+00
bigcom306        0.000000e+00  0.000000e+00
bigcom309        0.000000e+00  0.000000e+00
bigcom314        0.000000e+00  0.000000e+00
bigcom321        0.000000e+00  0.000000e+00
bigcom341        0.000000e+00  0.000000e+00
bigcom350        0.000000e+00  0.000000e+00
bigcom353        0.000000e+00  0.000000e+00
bigcom359        0.000000e+00  0.000000e+00
bigcom363        0.000000e+00  0.000000e+00
bigcom365        0.000000e+00  0.000000e+00
bigcom385        0.000000e+00  0.000000e+00
bigcom386        0.000000e+00  0.000000e+00
bigcom408        1.165541e-05  4.236373e-01
bigcom412        0.000000e+00  0.000000e+00
bigcom480        0.000000e+00  0.000000e+00
spin_vertex      3.643775e-04  2.644907e-01
membership_s1    4.163900e-04  1.332908e-01
membership_s3    0.000000e+00  0.000000e+00
membership_s4    1.552295e-04  1.154420e-01
membership_s5   -6.583300e-07  6.582523e-02
membership_s6    0.000000e+00  0.000000e+00
membership_s7    3.128835e-05  2.754232e-01
membership_s8    0.000000e+00  0.000000e+00
membership_s9    0.000000e+00  0.000000e+00
membership_s11   0.000000e+00  0.000000e+00
membership_s12   0.000000e+00  0.000000e+00
membership_s14   0.000000e+00  0.000000e+00
membership_s15   0.000000e+00  8.673617e-21
membership_s16   0.000000e+00  0.000000e+00
membership_s17   0.000000e+00  0.000000e+00
membership_s18   0.000000e+00  0.000000e+00
membership_s20   0.000000e+00  0.000000e+00
membership_s21   1.284266e-04  1.175800e-01
membership_s22   0.000000e+00  0.000000e+00
membership_s24   1.161441e-04  7.517638e-02
membership_s25   0.000000e+00  0.000000e+00
membership_s26   0.000000e+00  0.000000e+00
membership_s27   0.000000e+00  0.000000e+00
membership_s28   0.000000e+00  0.000000e+00
membership_s30   6.501240e-05  3.399887e-02
membership_s31   1.468860e-06  4.698405e-02
membership_s32  -1.299470e-07  1.465049e-03
membership_s33   0.000000e+00  0.000000e+00
membership_s36   0.000000e+00  0.000000e+00
membership_s37   0.000000e+00  0.000000e+00
V1               1.070913e-03  3.557763e-01
V2               2.057770e-04  6.861084e-01
pdi              2.911761e-04  2.754875e-01
adhesion         2.621451e-03  5.765995e-01
cohesion         3.414045e-03  3.219224e-01
inner            1.164004e-03  4.218754e-01
outer            6.639660e-04  7.440627e-01
ioratio          2.335154e-03  5.315382e-01
comsize          8.852243e-04  4.768430e-01
[1] "Dataset: med_targets Model GLM, run: 2 of 10 2015-06-17 23:02:06"
[1] "glmnet variable coefficients"
                         [,1]          [,2]
(Intercept)     -4.994593e+00 -4.313362e+00
graph0          -2.513067e-40 -5.478304e-03
graph1          -1.767990e-42 -8.359406e-06
graph2          -9.538086e-41 -1.177024e-03
graph3          -2.891561e-44  1.513742e-07
graph4          -2.480182e-45 -2.414888e-08
graph5          -2.386968e-42 -2.311437e-05
graph6          -2.042750e-43  3.011433e-06
graph7          -3.375654e-42  1.569824e-05
graph8          -4.624294e-41 -2.573605e-05
graph9          -4.534332e-46  4.579865e-09
graph10         -6.675031e-47 -4.052062e-10
graph11         -3.744595e-48 -4.336922e-11
graph12         -1.627221e-45 -1.123296e-08
graph13         -5.621264e-45  6.749637e-08
graph14         -2.975427e-46  2.916542e-09
graph15         -1.189576e-43  3.611546e-06
graph16         -6.014012e-45 -6.576732e-08
graph17         -9.602912e-45 -8.295679e-08
graph18         -1.591140e-43 -1.232917e-06
graph19         -3.160020e-44 -1.415924e-07
graph20         -6.130496e-44  1.060715e-06
graph21         -1.346387e-43 -4.547449e-07
graph22          2.302608e-44  9.442551e-06
graph23         -1.642913e-43 -2.993090e-07
graph24         -3.294008e-43 -9.628614e-06
graph25         -1.089938e-42 -1.538103e-05
graph26         -9.921796e-43 -2.754448e-05
graph27         -5.787292e-42 -5.270863e-05
graph28         -4.735991e-42 -5.219785e-05
graph29         -3.301938e-41 -5.927240e-04
orbit0          -2.513067e-40 -5.473096e-03
orbit1          -1.803155e-42 -7.608707e-06
orbit2          -1.341037e-41 -1.663503e-04
orbit3          -9.538086e-41 -1.174653e-03
orbit4          -3.744371e-44  3.592020e-07
orbit5          -8.801493e-44 -7.643468e-08
orbit6          -2.479276e-45 -2.414310e-08
orbit7          -1.399690e-42 -1.162277e-05
orbit8          -2.386968e-42 -2.311637e-05
orbit9          -4.752434e-43  8.160480e-06
orbit10         -2.964940e-43  4.201497e-06
orbit11         -5.778788e-42 -1.466988e-05
orbit12         -3.207206e-42  3.801502e-05
orbit13         -2.470196e-41 -2.862618e-04
orbit14         -4.624294e-41 -2.522511e-05
orbit15         -7.332484e-46  1.333322e-08
orbit16         -1.702894e-45  1.865565e-08
orbit17         -1.683558e-45 -4.339890e-09
orbit18         -4.383865e-47  2.017796e-10
orbit19         -9.158675e-47 -4.597859e-10
orbit20         -1.867435e-46 -1.813112e-09
orbit21         -7.120844e-45 -1.909967e-08
orbit22         -3.744584e-48 -4.341852e-11
orbit23         -2.343599e-43 -3.770759e-06
orbit24         -1.905079e-45 -2.062585e-10
orbit25         -4.355116e-45 -7.647767e-08
orbit26         -1.344042e-44  8.216959e-07
orbit27         -1.578240e-44  4.298135e-07
orbit28         -3.019056e-44  4.108153e-07
orbit29         -9.849630e-45  7.463991e-08
orbit30         -6.781943e-44  2.322059e-07
orbit31         -7.247336e-46 -3.966204e-09
orbit32         -3.162259e-46  1.316570e-08
orbit33         -6.843024e-43 -9.942009e-06
orbit34         -1.189576e-43  3.605999e-06
orbit35         -1.836877e-44  2.322364e-07
orbit36         -1.866866e-44  7.564066e-07
orbit37         -9.444882e-45 -2.206433e-07
orbit38         -1.571364e-43  1.804883e-06
orbit39         -2.079445e-44  1.005068e-06
orbit40         -1.431922e-44 -3.398653e-07
orbit41         -5.939431e-44  2.986330e-06
orbit42         -1.827865e-42  1.596390e-05
orbit43         -1.604685e-43 -1.321866e-06
orbit44         -1.166310e-42  9.075769e-04
orbit45         -5.235212e-44  7.850342e-07
orbit46         -6.891100e-44 -3.215065e-07
orbit47         -2.698433e-43  7.906952e-06
orbit48         -1.463582e-43 -3.006559e-06
orbit49         -6.015621e-44  1.473765e-06
orbit50         -1.923521e-42 -9.153139e-05
orbit51         -2.172327e-43 -1.278551e-06
orbit52         -4.129668e-43 -1.162457e-06
orbit53         -7.382075e-43  7.361565e-07
orbit54          2.783293e-44  9.582594e-06
orbit55         -1.225945e-41 -2.014856e-04
orbit56         -8.040078e-44  1.499152e-05
orbit57         -2.547432e-43 -4.703906e-06
orbit58         -3.476720e-42  2.529313e-04
orbit59         -4.181016e-43 -1.273315e-05
orbit60         -1.316330e-42 -3.494202e-05
orbit61         -1.486202e-41 -3.878211e-04
orbit62         -2.826560e-42 -1.272703e-04
orbit63         -2.853686e-42 -1.073501e-05
orbit64         -2.134179e-42  5.227483e-05
orbit65         -2.258843e-42 -1.225073e-04
orbit66         -1.442022e-42 -3.378020e-06
orbit67         -1.006375e-41 -1.612358e-04
orbit68         -5.991942e-42 -5.403166e-05
orbit69         -6.267852e-41 -6.822462e-04
orbit70         -5.573843e-42 -1.023261e-04
orbit71         -1.393506e-41  1.731838e-05
orbit72         -3.301938e-41 -5.930928e-04
AP               5.921270e-39  7.769788e-02
bet              1.546014e-45 -2.883600e-06
ecc              2.117139e-39 -7.179496e-03
eccrad           1.270284e-38 -4.291371e-02
close           -8.105372e-38 -2.991158e-01
constraint       3.809302e-38  1.043540e+00
coreness        -3.260118e-40  1.251538e-03
knn             -1.293572e-41  2.098481e-05
hubscore        -1.121210e-37  2.975831e-01
pagerank        -1.013426e-37 -6.449107e+00
trans            3.462946e-40  1.528528e-02
evcent          -1.116489e-37  4.684200e-01
first           -2.513067e-40 -5.494109e-03
upto_second     -2.283122e-42 -1.581389e-05
upto_third      -7.164247e-43 -3.734666e-06
upto_fourth     -1.586357e-42  2.498076e-05
upto_fifth      -2.476625e-41  3.301978e-04
upto_sixth      -2.984448e-40 -3.855995e-04
second          -2.280293e-42 -1.551323e-05
third           -5.772499e-43 -1.557395e-06
fourth           9.448957e-43  7.235083e-06
fifth            1.679786e-42 -2.707433e-05
sixth            2.625820e-41 -4.028706e-04
ratio1          -1.554446e-41 -1.072280e-04
ratio2           1.181762e-40  8.936951e-04
ratio3           1.981495e-40 -1.430670e-02
ratio4           7.913341e-39 -4.368680e-01
ratio5           6.821115e-38  4.804180e+00
ratio6           2.366519e-40  3.856202e-03
selfinter        1.331985e-39 -7.589072e-03
walktrap_vertex  8.404556e-39  5.547021e-01
bigcom1         -4.053027e-39 -6.157419e-02
bigcom2         -6.804244e-39 -2.114236e-01
bigcom3         -1.544225e-39 -6.649944e-02
bigcom4          1.009797e-39  9.338145e-02
bigcom6         -6.804244e-39 -2.609217e-01
bigcom8         -1.824819e-41  1.439010e-01
bigcom9         -6.829472e-39 -1.977297e-01
bigcom11        -6.816093e-39 -3.078789e-01
bigcom13        -6.813127e-39 -2.078339e-01
bigcom15        -6.817577e-39 -1.778498e-01
bigcom16        -6.807202e-39 -2.416009e-01
bigcom21        -6.841410e-39 -2.476979e-01
bigcom22         3.916545e-39  1.941412e-01
bigcom24         3.301184e-37  2.676743e+00
bigcom26        -6.886547e-39 -1.867261e-01
bigcom28         8.505524e-39  4.431961e-01
bigcom30        -6.892611e-39 -1.851638e-01
bigcom31        -6.799811e-39 -2.000536e-01
bigcom32        -6.807202e-39 -3.445451e-01
bigcom33        -6.799811e-39 -1.297447e-01
bigcom34        -6.798335e-39 -2.661042e-01
bigcom36         2.459419e-37  2.544657e+00
bigcom37        -6.799811e-39 -1.944948e-01
bigcom38        -6.801288e-39 -2.817375e-01
bigcom39        -6.826495e-39 -3.127404e-01
bigcom40        -4.321309e-39 -9.110290e-02
bigcom43        -6.805723e-39 -1.600958e-01
bigcom44         1.477306e-38  5.471259e-01
bigcom46        -6.813127e-39 -3.759815e-01
bigcom47        -6.808683e-39 -2.717546e-01
bigcom49        -6.802766e-39 -2.017017e-01
bigcom50        -6.799811e-39 -1.403391e-01
bigcom51        -6.799811e-39 -2.122199e-01
bigcom52        -6.802766e-39 -2.358910e-01
bigcom54        -6.798335e-39 -2.197347e-01
bigcom56        -6.817577e-39 -1.316874e-01
bigcom62        -6.801288e-39 -4.468866e-01
bigcom66        -6.798335e-39 -4.799897e-01
bigcom68        -6.801288e-39 -1.410052e-01
bigcom69        -6.808683e-39 -1.384388e-01
bigcom71        -6.798335e-39 -1.604537e-01
bigcom72        -6.798335e-39 -1.872690e-01
bigcom73        -6.820547e-39 -2.986897e-01
bigcom74        -6.811645e-39 -2.027107e-01
bigcom75        -6.799811e-39 -2.521893e-01
bigcom76        -6.805723e-39 -1.834954e-01
bigcom77        -6.805723e-39 -1.861142e-01
bigcom79        -6.799811e-39 -1.394098e-01
bigcom80        -6.805723e-39 -2.767416e-01
bigcom82        -6.801288e-39 -1.634705e-01
bigcom83         0.000000e+00  0.000000e+00
bigcom84        -6.801288e-39 -2.332370e-01
bigcom85        -6.799811e-39 -1.824910e-01
bigcom87        -6.807202e-39 -3.410577e-01
bigcom89        -6.798335e-39 -1.885405e-01
bigcom91        -6.810163e-39 -1.933562e-01
bigcom92        -6.822033e-39 -1.789100e-01
bigcom93        -6.798335e-39 -8.161679e-02
bigcom96        -6.801288e-39 -2.093279e-01
bigcom97        -6.805723e-39 -1.722377e-01
bigcom98        -6.798335e-39 -2.350517e-01
bigcom99         0.000000e+00  0.000000e+00
bigcom101        7.110386e-38  8.308952e-01
bigcom104       -6.799811e-39 -2.339247e-01
bigcom106       -6.799811e-39 -1.798243e-01
bigcom109       -6.798335e-39 -1.970138e-01
bigcom113       -6.799811e-39 -1.470148e-01
bigcom116        2.494204e-38  5.539643e-01
bigcom120       -6.801288e-39 -1.842502e-01
bigcom123       -6.799811e-39 -2.945879e-01
bigcom126       -6.799811e-39 -1.587939e-01
bigcom127       -6.805723e-39 -1.793713e-01
bigcom137       -6.807202e-39 -2.171741e-01
bigcom139       -6.801288e-39 -3.484263e-01
bigcom140       -6.801288e-39 -1.967739e-01
bigcom143       -6.798335e-39 -2.655913e-01
bigcom145       -6.799811e-39 -1.926540e-01
bigcom146       -6.801288e-39 -1.020173e-01
bigcom147       -6.817577e-39 -2.022613e-01
bigcom149       -6.801288e-39 -2.081280e-01
bigcom153        1.196736e-37  1.422353e+00
bigcom154       -6.798335e-39 -1.693644e-01
bigcom156       -6.804244e-39 -2.825193e-01
bigcom157       -6.816093e-39 -1.507982e-01
bigcom158       -6.799811e-39 -4.178387e-01
bigcom160       -6.798335e-39 -2.908437e-01
bigcom161       -6.799811e-39 -2.077644e-01
bigcom162       -6.799811e-39 -1.639937e-01
bigcom164       -6.798335e-39 -2.467725e-01
bigcom166       -6.805723e-39 -2.381623e-01
bigcom167       -6.811645e-39 -3.363785e-01
bigcom171       -6.811645e-39 -2.036186e-01
bigcom173       -6.799811e-39 -1.151855e-01
bigcom175       -6.799811e-39 -1.578441e-01
bigcom176        0.000000e+00  0.000000e+00
bigcom177       -6.798335e-39 -3.862071e-01
bigcom178       -6.799811e-39 -1.115628e-01
bigcom180       -6.799811e-39 -1.592873e-01
bigcom181       -6.808683e-39 -2.419214e-01
bigcom184        3.301184e-37  2.998234e+00
bigcom186       -6.798335e-39 -2.321382e-01
bigcom187       -6.799811e-39 -2.034854e-01
bigcom189       -6.805723e-39 -3.825264e-01
bigcom194       -6.801288e-39 -2.411226e-01
bigcom195       -6.798335e-39 -1.904400e-01
bigcom196       -6.801288e-39 -1.913058e-01
bigcom204        0.000000e+00  0.000000e+00
bigcom205       -6.799811e-39 -1.701412e-01
bigcom212       -6.798335e-39 -3.143789e-01
bigcom214       -6.798335e-39 -6.292631e-02
bigcom222        0.000000e+00  0.000000e+00
bigcom223       -6.804244e-39 -1.107377e-01
bigcom226       -6.801288e-39 -2.505623e-01
bigcom227       -6.799811e-39 -1.407733e-01
bigcom229       -6.798335e-39 -1.283457e-01
bigcom233       -6.801288e-39 -2.612109e-01
bigcom236       -6.798335e-39 -6.546301e-02
bigcom237       -6.802766e-39 -1.938812e-01
bigcom246       -6.810163e-39 -1.604211e-01
bigcom248       -6.811645e-39 -1.806435e-01
bigcom249       -6.802766e-39 -3.007359e-01
bigcom250       -6.816093e-39 -2.313482e-01
bigcom254       -6.798335e-39 -1.237823e-01
bigcom266       -6.801288e-39 -1.720223e-01
bigcom269        0.000000e+00  0.000000e+00
bigcom272       -6.798335e-39 -1.528444e-01
bigcom274       -6.835436e-39 -1.469808e-01
bigcom281       -6.804244e-39 -9.973112e-02
bigcom291       -6.804244e-39 -1.793891e-01
bigcom292       -6.798335e-39 -3.264153e-01
bigcom295       -6.805723e-39 -3.620754e-01
bigcom299       -6.799811e-39 -2.861934e-01
bigcom301       -6.808683e-39 -1.545140e-01
bigcom306       -6.798335e-39 -1.855311e-01
bigcom309       -6.798335e-39 -2.938936e-01
bigcom314       -6.802766e-39 -4.037843e-01
bigcom321       -6.798335e-39 -1.401714e-01
bigcom341       -6.799811e-39 -9.863916e-02
bigcom350       -6.799811e-39 -1.938895e-01
bigcom353       -6.799811e-39 -2.786903e-01
bigcom359       -6.798335e-39 -2.254251e-01
bigcom363       -6.798335e-39 -3.172446e-01
bigcom365       -6.801288e-39 -2.235784e-01
bigcom385       -6.799811e-39 -2.253583e-01
bigcom386       -6.801288e-39 -1.539212e-01
bigcom408        3.301184e-37  2.499175e+00
bigcom412       -6.799811e-39 -1.338411e-01
bigcom480       -6.798335e-39 -3.233725e-01
spin_vertex      2.997111e-39  1.206958e-01
membership_s1    1.127883e-38  4.021826e-01
membership_s3   -6.798335e-39 -4.316000e-02
membership_s4   -1.895083e-39 -6.237715e-02
membership_s5   -2.173007e-39 -5.204418e-02
membership_s6   -6.989538e-39 -2.832196e-01
membership_s7    7.280380e-40  1.254299e-01
membership_s8   -6.799811e-39 -1.944137e-01
membership_s9   -6.801288e-39 -2.941615e-01
membership_s11  -6.799811e-39 -1.194799e-01
membership_s12  -6.805723e-39 -1.595471e-01
membership_s14  -6.802766e-39 -1.562296e-01
membership_s15  -6.871435e-39 -2.423073e-01
membership_s16  -6.804244e-39 -1.799027e-01
membership_s17  -6.798335e-39 -1.303456e-01
membership_s18  -6.859393e-39 -2.141345e-01
membership_s20  -6.798335e-39 -5.304339e-01
membership_s21   1.994929e-38  5.842367e-01
membership_s22  -6.813127e-39 -6.334043e-01
membership_s24   6.074098e-38  6.346559e-01
membership_s25  -6.822033e-39 -1.645025e-01
membership_s26   0.000000e+00  0.000000e+00
membership_s27  -4.024201e-39 -3.238574e-01
membership_s28  -6.801288e-39 -1.304493e-01
membership_s30  -8.037392e-40 -2.324109e-02
membership_s31  -2.270822e-39  3.686158e-02
membership_s32   6.699055e-40 -3.016504e-02
membership_s33  -6.798335e-39 -4.295233e-01
membership_s36  -9.075800e-40  2.808683e-02
membership_s37  -6.830962e-39 -2.477879e-01
V1               1.966716e-38  2.269390e-01
V2               2.177218e-38  1.148426e+00
pdi              4.467623e-35  1.669433e+03
adhesion        -1.188306e-42 -3.433740e-05
cohesion         2.224984e-42  5.138670e-05
inner            1.893396e-43 -1.399061e-06
outer           -2.801531e-43 -6.059793e-05
ioratio         -1.287800e-38 -2.591268e-01
comsize         -1.987186e-42 -2.624769e-04
[1] "Dataset: med_targets Model GBM, run: 3 of 10 2015-06-17 23:03:03"
Iter   TrainDeviance   ValidDeviance   StepSize   Improve
     1        0.0778            -nan     0.0100   -0.0001
     2        0.0757            -nan     0.0100   -0.0001
     3        0.0740            -nan     0.0100   -0.0001
     4        0.0725            -nan     0.0100   -0.0000
     5        0.0713            -nan     0.0100   -0.0001
     6        0.0693            -nan     0.0100   -0.0001
     7        0.0684            -nan     0.0100   -0.0001
     8        0.0671            -nan     0.0100   -0.0000
     9        0.0659            -nan     0.0100   -0.0001
    10        0.0648            -nan     0.0100   -0.0000
    20        0.0548            -nan     0.0100   -0.0000
    40        0.0455            -nan     0.0100    0.0000
    60        0.0391            -nan     0.0100   -0.0000
    80        0.0343            -nan     0.0100   -0.0000
   100        0.0311            -nan     0.0100   -0.0000
   120        0.0282            -nan     0.0100   -0.0000
   140        0.0257            -nan     0.0100   -0.0000
   160        0.0239            -nan     0.0100   -0.0000
   180        0.0222            -nan     0.0100   -0.0000
   194        0.0210            -nan     0.0100   -0.0000

[1] "GBM variable coefficients"
                            var     rel.inf
V2                           V2 5.464000965
pagerank               pagerank 4.465452094
bet                         bet 3.386518389
outer                     outer 2.696750496
ratio5                   ratio5 2.630280458
comsize                 comsize 2.295493545
walktrap_vertex walktrap_vertex 2.282426987
inner                     inner 2.181435105
constraint           constraint 2.052905629
bigcom153             bigcom153 1.915430222
bigcom36               bigcom36 1.865198479
orbit44                 orbit44 1.711591132
ratio6                   ratio6 1.707036572
ratio2                   ratio2 1.682787224
graph23                 graph23 1.593031124
spin_vertex         spin_vertex 1.584406752
V1                           V1 1.535633377
orbit27                 orbit27 1.493896987
adhesion               adhesion 1.460822110
trans                     trans 1.453668498
bigcom223             bigcom223 1.434144716
orbit18                 orbit18 1.428650107
orbit56                 orbit56 1.401617241
graph4                   graph4 1.246390664
bigcom101             bigcom101 1.171651710
orbit45                 orbit45 1.114877249
graph11                 graph11 1.031445385
graph3                   graph3 1.021022896
knn                         knn 1.002588236
ratio4                   ratio4 0.995538938
bigcom184             bigcom184 0.994697027
orbit9                   orbit9 0.938829040
orbit30                 orbit30 0.914897361
fourth                   fourth 0.905122087
ratio3                   ratio3 0.902683552
membership_s1     membership_s1 0.894042158
orbit37                 orbit37 0.849405490
graph6                   graph6 0.833284819
orbit47                 orbit47 0.826685562
graph26                 graph26 0.809364275
orbit11                 orbit11 0.778085937
orbit53                 orbit53 0.763177851
cohesion               cohesion 0.755097150
orbit63                 orbit63 0.748605295
orbit65                 orbit65 0.723389153
bigcom28               bigcom28 0.715091686
membership_s21   membership_s21 0.701940048
pdi                         pdi 0.685592596
orbit2                   orbit2 0.635989627
orbit35                 orbit35 0.616697097
graph5                   graph5 0.609368610
third                     third 0.604023870
membership_s4     membership_s4 0.580985475
graph20                 graph20 0.569167594
orbit41                 orbit41 0.566673236
ioratio                 ioratio 0.564884024
orbit62                 orbit62 0.558571696
graph21                 graph21 0.552688296
graph1                   graph1 0.542716260
graph12                 graph12 0.507339657
graph7                   graph7 0.501648922
selfinter             selfinter 0.482886287
graph0                   graph0 0.482705548
graph2                   graph2 0.471765120
graph14                 graph14 0.467810232
bigcom116             bigcom116 0.466453714
orbit20                 orbit20 0.462172246
orbit48                 orbit48 0.452234899
ratio1                   ratio1 0.445991823
graph10                 graph10 0.443892197
orbit64                 orbit64 0.440215169
orbit38                 orbit38 0.440089651
graph17                 graph17 0.435282110
graph18                 graph18 0.421870102
orbit25                 orbit25 0.419246716
orbit21                 orbit21 0.409514582
orbit5                   orbit5 0.402236459
graph13                 graph13 0.396710019
orbit28                 orbit28 0.391876922
orbit36                 orbit36 0.381923043
orbit51                 orbit51 0.373246046
graph25                 graph25 0.368715448
graph22                 graph22 0.368389272
graph9                   graph9 0.367979587
graph24                 graph24 0.365197739
orbit49                 orbit49 0.330559617
hubscore               hubscore 0.326117527
graph15                 graph15 0.323097180
orbit57                 orbit57 0.321017874
orbit55                 orbit55 0.319136549
graph27                 graph27 0.316485731
orbit26                 orbit26 0.309381671
orbit40                 orbit40 0.300767597
graph19                 graph19 0.294142725
membership_s24   membership_s24 0.288315983
orbit54                 orbit54 0.280062682
orbit52                 orbit52 0.278597789
membership_s7     membership_s7 0.278441528
orbit46                 orbit46 0.267469285
orbit33                 orbit33 0.266163901
orbit39                 orbit39 0.241591703
orbit23                 orbit23 0.238799718
orbit70                 orbit70 0.235001326
membership_s30   membership_s30 0.234599664
orbit24                 orbit24 0.231793327
orbit66                 orbit66 0.226089128
AP                           AP 0.225933860
orbit19                 orbit19 0.219903156
upto_fifth           upto_fifth 0.219749423
orbit7                   orbit7 0.219710765
second                   second 0.204106794
orbit50                 orbit50 0.200593412
orbit16                 orbit16 0.199450478
membership_s31   membership_s31 0.195394532
orbit17                 orbit17 0.188883968
orbit15                 orbit15 0.171473561
coreness               coreness 0.159967228
orbit1                   orbit1 0.156819635
orbit69                 orbit69 0.146588904
upto_second         upto_second 0.145387577
bigcom8                 bigcom8 0.142672520
graph8                   graph8 0.131325672
graph16                 graph16 0.123713153
bigcom40               bigcom40 0.120113377
upto_sixth           upto_sixth 0.111411883
orbit60                 orbit60 0.102564844
close                     close 0.099982974
orbit12                 orbit12 0.088456665
bigcom22               bigcom22 0.084504015
orbit31                 orbit31 0.084242298
orbit68                 orbit68 0.083365423
orbit32                 orbit32 0.080702103
orbit10                 orbit10 0.074897102
orbit42                 orbit42 0.056899514
ecc                         ecc 0.053525926
orbit58                 orbit58 0.052833738
graph28                 graph28 0.048312311
orbit59                 orbit59 0.044884917
orbit71                 orbit71 0.044629572
sixth                     sixth 0.044228202
graph29                 graph29 0.033334931
orbit29                 orbit29 0.027932185
orbit61                 orbit61 0.025953714
orbit13                 orbit13 0.022419548
fifth                     fifth 0.017001109
bigcom4                 bigcom4 0.011333599
orbit67                 orbit67 0.007959050
membership_s32   membership_s32 0.003360189
orbit0                   orbit0 0.000000000
orbit3                   orbit3 0.000000000
orbit4                   orbit4 0.000000000
orbit6                   orbit6 0.000000000
orbit8                   orbit8 0.000000000
orbit14                 orbit14 0.000000000
orbit22                 orbit22 0.000000000
orbit34                 orbit34 0.000000000
orbit43                 orbit43 0.000000000
orbit72                 orbit72 0.000000000
eccrad                   eccrad 0.000000000
evcent                   evcent 0.000000000
first                     first 0.000000000
upto_third           upto_third 0.000000000
upto_fourth         upto_fourth 0.000000000
bigcom1                 bigcom1 0.000000000
bigcom2                 bigcom2 0.000000000
bigcom3                 bigcom3 0.000000000
bigcom6                 bigcom6 0.000000000
bigcom9                 bigcom9 0.000000000
bigcom11               bigcom11 0.000000000
bigcom13               bigcom13 0.000000000
bigcom15               bigcom15 0.000000000
bigcom16               bigcom16 0.000000000
bigcom21               bigcom21 0.000000000
bigcom24               bigcom24 0.000000000
bigcom26               bigcom26 0.000000000
bigcom30               bigcom30 0.000000000
bigcom31               bigcom31 0.000000000
bigcom32               bigcom32 0.000000000
bigcom33               bigcom33 0.000000000
bigcom34               bigcom34 0.000000000
bigcom37               bigcom37 0.000000000
bigcom38               bigcom38 0.000000000
bigcom39               bigcom39 0.000000000
bigcom43               bigcom43 0.000000000
bigcom44               bigcom44 0.000000000
bigcom46               bigcom46 0.000000000
bigcom47               bigcom47 0.000000000
bigcom49               bigcom49 0.000000000
bigcom50               bigcom50 0.000000000
bigcom51               bigcom51 0.000000000
bigcom52               bigcom52 0.000000000
bigcom54               bigcom54 0.000000000
bigcom56               bigcom56 0.000000000
bigcom62               bigcom62 0.000000000
bigcom66               bigcom66 0.000000000
bigcom68               bigcom68 0.000000000
bigcom69               bigcom69 0.000000000
bigcom71               bigcom71 0.000000000
bigcom72               bigcom72 0.000000000
bigcom73               bigcom73 0.000000000
bigcom74               bigcom74 0.000000000
bigcom75               bigcom75 0.000000000
bigcom76               bigcom76 0.000000000
bigcom77               bigcom77 0.000000000
bigcom79               bigcom79 0.000000000
bigcom80               bigcom80 0.000000000
bigcom82               bigcom82 0.000000000
bigcom83               bigcom83 0.000000000
bigcom84               bigcom84 0.000000000
bigcom85               bigcom85 0.000000000
bigcom87               bigcom87 0.000000000
bigcom89               bigcom89 0.000000000
bigcom91               bigcom91 0.000000000
bigcom92               bigcom92 0.000000000
bigcom93               bigcom93 0.000000000
bigcom96               bigcom96 0.000000000
bigcom97               bigcom97 0.000000000
bigcom98               bigcom98 0.000000000
bigcom99               bigcom99 0.000000000
bigcom104             bigcom104 0.000000000
bigcom106             bigcom106 0.000000000
bigcom109             bigcom109 0.000000000
bigcom113             bigcom113 0.000000000
bigcom120             bigcom120 0.000000000
bigcom123             bigcom123 0.000000000
bigcom126             bigcom126 0.000000000
bigcom127             bigcom127 0.000000000
bigcom137             bigcom137 0.000000000
bigcom139             bigcom139 0.000000000
bigcom140             bigcom140 0.000000000
bigcom143             bigcom143 0.000000000
bigcom145             bigcom145 0.000000000
bigcom146             bigcom146 0.000000000
bigcom147             bigcom147 0.000000000
bigcom149             bigcom149 0.000000000
bigcom154             bigcom154 0.000000000
bigcom156             bigcom156 0.000000000
bigcom157             bigcom157 0.000000000
bigcom158             bigcom158 0.000000000
bigcom160             bigcom160 0.000000000
bigcom161             bigcom161 0.000000000
bigcom162             bigcom162 0.000000000
bigcom164             bigcom164 0.000000000
bigcom166             bigcom166 0.000000000
bigcom167             bigcom167 0.000000000
bigcom171             bigcom171 0.000000000
bigcom173             bigcom173 0.000000000
bigcom175             bigcom175 0.000000000
bigcom176             bigcom176 0.000000000
bigcom177             bigcom177 0.000000000
bigcom178             bigcom178 0.000000000
bigcom180             bigcom180 0.000000000
bigcom181             bigcom181 0.000000000
bigcom186             bigcom186 0.000000000
bigcom187             bigcom187 0.000000000
bigcom189             bigcom189 0.000000000
bigcom194             bigcom194 0.000000000
bigcom195             bigcom195 0.000000000
bigcom196             bigcom196 0.000000000
bigcom204             bigcom204 0.000000000
bigcom205             bigcom205 0.000000000
bigcom212             bigcom212 0.000000000
bigcom214             bigcom214 0.000000000
bigcom222             bigcom222 0.000000000
bigcom226             bigcom226 0.000000000
bigcom227             bigcom227 0.000000000
bigcom229             bigcom229 0.000000000
bigcom233             bigcom233 0.000000000
bigcom236             bigcom236 0.000000000
bigcom237             bigcom237 0.000000000
bigcom246             bigcom246 0.000000000
bigcom248             bigcom248 0.000000000
bigcom249             bigcom249 0.000000000
bigcom250             bigcom250 0.000000000
bigcom254             bigcom254 0.000000000
bigcom266             bigcom266 0.000000000
bigcom269             bigcom269 0.000000000
bigcom272             bigcom272 0.000000000
bigcom274             bigcom274 0.000000000
bigcom281             bigcom281 0.000000000
bigcom291             bigcom291 0.000000000
bigcom292             bigcom292 0.000000000
bigcom295             bigcom295 0.000000000
bigcom299             bigcom299 0.000000000
bigcom301             bigcom301 0.000000000
bigcom306             bigcom306 0.000000000
bigcom309             bigcom309 0.000000000
bigcom314             bigcom314 0.000000000
bigcom321             bigcom321 0.000000000
bigcom341             bigcom341 0.000000000
bigcom350             bigcom350 0.000000000
bigcom353             bigcom353 0.000000000
bigcom359             bigcom359 0.000000000
bigcom363             bigcom363 0.000000000
bigcom365             bigcom365 0.000000000
bigcom385             bigcom385 0.000000000
bigcom386             bigcom386 0.000000000
bigcom408             bigcom408 0.000000000
bigcom412             bigcom412 0.000000000
bigcom480             bigcom480 0.000000000
membership_s3     membership_s3 0.000000000
membership_s5     membership_s5 0.000000000
membership_s6     membership_s6 0.000000000
membership_s8     membership_s8 0.000000000
membership_s9     membership_s9 0.000000000
membership_s11   membership_s11 0.000000000
membership_s12   membership_s12 0.000000000
membership_s14   membership_s14 0.000000000
membership_s15   membership_s15 0.000000000
membership_s16   membership_s16 0.000000000
membership_s17   membership_s17 0.000000000
membership_s18   membership_s18 0.000000000
membership_s20   membership_s20 0.000000000
membership_s22   membership_s22 0.000000000
membership_s25   membership_s25 0.000000000
membership_s26   membership_s26 0.000000000
membership_s27   membership_s27 0.000000000
membership_s28   membership_s28 0.000000000
membership_s33   membership_s33 0.000000000
membership_s36   membership_s36 0.000000000
membership_s37   membership_s37 0.000000000
[1] "Dataset: med_targets Model RF, run: 3 of 10 2015-06-17 23:04:30"
     |      Out-of-bag   |
Tree |      MSE  %Var(y) |
   1 |  0.01674   252.62 |
   2 |  0.01665   251.25 |
   3 |  0.01405   212.13 |
   4 |  0.01363   205.76 |
   5 |  0.01192   179.93 |
   6 |  0.01167   176.14 |
   7 |  0.01087   164.02 |
   8 |  0.01065   160.83 |
   9 |  0.01006   151.81 |
  10 | 0.009739   147.01 |
  11 | 0.009497   143.34 |
  12 | 0.009134   137.87 |
  13 | 0.009096   137.30 |
  14 | 0.008827   133.24 |
  15 | 0.008801   132.84 |
  16 | 0.008758   132.19 |
  17 | 0.008571   129.38 |
  18 |   0.0085   128.31 |
  19 | 0.008442   127.42 |
  20 | 0.008367   126.29 |
  21 | 0.008281   124.99 |
  22 | 0.008212   123.95 |
  23 | 0.008193   123.67 |
  24 | 0.008199   123.76 |
  25 |  0.00817   123.32 |
  26 | 0.008163   123.21 |
  27 | 0.008108   122.39 |
  28 | 0.008042   121.39 |
  29 | 0.008025   121.13 |
  30 | 0.008003   120.79 |
  31 | 0.007989   120.58 |
  32 | 0.007981   120.47 |
  33 | 0.008003   120.79 |
  34 | 0.007979   120.43 |
  35 | 0.007947   119.95 |
  36 | 0.007919   119.53 |
  37 | 0.007879   118.92 |
  38 | 0.007867   118.75 |
  39 | 0.007858   118.62 |
  40 | 0.007841   118.35 |
  41 | 0.007823   118.08 |
  42 | 0.007796   117.67 |
  43 | 0.007798   117.70 |
  44 | 0.007782   117.46 |
  45 | 0.007776   117.37 |
  46 | 0.007774   117.34 |
  47 |  0.00775   116.98 |
  48 | 0.007738   116.80 |
  49 | 0.007721   116.54 |
  50 | 0.007722   116.55 |
  51 | 0.007694   116.13 |
  52 | 0.007689   116.06 |
  53 | 0.007679   115.91 |
  54 |  0.00766   115.62 |
  55 | 0.007648   115.44 |
  56 |  0.00764   115.33 |
  57 | 0.007637   115.27 |
  58 | 0.007632   115.20 |
  59 | 0.007618   114.99 |
  60 | 0.007635   115.25 |
  61 | 0.007632   115.20 |
  62 | 0.007619   115.01 |
  63 | 0.007614   114.93 |
  64 | 0.007611   114.88 |
  65 | 0.007609   114.85 |
  66 | 0.007609   114.85 |
  67 | 0.007595   114.64 |
  68 | 0.007597   114.67 |
  69 | 0.007578   114.39 |
  70 | 0.007581   114.43 |
  71 | 0.007589   114.55 |
  72 | 0.007593   114.61 |
  73 | 0.007585   114.49 |
  74 | 0.007575   114.34 |
  75 | 0.007574   114.33 |
  76 | 0.007571   114.28 |
  77 | 0.007565   114.19 |
  78 | 0.007576   114.36 |
  79 | 0.007601   114.73 |
  80 |   0.0076   114.71 |
  81 | 0.007599   114.70 |
  82 | 0.007606   114.81 |
  83 | 0.007603   114.76 |
  84 | 0.007593   114.61 |
  85 | 0.007599   114.70 |
  86 | 0.007614   114.92 |
  87 | 0.007624   115.08 |
  88 |  0.00762   115.02 |
  89 | 0.007615   114.95 |
  90 | 0.007618   114.99 |
  91 | 0.007612   114.90 |
  92 | 0.007608   114.83 |
  93 | 0.007608   114.83 |
  94 | 0.007603   114.75 |
  95 | 0.007596   114.65 |
  96 | 0.007595   114.65 |
  97 |   0.0076   114.72 |
  98 | 0.007598   114.69 |
  99 | 0.007599   114.70 |
 100 | 0.007602   114.75 |
[1] "Random Forest variable coefficients"
                      %IncMSE IncNodePurity
graph5           4.998368e-04  1.743071e-01
graph6           1.603574e-03  1.373921e-01
graph7           3.502291e-04  9.470304e-02
graph8           1.745851e-05  3.516563e-02
graph9           4.146915e-04  1.221736e-01
graph10          2.635341e-03  1.010156e-01
graph11          3.903420e-03  1.930377e-01
graph12          1.339685e-03  1.519990e-01
graph13          9.710192e-04  1.093501e-01
graph14          2.791265e-03  1.273979e-01
graph15          1.236685e-03  1.153261e-01
graph16          9.770621e-04  1.531932e-01
graph17          1.708999e-03  2.282000e-01
graph18          7.907946e-04  9.509109e-02
graph19          1.250701e-03  8.468227e-02
graph20          5.006420e-03  2.990337e-01
graph21          3.608948e-04  1.289046e-01
graph22          2.339498e-03  1.782895e-01
graph23          4.402815e-03  2.119190e-01
graph24          3.422329e-04  8.751971e-02
graph25          1.610516e-03  1.814059e-01
graph26          1.558510e-03  2.454105e-01
graph27          1.491610e-03  8.456554e-02
graph28          1.943421e-04  9.093823e-02
graph29          4.823515e-04  1.701490e-01
orbit0           5.898783e-05  2.253393e-02
orbit1           1.608289e-03  1.598119e-01
orbit2           3.571018e-03  1.197166e-01
orbit3           1.219000e-04  6.902708e-02
orbit4           9.388708e-04  1.954249e-01
orbit5           5.412607e-03  2.490032e-01
orbit6           1.607851e-03  1.139507e-01
orbit7           3.508864e-03  1.053196e-01
orbit8           1.222764e-03  1.837547e-01
orbit9           1.344393e-03  7.402221e-02
orbit10          1.380741e-04  1.622107e-01
orbit11          1.882118e-03  1.794687e-01
orbit12          2.475971e-03  1.669179e-01
orbit13          1.941603e-03  1.484269e-01
orbit14          4.617660e-04  2.742870e-02
orbit15          6.281115e-04  1.272204e-01
orbit16          3.038889e-03  1.675998e-01
orbit17          1.169368e-03  1.304947e-01
orbit18          9.850259e-04  4.334282e-01
orbit19          1.785630e-03  1.471388e-01
orbit20          1.597805e-03  3.167747e-01
orbit21          3.834101e-03  1.610677e-01
orbit22          2.489717e-03  2.166156e-01
orbit23          1.550835e-03  7.934023e-02
orbit24          2.019588e-03  1.730895e-01
orbit25          2.762089e-03  8.865476e-02
orbit26          7.048211e-04  1.380230e-01
orbit27          2.923635e-03  2.171574e-01
orbit28          2.687207e-03  1.797769e-01
orbit29          1.061587e-03  9.527677e-02
orbit30          5.613666e-04  8.046925e-02
orbit31          1.168921e-03  1.686967e-01
orbit32          1.876260e-03  1.324248e-01
orbit33          1.268555e-03  1.075885e-01
orbit34          1.182340e-03  1.403765e-01
orbit35          3.273405e-03  1.067211e-01
orbit36          4.231202e-04  4.157773e-01
orbit37          2.342988e-04  1.277220e-01
orbit38          2.344723e-03  2.296012e-01
orbit39          3.655609e-03  1.277056e-01
orbit40          2.399821e-03  1.295974e-01
orbit41          3.453514e-03  1.962687e-01
orbit42          1.059696e-03  1.012104e-01
orbit43          2.912228e-03  1.782835e-01
orbit44          2.675170e-03  1.640716e-01
orbit45          2.845737e-04  6.097572e-02
orbit46          1.571304e-03  2.421575e-01
orbit47          6.575788e-03  4.582168e-01
orbit48          5.239983e-03  1.154273e-01
orbit49          5.487351e-03  2.057547e-01
orbit50          1.926326e-04  9.681904e-02
orbit51          9.777616e-04  1.281682e-01
orbit52          3.012556e-04  1.001140e-01
orbit53          8.280429e-04  1.862853e-01
orbit54          1.643622e-03  1.554832e-01
orbit55          5.604853e-04  1.741812e-01
orbit56          2.846445e-03  2.718131e-01
orbit57          3.427602e-04  3.192915e-02
orbit58          1.408287e-04  3.429960e-02
orbit59          2.827263e-03  5.445897e-02
orbit60          2.242591e-03  7.009096e-02
orbit61          1.460591e-04  1.102237e-02
orbit62          1.703421e-03  2.359588e-01
orbit63          1.351068e-03  1.728971e-01
orbit64          1.178774e-03  1.146301e-01
orbit65          1.648062e-03  1.685839e-01
orbit66          6.029822e-04  6.790120e-02
orbit67          1.294286e-03  1.048997e-01
orbit68          1.501035e-03  7.360165e-02
orbit69          6.024654e-04  8.551269e-02
orbit70          4.301636e-04  1.043824e-01
orbit71          5.964823e-04  4.686207e-02
orbit72          1.997656e-04  9.769175e-02
AP               1.363887e-05  6.066969e-02
bet              5.598062e-04  3.532529e-01
ecc              0.000000e+00  9.230769e-03
eccrad          -1.033845e-05  3.310065e-02
close            1.628663e-03  1.258484e-01
constraint       2.935061e-03  3.727117e-01
coreness         7.536488e-05  1.205688e-01
knn              1.805492e-03  3.288479e-01
hubscore         2.110398e-04  3.031595e-02
pagerank         6.069705e-04  4.643410e-01
trans            5.284266e-04  2.553028e-01
evcent           4.440497e-05  4.910094e-03
first           -1.298576e-05  4.309632e-02
upto_second      2.000493e-03  1.486579e-01
upto_third       1.343834e-03  1.777294e-01
upto_fourth      6.811303e-04  1.011029e-01
upto_fifth       9.308447e-05  7.688829e-02
upto_sixth       5.187666e-05  7.318776e-02
second           5.502260e-04  1.795007e-01
third            6.982641e-03  4.098602e-01
fourth           2.911982e-03  1.181787e-01
fifth            7.260733e-04  1.364316e-01
sixth            4.793006e-05  4.615837e-02
ratio1           2.511835e-04  1.185068e-01
ratio2           2.725122e-03  3.073700e-01
ratio3           4.222212e-04  2.091357e-01
ratio4           1.443457e-03  5.473701e-01
ratio5           8.144279e-04  3.872837e-01
ratio6           1.902822e-03  1.242599e-01
selfinter        1.669312e-05  8.537138e-03
walktrap_vertex  3.903808e-04  3.464497e-01
bigcom1          0.000000e+00  9.090909e-03
bigcom2          0.000000e+00  0.000000e+00
bigcom3          5.382775e-05  5.330112e-02
bigcom4          1.418357e-04  5.938776e-02
bigcom6          0.000000e+00  1.387779e-19
bigcom8          1.036001e-05  1.332195e-01
bigcom9          0.000000e+00  0.000000e+00
bigcom11         0.000000e+00  1.387779e-19
bigcom13         0.000000e+00  0.000000e+00
bigcom15         0.000000e+00  0.000000e+00
bigcom16         0.000000e+00  1.387779e-19
bigcom21         0.000000e+00  0.000000e+00
bigcom22        -1.039824e-05  2.015986e-02
bigcom24         0.000000e+00  0.000000e+00
bigcom26         0.000000e+00  0.000000e+00
bigcom28         2.993837e-04  1.273088e-01
bigcom30         0.000000e+00  0.000000e+00
bigcom31         0.000000e+00  0.000000e+00
bigcom32         0.000000e+00  0.000000e+00
bigcom33         0.000000e+00  0.000000e+00
bigcom34         0.000000e+00  0.000000e+00
bigcom36        -2.220688e-05  4.582186e-01
bigcom37         0.000000e+00  0.000000e+00
bigcom38         0.000000e+00  0.000000e+00
bigcom39         0.000000e+00  0.000000e+00
bigcom40         6.882843e-05  2.897800e-02
bigcom43         0.000000e+00  0.000000e+00
bigcom44         4.157109e-05  2.168173e-02
bigcom46         0.000000e+00  0.000000e+00
bigcom47         0.000000e+00  0.000000e+00
bigcom49         0.000000e+00  0.000000e+00
bigcom50         0.000000e+00  0.000000e+00
bigcom51         0.000000e+00  0.000000e+00
bigcom52         0.000000e+00  0.000000e+00
bigcom54         0.000000e+00  0.000000e+00
bigcom56         0.000000e+00  0.000000e+00
bigcom62         0.000000e+00  0.000000e+00
bigcom66         0.000000e+00  0.000000e+00
bigcom68         0.000000e+00  0.000000e+00
bigcom69         0.000000e+00  0.000000e+00
bigcom71         0.000000e+00  0.000000e+00
bigcom72         0.000000e+00  0.000000e+00
bigcom73         0.000000e+00  0.000000e+00
bigcom74         0.000000e+00  0.000000e+00
bigcom75         0.000000e+00  0.000000e+00
bigcom76         0.000000e+00  0.000000e+00
bigcom77         0.000000e+00  0.000000e+00
bigcom79         0.000000e+00  1.387779e-19
bigcom80         0.000000e+00  0.000000e+00
bigcom82         0.000000e+00  0.000000e+00
bigcom83         0.000000e+00  0.000000e+00
bigcom84         0.000000e+00  0.000000e+00
bigcom85         0.000000e+00  0.000000e+00
bigcom87         0.000000e+00  0.000000e+00
bigcom89         0.000000e+00  0.000000e+00
bigcom91         0.000000e+00  0.000000e+00
bigcom92         0.000000e+00  0.000000e+00
bigcom93         0.000000e+00  0.000000e+00
bigcom96         0.000000e+00  0.000000e+00
bigcom97         0.000000e+00  1.387779e-19
bigcom98         0.000000e+00  0.000000e+00
bigcom99         0.000000e+00  0.000000e+00
bigcom101        6.645257e-05  8.254306e-02
bigcom104        0.000000e+00  0.000000e+00
bigcom106        0.000000e+00  1.387779e-19
bigcom109        0.000000e+00  0.000000e+00
bigcom113        0.000000e+00  0.000000e+00
bigcom116        2.709281e-04  1.210280e-01
bigcom120        0.000000e+00  0.000000e+00
bigcom123        0.000000e+00  0.000000e+00
bigcom126        0.000000e+00  0.000000e+00
bigcom127        0.000000e+00  0.000000e+00
bigcom137        0.000000e+00  0.000000e+00
bigcom139        0.000000e+00  0.000000e+00
bigcom140        0.000000e+00  1.387779e-19
bigcom143        0.000000e+00  0.000000e+00
bigcom145        0.000000e+00  1.387779e-19
bigcom146        0.000000e+00  0.000000e+00
bigcom147        0.000000e+00  0.000000e+00
bigcom149        0.000000e+00  0.000000e+00
bigcom153       -1.069771e-05  2.475609e-01
bigcom154        0.000000e+00  0.000000e+00
bigcom156        0.000000e+00  0.000000e+00
bigcom157        0.000000e+00  0.000000e+00
bigcom158        0.000000e+00  0.000000e+00
bigcom160        0.000000e+00  0.000000e+00
bigcom161        0.000000e+00  0.000000e+00
bigcom162        0.000000e+00  0.000000e+00
bigcom164        0.000000e+00  0.000000e+00
bigcom166        0.000000e+00  5.421011e-22
bigcom167        0.000000e+00  0.000000e+00
bigcom171        0.000000e+00  0.000000e+00
bigcom173        0.000000e+00  0.000000e+00
bigcom175        0.000000e+00  0.000000e+00
bigcom176        0.000000e+00  0.000000e+00
bigcom177        0.000000e+00  0.000000e+00
bigcom178        0.000000e+00  0.000000e+00
bigcom180        0.000000e+00  0.000000e+00
bigcom181        0.000000e+00  0.000000e+00
bigcom184       -4.476364e-06  6.625212e-01
bigcom186        0.000000e+00  0.000000e+00
bigcom187        0.000000e+00  0.000000e+00
bigcom189        0.000000e+00  0.000000e+00
bigcom194        0.000000e+00  0.000000e+00
bigcom195        0.000000e+00  0.000000e+00
bigcom196        0.000000e+00  0.000000e+00
bigcom204        0.000000e+00  0.000000e+00
bigcom205        0.000000e+00  0.000000e+00
bigcom212        0.000000e+00  0.000000e+00
bigcom214        0.000000e+00  0.000000e+00
bigcom222        0.000000e+00  0.000000e+00
bigcom223       -3.861041e-05  1.827121e-01
bigcom226        0.000000e+00  0.000000e+00
bigcom227        0.000000e+00  0.000000e+00
bigcom229        0.000000e+00  0.000000e+00
bigcom233        0.000000e+00  0.000000e+00
bigcom236        0.000000e+00  0.000000e+00
bigcom237        0.000000e+00  0.000000e+00
bigcom246        0.000000e+00  0.000000e+00
bigcom248        0.000000e+00  0.000000e+00
bigcom249        0.000000e+00  0.000000e+00
bigcom250        0.000000e+00  0.000000e+00
bigcom254        0.000000e+00  0.000000e+00
bigcom266        0.000000e+00  0.000000e+00
bigcom269        0.000000e+00  0.000000e+00
bigcom272        0.000000e+00  1.387779e-19
bigcom274        0.000000e+00  0.000000e+00
bigcom281        0.000000e+00  0.000000e+00
bigcom291        0.000000e+00  1.387779e-19
bigcom292        0.000000e+00  0.000000e+00
bigcom295        0.000000e+00  0.000000e+00
bigcom299        0.000000e+00  0.000000e+00
bigcom301        0.000000e+00  0.000000e+00
bigcom306        0.000000e+00  0.000000e+00
bigcom309        0.000000e+00  0.000000e+00
bigcom314        0.000000e+00  0.000000e+00
bigcom321        0.000000e+00  0.000000e+00
bigcom341        0.000000e+00  0.000000e+00
bigcom350        0.000000e+00  0.000000e+00
bigcom353        0.000000e+00  0.000000e+00
bigcom359        0.000000e+00  0.000000e+00
bigcom363        0.000000e+00  0.000000e+00
bigcom365        0.000000e+00  0.000000e+00
bigcom385        0.000000e+00  0.000000e+00
bigcom386        0.000000e+00  0.000000e+00
bigcom408        0.000000e+00  0.000000e+00
bigcom412        0.000000e+00  0.000000e+00
bigcom480        0.000000e+00  0.000000e+00
spin_vertex      3.448128e-04  2.601314e-01
membership_s1    1.766040e-04  2.056139e-01
membership_s3    0.000000e+00  0.000000e+00
membership_s4    1.501129e-04  5.019972e-02
membership_s5   -5.473777e-06  2.097995e-02
membership_s6    0.000000e+00  0.000000e+00
membership_s7   -5.971537e-05  1.127830e-01
membership_s8    0.000000e+00  0.000000e+00
membership_s9    0.000000e+00  0.000000e+00
membership_s11   0.000000e+00  0.000000e+00
membership_s12   0.000000e+00  0.000000e+00
membership_s14   0.000000e+00  0.000000e+00
membership_s15   0.000000e+00  5.421011e-22
membership_s16   0.000000e+00  0.000000e+00
membership_s17   0.000000e+00  0.000000e+00
membership_s18   0.000000e+00  0.000000e+00
membership_s20   0.000000e+00  0.000000e+00
membership_s21   3.118259e-05  8.015090e-02
membership_s22   0.000000e+00  0.000000e+00
membership_s24   1.172849e-04  6.322227e-02
membership_s25   0.000000e+00  0.000000e+00
membership_s26   0.000000e+00  0.000000e+00
membership_s27   5.973716e-06  1.187500e-03
membership_s28   0.000000e+00  0.000000e+00
membership_s30   1.782849e-04  6.552697e-02
membership_s31  -6.591844e-06  5.367538e-02
membership_s32   2.942785e-05  8.587905e-02
membership_s33   0.000000e+00  0.000000e+00
membership_s36   0.000000e+00  5.421011e-22
membership_s37   0.000000e+00  0.000000e+00
V1               3.530741e-03  3.816272e-01
V2               1.337473e-04  7.557686e-01
pdi              3.160228e-04  1.666034e-01
adhesion         3.678524e-03  4.625276e-01
cohesion         2.278597e-03  2.731433e-01
inner            1.824173e-03  3.150206e-01
outer            4.586196e-04  5.680732e-01
ioratio          2.481749e-03  3.045140e-01
comsize          3.841254e-04  5.522954e-01
[1] "Dataset: med_targets Model GLM, run: 3 of 10 2015-06-17 23:05:28"
[1] "glmnet variable coefficients"
                         [,1]          [,2]
(Intercept)     -5.003513e+00 -1.118088e+02
graph0          -2.893572e-40 -4.224679e-03
graph1          -2.092283e-42 -9.328414e-06
graph2          -9.518729e-41 -1.505243e-03
graph3          -3.912627e-44  8.294315e-08
graph4          -2.632821e-45 -2.258570e-08
graph5          -3.443188e-42 -8.833730e-06
graph6          -2.797478e-43  1.933312e-06
graph7          -3.834341e-42  2.271877e-05
graph8          -4.588740e-41 -9.513981e-05
graph9          -6.441393e-46  2.277688e-09
graph10         -7.836634e-47 -5.500921e-10
graph11         -3.785567e-48 -3.302862e-11
graph12         -2.208041e-45 -2.442902e-09
graph13         -7.928563e-45  1.971771e-08
graph14         -3.436288e-46  2.372860e-09
graph15         -2.146130e-43  1.529999e-06
graph16         -8.225916e-45 -9.905936e-08
graph17         -1.232899e-44 -1.057973e-07
graph18         -2.154424e-43 -2.033512e-06
graph19         -4.187353e-44  3.611573e-08
graph20         -1.269352e-43 -7.897884e-07
graph21         -2.071917e-43 -1.690862e-06
graph22          1.914023e-44  1.031301e-05
graph23         -2.301852e-43 -1.120854e-06
graph24         -3.932594e-43 -9.156245e-06
graph25         -1.567203e-42 -2.145016e-05
graph26         -1.071947e-42 -2.285279e-05
graph27         -6.528403e-42 -6.739326e-05
graph28         -4.875173e-42 -9.509299e-05
graph29         -3.436779e-41 -6.804466e-04
orbit0          -2.893572e-40 -4.216909e-03
orbit1          -2.114739e-42 -8.536977e-06
orbit2          -1.776559e-41 -1.747605e-04
orbit3          -9.518729e-41 -1.499550e-03
orbit4          -5.218450e-44  2.238469e-07
orbit5          -1.144807e-43 -1.265670e-07
orbit6          -2.631321e-45 -2.254058e-08
orbit7          -2.048363e-42 -1.887392e-05
orbit8          -3.443188e-42 -8.682535e-06
orbit9          -7.639977e-43  2.499830e-06
orbit10         -3.755807e-43  3.605138e-06
orbit11         -6.727266e-42 -9.060197e-06
orbit12         -3.718664e-42  5.263292e-05
orbit13         -2.808995e-41 -4.031162e-04
orbit14         -4.588740e-41 -9.242383e-05
orbit15         -1.030739e-45  1.016139e-08
orbit16         -2.612018e-45  5.950099e-09
orbit17         -2.318053e-45 -1.201116e-08
orbit18         -9.892020e-47 -2.014303e-09
orbit19         -1.062328e-46 -6.591416e-10
orbit20         -2.093904e-46 -1.447945e-09
orbit21         -9.853556e-45 -8.700871e-11
orbit22         -3.785549e-48 -3.302672e-11
orbit23         -3.582875e-43 -5.634470e-06
orbit24         -3.099435e-45  9.691764e-09
orbit25         -5.020521e-45 -4.974399e-08
orbit26         -2.040359e-44  8.231611e-07
orbit27         -2.381160e-44  3.369301e-07
orbit28         -5.604994e-44 -4.975103e-07
orbit29         -1.281655e-44  2.514944e-08
orbit30         -7.996515e-44  4.393646e-07
orbit31         -8.448853e-46 -7.489955e-09
orbit32         -3.675017e-46  1.447739e-08
orbit33         -8.210994e-43 -2.088752e-06
orbit34         -2.146130e-43  1.544235e-06
orbit35         -2.714318e-44 -4.041596e-08
orbit36         -3.458381e-44  7.652657e-07
orbit37         -1.227376e-44 -2.458723e-07
orbit38         -2.292819e-43  8.447105e-07
orbit39         -4.132372e-44  2.672530e-07
orbit40         -1.630382e-44 -2.761599e-07
orbit41         -7.465635e-44  4.004300e-06
orbit42         -2.201994e-42  1.572925e-05
orbit43         -2.171591e-43 -2.119131e-06
orbit44         -3.329651e-42  9.264503e-04
orbit45         -1.063409e-43  2.444680e-07
orbit46         -7.570450e-44  9.880827e-07
orbit47         -3.450389e-43  1.538474e-05
orbit48         -1.705212e-43 -3.031833e-06
orbit49         -1.305092e-43 -7.686211e-07
orbit50         -2.321877e-42 -2.984308e-05
orbit51         -3.857082e-43 -4.062461e-06
orbit52         -5.531921e-43 -4.732865e-06
orbit53         -9.912877e-43  1.770372e-06
orbit54          2.390040e-44  1.047025e-05
orbit55         -1.432872e-41 -2.330795e-04
orbit56         -4.383835e-43  7.274129e-06
orbit57         -2.790775e-43 -4.181963e-06
orbit58         -3.696461e-42  2.212658e-04
orbit59         -5.130535e-43 -1.244540e-05
orbit60         -1.475269e-42 -3.016383e-05
orbit61         -1.705149e-41 -3.653684e-04
orbit62         -4.493058e-42 -1.494818e-04
orbit63         -3.133992e-42  2.902532e-05
orbit64         -3.075909e-42  1.771319e-05
orbit65         -2.545679e-42 -1.025559e-04
orbit66         -1.499499e-42 -8.486759e-07
orbit67         -1.134882e-41 -1.600904e-04
orbit68         -6.750208e-42 -6.965791e-05
orbit69         -7.499270e-41 -7.920531e-04
orbit70         -5.487726e-42 -1.693612e-04
orbit71         -1.594097e-41  8.933510e-06
orbit72         -3.436779e-41 -6.805578e-04
AP               1.613542e-39  6.726682e-02
bet             -7.962577e-44 -2.581616e-06
ecc              1.972485e-39 -1.079730e-02
eccrad           1.183491e-38 -6.481978e-02
close           -7.989930e-38  9.097903e-02
constraint       4.629977e-38  7.979504e-01
coreness        -3.665355e-40  7.426110e-04
knn             -1.344696e-41  1.693119e-05
hubscore        -1.529523e-37  4.226049e-03
pagerank        -9.649385e-38 -6.170934e+00
trans            1.030029e-38  2.125782e-01
evcent          -1.527707e-37  1.362547e-01
first           -2.893572e-40 -4.220405e-03
upto_second     -2.567304e-42 -1.649934e-05
upto_third      -6.254463e-43  3.086647e-06
upto_fourth     -7.534169e-43  3.824121e-05
upto_fifth      -1.837146e-41  2.600774e-04
upto_sixth      -1.330629e-40  7.720644e-03
second          -2.563502e-42 -1.631231e-05
third           -3.001405e-43  1.198630e-05
fourth           8.702992e-43 -1.820842e-06
fifth            7.569407e-43 -4.263553e-05
sixth            2.048903e-41 -2.245461e-04
ratio1          -1.553018e-41 -1.265990e-04
ratio2           7.951180e-41  1.309192e-04
ratio3          -3.360348e-41 -1.219348e-02
ratio4           1.794247e-39 -4.665300e-01
ratio5           6.089713e-38  4.370204e+00
ratio6           1.593688e-40  5.663719e-04
selfinter        2.273726e-39  6.806184e-02
walktrap_vertex  8.179741e-39  4.600024e-01
bigcom1         -4.028026e-39 -8.053909e-02
bigcom2         -6.744159e-39 -2.022935e-01
bigcom3         -1.329829e-39 -4.894248e-02
bigcom4          1.914281e-39  9.938033e-02
bigcom6         -6.744159e-39 -2.822371e-01
bigcom8          4.929508e-40  1.929348e-01
bigcom9         -6.768943e-39 -2.275101e-01
bigcom11        -6.754342e-39 -3.216924e-01
bigcom13        -6.754342e-39 -2.308426e-01
bigcom15        -6.757258e-39 -1.804991e-01
bigcom16        -6.745612e-39 -3.105930e-01
bigcom21        -6.788019e-39 -2.991780e-01
bigcom22         3.647147e-39  1.622737e-01
bigcom24        -6.741255e-39 -2.576995e-01
bigcom26        -6.822033e-39 -2.235590e-01
bigcom28         8.127616e-39  4.297624e-01
bigcom30        -6.832453e-39 -2.071674e-01
bigcom31        -6.739804e-39 -2.482220e-01
bigcom32        -6.747066e-39 -3.160661e-01
bigcom33        -6.738354e-39 -8.422784e-02
bigcom34         0.000000e+00  0.000000e+00
bigcom36         1.954936e-37  2.123792e+00
bigcom37        -6.738354e-39 -2.297031e-01
bigcom38        -6.741255e-39 -3.675833e-01
bigcom39        -6.764556e-39 -3.354961e-01
bigcom40        -4.303736e-39 -8.221656e-02
bigcom43        -6.745612e-39 -1.987147e-01
bigcom44         1.577191e-38  5.361435e-01
bigcom46        -6.754342e-39 -3.353410e-01
bigcom47        -6.749974e-39 -2.319015e-01
bigcom49        -6.745612e-39 -2.361645e-01
bigcom50        -6.738354e-39 -2.274910e-01
bigcom51        -6.738354e-39 -1.977337e-01
bigcom52        -6.742707e-39 -2.472560e-01
bigcom54        -6.738354e-39 -2.033602e-01
bigcom56        -6.757258e-39 -1.493968e-01
bigcom62        -6.741255e-39 -4.243932e-01
bigcom66        -6.738354e-39 -4.512823e-01
bigcom68        -6.741255e-39 -1.495339e-01
bigcom69        -6.747066e-39 -1.417402e-01
bigcom71        -6.738354e-39 -1.620791e-01
bigcom72        -6.738354e-39 -2.037451e-01
bigcom73        -6.760175e-39 -2.867270e-01
bigcom74        -6.751430e-39 -2.255275e-01
bigcom75        -6.741255e-39 -2.868381e-01
bigcom76        -6.744159e-39 -2.201492e-01
bigcom77        -6.747066e-39 -2.424384e-01
bigcom79        -6.739804e-39 -1.753071e-01
bigcom80        -6.745612e-39 -1.974557e-01
bigcom82        -6.741255e-39 -2.213694e-01
bigcom83        -6.739804e-39 -7.663410e-02
bigcom84        -6.745612e-39 -2.454266e-01
bigcom85        -6.738354e-39 -2.303163e-01
bigcom87        -6.745612e-39 -3.084875e-01
bigcom89        -6.738354e-39 -1.614755e-01
bigcom91        -6.749974e-39 -2.279153e-01
bigcom92        -6.766018e-39 -1.993202e-01
bigcom93        -6.738354e-39 -8.709823e-02
bigcom96        -6.739804e-39 -2.952418e-01
bigcom97        -6.745612e-39 -1.863651e-01
bigcom98        -6.738354e-39 -2.799150e-01
bigcom99         0.000000e+00  0.000000e+00
bigcom101        7.763862e-38  8.377989e-01
bigcom104       -6.739804e-39 -3.262488e-01
bigcom106       -6.739804e-39 -1.499564e-01
bigcom109       -6.739804e-39 -2.144835e-01
bigcom113       -6.739804e-39 -1.818060e-01
bigcom116        2.710810e-38  6.485120e-01
bigcom120       -6.741255e-39 -1.127011e-01
bigcom123       -6.739804e-39 -2.328613e-01
bigcom126       -6.738354e-39 -1.886015e-01
bigcom127       -6.745612e-39 -2.054812e-01
bigcom137       -6.745612e-39 -2.649710e-01
bigcom139       -6.741255e-39 -4.042190e-01
bigcom140       -6.741255e-39 -1.895014e-01
bigcom143       -6.738354e-39 -1.292145e-01
bigcom145       -6.741255e-39 -1.782272e-01
bigcom146       -6.741255e-39 -1.014542e-01
bigcom147       -6.758716e-39 -2.188574e-01
bigcom149       -6.742707e-39 -2.381060e-01
bigcom153        1.197318e-37  1.426264e+00
bigcom154       -6.738354e-39 -2.025701e-01
bigcom156       -6.744159e-39 -2.437591e-01
bigcom157       -6.754342e-39 -1.534747e-01
bigcom158       -6.738354e-39 -4.487677e-01
bigcom160       -6.738354e-39 -2.790810e-01
bigcom161       -6.741255e-39 -2.064086e-01
bigcom162       -6.739804e-39 -1.711124e-01
bigcom164       -6.738354e-39 -2.795621e-01
bigcom166       -6.745612e-39 -2.583786e-01
bigcom167       -6.751430e-39 -2.687815e-01
bigcom171       -6.751430e-39 -2.210179e-01
bigcom173       -6.739804e-39 -1.174936e-01
bigcom175       -6.739804e-39 -1.947606e-01
bigcom176       -6.738354e-39 -2.185517e-01
bigcom177       -6.739804e-39 -3.956482e-01
bigcom178       -6.739804e-39 -1.619947e-01
bigcom180       -6.739804e-39 -1.999457e-01
bigcom181       -6.749974e-39 -2.941992e-01
bigcom184        3.301765e-37  2.857329e+00
bigcom186       -6.739804e-39 -2.022511e-01
bigcom187       -6.739804e-39 -2.332470e-01
bigcom189       -6.744159e-39 -4.548996e-01
bigcom194       -6.741255e-39 -2.508426e-01
bigcom195       -6.738354e-39 -2.160060e-01
bigcom196       -6.739804e-39 -1.926039e-01
bigcom204        0.000000e+00  0.000000e+00
bigcom205       -6.739804e-39 -1.988411e-01
bigcom212       -6.738354e-39 -2.182292e-01
bigcom214       -6.738354e-39 -8.559842e-02
bigcom222       -6.739804e-39 -1.682552e-01
bigcom223        2.460001e-37  2.260391e+00
bigcom226       -6.741255e-39 -2.571164e-01
bigcom227       -6.741255e-39 -1.600596e-01
bigcom229       -6.738354e-39 -1.528863e-01
bigcom233       -6.741255e-39 -2.468210e-01
bigcom236       -6.738354e-39 -8.924779e-02
bigcom237       -6.741255e-39 -1.940467e-01
bigcom246       -6.748520e-39 -1.928820e-01
bigcom248       -6.751430e-39 -2.712315e-01
bigcom249       -6.741255e-39 -2.863215e-01
bigcom250       -6.755800e-39 -2.532225e-01
bigcom254       -6.739804e-39 -1.775898e-01
bigcom266       -6.741255e-39 -2.204597e-01
bigcom269        0.000000e+00  0.000000e+00
bigcom272       -6.738354e-39 -1.395760e-01
bigcom274       -6.774801e-39 -1.504918e-01
bigcom281       -6.744159e-39 -1.101925e-01
bigcom291       -6.742707e-39 -2.174683e-01
bigcom292       -6.738354e-39 -1.953500e-01
bigcom295       -6.744159e-39 -3.144250e-01
bigcom299       -6.739804e-39 -3.404295e-01
bigcom301       -6.748520e-39 -1.871680e-01
bigcom306        0.000000e+00  0.000000e+00
bigcom309       -6.738354e-39 -2.098131e-01
bigcom314       -6.741255e-39 -3.786377e-01
bigcom321       -6.738354e-39 -1.860807e-01
bigcom341       -6.739804e-39 -1.109822e-01
bigcom350       -6.741255e-39 -2.471196e-01
bigcom353       -6.739804e-39 -2.956249e-01
bigcom359       -6.739804e-39 -2.723497e-01
bigcom363       -6.738354e-39 -3.209186e-01
bigcom365       -6.742707e-39 -2.039809e-01
bigcom385       -6.739804e-39 -2.429880e-01
bigcom386       -6.741255e-39 -1.619315e-01
bigcom408       -6.739804e-39 -2.779326e-01
bigcom412       -6.739804e-39 -1.374260e-01
bigcom480       -6.738354e-39 -3.097404e-01
spin_vertex      4.493535e-40  4.051332e-03
membership_s1    8.946467e-39  3.624281e-01
membership_s3   -6.738354e-39 -1.435446e-02
membership_s4   -3.548817e-39 -8.602528e-02
membership_s5   -2.052178e-39 -5.849135e-02
membership_s6   -6.926152e-39 -2.786572e-01
membership_s7    9.704991e-40  9.370741e-02
membership_s8   -6.738354e-39 -2.295983e-01
membership_s9   -6.741255e-39 -1.571730e-01
membership_s11  -6.739804e-39 -1.050000e-01
membership_s12  -6.742707e-39 -1.638918e-01
membership_s14  -6.742707e-39 -1.799678e-01
membership_s15   1.321399e-38  4.224982e-05
membership_s16  -6.744159e-39 -2.018434e-01
membership_s17  -6.738354e-39 -1.042659e-01
membership_s18  -6.798335e-39 -2.448038e-01
membership_s20  -6.738354e-39 -3.984231e-01
membership_s21   2.500088e-38  6.404943e-01
membership_s22  -6.754342e-39 -5.042936e-01
membership_s24   6.561079e-38  6.181446e-01
membership_s25  -6.760175e-39 -1.800801e-01
membership_s26   0.000000e+00  0.000000e+00
membership_s27  -4.104327e-39 -3.248277e-01
membership_s28  -6.741255e-39 -1.483977e-01
membership_s30   4.007080e-40  5.026998e-02
membership_s31  -2.184026e-39  2.318197e-02
membership_s32   9.099135e-40  5.171567e-03
membership_s33  -6.738354e-39 -2.520141e-01
membership_s36  -7.497225e-40 -2.699264e-03
membership_s37  -6.771871e-39 -3.067243e-01
V1               1.924361e-38  1.966934e-01
V2               3.032998e-38  1.533976e+00
pdi              1.466438e-35  9.619793e+02
adhesion        -2.878055e-43 -7.659744e-06
cohesion         4.885016e-43  3.945615e-06
inner            2.038759e-43 -1.264314e-06
outer            1.238636e-42  1.680576e-05
ioratio         -6.853884e-39 -2.804159e-02
comsize         -4.107519e-42 -2.645389e-04
[1] "Dataset: med_targets Model GBM, run: 4 of 10 2015-06-17 23:06:13"
Iter   TrainDeviance   ValidDeviance   StepSize   Improve
     1        0.0797            -nan     0.0100   -0.0000
     2        0.0773            -nan     0.0100   -0.0001
     3        0.0757            -nan     0.0100   -0.0001
     4        0.0739            -nan     0.0100   -0.0000
     5        0.0717            -nan     0.0100   -0.0000
     6        0.0699            -nan     0.0100   -0.0001
     7        0.0685            -nan     0.0100    0.0001
     8        0.0673            -nan     0.0100   -0.0000
     9        0.0664            -nan     0.0100   -0.0000
    10        0.0654            -nan     0.0100    0.0000
    20        0.0562            -nan     0.0100   -0.0000
    40        0.0456            -nan     0.0100   -0.0000
    60        0.0397            -nan     0.0100   -0.0000
    80        0.0351            -nan     0.0100   -0.0000
   100        0.0317            -nan     0.0100   -0.0000
   120        0.0291            -nan     0.0100   -0.0000
   140        0.0267            -nan     0.0100   -0.0000
   160        0.0246            -nan     0.0100   -0.0000
   180        0.0225            -nan     0.0100   -0.0000
   194        0.0213            -nan     0.0100   -0.0000

[1] "GBM variable coefficients"
                            var    rel.inf
V2                           V2 5.74064653
bet                         bet 4.79707599
ratio5                   ratio5 4.33427884
comsize                 comsize 2.99983809
outer                     outer 2.52654220
bigcom36               bigcom36 2.06026443
constraint           constraint 1.96676644
pagerank               pagerank 1.93675867
walktrap_vertex walktrap_vertex 1.84765522
bigcom153             bigcom153 1.84049151
graph23                 graph23 1.68570439
orbit44                 orbit44 1.68384250
knn                         knn 1.67734893
trans                     trans 1.57846492
spin_vertex         spin_vertex 1.54396228
orbit27                 orbit27 1.47995092
bigcom223             bigcom223 1.41378506
pdi                         pdi 1.37486031
V1                           V1 1.33701926
bigcom24               bigcom24 1.28339842
orbit56                 orbit56 1.24961231
ratio2                   ratio2 1.24485513
graph0                   graph0 1.23687719
graph24                 graph24 1.16994747
hubscore               hubscore 1.15544205
orbit18                 orbit18 1.11712943
orbit9                   orbit9 1.11591043
graph20                 graph20 1.06347054
bigcom4                 bigcom4 1.05391334
bigcom184             bigcom184 1.01909409
ioratio                 ioratio 0.97541412
graph1                   graph1 0.96897362
orbit62                 orbit62 0.96855137
ratio4                   ratio4 0.95543108
orbit5                   orbit5 0.94974929
third                     third 0.94588256
graph4                   graph4 0.91134024
graph21                 graph21 0.88891589
membership_s1     membership_s1 0.88441786
graph14                 graph14 0.87850248
orbit63                 orbit63 0.86977809
ratio1                   ratio1 0.86643407
inner                     inner 0.86313361
adhesion               adhesion 0.83590058
bigcom101             bigcom101 0.83485831
bigcom408             bigcom408 0.81620762
graph22                 graph22 0.80304448
orbit49                 orbit49 0.78559204
orbit46                 orbit46 0.76964778
ratio3                   ratio3 0.73233776
graph11                 graph11 0.67525908
cohesion               cohesion 0.63586447
orbit30                 orbit30 0.63182040
graph10                 graph10 0.62869849
orbit36                 orbit36 0.62378881
orbit17                 orbit17 0.61708530
orbit47                 orbit47 0.57765919
orbit50                 orbit50 0.57704537
orbit20                 orbit20 0.57108213
selfinter             selfinter 0.55790204
upto_fifth           upto_fifth 0.53566840
membership_s21   membership_s21 0.51730627
orbit38                 orbit38 0.49528886
graph2                   graph2 0.49407309
fourth                   fourth 0.46825036
upto_sixth           upto_sixth 0.46714029
graph7                   graph7 0.46223107
orbit45                 orbit45 0.45695772
orbit21                 orbit21 0.45532191
graph6                   graph6 0.43791915
graph5                   graph5 0.43169878
orbit35                 orbit35 0.41933177
graph25                 graph25 0.40713206
orbit57                 orbit57 0.40591164
orbit23                 orbit23 0.39713661
orbit41                 orbit41 0.39388006
orbit48                 orbit48 0.39153425
graph3                   graph3 0.39112835
graph28                 graph28 0.38589639
graph26                 graph26 0.36608344
fifth                     fifth 0.35293581
graph17                 graph17 0.34979385
ratio6                   ratio6 0.34847731
orbit26                 orbit26 0.34055062
orbit33                 orbit33 0.33124934
orbit64                 orbit64 0.33030247
graph18                 graph18 0.31703436
membership_s7     membership_s7 0.31079007
bigcom116             bigcom116 0.30557225
orbit1                   orbit1 0.29652104
orbit16                 orbit16 0.28310009
graph13                 graph13 0.26228264
graph12                 graph12 0.26221251
orbit70                 orbit70 0.26140096
graph9                   graph9 0.25962602
AP                           AP 0.24790762
orbit25                 orbit25 0.24559095
orbit39                 orbit39 0.24293852
orbit58                 orbit58 0.23753538
orbit10                 orbit10 0.23639767
orbit28                 orbit28 0.21886295
orbit65                 orbit65 0.21362018
orbit7                   orbit7 0.20751839
orbit37                 orbit37 0.20588133
graph27                 graph27 0.19878992
bigcom28               bigcom28 0.19591967
orbit66                 orbit66 0.18994338
graph8                   graph8 0.18943266
orbit2                   orbit2 0.18589284
membership_s24   membership_s24 0.17884611
graph16                 graph16 0.17691872
orbit43                 orbit43 0.16906147
orbit31                 orbit31 0.16244181
graph15                 graph15 0.15027341
orbit15                 orbit15 0.13571501
orbit11                 orbit11 0.13000591
orbit53                 orbit53 0.11798614
orbit42                 orbit42 0.11549570
membership_s30   membership_s30 0.10415531
membership_s4     membership_s4 0.10271920
orbit32                 orbit32 0.10079672
graph19                 graph19 0.10057452
orbit59                 orbit59 0.09720819
orbit4                   orbit4 0.09254287
bigcom40               bigcom40 0.09219326
bigcom22               bigcom22 0.09216916
orbit51                 orbit51 0.08802805
membership_s32   membership_s32 0.08355448
orbit12                 orbit12 0.08332834
orbit24                 orbit24 0.08268471
membership_s31   membership_s31 0.07403155
orbit19                 orbit19 0.06950454
orbit52                 orbit52 0.06795501
sixth                     sixth 0.06782034
orbit68                 orbit68 0.06525056
evcent                   evcent 0.06496829
upto_second         upto_second 0.05723703
orbit40                 orbit40 0.05711957
upto_third           upto_third 0.05559091
orbit67                 orbit67 0.05430614
bigcom44               bigcom44 0.04547434
upto_fourth         upto_fourth 0.04350940
orbit55                 orbit55 0.03761195
orbit54                 orbit54 0.03665695
close                     close 0.03279290
membership_s36   membership_s36 0.03023093
membership_s5     membership_s5 0.02568841
orbit69                 orbit69 0.02495044
coreness               coreness 0.02359468
bigcom8                 bigcom8 0.02207864
orbit71                 orbit71 0.01912218
graph29                 graph29 0.01676204
orbit60                 orbit60 0.00784787
orbit0                   orbit0 0.00000000
orbit3                   orbit3 0.00000000
orbit6                   orbit6 0.00000000
orbit8                   orbit8 0.00000000
orbit13                 orbit13 0.00000000
orbit14                 orbit14 0.00000000
orbit22                 orbit22 0.00000000
orbit29                 orbit29 0.00000000
orbit34                 orbit34 0.00000000
orbit61                 orbit61 0.00000000
orbit72                 orbit72 0.00000000
ecc                         ecc 0.00000000
eccrad                   eccrad 0.00000000
first                     first 0.00000000
second                   second 0.00000000
bigcom1                 bigcom1 0.00000000
bigcom2                 bigcom2 0.00000000
bigcom3                 bigcom3 0.00000000
bigcom6                 bigcom6 0.00000000
bigcom9                 bigcom9 0.00000000
bigcom11               bigcom11 0.00000000
bigcom13               bigcom13 0.00000000
bigcom15               bigcom15 0.00000000
bigcom16               bigcom16 0.00000000
bigcom21               bigcom21 0.00000000
bigcom26               bigcom26 0.00000000
bigcom30               bigcom30 0.00000000
bigcom31               bigcom31 0.00000000
bigcom32               bigcom32 0.00000000
bigcom33               bigcom33 0.00000000
bigcom34               bigcom34 0.00000000
bigcom37               bigcom37 0.00000000
bigcom38               bigcom38 0.00000000
bigcom39               bigcom39 0.00000000
bigcom43               bigcom43 0.00000000
bigcom46               bigcom46 0.00000000
bigcom47               bigcom47 0.00000000
bigcom49               bigcom49 0.00000000
bigcom50               bigcom50 0.00000000
bigcom51               bigcom51 0.00000000
bigcom52               bigcom52 0.00000000
bigcom54               bigcom54 0.00000000
bigcom56               bigcom56 0.00000000
bigcom62               bigcom62 0.00000000
bigcom66               bigcom66 0.00000000
bigcom68               bigcom68 0.00000000
bigcom69               bigcom69 0.00000000
bigcom71               bigcom71 0.00000000
bigcom72               bigcom72 0.00000000
bigcom73               bigcom73 0.00000000
bigcom74               bigcom74 0.00000000
bigcom75               bigcom75 0.00000000
bigcom76               bigcom76 0.00000000
bigcom77               bigcom77 0.00000000
bigcom79               bigcom79 0.00000000
bigcom80               bigcom80 0.00000000
bigcom82               bigcom82 0.00000000
bigcom83               bigcom83 0.00000000
bigcom84               bigcom84 0.00000000
bigcom85               bigcom85 0.00000000
bigcom87               bigcom87 0.00000000
bigcom89               bigcom89 0.00000000
bigcom91               bigcom91 0.00000000
bigcom92               bigcom92 0.00000000
bigcom93               bigcom93 0.00000000
bigcom96               bigcom96 0.00000000
bigcom97               bigcom97 0.00000000
bigcom98               bigcom98 0.00000000
bigcom99               bigcom99 0.00000000
bigcom104             bigcom104 0.00000000
bigcom106             bigcom106 0.00000000
bigcom109             bigcom109 0.00000000
bigcom113             bigcom113 0.00000000
bigcom120             bigcom120 0.00000000
bigcom123             bigcom123 0.00000000
bigcom126             bigcom126 0.00000000
bigcom127             bigcom127 0.00000000
bigcom137             bigcom137 0.00000000
bigcom139             bigcom139 0.00000000
bigcom140             bigcom140 0.00000000
bigcom143             bigcom143 0.00000000
bigcom145             bigcom145 0.00000000
bigcom146             bigcom146 0.00000000
bigcom147             bigcom147 0.00000000
bigcom149             bigcom149 0.00000000
bigcom154             bigcom154 0.00000000
bigcom156             bigcom156 0.00000000
bigcom157             bigcom157 0.00000000
bigcom158             bigcom158 0.00000000
bigcom160             bigcom160 0.00000000
bigcom161             bigcom161 0.00000000
bigcom162             bigcom162 0.00000000
bigcom164             bigcom164 0.00000000
bigcom166             bigcom166 0.00000000
bigcom167             bigcom167 0.00000000
bigcom171             bigcom171 0.00000000
bigcom173             bigcom173 0.00000000
bigcom175             bigcom175 0.00000000
bigcom176             bigcom176 0.00000000
bigcom177             bigcom177 0.00000000
bigcom178             bigcom178 0.00000000
bigcom180             bigcom180 0.00000000
bigcom181             bigcom181 0.00000000
bigcom186             bigcom186 0.00000000
bigcom187             bigcom187 0.00000000
bigcom189             bigcom189 0.00000000
bigcom194             bigcom194 0.00000000
bigcom195             bigcom195 0.00000000
bigcom196             bigcom196 0.00000000
bigcom204             bigcom204 0.00000000
bigcom205             bigcom205 0.00000000
bigcom212             bigcom212 0.00000000
bigcom214             bigcom214 0.00000000
bigcom222             bigcom222 0.00000000
bigcom226             bigcom226 0.00000000
bigcom227             bigcom227 0.00000000
bigcom229             bigcom229 0.00000000
bigcom233             bigcom233 0.00000000
bigcom236             bigcom236 0.00000000
bigcom237             bigcom237 0.00000000
bigcom246             bigcom246 0.00000000
bigcom248             bigcom248 0.00000000
bigcom249             bigcom249 0.00000000
bigcom250             bigcom250 0.00000000
bigcom254             bigcom254 0.00000000
bigcom266             bigcom266 0.00000000
bigcom269             bigcom269 0.00000000
bigcom272             bigcom272 0.00000000
bigcom274             bigcom274 0.00000000
bigcom281             bigcom281 0.00000000
bigcom291             bigcom291 0.00000000
bigcom292             bigcom292 0.00000000
bigcom295             bigcom295 0.00000000
bigcom299             bigcom299 0.00000000
bigcom301             bigcom301 0.00000000
bigcom306             bigcom306 0.00000000
bigcom309             bigcom309 0.00000000
bigcom314             bigcom314 0.00000000
bigcom321             bigcom321 0.00000000
bigcom341             bigcom341 0.00000000
bigcom350             bigcom350 0.00000000
bigcom353             bigcom353 0.00000000
bigcom359             bigcom359 0.00000000
bigcom363             bigcom363 0.00000000
bigcom365             bigcom365 0.00000000
bigcom385             bigcom385 0.00000000
bigcom386             bigcom386 0.00000000
bigcom412             bigcom412 0.00000000
bigcom480             bigcom480 0.00000000
membership_s3     membership_s3 0.00000000
membership_s6     membership_s6 0.00000000
membership_s8     membership_s8 0.00000000
membership_s9     membership_s9 0.00000000
membership_s11   membership_s11 0.00000000
membership_s12   membership_s12 0.00000000
membership_s14   membership_s14 0.00000000
membership_s15   membership_s15 0.00000000
membership_s16   membership_s16 0.00000000
membership_s17   membership_s17 0.00000000
membership_s18   membership_s18 0.00000000
membership_s20   membership_s20 0.00000000
membership_s22   membership_s22 0.00000000
membership_s25   membership_s25 0.00000000
membership_s26   membership_s26 0.00000000
membership_s27   membership_s27 0.00000000
membership_s28   membership_s28 0.00000000
membership_s33   membership_s33 0.00000000
membership_s37   membership_s37 0.00000000
[1] "Dataset: med_targets Model RF, run: 4 of 10 2015-06-17 23:07:36"
     |      Out-of-bag   |
Tree |      MSE  %Var(y) |
   1 |  0.01369   200.01 |
   2 |  0.01437   209.86 |
   3 |  0.01296   189.25 |
   4 |  0.01209   176.55 |
   5 |  0.01161   169.63 |
   6 |  0.01133   165.47 |
   7 |  0.01109   161.99 |
   8 |  0.01008   147.24 |
   9 |     0.01   146.10 |
  10 | 0.009677   141.35 |
  11 | 0.009943   145.23 |
  12 | 0.009916   144.84 |
  13 |  0.00956   139.64 |
  14 | 0.009635   140.73 |
  15 |  0.00973   142.12 |
  16 | 0.009685   141.47 |
  17 | 0.009487   138.58 |
  18 | 0.009046   132.13 |
  19 | 0.009006   131.54 |
  20 | 0.008863   129.46 |
  21 |  0.00887   129.56 |
  22 |  0.00878   128.24 |
  23 | 0.008756   127.90 |
  24 | 0.008745   127.74 |
  25 | 0.008652   126.39 |
  26 | 0.008669   126.63 |
  27 | 0.008608   125.73 |
  28 | 0.008488   123.99 |
  29 | 0.008439   123.26 |
  30 | 0.008386   122.50 |
  31 | 0.008342   121.85 |
  32 | 0.008332   121.71 |
  33 | 0.008305   121.31 |
  34 | 0.008308   121.36 |
  35 | 0.008301   121.25 |
  36 | 0.008299   121.22 |
  37 | 0.008304   121.29 |
  38 | 0.008306   121.33 |
  39 | 0.008297   121.19 |
  40 | 0.008292   121.13 |
  41 |  0.00827   120.80 |
  42 | 0.008232   120.25 |
  43 | 0.008209   119.91 |
  44 | 0.008171   119.35 |
  45 | 0.008153   119.08 |
  46 |  0.00811   118.46 |
  47 | 0.008128   118.72 |
  48 |  0.00814   118.89 |
  49 | 0.008129   118.75 |
  50 | 0.008097   118.27 |
  51 | 0.008079   118.01 |
  52 | 0.008067   117.84 |
  53 | 0.008067   117.83 |
  54 | 0.008083   118.07 |
  55 | 0.008085   118.09 |
  56 | 0.008067   117.84 |
  57 | 0.008067   117.84 |
  58 | 0.008081   118.03 |
  59 | 0.008053   117.63 |
  60 |  0.00804   117.44 |
  61 | 0.008027   117.25 |
  62 | 0.008052   117.61 |
  63 | 0.008039   117.42 |
  64 | 0.008034   117.35 |
  65 | 0.008034   117.35 |
  66 | 0.008033   117.33 |
  67 | 0.008018   117.12 |
  68 | 0.008016   117.09 |
  69 | 0.008011   117.02 |
  70 |  0.00802   117.15 |
  71 |  0.00801   117.01 |
  72 | 0.008007   116.96 |
  73 | 0.007999   116.84 |
  74 | 0.007982   116.59 |
  75 | 0.007978   116.53 |
  76 | 0.007971   116.43 |
  77 | 0.007975   116.49 |
  78 | 0.007956   116.21 |
  79 | 0.007971   116.44 |
  80 | 0.007968   116.39 |
  81 | 0.007967   116.37 |
  82 | 0.007948   116.09 |
  83 |  0.00794   115.97 |
  84 | 0.007938   115.95 |
  85 | 0.007943   116.03 |
  86 | 0.007957   116.22 |
  87 | 0.007953   116.16 |
  88 | 0.007943   116.02 |
  89 | 0.007939   115.96 |
  90 | 0.007932   115.86 |
  91 |  0.00792   115.68 |
  92 | 0.007916   115.63 |
  93 |  0.00791   115.54 |
  94 | 0.007899   115.38 |
  95 | 0.007886   115.19 |
  96 | 0.007888   115.22 |
  97 | 0.007885   115.18 |
  98 |  0.00787   114.96 |
  99 | 0.007861   114.83 |
 100 |  0.00785   114.66 |
[1] "Random Forest variable coefficients"
                      %IncMSE IncNodePurity
graph5           2.721301e-03  2.042430e-01
graph6           3.644695e-03  1.065391e-01
graph7           3.563396e-03  1.751617e-01
graph8           1.554938e-04  6.636495e-02
graph9           3.341839e-04  7.982206e-02
graph10          6.635856e-04  1.996656e-01
graph11          8.398013e-04  1.968808e-01
graph12          3.900136e-04  2.524591e-02
graph13          2.944968e-05  5.095402e-02
graph14          8.871377e-04  1.226046e-01
graph15          1.086310e-03  1.320516e-01
graph16          9.728398e-04  1.292231e-01
graph17          5.418837e-04  1.738555e-01
graph18          1.492459e-04  1.548717e-01
graph19          6.628418e-04  1.098784e-01
graph20          3.346214e-03  2.444955e-01
graph21          1.554436e-03  9.017188e-02
graph22          1.435954e-03  1.195367e-01
graph23          2.866559e-03  2.845407e-01
graph24          1.440081e-03  1.726479e-01
graph25          2.517161e-03  2.444944e-01
graph26          9.450275e-04  6.430459e-02
graph27          1.408443e-03  5.929043e-02
graph28          5.128766e-04  4.157817e-02
graph29          7.335256e-05  1.049162e-01
orbit0           1.298701e-04  4.314573e-02
orbit1           9.565059e-04  1.284094e-01
orbit2           2.270830e-03  2.696858e-02
orbit3           4.750136e-04  7.828537e-02
orbit4           7.626302e-05  2.997894e-02
orbit5           5.300792e-04  1.053872e-01
orbit6           6.773970e-04  4.261924e-02
orbit7           9.320621e-04  1.016417e-01
orbit8           1.396564e-03  1.899110e-01
orbit9           3.847803e-04  9.100832e-02
orbit10          3.513809e-04  1.130408e-01
orbit11          5.238349e-04  1.364741e-01
orbit12          3.621038e-03  7.210114e-02
orbit13          7.985605e-04  8.236600e-02
orbit14          1.153940e-04  1.369469e-02
orbit15          1.714001e-03  9.699514e-02
orbit16          3.134656e-03  1.782365e-01
orbit17          4.981878e-04  8.319996e-02
orbit18          1.189235e-03  4.025709e-01
orbit19          2.562010e-03  1.773717e-01
orbit20          1.899242e-03  2.432188e-01
orbit21          6.751503e-04  1.935063e-01
orbit22          6.675790e-04  1.203873e-01
orbit23          2.220064e-03  1.056519e-01
orbit24          3.129059e-03  1.063217e-01
orbit25          4.502113e-03  5.105084e-02
orbit26          1.199996e-04  1.130252e-01
orbit27          4.592307e-03  1.688208e-01
orbit28          1.143789e-03  1.801073e-01
orbit29          9.321846e-04  5.858930e-02
orbit30          3.241966e-04  1.231653e-01
orbit31          1.669691e-03  1.448039e-01
orbit32          1.715848e-04  5.408829e-02
orbit33          8.021994e-04  1.509815e-01
orbit34          2.915056e-03  9.712177e-02
orbit35          2.831829e-03  9.462349e-02
orbit36          1.501683e-03  2.915356e-01
orbit37          6.003652e-04  2.113120e-01
orbit38          2.806845e-03  1.349422e-01
orbit39          4.299735e-04  1.254938e-01
orbit40          9.396839e-04  2.012562e-01
orbit41          3.912699e-03  1.288330e-01
orbit42          6.279788e-04  1.492421e-01
orbit43          1.318061e-03  1.403251e-01
orbit44          2.208645e-03  1.918484e-01
orbit45          3.573362e-04  9.789303e-02
orbit46          3.180248e-03  2.363387e-01
orbit47          8.435736e-03  4.210551e-01
orbit48          3.121861e-03  1.055322e-01
orbit49          3.208158e-03  2.496727e-01
orbit50          2.795219e-04  1.150001e-01
orbit51          1.682037e-03  2.987439e-01
orbit52          2.065793e-04  8.826864e-02
orbit53          1.025198e-03  1.931600e-01
orbit54          1.391341e-03  2.307244e-01
orbit55         -7.168459e-06  3.498862e-02
orbit56          3.824582e-03  3.568429e-01
orbit57          8.626268e-04  3.575728e-02
orbit58          6.410819e-04  1.754551e-01
orbit59          3.433484e-03  8.943572e-02
orbit60          1.972305e-03  4.833815e-02
orbit61          4.510781e-04  4.960718e-02
orbit62          1.507045e-03  3.266605e-01
orbit63          1.314812e-03  2.341961e-01
orbit64          1.974126e-03  1.178325e-01
orbit65          6.508626e-04  1.138456e-01
orbit66          1.019312e-03  9.225944e-02
orbit67          1.450549e-03  8.745367e-02
orbit68          1.218904e-03  3.621888e-02
orbit69          2.456947e-04  3.148247e-02
orbit70          6.753470e-04  1.754267e-01
orbit71          2.395535e-04  8.155143e-02
orbit72          1.515921e-04  1.569018e-01
AP               1.001763e-04  1.287618e-01
bet              5.040185e-04  5.546939e-01
ecc              2.013781e-05  4.402439e-02
eccrad           6.509995e-05  9.986893e-03
close            5.445254e-04  6.574291e-02
constraint       4.369858e-03  5.212335e-01
coreness         5.934718e-06  8.740869e-03
knn              1.883275e-03  2.346724e-01
hubscore         1.391090e-04  7.941506e-02
pagerank         1.035250e-03  4.225775e-01
trans            1.684463e-03  2.232378e-01
evcent           5.636485e-04  8.028268e-02
first            3.717909e-05  8.302445e-02
upto_second      1.529577e-03  1.686863e-01
upto_third       1.364215e-03  1.426801e-01
upto_fourth      4.706810e-04  7.329352e-02
upto_fifth       6.253131e-04  1.207983e-01
upto_sixth       3.037221e-04  2.289216e-01
second           3.441469e-03  1.128957e-01
third            6.981790e-03  3.008499e-01
fourth           8.788380e-05  2.514498e-01
fifth            9.786595e-04  1.702221e-01
sixth            3.650462e-05  1.115326e-01
ratio1           7.090505e-04  1.386761e-01
ratio2           8.054741e-04  2.622566e-01
ratio3           1.090295e-03  1.870330e-01
ratio4           8.761388e-04  2.397578e-01
ratio5           1.735442e-03  7.082300e-01
ratio6           7.708716e-04  1.447436e-01
selfinter        1.451017e-06  7.700368e-02
walktrap_vertex  2.248458e-04  4.309693e-01
bigcom1          0.000000e+00  1.626303e-21
bigcom2          0.000000e+00  0.000000e+00
bigcom3          0.000000e+00  2.957308e-02
bigcom4          1.141004e-04  8.225919e-02
bigcom6          0.000000e+00  0.000000e+00
bigcom8         -1.887158e-05  2.828005e-02
bigcom9          0.000000e+00  0.000000e+00
bigcom11         0.000000e+00  0.000000e+00
bigcom13         0.000000e+00  0.000000e+00
bigcom15         0.000000e+00  0.000000e+00
bigcom16         0.000000e+00  0.000000e+00
bigcom21         0.000000e+00  0.000000e+00
bigcom22         2.831340e-05  2.588916e-02
bigcom24        -1.437351e-05  5.417070e-01
bigcom26         0.000000e+00  0.000000e+00
bigcom28         4.086123e-05  7.436094e-03
bigcom30         0.000000e+00  3.252607e-21
bigcom31         0.000000e+00  0.000000e+00
bigcom32         0.000000e+00  1.084202e-21
bigcom33         0.000000e+00  0.000000e+00
bigcom34         0.000000e+00  0.000000e+00
bigcom36        -1.450832e-07  3.713100e-01
bigcom37         0.000000e+00  0.000000e+00
bigcom38         0.000000e+00  0.000000e+00
bigcom39         0.000000e+00  0.000000e+00
bigcom40         1.254465e-04  1.597911e-02
bigcom43         0.000000e+00  0.000000e+00
bigcom44         5.424967e-05  6.464256e-02
bigcom46         0.000000e+00  0.000000e+00
bigcom47         0.000000e+00  0.000000e+00
bigcom49         0.000000e+00  0.000000e+00
bigcom50         0.000000e+00  0.000000e+00
bigcom51         0.000000e+00  0.000000e+00
bigcom52         0.000000e+00  0.000000e+00
bigcom54         0.000000e+00  0.000000e+00
bigcom56         0.000000e+00  0.000000e+00
bigcom62         0.000000e+00  0.000000e+00
bigcom66         0.000000e+00  0.000000e+00
bigcom68         0.000000e+00  0.000000e+00
bigcom69         0.000000e+00  0.000000e+00
bigcom71         0.000000e+00  0.000000e+00
bigcom72         0.000000e+00  0.000000e+00
bigcom73         0.000000e+00  1.084202e-21
bigcom74         0.000000e+00  0.000000e+00
bigcom75         0.000000e+00  0.000000e+00
bigcom76         0.000000e+00  0.000000e+00
bigcom77         0.000000e+00  0.000000e+00
bigcom79         0.000000e+00  0.000000e+00
bigcom80         0.000000e+00  0.000000e+00
bigcom82         0.000000e+00  0.000000e+00
bigcom83         0.000000e+00  0.000000e+00
bigcom84         0.000000e+00  0.000000e+00
bigcom85         0.000000e+00  0.000000e+00
bigcom87         0.000000e+00  0.000000e+00
bigcom89         0.000000e+00  0.000000e+00
bigcom91         0.000000e+00  0.000000e+00
bigcom92         0.000000e+00  0.000000e+00
bigcom93         0.000000e+00  0.000000e+00
bigcom96         0.000000e+00  0.000000e+00
bigcom97         0.000000e+00  0.000000e+00
bigcom98         0.000000e+00  0.000000e+00
bigcom99         0.000000e+00  0.000000e+00
bigcom101        9.586630e-06  7.469903e-02
bigcom104        0.000000e+00  0.000000e+00
bigcom106        0.000000e+00  0.000000e+00
bigcom109        0.000000e+00  0.000000e+00
bigcom113        0.000000e+00  0.000000e+00
bigcom116        1.193513e-04  8.861001e-02
bigcom120        0.000000e+00  0.000000e+00
bigcom123        0.000000e+00  0.000000e+00
bigcom126        0.000000e+00  0.000000e+00
bigcom127        0.000000e+00  0.000000e+00
bigcom137        0.000000e+00  0.000000e+00
bigcom139        0.000000e+00  0.000000e+00
bigcom140        0.000000e+00  0.000000e+00
bigcom143        0.000000e+00  0.000000e+00
bigcom145        0.000000e+00  0.000000e+00
bigcom146        0.000000e+00  0.000000e+00
bigcom147        0.000000e+00  0.000000e+00
bigcom149        0.000000e+00  0.000000e+00
bigcom153       -5.966877e-05  1.540858e-01
bigcom154        0.000000e+00  0.000000e+00
bigcom156        0.000000e+00  0.000000e+00
bigcom157        0.000000e+00  0.000000e+00
bigcom158        0.000000e+00  1.084202e-21
bigcom160        0.000000e+00  0.000000e+00
bigcom161        0.000000e+00  0.000000e+00
bigcom162        0.000000e+00  0.000000e+00
bigcom164        0.000000e+00  0.000000e+00
bigcom166        0.000000e+00  0.000000e+00
bigcom167        0.000000e+00  0.000000e+00
bigcom171        0.000000e+00  0.000000e+00
bigcom173        0.000000e+00  0.000000e+00
bigcom175        0.000000e+00  0.000000e+00
bigcom176        0.000000e+00  0.000000e+00
bigcom177        0.000000e+00  1.084202e-21
bigcom178        0.000000e+00  0.000000e+00
bigcom180        0.000000e+00  0.000000e+00
bigcom181        0.000000e+00  0.000000e+00
bigcom184        1.260587e-06  7.734339e-01
bigcom186        0.000000e+00  0.000000e+00
bigcom187        0.000000e+00  0.000000e+00
bigcom189        0.000000e+00  0.000000e+00
bigcom194        0.000000e+00  2.168404e-21
bigcom195        0.000000e+00  0.000000e+00
bigcom196        0.000000e+00  0.000000e+00
bigcom204        0.000000e+00  0.000000e+00
bigcom205        0.000000e+00  0.000000e+00
bigcom212        0.000000e+00  0.000000e+00
bigcom214        0.000000e+00  0.000000e+00
bigcom222        0.000000e+00  3.252607e-21
bigcom223        1.283545e-05  2.495751e-01
bigcom226        0.000000e+00  0.000000e+00
bigcom227        0.000000e+00  0.000000e+00
bigcom229        0.000000e+00  0.000000e+00
bigcom233        0.000000e+00  0.000000e+00
bigcom236        0.000000e+00  0.000000e+00
bigcom237        0.000000e+00  1.084202e-21
bigcom246        0.000000e+00  0.000000e+00
bigcom248        0.000000e+00  0.000000e+00
bigcom249        0.000000e+00  3.252607e-21
bigcom250        0.000000e+00  0.000000e+00
bigcom254        0.000000e+00  0.000000e+00
bigcom266        0.000000e+00  0.000000e+00
bigcom269        0.000000e+00  0.000000e+00
bigcom272        0.000000e+00  0.000000e+00
bigcom274        0.000000e+00  0.000000e+00
bigcom281        0.000000e+00  0.000000e+00
bigcom291        0.000000e+00  0.000000e+00
bigcom292        0.000000e+00  0.000000e+00
bigcom295        0.000000e+00  1.084202e-21
bigcom299        0.000000e+00  0.000000e+00
bigcom301        0.000000e+00  0.000000e+00
bigcom306        0.000000e+00  0.000000e+00
bigcom309        0.000000e+00  0.000000e+00
bigcom314        0.000000e+00  0.000000e+00
bigcom321        0.000000e+00  0.000000e+00
bigcom341        0.000000e+00  0.000000e+00
bigcom350        0.000000e+00  0.000000e+00
bigcom353        0.000000e+00  0.000000e+00
bigcom359        0.000000e+00  0.000000e+00
bigcom363        0.000000e+00  0.000000e+00
bigcom365        0.000000e+00  0.000000e+00
bigcom385        0.000000e+00  0.000000e+00
bigcom386        0.000000e+00  0.000000e+00
bigcom408       -6.164950e-06  5.580548e-01
bigcom412        0.000000e+00  0.000000e+00
bigcom480        0.000000e+00  0.000000e+00
spin_vertex      2.495394e-04  3.370959e-01
membership_s1    6.924540e-04  1.348122e-01
membership_s3    0.000000e+00  0.000000e+00
membership_s4    9.689300e-05  7.152735e-02
membership_s5    0.000000e+00  2.370370e-02
membership_s6    0.000000e+00  6.505213e-21
membership_s7    3.304916e-06  2.406733e-01
membership_s8    0.000000e+00  0.000000e+00
membership_s9    0.000000e+00  0.000000e+00
membership_s11   0.000000e+00  0.000000e+00
membership_s12   0.000000e+00  0.000000e+00
membership_s14   0.000000e+00  0.000000e+00
membership_s15  -1.440922e-06  5.322581e-03
membership_s16   0.000000e+00  0.000000e+00
membership_s17   0.000000e+00  0.000000e+00
membership_s18   0.000000e+00  0.000000e+00
membership_s20   0.000000e+00  3.252607e-21
membership_s21   1.504127e-04  1.145757e-01
membership_s22   0.000000e+00  0.000000e+00
membership_s24   5.309114e-05  4.152895e-02
membership_s25   0.000000e+00  0.000000e+00
membership_s26   0.000000e+00  0.000000e+00
membership_s27   0.000000e+00  2.168404e-21
membership_s28   0.000000e+00  0.000000e+00
membership_s30   8.039231e-05  5.080149e-02
membership_s31  -2.618419e-05  8.502728e-03
membership_s32   1.445074e-05  4.626381e-02
membership_s33   0.000000e+00  0.000000e+00
membership_s36   1.164822e-05  1.814815e-04
membership_s37   0.000000e+00  0.000000e+00
V1               2.505837e-03  6.830197e-01
V2               2.141156e-04  7.651150e-01
pdi              4.474564e-04  2.655449e-01
adhesion         1.479297e-03  3.561336e-01
cohesion         1.909636e-03  4.581454e-01
inner            7.709643e-04  3.640932e-01
outer            2.371969e-04  4.950049e-01
ioratio          1.363686e-03  3.087024e-01
comsize          8.185723e-04  4.167592e-01
[1] "Dataset: med_targets Model GLM, run: 4 of 10 2015-06-17 23:08:53"
[1] "glmnet variable coefficients"
                         [,1]          [,2]
(Intercept)     -4.970247e+00 -1.154266e+02
graph0          -2.822051e-40 -5.121525e-03
graph1          -2.263850e-42 -8.952236e-06
graph2          -1.074317e-40 -1.151468e-03
graph3          -3.667790e-44  6.520687e-08
graph4          -3.365154e-45 -2.955281e-08
graph5          -2.801395e-42 -1.139105e-05
graph6          -3.348539e-43 -4.956565e-07
graph7          -3.729863e-42  4.197565e-05
graph8          -4.895031e-41  4.645194e-05
graph9          -5.627270e-46  3.937630e-09
graph10         -9.005966e-47 -6.667800e-10
graph11         -5.067710e-48 -5.020537e-11
graph12         -2.101072e-45 -8.387096e-09
graph13         -7.699325e-45  3.135109e-08
graph14         -5.344342e-46 -4.443617e-09
graph15         -1.586850e-43  2.550042e-06
graph16         -7.281644e-45 -2.373185e-08
graph17         -1.234625e-44 -2.210613e-08
graph18         -2.399652e-43 -2.320399e-06
graph19         -3.711799e-44  8.807592e-08
graph20         -6.569764e-44  1.431421e-06
graph21         -1.641905e-43 -1.857941e-07
graph22          1.894937e-44  9.176754e-06
graph23         -2.076502e-43  8.388675e-07
graph24         -3.431250e-43 -5.445981e-06
graph25         -1.201644e-42 -1.074597e-05
graph26         -1.015286e-42 -2.233297e-05
graph27         -6.169737e-42 -5.511033e-05
graph28         -5.224729e-42 -8.938254e-05
graph29         -3.694654e-41 -7.552602e-04
orbit0          -2.822051e-40 -5.121108e-03
orbit1          -2.315302e-42 -8.102270e-06
orbit2          -1.639929e-41 -1.863540e-04
orbit3          -1.074317e-40 -1.150606e-03
orbit4          -4.650221e-44  1.969019e-07
orbit5          -1.152882e-43 -1.804977e-07
orbit6          -3.363922e-45 -2.956896e-08
orbit7          -1.846068e-42 -1.808606e-05
orbit8          -2.801395e-42 -1.142391e-05
orbit9          -6.891928e-43  5.184383e-06
orbit10         -5.228521e-43 -2.750357e-06
orbit11         -7.083254e-42 -9.310237e-06
orbit12         -3.456620e-42  7.542498e-05
orbit13         -2.963600e-41 -3.230230e-04
orbit14         -4.895031e-41  4.697100e-05
orbit15         -9.312066e-46  7.594260e-09
orbit16         -2.178003e-45  1.498984e-08
orbit17         -1.989452e-45  1.021081e-08
orbit18          1.929009e-47  2.052300e-09
orbit19         -1.251940e-46 -7.789120e-10
orbit20         -2.740483e-46 -3.509722e-09
orbit21         -9.402843e-45  1.717598e-08
orbit22         -5.067694e-48 -5.024203e-11
orbit23         -3.212408e-43 -5.427106e-06
orbit24         -2.478253e-45 -8.379521e-09
orbit25         -5.306125e-45 -2.772462e-08
orbit26         -3.145404e-44  2.401241e-08
orbit27         -2.018349e-44  3.089361e-07
orbit28         -4.391423e-44  1.371576e-07
orbit29         -1.381785e-44  4.716086e-09
orbit30         -7.464677e-44  1.048871e-06
orbit31         -9.993528e-46 -6.318183e-09
orbit32         -8.443965e-46 -8.878885e-09
orbit33         -8.690342e-43 -6.081284e-06
orbit34         -1.586850e-43  2.552812e-06
orbit35         -2.655620e-44  6.152861e-08
orbit36         -2.349847e-44  6.872232e-07
orbit37         -1.071380e-44 -9.373401e-08
orbit38         -1.864504e-43  2.291339e-06
orbit39         -3.546366e-44  5.908924e-07
orbit40         -1.624981e-44 -9.932783e-08
orbit41         -1.730598e-43 -3.338437e-06
orbit42         -2.352277e-42  1.751456e-05
orbit43         -2.419825e-43 -2.408432e-06
orbit44         -3.373469e-42  9.007958e-04
orbit45         -8.048887e-44  5.254141e-07
orbit46         -7.330239e-44  1.278015e-07
orbit47         -2.940646e-43  1.146393e-05
orbit48         -1.580855e-43 -7.443888e-07
orbit49         -6.415360e-44  1.872270e-06
orbit50         -2.212750e-42 -9.397838e-05
orbit51         -2.702960e-43 -8.565192e-07
orbit52         -5.023977e-43 -7.926817e-07
orbit53         -8.455991e-43  4.824430e-06
orbit54          2.467185e-44  9.318023e-06
orbit55         -1.574073e-41 -2.300732e-04
orbit56         -2.630097e-43  1.248148e-05
orbit57         -2.856479e-43 -1.985503e-06
orbit58         -4.080995e-42  1.989175e-04
orbit59         -4.342912e-43 -6.451540e-06
orbit60         -1.421886e-42 -2.751145e-05
orbit61         -1.563429e-41 -2.511470e-04
orbit62         -3.119485e-42 -9.625193e-05
orbit63         -3.228250e-42 -2.152491e-05
orbit64         -2.435558e-42  4.659892e-05
orbit65         -2.292218e-42 -9.932530e-05
orbit66         -1.542543e-42 -3.068624e-06
orbit67         -1.098828e-41 -1.367313e-04
orbit68         -6.395238e-42 -5.920156e-05
orbit69         -6.774774e-41 -3.034442e-04
orbit70         -5.936071e-42 -1.617905e-04
orbit71         -1.691115e-41  2.045943e-05
orbit72         -3.694654e-41 -7.557288e-04
AP               5.678316e-39  1.169697e-01
bet             -1.057315e-44 -3.019551e-06
ecc              2.846948e-39  1.064382e-04
eccrad           1.708169e-38  6.818463e-04
close           -9.800348e-38 -4.783802e-01
constraint       4.441563e-38  1.064443e+00
coreness        -3.618633e-40  1.313862e-03
knn             -1.571927e-41  1.332040e-04
hubscore        -1.462229e-37 -2.734996e-01
pagerank        -1.115233e-37 -8.083275e+00
trans            2.098001e-39  5.446289e-02
evcent          -1.461776e-37 -9.304012e-02
first           -2.822051e-40 -5.120551e-03
upto_second     -2.987023e-42 -2.207600e-05
upto_third      -8.082606e-43 -3.956225e-06
upto_fourth     -1.543843e-42  2.593686e-05
upto_fifth      -2.498431e-41  4.261173e-04
upto_sixth      -2.153753e-40  7.786606e-03
second          -2.986025e-42 -2.183916e-05
third           -5.159878e-43  1.371141e-07
fourth           1.084516e-42  7.670522e-06
fifth            1.629611e-42 -2.750334e-05
sixth            2.747940e-41 -4.235203e-04
ratio1          -1.869334e-41 -3.819500e-05
ratio2           1.134284e-40 -4.364190e-04
ratio3           1.649374e-40 -1.259268e-02
ratio4           8.142476e-39 -3.307584e-01
ratio5           7.168537e-38  4.139091e+00
ratio6           2.080974e-40  1.212346e-03
selfinter        2.988009e-39  4.566064e-02
walktrap_vertex  5.806313e-39  4.317429e-01
bigcom1         -6.188030e-39 -1.516069e-01
bigcom2         -6.970721e-39 -2.285988e-01
bigcom3         -1.438639e-39 -5.041318e-02
bigcom4          2.661257e-39  1.434914e-01
bigcom6         -6.967716e-39 -2.472992e-01
bigcom8          1.549138e-40  2.382392e-01
bigcom9         -6.991830e-39 -2.222126e-01
bigcom11        -6.981260e-39 -3.105981e-01
bigcom13        -6.984277e-39 -2.551222e-01
bigcom15        -6.981260e-39 -1.706748e-01
bigcom16        -6.973729e-39 -2.561966e-01
bigcom21        -7.013068e-39 -2.827091e-01
bigcom22         3.416059e-39  1.756391e-01
bigcom24         2.457738e-37  2.269130e+00
bigcom26        -7.060558e-39 -2.173618e-01
bigcom28        -2.327765e-39  5.019308e-02
bigcom30        -7.063643e-39 -2.056015e-01
bigcom31        -6.966214e-39 -1.613524e-01
bigcom32        -6.973729e-39 -3.209184e-01
bigcom33        -6.966214e-39 -1.437396e-01
bigcom34        -6.964713e-39 -2.349519e-01
bigcom36         1.952673e-37  2.199963e+00
bigcom37        -6.966214e-39 -2.020130e-01
bigcom38        -6.966214e-39 -2.822918e-01
bigcom39        -6.994857e-39 -3.267227e-01
bigcom40        -2.852016e-39  3.220931e-02
bigcom43        -6.972224e-39 -1.651934e-01
bigcom44         1.711731e-38  6.271116e-01
bigcom46        -6.981260e-39 -3.596573e-01
bigcom47        -6.975234e-39 -2.479634e-01
bigcom49        -6.973729e-39 -2.067337e-01
bigcom50        -6.966214e-39 -1.814414e-01
bigcom51        -6.966214e-39 -1.342469e-01
bigcom52        -6.967716e-39 -2.466348e-01
bigcom54        -6.964713e-39 -2.270398e-01
bigcom56        -6.982768e-39 -1.562259e-01
bigcom62        -6.966214e-39 -4.974244e-01
bigcom66        -6.964713e-39 -5.431294e-01
bigcom68        -6.967716e-39 -1.560771e-01
bigcom69        -6.976739e-39 -1.602835e-01
bigcom71        -6.964713e-39 -1.358508e-01
bigcom72         0.000000e+00  0.000000e+00
bigcom73        -6.985786e-39 -2.960417e-01
bigcom74        -6.978245e-39 -2.141717e-01
bigcom75        -6.967716e-39 -3.629115e-01
bigcom76        -6.972224e-39 -2.062887e-01
bigcom77        -6.972224e-39 -2.087637e-01
bigcom79        -6.966214e-39 -1.717261e-01
bigcom80        -6.972224e-39 -2.469099e-01
bigcom82        -6.967716e-39 -1.942999e-01
bigcom83        -6.966214e-39 -6.742605e-02
bigcom84        -6.972224e-39 -2.424244e-01
bigcom85        -6.966214e-39 -2.567762e-01
bigcom87        -6.972224e-39 -3.435485e-01
bigcom89        -6.964713e-39 -2.004753e-01
bigcom91        -6.975234e-39 -2.111812e-01
bigcom92        -6.993343e-39 -1.757874e-01
bigcom93        -6.964713e-39 -9.599433e-02
bigcom96        -6.966214e-39 -2.408751e-01
bigcom97        -6.970721e-39 -1.902037e-01
bigcom98        -6.964713e-39 -2.526040e-01
bigcom99         0.000000e+00  0.000000e+00
bigcom101        6.538405e-38  7.778587e-01
bigcom104       -6.966214e-39 -2.978922e-01
bigcom106       -6.966214e-39 -1.494307e-01
bigcom109       -6.966214e-39 -1.996642e-01
bigcom113       -6.966214e-39 -2.371939e-01
bigcom116        2.477322e-38  6.500630e-01
bigcom120       -6.967716e-39 -1.448683e-01
bigcom123       -6.966214e-39 -2.672919e-01
bigcom126       -6.966214e-39 -1.608665e-01
bigcom127       -6.972224e-39 -1.935181e-01
bigcom137       -6.970721e-39 -2.543210e-01
bigcom139       -6.967716e-39 -3.891998e-01
bigcom140       -6.967716e-39 -2.412751e-01
bigcom143       -6.964713e-39 -1.826318e-01
bigcom145       -6.967716e-39 -1.666067e-01
bigcom146       -6.966214e-39 -1.184512e-01
bigcom147       -6.987296e-39 -1.505853e-01
bigcom149       -6.969218e-39 -1.919539e-01
bigcom153        1.195054e-37  1.455498e+00
bigcom154       -6.964713e-39 -1.753158e-01
bigcom156       -6.969218e-39 -2.630105e-01
bigcom157       -6.984277e-39 -1.293267e-01
bigcom158       -6.966214e-39 -4.233274e-01
bigcom160       -6.964713e-39 -2.868849e-01
bigcom161       -6.967716e-39 -1.656819e-01
bigcom162       -6.966214e-39 -1.908029e-01
bigcom164       -6.964713e-39 -2.340933e-01
bigcom166       -6.972224e-39 -2.983692e-01
bigcom167       -6.979752e-39 -3.190611e-01
bigcom171       -6.978245e-39 -2.201894e-01
bigcom173       -6.966214e-39 -1.463641e-01
bigcom175       -6.966214e-39 -1.902688e-01
bigcom176       -6.964713e-39 -2.251676e-01
bigcom177       -6.966214e-39 -4.360304e-01
bigcom178       -6.964713e-39 -5.393879e-02
bigcom180       -6.964713e-39 -1.730385e-01
bigcom181       -6.976739e-39 -2.622244e-01
bigcom184        3.299504e-37  2.907980e+00
bigcom186       -6.966214e-39 -2.331568e-01
bigcom187       -6.966214e-39 -2.558839e-01
bigcom189       -6.970721e-39 -3.964991e-01
bigcom194       -6.967716e-39 -2.954624e-01
bigcom195        0.000000e+00  0.000000e+00
bigcom196       -6.967716e-39 -1.909603e-01
bigcom204        0.000000e+00  0.000000e+00
bigcom205       -6.966214e-39 -1.899710e-01
bigcom212       -6.966214e-39 -3.525369e-01
bigcom214       -6.964713e-39 -7.287590e-02
bigcom222       -6.966214e-39 -1.614387e-01
bigcom223        1.952673e-37  2.171631e+00
bigcom226       -6.967716e-39 -2.303907e-01
bigcom227       -6.967716e-39 -1.612475e-01
bigcom229       -6.964713e-39 -1.433254e-01
bigcom233       -6.966214e-39 -2.703835e-01
bigcom236       -6.964713e-39 -6.251775e-02
bigcom237       -6.969218e-39 -1.857265e-01
bigcom246       -6.976739e-39 -1.656296e-01
bigcom248       -6.978245e-39 -2.616522e-01
bigcom249       -6.969218e-39 -3.064358e-01
bigcom250       -6.981260e-39 -2.162563e-01
bigcom254       -6.966214e-39 -1.267708e-01
bigcom266       -6.967716e-39 -2.082701e-01
bigcom269        0.000000e+00  0.000000e+00
bigcom272       -6.964713e-39 -1.733259e-01
bigcom274       -7.002433e-39 -1.385178e-01
bigcom281       -6.970721e-39 -1.095570e-01
bigcom291       -6.970721e-39 -1.811902e-01
bigcom292       -6.966214e-39 -2.881060e-01
bigcom295       -6.970721e-39 -3.541529e-01
bigcom299       -6.964713e-39 -2.084176e-01
bigcom301       -6.975234e-39 -1.321421e-01
bigcom306       -6.964713e-39 -1.726416e-01
bigcom309       -6.964713e-39 -3.117624e-01
bigcom314       -6.969218e-39 -4.261401e-01
bigcom321       -6.964713e-39 -1.785146e-01
bigcom341       -6.966214e-39 -1.013727e-01
bigcom350       -6.967716e-39 -2.239985e-01
bigcom353       -6.966214e-39 -2.501350e-01
bigcom359       -6.966214e-39 -2.556437e-01
bigcom363       -6.964713e-39 -3.733132e-01
bigcom365       -6.969218e-39 -2.222676e-01
bigcom385       -6.964713e-39 -1.611164e-01
bigcom386       -6.967716e-39 -1.502045e-01
bigcom408        3.299504e-37  2.482023e+00
bigcom412       -6.966214e-39 -1.663006e-01
bigcom480        0.000000e+00  0.000000e+00
spin_vertex     -1.901647e-39 -1.250594e-01
membership_s1    1.149709e-38  4.010767e-01
membership_s3   -6.964713e-39 -2.443821e-02
membership_s4   -2.319203e-39 -8.949960e-02
membership_s5   -5.004160e-39 -1.837855e-01
membership_s6   -7.152740e-39 -2.640215e-01
membership_s7    4.353243e-39  2.539353e-01
membership_s8   -6.966214e-39 -2.018894e-01
membership_s9   -6.967716e-39 -3.013687e-01
membership_s11  -6.964713e-39 -1.449876e-01
membership_s12  -6.972224e-39 -1.955479e-01
membership_s14  -6.969218e-39 -1.990316e-01
membership_s15   1.514559e-38  9.949716e-02
membership_s16  -6.970721e-39 -1.846476e-01
membership_s17  -6.964713e-39 -1.435949e-01
membership_s18  -7.028318e-39 -2.302631e-01
membership_s20  -6.964713e-39 -5.402721e-01
membership_s21   2.206317e-38  5.680377e-01
membership_s22  -6.982768e-39 -5.142175e-01
membership_s24   5.636237e-38  6.247451e-01
membership_s25  -6.988807e-39 -1.574105e-01
membership_s26   0.000000e+00  0.000000e+00
membership_s27  -4.265724e-39 -3.218230e-01
membership_s28  -6.966214e-39 -1.901480e-01
membership_s30   2.453369e-40  7.031434e-02
membership_s31  -2.512224e-39  2.316974e-02
membership_s32   4.928814e-40 -7.653211e-04
membership_s33  -6.964713e-39 -4.206084e-01
membership_s36  -2.800023e-39 -5.091891e-02
membership_s37  -6.996371e-39 -2.870177e-01
V1               2.357406e-38  9.742130e-02
V2               2.285898e-38  9.633771e-01
pdi              4.158738e-35  1.590520e+03
adhesion        -1.264395e-42 -3.264122e-05
cohesion         2.378035e-42  4.759895e-05
inner            2.816536e-43 -4.799416e-06
outer            9.136125e-43 -1.448080e-05
ioratio         -1.483623e-38 -9.353661e-02
comsize         -1.955742e-42 -1.991712e-04
[1] "Dataset: med_targets Model GBM, run: 5 of 10 2015-06-17 23:09:41"
Iter   TrainDeviance   ValidDeviance   StepSize   Improve
     1        0.0824            -nan     0.0100   -0.0001
     2        0.0809            -nan     0.0100   -0.0001
     3        0.0790            -nan     0.0100   -0.0000
     4        0.0777            -nan     0.0100   -0.0001
     5        0.0760            -nan     0.0100   -0.0001
     6        0.0739            -nan     0.0100   -0.0001
     7        0.0725            -nan     0.0100   -0.0000
     8        0.0710            -nan     0.0100   -0.0000
     9        0.0696            -nan     0.0100   -0.0000
    10        0.0680            -nan     0.0100   -0.0000
    20        0.0592            -nan     0.0100   -0.0000
    40        0.0481            -nan     0.0100   -0.0000
    60        0.0416            -nan     0.0100   -0.0000
    80        0.0369            -nan     0.0100   -0.0000
   100        0.0331            -nan     0.0100   -0.0000
   120        0.0299            -nan     0.0100   -0.0000
   140        0.0271            -nan     0.0100   -0.0000
   160        0.0247            -nan     0.0100   -0.0000
   180        0.0229            -nan     0.0100   -0.0000
   194        0.0217            -nan     0.0100   -0.0000

[1] "GBM variable coefficients"
                            var     rel.inf
V2                           V2 5.878557619
bet                         bet 4.628772691
ratio5                   ratio5 3.316126093
comsize                 comsize 2.793323571
walktrap_vertex walktrap_vertex 2.694273737
pagerank               pagerank 2.560700312
orbit27                 orbit27 2.236286415
graph23                 graph23 1.922044696
bigcom36               bigcom36 1.784970359
bigcom153             bigcom153 1.722361685
inner                     inner 1.634895419
constraint           constraint 1.589093872
outer                     outer 1.586429449
adhesion               adhesion 1.541800624
bigcom24               bigcom24 1.529840705
orbit44                 orbit44 1.498094495
graph4                   graph4 1.389005782
pdi                         pdi 1.386495851
bigcom223             bigcom223 1.374492255
spin_vertex         spin_vertex 1.365920058
fourth                   fourth 1.297248284
graph24                 graph24 1.291724132
orbit18                 orbit18 1.254856448
V1                           V1 1.223698343
graph20                 graph20 1.163403575
hubscore               hubscore 1.152038099
graph11                 graph11 1.148589360
orbit9                   orbit9 1.145061138
knn                         knn 1.128620081
graph25                 graph25 1.121335750
ratio4                   ratio4 1.106584195
trans                     trans 1.078783995
ratio2                   ratio2 0.947667379
orbit37                 orbit37 0.943746015
graph19                 graph19 0.930023688
bigcom4                 bigcom4 0.924655901
orbit11                 orbit11 0.907932346
ratio3                   ratio3 0.873714813
orbit5                   orbit5 0.864192551
bigcom184             bigcom184 0.860791847
orbit45                 orbit45 0.843522143
third                     third 0.837776840
orbit46                 orbit46 0.808948248
orbit47                 orbit47 0.784908760
orbit56                 orbit56 0.773458772
graph6                   graph6 0.770983247
graph5                   graph5 0.754135007
ratio6                   ratio6 0.740185591
membership_s1     membership_s1 0.739123283
selfinter             selfinter 0.694498765
ratio1                   ratio1 0.645047040
graph10                 graph10 0.641971364
ioratio                 ioratio 0.637973183
graph27                 graph27 0.593366653
sixth                     sixth 0.591323731
graph28                 graph28 0.584822714
graph1                   graph1 0.564777319
cohesion               cohesion 0.563367705
bigcom28               bigcom28 0.562991580
orbit10                 orbit10 0.548272768
graph18                 graph18 0.544612410
graph22                 graph22 0.523319168
orbit36                 orbit36 0.506728798
graph7                   graph7 0.477718161
upto_fifth           upto_fifth 0.476643297
orbit4                   orbit4 0.467048181
graph12                 graph12 0.454867711
graph21                 graph21 0.447833830
orbit16                 orbit16 0.446831392
orbit21                 orbit21 0.445771635
orbit48                 orbit48 0.439074890
orbit20                 orbit20 0.427927328
orbit30                 orbit30 0.427036506
orbit62                 orbit62 0.416706175
bigcom116             bigcom116 0.410487470
orbit41                 orbit41 0.410483677
orbit19                 orbit19 0.404677972
orbit28                 orbit28 0.402690808
graph26                 graph26 0.402666379
orbit52                 orbit52 0.402445184
coreness               coreness 0.396987986
orbit53                 orbit53 0.394278607
graph3                   graph3 0.389362028
orbit7                   orbit7 0.385321645
orbit2                   orbit2 0.377558058
orbit24                 orbit24 0.365970265
orbit1                   orbit1 0.353255327
graph14                 graph14 0.338758649
graph15                 graph15 0.332599203
membership_s21   membership_s21 0.331480885
graph9                   graph9 0.330656064
orbit32                 orbit32 0.327313761
orbit26                 orbit26 0.319554685
membership_s4     membership_s4 0.312733381
orbit63                 orbit63 0.287512563
upto_sixth           upto_sixth 0.280012432
orbit40                 orbit40 0.268920876
membership_s7     membership_s7 0.260282674
orbit50                 orbit50 0.257643961
graph13                 graph13 0.238451773
orbit69                 orbit69 0.226393139
graph16                 graph16 0.209420791
orbit25                 orbit25 0.207766777
orbit31                 orbit31 0.204182913
AP                           AP 0.202352354
orbit54                 orbit54 0.188340825
orbit17                 orbit17 0.184189594
orbit65                 orbit65 0.180006517
orbit39                 orbit39 0.173745867
orbit38                 orbit38 0.172411218
graph2                   graph2 0.165188828
orbit33                 orbit33 0.149877218
orbit42                 orbit42 0.148671479
orbit49                 orbit49 0.146664176
graph0                   graph0 0.140451112
orbit23                 orbit23 0.136783949
orbit60                 orbit60 0.129187308
graph8                   graph8 0.128651639
orbit58                 orbit58 0.126487224
orbit70                 orbit70 0.122361928
bigcom22               bigcom22 0.115770807
orbit64                 orbit64 0.111313182
orbit29                 orbit29 0.110534949
graph17                 graph17 0.106459393
orbit71                 orbit71 0.098940587
evcent                   evcent 0.083220739
upto_second         upto_second 0.080056548
upto_fourth         upto_fourth 0.067933257
orbit67                 orbit67 0.064916711
fifth                     fifth 0.064556162
orbit12                 orbit12 0.062207695
orbit55                 orbit55 0.059077934
orbit59                 orbit59 0.058607970
upto_third           upto_third 0.055627126
bigcom40               bigcom40 0.053004633
orbit22                 orbit22 0.050116526
graph29                 graph29 0.048730440
orbit66                 orbit66 0.043993588
orbit61                 orbit61 0.043564565
orbit13                 orbit13 0.040862438
membership_s32   membership_s32 0.039606894
orbit51                 orbit51 0.034340892
orbit35                 orbit35 0.032845844
second                   second 0.031649049
bigcom8                 bigcom8 0.030173876
orbit68                 orbit68 0.027868749
orbit57                 orbit57 0.026187649
membership_s5     membership_s5 0.022899534
membership_s30   membership_s30 0.017885308
membership_s31   membership_s31 0.007102505
orbit43                 orbit43 0.002975459
orbit0                   orbit0 0.000000000
orbit3                   orbit3 0.000000000
orbit6                   orbit6 0.000000000
orbit8                   orbit8 0.000000000
orbit14                 orbit14 0.000000000
orbit15                 orbit15 0.000000000
orbit34                 orbit34 0.000000000
orbit72                 orbit72 0.000000000
ecc                         ecc 0.000000000
eccrad                   eccrad 0.000000000
close                     close 0.000000000
first                     first 0.000000000
bigcom1                 bigcom1 0.000000000
bigcom2                 bigcom2 0.000000000
bigcom3                 bigcom3 0.000000000
bigcom6                 bigcom6 0.000000000
bigcom9                 bigcom9 0.000000000
bigcom11               bigcom11 0.000000000
bigcom13               bigcom13 0.000000000
bigcom15               bigcom15 0.000000000
bigcom16               bigcom16 0.000000000
bigcom21               bigcom21 0.000000000
bigcom26               bigcom26 0.000000000
bigcom30               bigcom30 0.000000000
bigcom31               bigcom31 0.000000000
bigcom32               bigcom32 0.000000000
bigcom33               bigcom33 0.000000000
bigcom34               bigcom34 0.000000000
bigcom37               bigcom37 0.000000000
bigcom38               bigcom38 0.000000000
bigcom39               bigcom39 0.000000000
bigcom43               bigcom43 0.000000000
bigcom44               bigcom44 0.000000000
bigcom46               bigcom46 0.000000000
bigcom47               bigcom47 0.000000000
bigcom49               bigcom49 0.000000000
bigcom50               bigcom50 0.000000000
bigcom51               bigcom51 0.000000000
bigcom52               bigcom52 0.000000000
bigcom54               bigcom54 0.000000000
bigcom56               bigcom56 0.000000000
bigcom62               bigcom62 0.000000000
bigcom66               bigcom66 0.000000000
bigcom68               bigcom68 0.000000000
bigcom69               bigcom69 0.000000000
bigcom71               bigcom71 0.000000000
bigcom72               bigcom72 0.000000000
bigcom73               bigcom73 0.000000000
bigcom74               bigcom74 0.000000000
bigcom75               bigcom75 0.000000000
bigcom76               bigcom76 0.000000000
bigcom77               bigcom77 0.000000000
bigcom79               bigcom79 0.000000000
bigcom80               bigcom80 0.000000000
bigcom82               bigcom82 0.000000000
bigcom83               bigcom83 0.000000000
bigcom84               bigcom84 0.000000000
bigcom85               bigcom85 0.000000000
bigcom87               bigcom87 0.000000000
bigcom89               bigcom89 0.000000000
bigcom91               bigcom91 0.000000000
bigcom92               bigcom92 0.000000000
bigcom93               bigcom93 0.000000000
bigcom96               bigcom96 0.000000000
bigcom97               bigcom97 0.000000000
bigcom98               bigcom98 0.000000000
bigcom99               bigcom99 0.000000000
bigcom101             bigcom101 0.000000000
bigcom104             bigcom104 0.000000000
bigcom106             bigcom106 0.000000000
bigcom109             bigcom109 0.000000000
bigcom113             bigcom113 0.000000000
bigcom120             bigcom120 0.000000000
bigcom123             bigcom123 0.000000000
bigcom126             bigcom126 0.000000000
bigcom127             bigcom127 0.000000000
bigcom137             bigcom137 0.000000000
bigcom139             bigcom139 0.000000000
bigcom140             bigcom140 0.000000000
bigcom143             bigcom143 0.000000000
bigcom145             bigcom145 0.000000000
bigcom146             bigcom146 0.000000000
bigcom147             bigcom147 0.000000000
bigcom149             bigcom149 0.000000000
bigcom154             bigcom154 0.000000000
bigcom156             bigcom156 0.000000000
bigcom157             bigcom157 0.000000000
bigcom158             bigcom158 0.000000000
bigcom160             bigcom160 0.000000000
bigcom161             bigcom161 0.000000000
bigcom162             bigcom162 0.000000000
bigcom164             bigcom164 0.000000000
bigcom166             bigcom166 0.000000000
bigcom167             bigcom167 0.000000000
bigcom171             bigcom171 0.000000000
bigcom173             bigcom173 0.000000000
bigcom175             bigcom175 0.000000000
bigcom176             bigcom176 0.000000000
bigcom177             bigcom177 0.000000000
bigcom178             bigcom178 0.000000000
bigcom180             bigcom180 0.000000000
bigcom181             bigcom181 0.000000000
bigcom186             bigcom186 0.000000000
bigcom187             bigcom187 0.000000000
bigcom189             bigcom189 0.000000000
bigcom194             bigcom194 0.000000000
bigcom195             bigcom195 0.000000000
bigcom196             bigcom196 0.000000000
bigcom204             bigcom204 0.000000000
bigcom205             bigcom205 0.000000000
bigcom212             bigcom212 0.000000000
bigcom214             bigcom214 0.000000000
bigcom222             bigcom222 0.000000000
bigcom226             bigcom226 0.000000000
bigcom227             bigcom227 0.000000000
bigcom229             bigcom229 0.000000000
bigcom233             bigcom233 0.000000000
bigcom236             bigcom236 0.000000000
bigcom237             bigcom237 0.000000000
bigcom246             bigcom246 0.000000000
bigcom248             bigcom248 0.000000000
bigcom249             bigcom249 0.000000000
bigcom250             bigcom250 0.000000000
bigcom254             bigcom254 0.000000000
bigcom266             bigcom266 0.000000000
bigcom269             bigcom269 0.000000000
bigcom272             bigcom272 0.000000000
bigcom274             bigcom274 0.000000000
bigcom281             bigcom281 0.000000000
bigcom291             bigcom291 0.000000000
bigcom292             bigcom292 0.000000000
bigcom295             bigcom295 0.000000000
bigcom299             bigcom299 0.000000000
bigcom301             bigcom301 0.000000000
bigcom306             bigcom306 0.000000000
bigcom309             bigcom309 0.000000000
bigcom314             bigcom314 0.000000000
bigcom321             bigcom321 0.000000000
bigcom341             bigcom341 0.000000000
bigcom350             bigcom350 0.000000000
bigcom353             bigcom353 0.000000000
bigcom359             bigcom359 0.000000000
bigcom363             bigcom363 0.000000000
bigcom365             bigcom365 0.000000000
bigcom385             bigcom385 0.000000000
bigcom386             bigcom386 0.000000000
bigcom408             bigcom408 0.000000000
bigcom412             bigcom412 0.000000000
bigcom480             bigcom480 0.000000000
membership_s3     membership_s3 0.000000000
membership_s6     membership_s6 0.000000000
membership_s8     membership_s8 0.000000000
membership_s9     membership_s9 0.000000000
membership_s11   membership_s11 0.000000000
membership_s12   membership_s12 0.000000000
membership_s14   membership_s14 0.000000000
membership_s15   membership_s15 0.000000000
membership_s16   membership_s16 0.000000000
membership_s17   membership_s17 0.000000000
membership_s18   membership_s18 0.000000000
membership_s20   membership_s20 0.000000000
membership_s22   membership_s22 0.000000000
membership_s24   membership_s24 0.000000000
membership_s25   membership_s25 0.000000000
membership_s26   membership_s26 0.000000000
membership_s27   membership_s27 0.000000000
membership_s28   membership_s28 0.000000000
membership_s33   membership_s33 0.000000000
membership_s36   membership_s36 0.000000000
membership_s37   membership_s37 0.000000000
[1] "Dataset: med_targets Model RF, run: 5 of 10 2015-06-17 23:11:06"
     |      Out-of-bag   |
Tree |      MSE  %Var(y) |
   1 |  0.01579   222.02 |
   2 |   0.0143   201.03 |
   3 |  0.01395   196.15 |
   4 |  0.01368   192.30 |
   5 |   0.0134   188.34 |
   6 |  0.01381   194.15 |
   7 |  0.01279   179.86 |
   8 |  0.01236   173.79 |
   9 |  0.01226   172.42 |
  10 |  0.01157   162.64 |
  11 |  0.01084   152.36 |
  12 |  0.01012   142.30 |
  13 |  0.00987   138.75 |
  14 | 0.009978   140.28 |
  15 | 0.009557   134.36 |
  16 | 0.009373   131.77 |
  17 | 0.009336   131.25 |
  18 | 0.009214   129.53 |
  19 | 0.009102   127.96 |
  20 | 0.009062   127.39 |
  21 | 0.009054   127.28 |
  22 | 0.008961   125.97 |
  23 | 0.008866   124.65 |
  24 | 0.008834   124.18 |
  25 | 0.008777   123.39 |
  26 | 0.008755   123.08 |
  27 | 0.008673   121.93 |
  28 | 0.008635   121.39 |
  29 |  0.00864   121.46 |
  30 | 0.008624   121.25 |
  31 |  0.00855   120.20 |
  32 | 0.008522   119.81 |
  33 | 0.008491   119.37 |
  34 | 0.008447   118.75 |
  35 | 0.008425   118.44 |
  36 | 0.008407   118.18 |
  37 | 0.008417   118.33 |
  38 | 0.008385   117.88 |
  39 | 0.008383   117.86 |
  40 | 0.008368   117.65 |
  41 | 0.008361   117.53 |
  42 | 0.008319   116.95 |
  43 | 0.008306   116.77 |
  44 | 0.008282   116.44 |
  45 | 0.008282   116.42 |
  46 | 0.008257   116.08 |
  47 | 0.008259   116.11 |
  48 | 0.008241   115.85 |
  49 | 0.008262   116.15 |
  50 | 0.008242   115.87 |
  51 | 0.008234   115.75 |
  52 | 0.008216   115.50 |
  53 | 0.008228   115.68 |
  54 |  0.00823   115.70 |
  55 | 0.008227   115.65 |
  56 | 0.008214   115.47 |
  57 | 0.008188   115.10 |
  58 | 0.008176   114.93 |
  59 | 0.008176   114.94 |
  60 | 0.008163   114.75 |
  61 | 0.008145   114.50 |
  62 | 0.008143   114.48 |
  63 |  0.00814   114.43 |
  64 | 0.008124   114.20 |
  65 | 0.008096   113.82 |
  66 | 0.008097   113.83 |
  67 | 0.008102   113.90 |
  68 | 0.008111   114.03 |
  69 | 0.008106   113.95 |
  70 | 0.008103   113.91 |
  71 | 0.008118   114.13 |
  72 | 0.008111   114.02 |
  73 | 0.008102   113.89 |
  74 |  0.00809   113.74 |
  75 | 0.008115   114.08 |
  76 | 0.008111   114.02 |
  77 | 0.008101   113.88 |
  78 | 0.008093   113.77 |
  79 | 0.008094   113.78 |
  80 | 0.008085   113.66 |
  81 | 0.008074   113.50 |
  82 | 0.008068   113.43 |
  83 | 0.008072   113.48 |
  84 | 0.008068   113.43 |
  85 | 0.008064   113.36 |
  86 | 0.008075   113.52 |
  87 |  0.00807   113.45 |
  88 | 0.008067   113.41 |
  89 | 0.008068   113.42 |
  90 | 0.008064   113.37 |
  91 | 0.008047   113.13 |
  92 | 0.008043   113.08 |
  93 |  0.00803   112.89 |
  94 |  0.00802   112.75 |
  95 | 0.008024   112.81 |
  96 | 0.008025   112.82 |
  97 |  0.00802   112.74 |
  98 | 0.008011   112.62 |
  99 | 0.008013   112.65 |
 100 | 0.008007   112.57 |
[1] "Random Forest variable coefficients"
                      %IncMSE IncNodePurity
graph5           3.312583e-03  1.019499e-01
graph6           9.005069e-04  1.996065e-01
graph7           2.604923e-03  7.453549e-02
graph8           1.759501e-04  6.247438e-02
graph9          -5.060776e-06  3.753987e-02
graph10          4.683793e-04  1.862718e-01
graph11          1.266139e-03  1.733445e-01
graph12          2.040129e-03  1.475936e-01
graph13          5.515412e-04  1.276675e-01
graph14          1.138958e-03  1.966371e-01
graph15          2.800654e-03  2.105509e-01
graph16          1.017804e-03  1.774461e-01
graph17          4.554491e-04  1.980468e-01
graph18          4.564883e-03  7.022187e-02
graph19          6.371782e-05  4.195090e-02
graph20          1.412768e-03  1.992081e-01
graph21          4.097389e-05  3.857143e-02
graph22          1.675021e-03  2.800030e-01
graph23          6.986848e-03  3.571017e-01
graph24          1.748742e-03  1.761964e-01
graph25          3.108718e-03  1.548607e-01
graph26          1.869992e-03  8.750249e-02
graph27          3.521829e-04  8.736003e-02
graph28          7.326970e-05  5.191450e-02
graph29          1.442783e-04  1.033645e-01
orbit0           2.347418e-05  9.285714e-03
orbit1           2.288656e-03  8.405006e-02
orbit2           1.326558e-03  7.760531e-02
orbit3           1.470864e-03  6.190485e-02
orbit4           1.224747e-03  6.838122e-02
orbit5           2.958642e-03  1.932713e-01
orbit6           4.349940e-04  8.172631e-02
orbit7           1.879324e-03  1.525953e-01
orbit8           2.154497e-03  1.604290e-01
orbit9           7.429928e-04  1.771127e-01
orbit10          2.215227e-03  8.650737e-02
orbit11          1.752338e-03  1.179458e-01
orbit12          8.441175e-04  6.139847e-02
orbit13          3.337673e-04  2.192288e-02
orbit14          6.557421e-05  3.067259e-02
orbit15          1.784632e-03  1.571762e-01
orbit16          1.285181e-03  1.215730e-01
orbit17          1.411702e-03  7.474607e-02
orbit18          1.307980e-03  4.489310e-01
orbit19          1.437777e-03  1.217059e-01
orbit20          1.293331e-03  2.187094e-01
orbit21          2.359740e-03  2.522943e-01
orbit22          5.214028e-04  1.295283e-01
orbit23          2.448077e-03  1.625574e-01
orbit24          2.017951e-03  1.601046e-01
orbit25          1.816066e-03  5.505842e-02
orbit26          3.301030e-04  2.066448e-01
orbit27          6.664717e-03  3.376132e-01
orbit28          1.152246e-03  1.522426e-01
orbit29          6.023512e-04  5.776628e-02
orbit30          8.923806e-04  2.093157e-01
orbit31          7.924586e-04  1.016475e-01
orbit32          9.602164e-05  1.068447e-01
orbit33          9.664644e-04  9.912901e-02
orbit34          5.438916e-04  1.423350e-01
orbit35          1.621387e-03  7.422507e-02
orbit36          1.257095e-03  4.114344e-01
orbit37          1.360063e-03  2.152541e-01
orbit38          9.011542e-04  2.558661e-01
orbit39          2.186441e-03  1.874178e-01
orbit40          1.390183e-03  1.930544e-01
orbit41          3.169214e-03  1.049615e-01
orbit42          2.919182e-03  2.044032e-01
orbit43          2.184254e-03  2.374783e-01
orbit44          9.094692e-04  3.102714e-01
orbit45          1.984573e-03  1.788209e-01
orbit46          4.484602e-03  2.360222e-01
orbit47          7.721415e-03  2.744397e-01
orbit48          2.562271e-03  2.015885e-01
orbit49          1.355261e-03  2.274648e-01
orbit50          7.358939e-04  3.085277e-02
orbit51          1.815014e-03  1.963359e-01
orbit52          1.174039e-05  6.425794e-02
orbit53          1.436202e-03  1.869163e-01
orbit54          7.787237e-04  2.716726e-01
orbit55          1.413569e-04  2.781052e-02
orbit56          4.596303e-03  3.841520e-01
orbit57          4.426433e-04  1.289966e-01
orbit58          8.825285e-04  1.011902e-01
orbit59          1.890061e-03  9.655703e-02
orbit60          2.124016e-03  1.097657e-01
orbit61          2.742553e-04  4.271896e-02
orbit62          1.760877e-03  1.543621e-01
orbit63          7.519221e-04  1.526652e-01
orbit64          1.092719e-03  5.974364e-02
orbit65          9.316287e-04  2.003933e-01
orbit66          1.491498e-04  7.554093e-02
orbit67          1.143949e-03  1.007541e-01
orbit68          1.393611e-03  1.456472e-01
orbit69         -1.767529e-05  5.091723e-02
orbit70          2.508876e-04  1.152222e-01
orbit71          4.282767e-04  1.175334e-01
orbit72          7.746424e-05  1.821890e-01
AP              -1.643573e-05  2.938429e-02
bet              3.206316e-04  6.061213e-01
ecc              5.948840e-06  9.500000e-03
eccrad           8.883368e-05  2.808374e-02
close            4.176387e-04  7.695916e-02
constraint       1.879732e-03  2.923878e-01
coreness         9.159657e-04  8.676908e-02
knn              1.001094e-03  1.262963e-01
hubscore        -1.175779e-05  2.388889e-02
pagerank         9.129161e-04  5.276908e-01
trans            7.256069e-04  2.882462e-01
evcent           8.342057e-04  1.558152e-01
first           -5.896374e-06  3.061625e-02
upto_second      8.536907e-04  8.749202e-02
upto_third       2.800595e-03  2.371738e-01
upto_fourth      6.310620e-04  1.510641e-01
upto_fifth       7.107749e-04  6.094178e-02
upto_sixth       2.631709e-04  4.800574e-02
second           1.888139e-03  1.057841e-01
third            1.091600e-02  4.160669e-01
fourth           2.648108e-03  2.176976e-01
fifth            2.742145e-04  1.276635e-01
sixth            1.730780e-04  8.792751e-02
ratio1           7.691180e-04  2.053113e-01
ratio2           1.696502e-03  3.102989e-01
ratio3           1.183360e-03  1.422418e-01
ratio4           2.743174e-03  3.771562e-01
ratio5           6.352883e-04  4.892256e-01
ratio6           1.266319e-03  1.344669e-01
selfinter        2.388667e-05  4.277197e-02
walktrap_vertex  3.535356e-04  3.892902e-01
bigcom1         -5.927682e-06  1.829545e-02
bigcom2          0.000000e+00  0.000000e+00
bigcom3          0.000000e+00  0.000000e+00
bigcom4          1.447547e-04  5.334194e-02
bigcom6          0.000000e+00  1.734723e-20
bigcom8         -6.072238e-06  6.254344e-02
bigcom9          0.000000e+00  1.734723e-20
bigcom11         0.000000e+00  2.168404e-21
bigcom13         0.000000e+00  0.000000e+00
bigcom15         0.000000e+00  0.000000e+00
bigcom16         0.000000e+00  0.000000e+00
bigcom21         0.000000e+00  0.000000e+00
bigcom22         2.967725e-05  2.358952e-02
bigcom24        -4.782118e-05  4.650234e-01
bigcom26         0.000000e+00  0.000000e+00
bigcom28         5.225035e-04  7.826778e-02
bigcom30         0.000000e+00  1.734723e-20
bigcom31         0.000000e+00  0.000000e+00
bigcom32         0.000000e+00  0.000000e+00
bigcom33         0.000000e+00  0.000000e+00
bigcom34         0.000000e+00  0.000000e+00
bigcom36         5.661009e-06  4.326759e-01
bigcom37         0.000000e+00  0.000000e+00
bigcom38         0.000000e+00  0.000000e+00
bigcom39         0.000000e+00  0.000000e+00
bigcom40         2.312933e-05  3.422790e-02
bigcom43         0.000000e+00  0.000000e+00
bigcom44         5.945303e-06  6.734984e-02
bigcom46         0.000000e+00  5.421011e-22
bigcom47         0.000000e+00  0.000000e+00
bigcom49         0.000000e+00  1.734723e-20
bigcom50         0.000000e+00  0.000000e+00
bigcom51         0.000000e+00  0.000000e+00
bigcom52         0.000000e+00  0.000000e+00
bigcom54         0.000000e+00  0.000000e+00
bigcom56         0.000000e+00  0.000000e+00
bigcom62         0.000000e+00  0.000000e+00
bigcom66         0.000000e+00  0.000000e+00
bigcom68         0.000000e+00  0.000000e+00
bigcom69         0.000000e+00  0.000000e+00
bigcom71         0.000000e+00  0.000000e+00
bigcom72         0.000000e+00  0.000000e+00
bigcom73         0.000000e+00  0.000000e+00
bigcom74         0.000000e+00  0.000000e+00
bigcom75         0.000000e+00  0.000000e+00
bigcom76         0.000000e+00  1.734723e-20
bigcom77         0.000000e+00  0.000000e+00
bigcom79         0.000000e+00  0.000000e+00
bigcom80         0.000000e+00  0.000000e+00
bigcom82         0.000000e+00  0.000000e+00
bigcom83         0.000000e+00  0.000000e+00
bigcom84         0.000000e+00  0.000000e+00
bigcom85         0.000000e+00  0.000000e+00
bigcom87         0.000000e+00  0.000000e+00
bigcom89         0.000000e+00  0.000000e+00
bigcom91         0.000000e+00  0.000000e+00
bigcom92         0.000000e+00  0.000000e+00
bigcom93         0.000000e+00  0.000000e+00
bigcom96         0.000000e+00  0.000000e+00
bigcom97         0.000000e+00  0.000000e+00
bigcom98         0.000000e+00  0.000000e+00
bigcom99         0.000000e+00  0.000000e+00
bigcom101        0.000000e+00  0.000000e+00
bigcom104        0.000000e+00  0.000000e+00
bigcom106        0.000000e+00  0.000000e+00
bigcom109        0.000000e+00  0.000000e+00
bigcom113        0.000000e+00  0.000000e+00
bigcom116        2.533920e-04  9.835270e-02
bigcom120        0.000000e+00  0.000000e+00
bigcom123        0.000000e+00  0.000000e+00
bigcom126        0.000000e+00  0.000000e+00
bigcom127        0.000000e+00  0.000000e+00
bigcom137        0.000000e+00  0.000000e+00
bigcom139        0.000000e+00  0.000000e+00
bigcom140        0.000000e+00  1.734723e-20
bigcom143        0.000000e+00  0.000000e+00
bigcom145        0.000000e+00  0.000000e+00
bigcom146        0.000000e+00  0.000000e+00
bigcom147        0.000000e+00  0.000000e+00
bigcom149        0.000000e+00  0.000000e+00
bigcom153       -3.827895e-05  3.037293e-01
bigcom154        0.000000e+00  0.000000e+00
bigcom156        0.000000e+00  2.168404e-21
bigcom157        0.000000e+00  0.000000e+00
bigcom158        0.000000e+00  0.000000e+00
bigcom160        0.000000e+00  0.000000e+00
bigcom161        0.000000e+00  0.000000e+00
bigcom162        0.000000e+00  0.000000e+00
bigcom164        0.000000e+00  0.000000e+00
bigcom166        0.000000e+00  0.000000e+00
bigcom167        0.000000e+00  0.000000e+00
bigcom171        0.000000e+00  0.000000e+00
bigcom173        0.000000e+00  0.000000e+00
bigcom175        0.000000e+00  0.000000e+00
bigcom176        0.000000e+00  0.000000e+00
bigcom177        0.000000e+00  0.000000e+00
bigcom178        0.000000e+00  0.000000e+00
bigcom180        0.000000e+00  0.000000e+00
bigcom181        0.000000e+00  0.000000e+00
bigcom184       -6.222530e-06  5.303705e-01
bigcom186        0.000000e+00  0.000000e+00
bigcom187        0.000000e+00  0.000000e+00
bigcom189        0.000000e+00  0.000000e+00
bigcom194        0.000000e+00  0.000000e+00
bigcom195        0.000000e+00  0.000000e+00
bigcom196        0.000000e+00  0.000000e+00
bigcom204        0.000000e+00  0.000000e+00
bigcom205        0.000000e+00  0.000000e+00
bigcom212        0.000000e+00  0.000000e+00
bigcom214        0.000000e+00  0.000000e+00
bigcom222        0.000000e+00  1.734723e-20
bigcom223       -9.045534e-06  2.330004e-01
bigcom226        0.000000e+00  0.000000e+00
bigcom227        0.000000e+00  0.000000e+00
bigcom229        0.000000e+00  0.000000e+00
bigcom233        0.000000e+00  0.000000e+00
bigcom236        0.000000e+00  0.000000e+00
bigcom237        0.000000e+00  0.000000e+00
bigcom246        0.000000e+00  0.000000e+00
bigcom248        0.000000e+00  0.000000e+00
bigcom249        0.000000e+00  0.000000e+00
bigcom250        0.000000e+00  0.000000e+00
bigcom254        0.000000e+00  0.000000e+00
bigcom266        0.000000e+00  0.000000e+00
bigcom269        0.000000e+00  0.000000e+00
bigcom272        0.000000e+00  1.734723e-20
bigcom274        0.000000e+00  0.000000e+00
bigcom281        0.000000e+00  0.000000e+00
bigcom291        0.000000e+00  0.000000e+00
bigcom292        0.000000e+00  0.000000e+00
bigcom295        0.000000e+00  0.000000e+00
bigcom299        0.000000e+00  0.000000e+00
bigcom301        0.000000e+00  0.000000e+00
bigcom306        0.000000e+00  2.168404e-21
bigcom309        0.000000e+00  0.000000e+00
bigcom314        0.000000e+00  0.000000e+00
bigcom321        0.000000e+00  0.000000e+00
bigcom341        0.000000e+00  0.000000e+00
bigcom350        0.000000e+00  0.000000e+00
bigcom353        0.000000e+00  0.000000e+00
bigcom359        0.000000e+00  0.000000e+00
bigcom363        0.000000e+00  0.000000e+00
bigcom365        0.000000e+00  0.000000e+00
bigcom385        0.000000e+00  0.000000e+00
bigcom386        0.000000e+00  0.000000e+00
bigcom408       -1.025738e-07  5.095977e-01
bigcom412        0.000000e+00  1.734723e-20
bigcom480        0.000000e+00  0.000000e+00
spin_vertex      2.694603e-04  2.703022e-01
membership_s1    3.309321e-04  1.496147e-01
membership_s3    0.000000e+00  0.000000e+00
membership_s4    1.514399e-04  1.269083e-01
membership_s5   -3.013177e-06  2.770542e-02
membership_s6    0.000000e+00  0.000000e+00
membership_s7    2.034314e-05  1.873417e-01
membership_s8    0.000000e+00  0.000000e+00
membership_s9    0.000000e+00  0.000000e+00
membership_s11   0.000000e+00  0.000000e+00
membership_s12   0.000000e+00  2.168404e-21
membership_s14   0.000000e+00  0.000000e+00
membership_s15  -9.914806e-06  1.396279e-03
membership_s16   0.000000e+00  0.000000e+00
membership_s17   0.000000e+00  0.000000e+00
membership_s18   0.000000e+00  0.000000e+00
membership_s20   0.000000e+00  0.000000e+00
membership_s21   2.015076e-04  1.207612e-01
membership_s22   0.000000e+00  0.000000e+00
membership_s24   0.000000e+00  8.673617e-21
membership_s25   0.000000e+00  0.000000e+00
membership_s26   0.000000e+00  0.000000e+00
membership_s27   0.000000e+00  1.179612e-18
membership_s28   0.000000e+00  0.000000e+00
membership_s30   9.440399e-05  2.834521e-02
membership_s31   4.371565e-06  8.916885e-03
membership_s32   8.362833e-06  5.807732e-02
membership_s33   0.000000e+00  0.000000e+00
membership_s36   0.000000e+00  9.090909e-03
membership_s37   0.000000e+00  0.000000e+00
V1               1.659663e-03  4.522702e-01
V2               2.407261e-04  8.840797e-01
pdi              3.876022e-04  3.283929e-01
adhesion         3.564390e-03  3.167975e-01
cohesion         2.436619e-03  3.648492e-01
inner            1.236718e-03  4.079108e-01
outer            4.996792e-04  6.192033e-01
ioratio          1.853734e-03  2.674571e-01
comsize          7.289594e-04  5.809385e-01
[1] "Dataset: med_targets Model GLM, run: 5 of 10 2015-06-17 23:12:11"
[1] "glmnet variable coefficients"
                         [,1]          [,2]
(Intercept)     -4.931417e+00 -1.095165e+02
graph0          -2.375180e-40 -3.005000e-03
graph1          -2.024692e-42 -8.433928e-06
graph2          -1.099756e-40 -1.448184e-03
graph3          -3.282874e-44  9.267581e-08
graph4          -2.760484e-45 -2.414236e-08
graph5          -3.076098e-42 -2.521603e-05
graph6          -2.532196e-43  1.916480e-06
graph7          -4.110912e-42  1.390286e-05
graph8          -4.996724e-41 -7.225822e-05
graph9          -5.289798e-46  2.687343e-09
graph10         -7.427614e-47 -3.771809e-10
graph11         -4.099297e-48 -4.311964e-11
graph12         -1.911241e-45 -7.009442e-09
graph13         -6.792537e-45  3.345563e-08
graph14         -3.408677e-46  2.248354e-09
graph15         -1.510188e-43  2.378442e-06
graph16         -7.278262e-45 -6.418003e-08
graph17         -1.115176e-44 -6.821494e-08
graph18         -1.837352e-43 -9.280268e-07
graph19         -3.883851e-44 -2.160855e-07
graph20         -8.188736e-44  1.512486e-06
graph21         -1.659208e-43 -4.670078e-07
graph22         -1.019717e-44  7.793825e-06
graph23         -2.041512e-43 -4.475079e-07
graph24         -3.599053e-43 -7.184750e-06
graph25         -1.343237e-42 -1.221060e-05
graph26         -1.079681e-42 -2.025954e-05
graph27         -6.551393e-42 -4.736438e-05
graph28         -5.285163e-42 -5.011128e-05
graph29         -3.549264e-41 -5.728590e-04
orbit0          -2.375180e-40 -3.003641e-03
orbit1          -2.090850e-42 -8.675447e-06
orbit2          -1.238542e-41 -5.452292e-05
orbit3          -1.099756e-40 -1.446846e-03
orbit4          -4.360908e-44  1.832255e-07
orbit5          -9.639350e-44  7.110916e-08
orbit6          -2.759682e-45 -2.414007e-08
orbit7          -1.283963e-42 -4.521421e-06
orbit8          -3.076098e-42 -2.523743e-05
orbit9          -6.323265e-43  4.293411e-06
orbit10         -3.561038e-43  3.030570e-06
orbit11         -6.867606e-42 -4.182613e-05
orbit12         -4.024809e-42  3.507586e-05
orbit13         -2.860157e-41 -2.827048e-04
orbit14         -4.996724e-41 -7.147196e-05
orbit15         -8.982356e-46  6.821021e-09
orbit16         -1.787369e-45  1.888106e-08
orbit17         -1.952113e-45 -4.218282e-09
orbit18         -1.180131e-47  8.808264e-10
orbit19         -1.050835e-46 -5.017053e-10
orbit20         -2.074475e-46 -1.576354e-09
orbit21         -7.545417e-45  9.449926e-09
orbit22         -4.099286e-48 -4.313513e-11
orbit23         -2.233168e-43 -3.648167e-06
orbit24         -2.394645e-45  6.614578e-09
orbit25         -4.841528e-45 -6.410451e-08
orbit26         -1.691418e-44  6.847716e-07
orbit27         -1.842171e-44  2.853671e-07
orbit28         -3.733768e-44  2.075920e-07
orbit29         -1.195227e-44  2.460242e-08
orbit30         -8.027741e-44  5.815345e-08
orbit31         -8.226790e-46 -4.184015e-09
orbit32         -3.784511e-46  1.099672e-08
orbit33         -7.896293e-43 -1.036143e-05
orbit34         -1.510188e-43  2.379343e-06
orbit35         -2.456752e-44  4.032006e-08
orbit36         -2.297964e-44  6.784062e-07
orbit37         -1.106160e-44 -1.791923e-07
orbit38         -1.883897e-43  7.409505e-07
orbit39         -2.975380e-44  7.232744e-07
orbit40         -1.576904e-44 -2.610436e-07
orbit41         -7.472560e-44  2.438944e-06
orbit42         -2.204665e-42  9.918708e-06
orbit43         -1.851594e-43 -9.992473e-07
orbit44         -3.865475e-42  8.123652e-04
orbit45         -7.833800e-44  1.747133e-07
orbit46         -8.195636e-44 -3.622872e-07
orbit47         -3.158426e-43  8.692671e-06
orbit48         -1.608049e-43 -2.692324e-06
orbit49         -8.139330e-44  1.943136e-06
orbit50         -2.255316e-42 -8.007973e-05
orbit51         -2.808329e-43 -1.182283e-06
orbit52         -4.780973e-43 -1.535680e-06
orbit53         -9.015875e-43  1.476707e-06
orbit54         -5.295744e-45  7.916861e-06
orbit55         -1.529303e-41 -2.007175e-04
orbit56         -2.379898e-43  9.964523e-06
orbit57         -2.848153e-43 -3.557596e-06
orbit58         -4.264031e-42  1.703419e-04
orbit59         -4.575885e-43 -9.013459e-06
orbit60         -1.445864e-42 -3.071818e-05
orbit61         -1.604368e-41 -3.079421e-04
orbit62         -3.467676e-42 -9.744457e-05
orbit63         -3.594877e-42 -7.136757e-06
orbit64         -2.650495e-42  3.185900e-05
orbit65         -2.505900e-42 -9.300382e-05
orbit66         -1.575761e-42 -1.551335e-06
orbit67         -1.136090e-41 -1.560759e-04
orbit68         -6.829292e-42 -5.134761e-05
orbit69         -6.711471e-41 -2.020086e-04
orbit70         -6.386155e-42 -9.692990e-05
orbit71         -1.535083e-41  2.042027e-05
orbit72         -3.549264e-41 -5.729925e-04
AP               3.147559e-39  8.884458e-03
bet             -2.655668e-44 -2.047069e-06
ecc              1.336425e-39 -3.421966e-02
eccrad           8.018548e-39 -2.052331e-01
close           -8.602594e-38 -2.614104e-01
constraint       4.545120e-38  9.960483e-01
coreness        -3.390598e-40  1.500624e-03
knn             -1.667967e-41 -4.221431e-05
hubscore        -1.338594e-37 -1.112590e-01
pagerank        -1.069401e-37 -6.144648e+00
trans            2.562841e-39  6.287137e-02
evcent          -1.333237e-37  3.693714e-02
first           -2.375180e-40 -3.006585e-03
upto_second     -2.599767e-42 -1.704088e-05
upto_third      -7.226974e-43 -2.274744e-06
upto_fourth     -1.554301e-42  8.882125e-06
upto_fifth      -1.893578e-41  3.647238e-04
upto_sixth      -9.247702e-41  7.514040e-03
second          -2.599574e-42 -1.692477e-05
third           -4.859072e-43  1.626942e-06
fourth           9.585911e-43  4.000938e-06
fifth            1.678986e-42 -8.125767e-06
sixth            2.162468e-41 -3.525580e-04
ratio1          -1.919506e-41 -1.807879e-04
ratio2           1.397504e-40  1.689345e-03
ratio3           1.154067e-40 -1.185267e-03
ratio4           8.995903e-39 -2.523746e-01
ratio5           4.187804e-38  2.952846e+00
ratio6           2.119357e-40  2.411610e-03
selfinter        1.697092e-39  1.839216e-02
walktrap_vertex  5.771973e-39  3.855362e-01
bigcom1         -4.682977e-39 -9.181596e-02
bigcom2         -7.243228e-39 -2.008818e-01
bigcom3         -7.538067e-39 -2.806442e-01
bigcom4          2.347307e-39  1.179585e-01
bigcom6         -7.241654e-39 -2.530610e-01
bigcom8         -7.540881e-41  1.590774e-01
bigcom9         -7.268498e-39 -2.010128e-01
bigcom11        -7.251106e-39 -2.597736e-01
bigcom13        -7.259001e-39 -2.229140e-01
bigcom15        -7.255841e-39 -1.382067e-01
bigcom16        -7.246377e-39 -2.494437e-01
bigcom21        -7.289161e-39 -2.423910e-01
bigcom22         3.136960e-39  1.630561e-01
bigcom24         2.455015e-37  2.039201e+00
bigcom26        -7.337295e-39 -1.969612e-01
bigcom28         7.536695e-39  3.788873e-01
bigcom30        -7.345380e-39 -1.867459e-01
bigcom31        -7.241654e-39 -2.028310e-01
bigcom32        -7.246377e-39 -2.798783e-01
bigcom33        -7.240081e-39 -1.523983e-01
bigcom34        -7.238509e-39 -2.493597e-01
bigcom36         1.949949e-37  2.026578e+00
bigcom37        -7.240081e-39 -1.934315e-01
bigcom38        -7.241654e-39 -3.256650e-01
bigcom39        -7.266914e-39 -2.875557e-01
bigcom40        -3.079149e-39 -2.252196e-02
bigcom43        -7.241654e-39 -1.217095e-01
bigcom44         1.432378e-38  4.850607e-01
bigcom46        -7.251106e-39 -2.940961e-01
bigcom47        -7.251106e-39 -2.240914e-01
bigcom49        -7.247952e-39 -2.157178e-01
bigcom50        -7.240081e-39 -1.926623e-01
bigcom51        -7.240081e-39 -1.680810e-01
bigcom52        -7.243228e-39 -1.974578e-01
bigcom54        -7.238509e-39 -2.053526e-01
bigcom56        -7.255841e-39 -1.431677e-01
bigcom62        -7.241654e-39 -3.653976e-01
bigcom66        -7.238509e-39 -4.710062e-01
bigcom68        -7.241654e-39 -1.553749e-01
bigcom69        -7.249529e-39 -1.492304e-01
bigcom71        -7.238509e-39 -1.800671e-01
bigcom72        -7.238509e-39 -2.198070e-01
bigcom73        -7.263747e-39 -2.586879e-01
bigcom74        -7.247952e-39 -2.133083e-01
bigcom75        -7.240081e-39 -3.094609e-01
bigcom76        -7.244802e-39 -1.764975e-01
bigcom77        -7.244802e-39 -2.183735e-01
bigcom79        -7.240081e-39 -1.753306e-01
bigcom80        -7.247952e-39 -2.099321e-01
bigcom82        -7.240081e-39 -1.529131e-01
bigcom83        -7.240081e-39 -6.995798e-02
bigcom84        -7.246377e-39 -2.314432e-01
bigcom85        -7.240081e-39 -2.653127e-01
bigcom87        -7.244802e-39 -3.092830e-01
bigcom89        -7.238509e-39 -2.060692e-01
bigcom91        -7.249529e-39 -1.956229e-01
bigcom92        -7.268498e-39 -1.806468e-01
bigcom93        -7.238509e-39 -7.815028e-02
bigcom96        -7.240081e-39 -2.536216e-01
bigcom97        -7.246377e-39 -1.845547e-01
bigcom98        -7.238509e-39 -2.319748e-01
bigcom99         0.000000e+00  0.000000e+00
bigcom101       -7.257421e-39 -1.713981e-01
bigcom104       -7.240081e-39 -2.660354e-01
bigcom106       -7.238509e-39 -1.521160e-01
bigcom109       -7.240081e-39 -1.915003e-01
bigcom113       -7.238509e-39 -2.103140e-01
bigcom116        2.354084e-38  5.567169e-01
bigcom120       -7.240081e-39 -1.680598e-01
bigcom123       -7.238509e-39 -3.161775e-01
bigcom126       -7.240081e-39 -1.579595e-01
bigcom127       -7.246377e-39 -1.918314e-01
bigcom137       -7.247952e-39 -2.245229e-01
bigcom139       -7.241654e-39 -3.210173e-01
bigcom140       -7.241654e-39 -2.377116e-01
bigcom143       -7.238509e-39 -2.168734e-01
bigcom145       -7.241654e-39 -1.610796e-01
bigcom146       -7.241654e-39 -1.198845e-01
bigcom147       -7.257421e-39 -1.911908e-01
bigcom149       -7.243228e-39 -2.060911e-01
bigcom153        1.613234e-37  1.589009e+00
bigcom154       -7.238509e-39 -2.125797e-01
bigcom156       -7.243228e-39 -2.618105e-01
bigcom157       -7.259001e-39 -1.645222e-01
bigcom158       -7.240081e-39 -4.043451e-01
bigcom160       -7.238509e-39 -2.503615e-01
bigcom161       -7.241654e-39 -1.815597e-01
bigcom162       -7.240081e-39 -2.202608e-01
bigcom164       -7.238509e-39 -2.381293e-01
bigcom166       -7.241654e-39 -3.066636e-01
bigcom167       -7.254262e-39 -2.758127e-01
bigcom171       -7.249529e-39 -2.147374e-01
bigcom173       -7.240081e-39 -1.302508e-01
bigcom175       -7.240081e-39 -1.829890e-01
bigcom176       -7.238509e-39 -2.104662e-01
bigcom177       -7.238509e-39 -4.058403e-01
bigcom178       -7.238509e-39 -1.638766e-01
bigcom180       -7.240081e-39 -1.738858e-01
bigcom181       -7.252683e-39 -2.467661e-01
bigcom184        3.296781e-37  2.749698e+00
bigcom186       -7.240081e-39 -1.982909e-01
bigcom187       -7.238509e-39 -2.032999e-01
bigcom189       -7.244802e-39 -3.435419e-01
bigcom194       -7.241654e-39 -2.735697e-01
bigcom195       -7.238509e-39 -2.194684e-01
bigcom196       -7.240081e-39 -2.315643e-01
bigcom204        0.000000e+00  0.000000e+00
bigcom205        0.000000e+00  0.000000e+00
bigcom212       -7.240081e-39 -3.045232e-01
bigcom214       -7.238509e-39 -9.327659e-02
bigcom222       -7.240081e-39 -1.919376e-01
bigcom223        1.949949e-37  2.020978e+00
bigcom226       -7.240081e-39 -2.462644e-01
bigcom227       -7.241654e-39 -1.435620e-01
bigcom229        0.000000e+00  0.000000e+00
bigcom233       -7.241654e-39 -2.330365e-01
bigcom236       -7.238509e-39 -7.856954e-02
bigcom237       -7.243228e-39 -1.937902e-01
bigcom246       -7.251106e-39 -1.651963e-01
bigcom248       -7.252683e-39 -2.076489e-01
bigcom249       -7.243228e-39 -2.709624e-01
bigcom250       -7.257421e-39 -2.409621e-01
bigcom254       -7.240081e-39 -1.780960e-01
bigcom266       -7.240081e-39 -2.101162e-01
bigcom269        0.000000e+00  0.000000e+00
bigcom272       -7.238509e-39 -1.629114e-01
bigcom274       -7.274844e-39 -1.387972e-01
bigcom281       -7.243228e-39 -1.080596e-01
bigcom291       -7.243228e-39 -1.997026e-01
bigcom292       -7.240081e-39 -2.780924e-01
bigcom295       -7.244802e-39 -2.980617e-01
bigcom299       -7.240081e-39 -2.968134e-01
bigcom301       -7.244802e-39 -2.041029e-01
bigcom306       -7.238509e-39 -2.103387e-01
bigcom309       -7.238509e-39 -3.124251e-01
bigcom314       -7.241654e-39 -3.785871e-01
bigcom321       -7.238509e-39 -1.753166e-01
bigcom341       -7.240081e-39 -1.231171e-01
bigcom350       -7.240081e-39 -2.286307e-01
bigcom353       -7.240081e-39 -2.329472e-01
bigcom359       -7.240081e-39 -2.315365e-01
bigcom363       -7.238509e-39 -1.116918e-01
bigcom365       -7.243228e-39 -1.941915e-01
bigcom385       -7.240081e-39 -2.086224e-01
bigcom386       -7.241654e-39 -1.702033e-01
bigcom408        4.980298e-37  2.702990e+00
bigcom412       -7.238509e-39 -9.846471e-02
bigcom480       -7.238509e-39 -3.984644e-01
spin_vertex     -1.508603e-39 -8.050453e-02
membership_s1    8.694293e-39  2.737482e-01
membership_s3   -7.238509e-39 -3.465852e-02
membership_s4   -1.058582e-39 -2.013741e-02
membership_s5   -2.379939e-39 -6.396114e-02
membership_s6   -7.438816e-39 -2.645226e-01
membership_s7    4.454449e-39  1.981555e-01
membership_s8   -7.240081e-39 -1.933579e-01
membership_s9   -7.241654e-39 -2.744717e-01
membership_s11  -7.240081e-39 -1.361863e-01
membership_s12  -7.244802e-39 -2.027555e-01
membership_s14  -7.243228e-39 -1.915536e-01
membership_s15   1.310737e-38 -9.836471e-02
membership_s16  -7.244802e-39 -1.890206e-01
membership_s17  -7.238509e-39 -1.767277e-01
membership_s18  -7.300336e-39 -2.258273e-01
membership_s20  -7.238509e-39 -4.548067e-01
membership_s21   2.098544e-38  5.115646e-01
membership_s22  -7.254262e-39 -5.189399e-01
membership_s24  -7.259001e-39 -1.673405e-01
membership_s25  -7.265330e-39 -1.840589e-01
membership_s26   0.000000e+00  0.000000e+00
membership_s27  -4.606056e-39 -3.146791e-01
membership_s28  -7.241654e-39 -1.485421e-01
membership_s30   1.007458e-40  4.154290e-02
membership_s31  -2.686530e-39 -8.519177e-03
membership_s32   1.446687e-40 -8.003332e-03
membership_s33  -7.238509e-39 -3.647406e-01
membership_s36  -1.465992e-39 -5.411533e-03
membership_s37  -7.273256e-39 -2.589299e-01
V1               2.133867e-38  2.486578e-01
V2               2.350622e-38  8.707034e-01
pdi              3.272201e-35  1.285716e+03
adhesion        -4.511016e-43 -4.304835e-06
cohesion         7.544296e-43 -4.656833e-06
inner            2.159879e-43 -2.163605e-06
outer            1.440633e-42  1.214042e-05
ioratio         -7.833754e-39  2.921429e-02
comsize         -3.587478e-42 -2.011490e-04
[1] "Dataset: med_targets Model GBM, run: 6 of 10 2015-06-17 23:13:24"
Iter   TrainDeviance   ValidDeviance   StepSize   Improve
     1        0.0743            -nan     0.0100   -0.0001
     2        0.0707            -nan     0.0100   -0.0001
     3        0.0664            -nan     0.0100   -0.0000
     4        0.0653            -nan     0.0100   -0.0001
     5        0.0640            -nan     0.0100    0.0001
     6        0.0630            -nan     0.0100   -0.0001
     7        0.0616            -nan     0.0100   -0.0000
     8        0.0606            -nan     0.0100   -0.0000
     9        0.0595            -nan     0.0100   -0.0000
    10        0.0587            -nan     0.0100   -0.0000
    20        0.0504            -nan     0.0100   -0.0000
    40        0.0418            -nan     0.0100   -0.0000
    60        0.0360            -nan     0.0100   -0.0000
    80        0.0319            -nan     0.0100    0.0000
   100        0.0286            -nan     0.0100    0.0000
   120        0.0257            -nan     0.0100   -0.0000
   140        0.0233            -nan     0.0100   -0.0000
   160        0.0217            -nan     0.0100   -0.0000
   180        0.0197            -nan     0.0100   -0.0000
   194        0.0188            -nan     0.0100   -0.0000

[1] "GBM variable coefficients"
                            var     rel.inf
V2                           V2 5.301443112
bet                         bet 3.652275910
ratio5                   ratio5 3.475783543
comsize                 comsize 3.149491329
outer                     outer 2.752736417
pagerank               pagerank 2.745478749
ratio2                   ratio2 2.681313263
bigcom153             bigcom153 2.441291389
constraint           constraint 2.289820378
orbit27                 orbit27 1.854840892
inner                     inner 1.751652064
bigcom223             bigcom223 1.645186606
bigcom36               bigcom36 1.627520843
hubscore               hubscore 1.598495043
walktrap_vertex walktrap_vertex 1.393521003
adhesion               adhesion 1.324007549
graph22                 graph22 1.259408017
spin_vertex         spin_vertex 1.236423526
orbit62                 orbit62 1.184514082
graph23                 graph23 1.138790130
graph17                 graph17 1.127364139
bigcom408             bigcom408 1.107297636
graph5                   graph5 1.078017787
graph0                   graph0 1.072611696
graph12                 graph12 1.056248799
graph4                   graph4 1.027854011
orbit50                 orbit50 1.021719674
cohesion               cohesion 0.980682679
orbit47                 orbit47 0.964447273
graph1                   graph1 0.937111409
orbit18                 orbit18 0.921834734
ratio1                   ratio1 0.904155107
orbit63                 orbit63 0.899644982
V1                           V1 0.895542554
orbit26                 orbit26 0.883754511
orbit56                 orbit56 0.881214799
ratio4                   ratio4 0.863698314
bigcom101             bigcom101 0.858098975
orbit35                 orbit35 0.855450242
knn                         knn 0.854395732
bigcom24               bigcom24 0.828862763
graph7                   graph7 0.825161207
graph6                   graph6 0.823552614
graph25                 graph25 0.791971179
ratio6                   ratio6 0.789420803
orbit36                 orbit36 0.775648833
orbit46                 orbit46 0.754694786
graph20                 graph20 0.749318079
orbit38                 orbit38 0.739462685
bigcom28               bigcom28 0.726499058
membership_s1     membership_s1 0.724326964
graph10                 graph10 0.709793031
orbit44                 orbit44 0.703699053
orbit53                 orbit53 0.696589185
orbit11                 orbit11 0.686957363
pdi                         pdi 0.670890062
orbit30                 orbit30 0.668499618
membership_s4     membership_s4 0.656255818
trans                     trans 0.654685578
graph21                 graph21 0.646411930
orbit9                   orbit9 0.627046772
orbit5                   orbit5 0.626554570
graph14                 graph14 0.625976488
ioratio                 ioratio 0.621437291
graph3                   graph3 0.595765133
orbit17                 orbit17 0.582569739
orbit48                 orbit48 0.567546855
third                     third 0.535018589
orbit37                 orbit37 0.531217088
graph11                 graph11 0.524373048
graph26                 graph26 0.517939094
upto_fifth           upto_fifth 0.501231787
orbit45                 orbit45 0.495201888
bigcom116             bigcom116 0.471986601
graph15                 graph15 0.462634955
orbit54                 orbit54 0.446687501
orbit21                 orbit21 0.409259715
orbit41                 orbit41 0.401197031
graph9                   graph9 0.388214808
graph16                 graph16 0.387214446
orbit49                 orbit49 0.376355321
orbit52                 orbit52 0.362864604
coreness               coreness 0.362698287
graph27                 graph27 0.362349849
membership_s24   membership_s24 0.362059294
orbit16                 orbit16 0.358038108
orbit32                 orbit32 0.321582451
orbit51                 orbit51 0.278021004
orbit31                 orbit31 0.274952678
close                     close 0.264664828
membership_s7     membership_s7 0.257983154
orbit66                 orbit66 0.248497424
orbit40                 orbit40 0.247771752
graph19                 graph19 0.241305563
orbit12                 orbit12 0.231909134
orbit64                 orbit64 0.224783007
orbit39                 orbit39 0.223239418
bigcom22               bigcom22 0.220053124
orbit7                   orbit7 0.213018948
orbit23                 orbit23 0.208583639
orbit33                 orbit33 0.206268128
fourth                   fourth 0.205540700
selfinter             selfinter 0.205108200
graph24                 graph24 0.203649859
orbit15                 orbit15 0.201034914
orbit70                 orbit70 0.194446746
orbit10                 orbit10 0.192344486
graph2                   graph2 0.191218671
graph8                   graph8 0.188341937
orbit42                 orbit42 0.186344141
graph18                 graph18 0.177942155
orbit29                 orbit29 0.174723670
orbit20                 orbit20 0.172883464
fifth                     fifth 0.169636646
orbit6                   orbit6 0.169584165
orbit19                 orbit19 0.168867210
orbit4                   orbit4 0.167628577
orbit65                 orbit65 0.161601939
orbit2                   orbit2 0.157617519
orbit67                 orbit67 0.149688853
orbit59                 orbit59 0.147844070
membership_s30   membership_s30 0.120903979
orbit57                 orbit57 0.116154008
sixth                     sixth 0.113161057
graph13                 graph13 0.105520502
orbit25                 orbit25 0.090842171
AP                           AP 0.087204120
orbit28                 orbit28 0.086672693
orbit55                 orbit55 0.086392498
bigcom8                 bigcom8 0.081054281
orbit58                 orbit58 0.079487527
membership_s5     membership_s5 0.078994604
membership_s32   membership_s32 0.074992149
orbit1                   orbit1 0.073609504
second                   second 0.068136488
orbit24                 orbit24 0.066411734
orbit13                 orbit13 0.064746726
upto_sixth           upto_sixth 0.061542149
membership_s36   membership_s36 0.054058518
orbit68                 orbit68 0.052206126
orbit60                 orbit60 0.050118242
bigcom44               bigcom44 0.049693238
bigcom40               bigcom40 0.045489100
evcent                   evcent 0.043959753
bigcom1                 bigcom1 0.042778972
orbit61                 orbit61 0.038955258
graph28                 graph28 0.032614140
ratio3                   ratio3 0.027431524
upto_second         upto_second 0.024447642
graph29                 graph29 0.009172802
bigcom4                 bigcom4 0.003287955
orbit0                   orbit0 0.000000000
orbit3                   orbit3 0.000000000
orbit8                   orbit8 0.000000000
orbit14                 orbit14 0.000000000
orbit22                 orbit22 0.000000000
orbit34                 orbit34 0.000000000
orbit43                 orbit43 0.000000000
orbit69                 orbit69 0.000000000
orbit71                 orbit71 0.000000000
orbit72                 orbit72 0.000000000
ecc                         ecc 0.000000000
eccrad                   eccrad 0.000000000
first                     first 0.000000000
upto_third           upto_third 0.000000000
upto_fourth         upto_fourth 0.000000000
bigcom2                 bigcom2 0.000000000
bigcom3                 bigcom3 0.000000000
bigcom6                 bigcom6 0.000000000
bigcom9                 bigcom9 0.000000000
bigcom11               bigcom11 0.000000000
bigcom13               bigcom13 0.000000000
bigcom15               bigcom15 0.000000000
bigcom16               bigcom16 0.000000000
bigcom21               bigcom21 0.000000000
bigcom26               bigcom26 0.000000000
bigcom30               bigcom30 0.000000000
bigcom31               bigcom31 0.000000000
bigcom32               bigcom32 0.000000000
bigcom33               bigcom33 0.000000000
bigcom34               bigcom34 0.000000000
bigcom37               bigcom37 0.000000000
bigcom38               bigcom38 0.000000000
bigcom39               bigcom39 0.000000000
bigcom43               bigcom43 0.000000000
bigcom46               bigcom46 0.000000000
bigcom47               bigcom47 0.000000000
bigcom49               bigcom49 0.000000000
bigcom50               bigcom50 0.000000000
bigcom51               bigcom51 0.000000000
bigcom52               bigcom52 0.000000000
bigcom54               bigcom54 0.000000000
bigcom56               bigcom56 0.000000000
bigcom62               bigcom62 0.000000000
bigcom66               bigcom66 0.000000000
bigcom68               bigcom68 0.000000000
bigcom69               bigcom69 0.000000000
bigcom71               bigcom71 0.000000000
bigcom72               bigcom72 0.000000000
bigcom73               bigcom73 0.000000000
bigcom74               bigcom74 0.000000000
bigcom75               bigcom75 0.000000000
bigcom76               bigcom76 0.000000000
bigcom77               bigcom77 0.000000000
bigcom79               bigcom79 0.000000000
bigcom80               bigcom80 0.000000000
bigcom82               bigcom82 0.000000000
bigcom83               bigcom83 0.000000000
bigcom84               bigcom84 0.000000000
bigcom85               bigcom85 0.000000000
bigcom87               bigcom87 0.000000000
bigcom89               bigcom89 0.000000000
bigcom91               bigcom91 0.000000000
bigcom92               bigcom92 0.000000000
bigcom93               bigcom93 0.000000000
bigcom96               bigcom96 0.000000000
bigcom97               bigcom97 0.000000000
bigcom98               bigcom98 0.000000000
bigcom99               bigcom99 0.000000000
bigcom104             bigcom104 0.000000000
bigcom106             bigcom106 0.000000000
bigcom109             bigcom109 0.000000000
bigcom113             bigcom113 0.000000000
bigcom120             bigcom120 0.000000000
bigcom123             bigcom123 0.000000000
bigcom126             bigcom126 0.000000000
bigcom127             bigcom127 0.000000000
bigcom137             bigcom137 0.000000000
bigcom139             bigcom139 0.000000000
bigcom140             bigcom140 0.000000000
bigcom143             bigcom143 0.000000000
bigcom145             bigcom145 0.000000000
bigcom146             bigcom146 0.000000000
bigcom147             bigcom147 0.000000000
bigcom149             bigcom149 0.000000000
bigcom154             bigcom154 0.000000000
bigcom156             bigcom156 0.000000000
bigcom157             bigcom157 0.000000000
bigcom158             bigcom158 0.000000000
bigcom160             bigcom160 0.000000000
bigcom161             bigcom161 0.000000000
bigcom162             bigcom162 0.000000000
bigcom164             bigcom164 0.000000000
bigcom166             bigcom166 0.000000000
bigcom167             bigcom167 0.000000000
bigcom171             bigcom171 0.000000000
bigcom173             bigcom173 0.000000000
bigcom175             bigcom175 0.000000000
bigcom176             bigcom176 0.000000000
bigcom177             bigcom177 0.000000000
bigcom178             bigcom178 0.000000000
bigcom180             bigcom180 0.000000000
bigcom181             bigcom181 0.000000000
bigcom184             bigcom184 0.000000000
bigcom186             bigcom186 0.000000000
bigcom187             bigcom187 0.000000000
bigcom189             bigcom189 0.000000000
bigcom194             bigcom194 0.000000000
bigcom195             bigcom195 0.000000000
bigcom196             bigcom196 0.000000000
bigcom204             bigcom204 0.000000000
bigcom205             bigcom205 0.000000000
bigcom212             bigcom212 0.000000000
bigcom214             bigcom214 0.000000000
bigcom222             bigcom222 0.000000000
bigcom226             bigcom226 0.000000000
bigcom227             bigcom227 0.000000000
bigcom229             bigcom229 0.000000000
bigcom233             bigcom233 0.000000000
bigcom236             bigcom236 0.000000000
bigcom237             bigcom237 0.000000000
bigcom246             bigcom246 0.000000000
bigcom248             bigcom248 0.000000000
bigcom249             bigcom249 0.000000000
bigcom250             bigcom250 0.000000000
bigcom254             bigcom254 0.000000000
bigcom266             bigcom266 0.000000000
bigcom269             bigcom269 0.000000000
bigcom272             bigcom272 0.000000000
bigcom274             bigcom274 0.000000000
bigcom281             bigcom281 0.000000000
bigcom291             bigcom291 0.000000000
bigcom292             bigcom292 0.000000000
bigcom295             bigcom295 0.000000000
bigcom299             bigcom299 0.000000000
bigcom301             bigcom301 0.000000000
bigcom306             bigcom306 0.000000000
bigcom309             bigcom309 0.000000000
bigcom314             bigcom314 0.000000000
bigcom321             bigcom321 0.000000000
bigcom341             bigcom341 0.000000000
bigcom350             bigcom350 0.000000000
bigcom353             bigcom353 0.000000000
bigcom359             bigcom359 0.000000000
bigcom363             bigcom363 0.000000000
bigcom365             bigcom365 0.000000000
bigcom385             bigcom385 0.000000000
bigcom386             bigcom386 0.000000000
bigcom412             bigcom412 0.000000000
bigcom480             bigcom480 0.000000000
membership_s3     membership_s3 0.000000000
membership_s6     membership_s6 0.000000000
membership_s8     membership_s8 0.000000000
membership_s9     membership_s9 0.000000000
membership_s11   membership_s11 0.000000000
membership_s12   membership_s12 0.000000000
membership_s14   membership_s14 0.000000000
membership_s15   membership_s15 0.000000000
membership_s16   membership_s16 0.000000000
membership_s17   membership_s17 0.000000000
membership_s18   membership_s18 0.000000000
membership_s20   membership_s20 0.000000000
membership_s21   membership_s21 0.000000000
membership_s22   membership_s22 0.000000000
membership_s25   membership_s25 0.000000000
membership_s26   membership_s26 0.000000000
membership_s27   membership_s27 0.000000000
membership_s28   membership_s28 0.000000000
membership_s31   membership_s31 0.000000000
membership_s33   membership_s33 0.000000000
membership_s37   membership_s37 0.000000000
[1] "Dataset: med_targets Model RF, run: 6 of 10 2015-06-17 23:14:38"
     |      Out-of-bag   |
Tree |      MSE  %Var(y) |
   1 |  0.01308   208.08 |
   2 |   0.0127   202.09 |
   3 |  0.01333   212.06 |
   4 |  0.01144   181.94 |
   5 |  0.01033   164.34 |
   6 | 0.009756   155.23 |
   7 |  0.00964   153.39 |
   8 | 0.009324   148.36 |
   9 |  0.00948   150.83 |
  10 | 0.009144   145.49 |
  11 | 0.008942   142.27 |
  12 | 0.009111   144.97 |
  13 | 0.008711   138.60 |
  14 | 0.008549   136.02 |
  15 | 0.008299   132.04 |
  16 | 0.008153   129.72 |
  17 | 0.008166   129.93 |
  18 | 0.008106   128.97 |
  19 | 0.008078   128.52 |
  20 | 0.007997   127.25 |
  21 | 0.007889   125.52 |
  22 | 0.007811   124.27 |
  23 | 0.007802   124.14 |
  24 | 0.007746   123.25 |
  25 |  0.00773   122.99 |
  26 | 0.007668   122.01 |
  27 | 0.007643   121.61 |
  28 | 0.007602   120.95 |
  29 | 0.007548   120.10 |
  30 |  0.00754   119.96 |
  31 | 0.007505   119.41 |
  32 | 0.007456   118.64 |
  33 | 0.007475   118.93 |
  34 | 0.007446   118.48 |
  35 | 0.007432   118.25 |
  36 | 0.007399   117.73 |
  37 | 0.007383   117.48 |
  38 | 0.007389   117.56 |
  39 |  0.00739   117.58 |
  40 | 0.007403   117.79 |
  41 | 0.007409   117.88 |
  42 | 0.007421   118.07 |
  43 | 0.007426   118.15 |
  44 | 0.007436   118.32 |
  45 | 0.007412   117.94 |
  46 | 0.007384   117.48 |
  47 | 0.007377   117.38 |
  48 | 0.007355   117.02 |
  49 | 0.007366   117.20 |
  50 | 0.007352   116.98 |
  51 | 0.007344   116.85 |
  52 | 0.007349   116.93 |
  53 | 0.007328   116.59 |
  54 | 0.007314   116.38 |
  55 |  0.00728   115.83 |
  56 | 0.007273   115.72 |
  57 | 0.007298   116.12 |
  58 | 0.007302   116.18 |
  59 | 0.007284   115.90 |
  60 |  0.00729   115.98 |
  61 | 0.007277   115.79 |
  62 | 0.007275   115.75 |
  63 | 0.007252   115.39 |
  64 | 0.007242   115.23 |
  65 | 0.007238   115.16 |
  66 | 0.007226   114.97 |
  67 | 0.007204   114.62 |
  68 | 0.007193   114.45 |
  69 | 0.007174   114.15 |
  70 | 0.007172   114.12 |
  71 |  0.00717   114.08 |
  72 | 0.007174   114.15 |
  73 | 0.007162   113.95 |
  74 |  0.00715   113.76 |
  75 | 0.007126   113.37 |
  76 | 0.007133   113.49 |
  77 | 0.007146   113.70 |
  78 | 0.007144   113.67 |
  79 | 0.007136   113.53 |
  80 | 0.007122   113.31 |
  81 | 0.007136   113.54 |
  82 |  0.00714   113.60 |
  83 | 0.007135   113.53 |
  84 |  0.00713   113.45 |
  85 | 0.007129   113.43 |
  86 |  0.00712   113.29 |
  87 | 0.007117   113.24 |
  88 | 0.007121   113.30 |
  89 | 0.007115   113.20 |
  90 | 0.007106   113.06 |
  91 | 0.007112   113.16 |
  92 | 0.007103   113.02 |
  93 |   0.0071   112.97 |
  94 | 0.007117   113.24 |
  95 | 0.007124   113.35 |
  96 | 0.007116   113.22 |
  97 | 0.007107   113.08 |
  98 | 0.007111   113.15 |
  99 | 0.007127   113.39 |
 100 | 0.007134   113.50 |
[1] "Random Forest variable coefficients"
                      %IncMSE IncNodePurity
graph5           2.213765e-03  1.528062e-01
graph6           1.074601e-03  1.731316e-01
graph7           1.490537e-03  1.075587e-01
graph8           1.014493e-05  2.188985e-02
graph9           1.420124e-03  6.820517e-02
graph10          2.757055e-04  3.428400e-02
graph11          2.561501e-03  7.171115e-02
graph12          1.089207e-04  5.331818e-02
graph13          3.480187e-04  5.887681e-02
graph14          1.955798e-03  1.816561e-01
graph15          1.468735e-03  1.032827e-01
graph16          5.118494e-04  9.942679e-02
graph17          1.134738e-04  7.952985e-02
graph18          9.862908e-04  1.798286e-01
graph19          7.561617e-04  6.357103e-02
graph20          1.413026e-03  2.256018e-01
graph21          1.151706e-04  9.052243e-02
graph22          1.147212e-03  1.696654e-01
graph23          2.417316e-03  1.780136e-01
graph24          3.358601e-03  1.796499e-01
graph25          2.108914e-03  9.704255e-02
graph26          1.678539e-03  1.074138e-01
graph27          7.218334e-04  7.750916e-02
graph28          8.023840e-06  6.998246e-02
graph29          1.428300e-04  1.658335e-01
orbit0           7.691823e-05  1.163596e-01
orbit1           2.031094e-03  5.057286e-02
orbit2           2.053018e-03  1.305730e-01
orbit3           6.047702e-04  6.225810e-02
orbit4           1.253218e-05  4.315562e-02
orbit5           2.714472e-04  7.014149e-02
orbit6           6.208024e-04  1.149747e-01
orbit7           5.271679e-04  1.181479e-01
orbit8           2.587036e-03  2.176318e-01
orbit9           1.954743e-03  5.566530e-02
orbit10          1.081685e-03  7.084345e-02
orbit11          3.182053e-04  1.275863e-01
orbit12          4.273194e-04  6.212463e-02
orbit13          5.927682e-06  2.208333e-02
orbit14          0.000000e+00  8.888889e-03
orbit15          2.012922e-04  6.526818e-02
orbit16          2.979810e-04  7.670517e-02
orbit17          1.118537e-03  8.296175e-02
orbit18          1.464865e-04  4.015645e-01
orbit19          8.137458e-05  1.040429e-01
orbit20          5.896528e-04  8.132252e-02
orbit21          2.355128e-03  7.767851e-02
orbit22          3.123095e-03  2.264505e-01
orbit23          1.683973e-03  1.501652e-01
orbit24          1.060986e-03  8.171098e-02
orbit25          1.449835e-04  1.503004e-01
orbit26          1.169926e-03  1.566407e-01
orbit27          4.294576e-03  2.450975e-01
orbit28          4.047912e-04  1.362690e-01
orbit29          5.321107e-05  8.222222e-02
orbit30          2.186032e-04  9.807750e-02
orbit31          1.148708e-03  1.232096e-01
orbit32          8.352522e-04  1.091215e-01
orbit33          1.016704e-03  9.803711e-02
orbit34          4.945652e-04  9.352560e-02
orbit35          3.283412e-04  1.322936e-01
orbit36          1.328377e-03  3.000215e-01
orbit37          4.709513e-04  1.171566e-01
orbit38          2.215476e-03  1.689455e-01
orbit39          2.934168e-03  1.418091e-01
orbit40          1.429280e-03  7.525732e-02
orbit41          3.611018e-03  1.605670e-01
orbit42          2.601295e-04  8.064570e-02
orbit43          1.368686e-03  7.308898e-02
orbit44          8.895572e-04  2.688886e-01
orbit45          2.056812e-03  1.433839e-01
orbit46          2.306395e-03  1.772676e-01
orbit47          3.655408e-03  1.454400e-01
orbit48          1.329107e-03  1.463895e-01
orbit49          1.827303e-03  2.805559e-01
orbit50          5.043367e-04  1.111113e-01
orbit51          1.446118e-03  9.950903e-02
orbit52          2.047117e-05  7.472856e-02
orbit53          8.282369e-05  6.638391e-02
orbit54          1.688410e-03  2.000828e-01
orbit55          3.849636e-05  5.150675e-02
orbit56          3.923289e-03  1.385576e-01
orbit57          9.575126e-05  5.235611e-02
orbit58          1.388093e-04  5.232388e-02
orbit59          1.350908e-03  5.081905e-02
orbit60          7.402735e-04  9.400976e-02
orbit61          3.952042e-04  2.554115e-02
orbit62          2.639828e-03  3.494893e-01
orbit63          7.503053e-04  1.180414e-01
orbit64          3.135129e-04  1.311603e-01
orbit65          4.673976e-04  1.478463e-01
orbit66          5.178479e-04  6.179562e-02
orbit67          1.000890e-04  4.705343e-02
orbit68          3.751431e-04  9.161948e-02
orbit69          1.424245e-04  5.677749e-02
orbit70          2.632372e-04  1.587698e-01
orbit71          0.000000e+00  1.414884e-19
orbit72          1.117119e-04  1.548871e-01
AP               1.407316e-05  2.556503e-02
bet              4.774586e-04  6.222600e-01
ecc              0.000000e+00  2.056786e-17
eccrad           0.000000e+00  1.788934e-20
close            1.248088e-04  6.155881e-02
constraint       1.235477e-03  3.197964e-01
coreness         6.890024e-04  2.366170e-02
knn              2.170943e-03  2.570506e-01
hubscore         1.057096e-03  1.271031e-01
pagerank         4.372804e-04  3.191288e-01
trans            1.073557e-03  8.017966e-02
evcent           4.514222e-04  1.271181e-01
first           -1.737116e-05  9.166667e-03
upto_second      5.491219e-04  1.293165e-01
upto_third      -8.071380e-08  3.622120e-02
upto_fourth      8.854249e-04  9.334172e-02
upto_fifth       2.547959e-04  6.188120e-02
upto_sixth       1.698615e-04  1.308019e-01
second           9.583381e-04  5.444902e-02
third            5.598064e-03  3.198373e-01
fourth           3.463089e-05  1.047631e-01
fifth            4.933907e-04  1.204234e-01
sixth            5.364915e-05  2.162368e-02
ratio1           7.417012e-04  1.296598e-01
ratio2           3.047697e-03  3.087917e-01
ratio3           1.603850e-04  1.517989e-01
ratio4           2.768366e-04  1.832239e-01
ratio5           1.291830e-03  5.335279e-01
ratio6           5.049133e-04  1.199703e-01
selfinter        0.000000e+00  5.149960e-20
walktrap_vertex  2.302503e-04  2.313921e-01
bigcom1         -6.101281e-06  4.300000e-02
bigcom2          0.000000e+00  3.469447e-20
bigcom3         -1.088757e-05  4.405418e-02
bigcom4          1.016565e-05  1.728409e-02
bigcom6          0.000000e+00  2.168404e-21
bigcom8         -8.461994e-06  5.274787e-02
bigcom9          0.000000e+00  4.336809e-21
bigcom11         0.000000e+00  3.252607e-21
bigcom13         0.000000e+00  8.673617e-21
bigcom15         0.000000e+00  7.589415e-21
bigcom16         0.000000e+00  0.000000e+00
bigcom21         0.000000e+00  6.071532e-20
bigcom22        -3.246489e-05  3.422502e-02
bigcom24        -1.763360e-05  3.930672e-01
bigcom26         0.000000e+00  1.951564e-20
bigcom28         5.464890e-04  1.903157e-01
bigcom30         0.000000e+00  4.228388e-20
bigcom31         0.000000e+00  4.336809e-21
bigcom32         0.000000e+00  0.000000e+00
bigcom33         0.000000e+00  1.734723e-20
bigcom34         0.000000e+00  0.000000e+00
bigcom36         1.043103e-05  4.486559e-01
bigcom37         0.000000e+00  0.000000e+00
bigcom38         0.000000e+00  2.168404e-21
bigcom39         0.000000e+00  3.252607e-21
bigcom40         3.014097e-04  3.480037e-02
bigcom43         0.000000e+00  0.000000e+00
bigcom44         2.418258e-05  1.746252e-01
bigcom46         0.000000e+00  3.252607e-21
bigcom47         0.000000e+00  0.000000e+00
bigcom49         0.000000e+00  4.336809e-21
bigcom50         0.000000e+00  0.000000e+00
bigcom51         0.000000e+00  0.000000e+00
bigcom52         0.000000e+00  0.000000e+00
bigcom54         0.000000e+00  0.000000e+00
bigcom56         0.000000e+00  0.000000e+00
bigcom62         0.000000e+00  2.168404e-21
bigcom66         0.000000e+00  0.000000e+00
bigcom68         0.000000e+00  0.000000e+00
bigcom69         0.000000e+00  0.000000e+00
bigcom71         0.000000e+00  0.000000e+00
bigcom72         0.000000e+00  0.000000e+00
bigcom73         0.000000e+00  0.000000e+00
bigcom74         0.000000e+00  1.084202e-20
bigcom75         0.000000e+00  0.000000e+00
bigcom76         0.000000e+00  0.000000e+00
bigcom77         0.000000e+00  0.000000e+00
bigcom79         0.000000e+00  0.000000e+00
bigcom80         0.000000e+00  2.168404e-21
bigcom82         0.000000e+00  0.000000e+00
bigcom83         0.000000e+00  0.000000e+00
bigcom84         0.000000e+00  1.084202e-21
bigcom85         0.000000e+00  0.000000e+00
bigcom87         0.000000e+00  0.000000e+00
bigcom89         0.000000e+00  4.336809e-21
bigcom91         0.000000e+00  0.000000e+00
bigcom92         0.000000e+00  0.000000e+00
bigcom93         0.000000e+00  0.000000e+00
bigcom96         0.000000e+00  0.000000e+00
bigcom97         0.000000e+00  0.000000e+00
bigcom98         0.000000e+00  3.469447e-20
bigcom99         0.000000e+00  0.000000e+00
bigcom101        5.449437e-05  7.961827e-02
bigcom104        0.000000e+00  0.000000e+00
bigcom106        0.000000e+00  0.000000e+00
bigcom109        0.000000e+00  0.000000e+00
bigcom113        0.000000e+00  0.000000e+00
bigcom116        2.605794e-04  6.784719e-02
bigcom120        0.000000e+00  0.000000e+00
bigcom123        0.000000e+00  2.168404e-21
bigcom126        0.000000e+00  0.000000e+00
bigcom127        0.000000e+00  3.469447e-20
bigcom137        0.000000e+00  0.000000e+00
bigcom139        0.000000e+00  3.469447e-20
bigcom140        0.000000e+00  0.000000e+00
bigcom143        0.000000e+00  1.734723e-20
bigcom145        0.000000e+00  0.000000e+00
bigcom146        0.000000e+00  0.000000e+00
bigcom147        0.000000e+00  4.336809e-21
bigcom149        0.000000e+00  0.000000e+00
bigcom153       -4.710631e-05  3.177951e-01
bigcom154        0.000000e+00  0.000000e+00
bigcom156        0.000000e+00  2.168404e-21
bigcom157        0.000000e+00  0.000000e+00
bigcom158        0.000000e+00  0.000000e+00
bigcom160        0.000000e+00  0.000000e+00
bigcom161        0.000000e+00  0.000000e+00
bigcom162        0.000000e+00  4.336809e-21
bigcom164        0.000000e+00  0.000000e+00
bigcom166        0.000000e+00  2.168404e-21
bigcom167        0.000000e+00  3.252607e-21
bigcom171        0.000000e+00  1.734723e-20
bigcom173        0.000000e+00  8.673617e-21
bigcom175        0.000000e+00  0.000000e+00
bigcom176        0.000000e+00  0.000000e+00
bigcom177        0.000000e+00  0.000000e+00
bigcom178        0.000000e+00  0.000000e+00
bigcom180        0.000000e+00  0.000000e+00
bigcom181        0.000000e+00  0.000000e+00
bigcom184        1.186863e-05  5.438751e-01
bigcom186        0.000000e+00  0.000000e+00
bigcom187        0.000000e+00  0.000000e+00
bigcom189        0.000000e+00  0.000000e+00
bigcom194        0.000000e+00  3.469447e-20
bigcom195        0.000000e+00  2.168404e-21
bigcom196        0.000000e+00  2.168404e-21
bigcom204        0.000000e+00  0.000000e+00
bigcom205        0.000000e+00  0.000000e+00
bigcom212        0.000000e+00  4.336809e-21
bigcom214        0.000000e+00  0.000000e+00
bigcom222        0.000000e+00  0.000000e+00
bigcom223        1.174388e-05  1.877701e-01
bigcom226        0.000000e+00  3.252607e-21
bigcom227        0.000000e+00  0.000000e+00
bigcom229        0.000000e+00  0.000000e+00
bigcom233        0.000000e+00  2.168404e-21
bigcom236        0.000000e+00  0.000000e+00
bigcom237        0.000000e+00  0.000000e+00
bigcom246        0.000000e+00  0.000000e+00
bigcom248        0.000000e+00  0.000000e+00
bigcom249        0.000000e+00  2.168404e-21
bigcom250        0.000000e+00  2.168404e-21
bigcom254        0.000000e+00  0.000000e+00
bigcom266        0.000000e+00  0.000000e+00
bigcom269        0.000000e+00  0.000000e+00
bigcom272        0.000000e+00  0.000000e+00
bigcom274        0.000000e+00  2.168404e-21
bigcom281        0.000000e+00  0.000000e+00
bigcom291        0.000000e+00  0.000000e+00
bigcom292        0.000000e+00  4.336809e-21
bigcom295        0.000000e+00  0.000000e+00
bigcom299        0.000000e+00  0.000000e+00
bigcom301        0.000000e+00  0.000000e+00
bigcom306        0.000000e+00  0.000000e+00
bigcom309        0.000000e+00  1.084202e-21
bigcom314        0.000000e+00  0.000000e+00
bigcom321        0.000000e+00  0.000000e+00
bigcom341        0.000000e+00  0.000000e+00
bigcom350        0.000000e+00  0.000000e+00
bigcom353        0.000000e+00  0.000000e+00
bigcom359        0.000000e+00  0.000000e+00
bigcom363        0.000000e+00  0.000000e+00
bigcom365        0.000000e+00  0.000000e+00
bigcom385        0.000000e+00  0.000000e+00
bigcom386        0.000000e+00  0.000000e+00
bigcom408        1.174966e-05  4.279297e-01
bigcom412        0.000000e+00  2.385245e-20
bigcom480        0.000000e+00  8.673617e-21
spin_vertex      3.388428e-04  2.111942e-01
membership_s1    5.225937e-04  2.051308e-01
membership_s3    0.000000e+00  0.000000e+00
membership_s4    5.132047e-04  1.344404e-01
membership_s5    1.980395e-05  6.667624e-02
membership_s6    0.000000e+00  1.192622e-20
membership_s7    7.986669e-05  3.231730e-01
membership_s8    0.000000e+00  0.000000e+00
membership_s9    0.000000e+00  0.000000e+00
membership_s11   0.000000e+00  0.000000e+00
membership_s12   0.000000e+00  3.794708e-20
membership_s14   0.000000e+00  2.168404e-21
membership_s15   0.000000e+00  4.336809e-21
membership_s16   0.000000e+00  0.000000e+00
membership_s17   0.000000e+00  0.000000e+00
membership_s18   0.000000e+00  5.421011e-21
membership_s20   0.000000e+00  0.000000e+00
membership_s21   0.000000e+00  1.734723e-20
membership_s22   0.000000e+00  4.336809e-21
membership_s24   6.952751e-06  4.306378e-02
membership_s25   0.000000e+00  2.168404e-21
membership_s26   0.000000e+00  0.000000e+00
membership_s27   0.000000e+00  3.794708e-21
membership_s28   0.000000e+00  0.000000e+00
membership_s30   1.445619e-04  1.913639e-02
membership_s31   0.000000e+00  1.138412e-20
membership_s32   1.385232e-05  1.819796e-02
membership_s33   0.000000e+00  0.000000e+00
membership_s36   0.000000e+00  1.138412e-20
membership_s37   0.000000e+00  4.336809e-21
V1               1.079326e-03  2.305986e-01
V2               4.928410e-04  9.950907e-01
pdi             -5.799221e-05  1.361406e-01
adhesion         4.300747e-03  3.308490e-01
cohesion         3.117647e-03  3.984042e-01
inner            1.231316e-03  4.452678e-01
outer            8.573033e-04  5.615176e-01
ioratio          1.697320e-03  3.349198e-01
comsize          9.886452e-04  5.098178e-01
[1] "Dataset: med_targets Model GLM, run: 6 of 10 2015-06-17 23:15:37"
[1] "glmnet variable coefficients"
                         [,1]          [,2]
(Intercept)     -5.056904e+00 -4.965011e+01
graph0          -1.146044e-40 -1.269108e-03
graph1          -2.044212e-42 -1.089599e-05
graph2          -8.158570e-41 -1.713471e-03
graph3          -2.769310e-44  1.506018e-07
graph4          -3.087718e-45 -2.762046e-08
graph5          -2.370802e-42 -2.625375e-05
graph6          -2.349696e-43  2.271215e-06
graph7          -2.776822e-42  1.426564e-05
graph8          -4.320093e-41 -3.268716e-04
graph9          -4.488423e-46  2.586100e-09
graph10         -7.741570e-47 -3.623511e-10
graph11         -4.575647e-48 -4.446550e-11
graph12         -1.919821e-45 -9.604864e-09
graph13         -5.620968e-45  3.809491e-08
graph14         -3.543084e-46  2.910534e-09
graph15         -1.151023e-43  2.443094e-06
graph16         -7.155466e-45 -8.054131e-08
graph17         -1.023394e-44 -3.971203e-08
graph18         -1.732946e-43 -1.317736e-06
graph19         -3.304905e-44 -5.067461e-08
graph20         -7.204996e-44  1.391157e-06
graph21         -1.396927e-43 -4.576890e-07
graph22          8.591439e-44  9.519086e-06
graph23         -1.873881e-43 -1.048347e-06
graph24         -3.125756e-43 -7.133060e-06
graph25         -1.042118e-42 -6.556081e-06
graph26         -8.867513e-43 -2.207779e-05
graph27         -5.151330e-42 -3.600573e-05
graph28         -4.231929e-42 -7.805627e-05
graph29         -3.209919e-41 -5.249835e-04
orbit0          -1.146044e-40 -1.269238e-03
orbit1          -2.176157e-42 -1.198782e-05
orbit2          -5.297759e-42  1.507469e-05
orbit3          -8.158570e-41 -1.712815e-03
orbit4          -3.944649e-44  2.170692e-07
orbit5          -7.242056e-44  3.875308e-07
orbit6          -3.087566e-45 -2.763188e-08
orbit7          -5.522603e-43 -4.536716e-06
orbit8          -2.370802e-42 -2.630409e-05
orbit9          -6.719152e-43  2.965444e-06
orbit10         -3.061304e-43  4.233872e-06
orbit11         -4.409969e-42 -3.960144e-05
orbit12         -2.483129e-42  3.952928e-05
orbit13         -2.275291e-41 -3.415671e-04
orbit14         -4.320093e-41 -3.265764e-04
orbit15         -8.321190e-46  5.827449e-09
orbit16         -9.428139e-46  3.015648e-08
orbit17         -1.786414e-45 -9.193805e-09
orbit18          6.617332e-47  3.342088e-09
orbit19         -1.191334e-46 -8.176566e-10
orbit20         -1.964072e-46 -7.237526e-10
orbit21         -4.637018e-45  2.118626e-08
orbit22         -4.575642e-48 -4.450441e-11
orbit23         -1.165740e-43 -5.071835e-06
orbit24         -2.717082e-45 -8.497454e-09
orbit25         -4.474330e-45 -5.314526e-08
orbit26         -1.077232e-44  7.856989e-07
orbit27         -1.536902e-44  3.827304e-07
orbit28         -2.652707e-44  3.687261e-07
orbit29         -1.044817e-44 -1.578704e-12
orbit30         -5.597889e-44  2.986586e-07
orbit31         -9.245179e-46 -6.255160e-09
orbit32         -3.272701e-46  1.493161e-08
orbit33         -4.985728e-43 -1.123199e-05
orbit34         -1.151023e-43  2.436316e-06
orbit35         -2.723353e-44 -6.449905e-08
orbit36         -1.339470e-44  5.425421e-07
orbit37         -1.071919e-44 -1.930792e-07
orbit38         -1.226449e-43  4.835581e-07
orbit39         -3.333710e-44  5.560810e-07
orbit40         -1.374585e-44 -1.892130e-07
orbit41         -5.100244e-44  2.583251e-06
orbit42         -1.570782e-42  8.432652e-06
orbit43         -1.748915e-43 -1.390508e-06
orbit44         -2.036730e-43  6.933685e-04
orbit45         -8.280918e-44  3.473197e-07
orbit46         -5.713415e-44  4.103035e-07
orbit47         -1.585960e-43  7.272710e-06
orbit48         -1.426546e-43 -2.496916e-06
orbit49         -7.256268e-44  1.811578e-06
orbit50         -1.701169e-42 -7.980574e-05
orbit51         -2.360775e-43 -1.219133e-06
orbit52         -4.094312e-43 -1.923973e-07
orbit53         -7.347169e-43 -4.225762e-06
orbit54          9.110256e-44  9.662585e-06
orbit55         -1.116184e-41 -1.773588e-04
orbit56         -2.590075e-43  8.148081e-06
orbit57         -2.491447e-43 -4.177578e-06
orbit58         -2.928965e-42  1.715111e-04
orbit59         -3.920870e-43 -8.499580e-06
orbit60         -1.288256e-42 -3.404941e-05
orbit61         -1.390415e-41 -3.587927e-04
orbit62         -2.830995e-42 -7.582214e-05
orbit63         -2.467408e-42 -1.214806e-05
orbit64         -1.991129e-42  5.307582e-05
orbit65         -1.921939e-42 -9.301020e-05
orbit66         -1.315752e-42 -5.038704e-06
orbit67         -9.418365e-42 -1.510038e-04
orbit68         -5.344504e-42 -3.714201e-05
orbit69         -5.556007e-41 -4.448009e-04
orbit70         -5.046332e-42 -1.609698e-04
orbit71         -1.232539e-41  7.251827e-05
orbit72         -3.209919e-41 -5.251235e-04
AP               2.134359e-39  3.348490e-02
bet             -4.013221e-44 -3.058781e-06
ecc              1.926675e-39 -3.720481e-02
eccrad           1.156005e-38 -2.231574e-01
close           -9.634015e-38 -4.404823e-01
constraint       2.860099e-38  7.074201e-01
coreness        -1.821742e-40  2.676915e-03
knn             -2.514595e-41 -2.792061e-04
hubscore        -1.362914e-37 -2.129365e-01
pagerank        -9.146961e-38 -4.207378e+00
trans            3.283498e-39  1.417354e-01
evcent          -1.353033e-37 -3.567017e-02
first           -1.146044e-40 -1.273096e-03
upto_second     -2.817118e-42 -2.138261e-05
upto_third      -8.199707e-43 -2.951746e-06
upto_fourth     -2.222968e-42  8.628381e-06
upto_fifth      -3.390580e-41  1.809400e-04
upto_sixth      -2.783844e-40  3.302305e-03
second          -2.825616e-42 -2.139636e-05
third           -6.100559e-43  1.749446e-06
fourth           1.058973e-42  4.922559e-06
fifth            2.363535e-42 -8.995466e-06
sixth            3.753715e-41 -1.784179e-04
ratio1          -2.880633e-41 -4.490099e-04
ratio2           1.614056e-40  2.626343e-03
ratio3           3.319979e-40 -1.981433e-02
ratio4           1.667631e-38 -1.821396e-01
ratio5           5.656488e-38  3.989536e+00
ratio6           2.587265e-40  4.145818e-03
selfinter        6.924944e-40 -4.043858e-02
walktrap_vertex  8.964179e-41  1.870865e-01
bigcom1         -3.584823e-39 -9.203705e-02
bigcom2         -6.394440e-39 -1.313294e-01
bigcom3         -9.679101e-40 -2.367990e-02
bigcom4         -1.201825e-39  4.857453e-02
bigcom6         -6.395836e-39 -2.176192e-01
bigcom8          8.521662e-40  1.595628e-01
bigcom9         -6.418258e-39 -1.434236e-01
bigcom11        -6.407027e-39 -2.634673e-01
bigcom13        -6.405626e-39 -1.487637e-01
bigcom15        -6.408429e-39 -1.545434e-01
bigcom16        -6.397233e-39 -2.569165e-01
bigcom21        -6.436592e-39 -2.303262e-01
bigcom22         4.003871e-39  1.680164e-01
bigcom24         3.305277e-37  2.453363e+00
bigcom26        -6.479303e-39 -1.679418e-01
bigcom28         8.568621e-39  4.277775e-01
bigcom30        -6.483605e-39 -1.792495e-01
bigcom31        -6.393044e-39 -1.420954e-01
bigcom32        -6.397233e-39 -2.615673e-01
bigcom33        -6.391649e-39 -1.663464e-01
bigcom34        -6.390255e-39 -2.233589e-01
bigcom36         2.463513e-37  2.204521e+00
bigcom37        -6.390255e-39 -1.484861e-01
bigcom38        -6.391649e-39 -1.138450e-01
bigcom39        -6.415447e-39 -2.928243e-01
bigcom40        -3.796522e-39 -6.309832e-02
bigcom43        -6.397233e-39 -1.783350e-01
bigcom44         1.689219e-38  5.120973e-01
bigcom46        -6.404226e-39 -2.831031e-01
bigcom47        -6.401427e-39 -2.328341e-01
bigcom49        -6.398630e-39 -1.945202e-01
bigcom50        -6.390255e-39 -1.798065e-01
bigcom51        -6.391649e-39 -1.781185e-01
bigcom52        -6.393044e-39 -1.490246e-01
bigcom54        -6.390255e-39 -1.835113e-01
bigcom56        -6.405626e-39 -1.249722e-01
bigcom62        -6.393044e-39 -3.628285e-01
bigcom66         0.000000e+00  0.000000e+00
bigcom68        -6.393044e-39 -1.599881e-01
bigcom69        -6.400028e-39 -1.374307e-01
bigcom71        -6.390255e-39 -2.046952e-01
bigcom72        -6.390255e-39 -2.552984e-01
bigcom73        -6.409831e-39 -2.476130e-01
bigcom74        -6.401427e-39 -1.826712e-01
bigcom75        -6.393044e-39 -2.624730e-01
bigcom76        -6.397233e-39 -1.899485e-01
bigcom77        -6.398630e-39 -1.788393e-01
bigcom79        -6.391649e-39 -1.753476e-01
bigcom80        -6.398630e-39 -2.001929e-01
bigcom82        -6.393044e-39 -1.494843e-01
bigcom83        -6.391649e-39 -5.229657e-02
bigcom84        -6.394440e-39 -2.482679e-01
bigcom85        -6.390255e-39 -3.011827e-01
bigcom87        -6.398630e-39 -2.839159e-01
bigcom89        -6.390255e-39 -2.208036e-01
bigcom91        -6.400028e-39 -1.980104e-01
bigcom92        -6.416852e-39 -1.255846e-01
bigcom93        -6.390255e-39 -3.293624e-02
bigcom96        -6.393044e-39 -2.027930e-01
bigcom97        -6.395836e-39 -1.471884e-01
bigcom98        -6.390255e-39 -2.211156e-01
bigcom99         0.000000e+00  0.000000e+00
bigcom101        6.596262e-38  7.765911e-01
bigcom104       -6.391649e-39 -2.426701e-01
bigcom106       -6.391649e-39 -1.687054e-01
bigcom109       -6.391649e-39 -1.770188e-01
bigcom113       -6.390255e-39 -1.752217e-01
bigcom116        2.439585e-38  5.843309e-01
bigcom120       -6.393044e-39 -2.112373e-01
bigcom123       -6.391649e-39 -2.239119e-01
bigcom126       -6.391649e-39 -1.136482e-01
bigcom127       -6.395836e-39 -1.686173e-01
bigcom137       -6.398630e-39 -2.032604e-01
bigcom139       -6.393044e-39 -3.013021e-01
bigcom140       -6.390255e-39 -1.906735e-01
bigcom143       -6.390255e-39 -2.299630e-01
bigcom145       -6.393044e-39 -1.629514e-01
bigcom146       -6.393044e-39 -1.358902e-01
bigcom147       -6.411234e-39 -1.878772e-01
bigcom149       -6.391649e-39 -1.689397e-01
bigcom153        1.621735e-37  1.557149e+00
bigcom154       -6.390255e-39 -2.433796e-01
bigcom156       -6.394440e-39 -2.240718e-01
bigcom157       -6.405626e-39 -1.623728e-01
bigcom158       -6.390255e-39 -1.453602e-01
bigcom160       -6.390255e-39 -2.750833e-01
bigcom161       -6.391649e-39 -1.597749e-01
bigcom162       -6.391649e-39 -2.133252e-01
bigcom164       -6.390255e-39 -2.045533e-01
bigcom166       -6.395836e-39 -2.804646e-01
bigcom167       -6.404226e-39 -2.614463e-01
bigcom171       -6.402826e-39 -1.950059e-01
bigcom173       -6.391649e-39 -1.144828e-01
bigcom175       -6.391649e-39 -1.631813e-01
bigcom176       -6.390255e-39 -2.143521e-01
bigcom177       -6.391649e-39 -3.685036e-01
bigcom178       -6.391649e-39 -1.191371e-01
bigcom180       -6.391649e-39 -1.403064e-01
bigcom181       -6.400028e-39 -1.616948e-01
bigcom184        4.988793e-37  3.283779e+00
bigcom186       -6.391649e-39 -1.635739e-01
bigcom187       -6.391649e-39 -1.894874e-01
bigcom189       -6.395836e-39 -1.298850e-01
bigcom194       -6.391649e-39 -2.445848e-01
bigcom195       -6.390255e-39 -2.226418e-01
bigcom196       -6.393044e-39 -2.195917e-01
bigcom204        0.000000e+00  0.000000e+00
bigcom205       -6.391649e-39 -1.836505e-01
bigcom212       -6.391649e-39 -3.120675e-01
bigcom214       -6.390255e-39 -9.443524e-02
bigcom222       -6.391649e-39 -1.658832e-01
bigcom223        1.958449e-37  1.979502e+00
bigcom226       -6.393044e-39 -2.225052e-01
bigcom227       -6.393044e-39 -1.477330e-01
bigcom229       -6.390255e-39 -1.948866e-01
bigcom233       -6.393044e-39 -2.341522e-01
bigcom236       -6.390255e-39 -5.065431e-02
bigcom237       -6.394440e-39 -1.840375e-01
bigcom246       -6.398630e-39 -9.315710e-02
bigcom248       -6.401427e-39 -2.359957e-01
bigcom249       -6.394440e-39 -2.610782e-01
bigcom250       -6.408429e-39 -2.370760e-01
bigcom254       -6.391649e-39 -1.626768e-01
bigcom266       -6.391649e-39 -1.688334e-01
bigcom269        0.000000e+00  0.000000e+00
bigcom272       -6.390255e-39 -1.023133e-01
bigcom274       -6.423888e-39 -1.336278e-01
bigcom281       -6.394440e-39 -1.019207e-01
bigcom291       -6.394440e-39 -1.053675e-01
bigcom292       -6.391649e-39 -2.789297e-01
bigcom295       -6.397233e-39 -3.043633e-01
bigcom299       -6.390255e-39 -3.574501e-01
bigcom301       -6.398630e-39 -1.861000e-01
bigcom306       -6.390255e-39 -1.449202e-01
bigcom309       -6.390255e-39 -2.378229e-01
bigcom314       -6.394440e-39 -3.289228e-01
bigcom321       -6.390255e-39 -1.730153e-01
bigcom341       -6.390255e-39 -1.485835e-01
bigcom350       -6.393044e-39 -2.225737e-01
bigcom353       -6.391649e-39 -2.065926e-01
bigcom359       -6.391649e-39 -1.870552e-01
bigcom363       -6.390255e-39 -2.857635e-01
bigcom365       -6.394440e-39 -2.003676e-01
bigcom385       -6.391649e-39 -1.803663e-01
bigcom386       -6.393044e-39 -1.806546e-01
bigcom408        3.305277e-37  2.451683e+00
bigcom412       -6.391649e-39 -1.436910e-01
bigcom480       -6.390255e-39 -3.958886e-01
spin_vertex      6.789252e-40 -3.279358e-03
membership_s1    9.677149e-39  3.038197e-01
membership_s3   -6.390255e-39 -4.932698e-02
membership_s4   -1.371995e-39 -1.839737e-02
membership_s5   -1.605068e-39 -3.643990e-02
membership_s6   -6.560566e-39 -1.729692e-01
membership_s7    5.267322e-39  2.497839e-01
membership_s8   -6.390255e-39 -1.484139e-01
membership_s9   -6.393044e-39 -1.636693e-01
membership_s11  -6.390255e-39 -8.173921e-02
membership_s12  -6.397233e-39 -2.011274e-01
membership_s14  -6.393044e-39 -1.622514e-01
membership_s15   1.318570e-38  6.856907e-02
membership_s16  -6.394440e-39 -1.584624e-01
membership_s17  -6.390255e-39 -1.795777e-01
membership_s18  -6.446507e-39 -1.937942e-01
membership_s20   0.000000e+00  0.000000e+00
membership_s21  -6.436592e-39 -2.207438e-01
membership_s22  -6.405626e-39 -5.472106e-01
membership_s24   5.694116e-38  5.808644e-01
membership_s25  -6.409831e-39 -1.524113e-01
membership_s26   0.000000e+00  0.000000e+00
membership_s27  -3.650096e-39 -2.812097e-01
membership_s28  -6.393044e-39 -1.349195e-01
membership_s30  -1.917914e-39  2.135969e-03
membership_s31  -6.715481e-39 -2.194356e-01
membership_s32   1.103836e-39  3.191421e-02
membership_s33  -6.390255e-39 -2.810373e-01
membership_s36  -3.337151e-40 -3.006620e-04
membership_s37  -6.422480e-39 -2.147068e-01
V1               2.682220e-38  4.169333e-01
V2               2.010194e-38  7.250016e-01
pdi              1.766993e-35  7.870060e+02
adhesion        -6.152573e-44 -2.423692e-06
cohesion         5.921440e-44 -4.173866e-07
inner           -5.113296e-45 -8.248438e-06
outer            2.030655e-43 -2.404806e-05
ioratio         -3.195082e-40  1.834778e-01
comsize         -4.670310e-42 -3.015598e-04
[1] "Dataset: med_targets Model GBM, run: 7 of 10 2015-06-17 23:16:26"
Iter   TrainDeviance   ValidDeviance   StepSize   Improve
     1        0.0762            -nan     0.0100   -0.0001
     2        0.0732            -nan     0.0100   -0.0001
     3        0.0708            -nan     0.0100   -0.0001
     4        0.0691            -nan     0.0100    0.0003
     5        0.0680            -nan     0.0100   -0.0000
     6        0.0668            -nan     0.0100    0.0000
     7        0.0656            -nan     0.0100    0.0001
     8        0.0645            -nan     0.0100   -0.0000
     9        0.0633            -nan     0.0100   -0.0001
    10        0.0620            -nan     0.0100   -0.0000
    20        0.0535            -nan     0.0100   -0.0000
    40        0.0436            -nan     0.0100   -0.0000
    60        0.0376            -nan     0.0100   -0.0000
    80        0.0331            -nan     0.0100   -0.0000
   100        0.0295            -nan     0.0100   -0.0000
   120        0.0270            -nan     0.0100   -0.0000
   140        0.0247            -nan     0.0100   -0.0000
   160        0.0228            -nan     0.0100   -0.0000
   180        0.0213            -nan     0.0100   -0.0000
   194        0.0202            -nan     0.0100   -0.0000

[1] "GBM variable coefficients"
                            var    rel.inf
V2                           V2 5.51913224
bet                         bet 4.53862016
ratio5                   ratio5 4.24551833
comsize                 comsize 3.49665876
pagerank               pagerank 3.41423173
outer                     outer 3.12255707
graph23                 graph23 2.51002462
bigcom153             bigcom153 2.23081057
constraint           constraint 2.12025828
walktrap_vertex walktrap_vertex 2.05120876
spin_vertex         spin_vertex 1.92404460
graph1                   graph1 1.81325940
pdi                         pdi 1.79475018
orbit18                 orbit18 1.69376984
bigcom223             bigcom223 1.58842273
trans                     trans 1.51822771
V1                           V1 1.50398633
bigcom24               bigcom24 1.37427335
ratio2                   ratio2 1.24315404
graph24                 graph24 1.22636106
ratio3                   ratio3 1.22072922
inner                     inner 1.16552116
ratio4                   ratio4 1.16292242
bigcom101             bigcom101 1.15756662
adhesion               adhesion 1.14990296
graph11                 graph11 1.13261309
orbit5                   orbit5 1.12988196
graph22                 graph22 1.07154171
fourth                   fourth 1.03827656
cohesion               cohesion 1.03205217
graph20                 graph20 1.01615266
orbit36                 orbit36 0.93590286
orbit37                 orbit37 0.93004247
graph3                   graph3 0.91511822
ioratio                 ioratio 0.84538185
graph6                   graph6 0.83027973
graph5                   graph5 0.82563216
orbit44                 orbit44 0.82280661
orbit46                 orbit46 0.75467093
graph21                 graph21 0.71353656
orbit41                 orbit41 0.70787863
membership_s1     membership_s1 0.69117782
orbit63                 orbit63 0.68772972
orbit17                 orbit17 0.68573249
bigcom28               bigcom28 0.66962244
knn                         knn 0.65184046
graph25                 graph25 0.64630584
third                     third 0.62692910
orbit45                 orbit45 0.61547619
graph10                 graph10 0.60842535
graph7                   graph7 0.60037512
orbit47                 orbit47 0.59975893
ratio6                   ratio6 0.59630916
graph2                   graph2 0.58129514
graph18                 graph18 0.57982306
graph12                 graph12 0.57018777
orbit39                 orbit39 0.56598081
orbit64                 orbit64 0.55595994
orbit50                 orbit50 0.54243652
orbit51                 orbit51 0.53611461
graph13                 graph13 0.53464783
graph4                   graph4 0.51689650
orbit27                 orbit27 0.51294825
graph16                 graph16 0.48430509
upto_fifth           upto_fifth 0.48008315
graph15                 graph15 0.47421044
orbit21                 orbit21 0.47145138
graph14                 graph14 0.46025084
orbit49                 orbit49 0.45507171
orbit30                 orbit30 0.42150356
graph19                 graph19 0.41753254
orbit26                 orbit26 0.41396944
bigcom4                 bigcom4 0.41232933
membership_s21   membership_s21 0.41059239
orbit20                 orbit20 0.40626078
orbit40                 orbit40 0.40458250
coreness               coreness 0.39322068
bigcom116             bigcom116 0.38731429
ratio1                   ratio1 0.36665942
hubscore               hubscore 0.35023805
orbit31                 orbit31 0.34998916
graph27                 graph27 0.34470245
orbit28                 orbit28 0.33967036
membership_s24   membership_s24 0.33856814
orbit48                 orbit48 0.32896464
membership_s4     membership_s4 0.32405186
orbit62                 orbit62 0.30727771
graph28                 graph28 0.30333219
orbit29                 orbit29 0.28020194
orbit11                 orbit11 0.27723567
graph17                 graph17 0.25497196
graph0                   graph0 0.24761411
bigcom40               bigcom40 0.24656150
orbit71                 orbit71 0.23324073
orbit56                 orbit56 0.22853620
graph9                   graph9 0.22749501
orbit2                   orbit2 0.22019480
orbit59                 orbit59 0.21177664
graph26                 graph26 0.21090630
orbit33                 orbit33 0.21069505
orbit52                 orbit52 0.20535370
orbit65                 orbit65 0.19996772
orbit32                 orbit32 0.19995514
orbit35                 orbit35 0.19612891
orbit68                 orbit68 0.19596050
orbit66                 orbit66 0.19397601
membership_s7     membership_s7 0.16816466
selfinter             selfinter 0.16634511
orbit12                 orbit12 0.15959133
upto_second         upto_second 0.15942557
orbit25                 orbit25 0.15687666
orbit13                 orbit13 0.14929200
orbit70                 orbit70 0.13963740
orbit58                 orbit58 0.13908880
close                     close 0.13819840
orbit24                 orbit24 0.13738497
orbit10                 orbit10 0.13528696
sixth                     sixth 0.12863137
orbit23                 orbit23 0.12364275
orbit55                 orbit55 0.12286135
orbit43                 orbit43 0.11306624
orbit69                 orbit69 0.11243703
membership_s30   membership_s30 0.11057744
upto_sixth           upto_sixth 0.10150209
orbit15                 orbit15 0.09543318
second                   second 0.08929008
fifth                     fifth 0.08559039
bigcom22               bigcom22 0.07179989
orbit57                 orbit57 0.06552419
bigcom44               bigcom44 0.06024700
orbit67                 orbit67 0.05519153
orbit38                 orbit38 0.04578590
AP                           AP 0.04493961
orbit16                 orbit16 0.04473030
orbit1                   orbit1 0.04083610
orbit9                   orbit9 0.03799515
graph29                 graph29 0.03439143
bigcom8                 bigcom8 0.03047490
orbit53                 orbit53 0.02833277
bigcom1                 bigcom1 0.02780859
orbit4                   orbit4 0.02730861
orbit7                   orbit7 0.02383055
upto_third           upto_third 0.02353744
orbit19                 orbit19 0.02257276
membership_s5     membership_s5 0.01900706
graph8                   graph8 0.01280505
orbit0                   orbit0 0.00000000
orbit3                   orbit3 0.00000000
orbit6                   orbit6 0.00000000
orbit8                   orbit8 0.00000000
orbit14                 orbit14 0.00000000
orbit22                 orbit22 0.00000000
orbit34                 orbit34 0.00000000
orbit42                 orbit42 0.00000000
orbit54                 orbit54 0.00000000
orbit60                 orbit60 0.00000000
orbit61                 orbit61 0.00000000
orbit72                 orbit72 0.00000000
ecc                         ecc 0.00000000
eccrad                   eccrad 0.00000000
evcent                   evcent 0.00000000
first                     first 0.00000000
upto_fourth         upto_fourth 0.00000000
bigcom2                 bigcom2 0.00000000
bigcom3                 bigcom3 0.00000000
bigcom6                 bigcom6 0.00000000
bigcom9                 bigcom9 0.00000000
bigcom11               bigcom11 0.00000000
bigcom13               bigcom13 0.00000000
bigcom15               bigcom15 0.00000000
bigcom16               bigcom16 0.00000000
bigcom21               bigcom21 0.00000000
bigcom26               bigcom26 0.00000000
bigcom30               bigcom30 0.00000000
bigcom31               bigcom31 0.00000000
bigcom32               bigcom32 0.00000000
bigcom33               bigcom33 0.00000000
bigcom34               bigcom34 0.00000000
bigcom36               bigcom36 0.00000000
bigcom37               bigcom37 0.00000000
bigcom38               bigcom38 0.00000000
bigcom39               bigcom39 0.00000000
bigcom43               bigcom43 0.00000000
bigcom46               bigcom46 0.00000000
bigcom47               bigcom47 0.00000000
bigcom49               bigcom49 0.00000000
bigcom50               bigcom50 0.00000000
bigcom51               bigcom51 0.00000000
bigcom52               bigcom52 0.00000000
bigcom54               bigcom54 0.00000000
bigcom56               bigcom56 0.00000000
bigcom62               bigcom62 0.00000000
bigcom66               bigcom66 0.00000000
bigcom68               bigcom68 0.00000000
bigcom69               bigcom69 0.00000000
bigcom71               bigcom71 0.00000000
bigcom72               bigcom72 0.00000000
bigcom73               bigcom73 0.00000000
bigcom74               bigcom74 0.00000000
bigcom75               bigcom75 0.00000000
bigcom76               bigcom76 0.00000000
bigcom77               bigcom77 0.00000000
bigcom79               bigcom79 0.00000000
bigcom80               bigcom80 0.00000000
bigcom82               bigcom82 0.00000000
bigcom83               bigcom83 0.00000000
bigcom84               bigcom84 0.00000000
bigcom85               bigcom85 0.00000000
bigcom87               bigcom87 0.00000000
bigcom89               bigcom89 0.00000000
bigcom91               bigcom91 0.00000000
bigcom92               bigcom92 0.00000000
bigcom93               bigcom93 0.00000000
bigcom96               bigcom96 0.00000000
bigcom97               bigcom97 0.00000000
bigcom98               bigcom98 0.00000000
bigcom99               bigcom99 0.00000000
bigcom104             bigcom104 0.00000000
bigcom106             bigcom106 0.00000000
bigcom109             bigcom109 0.00000000
bigcom113             bigcom113 0.00000000
bigcom120             bigcom120 0.00000000
bigcom123             bigcom123 0.00000000
bigcom126             bigcom126 0.00000000
bigcom127             bigcom127 0.00000000
bigcom137             bigcom137 0.00000000
bigcom139             bigcom139 0.00000000
bigcom140             bigcom140 0.00000000
bigcom143             bigcom143 0.00000000
bigcom145             bigcom145 0.00000000
bigcom146             bigcom146 0.00000000
bigcom147             bigcom147 0.00000000
bigcom149             bigcom149 0.00000000
bigcom154             bigcom154 0.00000000
bigcom156             bigcom156 0.00000000
bigcom157             bigcom157 0.00000000
bigcom158             bigcom158 0.00000000
bigcom160             bigcom160 0.00000000
bigcom161             bigcom161 0.00000000
bigcom162             bigcom162 0.00000000
bigcom164             bigcom164 0.00000000
bigcom166             bigcom166 0.00000000
bigcom167             bigcom167 0.00000000
bigcom171             bigcom171 0.00000000
bigcom173             bigcom173 0.00000000
bigcom175             bigcom175 0.00000000
bigcom176             bigcom176 0.00000000
bigcom177             bigcom177 0.00000000
bigcom178             bigcom178 0.00000000
bigcom180             bigcom180 0.00000000
bigcom181             bigcom181 0.00000000
bigcom184             bigcom184 0.00000000
bigcom186             bigcom186 0.00000000
bigcom187             bigcom187 0.00000000
bigcom189             bigcom189 0.00000000
bigcom194             bigcom194 0.00000000
bigcom195             bigcom195 0.00000000
bigcom196             bigcom196 0.00000000
bigcom204             bigcom204 0.00000000
bigcom205             bigcom205 0.00000000
bigcom212             bigcom212 0.00000000
bigcom214             bigcom214 0.00000000
bigcom222             bigcom222 0.00000000
bigcom226             bigcom226 0.00000000
bigcom227             bigcom227 0.00000000
bigcom229             bigcom229 0.00000000
bigcom233             bigcom233 0.00000000
bigcom236             bigcom236 0.00000000
bigcom237             bigcom237 0.00000000
bigcom246             bigcom246 0.00000000
bigcom248             bigcom248 0.00000000
bigcom249             bigcom249 0.00000000
bigcom250             bigcom250 0.00000000
bigcom254             bigcom254 0.00000000
bigcom266             bigcom266 0.00000000
bigcom269             bigcom269 0.00000000
bigcom272             bigcom272 0.00000000
bigcom274             bigcom274 0.00000000
bigcom281             bigcom281 0.00000000
bigcom291             bigcom291 0.00000000
bigcom292             bigcom292 0.00000000
bigcom295             bigcom295 0.00000000
bigcom299             bigcom299 0.00000000
bigcom301             bigcom301 0.00000000
bigcom306             bigcom306 0.00000000
bigcom309             bigcom309 0.00000000
bigcom314             bigcom314 0.00000000
bigcom321             bigcom321 0.00000000
bigcom341             bigcom341 0.00000000
bigcom350             bigcom350 0.00000000
bigcom353             bigcom353 0.00000000
bigcom359             bigcom359 0.00000000
bigcom363             bigcom363 0.00000000
bigcom365             bigcom365 0.00000000
bigcom385             bigcom385 0.00000000
bigcom386             bigcom386 0.00000000
bigcom408             bigcom408 0.00000000
bigcom412             bigcom412 0.00000000
bigcom480             bigcom480 0.00000000
membership_s3     membership_s3 0.00000000
membership_s6     membership_s6 0.00000000
membership_s8     membership_s8 0.00000000
membership_s9     membership_s9 0.00000000
membership_s11   membership_s11 0.00000000
membership_s12   membership_s12 0.00000000
membership_s14   membership_s14 0.00000000
membership_s15   membership_s15 0.00000000
membership_s16   membership_s16 0.00000000
membership_s17   membership_s17 0.00000000
membership_s18   membership_s18 0.00000000
membership_s20   membership_s20 0.00000000
membership_s22   membership_s22 0.00000000
membership_s25   membership_s25 0.00000000
membership_s26   membership_s26 0.00000000
membership_s27   membership_s27 0.00000000
membership_s28   membership_s28 0.00000000
membership_s31   membership_s31 0.00000000
membership_s32   membership_s32 0.00000000
membership_s33   membership_s33 0.00000000
membership_s36   membership_s36 0.00000000
membership_s37   membership_s37 0.00000000
[1] "Dataset: med_targets Model RF, run: 7 of 10 2015-06-17 23:17:36"
     |      Out-of-bag   |
Tree |      MSE  %Var(y) |
   1 |  0.01961   302.85 |
   2 |  0.01812   279.84 |
   3 |  0.01473   227.59 |
   4 |  0.01181   182.40 |
   5 |  0.01262   194.88 |
   6 |  0.01166   180.18 |
   7 |  0.01089   168.29 |
   8 |  0.01018   157.31 |
   9 | 0.009657   149.17 |
  10 | 0.009557   147.63 |
  11 | 0.009416   145.45 |
  12 | 0.009022   139.36 |
  13 | 0.008976   138.65 |
  14 | 0.008782   135.65 |
  15 | 0.008778   135.59 |
  16 | 0.008689   134.23 |
  17 |   0.0085   131.30 |
  18 | 0.008286   128.00 |
  19 | 0.008225   127.05 |
  20 | 0.008135   125.67 |
  21 | 0.008153   125.94 |
  22 | 0.008136   125.69 |
  23 | 0.008097   125.08 |
  24 | 0.008069   124.65 |
  25 | 0.008068   124.63 |
  26 | 0.008033   124.08 |
  27 | 0.007999   123.56 |
  28 | 0.007925   122.42 |
  29 | 0.007862   121.44 |
  30 | 0.007844   121.17 |
  31 | 0.007809   120.63 |
  32 | 0.007811   120.66 |
  33 |  0.00777   120.03 |
  34 | 0.007743   119.61 |
  35 |  0.00772   119.26 |
  36 | 0.007734   119.47 |
  37 | 0.007746   119.65 |
  38 |  0.00771   119.10 |
  39 | 0.007659   118.31 |
  40 |  0.00765   118.18 |
  41 |  0.00766   118.32 |
  42 | 0.007634   117.93 |
  43 | 0.007598   117.37 |
  44 | 0.007586   117.18 |
  45 |  0.00758   117.10 |
  46 | 0.007567   116.89 |
  47 | 0.007547   116.58 |
  48 | 0.007538   116.45 |
  49 | 0.007556   116.72 |
  50 | 0.007558   116.75 |
  51 | 0.007561   116.80 |
  52 | 0.007547   116.58 |
  53 | 0.007545   116.55 |
  54 | 0.007535   116.40 |
  55 | 0.007521   116.19 |
  56 | 0.007509   115.99 |
  57 | 0.007496   115.79 |
  58 | 0.007477   115.50 |
  59 | 0.007481   115.55 |
  60 | 0.007449   115.06 |
  61 | 0.007448   115.05 |
  62 | 0.007435   114.85 |
  63 | 0.007415   114.54 |
  64 | 0.007392   114.19 |
  65 | 0.007389   114.14 |
  66 | 0.007381   114.01 |
  67 | 0.007371   113.86 |
  68 | 0.007359   113.67 |
  69 | 0.007358   113.67 |
  70 | 0.007362   113.73 |
  71 | 0.007359   113.67 |
  72 |  0.00733   113.23 |
  73 | 0.007321   113.10 |
  74 | 0.007323   113.12 |
  75 |  0.00732   113.08 |
  76 | 0.007315   113.00 |
  77 | 0.007312   112.95 |
  78 | 0.007307   112.88 |
  79 | 0.007307   112.87 |
  80 | 0.007302   112.80 |
  81 | 0.007292   112.64 |
  82 | 0.007275   112.38 |
  83 | 0.007279   112.44 |
  84 | 0.007283   112.51 |
  85 | 0.007279   112.44 |
  86 | 0.007275   112.38 |
  87 | 0.007274   112.36 |
  88 | 0.007271   112.31 |
  89 | 0.007265   112.22 |
  90 | 0.007256   112.08 |
  91 | 0.007253   112.04 |
  92 | 0.007257   112.11 |
  93 | 0.007246   111.93 |
  94 | 0.007241   111.86 |
  95 | 0.007237   111.80 |
  96 | 0.007228   111.65 |
  97 | 0.007233   111.73 |
  98 | 0.007239   111.82 |
  99 | 0.007247   111.95 |
 100 | 0.007248   111.96 |
[1] "Random Forest variable coefficients"
                      %IncMSE IncNodePurity
graph5           4.571597e-04  6.392970e-02
graph6           3.169376e-03  1.620907e-01
graph7           7.507541e-04  6.851291e-02
graph8           3.236416e-05  2.559528e-02
graph9           3.678547e-04  7.488869e-02
graph10          7.071081e-04  2.108531e-01
graph11          7.415932e-04  2.062293e-01
graph12          4.072750e-03  1.011199e-01
graph13          1.545623e-04  9.167828e-02
graph14          3.285036e-03  1.336553e-01
graph15          1.921573e-03  1.018785e-01
graph16          2.952073e-04  1.315056e-01
graph17          2.656910e-04  1.713321e-01
graph18          2.897602e-03  9.114037e-02
graph19          2.137614e-20  2.691418e-02
graph20          2.409503e-03  2.488768e-01
graph21          2.888278e-04  1.990826e-01
graph22          7.131271e-04  1.299140e-01
graph23          6.166040e-03  3.386995e-01
graph24          9.066471e-04  1.904147e-01
graph25          2.521765e-03  9.746058e-02
graph26          5.569323e-04  1.288402e-01
graph27          2.007635e-03  4.874775e-02
graph28          2.447984e-04  1.859026e-02
graph29          8.796934e-05  9.272097e-02
orbit0           3.294962e-04  5.249443e-02
orbit1           2.906167e-03  1.355908e-01
orbit2           2.048630e-03  1.094938e-01
orbit3           1.356347e-04  1.390135e-01
orbit4           8.666707e-04  1.314374e-01
orbit5           5.701729e-04  1.403085e-01
orbit6           1.093058e-03  1.569498e-01
orbit7           6.227322e-04  1.284978e-01
orbit8           2.975287e-04  5.650029e-02
orbit9           1.778732e-03  1.173178e-01
orbit10          6.332570e-04  1.396557e-01
orbit11          6.491859e-04  9.490207e-02
orbit12          1.583849e-04  5.514392e-02
orbit13          1.606994e-04  2.357652e-02
orbit14          1.793186e-05  2.357143e-02
orbit15          1.598303e-03  1.709107e-01
orbit16          2.529676e-04  7.167365e-02
orbit17          3.914712e-03  2.409372e-01
orbit18          2.470865e-04  2.869913e-01
orbit19          2.854234e-04  6.914080e-02
orbit20          8.735119e-04  2.191500e-01
orbit21          8.588192e-04  1.745084e-01
orbit22          1.644228e-03  1.866157e-01
orbit23          2.438498e-03  1.164235e-01
orbit24          4.502603e-03  1.198742e-01
orbit25          2.424436e-03  2.129935e-01
orbit26          1.788587e-03  2.171348e-01
orbit27          1.505817e-03  1.444035e-01
orbit28          2.601260e-03  1.577686e-01
orbit29          6.984419e-04  6.321336e-02
orbit30          2.078683e-03  2.254065e-01
orbit31          3.555748e-03  2.247557e-01
orbit32          6.300762e-04  1.243342e-01
orbit33          8.407044e-04  1.112463e-01
orbit34          7.641432e-04  3.094092e-02
orbit35          1.983393e-03  8.682892e-02
orbit36          6.129524e-04  4.140295e-01
orbit37          4.660086e-04  1.732565e-01
orbit38          1.292327e-03  1.486468e-01
orbit39          2.642108e-03  2.154102e-01
orbit40          3.711248e-03  1.798294e-01
orbit41          1.327723e-03  9.033055e-02
orbit42          9.546333e-04  6.309477e-02
orbit43          1.877756e-03  1.322261e-01
orbit44          7.339988e-04  1.582790e-01
orbit45          4.023147e-04  1.213897e-01
orbit46          3.350028e-03  2.231552e-01
orbit47          6.768614e-03  3.030050e-01
orbit48          5.777018e-03  7.391762e-02
orbit49          2.949737e-04  1.432534e-01
orbit50          9.755417e-05  6.362352e-02
orbit51          2.947363e-04  4.448231e-02
orbit52          2.912694e-04  1.337966e-01
orbit53          5.981729e-04  9.056755e-02
orbit54          1.163020e-03  2.116684e-01
orbit55          1.659114e-04  9.368991e-02
orbit56          8.129049e-03  2.899332e-01
orbit57          1.120210e-04  6.693906e-02
orbit58          6.580687e-04  4.998514e-02
orbit59          7.160577e-04  8.712874e-02
orbit60          2.042185e-03  8.821093e-02
orbit61          2.191663e-04  4.473116e-02
orbit62          3.725660e-03  2.287427e-01
orbit63          3.381855e-04  1.735544e-01
orbit64          4.414700e-04  4.036833e-02
orbit65          4.968737e-04  1.427460e-01
orbit66          1.014071e-03  1.454171e-01
orbit67          9.063526e-05  5.691395e-02
orbit68          4.282846e-04  8.370257e-02
orbit69          2.764036e-05  1.033877e-02
orbit70          8.550042e-05  1.163021e-01
orbit71          8.401801e-05  6.629148e-02
orbit72         -3.086911e-08  4.318543e-02
AP               9.396346e-05  2.770346e-02
bet              1.055386e-03  7.083221e-01
ecc              5.868545e-06  1.733333e-02
eccrad           7.640170e-05  4.655952e-02
close            1.160513e-03  8.113644e-02
constraint       2.002191e-03  2.777549e-01
coreness         1.836395e-04  7.662995e-02
knn              1.439549e-03  1.939212e-01
hubscore         7.028009e-04  9.061616e-02
pagerank         9.255133e-04  2.877912e-01
trans            2.936016e-03  3.255125e-01
evcent           1.028705e-04  4.553089e-02
first            5.502516e-04  3.257638e-02
upto_second      1.173755e-03  1.644222e-01
upto_third       8.036267e-04  1.397517e-01
upto_fourth      6.739152e-04  1.539323e-01
upto_fifth       3.762803e-04  8.104572e-02
upto_sixth       3.746127e-04  7.308677e-02
second           9.582126e-04  1.619388e-01
third            1.016786e-02  3.667813e-01
fourth           4.709198e-03  2.429158e-01
fifth            3.509309e-04  2.938967e-01
sixth            4.238601e-04  1.487126e-01
ratio1           3.285739e-04  1.408246e-01
ratio2           1.506987e-03  3.640003e-01
ratio3           6.617190e-03  4.966638e-01
ratio4           6.500645e-04  3.712376e-01
ratio5           9.607327e-04  5.464084e-01
ratio6           3.076114e-04  1.181572e-01
selfinter        2.414952e-05  7.324675e-02
walktrap_vertex  3.069157e-04  3.800979e-01
bigcom1         -5.988024e-06  9.230769e-03
bigcom2          0.000000e+00  0.000000e+00
bigcom3          0.000000e+00  2.100000e-02
bigcom4         -1.181335e-05  1.733619e-02
bigcom6          0.000000e+00  0.000000e+00
bigcom8         -7.228147e-06  2.795238e-02
bigcom9          0.000000e+00  8.673617e-21
bigcom11         0.000000e+00  0.000000e+00
bigcom13         0.000000e+00  1.387779e-19
bigcom15         0.000000e+00  0.000000e+00
bigcom16         0.000000e+00  4.336809e-21
bigcom21         0.000000e+00  4.336809e-21
bigcom22        -9.293484e-07  6.008278e-02
bigcom24        -2.772502e-05  5.075454e-01
bigcom26         0.000000e+00  0.000000e+00
bigcom28         2.029290e-04  8.223840e-02
bigcom30         0.000000e+00  0.000000e+00
bigcom31         0.000000e+00  0.000000e+00
bigcom32         0.000000e+00  0.000000e+00
bigcom33         0.000000e+00  0.000000e+00
bigcom34         0.000000e+00  0.000000e+00
bigcom36         0.000000e+00  0.000000e+00
bigcom37         0.000000e+00  0.000000e+00
bigcom38         0.000000e+00  0.000000e+00
bigcom39         0.000000e+00  0.000000e+00
bigcom40         1.262437e-04  6.177242e-02
bigcom43         0.000000e+00  0.000000e+00
bigcom44         8.277750e-05  9.811113e-02
bigcom46         0.000000e+00  0.000000e+00
bigcom47         0.000000e+00  0.000000e+00
bigcom49         0.000000e+00  1.387779e-19
bigcom50         0.000000e+00  0.000000e+00
bigcom51         0.000000e+00  0.000000e+00
bigcom52         0.000000e+00  0.000000e+00
bigcom54         0.000000e+00  0.000000e+00
bigcom56         0.000000e+00  0.000000e+00
bigcom62         0.000000e+00  0.000000e+00
bigcom66         0.000000e+00  0.000000e+00
bigcom68         0.000000e+00  0.000000e+00
bigcom69         0.000000e+00  0.000000e+00
bigcom71         0.000000e+00  0.000000e+00
bigcom72         0.000000e+00  0.000000e+00
bigcom73         0.000000e+00  0.000000e+00
bigcom74         0.000000e+00  4.336809e-21
bigcom75         0.000000e+00  0.000000e+00
bigcom76         0.000000e+00  0.000000e+00
bigcom77         0.000000e+00  0.000000e+00
bigcom79         0.000000e+00  0.000000e+00
bigcom80         0.000000e+00  0.000000e+00
bigcom82         0.000000e+00  1.387779e-19
bigcom83         0.000000e+00  0.000000e+00
bigcom84         0.000000e+00  0.000000e+00
bigcom85         0.000000e+00  0.000000e+00
bigcom87         0.000000e+00  0.000000e+00
bigcom89         0.000000e+00  0.000000e+00
bigcom91         0.000000e+00  0.000000e+00
bigcom92         0.000000e+00  0.000000e+00
bigcom93         0.000000e+00  0.000000e+00
bigcom96         0.000000e+00  1.387779e-19
bigcom97         0.000000e+00  0.000000e+00
bigcom98         0.000000e+00  0.000000e+00
bigcom99         0.000000e+00  0.000000e+00
bigcom101       -7.565550e-06  9.806152e-02
bigcom104        0.000000e+00  0.000000e+00
bigcom106        0.000000e+00  0.000000e+00
bigcom109        0.000000e+00  0.000000e+00
bigcom113        0.000000e+00  0.000000e+00
bigcom116        2.671297e-04  1.167530e-01
bigcom120        0.000000e+00  0.000000e+00
bigcom123        0.000000e+00  0.000000e+00
bigcom126        0.000000e+00  0.000000e+00
bigcom127        0.000000e+00  0.000000e+00
bigcom137        0.000000e+00  1.387779e-19
bigcom139        0.000000e+00  0.000000e+00
bigcom140        0.000000e+00  0.000000e+00
bigcom143        0.000000e+00  0.000000e+00
bigcom145        0.000000e+00  0.000000e+00
bigcom146        0.000000e+00  0.000000e+00
bigcom147        0.000000e+00  0.000000e+00
bigcom149        0.000000e+00  0.000000e+00
bigcom153       -4.507591e-05  2.073388e-01
bigcom154        0.000000e+00  0.000000e+00
bigcom156        0.000000e+00  0.000000e+00
bigcom157        0.000000e+00  0.000000e+00
bigcom158        0.000000e+00  0.000000e+00
bigcom160        0.000000e+00  0.000000e+00
bigcom161        0.000000e+00  0.000000e+00
bigcom162        0.000000e+00  0.000000e+00
bigcom164        0.000000e+00  0.000000e+00
bigcom166        0.000000e+00  0.000000e+00
bigcom167        0.000000e+00  0.000000e+00
bigcom171        0.000000e+00  4.336809e-21
bigcom173        0.000000e+00  0.000000e+00
bigcom175        0.000000e+00  0.000000e+00
bigcom176        0.000000e+00  0.000000e+00
bigcom177        0.000000e+00  0.000000e+00
bigcom178        0.000000e+00  0.000000e+00
bigcom180        0.000000e+00  0.000000e+00
bigcom181        0.000000e+00  0.000000e+00
bigcom184        0.000000e+00  0.000000e+00
bigcom186        0.000000e+00  0.000000e+00
bigcom187        0.000000e+00  0.000000e+00
bigcom189        0.000000e+00  0.000000e+00
bigcom194        0.000000e+00  0.000000e+00
bigcom195        0.000000e+00  0.000000e+00
bigcom196        0.000000e+00  0.000000e+00
bigcom204        0.000000e+00  0.000000e+00
bigcom205        0.000000e+00  0.000000e+00
bigcom212        0.000000e+00  0.000000e+00
bigcom214        0.000000e+00  0.000000e+00
bigcom222        0.000000e+00  1.040834e-19
bigcom223        7.821784e-06  2.025073e-01
bigcom226        0.000000e+00  0.000000e+00
bigcom227        0.000000e+00  0.000000e+00
bigcom229        0.000000e+00  0.000000e+00
bigcom233        0.000000e+00  1.301043e-20
bigcom236        0.000000e+00  0.000000e+00
bigcom237        0.000000e+00  0.000000e+00
bigcom246        0.000000e+00  0.000000e+00
bigcom248        0.000000e+00  0.000000e+00
bigcom249        0.000000e+00  1.387779e-19
bigcom250        0.000000e+00  0.000000e+00
bigcom254        0.000000e+00  0.000000e+00
bigcom266        0.000000e+00  0.000000e+00
bigcom269        0.000000e+00  0.000000e+00
bigcom272        0.000000e+00  0.000000e+00
bigcom274        0.000000e+00  0.000000e+00
bigcom281        0.000000e+00  0.000000e+00
bigcom291        0.000000e+00  0.000000e+00
bigcom292        0.000000e+00  0.000000e+00
bigcom295        0.000000e+00  8.673617e-21
bigcom299        0.000000e+00  0.000000e+00
bigcom301        0.000000e+00  1.040834e-19
bigcom306        0.000000e+00  0.000000e+00
bigcom309        0.000000e+00  0.000000e+00
bigcom314        0.000000e+00  0.000000e+00
bigcom321        0.000000e+00  0.000000e+00
bigcom341        0.000000e+00  0.000000e+00
bigcom350        0.000000e+00  0.000000e+00
bigcom353        0.000000e+00  0.000000e+00
bigcom359        0.000000e+00  0.000000e+00
bigcom363        0.000000e+00  0.000000e+00
bigcom365        0.000000e+00  0.000000e+00
bigcom385        0.000000e+00  0.000000e+00
bigcom386        0.000000e+00  1.040834e-19
bigcom408        5.875441e-06  7.128715e-01
bigcom412        0.000000e+00  1.387779e-19
bigcom480        0.000000e+00  0.000000e+00
spin_vertex      5.688898e-04  2.395459e-01
membership_s1    3.147482e-04  1.686972e-01
membership_s3    0.000000e+00  0.000000e+00
membership_s4    2.783362e-04  1.436935e-01
membership_s5    2.423237e-05  7.946582e-02
membership_s6    0.000000e+00  0.000000e+00
membership_s7    5.012255e-06  2.468978e-01
membership_s8    0.000000e+00  0.000000e+00
membership_s9    0.000000e+00  0.000000e+00
membership_s11   0.000000e+00  0.000000e+00
membership_s12   0.000000e+00  0.000000e+00
membership_s14   0.000000e+00  0.000000e+00
membership_s15   0.000000e+00  0.000000e+00
membership_s16   0.000000e+00  0.000000e+00
membership_s17   0.000000e+00  0.000000e+00
membership_s18   0.000000e+00  0.000000e+00
membership_s20   0.000000e+00  0.000000e+00
membership_s21   9.544778e-05  8.893478e-02
membership_s22   0.000000e+00  0.000000e+00
membership_s24   5.310884e-05  7.015991e-02
membership_s25   0.000000e+00  0.000000e+00
membership_s26   0.000000e+00  0.000000e+00
membership_s27   0.000000e+00  0.000000e+00
membership_s28   0.000000e+00  0.000000e+00
membership_s30   7.369182e-05  1.428476e-02
membership_s31   5.414855e-06  4.470694e-02
membership_s32  -5.955926e-06  8.888889e-03
membership_s33   0.000000e+00  0.000000e+00
membership_s36   0.000000e+00  0.000000e+00
membership_s37   0.000000e+00  8.673617e-21
V1               4.424036e-03  4.417053e-01
V2               1.332710e-04  7.793558e-01
pdi              2.519812e-04  2.941067e-01
adhesion         1.545740e-03  3.002353e-01
cohesion         1.363525e-03  3.623851e-01
inner            1.240474e-03  3.055935e-01
outer            5.239343e-04  5.076400e-01
ioratio          2.084117e-03  3.079273e-01
comsize          5.978885e-04  3.108053e-01
[1] "Dataset: med_targets Model GLM, run: 7 of 10 2015-06-17 23:18:22"
[1] "glmnet variable coefficients"
                         [,1]          [,2]
(Intercept)     -5.026946e+00 -1.498368e+02
graph0          -2.284505e-40 -2.559401e-03
graph1          -2.201936e-42 -1.329693e-05
graph2          -1.231270e-40 -1.765814e-03
graph3          -3.996991e-44  1.419317e-08
graph4          -2.514520e-45 -1.988777e-08
graph5          -2.932514e-42 -3.696445e-06
graph6          -2.930118e-43  1.429865e-06
graph7          -6.087066e-42 -3.820931e-05
graph8          -5.363164e-41 -1.874641e-04
graph9          -6.359043e-46  3.354912e-09
graph10         -7.604301e-47 -6.220706e-10
graph11         -3.595877e-48 -3.083944e-11
graph12         -2.587956e-45 -2.371265e-08
graph13         -8.570492e-45  2.729159e-09
graph14         -3.096854e-46  2.941727e-09
graph15         -1.679898e-43  3.636864e-06
graph16         -7.384496e-45 -4.783242e-08
graph17         -1.314133e-44 -1.157978e-07
graph18         -1.963311e-43 -1.588857e-07
graph19         -5.358831e-44 -4.935433e-07
graph20         -9.352589e-44  1.513085e-07
graph21         -1.810080e-43  4.477145e-07
graph22         -1.638455e-43  5.033660e-06
graph23         -2.524503e-43 -9.943354e-07
graph24         -4.137844e-43 -6.651594e-06
graph25         -1.330189e-42 -2.155995e-06
graph26         -1.292986e-42 -1.754335e-05
graph27         -7.401245e-42 -7.799601e-05
graph28         -6.233883e-42 -3.614806e-05
graph29         -3.382268e-41 -3.562742e-04
orbit0          -2.284505e-40 -2.554481e-03
orbit1          -2.287115e-42 -1.375559e-05
orbit2          -1.202111e-41 -7.421547e-05
orbit3          -1.231270e-40 -1.763437e-03
orbit4          -5.953553e-44  4.775454e-08
orbit5          -9.597096e-44 -4.463411e-08
orbit6          -2.513717e-45 -1.985645e-08
orbit7          -1.240012e-42 -1.065988e-05
orbit8          -2.932514e-42 -3.642076e-06
orbit9          -7.962870e-43  3.464902e-06
orbit10         -3.929018e-43  2.262261e-06
orbit11         -7.806538e-42 -6.649147e-05
orbit12         -6.678032e-42 -3.354164e-05
orbit13         -2.978237e-41 -3.337119e-04
orbit14         -5.363164e-41 -1.864666e-04
orbit15         -1.224601e-45  6.254861e-09
orbit16         -1.976758e-45  2.384022e-08
orbit17         -1.967355e-45  2.753660e-09
orbit18         -1.247779e-46 -1.878810e-09
orbit19         -1.048078e-46 -6.459656e-10
orbit20         -1.844748e-46 -2.282593e-09
orbit21         -7.191075e-45 -2.676412e-08
orbit22         -3.595866e-48 -3.082145e-11
orbit23         -2.099177e-43 -5.190788e-06
orbit24         -4.022131e-45 -3.275705e-08
orbit25         -5.307749e-45 -7.483646e-08
orbit26         -1.846162e-44  5.970950e-07
orbit27         -2.834567e-44  1.927515e-07
orbit28         -3.952529e-44  3.628842e-07
orbit29         -1.496761e-44 -6.288442e-08
orbit30         -8.512864e-44  4.231511e-07
orbit31         -7.703595e-46 -3.544283e-09
orbit32         -3.206918e-46  1.263034e-08
orbit33         -8.679763e-43 -9.639587e-06
orbit34         -1.679898e-43  3.644907e-06
orbit35         -2.749558e-44  1.156062e-07
orbit36         -3.015799e-44  6.565331e-07
orbit37         -1.056843e-44 -1.567627e-07
orbit38         -1.685895e-43  1.826518e-06
orbit39         -3.979230e-44  4.609855e-07
orbit40         -1.812839e-44 -3.200954e-07
orbit41         -6.803532e-44  3.602642e-06
orbit42         -2.408617e-42  7.227216e-06
orbit43         -1.977375e-43 -2.154750e-07
orbit44         -6.508538e-42  7.419016e-04
orbit45         -1.200766e-43  6.187325e-07
orbit46         -1.269384e-43 -2.087345e-06
orbit47         -5.063895e-43  1.446625e-06
orbit48         -1.737580e-43 -2.877433e-06
orbit49         -9.568131e-44  3.493813e-07
orbit50         -1.884081e-42 -5.366561e-05
orbit51         -2.861923e-43  2.305487e-06
orbit52         -5.833741e-43 -2.828512e-06
orbit53         -8.933350e-43  6.884330e-06
orbit54         -1.608550e-43  5.134783e-06
orbit55         -1.379248e-41 -1.586451e-04
orbit56         -4.617217e-43  1.021155e-05
orbit57         -3.072214e-43 -4.272570e-06
orbit58         -5.671808e-42  9.752762e-05
orbit59         -5.388404e-43 -8.325598e-06
orbit60         -1.558144e-42 -2.856602e-05
orbit61         -1.641551e-41 -2.619641e-04
orbit62         -3.347183e-42 -6.378945e-05
orbit63         -3.310318e-42  3.766004e-05
orbit64         -2.849366e-42  3.452951e-05
orbit65         -3.008035e-42 -6.860731e-05
orbit66         -1.934041e-42 -7.459928e-06
orbit67         -1.153510e-41 -1.792501e-04
orbit68         -7.750611e-42 -8.438645e-05
orbit69         -6.814208e-41 -2.842860e-04
orbit70         -8.127036e-42 -7.709869e-05
orbit71         -1.509987e-41  4.965705e-05
orbit72         -3.382268e-41 -3.563343e-04
AP               6.239919e-39  1.054760e-01
bet              5.854146e-45 -3.183246e-06
ecc              1.268072e-39 -2.930065e-02
eccrad           7.608434e-39 -1.757871e-01
close           -1.055239e-37 -3.078956e-01
constraint       4.172117e-38  7.673444e-01
coreness        -3.518640e-40  2.261130e-03
knn             -2.061418e-41 -1.909511e-04
hubscore        -1.684573e-37 -3.676782e-01
pagerank        -9.254207e-38 -6.682227e+00
trans           -1.688544e-39  6.199184e-02
evcent          -1.676564e-37 -2.144174e-01
first           -2.284505e-40 -2.554157e-03
upto_second     -2.753438e-42 -2.243892e-05
upto_third      -9.739660e-43 -2.134707e-06
upto_fourth     -2.870890e-42  1.735103e-05
upto_fifth      -3.574979e-41  3.722312e-04
upto_sixth      -2.147763e-40  1.052566e-02
second          -2.754613e-42 -2.238060e-05
third           -9.110119e-43  4.008327e-06
fourth           1.239150e-42  4.253861e-06
fifth            3.094632e-42 -1.773718e-05
sixth            4.034479e-41 -3.228376e-04
ratio1          -2.215574e-41 -3.022542e-04
ratio2           1.796585e-40  5.796765e-04
ratio3           4.610317e-40 -5.374821e-03
ratio4           1.990963e-38 -3.154408e-01
ratio5           2.276604e-38  3.148541e+00
ratio6           3.022284e-40  2.375776e-03
selfinter        1.523676e-39  2.146824e-02
walktrap_vertex  4.330330e-39  3.595358e-01
bigcom1         -3.755084e-39 -9.201624e-02
bigcom2         -6.587615e-39 -2.088209e-01
bigcom3         -1.491825e-39 -7.075014e-02
bigcom4          2.685272e-40  7.434845e-02
bigcom6         -6.589048e-39 -2.511668e-01
bigcom8          2.990932e-40  1.430332e-01
bigcom9         -6.613494e-39 -2.003817e-01
bigcom11        -6.601967e-39 -2.795593e-01
bigcom13        -6.600529e-39 -2.261638e-01
bigcom15        -6.599092e-39 -1.554101e-01
bigcom16        -6.591914e-39 -2.320240e-01
bigcom21        -6.630860e-39 -1.890403e-01
bigcom22         4.367635e-39  2.283268e-01
bigcom24         2.461572e-37  2.016625e+00
bigcom26        -6.662935e-39 -1.650705e-01
bigcom28         8.730662e-39  4.265115e-01
bigcom30        -6.680562e-39 -1.724588e-01
bigcom31        -6.586184e-39 -2.023925e-01
bigcom32        -6.590481e-39 -2.888305e-01
bigcom33        -6.584752e-39 -1.316508e-01
bigcom34        -6.583322e-39 -2.919290e-01
bigcom36        -6.586184e-39 -1.358027e-01
bigcom37        -6.584752e-39 -1.844973e-01
bigcom38        -6.586184e-39 -3.419016e-01
bigcom39        -6.609167e-39 -2.824867e-01
bigcom40        -2.314903e-39 -7.434546e-03
bigcom43        -6.590481e-39 -1.848216e-01
bigcom44         1.669404e-38  5.793729e-01
bigcom46        -6.596219e-39 -3.315400e-01
bigcom47        -6.590481e-39 -2.446846e-01
bigcom49        -6.590481e-39 -2.188404e-01
bigcom50        -6.584752e-39 -1.627484e-01
bigcom51        -6.584752e-39 -1.955535e-01
bigcom52        -6.586184e-39 -1.840605e-01
bigcom54        -6.583322e-39 -2.356607e-01
bigcom56        -6.600529e-39 -1.220910e-01
bigcom62        -6.584752e-39 -3.752064e-01
bigcom66        -6.583322e-39 -5.511663e-01
bigcom68        -6.584752e-39 -1.607463e-01
bigcom69        -6.590481e-39 -1.302683e-01
bigcom71        -6.583322e-39 -1.785468e-01
bigcom72        -6.583322e-39 -2.574564e-01
bigcom73        -6.604845e-39 -2.897530e-01
bigcom74        -6.594784e-39 -1.744732e-01
bigcom75        -6.586184e-39 -3.375435e-01
bigcom76        -6.589048e-39 -1.009559e-01
bigcom77        -6.591914e-39 -1.680645e-01
bigcom79        -6.584752e-39 -1.478549e-01
bigcom80        -6.589048e-39 -2.094566e-01
bigcom82        -6.584752e-39 -1.589803e-01
bigcom83        -6.584752e-39 -1.205707e-01
bigcom84        -6.590481e-39 -2.216058e-01
bigcom85        -6.584752e-39 -2.448940e-01
bigcom87        -6.590481e-39 -3.283436e-01
bigcom89         0.000000e+00  0.000000e+00
bigcom91        -6.593349e-39 -1.856850e-01
bigcom92        -6.607726e-39 -1.756826e-01
bigcom93        -6.583322e-39 -1.526068e-01
bigcom96        -6.586184e-39 -1.989000e-01
bigcom97        -6.590481e-39 -1.424010e-01
bigcom98        -6.583322e-39 -2.014341e-01
bigcom99         0.000000e+00  0.000000e+00
bigcom101        7.779596e-38  7.935382e-01
bigcom104       -6.584752e-39 -2.068738e-01
bigcom106       -6.584752e-39 -1.553416e-01
bigcom109       -6.584752e-39 -1.905930e-01
bigcom113       -6.584752e-39 -2.472261e-01
bigcom116        2.515863e-38  5.228704e-01
bigcom120       -6.584752e-39 -1.847218e-01
bigcom123       -6.583322e-39 -7.525397e-02
bigcom126       -6.584752e-39 -1.753563e-01
bigcom127       -6.586184e-39 -1.837061e-01
bigcom137       -6.590481e-39 -1.794968e-01
bigcom139       -6.586184e-39 -3.574137e-01
bigcom140       -6.586184e-39 -2.114843e-01
bigcom143        0.000000e+00  0.000000e+00
bigcom145       -6.586184e-39 -1.533653e-01
bigcom146       -6.586184e-39 -1.199731e-01
bigcom147       -6.600529e-39 -1.555905e-01
bigcom149       -6.587615e-39 -2.283557e-01
bigcom153        1.379280e-37  1.427070e+00
bigcom154       -6.583322e-39 -2.112437e-01
bigcom156       -6.589048e-39 -2.539673e-01
bigcom157       -6.597655e-39 -1.373739e-01
bigcom158       -6.584752e-39 -4.054921e-01
bigcom160       -6.583322e-39 -2.793677e-01
bigcom161       -6.586184e-39 -1.912468e-01
bigcom162       -6.583322e-39 -2.177861e-01
bigcom164       -6.583322e-39 -2.456477e-01
bigcom166       -6.589048e-39 -2.644515e-01
bigcom167       -6.597655e-39 -3.035731e-01
bigcom171       -6.594784e-39 -1.764043e-01
bigcom173       -6.583322e-39 -1.790015e-01
bigcom175       -6.584752e-39 -1.978737e-01
bigcom176       -6.583322e-39 -2.541956e-01
bigcom177       -6.584752e-39 -4.267069e-01
bigcom178       -6.584752e-39 -1.064291e-01
bigcom180       -6.584752e-39 -1.811310e-01
bigcom181       -6.596219e-39 -2.386998e-01
bigcom184       -6.583322e-39 -1.057844e-01
bigcom186       -6.584752e-39 -1.684803e-01
bigcom187       -6.584752e-39 -2.192557e-01
bigcom189       -6.590481e-39 -3.856296e-01
bigcom194       -6.584752e-39 -2.744113e-01
bigcom195       -6.583322e-39 -2.276819e-01
bigcom196       -6.586184e-39 -1.695223e-01
bigcom204        0.000000e+00  0.000000e+00
bigcom205       -6.584752e-39 -1.896955e-01
bigcom212       -6.584752e-39 -3.191579e-01
bigcom214       -6.583322e-39 -9.238704e-02
bigcom222       -6.584752e-39 -1.742007e-01
bigcom223        1.619794e-37  1.785692e+00
bigcom226       -6.584752e-39 -2.278666e-01
bigcom227       -6.586184e-39 -1.688919e-01
bigcom229       -6.583322e-39 -1.611877e-01
bigcom233       -6.586184e-39 -2.325016e-01
bigcom236        0.000000e+00  0.000000e+00
bigcom237       -6.587615e-39 -2.208524e-01
bigcom246       -6.591914e-39 -1.637668e-01
bigcom248       -6.593349e-39 -2.295572e-01
bigcom249       -6.587615e-39 -2.708203e-01
bigcom250       -6.600529e-39 -2.295663e-01
bigcom254       -6.584752e-39 -1.740328e-01
bigcom266       -6.586184e-39 -1.807316e-01
bigcom269        0.000000e+00  0.000000e+00
bigcom272       -6.583322e-39 -1.869638e-01
bigcom274       -6.617827e-39 -1.429051e-01
bigcom281       -6.589048e-39 -1.447047e-01
bigcom291       -6.589048e-39 -1.808327e-01
bigcom292       -6.584752e-39 -2.713302e-01
bigcom295       -6.589048e-39 -3.162751e-01
bigcom299       -6.584752e-39 -2.922339e-01
bigcom301       -6.590481e-39 -1.661598e-01
bigcom306       -6.583322e-39 -1.862741e-01
bigcom309        0.000000e+00  0.000000e+00
bigcom314       -6.587615e-39 -3.863977e-01
bigcom321        0.000000e+00  0.000000e+00
bigcom341       -6.584752e-39 -1.113885e-01
bigcom350       -6.586184e-39 -1.785160e-01
bigcom353       -6.583322e-39 -2.071710e-01
bigcom359       -6.584752e-39 -1.901747e-01
bigcom363       -6.583322e-39 -3.685098e-01
bigcom365       -6.586184e-39 -2.165104e-01
bigcom385       -6.584752e-39 -1.724770e-01
bigcom386       -6.584752e-39 -1.895686e-01
bigcom408        4.986852e-37  3.165558e+00
bigcom412       -6.583322e-39 -1.118389e-01
bigcom480       -6.583322e-39 -4.727810e-01
spin_vertex      7.554240e-40 -1.605349e-02
membership_s1    1.159320e-38  3.263109e-01
membership_s3   -6.583322e-39 -3.189675e-02
membership_s4   -3.156363e-40  5.911245e-03
membership_s5   -1.897047e-39 -2.210322e-02
membership_s6   -6.749005e-39 -2.184704e-01
membership_s7    5.017265e-39  2.293962e-01
membership_s8   -6.584752e-39 -1.844392e-01
membership_s9   -6.583322e-39 -4.381857e-01
membership_s11  -6.584752e-39 -1.128537e-01
membership_s12  -6.589048e-39 -2.059953e-01
membership_s14  -6.587615e-39 -1.685264e-01
membership_s15   1.298984e-38  5.785460e-02
membership_s16  -6.586184e-39 -1.836605e-01
membership_s17  -6.583322e-39 -1.662941e-01
membership_s18  -6.641032e-39 -2.100368e-01
membership_s20  -6.583322e-39 -4.745103e-01
membership_s21   2.164572e-38  5.466866e-01
membership_s22  -6.599092e-39 -1.751810e-01
membership_s24   6.576817e-38  5.984794e-01
membership_s25  -6.601967e-39 -1.744189e-01
membership_s26   0.000000e+00  0.000000e+00
membership_s27  -7.123420e-39 -3.134509e-01
membership_s28  -6.586184e-39 -1.560166e-01
membership_s30  -3.473239e-39 -8.489061e-02
membership_s31  -2.045244e-39  6.387037e-04
membership_s32  -3.017752e-39 -6.836601e-02
membership_s33  -6.583322e-39 -3.795688e-01
membership_s36  -5.589300e-40  3.759615e-04
membership_s37  -6.616382e-39 -2.558812e-01
V1               1.828642e-38  9.153983e-02
V2               2.055230e-38  7.123277e-01
pdi              4.515784e-35  1.441941e+03
adhesion        -2.392143e-43 -7.337590e-06
cohesion         3.243555e-43  3.754841e-06
inner            1.031806e-43 -1.915042e-06
outer            6.038707e-43 -4.226677e-06
ioratio         -4.227800e-39 -1.642344e-02
comsize         -3.422383e-42 -1.949051e-04
[1] "Dataset: med_targets Model GBM, run: 8 of 10 2015-06-17 23:19:02"
Iter   TrainDeviance   ValidDeviance   StepSize   Improve
     1        0.0797            -nan     0.0100   -0.0001
     2        0.0780            -nan     0.0100   -0.0001
     3        0.0753            -nan     0.0100   -0.0000
     4        0.0738            -nan     0.0100   -0.0000
     5        0.0724            -nan     0.0100   -0.0000
     6        0.0708            -nan     0.0100   -0.0000
     7        0.0693            -nan     0.0100   -0.0000
     8        0.0680            -nan     0.0100   -0.0000
     9        0.0670            -nan     0.0100   -0.0000
    10        0.0658            -nan     0.0100   -0.0001
    20        0.0563            -nan     0.0100   -0.0000
    40        0.0472            -nan     0.0100   -0.0000
    60        0.0416            -nan     0.0100   -0.0000
    80        0.0366            -nan     0.0100   -0.0000
   100        0.0329            -nan     0.0100   -0.0000
   120        0.0299            -nan     0.0100   -0.0000
   140        0.0276            -nan     0.0100   -0.0000
   160        0.0255            -nan     0.0100   -0.0000
   180        0.0235            -nan     0.0100   -0.0000
   194        0.0224            -nan     0.0100    0.0000

[1] "GBM variable coefficients"
                            var     rel.inf
bet                         bet 5.038491371
V2                           V2 4.519604395
ratio5                   ratio5 4.018539665
outer                     outer 2.809596914
comsize                 comsize 2.639824078
orbit27                 orbit27 2.576809045
walktrap_vertex walktrap_vertex 2.409824157
pagerank               pagerank 2.358769395
bigcom36               bigcom36 2.066695697
constraint           constraint 2.066649088
bigcom153             bigcom153 1.880191916
pdi                         pdi 1.777809087
spin_vertex         spin_vertex 1.589901038
bigcom24               bigcom24 1.568227102
bigcom223             bigcom223 1.562637824
adhesion               adhesion 1.466450267
ratio1                   ratio1 1.459417885
bigcom4                 bigcom4 1.440561040
cohesion               cohesion 1.439860955
graph1                   graph1 1.430890013
graph14                 graph14 1.402232304
V1                           V1 1.328550231
orbit44                 orbit44 1.256729024
bigcom184             bigcom184 1.242991742
inner                     inner 1.188782561
orbit18                 orbit18 1.173230718
graph23                 graph23 1.137100743
graph10                 graph10 1.085641727
hubscore               hubscore 1.040907956
bigcom101             bigcom101 1.012206032
ratio2                   ratio2 0.993849027
trans                     trans 0.894070735
graph20                 graph20 0.892442743
graph24                 graph24 0.858876864
graph16                 graph16 0.850740026
orbit17                 orbit17 0.849216831
graph11                 graph11 0.824373169
orbit16                 orbit16 0.810894367
bigcom408             bigcom408 0.803095781
orbit56                 orbit56 0.802450990
orbit28                 orbit28 0.788233736
knn                         knn 0.776366678
orbit36                 orbit36 0.765152299
ioratio                 ioratio 0.753098822
graph5                   graph5 0.750976737
graph3                   graph3 0.720414524
graph7                   graph7 0.713039130
graph6                   graph6 0.696947248
orbit21                 orbit21 0.696399348
orbit25                 orbit25 0.691581205
graph2                   graph2 0.667106073
third                     third 0.658615555
graph12                 graph12 0.640031549
ratio4                   ratio4 0.619479697
graph21                 graph21 0.609772744
graph19                 graph19 0.599386391
orbit46                 orbit46 0.597049341
ratio3                   ratio3 0.587701291
orbit49                 orbit49 0.572660838
orbit2                   orbit2 0.558031287
orbit30                 orbit30 0.543181700
orbit24                 orbit24 0.526919144
orbit63                 orbit63 0.496326941
orbit31                 orbit31 0.490715177
membership_s21   membership_s21 0.472551329
orbit62                 orbit62 0.466821163
orbit7                   orbit7 0.461788170
bigcom116             bigcom116 0.450213289
orbit37                 orbit37 0.444799948
orbit52                 orbit52 0.422522742
orbit55                 orbit55 0.412166739
graph18                 graph18 0.409227857
orbit39                 orbit39 0.403646083
upto_sixth           upto_sixth 0.397573275
orbit20                 orbit20 0.393366664
orbit5                   orbit5 0.390125721
orbit26                 orbit26 0.379999406
bigcom28               bigcom28 0.378943026
AP                           AP 0.372894086
orbit64                 orbit64 0.371161177
graph0                   graph0 0.365069004
graph15                 graph15 0.362410975
orbit38                 orbit38 0.360821479
orbit47                 orbit47 0.353343424
membership_s1     membership_s1 0.341297432
orbit51                 orbit51 0.339869449
fourth                   fourth 0.337333512
graph26                 graph26 0.331902128
orbit45                 orbit45 0.330384753
graph25                 graph25 0.327104862
selfinter             selfinter 0.321040430
membership_s4     membership_s4 0.313694122
orbit11                 orbit11 0.312219026
graph27                 graph27 0.311132586
orbit50                 orbit50 0.309609686
graph4                   graph4 0.302658897
membership_s24   membership_s24 0.298158172
graph29                 graph29 0.266117426
graph22                 graph22 0.221681895
orbit70                 orbit70 0.218671384
upto_second         upto_second 0.213446119
bigcom22               bigcom22 0.192450659
sixth                     sixth 0.190406021
orbit66                 orbit66 0.183554223
graph17                 graph17 0.180297810
upto_fourth         upto_fourth 0.175513481
membership_s7     membership_s7 0.173849374
graph13                 graph13 0.166083643
orbit10                 orbit10 0.161634416
orbit23                 orbit23 0.159235391
orbit35                 orbit35 0.154634869
orbit42                 orbit42 0.154039191
orbit9                   orbit9 0.144235500
orbit33                 orbit33 0.139727114
bigcom40               bigcom40 0.138610742
orbit32                 orbit32 0.137059555
graph28                 graph28 0.136161027
graph9                   graph9 0.131982483
orbit41                 orbit41 0.131507594
fifth                     fifth 0.120440966
orbit54                 orbit54 0.118561346
second                   second 0.116848988
orbit57                 orbit57 0.100509659
bigcom8                 bigcom8 0.098417036
graph8                   graph8 0.097905068
membership_s32   membership_s32 0.087003359
orbit48                 orbit48 0.084461114
orbit40                 orbit40 0.082923750
orbit29                 orbit29 0.078769306
ratio6                   ratio6 0.075080321
orbit58                 orbit58 0.074618498
membership_s31   membership_s31 0.071121980
orbit19                 orbit19 0.063669238
evcent                   evcent 0.063238214
membership_s5     membership_s5 0.062181616
orbit12                 orbit12 0.060193178
orbit71                 orbit71 0.058494801
orbit60                 orbit60 0.057694413
orbit68                 orbit68 0.056245105
orbit53                 orbit53 0.050260393
orbit69                 orbit69 0.043615899
orbit13                 orbit13 0.039023944
upto_third           upto_third 0.034702188
coreness               coreness 0.029948694
orbit67                 orbit67 0.021602186
upto_fifth           upto_fifth 0.014623049
orbit65                 orbit65 0.014572778
membership_s30   membership_s30 0.010325025
orbit1                   orbit1 0.007875401
orbit0                   orbit0 0.000000000
orbit3                   orbit3 0.000000000
orbit4                   orbit4 0.000000000
orbit6                   orbit6 0.000000000
orbit8                   orbit8 0.000000000
orbit14                 orbit14 0.000000000
orbit15                 orbit15 0.000000000
orbit22                 orbit22 0.000000000
orbit34                 orbit34 0.000000000
orbit43                 orbit43 0.000000000
orbit59                 orbit59 0.000000000
orbit61                 orbit61 0.000000000
orbit72                 orbit72 0.000000000
ecc                         ecc 0.000000000
eccrad                   eccrad 0.000000000
close                     close 0.000000000
first                     first 0.000000000
bigcom1                 bigcom1 0.000000000
bigcom2                 bigcom2 0.000000000
bigcom3                 bigcom3 0.000000000
bigcom6                 bigcom6 0.000000000
bigcom9                 bigcom9 0.000000000
bigcom11               bigcom11 0.000000000
bigcom13               bigcom13 0.000000000
bigcom15               bigcom15 0.000000000
bigcom16               bigcom16 0.000000000
bigcom21               bigcom21 0.000000000
bigcom26               bigcom26 0.000000000
bigcom30               bigcom30 0.000000000
bigcom31               bigcom31 0.000000000
bigcom32               bigcom32 0.000000000
bigcom33               bigcom33 0.000000000
bigcom34               bigcom34 0.000000000
bigcom37               bigcom37 0.000000000
bigcom38               bigcom38 0.000000000
bigcom39               bigcom39 0.000000000
bigcom43               bigcom43 0.000000000
bigcom44               bigcom44 0.000000000
bigcom46               bigcom46 0.000000000
bigcom47               bigcom47 0.000000000
bigcom49               bigcom49 0.000000000
bigcom50               bigcom50 0.000000000
bigcom51               bigcom51 0.000000000
bigcom52               bigcom52 0.000000000
bigcom54               bigcom54 0.000000000
bigcom56               bigcom56 0.000000000
bigcom62               bigcom62 0.000000000
bigcom66               bigcom66 0.000000000
bigcom68               bigcom68 0.000000000
bigcom69               bigcom69 0.000000000
bigcom71               bigcom71 0.000000000
bigcom72               bigcom72 0.000000000
bigcom73               bigcom73 0.000000000
bigcom74               bigcom74 0.000000000
bigcom75               bigcom75 0.000000000
bigcom76               bigcom76 0.000000000
bigcom77               bigcom77 0.000000000
bigcom79               bigcom79 0.000000000
bigcom80               bigcom80 0.000000000
bigcom82               bigcom82 0.000000000
bigcom83               bigcom83 0.000000000
bigcom84               bigcom84 0.000000000
bigcom85               bigcom85 0.000000000
bigcom87               bigcom87 0.000000000
bigcom89               bigcom89 0.000000000
bigcom91               bigcom91 0.000000000
bigcom92               bigcom92 0.000000000
bigcom93               bigcom93 0.000000000
bigcom96               bigcom96 0.000000000
bigcom97               bigcom97 0.000000000
bigcom98               bigcom98 0.000000000
bigcom99               bigcom99 0.000000000
bigcom104             bigcom104 0.000000000
bigcom106             bigcom106 0.000000000
bigcom109             bigcom109 0.000000000
bigcom113             bigcom113 0.000000000
bigcom120             bigcom120 0.000000000
bigcom123             bigcom123 0.000000000
bigcom126             bigcom126 0.000000000
bigcom127             bigcom127 0.000000000
bigcom137             bigcom137 0.000000000
bigcom139             bigcom139 0.000000000
bigcom140             bigcom140 0.000000000
bigcom143             bigcom143 0.000000000
bigcom145             bigcom145 0.000000000
bigcom146             bigcom146 0.000000000
bigcom147             bigcom147 0.000000000
bigcom149             bigcom149 0.000000000
bigcom154             bigcom154 0.000000000
bigcom156             bigcom156 0.000000000
bigcom157             bigcom157 0.000000000
bigcom158             bigcom158 0.000000000
bigcom160             bigcom160 0.000000000
bigcom161             bigcom161 0.000000000
bigcom162             bigcom162 0.000000000
bigcom164             bigcom164 0.000000000
bigcom166             bigcom166 0.000000000
bigcom167             bigcom167 0.000000000
bigcom171             bigcom171 0.000000000
bigcom173             bigcom173 0.000000000
bigcom175             bigcom175 0.000000000
bigcom176             bigcom176 0.000000000
bigcom177             bigcom177 0.000000000
bigcom178             bigcom178 0.000000000
bigcom180             bigcom180 0.000000000
bigcom181             bigcom181 0.000000000
bigcom186             bigcom186 0.000000000
bigcom187             bigcom187 0.000000000
bigcom189             bigcom189 0.000000000
bigcom194             bigcom194 0.000000000
bigcom195             bigcom195 0.000000000
bigcom196             bigcom196 0.000000000
bigcom204             bigcom204 0.000000000
bigcom205             bigcom205 0.000000000
bigcom212             bigcom212 0.000000000
bigcom214             bigcom214 0.000000000
bigcom222             bigcom222 0.000000000
bigcom226             bigcom226 0.000000000
bigcom227             bigcom227 0.000000000
bigcom229             bigcom229 0.000000000
bigcom233             bigcom233 0.000000000
bigcom236             bigcom236 0.000000000
bigcom237             bigcom237 0.000000000
bigcom246             bigcom246 0.000000000
bigcom248             bigcom248 0.000000000
bigcom249             bigcom249 0.000000000
bigcom250             bigcom250 0.000000000
bigcom254             bigcom254 0.000000000
bigcom266             bigcom266 0.000000000
bigcom269             bigcom269 0.000000000
bigcom272             bigcom272 0.000000000
bigcom274             bigcom274 0.000000000
bigcom281             bigcom281 0.000000000
bigcom291             bigcom291 0.000000000
bigcom292             bigcom292 0.000000000
bigcom295             bigcom295 0.000000000
bigcom299             bigcom299 0.000000000
bigcom301             bigcom301 0.000000000
bigcom306             bigcom306 0.000000000
bigcom309             bigcom309 0.000000000
bigcom314             bigcom314 0.000000000
bigcom321             bigcom321 0.000000000
bigcom341             bigcom341 0.000000000
bigcom350             bigcom350 0.000000000
bigcom353             bigcom353 0.000000000
bigcom359             bigcom359 0.000000000
bigcom363             bigcom363 0.000000000
bigcom365             bigcom365 0.000000000
bigcom385             bigcom385 0.000000000
bigcom386             bigcom386 0.000000000
bigcom412             bigcom412 0.000000000
bigcom480             bigcom480 0.000000000
membership_s3     membership_s3 0.000000000
membership_s6     membership_s6 0.000000000
membership_s8     membership_s8 0.000000000
membership_s9     membership_s9 0.000000000
membership_s11   membership_s11 0.000000000
membership_s12   membership_s12 0.000000000
membership_s14   membership_s14 0.000000000
membership_s15   membership_s15 0.000000000
membership_s16   membership_s16 0.000000000
membership_s17   membership_s17 0.000000000
membership_s18   membership_s18 0.000000000
membership_s20   membership_s20 0.000000000
membership_s22   membership_s22 0.000000000
membership_s25   membership_s25 0.000000000
membership_s26   membership_s26 0.000000000
membership_s27   membership_s27 0.000000000
membership_s28   membership_s28 0.000000000
membership_s33   membership_s33 0.000000000
membership_s36   membership_s36 0.000000000
membership_s37   membership_s37 0.000000000
[1] "Dataset: med_targets Model RF, run: 8 of 10 2015-06-17 23:20:14"
     |      Out-of-bag   |
Tree |      MSE  %Var(y) |
   1 |  0.01629   238.38 |
   2 |  0.01227   179.52 |
   3 |  0.01139   166.68 |
   4 |  0.01072   156.86 |
   5 |  0.00991   145.03 |
   6 |  0.01002   146.66 |
   7 | 0.009526   139.42 |
   8 | 0.009297   136.07 |
   9 | 0.008996   131.66 |
  10 | 0.008796   128.72 |
  11 | 0.008554   125.19 |
  12 |  0.00841   123.08 |
  13 | 0.008255   120.81 |
  14 |  0.00823   120.44 |
  15 | 0.008173   119.62 |
  16 | 0.008106   118.64 |
  17 | 0.008061   117.97 |
  18 | 0.008024   117.43 |
  19 |  0.00801   117.22 |
  20 | 0.007979   116.77 |
  21 | 0.007984   116.85 |
  22 | 0.008011   117.24 |
  23 | 0.007988   116.90 |
  24 | 0.008007   117.19 |
  25 | 0.007969   116.62 |
  26 | 0.007941   116.22 |
  27 | 0.007915   115.84 |
  28 | 0.007862   115.07 |
  29 | 0.007884   115.38 |
  30 |  0.00788   115.32 |
  31 |  0.00787   115.18 |
  32 | 0.007864   115.09 |
  33 | 0.007865   115.11 |
  34 | 0.007827   114.55 |
  35 | 0.007839   114.73 |
  36 | 0.007881   115.34 |
  37 | 0.007857   114.99 |
  38 | 0.007851   114.90 |
  39 | 0.007878   115.29 |
  40 |   0.0079   115.62 |
  41 | 0.007895   115.55 |
  42 | 0.007866   115.12 |
  43 | 0.007865   115.11 |
  44 | 0.007863   115.08 |
  45 | 0.007805   114.22 |
  46 | 0.007817   114.40 |
  47 | 0.007819   114.44 |
  48 | 0.007819   114.43 |
  49 | 0.007809   114.28 |
  50 | 0.007809   114.29 |
  51 | 0.007813   114.35 |
  52 | 0.007814   114.36 |
  53 | 0.007793   114.05 |
  54 | 0.007786   113.95 |
  55 | 0.007809   114.29 |
  56 |   0.0078   114.15 |
  57 |  0.00778   113.86 |
  58 | 0.007789   113.99 |
  59 | 0.007811   114.32 |
  60 | 0.007804   114.21 |
  61 | 0.007806   114.24 |
  62 | 0.007802   114.18 |
  63 |   0.0078   114.16 |
  64 |  0.00781   114.30 |
  65 | 0.007812   114.33 |
  66 | 0.007818   114.41 |
  67 | 0.007803   114.20 |
  68 | 0.007795   114.08 |
  69 |  0.00779   114.01 |
  70 |  0.00779   114.01 |
  71 |  0.00779   114.01 |
  72 | 0.007779   113.85 |
  73 | 0.007786   113.95 |
  74 | 0.007781   113.87 |
  75 | 0.007767   113.67 |
  76 | 0.007757   113.53 |
  77 | 0.007741   113.29 |
  78 | 0.007743   113.33 |
  79 | 0.007753   113.47 |
  80 | 0.007758   113.54 |
  81 | 0.007754   113.48 |
  82 | 0.007753   113.47 |
  83 | 0.007751   113.43 |
  84 | 0.007746   113.36 |
  85 |  0.00774   113.28 |
  86 | 0.007735   113.21 |
  87 | 0.007754   113.48 |
  88 | 0.007759   113.55 |
  89 | 0.007772   113.74 |
  90 | 0.007762   113.60 |
  91 |  0.00776   113.56 |
  92 | 0.007759   113.55 |
  93 | 0.007758   113.53 |
  94 | 0.007762   113.59 |
  95 | 0.007753   113.47 |
  96 | 0.007749   113.40 |
  97 | 0.007757   113.53 |
  98 | 0.007751   113.44 |
  99 | 0.007741   113.29 |
 100 | 0.007744   113.34 |
[1] "Random Forest variable coefficients"
                      %IncMSE IncNodePurity
graph5           2.418756e-03  2.101669e-01
graph6           2.874307e-03  8.794459e-02
graph7           4.422306e-04  9.154896e-02
graph8           1.051371e-04  5.133015e-02
graph9           1.192250e-04  5.831662e-02
graph10          1.076036e-03  2.259130e-01
graph11          5.575377e-04  1.580574e-01
graph12          3.168909e-04  4.949753e-02
graph13          2.594788e-03  1.437567e-01
graph14          5.478285e-04  1.858489e-01
graph15          2.439464e-03  1.740298e-01
graph16          5.268849e-04  5.873241e-02
graph17          2.353465e-04  1.196244e-01
graph18          1.260377e-03  2.186489e-01
graph19          2.193960e-03  1.808854e-01
graph20          3.327033e-03  2.783428e-01
graph21          2.143638e-03  9.651454e-02
graph22          1.063963e-04  1.205617e-01
graph23          1.078829e-03  1.695337e-01
graph24          7.445896e-04  8.811592e-02
graph25          2.731931e-03  1.844985e-01
graph26          6.099919e-04  1.256924e-01
graph27          2.307471e-03  8.391517e-02
graph28          1.249965e-05  6.742224e-02
graph29          1.127879e-04  2.562735e-01
orbit0           5.869579e-05  1.041645e-01
orbit1           1.515349e-03  1.010368e-01
orbit2           1.964588e-03  1.034460e-01
orbit3           3.825671e-04  3.903282e-02
orbit4           1.103925e-04  1.393730e-01
orbit5           1.034892e-03  1.463035e-01
orbit6           7.483662e-04  9.480533e-02
orbit7           1.633688e-03  1.726223e-01
orbit8           1.698838e-03  1.624586e-01
orbit9           2.111953e-03  1.181759e-01
orbit10          3.017426e-04  9.780617e-02
orbit11          1.358224e-03  2.160516e-01
orbit12          3.951029e-04  1.126924e-01
orbit13          1.338102e-03  3.969047e-02
orbit14          1.044734e-04  1.763031e-02
orbit15          2.300883e-03  1.677542e-01
orbit16          1.339784e-03  1.039146e-01
orbit17          2.343098e-03  9.630738e-02
orbit18          1.173671e-03  4.763981e-01
orbit19          7.673035e-04  7.840387e-02
orbit20          1.605643e-03  2.994676e-01
orbit21          2.020880e-03  1.363239e-01
orbit22          7.468363e-04  1.614492e-01
orbit23          2.217767e-03  1.479287e-01
orbit24          1.845750e-04  1.146657e-01
orbit25          1.619068e-03  1.939400e-01
orbit26          2.786771e-03  1.912933e-01
orbit27          8.177645e-03  2.495295e-01
orbit28          2.322759e-03  1.034412e-01
orbit29          1.455677e-03  1.252673e-01
orbit30          1.062918e-03  2.456931e-01
orbit31          9.193517e-04  9.144157e-02
orbit32          6.172734e-04  1.473883e-01
orbit33          1.377218e-03  1.689155e-01
orbit34          1.877747e-03  7.880990e-02
orbit35          1.526511e-03  1.424394e-01
orbit36          8.604884e-04  3.758240e-01
orbit37          1.853192e-03  2.250271e-01
orbit38          2.040496e-03  6.919238e-02
orbit39          1.236124e-03  1.113760e-01
orbit40          3.246316e-03  1.044148e-01
orbit41          5.892281e-04  1.296626e-01
orbit42          7.424669e-04  1.000643e-01
orbit43          6.465444e-04  8.429822e-02
orbit44          2.944334e-03  3.263609e-01
orbit45          2.566617e-03  2.270993e-01
orbit46          3.313697e-03  1.696212e-01
orbit47          5.416317e-03  2.149172e-01
orbit48          3.654265e-03  9.572733e-02
orbit49          3.781221e-03  5.301525e-01
orbit50          7.596918e-04  7.361855e-02
orbit51          1.607231e-03  1.360267e-01
orbit52          9.169425e-04  1.211531e-01
orbit53          2.005547e-03  2.119827e-01
orbit54          9.338379e-04  1.771799e-01
orbit55          2.799975e-04  5.974343e-02
orbit56          2.918202e-03  3.457816e-01
orbit57          5.533491e-05  5.936032e-02
orbit58          2.192231e-04  6.349803e-02
orbit59          8.656371e-04  4.436235e-02
orbit60          1.541771e-03  3.602531e-02
orbit61          3.358340e-04  8.226337e-02
orbit62          1.462080e-03  2.282571e-01
orbit63          3.313523e-04  1.298628e-01
orbit64          9.676659e-04  1.050089e-01
orbit65          4.395698e-04  9.443647e-02
orbit66          3.825763e-04  1.287847e-01
orbit67          5.944315e-04  9.285047e-02
orbit68          6.246184e-04  7.541218e-02
orbit69          2.267254e-04  3.606451e-02
orbit70          8.915973e-05  1.261094e-01
orbit71          3.970283e-04  1.195019e-01
orbit72          4.059729e-04  1.690445e-01
AP               9.655144e-05  1.206467e-01
bet              8.799589e-04  7.233605e-01
ecc             -6.055100e-06  2.670996e-02
eccrad           0.000000e+00  1.321642e-18
close            1.811476e-03  6.928110e-02
constraint       1.688929e-03  2.883774e-01
coreness         9.690482e-05  5.685443e-02
knn              1.654016e-03  1.738499e-01
hubscore         1.106949e-04  6.816597e-02
pagerank         8.661484e-04  4.695646e-01
trans            1.154495e-03  2.244430e-01
evcent           1.239328e-03  7.718160e-02
first            0.000000e+00  2.100000e-02
upto_second      4.201237e-04  1.016200e-01
upto_third       4.299526e-04  1.795163e-01
upto_fourth      8.643270e-04  1.330095e-01
upto_fifth       6.933522e-08  8.231313e-02
upto_sixth       2.468376e-04  1.013586e-01
second           9.712516e-04  6.057191e-02
third            5.717581e-03  2.800086e-01
fourth           2.057391e-04  1.279378e-01
fifth            8.845081e-04  1.394322e-01
sixth            4.126333e-05  8.415622e-02
ratio1           1.002573e-03  1.488607e-01
ratio2           1.406550e-03  1.209169e-01
ratio3           2.216452e-03  1.435578e-01
ratio4           1.425153e-03  5.017886e-01
ratio5           9.828089e-04  6.806153e-01
ratio6           6.202459e-04  9.750811e-02
selfinter        2.919054e-05  5.565236e-02
walktrap_vertex  3.378102e-04  3.087494e-01
bigcom1         -6.482562e-07  2.866374e-03
bigcom2          0.000000e+00  0.000000e+00
bigcom3          4.331812e-06  5.322923e-04
bigcom4          5.217935e-05  7.950990e-02
bigcom6          0.000000e+00  0.000000e+00
bigcom8         -1.056751e-05  5.747472e-02
bigcom9          0.000000e+00  0.000000e+00
bigcom11         0.000000e+00  0.000000e+00
bigcom13         0.000000e+00  0.000000e+00
bigcom15         0.000000e+00  0.000000e+00
bigcom16         0.000000e+00  0.000000e+00
bigcom21         0.000000e+00  0.000000e+00
bigcom22         1.495749e-05  4.881562e-02
bigcom24        -2.431661e-05  4.064854e-01
bigcom26         0.000000e+00  0.000000e+00
bigcom28         1.190486e-04  8.626403e-02
bigcom30         0.000000e+00  0.000000e+00
bigcom31         0.000000e+00  0.000000e+00
bigcom32         0.000000e+00  0.000000e+00
bigcom33         0.000000e+00  0.000000e+00
bigcom34         0.000000e+00  0.000000e+00
bigcom36         8.667402e-06  4.113588e-01
bigcom37         0.000000e+00  0.000000e+00
bigcom38         0.000000e+00  0.000000e+00
bigcom39         0.000000e+00  0.000000e+00
bigcom40         1.955173e-04  4.423531e-02
bigcom43         0.000000e+00  0.000000e+00
bigcom44         0.000000e+00  0.000000e+00
bigcom46         0.000000e+00  0.000000e+00
bigcom47         0.000000e+00  0.000000e+00
bigcom49         0.000000e+00  0.000000e+00
bigcom50         0.000000e+00  0.000000e+00
bigcom51         0.000000e+00  0.000000e+00
bigcom52         0.000000e+00  0.000000e+00
bigcom54         0.000000e+00  0.000000e+00
bigcom56         0.000000e+00  0.000000e+00
bigcom62         0.000000e+00  0.000000e+00
bigcom66         0.000000e+00  0.000000e+00
bigcom68         0.000000e+00  0.000000e+00
bigcom69         0.000000e+00  0.000000e+00
bigcom71         0.000000e+00  0.000000e+00
bigcom72         0.000000e+00  0.000000e+00
bigcom73         0.000000e+00  0.000000e+00
bigcom74         0.000000e+00  0.000000e+00
bigcom75         0.000000e+00  0.000000e+00
bigcom76         0.000000e+00  0.000000e+00
bigcom77         0.000000e+00  0.000000e+00
bigcom79         0.000000e+00  0.000000e+00
bigcom80         0.000000e+00  0.000000e+00
bigcom82         0.000000e+00  0.000000e+00
bigcom83         0.000000e+00  0.000000e+00
bigcom84         0.000000e+00  0.000000e+00
bigcom85         0.000000e+00  0.000000e+00
bigcom87         0.000000e+00  0.000000e+00
bigcom89         0.000000e+00  0.000000e+00
bigcom91         0.000000e+00  0.000000e+00
bigcom92         0.000000e+00  0.000000e+00
bigcom93         0.000000e+00  0.000000e+00
bigcom96         0.000000e+00  0.000000e+00
bigcom97         0.000000e+00  0.000000e+00
bigcom98         0.000000e+00  0.000000e+00
bigcom99         0.000000e+00  0.000000e+00
bigcom101        1.368877e-04  1.248650e-01
bigcom104        0.000000e+00  0.000000e+00
bigcom106        0.000000e+00  0.000000e+00
bigcom109        0.000000e+00  0.000000e+00
bigcom113        0.000000e+00  0.000000e+00
bigcom116        3.346468e-04  1.036128e-01
bigcom120        0.000000e+00  0.000000e+00
bigcom123        0.000000e+00  0.000000e+00
bigcom126        0.000000e+00  0.000000e+00
bigcom127        0.000000e+00  0.000000e+00
bigcom137        0.000000e+00  0.000000e+00
bigcom139        0.000000e+00  0.000000e+00
bigcom140        0.000000e+00  0.000000e+00
bigcom143        0.000000e+00  0.000000e+00
bigcom145        0.000000e+00  0.000000e+00
bigcom146        0.000000e+00  0.000000e+00
bigcom147        0.000000e+00  0.000000e+00
bigcom149        0.000000e+00  0.000000e+00
bigcom153       -1.519469e-05  1.515544e-01
bigcom154        0.000000e+00  0.000000e+00
bigcom156        0.000000e+00  0.000000e+00
bigcom157        0.000000e+00  0.000000e+00
bigcom158        0.000000e+00  0.000000e+00
bigcom160        0.000000e+00  0.000000e+00
bigcom161        0.000000e+00  0.000000e+00
bigcom162        0.000000e+00  0.000000e+00
bigcom164        0.000000e+00  0.000000e+00
bigcom166        0.000000e+00  0.000000e+00
bigcom167        0.000000e+00  0.000000e+00
bigcom171        0.000000e+00  0.000000e+00
bigcom173        0.000000e+00  0.000000e+00
bigcom175        0.000000e+00  0.000000e+00
bigcom176        0.000000e+00  0.000000e+00
bigcom177        0.000000e+00  0.000000e+00
bigcom178        0.000000e+00  0.000000e+00
bigcom180        0.000000e+00  0.000000e+00
bigcom181        0.000000e+00  0.000000e+00
bigcom184        4.297834e-06  5.600015e-01
bigcom186        0.000000e+00  0.000000e+00
bigcom187        0.000000e+00  0.000000e+00
bigcom189        0.000000e+00  0.000000e+00
bigcom194        0.000000e+00  0.000000e+00
bigcom195        0.000000e+00  0.000000e+00
bigcom196        0.000000e+00  0.000000e+00
bigcom204        0.000000e+00  0.000000e+00
bigcom205        0.000000e+00  0.000000e+00
bigcom212        0.000000e+00  0.000000e+00
bigcom214        0.000000e+00  0.000000e+00
bigcom222        0.000000e+00  0.000000e+00
bigcom223        7.108960e-06  1.872469e-01
bigcom226        0.000000e+00  0.000000e+00
bigcom227        0.000000e+00  0.000000e+00
bigcom229        0.000000e+00  0.000000e+00
bigcom233        0.000000e+00  0.000000e+00
bigcom236        0.000000e+00  0.000000e+00
bigcom237        0.000000e+00  0.000000e+00
bigcom246        0.000000e+00  0.000000e+00
bigcom248        0.000000e+00  0.000000e+00
bigcom249        0.000000e+00  0.000000e+00
bigcom250        0.000000e+00  0.000000e+00
bigcom254        0.000000e+00  0.000000e+00
bigcom266        0.000000e+00  0.000000e+00
bigcom269        0.000000e+00  0.000000e+00
bigcom272        0.000000e+00  0.000000e+00
bigcom274        0.000000e+00  0.000000e+00
bigcom281        0.000000e+00  0.000000e+00
bigcom291        0.000000e+00  0.000000e+00
bigcom292        0.000000e+00  0.000000e+00
bigcom295        0.000000e+00  0.000000e+00
bigcom299        0.000000e+00  0.000000e+00
bigcom301        0.000000e+00  0.000000e+00
bigcom306        0.000000e+00  0.000000e+00
bigcom309        0.000000e+00  0.000000e+00
bigcom314        0.000000e+00  0.000000e+00
bigcom321        0.000000e+00  0.000000e+00
bigcom341        0.000000e+00  0.000000e+00
bigcom350        0.000000e+00  0.000000e+00
bigcom353        0.000000e+00  0.000000e+00
bigcom359        0.000000e+00  0.000000e+00
bigcom363        0.000000e+00  0.000000e+00
bigcom365        0.000000e+00  0.000000e+00
bigcom385        0.000000e+00  0.000000e+00
bigcom386        0.000000e+00  0.000000e+00
bigcom408       -1.406883e-06  5.753930e-01
bigcom412        0.000000e+00  0.000000e+00
bigcom480        0.000000e+00  0.000000e+00
spin_vertex      4.784291e-04  2.112196e-01
membership_s1    2.805394e-04  9.897244e-02
membership_s3    0.000000e+00  0.000000e+00
membership_s4    3.417343e-04  1.676424e-01
membership_s5    1.101532e-05  2.431701e-02
membership_s6    0.000000e+00  0.000000e+00
membership_s7   -3.085205e-05  9.324755e-02
membership_s8    0.000000e+00  0.000000e+00
membership_s9    0.000000e+00  0.000000e+00
membership_s11   0.000000e+00  0.000000e+00
membership_s12   0.000000e+00  0.000000e+00
membership_s14   0.000000e+00  0.000000e+00
membership_s15  -5.760369e-06  1.690476e-02
membership_s16   0.000000e+00  0.000000e+00
membership_s17   0.000000e+00  0.000000e+00
membership_s18   0.000000e+00  0.000000e+00
membership_s20   0.000000e+00  0.000000e+00
membership_s21   1.278608e-04  1.161095e-01
membership_s22   0.000000e+00  0.000000e+00
membership_s24   1.422860e-04  4.628341e-02
membership_s25   0.000000e+00  0.000000e+00
membership_s26   0.000000e+00  0.000000e+00
membership_s27  -1.125145e-05  4.498802e-03
membership_s28   0.000000e+00  0.000000e+00
membership_s30   1.369113e-04  3.211051e-02
membership_s31   5.847953e-06  1.112468e-02
membership_s32   2.615097e-05  1.000095e-02
membership_s33   0.000000e+00  0.000000e+00
membership_s36  -5.837712e-06  1.789474e-02
membership_s37   0.000000e+00  0.000000e+00
V1               2.215022e-03  4.595235e-01
V2               3.276552e-04  8.605828e-01
pdi              3.810358e-04  2.875575e-01
adhesion         2.491911e-03  4.212750e-01
cohesion         8.809076e-04  2.957958e-01
inner            2.333586e-04  2.771432e-01
outer            1.153716e-03  8.858726e-01
ioratio          1.902842e-03  5.227250e-01
comsize          3.134713e-04  3.938077e-01
[1] "Dataset: med_targets Model GLM, run: 8 of 10 2015-06-17 23:21:15"
[1] "glmnet variable coefficients"
                         [,1]          [,2]
(Intercept)     -4.972198e+00 -1.267570e+02
graph0          -1.869306e-40 -3.616260e-03
graph1          -1.771130e-42 -5.195289e-06
graph2          -8.763090e-41 -1.588741e-03
graph3          -2.580334e-44  1.678291e-07
graph4          -2.609560e-45 -2.552169e-08
graph5          -2.516998e-42 -1.066350e-05
graph6          -2.224207e-43  2.076431e-06
graph7          -3.946192e-42  5.951860e-06
graph8          -4.632660e-41 -5.667378e-05
graph9          -4.062826e-46  4.850360e-09
graph10         -6.689707e-47 -3.748032e-10
graph11         -3.912817e-48 -4.545032e-11
graph12         -1.701969e-45 -1.875390e-08
graph13         -5.363561e-45  4.701967e-08
graph14         -3.173174e-46  2.731784e-09
graph15         -1.185238e-43  2.351689e-06
graph16         -6.488702e-45 -6.379043e-08
graph17         -1.068115e-44 -9.605617e-08
graph18         -1.625850e-43 -8.246428e-07
graph19         -3.320778e-44 -2.696743e-07
graph20         -7.532761e-44  1.577140e-06
graph21         -1.409065e-43 -4.043159e-07
graph22         -5.781336e-44  7.937792e-06
graph23         -1.907011e-43 -1.191514e-06
graph24         -3.309020e-43 -7.581432e-06
graph25         -1.195005e-42 -1.537698e-05
graph26         -1.098018e-42 -2.356718e-05
graph27         -5.919464e-42 -3.587417e-05
graph28         -5.233768e-42 -3.895529e-05
graph29         -3.551793e-41 -6.511203e-04
orbit0          -1.869306e-40 -3.607151e-03
orbit1          -1.834624e-42 -4.775254e-06
orbit2          -1.037326e-41 -9.269243e-05
orbit3          -8.763090e-41 -1.584544e-03
orbit4          -3.183718e-44  3.670776e-07
orbit5          -8.424521e-44  2.138810e-08
orbit6          -2.608865e-45 -2.549436e-08
orbit7          -1.127949e-42 -9.162045e-06
orbit8          -2.516998e-42 -1.064792e-05
orbit9          -5.633840e-43  3.462024e-06
orbit10         -3.110267e-43  3.691704e-06
orbit11         -5.871125e-42 -6.015671e-05
orbit12         -4.001129e-42  2.806296e-05
orbit13         -2.506051e-41 -3.461106e-04
orbit14         -4.632660e-41 -5.455756e-05
orbit15         -6.204775e-46  1.356407e-08
orbit16         -1.442089e-45  1.678746e-08
orbit17         -1.717316e-45 -6.648862e-10
orbit18          4.256472e-47  1.967959e-09
orbit19         -9.677064e-47 -5.436909e-10
orbit20         -1.958332e-46 -1.713860e-09
orbit21         -6.736230e-45 -1.534451e-08
orbit22         -3.912807e-48 -4.545498e-11
orbit23         -2.040733e-43 -4.871979e-06
orbit24         -2.049769e-45 -2.589910e-08
orbit25         -4.504656e-45 -6.849611e-08
orbit26         -1.479527e-44  7.898853e-07
orbit27         -1.032299e-44  4.577102e-07
orbit28         -3.236280e-44  1.675770e-07
orbit29         -9.977916e-45  3.367534e-08
orbit30         -6.849018e-44  7.905301e-08
orbit31         -7.708306e-46 -4.071986e-09
orbit32         -3.450289e-46  1.239400e-08
orbit33         -7.115979e-43 -1.373594e-05
orbit34         -1.185238e-43  2.355537e-06
orbit35         -2.120502e-44  7.300230e-08
orbit36         -1.671392e-44  6.935863e-07
orbit37         -1.017310e-44 -1.869402e-07
orbit38         -1.642601e-43  5.449123e-07
orbit39         -2.830427e-44  6.373626e-07
orbit40         -1.522843e-44 -3.074641e-07
orbit41         -6.715467e-44  2.933442e-06
orbit42         -1.980949e-42  6.610573e-06
orbit43         -1.639204e-43 -8.999273e-07
orbit44         -2.741740e-42  8.331782e-04
orbit45         -6.200574e-44 -1.527272e-07
orbit46         -6.891605e-44 -3.147244e-07
orbit47         -2.989732e-43  9.017561e-06
orbit48         -1.478504e-43 -2.949147e-06
orbit49         -7.513126e-44  2.075122e-06
orbit50         -1.998498e-42 -9.488650e-05
orbit51         -2.363337e-43 -1.509593e-06
orbit52         -4.124861e-43 -5.196732e-07
orbit53         -7.691002e-43  2.178938e-06
orbit54         -5.383535e-44  8.073165e-06
orbit55         -1.340228e-41 -2.062450e-04
orbit56         -2.406731e-43  7.700593e-06
orbit57         -2.599323e-43 -4.197557e-06
orbit58         -3.883743e-42  2.195169e-04
orbit59         -4.194422e-43 -9.495003e-06
orbit60         -1.342697e-42 -3.227925e-05
orbit61         -1.519551e-41 -3.863256e-04
orbit62         -3.261093e-42 -1.259747e-04
orbit63         -3.044341e-42  1.242662e-05
orbit64         -2.257428e-42  3.419153e-05
orbit65         -2.723278e-42 -1.201030e-04
orbit66         -1.521844e-42  7.600582e-06
orbit67         -1.021801e-41 -1.676659e-04
orbit68         -6.155916e-42 -3.679461e-05
orbit69         -6.241853e-41 -4.638177e-04
orbit70         -6.459956e-42 -8.083459e-05
orbit71         -1.435216e-41  4.043280e-05
orbit72         -3.551793e-41 -6.512539e-04
AP               5.418403e-39  9.151351e-02
bet              1.040106e-45 -2.999459e-06
ecc              2.102112e-39  7.030548e-03
eccrad           1.261267e-38  4.207725e-02
close           -6.930931e-38 -2.330912e-02
constraint       3.609300e-38  1.012719e+00
coreness        -2.054299e-40  7.593999e-03
knn             -1.504663e-41  6.503509e-05
hubscore        -1.087162e-37 -1.483381e-02
pagerank        -1.024775e-37 -7.717803e+00
trans            8.124063e-39  3.322206e-01
evcent          -1.080046e-37  1.742060e-01
first           -1.869306e-40 -3.614113e-03
upto_second     -2.277166e-42 -1.232225e-05
upto_third      -5.398724e-43  4.850995e-07
upto_fourth     -1.034325e-42  1.862419e-05
upto_fifth      -1.639139e-41  5.128754e-04
upto_sixth      -9.971774e-41  8.547947e-03
second          -2.278385e-42 -1.217017e-05
third           -2.417646e-43  5.340974e-06
fourth           7.241421e-43  6.269820e-07
fifth            1.093996e-42 -1.835384e-05
sixth            1.849365e-41 -5.168900e-04
ratio1          -1.730415e-41 -8.658033e-05
ratio2           1.160203e-40  1.292718e-03
ratio3          -2.958480e-41 -9.650233e-03
ratio4           5.012286e-39 -3.304690e-01
ratio5           7.322973e-38  4.006284e+00
ratio6           1.588566e-40  2.775992e-03
selfinter        9.809438e-40 -3.743792e-02
walktrap_vertex  4.676285e-39  3.449897e-01
bigcom1         -4.364155e-39 -9.719639e-02
bigcom2         -6.957217e-39 -2.100630e-01
bigcom3         -1.732394e-39  2.956848e-02
bigcom4          1.731402e-39  1.049528e-01
bigcom6         -6.955720e-39 -2.406987e-01
bigcom8          1.688029e-40  1.728888e-01
bigcom9         -6.978245e-39 -2.167347e-01
bigcom11        -6.970721e-39 -2.350411e-01
bigcom13        -6.967716e-39 -2.541169e-01
bigcom15        -6.972224e-39 -1.931303e-01
bigcom16        -6.960214e-39 -2.556956e-01
bigcom21        -7.002433e-39 -2.811912e-01
bigcom22         3.324057e-39  1.435471e-01
bigcom24         2.457869e-37  2.203361e+00
bigcom26        -7.045168e-39 -2.269353e-01
bigcom28         2.892111e-39  2.728835e-01
bigcom30        -7.049778e-39 -2.101491e-01
bigcom31        -6.954224e-39 -2.042903e-01
bigcom32        -6.957217e-39 -2.539595e-01
bigcom33        -6.952728e-39 -1.427816e-01
bigcom34        -6.951233e-39 -2.919136e-01
bigcom36         1.952804e-37  2.176507e+00
bigcom37        -6.952728e-39 -1.941702e-01
bigcom38        -6.952728e-39 -3.436485e-01
bigcom39        -6.978245e-39 -2.781173e-01
bigcom40        -2.739573e-39 -2.223969e-02
bigcom43        -6.958715e-39 -1.679474e-01
bigcom44         4.749460e-39  3.014781e-01
bigcom46        -6.967716e-39 -2.701042e-01
bigcom47        -6.963212e-39 -2.014785e-01
bigcom49        -6.958715e-39 -2.516714e-01
bigcom50        -6.952728e-39 -2.068459e-01
bigcom51        -6.952728e-39 -1.983647e-01
bigcom52        -6.955720e-39 -2.641660e-01
bigcom54        -6.951233e-39 -2.277711e-01
bigcom56        -6.967716e-39 -1.423108e-01
bigcom62        -6.954224e-39 -3.734677e-01
bigcom66        -6.951233e-39 -4.869302e-01
bigcom68        -6.954224e-39 -1.647273e-01
bigcom69        -6.963212e-39 -1.567050e-01
bigcom71        -6.951233e-39 -1.557011e-01
bigcom72        -6.951233e-39 -2.251878e-01
bigcom73        -6.972224e-39 -2.199001e-01
bigcom74        -6.960214e-39 -2.419754e-01
bigcom75        -6.954224e-39 -2.340161e-01
bigcom76        -6.958715e-39 -1.796827e-01
bigcom77        -6.958715e-39 -2.172333e-01
bigcom79        -6.952728e-39 -1.690637e-01
bigcom80        -6.958715e-39 -1.666480e-01
bigcom82        -6.952728e-39 -2.163362e-01
bigcom83        -6.952728e-39 -6.736599e-02
bigcom84        -6.958715e-39 -2.500504e-01
bigcom85        -6.952728e-39 -2.480054e-01
bigcom87        -6.960214e-39 -2.498311e-01
bigcom89        -6.951233e-39 -1.970672e-01
bigcom91        -6.960214e-39 -2.464168e-01
bigcom92        -6.978245e-39 -1.908592e-01
bigcom93        -6.951233e-39 -9.769501e-02
bigcom96        -6.954224e-39 -2.724986e-01
bigcom97        -6.958715e-39 -2.006609e-01
bigcom98        -6.951233e-39 -2.572893e-01
bigcom99         0.000000e+00  0.000000e+00
bigcom101        7.094865e-38  8.134182e-01
bigcom104       -6.952728e-39 -2.836620e-01
bigcom106       -6.952728e-39 -1.142672e-01
bigcom109       -6.952728e-39 -2.127895e-01
bigcom113       -6.952728e-39 -2.321937e-01
bigcom116        2.478646e-38  7.328960e-01
bigcom120       -6.954224e-39 -9.961695e-02
bigcom123       -6.952728e-39 -2.110700e-01
bigcom126       -6.951233e-39 -9.555267e-02
bigcom127       -6.958715e-39 -2.028990e-01
bigcom137       -6.958715e-39 -1.962408e-01
bigcom139       -6.954224e-39 -3.048383e-01
bigcom140       -6.954224e-39 -2.220453e-01
bigcom143       -6.951233e-39 -1.351250e-01
bigcom145       -6.954224e-39 -1.754042e-01
bigcom146       -6.952728e-39 -9.870590e-02
bigcom147       -6.967716e-39 -2.250692e-01
bigcom149       -6.955720e-39 -2.324522e-01
bigcom153        1.195185e-37  1.594744e+00
bigcom154       -6.951233e-39 -1.889283e-01
bigcom156       -6.957217e-39 -2.245689e-01
bigcom157       -6.969218e-39 -1.571673e-01
bigcom158       -6.952728e-39 -4.232267e-01
bigcom160       -6.951233e-39 -2.202078e-01
bigcom161       -6.954224e-39 -1.832235e-01
bigcom162       -6.952728e-39 -2.293463e-01
bigcom164       -6.951233e-39 -2.580412e-01
bigcom166       -6.958715e-39 -3.092993e-01
bigcom167       -6.966214e-39 -2.722854e-01
bigcom171       -6.964713e-39 -2.246038e-01
bigcom173       -6.952728e-39 -1.484938e-01
bigcom175       -6.952728e-39 -1.826962e-01
bigcom176       -6.951233e-39 -2.710338e-01
bigcom177       -6.952728e-39 -4.457864e-01
bigcom178       -6.952728e-39 -1.420843e-01
bigcom180       -6.951233e-39 -1.279970e-01
bigcom181       -6.964713e-39 -2.777839e-01
bigcom184        3.299634e-37  2.915583e+00
bigcom186       -6.952728e-39 -2.039727e-01
bigcom187       -6.952728e-39 -2.303068e-01
bigcom189       -6.958715e-39 -4.018306e-01
bigcom194       -6.954224e-39 -2.975744e-01
bigcom195       -6.951233e-39 -2.142536e-01
bigcom196       -6.954224e-39 -1.889673e-01
bigcom204        0.000000e+00  0.000000e+00
bigcom205       -6.952728e-39 -1.577448e-01
bigcom212       -6.952728e-39 -3.410331e-01
bigcom214       -6.951233e-39 -7.081141e-02
bigcom222       -6.952728e-39 -1.706809e-01
bigcom223        1.616089e-37  1.960248e+00
bigcom226       -6.954224e-39 -2.765842e-01
bigcom227       -6.954224e-39 -1.640810e-01
bigcom229       -6.951233e-39 -1.369623e-01
bigcom233       -6.952728e-39 -2.294477e-01
bigcom236       -6.951233e-39 -7.199690e-02
bigcom237       -6.954224e-39 -2.161852e-01
bigcom246       -6.960214e-39 -1.960696e-01
bigcom248       -6.964713e-39 -2.361986e-01
bigcom249       -6.955720e-39 -2.463501e-01
bigcom250       -6.970721e-39 -2.320731e-01
bigcom254       -6.952728e-39 -1.844651e-01
bigcom266       -6.954224e-39 -1.977956e-01
bigcom269        0.000000e+00  0.000000e+00
bigcom272       -6.951233e-39 -1.521226e-01
bigcom274       -6.985786e-39 -1.536442e-01
bigcom281       -6.957217e-39 -1.124283e-01
bigcom291       -6.957217e-39 -1.926704e-01
bigcom292       -6.952728e-39 -2.457713e-01
bigcom295       -6.957217e-39 -2.698095e-01
bigcom299       -6.952728e-39 -2.420319e-01
bigcom301       -6.960214e-39 -1.825334e-01
bigcom306       -6.951233e-39 -1.748407e-01
bigcom309       -6.951233e-39 -3.424758e-01
bigcom314       -6.955720e-39 -3.450629e-01
bigcom321       -6.951233e-39 -1.804524e-01
bigcom341       -6.952728e-39 -1.048275e-01
bigcom350       -6.954224e-39 -2.782589e-01
bigcom353       -6.952728e-39 -2.813946e-01
bigcom359       -6.951233e-39 -2.354224e-01
bigcom363       -6.951233e-39 -3.517399e-01
bigcom365       -6.954224e-39 -1.566891e-01
bigcom385       -6.952728e-39 -2.362209e-01
bigcom386       -6.952728e-39 -1.794832e-01
bigcom408        3.299634e-37  2.700751e+00
bigcom412       -6.952728e-39 -1.615900e-01
bigcom480       -6.951233e-39 -4.761054e-01
spin_vertex     -4.056304e-40 -1.415073e-02
membership_s1    6.110693e-39  2.014617e-01
membership_s3   -6.951233e-39 -2.471368e-02
membership_s4   -6.407449e-40 -1.945577e-02
membership_s5   -2.231608e-39 -6.657843e-02
membership_s6   -7.144835e-39 -2.809257e-01
membership_s7    4.801209e-39  2.379063e-01
membership_s8   -6.952728e-39 -1.940800e-01
membership_s9   -6.954224e-39 -2.999811e-01
membership_s11  -6.952728e-39 -1.341304e-01
membership_s12  -6.958715e-39 -2.060721e-01
membership_s14  -6.954224e-39 -1.232551e-01
membership_s15   1.299870e-38  1.022048e-02
membership_s16  -6.957217e-39 -1.922134e-01
membership_s17  -6.951233e-39 -1.447267e-01
membership_s18  -7.010027e-39 -2.349038e-01
membership_s20  -6.951233e-39 -5.858845e-01
membership_s21   1.979359e-38  5.620672e-01
membership_s22  -6.969218e-39 -5.189533e-01
membership_s24   6.058572e-38  6.347682e-01
membership_s25  -6.975234e-39 -1.825389e-01
membership_s26   0.000000e+00  0.000000e+00
membership_s27  -4.414212e-39 -3.397814e-01
membership_s28  -6.954224e-39 -1.424222e-01
membership_s30   4.075490e-40  6.773972e-02
membership_s31  -2.520018e-39  1.880342e-02
membership_s32   5.947023e-40 -6.893418e-04
membership_s33  -6.951233e-39 -4.290624e-01
membership_s36  -2.852503e-39 -2.434422e-02
membership_s37  -6.987296e-39 -2.721953e-01
V1               2.048173e-38  2.579426e-01
V2               2.149776e-38  1.059400e+00
pdi              4.056124e-35  1.603790e+03
adhesion        -1.328210e-42 -2.318935e-05
cohesion         2.508031e-42  2.855751e-05
inner            4.190693e-43 -2.325509e-06
outer            1.582216e-42 -5.017325e-07
ioratio         -1.848054e-38 -8.677717e-02
comsize         -3.548390e-42 -2.423941e-04
[1] "Dataset: med_targets Model GBM, run: 9 of 10 2015-06-17 23:21:58"
Iter   TrainDeviance   ValidDeviance   StepSize   Improve
     1        0.0745            -nan     0.0100   -0.0000
     2        0.0713            -nan     0.0100   -0.0001
     3        0.0696            -nan     0.0100   -0.0000
     4        0.0681            -nan     0.0100   -0.0001
     5        0.0654            -nan     0.0100   -0.0001
     6        0.0643            -nan     0.0100   -0.0000
     7        0.0621            -nan     0.0100   -0.0001
     8        0.0605            -nan     0.0100   -0.0000
     9        0.0589            -nan     0.0100   -0.0001
    10        0.0576            -nan     0.0100   -0.0000
    20        0.0485            -nan     0.0100   -0.0000
    40        0.0396            -nan     0.0100   -0.0000
    60        0.0338            -nan     0.0100   -0.0000
    80        0.0294            -nan     0.0100   -0.0000
   100        0.0264            -nan     0.0100   -0.0000
   120        0.0238            -nan     0.0100   -0.0000
   140        0.0217            -nan     0.0100   -0.0000
   160        0.0201            -nan     0.0100   -0.0000
   180        0.0185            -nan     0.0100   -0.0000
   194        0.0174            -nan     0.0100   -0.0000

[1] "GBM variable coefficients"
                            var     rel.inf
V2                           V2 5.976173532
bet                         bet 3.456961687
pagerank               pagerank 2.901526620
orbit27                 orbit27 2.869702488
comsize                 comsize 2.852953064
constraint           constraint 2.689573965
ratio2                   ratio2 2.436511655
outer                     outer 2.113838445
graph23                 graph23 1.988883330
spin_vertex         spin_vertex 1.804645059
walktrap_vertex walktrap_vertex 1.796262372
ratio5                   ratio5 1.757414680
orbit44                 orbit44 1.699643815
V1                           V1 1.652363119
bigcom36               bigcom36 1.645323946
pdi                         pdi 1.603709744
orbit63                 orbit63 1.448698368
bigcom223             bigcom223 1.441734569
fourth                   fourth 1.362324533
orbit47                 orbit47 1.303632303
adhesion               adhesion 1.277749599
bigcom4                 bigcom4 1.193765774
orbit18                 orbit18 1.120996094
bigcom24               bigcom24 1.059584432
third                     third 1.054849617
graph3                   graph3 1.048179855
bigcom184             bigcom184 1.037798594
selfinter             selfinter 1.026911697
graph6                   graph6 1.021737325
graph5                   graph5 1.011720126
orbit11                 orbit11 0.990892584
trans                     trans 0.920124570
cohesion               cohesion 0.883187515
bigcom101             bigcom101 0.865109233
inner                     inner 0.864400161
orbit36                 orbit36 0.821406292
graph25                 graph25 0.814190402
orbit41                 orbit41 0.803237741
ratio6                   ratio6 0.790417959
graph1                   graph1 0.785761907
orbit46                 orbit46 0.780058552
orbit2                   orbit2 0.771982945
graph2                   graph2 0.765443663
orbit35                 orbit35 0.754904654
graph22                 graph22 0.728584679
bigcom408             bigcom408 0.688392649
graph19                 graph19 0.687394408
graph17                 graph17 0.677060393
graph12                 graph12 0.656650288
membership_s21   membership_s21 0.647498261
graph20                 graph20 0.634225791
ioratio                 ioratio 0.633807500
knn                         knn 0.617962133
sixth                     sixth 0.614336175
orbit38                 orbit38 0.613728099
ratio4                   ratio4 0.605059963
orbit28                 orbit28 0.601806224
graph14                 graph14 0.598176707
orbit48                 orbit48 0.596795591
graph26                 graph26 0.574704180
ratio3                   ratio3 0.558211180
bigcom28               bigcom28 0.554795671
orbit30                 orbit30 0.550598847
orbit16                 orbit16 0.537897401
orbit50                 orbit50 0.534175980
orbit4                   orbit4 0.533129532
orbit56                 orbit56 0.511011453
orbit5                   orbit5 0.504487627
orbit52                 orbit52 0.497267265
orbit9                   orbit9 0.493808115
graph10                 graph10 0.481839681
upto_fifth           upto_fifth 0.469782639
orbit45                 orbit45 0.467614609
membership_s4     membership_s4 0.466092732
orbit62                 orbit62 0.459253963
orbit53                 orbit53 0.456420236
graph24                 graph24 0.445424933
orbit54                 orbit54 0.433549595
orbit26                 orbit26 0.419474928
graph0                   graph0 0.378986034
graph4                   graph4 0.372870600
graph11                 graph11 0.371898733
graph18                 graph18 0.359796443
orbit21                 orbit21 0.356303721
AP                           AP 0.350633922
fifth                     fifth 0.347039021
membership_s24   membership_s24 0.336422811
orbit23                 orbit23 0.335929060
orbit65                 orbit65 0.329807088
graph13                 graph13 0.327227056
membership_s1     membership_s1 0.321601629
graph7                   graph7 0.315843676
orbit31                 orbit31 0.315785408
graph28                 graph28 0.312166318
orbit55                 orbit55 0.307527048
graph27                 graph27 0.297090375
hubscore               hubscore 0.296744640
close                     close 0.296697435
graph21                 graph21 0.287750370
orbit49                 orbit49 0.285200064
orbit24                 orbit24 0.275361389
orbit1                   orbit1 0.267795443
upto_third           upto_third 0.264160732
graph16                 graph16 0.264029289
orbit25                 orbit25 0.256386659
orbit71                 orbit71 0.242553238
orbit33                 orbit33 0.241728328
orbit39                 orbit39 0.233681888
orbit40                 orbit40 0.220486470
orbit51                 orbit51 0.212322699
orbit37                 orbit37 0.211213061
orbit42                 orbit42 0.206089282
orbit7                   orbit7 0.201822206
orbit15                 orbit15 0.182516987
graph8                   graph8 0.180608900
orbit13                 orbit13 0.175553451
ratio1                   ratio1 0.173016351
orbit10                 orbit10 0.158700465
graph9                   graph9 0.157348474
orbit59                 orbit59 0.145194176
orbit69                 orbit69 0.138838771
bigcom22               bigcom22 0.135355727
orbit17                 orbit17 0.127758712
orbit12                 orbit12 0.124453667
upto_sixth           upto_sixth 0.117119525
ecc                         ecc 0.109827978
graph15                 graph15 0.109476572
orbit29                 orbit29 0.108072182
orbit57                 orbit57 0.097509086
orbit32                 orbit32 0.089846750
orbit6                   orbit6 0.082474419
orbit61                 orbit61 0.070946329
membership_s31   membership_s31 0.070168183
bigcom40               bigcom40 0.063663078
orbit20                 orbit20 0.053162897
upto_second         upto_second 0.052900512
membership_s30   membership_s30 0.050802182
membership_s36   membership_s36 0.047304528
orbit70                 orbit70 0.046736841
orbit19                 orbit19 0.041545880
membership_s32   membership_s32 0.034117892
orbit64                 orbit64 0.031677208
orbit68                 orbit68 0.030972500
orbit60                 orbit60 0.029581189
orbit66                 orbit66 0.029016587
orbit58                 orbit58 0.024231608
coreness               coreness 0.023994241
bigcom1                 bigcom1 0.023220262
membership_s7     membership_s7 0.016525881
membership_s5     membership_s5 0.013786056
bigcom44               bigcom44 0.011672083
graph29                 graph29 0.002041723
orbit0                   orbit0 0.000000000
orbit3                   orbit3 0.000000000
orbit8                   orbit8 0.000000000
orbit14                 orbit14 0.000000000
orbit22                 orbit22 0.000000000
orbit34                 orbit34 0.000000000
orbit43                 orbit43 0.000000000
orbit67                 orbit67 0.000000000
orbit72                 orbit72 0.000000000
eccrad                   eccrad 0.000000000
evcent                   evcent 0.000000000
first                     first 0.000000000
upto_fourth         upto_fourth 0.000000000
second                   second 0.000000000
bigcom2                 bigcom2 0.000000000
bigcom3                 bigcom3 0.000000000
bigcom6                 bigcom6 0.000000000
bigcom8                 bigcom8 0.000000000
bigcom9                 bigcom9 0.000000000
bigcom11               bigcom11 0.000000000
bigcom13               bigcom13 0.000000000
bigcom15               bigcom15 0.000000000
bigcom16               bigcom16 0.000000000
bigcom21               bigcom21 0.000000000
bigcom26               bigcom26 0.000000000
bigcom30               bigcom30 0.000000000
bigcom31               bigcom31 0.000000000
bigcom32               bigcom32 0.000000000
bigcom33               bigcom33 0.000000000
bigcom34               bigcom34 0.000000000
bigcom37               bigcom37 0.000000000
bigcom38               bigcom38 0.000000000
bigcom39               bigcom39 0.000000000
bigcom43               bigcom43 0.000000000
bigcom46               bigcom46 0.000000000
bigcom47               bigcom47 0.000000000
bigcom49               bigcom49 0.000000000
bigcom50               bigcom50 0.000000000
bigcom51               bigcom51 0.000000000
bigcom52               bigcom52 0.000000000
bigcom54               bigcom54 0.000000000
bigcom56               bigcom56 0.000000000
bigcom62               bigcom62 0.000000000
bigcom66               bigcom66 0.000000000
bigcom68               bigcom68 0.000000000
bigcom69               bigcom69 0.000000000
bigcom71               bigcom71 0.000000000
bigcom72               bigcom72 0.000000000
bigcom73               bigcom73 0.000000000
bigcom74               bigcom74 0.000000000
bigcom75               bigcom75 0.000000000
bigcom76               bigcom76 0.000000000
bigcom77               bigcom77 0.000000000
bigcom79               bigcom79 0.000000000
bigcom80               bigcom80 0.000000000
bigcom82               bigcom82 0.000000000
bigcom83               bigcom83 0.000000000
bigcom84               bigcom84 0.000000000
bigcom85               bigcom85 0.000000000
bigcom87               bigcom87 0.000000000
bigcom89               bigcom89 0.000000000
bigcom91               bigcom91 0.000000000
bigcom92               bigcom92 0.000000000
bigcom93               bigcom93 0.000000000
bigcom96               bigcom96 0.000000000
bigcom97               bigcom97 0.000000000
bigcom98               bigcom98 0.000000000
bigcom99               bigcom99 0.000000000
bigcom104             bigcom104 0.000000000
bigcom106             bigcom106 0.000000000
bigcom109             bigcom109 0.000000000
bigcom113             bigcom113 0.000000000
bigcom116             bigcom116 0.000000000
bigcom120             bigcom120 0.000000000
bigcom123             bigcom123 0.000000000
bigcom126             bigcom126 0.000000000
bigcom127             bigcom127 0.000000000
bigcom137             bigcom137 0.000000000
bigcom139             bigcom139 0.000000000
bigcom140             bigcom140 0.000000000
bigcom143             bigcom143 0.000000000
bigcom145             bigcom145 0.000000000
bigcom146             bigcom146 0.000000000
bigcom147             bigcom147 0.000000000
bigcom149             bigcom149 0.000000000
bigcom153             bigcom153 0.000000000
bigcom154             bigcom154 0.000000000
bigcom156             bigcom156 0.000000000
bigcom157             bigcom157 0.000000000
bigcom158             bigcom158 0.000000000
bigcom160             bigcom160 0.000000000
bigcom161             bigcom161 0.000000000
bigcom162             bigcom162 0.000000000
bigcom164             bigcom164 0.000000000
bigcom166             bigcom166 0.000000000
bigcom167             bigcom167 0.000000000
bigcom171             bigcom171 0.000000000
bigcom173             bigcom173 0.000000000
bigcom175             bigcom175 0.000000000
bigcom176             bigcom176 0.000000000
bigcom177             bigcom177 0.000000000
bigcom178             bigcom178 0.000000000
bigcom180             bigcom180 0.000000000
bigcom181             bigcom181 0.000000000
bigcom186             bigcom186 0.000000000
bigcom187             bigcom187 0.000000000
bigcom189             bigcom189 0.000000000
bigcom194             bigcom194 0.000000000
bigcom195             bigcom195 0.000000000
bigcom196             bigcom196 0.000000000
bigcom204             bigcom204 0.000000000
bigcom205             bigcom205 0.000000000
bigcom212             bigcom212 0.000000000
bigcom214             bigcom214 0.000000000
bigcom222             bigcom222 0.000000000
bigcom226             bigcom226 0.000000000
bigcom227             bigcom227 0.000000000
bigcom229             bigcom229 0.000000000
bigcom233             bigcom233 0.000000000
bigcom236             bigcom236 0.000000000
bigcom237             bigcom237 0.000000000
bigcom246             bigcom246 0.000000000
bigcom248             bigcom248 0.000000000
bigcom249             bigcom249 0.000000000
bigcom250             bigcom250 0.000000000
bigcom254             bigcom254 0.000000000
bigcom266             bigcom266 0.000000000
bigcom269             bigcom269 0.000000000
bigcom272             bigcom272 0.000000000
bigcom274             bigcom274 0.000000000
bigcom281             bigcom281 0.000000000
bigcom291             bigcom291 0.000000000
bigcom292             bigcom292 0.000000000
bigcom295             bigcom295 0.000000000
bigcom299             bigcom299 0.000000000
bigcom301             bigcom301 0.000000000
bigcom306             bigcom306 0.000000000
bigcom309             bigcom309 0.000000000
bigcom314             bigcom314 0.000000000
bigcom321             bigcom321 0.000000000
bigcom341             bigcom341 0.000000000
bigcom350             bigcom350 0.000000000
bigcom353             bigcom353 0.000000000
bigcom359             bigcom359 0.000000000
bigcom363             bigcom363 0.000000000
bigcom365             bigcom365 0.000000000
bigcom385             bigcom385 0.000000000
bigcom386             bigcom386 0.000000000
bigcom412             bigcom412 0.000000000
bigcom480             bigcom480 0.000000000
membership_s3     membership_s3 0.000000000
membership_s6     membership_s6 0.000000000
membership_s8     membership_s8 0.000000000
membership_s9     membership_s9 0.000000000
membership_s11   membership_s11 0.000000000
membership_s12   membership_s12 0.000000000
membership_s14   membership_s14 0.000000000
membership_s15   membership_s15 0.000000000
membership_s16   membership_s16 0.000000000
membership_s17   membership_s17 0.000000000
membership_s18   membership_s18 0.000000000
membership_s20   membership_s20 0.000000000
membership_s22   membership_s22 0.000000000
membership_s25   membership_s25 0.000000000
membership_s26   membership_s26 0.000000000
membership_s27   membership_s27 0.000000000
membership_s28   membership_s28 0.000000000
membership_s33   membership_s33 0.000000000
membership_s37   membership_s37 0.000000000
[1] "Dataset: med_targets Model RF, run: 9 of 10 2015-06-17 23:23:09"
     |      Out-of-bag   |
Tree |      MSE  %Var(y) |
   1 |  0.01738   277.87 |
   2 |   0.0141   225.50 |
   3 |  0.01283   205.21 |
   4 |  0.01178   188.36 |
   5 |  0.01072   171.38 |
   6 |  0.01037   165.82 |
   7 |  0.01018   162.80 |
   8 |  0.01019   162.99 |
   9 | 0.009536   152.49 |
  10 | 0.009455   151.19 |
  11 | 0.008628   137.96 |
  12 | 0.008332   133.23 |
  13 | 0.008137   130.11 |
  14 |  0.00803   128.41 |
  15 | 0.007946   127.06 |
  16 | 0.007879   125.99 |
  17 | 0.007809   124.86 |
  18 | 0.007798   124.69 |
  19 | 0.007742   123.80 |
  20 | 0.007742   123.80 |
  21 | 0.007762   124.11 |
  22 | 0.007702   123.15 |
  23 | 0.007678   122.77 |
  24 | 0.007609   121.67 |
  25 |  0.00764   122.16 |
  26 | 0.007571   121.07 |
  27 | 0.007549   120.72 |
  28 | 0.007511   120.10 |
  29 | 0.007495   119.85 |
  30 | 0.007479   119.59 |
  31 | 0.007513   120.13 |
  32 | 0.007486   119.70 |
  33 | 0.007493   119.82 |
  34 | 0.007506   120.02 |
  35 | 0.007512   120.11 |
  36 | 0.007479   119.60 |
  37 | 0.007446   119.07 |
  38 | 0.007418   118.62 |
  39 | 0.007409   118.47 |
  40 | 0.007356   117.62 |
  41 | 0.007386   118.11 |
  42 | 0.007378   117.98 |
  43 |  0.00737   117.86 |
  44 | 0.007368   117.82 |
  45 | 0.007364   117.75 |
  46 | 0.007328   117.18 |
  47 | 0.007323   117.09 |
  48 | 0.007313   116.94 |
  49 |  0.00734   117.37 |
  50 | 0.007336   117.30 |
  51 | 0.007358   117.66 |
  52 | 0.007336   117.31 |
  53 | 0.007318   117.01 |
  54 | 0.007332   117.24 |
  55 | 0.007312   116.92 |
  56 | 0.007313   116.94 |
  57 | 0.007292   116.60 |
  58 | 0.007283   116.46 |
  59 | 0.007263   116.14 |
  60 | 0.007261   116.11 |
  61 | 0.007242   115.80 |
  62 |  0.00724   115.77 |
  63 | 0.007252   115.95 |
  64 | 0.007251   115.95 |
  65 | 0.007278   116.37 |
  66 | 0.007293   116.62 |
  67 | 0.007286   116.51 |
  68 | 0.007289   116.56 |
  69 | 0.007288   116.54 |
  70 |  0.00729   116.56 |
  71 | 0.007289   116.56 |
  72 | 0.007287   116.53 |
  73 |  0.00729   116.57 |
  74 | 0.007267   116.21 |
  75 | 0.007281   116.43 |
  76 | 0.007273   116.30 |
  77 |  0.00728   116.41 |
  78 | 0.007279   116.39 |
  79 | 0.007265   116.16 |
  80 | 0.007245   115.85 |
  81 | 0.007236   115.70 |
  82 | 0.007237   115.73 |
  83 |  0.00723   115.61 |
  84 | 0.007222   115.48 |
  85 | 0.007213   115.33 |
  86 | 0.007213   115.33 |
  87 | 0.007203   115.17 |
  88 | 0.007206   115.22 |
  89 |   0.0072   115.12 |
  90 | 0.007199   115.11 |
  91 | 0.007193   115.02 |
  92 | 0.007184   114.87 |
  93 | 0.007179   114.79 |
  94 | 0.007189   114.96 |
  95 | 0.007194   115.03 |
  96 | 0.007195   115.05 |
  97 | 0.007195   115.04 |
  98 | 0.007203   115.17 |
  99 | 0.007194   115.03 |
 100 | 0.007199   115.11 |
[1] "Random Forest variable coefficients"
                      %IncMSE IncNodePurity
graph5           2.989347e-03  1.489893e-01
graph6           5.373140e-04  5.451704e-02
graph7           1.053613e-03  1.788517e-01
graph8           0.000000e+00  3.341913e-02
graph9           2.098336e-04  6.130010e-02
graph10          1.195198e-03  2.547878e-01
graph11          5.219730e-04  7.964680e-02
graph12          2.010928e-03  7.459274e-02
graph13          5.310382e-04  1.477949e-01
graph14          1.436825e-03  6.304176e-02
graph15          3.478238e-03  1.053071e-01
graph16          5.610696e-04  7.031757e-02
graph17          8.242160e-04  1.665897e-01
graph18          9.876064e-04  1.138070e-01
graph19          6.139925e-04  1.212133e-01
graph20          2.288882e-03  1.876598e-01
graph21          8.435490e-04  1.208153e-01
graph22          1.036635e-03  1.005996e-01
graph23          4.442265e-03  2.033924e-01
graph24          1.583824e-03  9.084665e-02
graph25          2.997934e-03  5.639934e-02
graph26          1.518043e-03  1.726992e-01
graph27          2.060294e-03  8.569440e-02
graph28          2.105263e-06  1.893705e-03
graph29          1.218144e-04  1.173360e-02
orbit0           2.104503e-08  4.193452e-02
orbit1           6.057674e-03  1.684637e-01
orbit2           2.581942e-03  1.816467e-01
orbit3           2.099932e-05  5.764965e-02
orbit4           7.122170e-04  4.822648e-02
orbit5           3.027346e-03  1.835159e-01
orbit6           1.742099e-03  1.752529e-01
orbit7           1.022210e-03  1.328284e-01
orbit8           4.153899e-03  2.074228e-01
orbit9           1.141434e-03  9.335278e-02
orbit10          1.423952e-03  1.632010e-01
orbit11          2.343851e-03  9.412155e-02
orbit12          1.837933e-03  8.534987e-02
orbit13          1.572353e-04  5.374529e-02
orbit14          1.051990e-04  5.598559e-02
orbit15          2.286001e-03  3.649554e-02
orbit16          4.282582e-03  1.206026e-01
orbit17          4.179620e-03  1.506170e-01
orbit18          7.358772e-04  2.547325e-01
orbit19          5.897650e-04  9.458444e-02
orbit20          3.979013e-03  1.255886e-01
orbit21          1.829004e-03  1.376058e-01
orbit22          5.587396e-04  1.412303e-01
orbit23          5.146870e-03  1.492204e-01
orbit24          1.518984e-03  9.599249e-02
orbit25          9.390560e-04  1.617358e-01
orbit26          1.440179e-03  2.245402e-01
orbit27          7.516249e-03  1.830850e-01
orbit28          2.841430e-03  1.440506e-01
orbit29          3.266324e-04  1.192070e-01
orbit30          1.410344e-03  1.507547e-01
orbit31          1.452655e-03  1.690374e-01
orbit32          8.004697e-05  8.425570e-02
orbit33          3.035683e-04  5.241706e-02
orbit34          1.171585e-03  1.370695e-01
orbit35          1.941534e-03  7.239659e-02
orbit36          1.702245e-03  2.577850e-01
orbit37          1.155063e-03  9.333127e-02
orbit38          2.810569e-03  1.423024e-01
orbit39          2.098516e-03  1.155858e-01
orbit40          2.214655e-03  8.664089e-02
orbit41          5.545341e-03  1.418291e-01
orbit42          6.013872e-04  6.643120e-02
orbit43          7.705895e-04  1.420784e-01
orbit44          1.477100e-03  9.316503e-02
orbit45          1.886507e-03  1.298798e-01
orbit46          4.357828e-03  2.323949e-01
orbit47          5.984332e-03  2.352708e-01
orbit48          2.129817e-03  1.128384e-01
orbit49          1.272483e-03  3.062352e-01
orbit50          1.223535e-03  1.129743e-01
orbit51          1.343116e-03  1.116364e-01
orbit52          6.364152e-06  1.171160e-01
orbit53          1.815932e-03  9.553943e-02
orbit54          1.456114e-03  2.926935e-01
orbit55          1.321267e-04  5.207628e-02
orbit56          4.660667e-03  2.557873e-01
orbit57          7.184338e-04  1.037106e-01
orbit58          7.099247e-05  8.150029e-03
orbit59          1.253813e-03  8.233813e-02
orbit60          1.337524e-03  4.540134e-03
orbit61          2.855186e-04  2.627594e-02
orbit62          1.143602e-03  2.582287e-01
orbit63          1.972646e-03  1.482069e-01
orbit64          1.137824e-03  5.127624e-02
orbit65          1.916331e-03  1.259255e-01
orbit66          8.682780e-04  5.090209e-02
orbit67          6.330177e-04  2.759544e-02
orbit68          6.430066e-04  4.072757e-02
orbit69          2.082136e-04  3.507273e-03
orbit70          0.000000e+00  3.181049e-18
orbit71          2.610564e-04  7.434645e-02
orbit72          2.635054e-05  1.273387e-02
AP               4.136647e-04  1.053852e-01
bet              8.503570e-04  4.210682e-01
ecc             -1.652653e-05  6.577652e-02
eccrad           1.770956e-05  8.571429e-03
close            2.988007e-04  5.666190e-02
constraint       3.556246e-03  3.779552e-01
coreness         2.904901e-05  7.073964e-02
knn              6.089504e-04  1.726481e-01
hubscore         2.469810e-04  2.786166e-02
pagerank         3.357944e-04  3.618542e-01
trans            1.543143e-03  2.814760e-01
evcent           7.627671e-04  8.841546e-02
first            3.201717e-04  9.664915e-02
upto_second      1.685399e-04  6.072299e-02
upto_third       1.265188e-04  1.001618e-01
upto_fourth      1.269018e-03  5.071700e-02
upto_fifth       3.232236e-04  1.057898e-01
upto_sixth       2.347286e-04  1.208039e-01
second           7.428641e-04  1.110450e-01
third            1.008327e-02  2.546430e-01
fourth           1.469903e-03  2.574435e-01
fifth            6.615618e-04  2.713213e-01
sixth            4.636451e-05  1.484153e-01
ratio1           3.847189e-04  1.420104e-01
ratio2           3.584869e-03  3.427012e-01
ratio3           1.857166e-03  2.506927e-01
ratio4           1.062650e-03  3.617712e-01
ratio5           2.699137e-04  2.282086e-01
ratio6           2.398954e-04  1.394587e-01
selfinter       -1.049248e-05  6.910209e-02
walktrap_vertex  1.063927e-04  4.809844e-01
bigcom1          0.000000e+00  9.090909e-03
bigcom2          0.000000e+00  0.000000e+00
bigcom3          4.319990e-06  5.580447e-02
bigcom4          5.565757e-05  1.333697e-01
bigcom6          0.000000e+00  0.000000e+00
bigcom8          0.000000e+00  0.000000e+00
bigcom9          0.000000e+00  0.000000e+00
bigcom11         0.000000e+00  0.000000e+00
bigcom13         0.000000e+00  0.000000e+00
bigcom15         0.000000e+00  0.000000e+00
bigcom16         0.000000e+00  0.000000e+00
bigcom21         0.000000e+00  1.626303e-21
bigcom22        -2.244743e-05  2.188447e-02
bigcom24        -1.394099e-07  5.946235e-01
bigcom26         0.000000e+00  2.168404e-21
bigcom28         4.573839e-04  1.095874e-01
bigcom30         0.000000e+00  0.000000e+00
bigcom31         0.000000e+00  0.000000e+00
bigcom32         0.000000e+00  0.000000e+00
bigcom33         0.000000e+00  0.000000e+00
bigcom34         0.000000e+00  0.000000e+00
bigcom36         2.363327e-05  3.808724e-01
bigcom37         0.000000e+00  0.000000e+00
bigcom38         0.000000e+00  0.000000e+00
bigcom39         0.000000e+00  2.168404e-21
bigcom40         8.554715e-05  7.505784e-02
bigcom43         0.000000e+00  0.000000e+00
bigcom44         1.698869e-05  4.291962e-02
bigcom46         0.000000e+00  0.000000e+00
bigcom47         0.000000e+00  0.000000e+00
bigcom49         0.000000e+00  0.000000e+00
bigcom50         0.000000e+00  4.336809e-21
bigcom51         0.000000e+00  0.000000e+00
bigcom52         0.000000e+00  0.000000e+00
bigcom54         0.000000e+00  0.000000e+00
bigcom56         0.000000e+00  0.000000e+00
bigcom62         0.000000e+00  0.000000e+00
bigcom66         0.000000e+00  2.168404e-21
bigcom68         0.000000e+00  2.168404e-21
bigcom69         0.000000e+00  0.000000e+00
bigcom71         0.000000e+00  0.000000e+00
bigcom72         0.000000e+00  0.000000e+00
bigcom73         0.000000e+00  0.000000e+00
bigcom74         0.000000e+00  0.000000e+00
bigcom75         0.000000e+00  0.000000e+00
bigcom76         0.000000e+00  0.000000e+00
bigcom77         0.000000e+00  0.000000e+00
bigcom79         0.000000e+00  1.387779e-19
bigcom80         0.000000e+00  0.000000e+00
bigcom82         0.000000e+00  0.000000e+00
bigcom83         0.000000e+00  0.000000e+00
bigcom84         0.000000e+00  4.336809e-21
bigcom85         0.000000e+00  0.000000e+00
bigcom87         0.000000e+00  0.000000e+00
bigcom89         0.000000e+00  0.000000e+00
bigcom91         0.000000e+00  0.000000e+00
bigcom92         0.000000e+00  0.000000e+00
bigcom93         0.000000e+00  0.000000e+00
bigcom96         0.000000e+00  0.000000e+00
bigcom97         0.000000e+00  0.000000e+00
bigcom98         0.000000e+00  0.000000e+00
bigcom99         0.000000e+00  0.000000e+00
bigcom101        1.249251e-05  6.626406e-02
bigcom104        0.000000e+00  0.000000e+00
bigcom106        0.000000e+00  0.000000e+00
bigcom109        0.000000e+00  0.000000e+00
bigcom113        0.000000e+00  0.000000e+00
bigcom116        0.000000e+00  0.000000e+00
bigcom120        0.000000e+00  0.000000e+00
bigcom123        0.000000e+00  0.000000e+00
bigcom126        0.000000e+00  0.000000e+00
bigcom127        0.000000e+00  6.505213e-21
bigcom137        0.000000e+00  0.000000e+00
bigcom139        0.000000e+00  1.387779e-19
bigcom140        0.000000e+00  0.000000e+00
bigcom143        0.000000e+00  1.626303e-21
bigcom145        0.000000e+00  0.000000e+00
bigcom146        0.000000e+00  0.000000e+00
bigcom147        0.000000e+00  0.000000e+00
bigcom149        0.000000e+00  0.000000e+00
bigcom153        0.000000e+00  0.000000e+00
[truncated: 132,601 more chars]
