# Supplementary material for: Distinctive Behaviors of Druggable Proteins in Cellular Networks
Source: PLoS Comput Biol. 2015 Dec 23;11(12):e1004597. doi: 10.1371/journal.pcbi.1004597 (PMC4689399; doi:10.1371/journal.pcbi.1004597)
Supplement: S1 File — (ZIP) [file pcbi.1004597.s004.zip › S1_File/direct.atc.20150613.random.ppi.optimised_Target_results_med_TnotC.txt]

[[1]]
[1] "med_TnotC"

[1] "Dataset: med_TnotC Model GBM, run: 1 of 10 2015-06-17 22:56:37"
Iter   TrainDeviance   ValidDeviance   StepSize   Improve
     1        0.0531            -nan     0.0100   -0.0001
     2        0.0511            -nan     0.0100   -0.0001
     3        0.0494            -nan     0.0100   -0.0000
     4        0.0482            -nan     0.0100   -0.0000
     5        0.0472            -nan     0.0100   -0.0000
     6        0.0462            -nan     0.0100   -0.0000
     7        0.0453            -nan     0.0100   -0.0000
     8        0.0444            -nan     0.0100   -0.0000
     9        0.0436            -nan     0.0100   -0.0000
    10        0.0427            -nan     0.0100   -0.0000
    20        0.0370            -nan     0.0100   -0.0000
    40        0.0296            -nan     0.0100   -0.0000
    60        0.0249            -nan     0.0100   -0.0000
    80        0.0218            -nan     0.0100   -0.0000
   100        0.0194            -nan     0.0100   -0.0000
   106        0.0188            -nan     0.0100   -0.0000

[1] "GBM variable coefficients"
                            var      rel.inf
V1                           V1 7.0665052039
outer                     outer 6.5608671098
orbit56                 orbit56 4.9944769417
pagerank               pagerank 4.0585024038
ratio5                   ratio5 3.4243085374
V2                           V2 2.8628489807
adhesion               adhesion 2.7839020167
comsize                 comsize 2.7583467833
cohesion               cohesion 2.2348100147
spin_vertex         spin_vertex 2.1962326021
walktrap_vertex walktrap_vertex 1.9811684697
orbit25                 orbit25 1.7457278048
ratio4                   ratio4 1.6873917990
inner                     inner 1.6800205841
graph5                   graph5 1.5559374908
graph21                 graph21 1.5473041062
graph13                 graph13 1.4495616334
orbit16                 orbit16 1.4070861837
ioratio                 ioratio 1.3783545282
orbit20                 orbit20 1.2368302932
orbit11                 orbit11 1.1823036072
graph17                 graph17 1.1085798620
orbit24                 orbit24 1.0993616685
orbit45                 orbit45 1.0392549799
graph18                 graph18 1.0258525455
orbit18                 orbit18 0.9958847727
trans                     trans 0.9808372149
graph6                   graph6 0.9625256732
bet                         bet 0.9546629844
coreness               coreness 0.9533358353
graph15                 graph15 0.8544397534
graph23                 graph23 0.8492539185
orbit52                 orbit52 0.8379023066
orbit65                 orbit65 0.8218768907
graph26                 graph26 0.8041731598
graph20                 graph20 0.7993283262
orbit23                 orbit23 0.7884488646
graph11                 graph11 0.7778957818
bigcom92               bigcom92 0.7723622580
orbit37                 orbit37 0.7449008384
orbit27                 orbit27 0.7352244735
graph1                   graph1 0.7349175932
knn                         knn 0.7279043526
orbit21                 orbit21 0.7160784634
orbit10                 orbit10 0.7135322515
orbit33                 orbit33 0.6840423282
orbit36                 orbit36 0.6727609729
orbit55                 orbit55 0.6627889321
graph12                 graph12 0.6518092512
orbit41                 orbit41 0.6488962343
orbit30                 orbit30 0.6275604577
third                     third 0.5621300521
orbit39                 orbit39 0.5445169570
orbit63                 orbit63 0.5411712931
bigcom8                 bigcom8 0.5116657681
graph25                 graph25 0.5098536041
close                     close 0.5068943594
fourth                   fourth 0.5066343853
graph2                   graph2 0.5046829460
orbit48                 orbit48 0.4821045741
hubscore               hubscore 0.4722972333
orbit46                 orbit46 0.4400123225
graph19                 graph19 0.4319856269
orbit28                 orbit28 0.4230112337
ratio1                   ratio1 0.4128687020
ratio3                   ratio3 0.4096317133
orbit31                 orbit31 0.3975135650
graph24                 graph24 0.3974328770
graph16                 graph16 0.3723482944
ratio6                   ratio6 0.3678484932
graph28                 graph28 0.3507740923
evcent                   evcent 0.3415128374
orbit32                 orbit32 0.3400417949
graph9                   graph9 0.3371301298
orbit19                 orbit19 0.3315773160
graph14                 graph14 0.3302965372
orbit13                 orbit13 0.3247456003
orbit47                 orbit47 0.3214729025
orbit62                 orbit62 0.3086896493
bigcom30               bigcom30 0.3065646889
upto_sixth           upto_sixth 0.3048976827
constraint           constraint 0.2784450486
orbit50                 orbit50 0.2781953989
orbit4                   orbit4 0.2691229693
orbit53                 orbit53 0.2685098942
upto_third           upto_third 0.2537798785
bigcom84               bigcom84 0.2494270601
ratio2                   ratio2 0.2485069562
graph22                 graph22 0.2417039830
orbit9                   orbit9 0.2363072297
orbit57                 orbit57 0.2310004127
upto_fifth           upto_fifth 0.2267573033
orbit51                 orbit51 0.2240614248
graph27                 graph27 0.2171756968
upto_fourth         upto_fourth 0.2155038695
orbit66                 orbit66 0.2153955672
graph4                   graph4 0.2057892614
orbit43                 orbit43 0.1890120213
fifth                     fifth 0.1771938287
graph0                   graph0 0.1576760265
orbit29                 orbit29 0.1542807919
orbit42                 orbit42 0.1466312439
membership_s5     membership_s5 0.1439674567
orbit35                 orbit35 0.1409739719
orbit2                   orbit2 0.1268874835
orbit5                   orbit5 0.1096513771
orbit26                 orbit26 0.1092495424
orbit17                 orbit17 0.1086787634
graph10                 graph10 0.1080100511
orbit70                 orbit70 0.1078620131
orbit40                 orbit40 0.1071351642
orbit58                 orbit58 0.1001568676
orbit12                 orbit12 0.0987410374
orbit59                 orbit59 0.0950434333
bigcom4                 bigcom4 0.0932337788
orbit7                   orbit7 0.0928669988
orbit61                 orbit61 0.0898819088
orbit44                 orbit44 0.0865005247
graph7                   graph7 0.0822064269
membership_s30   membership_s30 0.0728267873
orbit15                 orbit15 0.0662822380
membership_s36   membership_s36 0.0629271862
orbit49                 orbit49 0.0623399076
membership_s27   membership_s27 0.0583448575
bigcom40               bigcom40 0.0506903024
membership_s32   membership_s32 0.0492434417
membership_s31   membership_s31 0.0451860213
orbit1                   orbit1 0.0369457305
orbit67                 orbit67 0.0312736887
orbit6                   orbit6 0.0254189026
sixth                     sixth 0.0150039039
bigcom3                 bigcom3 0.0039277574
graph3                   graph3 0.0027932636
graph8                   graph8 0.0000860739
graph29                 graph29 0.0000000000
orbit0                   orbit0 0.0000000000
orbit3                   orbit3 0.0000000000
orbit8                   orbit8 0.0000000000
orbit14                 orbit14 0.0000000000
orbit22                 orbit22 0.0000000000
orbit34                 orbit34 0.0000000000
orbit38                 orbit38 0.0000000000
orbit54                 orbit54 0.0000000000
orbit60                 orbit60 0.0000000000
orbit64                 orbit64 0.0000000000
orbit68                 orbit68 0.0000000000
orbit69                 orbit69 0.0000000000
orbit71                 orbit71 0.0000000000
orbit72                 orbit72 0.0000000000
AP                           AP 0.0000000000
ecc                         ecc 0.0000000000
eccrad                   eccrad 0.0000000000
first                     first 0.0000000000
upto_second         upto_second 0.0000000000
second                   second 0.0000000000
selfinter             selfinter 0.0000000000
bigcom1                 bigcom1 0.0000000000
bigcom2                 bigcom2 0.0000000000
bigcom6                 bigcom6 0.0000000000
bigcom9                 bigcom9 0.0000000000
bigcom11               bigcom11 0.0000000000
bigcom13               bigcom13 0.0000000000
bigcom15               bigcom15 0.0000000000
bigcom16               bigcom16 0.0000000000
bigcom21               bigcom21 0.0000000000
bigcom22               bigcom22 0.0000000000
bigcom24               bigcom24 0.0000000000
bigcom26               bigcom26 0.0000000000
bigcom28               bigcom28 0.0000000000
bigcom31               bigcom31 0.0000000000
bigcom32               bigcom32 0.0000000000
bigcom33               bigcom33 0.0000000000
bigcom34               bigcom34 0.0000000000
bigcom36               bigcom36 0.0000000000
bigcom37               bigcom37 0.0000000000
bigcom38               bigcom38 0.0000000000
bigcom39               bigcom39 0.0000000000
bigcom43               bigcom43 0.0000000000
bigcom44               bigcom44 0.0000000000
bigcom46               bigcom46 0.0000000000
bigcom47               bigcom47 0.0000000000
bigcom49               bigcom49 0.0000000000
bigcom50               bigcom50 0.0000000000
bigcom51               bigcom51 0.0000000000
bigcom52               bigcom52 0.0000000000
bigcom54               bigcom54 0.0000000000
bigcom56               bigcom56 0.0000000000
bigcom62               bigcom62 0.0000000000
bigcom66               bigcom66 0.0000000000
bigcom68               bigcom68 0.0000000000
bigcom69               bigcom69 0.0000000000
bigcom71               bigcom71 0.0000000000
bigcom72               bigcom72 0.0000000000
bigcom73               bigcom73 0.0000000000
bigcom74               bigcom74 0.0000000000
bigcom75               bigcom75 0.0000000000
bigcom76               bigcom76 0.0000000000
bigcom77               bigcom77 0.0000000000
bigcom79               bigcom79 0.0000000000
bigcom80               bigcom80 0.0000000000
bigcom82               bigcom82 0.0000000000
bigcom83               bigcom83 0.0000000000
bigcom85               bigcom85 0.0000000000
bigcom87               bigcom87 0.0000000000
bigcom89               bigcom89 0.0000000000
bigcom91               bigcom91 0.0000000000
bigcom93               bigcom93 0.0000000000
bigcom96               bigcom96 0.0000000000
bigcom97               bigcom97 0.0000000000
bigcom98               bigcom98 0.0000000000
bigcom99               bigcom99 0.0000000000
bigcom101             bigcom101 0.0000000000
bigcom104             bigcom104 0.0000000000
bigcom106             bigcom106 0.0000000000
bigcom109             bigcom109 0.0000000000
bigcom113             bigcom113 0.0000000000
bigcom116             bigcom116 0.0000000000
bigcom120             bigcom120 0.0000000000
bigcom123             bigcom123 0.0000000000
bigcom126             bigcom126 0.0000000000
bigcom127             bigcom127 0.0000000000
bigcom137             bigcom137 0.0000000000
bigcom139             bigcom139 0.0000000000
bigcom140             bigcom140 0.0000000000
bigcom143             bigcom143 0.0000000000
bigcom145             bigcom145 0.0000000000
bigcom146             bigcom146 0.0000000000
bigcom147             bigcom147 0.0000000000
bigcom149             bigcom149 0.0000000000
bigcom153             bigcom153 0.0000000000
bigcom154             bigcom154 0.0000000000
bigcom156             bigcom156 0.0000000000
bigcom157             bigcom157 0.0000000000
bigcom158             bigcom158 0.0000000000
bigcom160             bigcom160 0.0000000000
bigcom161             bigcom161 0.0000000000
bigcom162             bigcom162 0.0000000000
bigcom164             bigcom164 0.0000000000
bigcom166             bigcom166 0.0000000000
bigcom167             bigcom167 0.0000000000
bigcom171             bigcom171 0.0000000000
bigcom173             bigcom173 0.0000000000
bigcom175             bigcom175 0.0000000000
bigcom176             bigcom176 0.0000000000
bigcom177             bigcom177 0.0000000000
bigcom178             bigcom178 0.0000000000
bigcom180             bigcom180 0.0000000000
bigcom181             bigcom181 0.0000000000
bigcom184             bigcom184 0.0000000000
bigcom186             bigcom186 0.0000000000
bigcom187             bigcom187 0.0000000000
bigcom189             bigcom189 0.0000000000
bigcom194             bigcom194 0.0000000000
bigcom195             bigcom195 0.0000000000
bigcom196             bigcom196 0.0000000000
bigcom204             bigcom204 0.0000000000
bigcom205             bigcom205 0.0000000000
bigcom212             bigcom212 0.0000000000
bigcom214             bigcom214 0.0000000000
bigcom222             bigcom222 0.0000000000
bigcom223             bigcom223 0.0000000000
bigcom226             bigcom226 0.0000000000
bigcom227             bigcom227 0.0000000000
bigcom229             bigcom229 0.0000000000
bigcom233             bigcom233 0.0000000000
bigcom236             bigcom236 0.0000000000
bigcom237             bigcom237 0.0000000000
bigcom246             bigcom246 0.0000000000
bigcom248             bigcom248 0.0000000000
bigcom249             bigcom249 0.0000000000
bigcom250             bigcom250 0.0000000000
bigcom254             bigcom254 0.0000000000
bigcom266             bigcom266 0.0000000000
bigcom269             bigcom269 0.0000000000
bigcom272             bigcom272 0.0000000000
bigcom274             bigcom274 0.0000000000
bigcom281             bigcom281 0.0000000000
bigcom291             bigcom291 0.0000000000
bigcom292             bigcom292 0.0000000000
bigcom295             bigcom295 0.0000000000
bigcom299             bigcom299 0.0000000000
bigcom301             bigcom301 0.0000000000
bigcom306             bigcom306 0.0000000000
bigcom309             bigcom309 0.0000000000
bigcom314             bigcom314 0.0000000000
bigcom321             bigcom321 0.0000000000
bigcom341             bigcom341 0.0000000000
bigcom350             bigcom350 0.0000000000
bigcom353             bigcom353 0.0000000000
bigcom359             bigcom359 0.0000000000
bigcom363             bigcom363 0.0000000000
bigcom365             bigcom365 0.0000000000
bigcom385             bigcom385 0.0000000000
bigcom386             bigcom386 0.0000000000
bigcom408             bigcom408 0.0000000000
bigcom412             bigcom412 0.0000000000
bigcom480             bigcom480 0.0000000000
membership_s1     membership_s1 0.0000000000
membership_s3     membership_s3 0.0000000000
membership_s4     membership_s4 0.0000000000
membership_s6     membership_s6 0.0000000000
membership_s7     membership_s7 0.0000000000
membership_s8     membership_s8 0.0000000000
membership_s9     membership_s9 0.0000000000
membership_s11   membership_s11 0.0000000000
membership_s12   membership_s12 0.0000000000
membership_s14   membership_s14 0.0000000000
membership_s15   membership_s15 0.0000000000
membership_s16   membership_s16 0.0000000000
membership_s17   membership_s17 0.0000000000
membership_s18   membership_s18 0.0000000000
membership_s20   membership_s20 0.0000000000
membership_s21   membership_s21 0.0000000000
membership_s22   membership_s22 0.0000000000
membership_s24   membership_s24 0.0000000000
membership_s25   membership_s25 0.0000000000
membership_s26   membership_s26 0.0000000000
membership_s28   membership_s28 0.0000000000
membership_s33   membership_s33 0.0000000000
membership_s37   membership_s37 0.0000000000
pdi                         pdi 0.0000000000
[1] "Dataset: med_TnotC Model RF, run: 1 of 10 2015-06-17 22:57:31"
     |      Out-of-bag   |
Tree |      MSE  %Var(y) |
   1 |  0.01102   244.32 |
   2 |  0.01023   226.91 |
   3 | 0.009192   203.84 |
   4 | 0.008113   179.91 |
   5 | 0.007674   170.19 |
   6 | 0.007507   166.48 |
   7 | 0.007816   173.33 |
   8 | 0.007186   159.37 |
   9 | 0.007047   156.29 |
  10 | 0.006815   151.14 |
  11 | 0.006501   144.17 |
  12 | 0.006292   139.54 |
  13 |  0.00612   135.73 |
  14 | 0.005839   129.50 |
  15 | 0.005715   126.74 |
  16 | 0.005672   125.78 |
  17 | 0.005596   124.11 |
  18 | 0.005569   123.50 |
  19 | 0.005509   122.16 |
  20 | 0.005504   122.06 |
  21 | 0.005493   121.81 |
  22 | 0.005408   119.93 |
  23 | 0.005445   120.75 |
  24 |  0.00543   120.42 |
  25 | 0.005403   119.83 |
  26 | 0.005359   118.84 |
  27 | 0.005332   118.24 |
  28 | 0.005316   117.89 |
  29 |   0.0053   117.54 |
  30 |  0.00532   117.99 |
  31 | 0.005276   117.01 |
  32 | 0.005273   116.93 |
  33 | 0.005254   116.52 |
  34 | 0.005237   116.15 |
  35 | 0.005211   115.57 |
  36 | 0.005196   115.24 |
  37 | 0.005183   114.95 |
  38 | 0.005182   114.92 |
  39 | 0.005201   115.34 |
  40 | 0.005186   115.01 |
  41 |  0.00518   114.86 |
  42 | 0.005169   114.64 |
  43 | 0.005153   114.29 |
  44 | 0.005154   114.29 |
  45 | 0.005143   114.06 |
  46 | 0.005146   114.13 |
  47 | 0.005142   114.03 |
  48 | 0.005145   114.10 |
  49 | 0.005148   114.18 |
  50 | 0.005142   114.03 |
  51 | 0.005131   113.79 |
  52 | 0.005125   113.66 |
  53 | 0.005116   113.45 |
  54 |  0.00512   113.56 |
  55 | 0.005114   113.40 |
  56 | 0.005123   113.61 |
  57 | 0.005122   113.58 |
  58 | 0.005129   113.74 |
  59 | 0.005122   113.58 |
  60 | 0.005117   113.48 |
  61 | 0.005113   113.38 |
  62 | 0.005106   113.23 |
  63 | 0.005106   113.24 |
  64 | 0.005091   112.89 |
  65 | 0.005084   112.75 |
  66 | 0.005085   112.77 |
  67 | 0.005084   112.75 |
  68 | 0.005073   112.51 |
  69 | 0.005072   112.47 |
  70 | 0.005063   112.28 |
  71 | 0.005061   112.25 |
  72 | 0.005056   112.13 |
  73 | 0.005054   112.08 |
  74 | 0.005037   111.70 |
  75 | 0.005031   111.57 |
  76 |  0.00503   111.55 |
  77 | 0.005028   111.49 |
  78 | 0.005034   111.65 |
  79 |  0.00503   111.55 |
  80 | 0.005024   111.41 |
  81 | 0.005022   111.37 |
  82 | 0.005017   111.25 |
  83 | 0.005009   111.08 |
  84 | 0.005009   111.08 |
  85 | 0.005013   111.18 |
  86 | 0.005013   111.16 |
  87 |  0.00501   111.10 |
  88 | 0.005005   111.00 |
  89 | 0.005003   110.95 |
  90 | 0.005005   111.00 |
  91 | 0.005005   110.98 |
  92 | 0.005001   110.90 |
  93 | 0.004988   110.62 |
  94 | 0.004988   110.61 |
  95 | 0.004988   110.62 |
  96 | 0.004986   110.58 |
  97 | 0.004976   110.36 |
  98 | 0.004973   110.29 |
  99 | 0.004971   110.23 |
 100 | 0.004956   109.90 |
[1] "Random Forest variable coefficients"
                      %IncMSE IncNodePurity
graph5           2.852932e-04  1.388970e-02
graph6           1.164457e-03  4.840072e-02
graph7           3.306608e-04  3.271019e-02
graph8           4.852288e-05  3.947548e-02
graph9           1.307982e-04  8.703077e-02
graph10          4.903550e-04  1.597542e-01
graph11          5.491133e-03  1.455827e-01
graph12          2.498594e-03  2.128442e-01
graph13          9.876430e-04  1.613816e-01
graph14          1.572690e-03  9.043183e-02
graph15          1.990410e-03  7.504761e-02
graph16          2.684124e-04  1.026468e-01
graph17          2.443493e-03  1.525498e-01
graph18          1.051186e-03  1.122339e-01
graph19          2.060860e-03  9.761972e-02
graph20          1.281461e-03  1.487022e-01
graph21          2.005171e-03  1.690479e-01
graph22          6.832814e-05  1.046312e-01
graph23          1.396540e-03  1.367482e-01
graph24          4.862986e-04  1.020078e-01
graph25          1.074721e-04  4.895942e-02
graph26          8.672448e-04  1.275489e-01
graph27          1.758281e-04  2.953546e-02
graph28          1.851543e-04  5.007642e-02
graph29          0.000000e+00  1.685934e-19
orbit0           2.328931e-05  3.503759e-02
orbit1           2.300738e-04  1.799934e-01
orbit2           1.427249e-03  5.487861e-02
orbit3           2.056061e-03  5.249590e-02
orbit4           2.739867e-03  6.628765e-02
orbit5           3.685277e-04  6.875075e-02
orbit6           1.568500e-03  8.118993e-02
orbit7           1.393509e-03  6.715060e-02
orbit8           4.013114e-04  6.414162e-02
orbit9           1.832125e-03  3.927047e-02
orbit10          3.615722e-03  1.320144e-01
orbit11          4.103242e-05  2.346147e-02
orbit12          4.699266e-04  1.333417e-01
orbit13          1.071475e-03  1.207282e-01
orbit14          2.327388e-05  2.357143e-02
orbit15          1.373499e-03  5.257652e-02
orbit16          1.662608e-03  6.331069e-02
orbit17          6.578522e-04  1.283531e-01
orbit18          1.033369e-03  1.366154e-01
orbit19          6.306180e-04  4.095550e-02
orbit20          8.214580e-05  6.995835e-02
orbit21          8.846372e-04  8.175331e-02
orbit22          5.821416e-03  7.978532e-02
orbit23          1.160189e-03  1.271442e-01
orbit24          6.539515e-03  3.490421e-01
orbit25          5.613819e-03  1.336073e-01
orbit26          1.395976e-03  1.325902e-01
orbit27          1.521574e-03  1.469528e-01
orbit28          5.899559e-06  3.780702e-02
orbit29          9.338339e-04  1.915444e-01
orbit30          8.862820e-04  1.190339e-01
orbit31          9.309241e-04  1.111484e-01
orbit32          2.435599e-03  1.579817e-01
orbit33          8.098536e-04  8.441287e-02
orbit34          1.359760e-03  9.189953e-02
orbit35          1.071503e-04  2.641707e-02
orbit36          1.706106e-03  1.684349e-01
orbit37          3.263016e-04  1.154445e-01
orbit38          9.569397e-04  8.293283e-02
orbit39          1.507008e-03  1.161382e-01
orbit40          1.182187e-03  1.308196e-01
orbit41          3.769482e-04  1.180208e-01
orbit42          3.937072e-04  1.117128e-03
orbit43          6.450926e-04  1.176400e-01
orbit44          2.846096e-04  7.601167e-03
orbit45          3.696409e-03  1.575956e-01
orbit46          5.230912e-05  1.843915e-01
orbit47          1.168907e-05  8.571429e-03
orbit48          1.014902e-03  6.870450e-02
orbit49          1.434780e-03  9.274131e-02
orbit50          1.190451e-03  1.266303e-01
orbit51          4.102551e-04  6.321359e-02
orbit52          4.113105e-03  2.428679e-01
orbit53          2.947204e-05  6.541185e-02
orbit54          3.649888e-04  4.311778e-02
orbit55          6.093839e-04  2.085718e-02
orbit56          7.229371e-03  2.698830e-01
orbit57          1.348850e-04  2.947503e-02
orbit58          2.919706e-05  2.177271e-02
orbit59          5.176129e-04  3.289261e-02
orbit60          8.518297e-05  6.988245e-02
orbit61          1.260935e-04  2.566084e-02
orbit62          9.123702e-04  2.894323e-02
orbit63          2.213617e-05  4.111111e-02
orbit64          7.523129e-05  9.929259e-03
orbit65          6.498321e-04  7.745613e-02
orbit66          5.298459e-04  4.373519e-02
orbit67          4.389396e-04  5.660875e-02
orbit68          2.562943e-04  1.057796e-02
orbit69          0.000000e+00  2.409639e-19
orbit70          4.706307e-04  6.596319e-02
orbit71          1.063484e-04  7.214127e-03
orbit72          0.000000e+00  2.504507e-19
AP               0.000000e+00  5.421011e-20
bet              2.333099e-04  7.396566e-02
ecc              0.000000e+00  4.600000e-03
eccrad          -2.917850e-05  3.313365e-02
close            3.878087e-04  6.749140e-02
constraint       9.879135e-04  1.316445e-01
coreness         1.119257e-04  1.190664e-01
knn              6.503565e-04  1.664357e-01
hubscore         8.696813e-04  5.386490e-02
pagerank         3.153487e-03  3.323390e-01
trans            3.438865e-04  1.064976e-01
evcent           1.622851e-03  5.659012e-02
first            1.195725e-03  2.523854e-02
upto_second      1.628149e-03  1.277299e-01
upto_third       5.664331e-04  9.757808e-02
upto_fourth      7.333818e-04  6.484249e-02
upto_fifth       2.540112e-04  6.660674e-02
upto_sixth       2.726911e-04  1.296798e-01
second           1.121064e-04  1.867018e-02
third            3.479709e-03  4.129482e-01
fourth           4.417483e-05  4.628643e-02
fifth            2.673919e-03  2.194503e-01
sixth            4.163414e-04  1.209706e-01
ratio1           1.160373e-03  6.698679e-02
ratio2           3.326729e-04  1.362580e-01
ratio3           4.175485e-03  1.654089e-01
ratio4           3.685312e-03  2.957250e-01
ratio5           1.873434e-03  3.021072e-01
ratio6           1.177763e-03  4.634307e-02
selfinter       -1.347217e-07  9.782947e-03
walktrap_vertex  3.393470e-04  1.562702e-01
bigcom1          0.000000e+00  9.090909e-03
bigcom2          0.000000e+00  0.000000e+00
bigcom3          4.573981e-06  5.199346e-04
bigcom4          4.435245e-06  9.087649e-03
bigcom6          0.000000e+00  3.469447e-20
bigcom8          3.341569e-04  6.672180e-02
bigcom9          0.000000e+00  5.421011e-22
bigcom11         0.000000e+00  0.000000e+00
bigcom13         0.000000e+00  0.000000e+00
bigcom15         0.000000e+00  5.421011e-22
bigcom16         0.000000e+00  0.000000e+00
bigcom21         0.000000e+00  0.000000e+00
bigcom22         0.000000e+00  6.938894e-20
bigcom24         0.000000e+00  0.000000e+00
bigcom26         0.000000e+00  5.421011e-22
bigcom28        -3.533767e-05  1.131014e-02
bigcom30         1.824513e-04  2.344708e-01
bigcom31         0.000000e+00  0.000000e+00
bigcom32         0.000000e+00  0.000000e+00
bigcom33         0.000000e+00  0.000000e+00
bigcom34         0.000000e+00  0.000000e+00
bigcom36         0.000000e+00  0.000000e+00
bigcom37         0.000000e+00  3.469447e-20
bigcom38         0.000000e+00  0.000000e+00
bigcom39         0.000000e+00  5.421011e-22
bigcom40         4.534555e-05  3.817115e-03
bigcom43         0.000000e+00  0.000000e+00
bigcom44         0.000000e+00  3.469447e-20
bigcom46         0.000000e+00  0.000000e+00
bigcom47         0.000000e+00  0.000000e+00
bigcom49         0.000000e+00  6.938894e-20
bigcom50         0.000000e+00  6.938894e-20
bigcom51         0.000000e+00  3.469447e-20
bigcom52         0.000000e+00  0.000000e+00
bigcom54         0.000000e+00  3.469447e-20
bigcom56         0.000000e+00  0.000000e+00
bigcom62         0.000000e+00  3.469447e-20
bigcom66         0.000000e+00  0.000000e+00
bigcom68         0.000000e+00  0.000000e+00
bigcom69         0.000000e+00  0.000000e+00
bigcom71         0.000000e+00  0.000000e+00
bigcom72         0.000000e+00  0.000000e+00
bigcom73         0.000000e+00  6.993104e-20
bigcom74         0.000000e+00  0.000000e+00
bigcom75         0.000000e+00  0.000000e+00
bigcom76         0.000000e+00  6.993104e-20
bigcom77         0.000000e+00  0.000000e+00
bigcom79         0.000000e+00  3.469447e-20
bigcom80         0.000000e+00  0.000000e+00
bigcom82         0.000000e+00  0.000000e+00
bigcom83         0.000000e+00  0.000000e+00
bigcom84         6.078300e-05  3.093587e-01
bigcom85         0.000000e+00  0.000000e+00
bigcom87         0.000000e+00  0.000000e+00
bigcom89         0.000000e+00  6.375227e-01
bigcom91         0.000000e+00  6.938894e-20
bigcom92         3.110602e-05  2.686517e-02
bigcom93         0.000000e+00  0.000000e+00
bigcom96         0.000000e+00  0.000000e+00
bigcom97         0.000000e+00  0.000000e+00
bigcom98         0.000000e+00  0.000000e+00
bigcom99         0.000000e+00  0.000000e+00
bigcom101        0.000000e+00  1.084202e-21
bigcom104        0.000000e+00  0.000000e+00
bigcom106        0.000000e+00  0.000000e+00
bigcom109        0.000000e+00  0.000000e+00
bigcom113        0.000000e+00  0.000000e+00
bigcom116        0.000000e+00  5.421011e-22
bigcom120       -5.991612e-06  1.769986e-01
bigcom123        0.000000e+00  0.000000e+00
bigcom126        0.000000e+00  0.000000e+00
bigcom127        0.000000e+00  0.000000e+00
bigcom137        0.000000e+00  0.000000e+00
bigcom139        0.000000e+00  1.084202e-21
bigcom140        0.000000e+00  0.000000e+00
bigcom143        0.000000e+00  0.000000e+00
bigcom145        0.000000e+00  1.084202e-21
bigcom146        0.000000e+00  0.000000e+00
bigcom147        0.000000e+00  1.084202e-21
bigcom149        0.000000e+00  0.000000e+00
bigcom153        0.000000e+00  5.421011e-22
bigcom154        0.000000e+00  0.000000e+00
bigcom156        0.000000e+00  0.000000e+00
bigcom157        0.000000e+00  0.000000e+00
bigcom158        0.000000e+00  0.000000e+00
bigcom160        0.000000e+00  0.000000e+00
bigcom161        0.000000e+00  0.000000e+00
bigcom162        0.000000e+00  0.000000e+00
bigcom164        0.000000e+00  0.000000e+00
bigcom166        0.000000e+00  0.000000e+00
bigcom167        0.000000e+00  0.000000e+00
bigcom171        0.000000e+00  5.421011e-22
bigcom173        0.000000e+00  0.000000e+00
bigcom175        0.000000e+00  6.938894e-20
bigcom176        0.000000e+00  0.000000e+00
bigcom177        0.000000e+00  0.000000e+00
bigcom178        0.000000e+00  0.000000e+00
bigcom180        0.000000e+00  0.000000e+00
bigcom181        0.000000e+00  0.000000e+00
bigcom184        0.000000e+00  0.000000e+00
bigcom186        0.000000e+00  0.000000e+00
bigcom187        0.000000e+00  3.469447e-20
bigcom189        0.000000e+00  0.000000e+00
bigcom194        0.000000e+00  0.000000e+00
bigcom195        0.000000e+00  6.938894e-20
bigcom196        0.000000e+00  0.000000e+00
bigcom204        0.000000e+00  0.000000e+00
bigcom205        0.000000e+00  0.000000e+00
bigcom212        0.000000e+00  0.000000e+00
bigcom214        0.000000e+00  0.000000e+00
bigcom222        0.000000e+00  0.000000e+00
bigcom223        0.000000e+00  0.000000e+00
bigcom226        0.000000e+00  0.000000e+00
bigcom227        0.000000e+00  0.000000e+00
bigcom229        0.000000e+00  0.000000e+00
bigcom233        0.000000e+00  0.000000e+00
bigcom236        0.000000e+00  0.000000e+00
bigcom237        0.000000e+00  0.000000e+00
bigcom246        0.000000e+00  6.938894e-20
bigcom248        0.000000e+00  0.000000e+00
bigcom249        0.000000e+00  0.000000e+00
bigcom250        0.000000e+00  0.000000e+00
bigcom254        0.000000e+00  3.469447e-20
bigcom266        0.000000e+00  6.938894e-20
bigcom269        0.000000e+00  0.000000e+00
bigcom272        0.000000e+00  3.469447e-20
bigcom274        0.000000e+00  0.000000e+00
bigcom281        0.000000e+00  0.000000e+00
bigcom291        0.000000e+00  6.938894e-20
bigcom292        0.000000e+00  0.000000e+00
bigcom295        0.000000e+00  0.000000e+00
bigcom299        0.000000e+00  0.000000e+00
bigcom301        0.000000e+00  0.000000e+00
bigcom306        0.000000e+00  0.000000e+00
bigcom309        0.000000e+00  0.000000e+00
bigcom314        0.000000e+00  0.000000e+00
bigcom321        0.000000e+00  0.000000e+00
bigcom341        0.000000e+00  0.000000e+00
bigcom350        0.000000e+00  0.000000e+00
bigcom353        0.000000e+00  0.000000e+00
bigcom359        0.000000e+00  0.000000e+00
bigcom363        0.000000e+00  0.000000e+00
bigcom365        0.000000e+00  0.000000e+00
bigcom385        0.000000e+00  0.000000e+00
bigcom386        0.000000e+00  0.000000e+00
bigcom408        0.000000e+00  0.000000e+00
bigcom412        0.000000e+00  0.000000e+00
bigcom480        0.000000e+00  0.000000e+00
spin_vertex      2.270347e-04  7.925941e-02
membership_s1    0.000000e+00  2.168404e-21
membership_s3    0.000000e+00  0.000000e+00
membership_s4   -9.195678e-06  1.279556e-02
membership_s5    3.090700e-05  4.798038e-03
membership_s6    0.000000e+00  1.897354e-21
membership_s7    0.000000e+00  5.421011e-22
membership_s8    0.000000e+00  0.000000e+00
membership_s9    0.000000e+00  0.000000e+00
membership_s11   0.000000e+00  6.938894e-20
membership_s12   0.000000e+00  6.938894e-20
membership_s14   0.000000e+00  6.938894e-20
membership_s15   0.000000e+00  0.000000e+00
membership_s16   0.000000e+00  0.000000e+00
membership_s17   0.000000e+00  6.938894e-20
membership_s18   0.000000e+00  0.000000e+00
membership_s20   0.000000e+00  0.000000e+00
membership_s21   0.000000e+00  0.000000e+00
membership_s22   0.000000e+00  0.000000e+00
membership_s24   0.000000e+00  6.938894e-20
membership_s25   0.000000e+00  0.000000e+00
membership_s26   0.000000e+00  0.000000e+00
membership_s27   0.000000e+00  5.421011e-22
membership_s28   0.000000e+00  0.000000e+00
membership_s30   4.635621e-05  3.447349e-02
membership_s31  -2.831186e-05  2.661393e-03
membership_s32   0.000000e+00  4.499439e-20
membership_s33   0.000000e+00  0.000000e+00
membership_s36   6.259205e-05  1.196096e-01
membership_s37   0.000000e+00  3.469447e-20
V1               1.368140e-03  6.270087e-01
V2               5.888146e-04  2.029496e-01
pdi             -1.147447e-05  2.250000e-02
adhesion         7.323505e-03  4.799972e-01
cohesion         5.685481e-03  4.310025e-01
inner            1.922970e-03  4.393653e-01
outer            1.207406e-03  1.033957e+00
ioratio          2.416129e-03  3.710615e-01
comsize          1.304604e-03  4.373306e-01
[1] "Dataset: med_TnotC Model GLM, run: 1 of 10 2015-06-17 22:58:50"
[1] "glmnet variable coefficients"
                     [,1]          [,2]
(Intercept)     -5.392545  1.786976e+03
graph0           0.000000 -7.791496e-03
graph1           0.000000  1.494788e-04
graph2           0.000000  6.414637e-03
graph3           0.000000  2.127098e-06
graph4           0.000000 -7.539400e-08
graph5           0.000000  2.977012e-03
graph6           0.000000  4.218856e-06
graph7           0.000000 -2.015653e-08
graph8           0.000000 -3.208428e-02
graph9           0.000000 -1.852888e-07
graph10          0.000000  1.269924e-08
graph11          0.000000 -7.939687e-10
graph12          0.000000 -7.660053e-08
graph13          0.000000  0.000000e+00
graph14          0.000000  0.000000e+00
graph15          0.000000  9.735442e-05
graph16          0.000000 -1.867947e-06
graph17          0.000000  2.317542e-06
graph18          0.000000 -5.750763e-05
graph19          0.000000  0.000000e+00
graph20          0.000000 -1.575998e-05
graph21          0.000000  0.000000e+00
graph22          0.000000 -2.115850e-05
graph23          0.000000  0.000000e+00
graph24          0.000000  6.250246e-05
graph25          0.000000 -7.543691e-05
graph26          0.000000  0.000000e+00
graph27          0.000000 -1.227091e-03
graph28          0.000000 -3.573951e-03
graph29          0.000000 -2.251142e-02
orbit0           0.000000 -6.132552e-03
orbit1           0.000000  1.255110e-04
orbit2           0.000000 -3.408587e-04
orbit3           0.000000  7.757847e-03
orbit4           0.000000  1.380586e-05
orbit5           0.000000 -2.654001e-06
orbit6           0.000000 -5.417314e-08
orbit7           0.000000 -2.129721e-04
orbit8           0.000000  2.926116e-03
orbit9           0.000000 -3.195343e-04
orbit10          0.000000  1.977438e-04
orbit11          0.000000  1.221711e-05
orbit12          0.000000 -7.339434e-04
orbit13          0.000000  1.840496e-02
orbit14          0.000000 -3.190195e-02
orbit15          0.000000 -1.866621e-07
orbit16          0.000000 -1.329855e-06
orbit17          0.000000 -5.707870e-07
orbit18          0.000000  5.499350e-08
orbit19          0.000000  5.124668e-08
orbit20          0.000000 -1.294236e-07
orbit21          0.000000 -6.605845e-06
orbit22          0.000000 -7.710365e-10
orbit23          0.000000  3.732510e-05
orbit24          0.000000 -2.158649e-09
orbit25          0.000000 -1.787069e-06
orbit26          0.000000  1.362464e-05
orbit27          0.000000  1.761562e-06
orbit28          0.000000  7.194045e-06
orbit29          0.000000  0.000000e+00
orbit30          0.000000  4.454771e-06
orbit31          0.000000  1.388385e-07
orbit32          0.000000 -5.360474e-08
orbit33          0.000000 -6.479649e-04
orbit34          0.000000  9.730567e-05
orbit35          0.000000 -9.159340e-06
orbit36          0.000000 -3.090644e-05
orbit37          0.000000 -1.113795e-06
orbit38          0.000000 -6.926313e-05
orbit39          0.000000  2.227091e-05
orbit40          0.000000  1.476024e-06
orbit41          0.000000 -3.626638e-05
orbit42          0.000000  7.883219e-04
orbit43          0.000000 -5.788027e-05
orbit44          0.000000 -3.797818e-03
orbit45          0.000000 -7.125712e-06
orbit46          0.000000 -3.982879e-05
orbit47          0.000000  3.043045e-04
orbit48          0.000000  2.665142e-05
orbit49          0.000000 -1.097954e-05
orbit50          0.000000 -2.289220e-03
orbit51          0.000000 -1.328361e-04
orbit52          0.000000  5.023011e-04
orbit53          0.000000 -1.098560e-04
orbit54          0.000000 -2.076713e-05
orbit55          0.000000 -8.419115e-03
orbit56          0.000000 -1.231095e-04
orbit57          0.000000  5.360292e-05
orbit58          0.000000 -5.932388e-03
orbit59          0.000000  1.996375e-04
orbit60          0.000000 -3.473113e-04
orbit61          0.000000  1.109018e-02
orbit62          0.000000  3.678707e-04
orbit63          0.000000  1.272544e-03
orbit64          0.000000 -4.567904e-03
orbit65          0.000000  1.156046e-03
orbit66          0.000000 -1.690258e-03
orbit67          0.000000  1.198068e-02
orbit68          0.000000 -1.850440e-03
orbit69          0.000000  1.239207e-02
orbit70          0.000000 -3.237546e-03
orbit71          0.000000 -1.220787e-02
orbit72          0.000000 -2.213896e-02
AP               0.000000  2.753293e-01
bet              0.000000 -9.604846e-07
ecc              0.000000  1.965733e-01
eccrad           0.000000  1.111913e+00
close            0.000000 -4.211121e-03
constraint       0.000000  5.033372e+00
coreness         0.000000  1.244918e-01
knn              0.000000 -8.786369e-03
hubscore         0.000000 -4.408019e+01
pagerank         0.000000 -1.739986e+00
trans            0.000000 -4.803148e+00
evcent           0.000000 -2.099954e+00
first            0.000000 -2.889212e-03
upto_second      0.000000  5.079213e-04
upto_third       0.000000  0.000000e+00
upto_fourth      0.000000 -6.511904e-05
upto_fifth       0.000000 -3.436740e-03
upto_sixth       0.000000 -1.317950e-01
second           0.000000  5.034362e-04
third            0.000000 -1.206337e-05
fourth           0.000000 -4.115101e-06
fifth            0.000000  3.986395e-05
sixth            0.000000  3.929739e-03
ratio1           0.000000 -2.212527e-03
ratio2           0.000000  4.485227e-03
ratio3           0.000000 -1.292140e+00
ratio4           0.000000 -2.950472e+00
ratio5           0.000000  4.323712e+00
ratio6           0.000000 -8.488339e-02
selfinter        0.000000 -4.522102e-01
walktrap_vertex  0.000000  9.863684e-01
bigcom1          0.000000  4.834841e-01
bigcom2          0.000000 -5.263745e-02
bigcom3          0.000000  1.207567e+00
bigcom4          0.000000  6.096275e-01
bigcom6          0.000000 -2.481166e-02
bigcom8          0.000000  2.140284e+00
bigcom9          0.000000 -9.077965e-01
bigcom11         0.000000 -2.150758e-03
bigcom13         0.000000 -8.553360e-02
bigcom15         0.000000  0.000000e+00
bigcom16         0.000000  0.000000e+00
bigcom21         0.000000 -9.779255e-02
bigcom22         0.000000 -3.105070e-01
bigcom24         0.000000 -5.002915e-02
bigcom26         0.000000 -1.327286e+00
bigcom28         0.000000  6.960368e-01
bigcom30         0.000000  1.590678e+00
bigcom31         0.000000 -9.146309e-02
bigcom32         0.000000  0.000000e+00
bigcom33         0.000000  0.000000e+00
bigcom34         0.000000  0.000000e+00
bigcom36         0.000000  0.000000e+00
bigcom37         0.000000  0.000000e+00
bigcom38         0.000000  0.000000e+00
bigcom39         0.000000  0.000000e+00
bigcom40         0.000000  6.161660e-01
bigcom43         0.000000 -9.521680e-02
bigcom44         0.000000 -1.037067e+00
bigcom46         0.000000  0.000000e+00
bigcom47         0.000000 -2.837752e-01
bigcom49         0.000000 -2.156670e-01
bigcom50         0.000000 -9.070780e-02
bigcom51         0.000000  0.000000e+00
bigcom52         0.000000 -4.382780e-01
bigcom54         0.000000  0.000000e+00
bigcom56         0.000000 -1.094699e-01
bigcom62         0.000000  0.000000e+00
bigcom66         0.000000  0.000000e+00
bigcom68         0.000000  0.000000e+00
bigcom69         0.000000 -5.243313e-01
bigcom71         0.000000  0.000000e+00
bigcom72         0.000000 -1.418701e-03
bigcom73         0.000000 -7.601927e-02
bigcom74         0.000000 -1.041072e+00
bigcom75         0.000000  0.000000e+00
bigcom76         0.000000 -1.750576e-01
bigcom77         0.000000 -2.101506e-01
bigcom79         0.000000  0.000000e+00
bigcom80         0.000000  0.000000e+00
bigcom82         0.000000  0.000000e+00
bigcom83         0.000000  0.000000e+00
bigcom84         0.000000  7.411753e+00
bigcom85         0.000000  0.000000e+00
bigcom87         0.000000  0.000000e+00
bigcom89         0.000000  1.415996e+01
bigcom91         0.000000  0.000000e+00
bigcom92         0.000000  3.529607e+00
bigcom93         0.000000  0.000000e+00
bigcom96         0.000000  0.000000e+00
bigcom97         0.000000 -6.255617e-01
bigcom98         0.000000  0.000000e+00
bigcom99         0.000000  0.000000e+00
bigcom101        0.000000 -6.320929e-02
bigcom104        0.000000  0.000000e+00
bigcom106        0.000000  0.000000e+00
bigcom109        0.000000 -4.897634e-03
bigcom113        0.000000  0.000000e+00
bigcom116        0.000000 -3.533945e-01
bigcom120        0.000000  1.556785e+01
bigcom123        0.000000  0.000000e+00
bigcom126        0.000000  0.000000e+00
bigcom127        0.000000  0.000000e+00
bigcom137        0.000000 -1.108803e-01
bigcom139        0.000000  0.000000e+00
bigcom140        0.000000  0.000000e+00
bigcom143        0.000000  0.000000e+00
bigcom145        0.000000  0.000000e+00
bigcom146        0.000000  0.000000e+00
bigcom147        0.000000  0.000000e+00
bigcom149        0.000000 -1.181452e-01
bigcom153        0.000000  0.000000e+00
bigcom154        0.000000 -6.954651e-01
bigcom156        0.000000  0.000000e+00
bigcom157        0.000000  0.000000e+00
bigcom158        0.000000  0.000000e+00
bigcom160        0.000000  0.000000e+00
bigcom161        0.000000  0.000000e+00
bigcom162        0.000000  0.000000e+00
bigcom164        0.000000  0.000000e+00
bigcom166        0.000000  0.000000e+00
bigcom167        0.000000  0.000000e+00
bigcom171        0.000000 -7.831137e-01
bigcom173        0.000000  0.000000e+00
bigcom175        0.000000 -1.311545e-03
bigcom176        0.000000 -1.604163e-01
bigcom177        0.000000  0.000000e+00
bigcom178        0.000000  0.000000e+00
bigcom180        0.000000  0.000000e+00
bigcom181        0.000000 -1.964628e-01
bigcom184        0.000000  0.000000e+00
bigcom186        0.000000 -6.073565e-05
bigcom187        0.000000  0.000000e+00
bigcom189        0.000000  0.000000e+00
bigcom194        0.000000  0.000000e+00
bigcom195        0.000000  0.000000e+00
bigcom196        0.000000  0.000000e+00
bigcom204        0.000000  0.000000e+00
bigcom205        0.000000  0.000000e+00
bigcom212        0.000000  0.000000e+00
bigcom214        0.000000  0.000000e+00
bigcom222        0.000000 -1.063221e-03
bigcom223        0.000000  0.000000e+00
bigcom226        0.000000  0.000000e+00
bigcom227        0.000000  0.000000e+00
bigcom229        0.000000  0.000000e+00
bigcom233        0.000000  0.000000e+00
bigcom236        0.000000  0.000000e+00
bigcom237        0.000000  0.000000e+00
bigcom246        0.000000 -7.100027e-01
bigcom248        0.000000  0.000000e+00
bigcom249        0.000000  0.000000e+00
bigcom250        0.000000 -9.974385e-02
bigcom254        0.000000 -5.353301e-01
bigcom266        0.000000  0.000000e+00
bigcom269        0.000000  0.000000e+00
bigcom272        0.000000  0.000000e+00
bigcom274        0.000000  0.000000e+00
bigcom281        0.000000  0.000000e+00
bigcom291        0.000000  0.000000e+00
bigcom292        0.000000 -5.167942e-02
bigcom295        0.000000  0.000000e+00
bigcom299        0.000000  0.000000e+00
bigcom301        0.000000 -2.005182e-01
bigcom306        0.000000  0.000000e+00
bigcom309        0.000000  0.000000e+00
bigcom314        0.000000  0.000000e+00
bigcom321        0.000000  0.000000e+00
bigcom341        0.000000  0.000000e+00
bigcom350        0.000000  0.000000e+00
bigcom353        0.000000  0.000000e+00
bigcom359        0.000000  0.000000e+00
bigcom363        0.000000  0.000000e+00
bigcom365        0.000000  0.000000e+00
bigcom385        0.000000  0.000000e+00
bigcom386        0.000000  0.000000e+00
bigcom408        0.000000  0.000000e+00
bigcom412        0.000000 -4.100318e-02
bigcom480        0.000000  0.000000e+00
spin_vertex      0.000000 -1.411684e+00
membership_s1    0.000000 -7.379035e-02
membership_s3    0.000000  0.000000e+00
membership_s4    0.000000  6.843631e-01
membership_s5    0.000000  5.407624e-02
membership_s6    0.000000 -1.938033e+00
membership_s7    0.000000 -1.887083e+00
membership_s8    0.000000  0.000000e+00
membership_s9    0.000000  0.000000e+00
membership_s11   0.000000  0.000000e+00
membership_s12   0.000000  0.000000e+00
membership_s14   0.000000  0.000000e+00
membership_s15   0.000000 -1.633883e+00
membership_s16   0.000000  0.000000e+00
membership_s17   0.000000  0.000000e+00
membership_s18   0.000000 -1.325854e+00
membership_s20   0.000000  0.000000e+00
membership_s21   0.000000 -1.438765e+00
membership_s22   0.000000 -5.333673e-01
membership_s24   0.000000 -4.271184e-01
membership_s25   0.000000 -4.360268e-01
membership_s26   0.000000  0.000000e+00
membership_s27   0.000000  4.150105e-02
membership_s28   0.000000  0.000000e+00
membership_s30   0.000000  7.880910e-01
membership_s31   0.000000  4.581403e-01
membership_s32   0.000000 -2.282084e+00
membership_s33   0.000000  0.000000e+00
membership_s36   0.000000  6.401507e-01
membership_s37   0.000000 -9.573187e-01
V1               0.000000 -9.288895e+00
V2               0.000000  2.279843e+00
pdi              0.000000 -2.764863e+03
adhesion         0.000000 -4.176079e-05
cohesion         0.000000  6.240327e-04
inner            0.000000 -1.339001e-04
outer            0.000000  9.991310e-05
ioratio          0.000000  2.911545e-01
comsize          0.000000  5.717267e-04
[1] "Dataset: med_TnotC Model GBM, run: 2 of 10 2015-06-17 22:59:56"
Iter   TrainDeviance   ValidDeviance   StepSize   Improve
     1        0.0566            -nan     0.0100   -0.0001
     2        0.0538            -nan     0.0100   -0.0000
     3        0.0525            -nan     0.0100   -0.0001
     4        0.0510            -nan     0.0100   -0.0001
     5        0.0498            -nan     0.0100    0.0001
     6        0.0484            -nan     0.0100   -0.0001
     7        0.0472            -nan     0.0100   -0.0001
     8        0.0464            -nan     0.0100   -0.0000
     9        0.0459            -nan     0.0100   -0.0000
    10        0.0451            -nan     0.0100   -0.0000
    20        0.0375            -nan     0.0100   -0.0000
    40        0.0302            -nan     0.0100   -0.0000
    60        0.0257            -nan     0.0100   -0.0000
    80        0.0226            -nan     0.0100   -0.0000
   100        0.0201            -nan     0.0100   -0.0000
   106        0.0196            -nan     0.0100   -0.0000

[1] "GBM variable coefficients"
                            var      rel.inf
V1                           V1 9.2818145875
ratio5                   ratio5 8.5792497676
pagerank               pagerank 5.9717898035
V2                           V2 5.5683570106
outer                     outer 4.6253110425
orbit38                 orbit38 3.3739335806
ioratio                 ioratio 2.8544979870
cohesion               cohesion 2.8294324097
walktrap_vertex walktrap_vertex 2.1114817075
comsize                 comsize 1.8569089029
orbit18                 orbit18 1.7484178089
graph13                 graph13 1.5887691107
inner                     inner 1.5849060862
ratio4                   ratio4 1.2946736872
fourth                   fourth 1.2508304253
orbit56                 orbit56 1.2372372440
bet                         bet 1.2069395969
adhesion               adhesion 1.1447620569
coreness               coreness 1.1386265781
constraint           constraint 1.1135894103
upto_fifth           upto_fifth 1.0585895352
graph21                 graph21 1.0045930369
graph16                 graph16 0.9887778427
graph20                 graph20 0.9221298580
orbit31                 orbit31 0.9126454755
orbit20                 orbit20 0.9023550262
bigcom8                 bigcom8 0.8885063136
bigcom30               bigcom30 0.8362835149
graph1                   graph1 0.8327568947
graph11                 graph11 0.7691426431
knn                         knn 0.7606602418
ratio2                   ratio2 0.7264624930
graph18                 graph18 0.7130558636
third                     third 0.7031782581
graph9                   graph9 0.6931307256
orbit36                 orbit36 0.6843530541
orbit52                 orbit52 0.6801285720
graph15                 graph15 0.6789540126
ratio1                   ratio1 0.6598754606
graph14                 graph14 0.6394361778
orbit16                 orbit16 0.6313024638
orbit24                 orbit24 0.6244049739
graph7                   graph7 0.6199228463
orbit27                 orbit27 0.6079984152
orbit26                 orbit26 0.5961221437
graph6                   graph6 0.5856443278
orbit48                 orbit48 0.5856071673
trans                     trans 0.5815648317
bigcom92               bigcom92 0.5690920530
spin_vertex         spin_vertex 0.5532450337
orbit58                 orbit58 0.5358690756
sixth                     sixth 0.5286212254
orbit37                 orbit37 0.5278961508
orbit39                 orbit39 0.5278234561
graph25                 graph25 0.5201170692
orbit32                 orbit32 0.5102982822
orbit23                 orbit23 0.5003817131
graph3                   graph3 0.4893673205
graph17                 graph17 0.4890217153
graph23                 graph23 0.4870681462
orbit49                 orbit49 0.4854076856
orbit25                 orbit25 0.4694357182
graph28                 graph28 0.4460386389
upto_sixth           upto_sixth 0.4393021596
orbit30                 orbit30 0.4001785689
graph5                   graph5 0.3898913652
orbit45                 orbit45 0.3738266566
orbit57                 orbit57 0.3634823026
membership_s30   membership_s30 0.3616590057
graph22                 graph22 0.3604930288
orbit13                 orbit13 0.3568324851
graph12                 graph12 0.3531878762
graph24                 graph24 0.3475756153
orbit41                 orbit41 0.3257172582
fifth                     fifth 0.3223211517
hubscore               hubscore 0.3022004476
ratio6                   ratio6 0.2959761874
upto_second         upto_second 0.2758850004
orbit2                   orbit2 0.2639434555
graph0                   graph0 0.2560120241
orbit62                 orbit62 0.2484271303
orbit44                 orbit44 0.2482484457
graph19                 graph19 0.2466603808
orbit21                 orbit21 0.2439241616
orbit46                 orbit46 0.2222262938
graph26                 graph26 0.2166425656
orbit55                 orbit55 0.2120122904
orbit19                 orbit19 0.2032529821
orbit10                 orbit10 0.1824482720
bigcom4                 bigcom4 0.1724660533
orbit17                 orbit17 0.1683183664
orbit50                 orbit50 0.1676217314
orbit40                 orbit40 0.1647234858
orbit63                 orbit63 0.1643740391
close                     close 0.1565215815
bigcom40               bigcom40 0.1532541279
orbit51                 orbit51 0.1347359956
orbit42                 orbit42 0.1314764426
orbit35                 orbit35 0.1239849511
orbit15                 orbit15 0.1095516535
graph2                   graph2 0.1083204737
graph8                   graph8 0.1007044582
orbit28                 orbit28 0.0977466868
orbit5                   orbit5 0.0931649524
orbit54                 orbit54 0.0917858559
orbit11                 orbit11 0.0837082515
bigcom28               bigcom28 0.0788790624
orbit9                   orbit9 0.0775160435
orbit61                 orbit61 0.0743341208
membership_s31   membership_s31 0.0737488181
membership_s5     membership_s5 0.0736959162
orbit66                 orbit66 0.0710883803
membership_s27   membership_s27 0.0668463972
orbit65                 orbit65 0.0644536818
orbit67                 orbit67 0.0626745972
graph4                   graph4 0.0609026714
orbit53                 orbit53 0.0587163400
membership_s36   membership_s36 0.0583258678
orbit64                 orbit64 0.0574045261
orbit4                   orbit4 0.0502876889
orbit70                 orbit70 0.0417583705
orbit60                 orbit60 0.0319293301
orbit7                   orbit7 0.0265110241
membership_s4     membership_s4 0.0173380738
orbit33                 orbit33 0.0170593017
ratio3                   ratio3 0.0123021762
graph10                 graph10 0.0006471368
graph27                 graph27 0.0000000000
graph29                 graph29 0.0000000000
orbit0                   orbit0 0.0000000000
orbit1                   orbit1 0.0000000000
orbit3                   orbit3 0.0000000000
orbit6                   orbit6 0.0000000000
orbit8                   orbit8 0.0000000000
orbit12                 orbit12 0.0000000000
orbit14                 orbit14 0.0000000000
orbit22                 orbit22 0.0000000000
orbit29                 orbit29 0.0000000000
orbit34                 orbit34 0.0000000000
orbit43                 orbit43 0.0000000000
orbit47                 orbit47 0.0000000000
orbit59                 orbit59 0.0000000000
orbit68                 orbit68 0.0000000000
orbit69                 orbit69 0.0000000000
orbit71                 orbit71 0.0000000000
orbit72                 orbit72 0.0000000000
AP                           AP 0.0000000000
ecc                         ecc 0.0000000000
eccrad                   eccrad 0.0000000000
evcent                   evcent 0.0000000000
first                     first 0.0000000000
upto_third           upto_third 0.0000000000
upto_fourth         upto_fourth 0.0000000000
second                   second 0.0000000000
selfinter             selfinter 0.0000000000
bigcom1                 bigcom1 0.0000000000
bigcom2                 bigcom2 0.0000000000
bigcom3                 bigcom3 0.0000000000
bigcom6                 bigcom6 0.0000000000
bigcom9                 bigcom9 0.0000000000
bigcom11               bigcom11 0.0000000000
bigcom13               bigcom13 0.0000000000
bigcom15               bigcom15 0.0000000000
bigcom16               bigcom16 0.0000000000
bigcom21               bigcom21 0.0000000000
bigcom22               bigcom22 0.0000000000
bigcom24               bigcom24 0.0000000000
bigcom26               bigcom26 0.0000000000
bigcom31               bigcom31 0.0000000000
bigcom32               bigcom32 0.0000000000
bigcom33               bigcom33 0.0000000000
bigcom34               bigcom34 0.0000000000
bigcom36               bigcom36 0.0000000000
bigcom37               bigcom37 0.0000000000
bigcom38               bigcom38 0.0000000000
bigcom39               bigcom39 0.0000000000
bigcom43               bigcom43 0.0000000000
bigcom44               bigcom44 0.0000000000
bigcom46               bigcom46 0.0000000000
bigcom47               bigcom47 0.0000000000
bigcom49               bigcom49 0.0000000000
bigcom50               bigcom50 0.0000000000
bigcom51               bigcom51 0.0000000000
bigcom52               bigcom52 0.0000000000
bigcom54               bigcom54 0.0000000000
bigcom56               bigcom56 0.0000000000
bigcom62               bigcom62 0.0000000000
bigcom66               bigcom66 0.0000000000
bigcom68               bigcom68 0.0000000000
bigcom69               bigcom69 0.0000000000
bigcom71               bigcom71 0.0000000000
bigcom72               bigcom72 0.0000000000
bigcom73               bigcom73 0.0000000000
bigcom74               bigcom74 0.0000000000
bigcom75               bigcom75 0.0000000000
bigcom76               bigcom76 0.0000000000
bigcom77               bigcom77 0.0000000000
bigcom79               bigcom79 0.0000000000
bigcom80               bigcom80 0.0000000000
bigcom82               bigcom82 0.0000000000
bigcom83               bigcom83 0.0000000000
bigcom84               bigcom84 0.0000000000
bigcom85               bigcom85 0.0000000000
bigcom87               bigcom87 0.0000000000
bigcom89               bigcom89 0.0000000000
bigcom91               bigcom91 0.0000000000
bigcom93               bigcom93 0.0000000000
bigcom96               bigcom96 0.0000000000
bigcom97               bigcom97 0.0000000000
bigcom98               bigcom98 0.0000000000
bigcom99               bigcom99 0.0000000000
bigcom101             bigcom101 0.0000000000
bigcom104             bigcom104 0.0000000000
bigcom106             bigcom106 0.0000000000
bigcom109             bigcom109 0.0000000000
bigcom113             bigcom113 0.0000000000
bigcom116             bigcom116 0.0000000000
bigcom120             bigcom120 0.0000000000
bigcom123             bigcom123 0.0000000000
bigcom126             bigcom126 0.0000000000
bigcom127             bigcom127 0.0000000000
bigcom137             bigcom137 0.0000000000
bigcom139             bigcom139 0.0000000000
bigcom140             bigcom140 0.0000000000
bigcom143             bigcom143 0.0000000000
bigcom145             bigcom145 0.0000000000
bigcom146             bigcom146 0.0000000000
bigcom147             bigcom147 0.0000000000
bigcom149             bigcom149 0.0000000000
bigcom153             bigcom153 0.0000000000
bigcom154             bigcom154 0.0000000000
bigcom156             bigcom156 0.0000000000
bigcom157             bigcom157 0.0000000000
bigcom158             bigcom158 0.0000000000
bigcom160             bigcom160 0.0000000000
bigcom161             bigcom161 0.0000000000
bigcom162             bigcom162 0.0000000000
bigcom164             bigcom164 0.0000000000
bigcom166             bigcom166 0.0000000000
bigcom167             bigcom167 0.0000000000
bigcom171             bigcom171 0.0000000000
bigcom173             bigcom173 0.0000000000
bigcom175             bigcom175 0.0000000000
bigcom176             bigcom176 0.0000000000
bigcom177             bigcom177 0.0000000000
bigcom178             bigcom178 0.0000000000
bigcom180             bigcom180 0.0000000000
bigcom181             bigcom181 0.0000000000
bigcom184             bigcom184 0.0000000000
bigcom186             bigcom186 0.0000000000
bigcom187             bigcom187 0.0000000000
bigcom189             bigcom189 0.0000000000
bigcom194             bigcom194 0.0000000000
bigcom195             bigcom195 0.0000000000
bigcom196             bigcom196 0.0000000000
bigcom204             bigcom204 0.0000000000
bigcom205             bigcom205 0.0000000000
bigcom212             bigcom212 0.0000000000
bigcom214             bigcom214 0.0000000000
bigcom222             bigcom222 0.0000000000
bigcom223             bigcom223 0.0000000000
bigcom226             bigcom226 0.0000000000
bigcom227             bigcom227 0.0000000000
bigcom229             bigcom229 0.0000000000
bigcom233             bigcom233 0.0000000000
bigcom236             bigcom236 0.0000000000
bigcom237             bigcom237 0.0000000000
bigcom246             bigcom246 0.0000000000
bigcom248             bigcom248 0.0000000000
bigcom249             bigcom249 0.0000000000
bigcom250             bigcom250 0.0000000000
bigcom254             bigcom254 0.0000000000
bigcom266             bigcom266 0.0000000000
bigcom269             bigcom269 0.0000000000
bigcom272             bigcom272 0.0000000000
bigcom274             bigcom274 0.0000000000
bigcom281             bigcom281 0.0000000000
bigcom291             bigcom291 0.0000000000
bigcom292             bigcom292 0.0000000000
bigcom295             bigcom295 0.0000000000
bigcom299             bigcom299 0.0000000000
bigcom301             bigcom301 0.0000000000
bigcom306             bigcom306 0.0000000000
bigcom309             bigcom309 0.0000000000
bigcom314             bigcom314 0.0000000000
bigcom321             bigcom321 0.0000000000
bigcom341             bigcom341 0.0000000000
bigcom350             bigcom350 0.0000000000
bigcom353             bigcom353 0.0000000000
bigcom359             bigcom359 0.0000000000
bigcom363             bigcom363 0.0000000000
bigcom365             bigcom365 0.0000000000
bigcom385             bigcom385 0.0000000000
bigcom386             bigcom386 0.0000000000
bigcom408             bigcom408 0.0000000000
bigcom412             bigcom412 0.0000000000
bigcom480             bigcom480 0.0000000000
membership_s1     membership_s1 0.0000000000
membership_s3     membership_s3 0.0000000000
membership_s6     membership_s6 0.0000000000
membership_s7     membership_s7 0.0000000000
membership_s8     membership_s8 0.0000000000
membership_s9     membership_s9 0.0000000000
membership_s11   membership_s11 0.0000000000
membership_s12   membership_s12 0.0000000000
membership_s14   membership_s14 0.0000000000
membership_s15   membership_s15 0.0000000000
membership_s16   membership_s16 0.0000000000
membership_s17   membership_s17 0.0000000000
membership_s18   membership_s18 0.0000000000
membership_s20   membership_s20 0.0000000000
membership_s21   membership_s21 0.0000000000
membership_s22   membership_s22 0.0000000000
membership_s24   membership_s24 0.0000000000
membership_s25   membership_s25 0.0000000000
membership_s26   membership_s26 0.0000000000
membership_s28   membership_s28 0.0000000000
membership_s32   membership_s32 0.0000000000
membership_s33   membership_s33 0.0000000000
membership_s37   membership_s37 0.0000000000
pdi                         pdi 0.0000000000
[1] "Dataset: med_TnotC Model RF, run: 2 of 10 2015-06-17 23:00:40"
     |      Out-of-bag   |
Tree |      MSE  %Var(y) |
   1 | 0.006183   136.77 |
   2 | 0.006163   136.33 |
   3 |  0.00663   146.66 |
   4 | 0.007928   175.36 |
   5 | 0.007585   167.78 |
   6 | 0.007472   165.27 |
   7 | 0.007162   158.41 |
   8 | 0.006428   142.18 |
   9 | 0.006228   137.77 |
  10 | 0.006167   136.41 |
  11 | 0.006052   133.86 |
  12 | 0.006047   133.76 |
  13 | 0.006072   134.31 |
  14 |  0.00592   130.94 |
  15 | 0.005797   128.22 |
  16 | 0.005624   124.39 |
  17 | 0.005642   124.80 |
  18 | 0.005642   124.80 |
  19 | 0.005498   121.61 |
  20 | 0.005487   121.37 |
  21 |  0.00541   119.67 |
  22 | 0.005368   118.74 |
  23 | 0.005331   117.92 |
  24 | 0.005328   117.85 |
  25 | 0.005287   116.94 |
  26 | 0.005269   116.56 |
  27 | 0.005237   115.84 |
  28 | 0.005219   115.44 |
  29 | 0.005219   115.44 |
  30 | 0.005201   115.05 |
  31 | 0.005184   114.68 |
  32 | 0.005173   114.42 |
  33 | 0.005188   114.75 |
  34 | 0.005172   114.39 |
  35 | 0.005167   114.30 |
  36 | 0.005206   115.15 |
  37 | 0.005215   115.36 |
  38 |  0.00521   115.24 |
  39 | 0.005211   115.26 |
  40 | 0.005204   115.11 |
  41 | 0.005169   114.34 |
  42 | 0.005173   114.42 |
  43 | 0.005162   114.18 |
  44 | 0.005143   113.76 |
  45 | 0.005141   113.71 |
  46 | 0.005147   113.85 |
  47 | 0.005141   113.71 |
  48 | 0.005126   113.38 |
  49 | 0.005113   113.09 |
  50 | 0.005139   113.67 |
  51 |  0.00514   113.69 |
  52 | 0.005137   113.63 |
  53 | 0.005112   113.08 |
  54 | 0.005117   113.20 |
  55 | 0.005104   112.89 |
  56 | 0.005099   112.80 |
  57 | 0.005092   112.63 |
  58 | 0.005093   112.65 |
  59 |   0.0051   112.81 |
  60 | 0.005093   112.65 |
  61 | 0.005072   112.20 |
  62 | 0.005073   112.20 |
  63 | 0.005093   112.64 |
  64 | 0.005095   112.71 |
  65 | 0.005092   112.64 |
  66 | 0.005096   112.73 |
  67 |  0.00511   113.03 |
  68 | 0.005106   112.95 |
  69 | 0.005099   112.79 |
  70 |   0.0051   112.81 |
  71 | 0.005092   112.64 |
  72 | 0.005098   112.77 |
  73 | 0.005101   112.84 |
  74 | 0.005097   112.75 |
  75 | 0.005084   112.46 |
  76 | 0.005073   112.22 |
  77 | 0.005077   112.30 |
  78 | 0.005087   112.52 |
  79 | 0.005077   112.31 |
  80 | 0.005086   112.51 |
  81 | 0.005081   112.39 |
  82 | 0.005075   112.26 |
  83 | 0.005077   112.30 |
  84 |  0.00508   112.37 |
  85 | 0.005079   112.35 |
  86 | 0.005094   112.67 |
  87 | 0.005091   112.61 |
  88 | 0.005089   112.56 |
  89 |  0.00508   112.36 |
  90 |  0.00508   112.37 |
  91 | 0.005072   112.20 |
  92 | 0.005075   112.25 |
  93 | 0.005073   112.21 |
  94 | 0.005071   112.16 |
  95 | 0.005062   111.98 |
  96 |  0.00506   111.93 |
  97 | 0.005059   111.90 |
  98 | 0.005049   111.69 |
  99 | 0.005053   111.77 |
 100 |  0.00505   111.71 |
[1] "Random Forest variable coefficients"
                      %IncMSE IncNodePurity
graph5           2.319667e-03  9.505136e-02
graph6           1.465615e-04  4.013262e-02
graph7           1.589744e-03  9.988028e-02
graph8           3.549127e-05  3.000000e-02
graph9           1.855904e-03  1.047515e-01
graph10          2.737891e-04  1.305063e-01
graph11          4.686396e-03  7.200266e-02
graph12          2.273953e-04  1.260832e-01
graph13          2.927083e-04  2.106380e-01
graph14          2.602085e-03  1.555441e-01
graph15          3.507918e-03  4.117146e-02
graph16          4.476816e-04  7.264926e-02
graph17          2.109019e-03  7.619794e-02
graph18          8.588365e-04  1.258655e-01
graph19          2.248717e-03  5.412963e-02
graph20          3.455454e-03  1.649853e-01
graph21          6.776300e-04  9.388805e-02
graph22          1.998978e-03  1.549758e-01
graph23          6.742762e-04  1.570589e-01
graph24          7.751060e-05  9.544133e-02
graph25          5.373209e-04  1.341570e-01
graph26          5.015518e-04  1.603044e-01
graph27         -5.952381e-06  3.208333e-02
graph28          2.001884e-04  7.955952e-02
graph29          0.000000e+00  5.008472e-18
orbit0          -1.173709e-05  9.090909e-03
orbit1           3.596168e-04  3.223653e-01
orbit2           3.138271e-04  7.902634e-02
orbit3           7.145430e-04  6.737799e-02
orbit4           8.640805e-05  2.400376e-02
orbit5           1.616208e-03  4.910348e-02
orbit6           2.811988e-03  1.612774e-01
orbit7           4.419399e-04  1.996055e-02
orbit8           1.771605e-03  1.235306e-01
orbit9           2.088457e-03  1.676627e-01
orbit10          4.163534e-04  4.642246e-02
orbit11          9.833896e-04  1.070639e-01
orbit12          1.122136e-04  3.134571e-02
orbit13          1.820317e-04  1.964912e-02
orbit14          2.927141e-05  4.458333e-02
orbit15          9.996061e-05  9.995710e-02
orbit16          7.249315e-04  1.303342e-01
orbit17          2.177505e-04  5.891789e-02
orbit18          6.519583e-04  1.849626e-01
orbit19          9.490580e-04  1.095053e-01
orbit20          3.500097e-05  4.710354e-02
orbit21          3.106674e-04  3.530928e-02
orbit22          4.136423e-03  1.817153e-01
orbit23          1.301298e-03  2.783417e-03
orbit24          1.496682e-03  2.019417e-01
orbit25          5.777691e-03  2.069508e-01
orbit26          2.040799e-04  7.098353e-02
orbit27          3.068809e-03  1.409286e-01
orbit28          7.651560e-05  2.944368e-02
orbit29          7.130125e-05  1.739570e-04
orbit30          2.823112e-04  2.368018e-01
orbit31          1.849573e-03  6.670320e-02
orbit32          3.205246e-03  1.373258e-01
orbit33          1.149586e-03  1.360508e-02
orbit34          3.410280e-03  6.046402e-02
orbit35          1.336299e-03  7.948831e-02
orbit36          4.065964e-04  9.591228e-02
orbit37          1.150118e-03  5.206352e-02
orbit38          1.970165e-04  1.092923e-01
orbit39          1.587621e-03  7.513524e-02
orbit40          1.302289e-03  1.213890e-01
orbit41          1.047341e-03  1.680158e-01
orbit42          7.812143e-06  1.160082e-02
orbit43          4.869976e-04  4.485950e-02
orbit44          1.315512e-04  2.855430e-02
orbit45          6.437069e-04  1.470782e-01
orbit46          3.744441e-04  5.466192e-02
orbit47          7.226604e-04  2.833884e-02
orbit48          6.471200e-05  6.071701e-02
orbit49          1.581686e-03  9.228334e-02
orbit50          9.692834e-04  9.111627e-02
orbit51          1.803553e-03  1.162671e-01
orbit52          2.451771e-03  9.959920e-02
orbit53          1.884728e-03  8.099643e-02
orbit54          1.695432e-03  5.088836e-02
orbit55          4.732630e-05  8.990591e-03
orbit56          3.501536e-03  2.188475e-01
orbit57          5.917160e-06  1.733333e-02
orbit58          5.837676e-06  1.993583e-02
orbit59          2.934882e-05  5.848424e-02
orbit60          5.252199e-05  4.654430e-02
orbit61          5.963029e-06  9.375000e-04
orbit62          5.611838e-04  4.822628e-02
orbit63          1.319131e-03  2.395149e-02
orbit64          5.963029e-06  1.434109e-03
orbit65          2.019656e-04  7.608952e-02
orbit66          3.502714e-05  5.062005e-02
orbit67          8.785844e-04  2.639672e-02
orbit68          3.481321e-05  4.770200e-02
orbit69          1.874362e-05  3.161761e-02
orbit70          9.217815e-06  5.072107e-02
orbit71          0.000000e+00  2.895904e-18
orbit72          0.000000e+00  3.080760e-18
AP               0.000000e+00  1.857143e-02
bet              5.242361e-04  2.156763e-01
ecc             -1.012448e-07  2.863766e-02
eccrad           8.918737e-06  1.180575e-02
close            1.853076e-03  8.870322e-02
constraint       3.218584e-03  7.537196e-01
coreness         1.026309e-03  5.740789e-02
knn              8.508660e-04  2.616547e-01
hubscore         3.309120e-04  8.769673e-02
pagerank         3.002874e-03  5.831368e-01
trans            3.325422e-04  1.265420e-01
evcent           3.708639e-05  1.541370e-02
first            0.000000e+00  6.970878e-18
upto_second      1.508824e-03  1.902310e-02
upto_third       2.306262e-03  1.069885e-01
upto_fourth      4.748005e-04  7.894066e-02
upto_fifth       5.123146e-04  5.737994e-02
upto_sixth       2.852902e-05  1.584194e-01
second           1.884515e-03  3.637036e-02
third            2.042852e-03  1.221918e-01
fourth           1.723189e-03  7.715520e-02
fifth            3.411228e-03  1.956986e-01
sixth            5.115294e-04  1.013127e-01
ratio1           7.043346e-04  7.236928e-02
ratio2           2.119567e-03  2.221193e-01
ratio3           3.564672e-03  1.108538e-01
ratio4           2.276362e-03  1.533606e-01
ratio5           9.531929e-04  5.366626e-01
ratio6           2.598587e-03  1.311653e-01
selfinter        0.000000e+00  3.766247e-18
walktrap_vertex  3.067022e-04  1.560010e-01
bigcom1          0.000000e+00  6.293794e-19
bigcom2          0.000000e+00  0.000000e+00
bigcom3         -1.503071e-05  1.399092e-03
bigcom4          4.613612e-05  6.640640e-02
bigcom6          0.000000e+00  0.000000e+00
bigcom8          6.961999e-04  9.355698e-02
bigcom9          0.000000e+00  1.843144e-20
bigcom11         0.000000e+00  0.000000e+00
bigcom13         0.000000e+00  0.000000e+00
bigcom15         0.000000e+00  1.301043e-20
bigcom16         0.000000e+00  1.734723e-20
bigcom21         0.000000e+00  0.000000e+00
bigcom22         0.000000e+00  4.770490e-20
bigcom24         0.000000e+00  0.000000e+00
bigcom26         0.000000e+00  5.204170e-20
bigcom28        -3.689492e-07  6.005293e-04
bigcom30         3.069827e-04  5.599667e-02
bigcom31         0.000000e+00  0.000000e+00
bigcom32         0.000000e+00  0.000000e+00
bigcom33         0.000000e+00  0.000000e+00
bigcom34         0.000000e+00  0.000000e+00
bigcom36         0.000000e+00  0.000000e+00
bigcom37         0.000000e+00  0.000000e+00
bigcom38         0.000000e+00  0.000000e+00
bigcom39         0.000000e+00  0.000000e+00
bigcom40         7.079314e-05  3.797274e-02
bigcom43         0.000000e+00  1.301043e-20
bigcom44         0.000000e+00  0.000000e+00
bigcom46         0.000000e+00  1.301043e-20
bigcom47         0.000000e+00  0.000000e+00
bigcom49         0.000000e+00  0.000000e+00
bigcom50         0.000000e+00  0.000000e+00
bigcom51         0.000000e+00  0.000000e+00
bigcom52         0.000000e+00  0.000000e+00
bigcom54         0.000000e+00  0.000000e+00
bigcom56         0.000000e+00  1.084202e-21
bigcom62         0.000000e+00  1.301043e-20
bigcom66         0.000000e+00  0.000000e+00
bigcom68         0.000000e+00  0.000000e+00
bigcom69         0.000000e+00  2.168404e-20
bigcom71         0.000000e+00  0.000000e+00
bigcom72         0.000000e+00  0.000000e+00
bigcom73         0.000000e+00  4.336809e-21
bigcom74         0.000000e+00  0.000000e+00
bigcom75         0.000000e+00  1.301043e-20
bigcom76         0.000000e+00  0.000000e+00
bigcom77         0.000000e+00  0.000000e+00
bigcom79         0.000000e+00  0.000000e+00
bigcom80         0.000000e+00  0.000000e+00
bigcom82         0.000000e+00  0.000000e+00
bigcom83         0.000000e+00  0.000000e+00
bigcom84         0.000000e+00  0.000000e+00
bigcom85         0.000000e+00  0.000000e+00
bigcom87         0.000000e+00  0.000000e+00
bigcom89         0.000000e+00  7.308596e-01
bigcom91         0.000000e+00  0.000000e+00
bigcom92        -1.437895e-05  2.134457e-02
bigcom93         0.000000e+00  0.000000e+00
bigcom96         0.000000e+00  0.000000e+00
bigcom97         0.000000e+00  0.000000e+00
bigcom98         0.000000e+00  0.000000e+00
bigcom99         0.000000e+00  0.000000e+00
bigcom101        0.000000e+00  1.734723e-20
bigcom104        0.000000e+00  0.000000e+00
bigcom106        0.000000e+00  0.000000e+00
bigcom109        0.000000e+00  0.000000e+00
bigcom113        0.000000e+00  0.000000e+00
bigcom116        0.000000e+00  1.734723e-20
bigcom120        7.409257e-06  2.732737e-01
bigcom123        0.000000e+00  0.000000e+00
bigcom126        0.000000e+00  0.000000e+00
bigcom127        0.000000e+00  0.000000e+00
bigcom137        0.000000e+00  4.770490e-20
bigcom139        0.000000e+00  0.000000e+00
bigcom140        0.000000e+00  0.000000e+00
bigcom143        0.000000e+00  0.000000e+00
bigcom145        0.000000e+00  0.000000e+00
bigcom146        0.000000e+00  0.000000e+00
bigcom147        0.000000e+00  1.301043e-20
bigcom149        0.000000e+00  0.000000e+00
bigcom153        0.000000e+00  1.301043e-20
bigcom154        0.000000e+00  0.000000e+00
bigcom156        0.000000e+00  0.000000e+00
bigcom157        0.000000e+00  0.000000e+00
bigcom158        0.000000e+00  0.000000e+00
bigcom160        0.000000e+00  0.000000e+00
bigcom161        0.000000e+00  0.000000e+00
bigcom162        0.000000e+00  0.000000e+00
bigcom164        0.000000e+00  0.000000e+00
bigcom166        0.000000e+00  0.000000e+00
bigcom167        0.000000e+00  5.421011e-21
bigcom171        0.000000e+00  1.734723e-20
bigcom173        0.000000e+00  1.301043e-20
bigcom175        0.000000e+00  0.000000e+00
bigcom176        0.000000e+00  0.000000e+00
bigcom177        0.000000e+00  0.000000e+00
bigcom178        0.000000e+00  1.301043e-20
bigcom180        0.000000e+00  0.000000e+00
bigcom181        0.000000e+00  0.000000e+00
bigcom184        0.000000e+00  0.000000e+00
bigcom186        0.000000e+00  0.000000e+00
bigcom187        0.000000e+00  0.000000e+00
bigcom189        0.000000e+00  1.301043e-20
bigcom194        0.000000e+00  0.000000e+00
bigcom195        0.000000e+00  0.000000e+00
bigcom196        0.000000e+00  0.000000e+00
bigcom204        0.000000e+00  0.000000e+00
bigcom205        0.000000e+00  0.000000e+00
bigcom212        0.000000e+00  0.000000e+00
bigcom214        0.000000e+00  0.000000e+00
bigcom222        0.000000e+00  1.301043e-20
bigcom223        0.000000e+00  0.000000e+00
bigcom226        0.000000e+00  0.000000e+00
bigcom227        0.000000e+00  0.000000e+00
bigcom229        0.000000e+00  0.000000e+00
bigcom233        0.000000e+00  0.000000e+00
bigcom236        0.000000e+00  0.000000e+00
bigcom237        0.000000e+00  0.000000e+00
bigcom246        0.000000e+00  1.517883e-20
bigcom248        0.000000e+00  1.301043e-20
bigcom249        0.000000e+00  0.000000e+00
bigcom250        0.000000e+00  0.000000e+00
bigcom254        0.000000e+00  0.000000e+00
bigcom266        0.000000e+00  0.000000e+00
bigcom269        0.000000e+00  0.000000e+00
bigcom272        0.000000e+00  0.000000e+00
bigcom274        0.000000e+00  0.000000e+00
bigcom281        0.000000e+00  1.301043e-20
bigcom291        0.000000e+00  0.000000e+00
bigcom292        0.000000e+00  0.000000e+00
bigcom295        0.000000e+00  1.301043e-20
bigcom299        0.000000e+00  0.000000e+00
bigcom301        0.000000e+00  1.301043e-20
bigcom306        0.000000e+00  0.000000e+00
bigcom309        0.000000e+00  0.000000e+00
bigcom314        0.000000e+00  0.000000e+00
bigcom321        0.000000e+00  0.000000e+00
bigcom341        0.000000e+00  4.336809e-21
bigcom350        0.000000e+00  0.000000e+00
bigcom353        0.000000e+00  0.000000e+00
bigcom359        0.000000e+00  0.000000e+00
bigcom363        0.000000e+00  0.000000e+00
bigcom365        0.000000e+00  0.000000e+00
bigcom385        0.000000e+00  0.000000e+00
bigcom386        0.000000e+00  0.000000e+00
bigcom408        0.000000e+00  0.000000e+00
bigcom412        0.000000e+00  0.000000e+00
bigcom480        0.000000e+00  1.301043e-20
spin_vertex      7.246799e-05  5.083822e-02
membership_s1    0.000000e+00  1.258217e-18
membership_s3    0.000000e+00  1.084202e-21
membership_s4    2.844829e-05  1.944654e-02
membership_s5    0.000000e+00  6.657001e-19
membership_s6   -3.382623e-06  3.300000e-02
membership_s7    0.000000e+00  8.782038e-20
membership_s8    0.000000e+00  0.000000e+00
membership_s9    0.000000e+00  0.000000e+00
membership_s11   0.000000e+00  0.000000e+00
membership_s12   0.000000e+00  0.000000e+00
membership_s14   0.000000e+00  0.000000e+00
membership_s15   0.000000e+00  3.469447e-20
membership_s16   0.000000e+00  0.000000e+00
membership_s17   0.000000e+00  0.000000e+00
membership_s18   0.000000e+00  1.734723e-20
membership_s20   0.000000e+00  0.000000e+00
membership_s21   0.000000e+00  2.168404e-21
membership_s22   0.000000e+00  2.602085e-20
membership_s24   0.000000e+00  0.000000e+00
membership_s25   0.000000e+00  6.505213e-21
membership_s26   0.000000e+00  0.000000e+00
membership_s27   0.000000e+00  6.917210e-19
membership_s28   0.000000e+00  0.000000e+00
membership_s30   9.938320e-05  5.173524e-02
membership_s31   7.796082e-06  1.438307e-03
membership_s32   0.000000e+00  0.000000e+00
membership_s33   0.000000e+00  0.000000e+00
membership_s36   3.824939e-05  3.194687e-02
membership_s37   0.000000e+00  0.000000e+00
V1               1.913858e-03  6.953031e-01
V2               5.892775e-04  3.497085e-01
pdi              0.000000e+00  7.600257e-19
adhesion         5.339424e-03  4.316036e-01
cohesion         3.812196e-03  4.510229e-01
inner            3.386124e-03  3.642943e-01
outer            8.425006e-04  9.387544e-01
ioratio          4.002690e-03  5.846851e-01
comsize          4.383532e-04  4.247377e-01
[1] "Dataset: med_TnotC Model GLM, run: 2 of 10 2015-06-17 23:01:48"
[1] "glmnet variable coefficients"
                     [,1]          [,2]
(Intercept)     -5.389941  1.328544e+03
graph0           0.000000 -2.371503e-03
graph1           0.000000  7.794682e-05
graph2           0.000000  1.452913e-02
graph3           0.000000  1.670892e-06
graph4           0.000000 -3.931573e-08
graph5           0.000000  2.482395e-03
graph6           0.000000  1.252340e-06
graph7           0.000000  9.658591e-04
graph8           0.000000 -1.366528e-02
graph9           0.000000 -7.418037e-08
graph10          0.000000  5.072559e-09
graph11          0.000000 -1.008412e-10
graph12          0.000000 -7.425202e-07
graph13          0.000000  0.000000e+00
graph14          0.000000  5.013059e-08
graph15          0.000000  2.020505e-05
graph16          0.000000 -1.138884e-06
graph17          0.000000  3.429688e-06
graph18          0.000000 -4.068311e-05
graph19          0.000000  0.000000e+00
graph20          0.000000 -1.197998e-05
graph21          0.000000  2.466174e-05
graph22          0.000000 -8.219316e-05
graph23          0.000000 -1.273068e-06
graph24          0.000000  6.608892e-05
graph25          0.000000 -1.067676e-05
graph26          0.000000 -2.607200e-04
graph27          0.000000 -3.784263e-03
graph28          0.000000 -5.796456e-03
graph29          0.000000 -7.533822e-03
orbit0           0.000000 -2.913287e-03
orbit1           0.000000  1.630149e-04
orbit2           0.000000 -3.433326e-04
orbit3           0.000000  1.508149e-02
orbit4           0.000000  6.417636e-06
orbit5           0.000000  0.000000e+00
orbit6           0.000000 -3.712347e-08
orbit7           0.000000 -5.302989e-04
orbit8           0.000000  2.391705e-03
orbit9           0.000000 -5.392770e-06
orbit10          0.000000  2.679170e-05
orbit11          0.000000  2.168587e-03
orbit12          0.000000  1.160607e-03
orbit13          0.000000  7.731059e-04
orbit14          0.000000 -1.339482e-02
orbit15          0.000000 -1.962415e-08
orbit16          0.000000 -6.508591e-07
orbit17          0.000000 -6.567704e-07
orbit18          0.000000  1.739599e-07
orbit19          0.000000  2.740414e-08
orbit20          0.000000 -5.681224e-08
orbit21          0.000000 -5.071949e-06
orbit22          0.000000 -5.409712e-11
orbit23          0.000000 -1.248285e-04
orbit24          0.000000 -1.236783e-06
orbit25          0.000000 -2.069851e-06
orbit26          0.000000  2.518865e-06
orbit27          0.000000  1.993855e-06
orbit28          0.000000  7.102289e-08
orbit29          0.000000 -1.588177e-06
orbit30          0.000000 -4.028657e-05
orbit31          0.000000  1.594359e-07
orbit32          0.000000  3.875041e-08
orbit33          0.000000  5.372894e-05
orbit34          0.000000  1.956991e-05
orbit35          0.000000 -9.674455e-06
orbit36          0.000000 -4.201783e-05
orbit37          0.000000 -4.695116e-07
orbit38          0.000000 -4.632205e-05
orbit39          0.000000  8.098769e-06
orbit40          0.000000  5.253770e-06
orbit41          0.000000 -3.065522e-05
orbit42          0.000000  3.199197e-03
orbit43          0.000000 -3.963242e-05
orbit44          0.000000 -2.388966e-02
orbit45          0.000000  1.462056e-06
orbit46          0.000000 -6.547602e-05
orbit47          0.000000  4.123601e-04
orbit48          0.000000  3.483405e-05
orbit49          0.000000 -8.158258e-06
orbit50          0.000000 -1.917014e-03
orbit51          0.000000  0.000000e+00
orbit52          0.000000  4.781543e-04
orbit53          0.000000 -2.987151e-04
orbit54          0.000000 -7.581044e-05
orbit55          0.000000 -1.003678e-02
orbit56          0.000000 -1.792147e-04
orbit57          0.000000  6.185794e-05
orbit58          0.000000 -1.813384e-03
orbit59          0.000000  2.214885e-04
orbit60          0.000000 -2.586214e-04
orbit61          0.000000 -1.581953e-03
orbit62          0.000000 -2.731630e-04
orbit63          0.000000  2.925396e-03
orbit64          0.000000 -1.774553e-03
orbit65          0.000000  2.949078e-03
orbit66          0.000000 -3.987854e-03
orbit67          0.000000  1.838314e-03
orbit68          0.000000 -4.329244e-03
orbit69          0.000000 -2.809366e-04
orbit70          0.000000 -1.122184e-02
orbit71          0.000000  0.000000e+00
orbit72          0.000000 -7.399429e-03
AP               0.000000  4.346298e-01
bet              0.000000  9.404480e-06
ecc              0.000000  4.215591e-01
eccrad           0.000000  2.361147e+00
close            0.000000 -1.982554e+00
constraint       0.000000  2.337189e+01
coreness         0.000000  2.463335e-01
knn              0.000000 -1.055330e-02
hubscore         0.000000 -1.315444e+01
pagerank         0.000000  6.825378e-01
trans            0.000000 -4.200346e+00
evcent           0.000000  3.537137e-03
first            0.000000 -1.583408e-03
upto_second      0.000000  3.565461e-04
upto_third       0.000000  0.000000e+00
upto_fourth      0.000000 -2.015048e-04
upto_fifth       0.000000  0.000000e+00
upto_sixth       0.000000 -1.013450e-01
second           0.000000  2.906699e-04
third            0.000000  0.000000e+00
fourth           0.000000 -8.750729e-05
fifth            0.000000  2.173639e-04
sixth            0.000000  0.000000e+00
ratio1           0.000000 -7.850771e-03
ratio2           0.000000 -5.380536e-03
ratio3           0.000000 -7.989431e-01
ratio4           0.000000  2.909107e-01
ratio5           0.000000  2.972268e+01
ratio6           0.000000 -1.411808e-01
selfinter        0.000000 -6.257799e-01
walktrap_vertex  0.000000 -2.712886e-01
bigcom1          0.000000  3.851036e-01
bigcom2          0.000000 -3.569862e-01
bigcom3          0.000000  8.831773e-01
bigcom4          0.000000  6.067691e-01
bigcom6          0.000000 -1.698579e-01
bigcom8          0.000000  1.539349e+00
bigcom9          0.000000 -1.786197e+00
bigcom11         0.000000 -2.485977e-01
bigcom13         0.000000 -5.059250e-01
bigcom15         0.000000 -2.145571e-01
bigcom16         0.000000 -3.377589e-02
bigcom21         0.000000  0.000000e+00
bigcom22         0.000000 -5.468329e-01
bigcom24         0.000000 -2.440989e-01
bigcom26         0.000000 -1.569759e+00
bigcom28         0.000000  6.290551e-01
bigcom30         0.000000  1.278974e+00
bigcom31         0.000000 -8.953751e-01
bigcom32         0.000000  0.000000e+00
bigcom33         0.000000  0.000000e+00
bigcom34         0.000000  0.000000e+00
bigcom36         0.000000  0.000000e+00
bigcom37         0.000000 -6.387170e-02
bigcom38         0.000000 -8.305325e-02
bigcom39         0.000000  0.000000e+00
bigcom40         0.000000  8.646265e-01
bigcom43         0.000000 -6.974444e-01
bigcom44         0.000000 -1.400511e+00
bigcom46         0.000000 -7.951004e-01
bigcom47         0.000000 -7.216435e-01
bigcom49         0.000000 -6.249652e-01
bigcom50         0.000000 -2.797395e-02
bigcom51         0.000000 -2.012568e-01
bigcom52         0.000000 -6.164829e-01
bigcom54         0.000000  0.000000e+00
bigcom56         0.000000 -2.091768e-02
bigcom62         0.000000 -1.134543e-01
bigcom66         0.000000  0.000000e+00
bigcom68         0.000000  0.000000e+00
bigcom69         0.000000 -6.891928e-01
bigcom71         0.000000  0.000000e+00
bigcom72         0.000000  0.000000e+00
bigcom73         0.000000 -1.645890e-01
bigcom74         0.000000 -1.137571e+00
bigcom75         0.000000 -3.456940e-01
bigcom76         0.000000 -7.918316e-02
bigcom77         0.000000 -6.508138e-01
bigcom79         0.000000  0.000000e+00
bigcom80         0.000000  0.000000e+00
bigcom82         0.000000  0.000000e+00
bigcom83         0.000000 -8.023479e-01
bigcom84         0.000000  0.000000e+00
bigcom85         0.000000  0.000000e+00
bigcom87         0.000000 -2.956044e-01
bigcom89         0.000000  1.443171e+01
bigcom91         0.000000  0.000000e+00
bigcom92         0.000000  3.283677e+00
bigcom93         0.000000  0.000000e+00
bigcom96         0.000000  0.000000e+00
bigcom97         0.000000 -9.699494e-01
bigcom98         0.000000  0.000000e+00
bigcom99         0.000000  0.000000e+00
bigcom101        0.000000 -8.773214e-02
bigcom104        0.000000 -4.622286e-02
bigcom106        0.000000  0.000000e+00
bigcom109        0.000000 -1.849019e-02
bigcom113        0.000000  0.000000e+00
bigcom116        0.000000 -6.005220e-01
bigcom120        0.000000  1.286625e+01
bigcom123        0.000000 -1.944998e-03
bigcom126        0.000000 -7.488302e-02
bigcom127        0.000000 -1.752128e-01
bigcom137        0.000000 -2.476992e-02
bigcom139        0.000000 -3.514810e-01
bigcom140        0.000000 -1.195318e-03
bigcom143        0.000000  0.000000e+00
bigcom145        0.000000  0.000000e+00
bigcom146        0.000000  0.000000e+00
bigcom147        0.000000  0.000000e+00
bigcom149        0.000000 -2.376130e-01
bigcom153        0.000000 -8.724217e-02
bigcom154        0.000000 -7.629897e-01
bigcom156        0.000000  0.000000e+00
bigcom157        0.000000  0.000000e+00
bigcom158        0.000000  0.000000e+00
bigcom160        0.000000  0.000000e+00
bigcom161        0.000000 -7.623239e-02
bigcom162        0.000000  0.000000e+00
bigcom164        0.000000  0.000000e+00
bigcom166        0.000000  0.000000e+00
bigcom167        0.000000 -6.024945e-01
bigcom171        0.000000 -7.914544e-01
bigcom173        0.000000 -1.691161e-03
bigcom175        0.000000  0.000000e+00
bigcom176        0.000000 -2.834779e-01
bigcom177        0.000000  0.000000e+00
bigcom178        0.000000 -1.244401e-01
bigcom180        0.000000  0.000000e+00
bigcom181        0.000000 -6.211369e-01
bigcom184        0.000000  0.000000e+00
bigcom186        0.000000  0.000000e+00
bigcom187        0.000000  0.000000e+00
bigcom189        0.000000  0.000000e+00
bigcom194        0.000000  0.000000e+00
bigcom195        0.000000  0.000000e+00
bigcom196        0.000000  0.000000e+00
bigcom204        0.000000  0.000000e+00
bigcom205        0.000000 -2.580814e-01
bigcom212        0.000000  0.000000e+00
bigcom214        0.000000  0.000000e+00
bigcom222        0.000000  0.000000e+00
bigcom223        0.000000  0.000000e+00
bigcom226        0.000000 -1.765515e-01
bigcom227        0.000000  0.000000e+00
bigcom229        0.000000  0.000000e+00
bigcom233        0.000000  0.000000e+00
bigcom236        0.000000  0.000000e+00
bigcom237        0.000000  0.000000e+00
bigcom246        0.000000 -1.210830e+00
bigcom248        0.000000  0.000000e+00
bigcom249        0.000000 -6.524318e-01
bigcom250        0.000000 -4.140476e-01
bigcom254        0.000000  0.000000e+00
bigcom266        0.000000  0.000000e+00
bigcom269        0.000000  0.000000e+00
bigcom272        0.000000  0.000000e+00
bigcom274        0.000000 -4.023805e-04
bigcom281        0.000000 -6.022062e-06
bigcom291        0.000000 -8.277973e-01
bigcom292        0.000000 -5.958214e-04
bigcom295        0.000000 -1.584632e-01
bigcom299        0.000000  0.000000e+00
bigcom301        0.000000 -4.880956e-01
bigcom306        0.000000  0.000000e+00
bigcom309        0.000000  0.000000e+00
bigcom314        0.000000 -9.155531e-03
bigcom321        0.000000  0.000000e+00
bigcom341        0.000000  0.000000e+00
bigcom350        0.000000 -8.444118e-01
bigcom353        0.000000  0.000000e+00
bigcom359        0.000000 -1.057792e-01
bigcom363        0.000000  0.000000e+00
bigcom365        0.000000  0.000000e+00
bigcom385        0.000000 -3.821909e-01
bigcom386        0.000000  0.000000e+00
bigcom408        0.000000  0.000000e+00
bigcom412        0.000000 -1.167952e+00
bigcom480        0.000000  0.000000e+00
spin_vertex      0.000000 -4.962414e-01
membership_s1    0.000000 -3.056357e-02
membership_s3    0.000000  0.000000e+00
membership_s4    0.000000  2.782644e-01
membership_s5    0.000000  5.674366e-02
membership_s6    0.000000 -2.074755e+00
membership_s7    0.000000 -1.907717e+00
membership_s8    0.000000 -7.052560e-02
membership_s9    0.000000 -1.224202e-01
membership_s11   0.000000 -1.128884e+00
membership_s12   0.000000 -2.259258e-01
membership_s14   0.000000 -2.917797e-02
membership_s15   0.000000 -1.709362e+00
membership_s16   0.000000  0.000000e+00
membership_s17   0.000000  0.000000e+00
membership_s18   0.000000 -1.077433e+00
membership_s20   0.000000  0.000000e+00
membership_s21   0.000000 -1.562641e+00
membership_s22   0.000000 -1.909305e-01
membership_s24   0.000000 -4.542304e-01
membership_s25   0.000000 -3.192131e-01
membership_s26   0.000000  0.000000e+00
membership_s27   0.000000 -7.823451e-03
membership_s28   0.000000  0.000000e+00
membership_s30   0.000000  7.793037e-01
membership_s31   0.000000  3.808562e-01
membership_s32   0.000000 -2.127025e+00
membership_s33   0.000000  0.000000e+00
membership_s36   0.000000  8.701486e-01
membership_s37   0.000000 -9.151898e-01
V1               0.000000 -1.593082e+01
V2               0.000000 -4.234071e+00
pdi              0.000000 -4.386615e+03
adhesion         0.000000 -1.164341e-04
cohesion         0.000000  3.811893e-04
inner            0.000000 -5.815436e-05
outer            0.000000  1.061319e-04
ioratio          0.000000  7.618527e-01
comsize          0.000000  5.259759e-04
[1] "Dataset: med_TnotC Model GBM, run: 3 of 10 2015-06-17 23:02:57"
Iter   TrainDeviance   ValidDeviance   StepSize   Improve
     1        0.0600            -nan     0.0100   -0.0001
     2        0.0577            -nan     0.0100   -0.0001
     3        0.0559            -nan     0.0100   -0.0000
     4        0.0550            -nan     0.0100   -0.0000
     5        0.0539            -nan     0.0100   -0.0000
     6        0.0523            -nan     0.0100    0.0001
     7        0.0515            -nan     0.0100   -0.0000
     8        0.0501            -nan     0.0100   -0.0001
     9        0.0490            -nan     0.0100   -0.0000
    10        0.0483            -nan     0.0100   -0.0000
    20        0.0411            -nan     0.0100   -0.0000
    40        0.0323            -nan     0.0100   -0.0000
    60        0.0277            -nan     0.0100   -0.0000
    80        0.0242            -nan     0.0100   -0.0000
   100        0.0214            -nan     0.0100   -0.0000
   106        0.0208            -nan     0.0100   -0.0000

[1] "GBM variable coefficients"
                            var    rel.inf
V1                           V1 7.11393838
pagerank               pagerank 5.54670397
orbit56                 orbit56 5.53758071
ratio5                   ratio5 5.44856349
V2                           V2 5.10244938
outer                     outer 4.44935938
orbit38                 orbit38 3.28865665
adhesion               adhesion 2.62966905
ioratio                 ioratio 2.19454068
comsize                 comsize 2.05023319
walktrap_vertex walktrap_vertex 1.80834237
orbit25                 orbit25 1.64674661
cohesion               cohesion 1.43402030
constraint           constraint 1.42663265
third                     third 1.32581912
ratio4                   ratio4 1.29338669
bet                         bet 1.22946959
spin_vertex         spin_vertex 1.18411562
coreness               coreness 1.15849985
graph13                 graph13 1.14963907
graph16                 graph16 1.12742208
inner                     inner 1.08075655
fourth                   fourth 1.07753303
orbit30                 orbit30 1.05310128
upto_fifth           upto_fifth 1.05115255
graph20                 graph20 0.96903125
orbit18                 orbit18 0.96074454
ratio1                   ratio1 0.93508787
trans                     trans 0.87296812
bigcom8                 bigcom8 0.85983682
orbit50                 orbit50 0.85799529
orbit62                 orbit62 0.85515161
graph23                 graph23 0.85110102
orbit5                   orbit5 0.84340080
graph15                 graph15 0.81533601
orbit52                 orbit52 0.77994536
graph1                   graph1 0.75629294
graph5                   graph5 0.71019371
orbit26                 orbit26 0.70292567
orbit23                 orbit23 0.67503224
orbit36                 orbit36 0.65467223
graph6                   graph6 0.64759440
fifth                     fifth 0.64199025
graph14                 graph14 0.62830984
graph9                   graph9 0.57912137
graph18                 graph18 0.54642593
orbit10                 orbit10 0.54578070
graph17                 graph17 0.54280231
orbit65                 orbit65 0.54139299
graph26                 graph26 0.53648668
graph11                 graph11 0.51907091
orbit7                   orbit7 0.51230682
bigcom84               bigcom84 0.51005158
bigcom30               bigcom30 0.49722192
orbit64                 orbit64 0.47808000
orbit39                 orbit39 0.45429946
graph25                 graph25 0.44617239
orbit55                 orbit55 0.44419443
knn                         knn 0.43533358
orbit16                 orbit16 0.43168138
ratio2                   ratio2 0.42009620
orbit48                 orbit48 0.41527502
graph27                 graph27 0.41326248
ratio3                   ratio3 0.41300487
orbit66                 orbit66 0.41200996
bigcom4                 bigcom4 0.40993391
graph2                   graph2 0.40568725
close                     close 0.39916948
orbit41                 orbit41 0.39801434
graph12                 graph12 0.38936965
graph21                 graph21 0.37454389
orbit40                 orbit40 0.37122297
orbit27                 orbit27 0.36384829
orbit21                 orbit21 0.35196655
orbit59                 orbit59 0.35007882
graph7                   graph7 0.34656116
orbit11                 orbit11 0.34349856
graph22                 graph22 0.34077995
graph3                   graph3 0.32643390
orbit20                 orbit20 0.32588384
bigcom92               bigcom92 0.31761645
orbit24                 orbit24 0.31215108
orbit44                 orbit44 0.28435262
orbit42                 orbit42 0.28158539
orbit4                   orbit4 0.24970471
orbit45                 orbit45 0.24914798
orbit13                 orbit13 0.24162371
upto_third           upto_third 0.22728308
orbit49                 orbit49 0.21705300
orbit32                 orbit32 0.21651975
graph0                   graph0 0.20611610
orbit63                 orbit63 0.20238268
ratio6                   ratio6 0.19418083
orbit2                   orbit2 0.19189005
orbit70                 orbit70 0.18491790
bigcom40               bigcom40 0.17680617
orbit29                 orbit29 0.16109463
graph19                 graph19 0.16011256
orbit33                 orbit33 0.15482398
membership_s27   membership_s27 0.15432374
sixth                     sixth 0.14995284
graph4                   graph4 0.13904240
graph10                 graph10 0.13516036
orbit35                 orbit35 0.13106715
orbit1                   orbit1 0.12642638
graph24                 graph24 0.12414193
orbit28                 orbit28 0.11189390
orbit22                 orbit22 0.10093552
orbit9                   orbit9 0.09933983
membership_s4     membership_s4 0.09539630
membership_s32   membership_s32 0.09480324
orbit17                 orbit17 0.09315535
upto_sixth           upto_sixth 0.08671121
bigcom3                 bigcom3 0.08190990
orbit12                 orbit12 0.07794978
orbit69                 orbit69 0.07673925
orbit51                 orbit51 0.07574688
orbit43                 orbit43 0.07080866
orbit15                 orbit15 0.06961421
orbit47                 orbit47 0.06845089
orbit37                 orbit37 0.06196110
orbit58                 orbit58 0.05802358
orbit31                 orbit31 0.05801568
orbit19                 orbit19 0.05371565
hubscore               hubscore 0.05183488
bigcom28               bigcom28 0.05102814
graph28                 graph28 0.04904467
orbit53                 orbit53 0.04753533
membership_s5     membership_s5 0.04623124
membership_s31   membership_s31 0.04270502
orbit57                 orbit57 0.03717127
membership_s30   membership_s30 0.03279529
graph8                   graph8 0.00000000
graph29                 graph29 0.00000000
orbit0                   orbit0 0.00000000
orbit3                   orbit3 0.00000000
orbit6                   orbit6 0.00000000
orbit8                   orbit8 0.00000000
orbit14                 orbit14 0.00000000
orbit34                 orbit34 0.00000000
orbit46                 orbit46 0.00000000
orbit54                 orbit54 0.00000000
orbit60                 orbit60 0.00000000
orbit61                 orbit61 0.00000000
orbit67                 orbit67 0.00000000
orbit68                 orbit68 0.00000000
orbit71                 orbit71 0.00000000
orbit72                 orbit72 0.00000000
AP                           AP 0.00000000
ecc                         ecc 0.00000000
eccrad                   eccrad 0.00000000
evcent                   evcent 0.00000000
first                     first 0.00000000
upto_second         upto_second 0.00000000
upto_fourth         upto_fourth 0.00000000
second                   second 0.00000000
selfinter             selfinter 0.00000000
bigcom1                 bigcom1 0.00000000
bigcom2                 bigcom2 0.00000000
bigcom6                 bigcom6 0.00000000
bigcom9                 bigcom9 0.00000000
bigcom11               bigcom11 0.00000000
bigcom13               bigcom13 0.00000000
bigcom15               bigcom15 0.00000000
bigcom16               bigcom16 0.00000000
bigcom21               bigcom21 0.00000000
bigcom22               bigcom22 0.00000000
bigcom24               bigcom24 0.00000000
bigcom26               bigcom26 0.00000000
bigcom31               bigcom31 0.00000000
bigcom32               bigcom32 0.00000000
bigcom33               bigcom33 0.00000000
bigcom34               bigcom34 0.00000000
bigcom36               bigcom36 0.00000000
bigcom37               bigcom37 0.00000000
bigcom38               bigcom38 0.00000000
bigcom39               bigcom39 0.00000000
bigcom43               bigcom43 0.00000000
bigcom44               bigcom44 0.00000000
bigcom46               bigcom46 0.00000000
bigcom47               bigcom47 0.00000000
bigcom49               bigcom49 0.00000000
bigcom50               bigcom50 0.00000000
bigcom51               bigcom51 0.00000000
bigcom52               bigcom52 0.00000000
bigcom54               bigcom54 0.00000000
bigcom56               bigcom56 0.00000000
bigcom62               bigcom62 0.00000000
bigcom66               bigcom66 0.00000000
bigcom68               bigcom68 0.00000000
bigcom69               bigcom69 0.00000000
bigcom71               bigcom71 0.00000000
bigcom72               bigcom72 0.00000000
bigcom73               bigcom73 0.00000000
bigcom74               bigcom74 0.00000000
bigcom75               bigcom75 0.00000000
bigcom76               bigcom76 0.00000000
bigcom77               bigcom77 0.00000000
bigcom79               bigcom79 0.00000000
bigcom80               bigcom80 0.00000000
bigcom82               bigcom82 0.00000000
bigcom83               bigcom83 0.00000000
bigcom85               bigcom85 0.00000000
bigcom87               bigcom87 0.00000000
bigcom89               bigcom89 0.00000000
bigcom91               bigcom91 0.00000000
bigcom93               bigcom93 0.00000000
bigcom96               bigcom96 0.00000000
bigcom97               bigcom97 0.00000000
bigcom98               bigcom98 0.00000000
bigcom99               bigcom99 0.00000000
bigcom101             bigcom101 0.00000000
bigcom104             bigcom104 0.00000000
bigcom106             bigcom106 0.00000000
bigcom109             bigcom109 0.00000000
bigcom113             bigcom113 0.00000000
bigcom116             bigcom116 0.00000000
bigcom120             bigcom120 0.00000000
bigcom123             bigcom123 0.00000000
bigcom126             bigcom126 0.00000000
bigcom127             bigcom127 0.00000000
bigcom137             bigcom137 0.00000000
bigcom139             bigcom139 0.00000000
bigcom140             bigcom140 0.00000000
bigcom143             bigcom143 0.00000000
bigcom145             bigcom145 0.00000000
bigcom146             bigcom146 0.00000000
bigcom147             bigcom147 0.00000000
bigcom149             bigcom149 0.00000000
bigcom153             bigcom153 0.00000000
bigcom154             bigcom154 0.00000000
bigcom156             bigcom156 0.00000000
bigcom157             bigcom157 0.00000000
bigcom158             bigcom158 0.00000000
bigcom160             bigcom160 0.00000000
bigcom161             bigcom161 0.00000000
bigcom162             bigcom162 0.00000000
bigcom164             bigcom164 0.00000000
bigcom166             bigcom166 0.00000000
bigcom167             bigcom167 0.00000000
bigcom171             bigcom171 0.00000000
bigcom173             bigcom173 0.00000000
bigcom175             bigcom175 0.00000000
bigcom176             bigcom176 0.00000000
bigcom177             bigcom177 0.00000000
bigcom178             bigcom178 0.00000000
bigcom180             bigcom180 0.00000000
bigcom181             bigcom181 0.00000000
bigcom184             bigcom184 0.00000000
bigcom186             bigcom186 0.00000000
bigcom187             bigcom187 0.00000000
bigcom189             bigcom189 0.00000000
bigcom194             bigcom194 0.00000000
bigcom195             bigcom195 0.00000000
bigcom196             bigcom196 0.00000000
bigcom204             bigcom204 0.00000000
bigcom205             bigcom205 0.00000000
bigcom212             bigcom212 0.00000000
bigcom214             bigcom214 0.00000000
bigcom222             bigcom222 0.00000000
bigcom223             bigcom223 0.00000000
bigcom226             bigcom226 0.00000000
bigcom227             bigcom227 0.00000000
bigcom229             bigcom229 0.00000000
bigcom233             bigcom233 0.00000000
bigcom236             bigcom236 0.00000000
bigcom237             bigcom237 0.00000000
bigcom246             bigcom246 0.00000000
bigcom248             bigcom248 0.00000000
bigcom249             bigcom249 0.00000000
bigcom250             bigcom250 0.00000000
bigcom254             bigcom254 0.00000000
bigcom266             bigcom266 0.00000000
bigcom269             bigcom269 0.00000000
bigcom272             bigcom272 0.00000000
bigcom274             bigcom274 0.00000000
bigcom281             bigcom281 0.00000000
bigcom291             bigcom291 0.00000000
bigcom292             bigcom292 0.00000000
bigcom295             bigcom295 0.00000000
bigcom299             bigcom299 0.00000000
bigcom301             bigcom301 0.00000000
bigcom306             bigcom306 0.00000000
bigcom309             bigcom309 0.00000000
bigcom314             bigcom314 0.00000000
bigcom321             bigcom321 0.00000000
bigcom341             bigcom341 0.00000000
bigcom350             bigcom350 0.00000000
bigcom353             bigcom353 0.00000000
bigcom359             bigcom359 0.00000000
bigcom363             bigcom363 0.00000000
bigcom365             bigcom365 0.00000000
bigcom385             bigcom385 0.00000000
bigcom386             bigcom386 0.00000000
bigcom408             bigcom408 0.00000000
bigcom412             bigcom412 0.00000000
bigcom480             bigcom480 0.00000000
membership_s1     membership_s1 0.00000000
membership_s3     membership_s3 0.00000000
membership_s6     membership_s6 0.00000000
membership_s7     membership_s7 0.00000000
membership_s8     membership_s8 0.00000000
membership_s9     membership_s9 0.00000000
membership_s11   membership_s11 0.00000000
membership_s12   membership_s12 0.00000000
membership_s14   membership_s14 0.00000000
membership_s15   membership_s15 0.00000000
membership_s16   membership_s16 0.00000000
membership_s17   membership_s17 0.00000000
membership_s18   membership_s18 0.00000000
membership_s20   membership_s20 0.00000000
membership_s21   membership_s21 0.00000000
membership_s22   membership_s22 0.00000000
membership_s24   membership_s24 0.00000000
membership_s25   membership_s25 0.00000000
membership_s26   membership_s26 0.00000000
membership_s28   membership_s28 0.00000000
membership_s33   membership_s33 0.00000000
membership_s36   membership_s36 0.00000000
membership_s37   membership_s37 0.00000000
pdi                         pdi 0.00000000
[1] "Dataset: med_TnotC Model RF, run: 3 of 10 2015-06-17 23:03:40"
     |      Out-of-bag   |
Tree |      MSE  %Var(y) |
   1 | 0.006422   130.18 |
   2 | 0.008988   182.18 |
   3 | 0.006983   141.54 |
   4 | 0.007845   159.02 |
   5 | 0.007055   143.01 |
   6 | 0.006852   138.90 |
   7 | 0.006984   141.57 |
   8 | 0.006699   135.80 |
   9 | 0.006935   140.58 |
  10 | 0.006769   137.20 |
  11 | 0.006908   140.02 |
  12 | 0.006981   141.51 |
  13 | 0.006776   137.35 |
  14 | 0.006483   131.42 |
  15 |  0.00639   129.53 |
  16 | 0.006187   125.41 |
  17 | 0.006057   122.78 |
  18 |  0.00602   122.03 |
  19 | 0.005996   121.54 |
  20 | 0.005976   121.13 |
  21 | 0.005952   120.66 |
  22 | 0.005954   120.69 |
  23 |  0.00598   121.22 |
  24 | 0.005985   121.31 |
  25 | 0.005933   120.26 |
  26 | 0.005847   118.52 |
  27 |  0.00576   116.76 |
  28 | 0.005761   116.78 |
  29 | 0.005855   118.69 |
  30 | 0.005845   118.49 |
  31 | 0.005847   118.52 |
  32 | 0.005836   118.31 |
  33 | 0.005818   117.93 |
  34 | 0.005788   117.32 |
  35 | 0.005813   117.82 |
  36 | 0.005803   117.63 |
  37 | 0.005765   116.85 |
  38 | 0.005761   116.77 |
  39 | 0.005733   116.22 |
  40 | 0.005717   115.88 |
  41 | 0.005703   115.59 |
  42 | 0.005696   115.46 |
  43 | 0.005694   115.41 |
  44 |  0.00567   114.94 |
  45 | 0.005664   114.80 |
  46 | 0.005629   114.10 |
  47 |  0.00562   113.93 |
  48 | 0.005607   113.66 |
  49 | 0.005608   113.67 |
  50 | 0.005608   113.67 |
  51 | 0.005584   113.19 |
  52 | 0.005594   113.40 |
  53 | 0.005574   112.98 |
  54 | 0.005567   112.85 |
  55 | 0.005568   112.87 |
  56 | 0.005554   112.58 |
  57 | 0.005571   112.93 |
  58 | 0.005559   112.68 |
  59 | 0.005547   112.44 |
  60 | 0.005536   112.22 |
  61 | 0.005553   112.56 |
  62 | 0.005552   112.54 |
  63 | 0.005542   112.33 |
  64 | 0.005523   111.95 |
  65 |  0.00552   111.89 |
  66 |  0.00551   111.70 |
  67 | 0.005498   111.44 |
  68 |  0.00549   111.29 |
  69 | 0.005503   111.55 |
  70 |  0.00548   111.07 |
  71 | 0.005475   110.98 |
  72 | 0.005471   110.89 |
  73 | 0.005457   110.61 |
  74 | 0.005455   110.58 |
  75 | 0.005448   110.44 |
  76 | 0.005451   110.48 |
  77 | 0.005439   110.25 |
  78 | 0.005428   110.02 |
  79 | 0.005427   110.01 |
  80 | 0.005422   109.90 |
  81 | 0.005428   110.03 |
  82 | 0.005424   109.94 |
  83 | 0.005423   109.92 |
  84 | 0.005409   109.64 |
  85 | 0.005411   109.68 |
  86 | 0.005412   109.70 |
  87 | 0.005412   109.71 |
  88 | 0.005416   109.77 |
  89 | 0.005414   109.74 |
  90 | 0.005408   109.61 |
  91 | 0.005407   109.61 |
  92 | 0.005394   109.34 |
  93 |  0.00539   109.27 |
  94 | 0.005399   109.44 |
  95 | 0.005395   109.36 |
  96 | 0.005396   109.38 |
  97 | 0.005393   109.31 |
  98 | 0.005392   109.30 |
  99 |  0.00539   109.26 |
 100 | 0.005381   109.07 |
[1] "Random Forest variable coefficients"
                      %IncMSE IncNodePurity
graph5           3.103622e-03  9.924656e-02
graph6           2.327894e-03  5.193816e-02
graph7           3.158858e-05  5.148260e-02
graph8           1.955203e-04  2.792953e-02
graph9           4.721367e-05  1.064808e-02
graph10          4.440712e-04  9.211800e-02
graph11          6.553364e-03  1.122329e-01
graph12          4.103616e-03  1.284550e-01
graph13          8.769539e-05  1.111286e-01
graph14          1.064278e-03  1.507610e-01
graph15          2.063513e-03  3.730388e-02
graph16          1.060018e-03  1.729863e-01
graph17          1.368401e-03  1.412991e-01
graph18          1.187194e-03  7.952214e-02
graph19          1.936321e-03  6.956045e-02
graph20          3.523093e-03  1.873481e-01
graph21          2.262046e-04  1.336402e-01
graph22          1.116544e-03  5.551705e-02
graph23          2.209911e-03  1.559243e-01
graph24          9.188553e-04  1.142384e-01
graph25          7.635604e-04  4.859977e-02
graph26          7.676662e-04  1.647408e-01
graph27         -1.199760e-05  1.761905e-02
graph28          5.280276e-05  5.023810e-02
graph29          0.000000e+00  1.344411e-19
orbit0           3.490401e-05  1.337342e-02
orbit1           1.647996e-04  9.024686e-02
orbit2           8.562390e-04  4.471093e-02
orbit3           8.089425e-04  4.036867e-02
orbit4           6.945796e-05  4.578193e-02
orbit5           3.028730e-04  1.123749e-01
orbit6           1.966611e-03  7.039974e-02
orbit7           7.654408e-04  5.595603e-02
orbit8           3.197969e-04  2.221006e-02
orbit9           3.548399e-03  1.584720e-01
orbit10          8.691883e-04  1.352118e-01
orbit11          1.887811e-04  6.021888e-02
orbit12          4.281289e-05  1.495119e-02
orbit13          4.457081e-04  9.762695e-02
orbit14          1.738740e-05  4.920635e-02
orbit15          3.372340e-04  8.930149e-02
orbit16          1.384343e-03  5.187876e-02
orbit17          6.527580e-04  5.219146e-02
orbit18          3.262148e-04  1.630961e-01
orbit19          1.391871e-03  1.051712e-01
orbit20          3.229762e-04  1.023099e-01
orbit21          9.614581e-05  3.287738e-02
orbit22          5.140589e-03  2.172319e-01
orbit23          1.031709e-03  2.111209e-01
orbit24          7.636074e-03  3.354529e-01
orbit25          3.136553e-03  2.197447e-01
orbit26          5.401508e-04  8.950170e-02
orbit27          1.609731e-03  1.344920e-01
orbit28          1.618840e-03  4.446299e-02
orbit29          1.944020e-03  6.878536e-02
orbit30          5.594538e-04  1.501507e-01
orbit31          1.475500e-03  1.170705e-01
orbit32          2.692458e-03  1.775756e-01
orbit33          8.597027e-04  9.725904e-02
orbit34          5.219249e-03  6.180941e-02
orbit35          2.270260e-04  6.916089e-02
orbit36          3.356549e-04  1.265652e-01
orbit37          1.097784e-03  6.583128e-02
orbit38          4.060807e-04  9.960447e-02
orbit39          5.361460e-04  1.791222e-01
orbit40          1.539488e-03  9.948973e-02
orbit41          4.730713e-04  4.264407e-02
orbit42          2.296012e-04  4.131292e-02
orbit43          1.283117e-03  1.375824e-01
orbit44          1.645317e-04  6.646605e-02
orbit45          2.362913e-04  9.126247e-02
orbit46          1.732513e-05  6.908329e-02
orbit47          3.821292e-05  4.277889e-02
orbit48          9.071690e-04  7.697419e-02
orbit49          9.591294e-04  1.982041e-01
orbit50          1.814337e-04  4.547648e-02
orbit51          1.581218e-03  7.720141e-02
orbit52          3.074550e-03  2.030701e-01
orbit53          2.262234e-03  7.514683e-02
orbit54          9.024880e-05  6.985942e-02
orbit55          4.661062e-05  1.548047e-02
orbit56          5.936504e-03  2.861536e-01
orbit57          2.132290e-04  1.104609e-01
orbit58         -4.200700e-06  1.786280e-02
orbit59          6.213599e-04  6.728257e-02
orbit60          6.200227e-04  2.826728e-02
orbit61          3.639344e-04  1.625465e-03
orbit62          1.122109e-03  6.515055e-02
orbit63          2.254350e-04  9.970533e-02
orbit64          3.505270e-04  5.134740e-02
orbit65          6.885816e-04  1.251703e-01
orbit66          5.277996e-05  2.583333e-02
orbit67          2.792538e-04  3.026298e-02
orbit68          0.000000e+00  9.523810e-03
orbit69          0.000000e+00  1.441989e-19
orbit70          4.106764e-04  9.564361e-03
orbit71          5.861665e-06  4.069264e-04
orbit72          0.000000e+00  4.445229e-20
AP               5.903188e-06  8.333333e-03
bet              3.761493e-04  1.589007e-01
ecc             -1.357221e-06  4.525349e-02
eccrad          -5.501761e-06  6.483057e-04
close            1.905893e-03  2.885579e-02
constraint       1.772393e-03  9.438670e-01
coreness         2.106784e-03  1.097200e-01
knn              1.422802e-03  1.693695e-01
hubscore         3.774968e-04  2.820833e-02
pagerank         2.461716e-03  4.412134e-01
trans            5.340630e-04  1.507153e-01
evcent           1.609244e-03  4.266142e-02
first            0.000000e+00  3.220080e-19
upto_second      2.515135e-04  6.273468e-02
upto_third       5.294348e-04  8.596692e-02
upto_fourth      7.520529e-04  1.156818e-01
upto_fifth       1.251275e-03  6.887121e-02
upto_sixth       1.915878e-04  1.301382e-01
second           6.372216e-05  3.204826e-02
third            1.204229e-03  2.210810e-01
fourth           8.674807e-04  2.166723e-01
fifth            1.041286e-03  1.341251e-01
sixth            1.496938e-03  1.526784e-01
ratio1           2.270373e-03  2.256237e-01
ratio2           1.063754e-03  1.748701e-01
ratio3           2.667981e-03  1.704878e-01
ratio4           3.504463e-03  3.815640e-01
ratio5           3.513665e-03  6.170877e-01
ratio6           5.898727e-04  1.917322e-01
selfinter        7.125559e-05  2.558224e-02
walktrap_vertex  3.933231e-04  2.155782e-01
bigcom1          0.000000e+00  0.000000e+00
bigcom2          0.000000e+00  0.000000e+00
bigcom3         -2.912056e-06  2.122753e-02
bigcom4          3.631123e-05  8.710336e-02
bigcom6          0.000000e+00  0.000000e+00
bigcom8          4.813945e-04  9.687820e-02
bigcom9          0.000000e+00  1.734723e-20
bigcom11         0.000000e+00  0.000000e+00
bigcom13         0.000000e+00  0.000000e+00
bigcom15         0.000000e+00  0.000000e+00
bigcom16         0.000000e+00  1.734723e-20
bigcom21         0.000000e+00  0.000000e+00
bigcom22         0.000000e+00  0.000000e+00
bigcom24         0.000000e+00  0.000000e+00
bigcom26         0.000000e+00  0.000000e+00
bigcom28        -1.028445e-05  1.228307e-02
bigcom30         1.547114e-04  6.710593e-02
bigcom31         0.000000e+00  0.000000e+00
bigcom32         0.000000e+00  0.000000e+00
bigcom33         0.000000e+00  0.000000e+00
bigcom34         0.000000e+00  0.000000e+00
bigcom36         0.000000e+00  0.000000e+00
bigcom37         0.000000e+00  0.000000e+00
bigcom38         0.000000e+00  0.000000e+00
bigcom39         0.000000e+00  0.000000e+00
bigcom40         5.969235e-05  6.336410e-02
bigcom43         0.000000e+00  0.000000e+00
bigcom44         0.000000e+00  8.673617e-21
bigcom46         0.000000e+00  0.000000e+00
bigcom47         0.000000e+00  0.000000e+00
bigcom49         0.000000e+00  0.000000e+00
bigcom50         0.000000e+00  0.000000e+00
bigcom51         0.000000e+00  0.000000e+00
bigcom52         0.000000e+00  0.000000e+00
bigcom54         0.000000e+00  0.000000e+00
bigcom56         0.000000e+00  0.000000e+00
bigcom62         0.000000e+00  0.000000e+00
bigcom66         0.000000e+00  0.000000e+00
bigcom68         0.000000e+00  0.000000e+00
bigcom69         0.000000e+00  0.000000e+00
bigcom71         0.000000e+00  0.000000e+00
bigcom72         0.000000e+00  0.000000e+00
bigcom73         0.000000e+00  0.000000e+00
bigcom74         0.000000e+00  0.000000e+00
bigcom75         0.000000e+00  0.000000e+00
bigcom76         0.000000e+00  0.000000e+00
bigcom77         0.000000e+00  0.000000e+00
bigcom79         0.000000e+00  0.000000e+00
bigcom80         0.000000e+00  0.000000e+00
bigcom82         0.000000e+00  0.000000e+00
bigcom83         0.000000e+00  0.000000e+00
bigcom84         6.687300e-05  2.776191e-01
bigcom85         0.000000e+00  0.000000e+00
bigcom87         0.000000e+00  0.000000e+00
bigcom89         0.000000e+00  5.995799e-01
bigcom91         0.000000e+00  0.000000e+00
bigcom92         3.721495e-05  4.386700e-02
bigcom93         0.000000e+00  0.000000e+00
bigcom96         0.000000e+00  0.000000e+00
bigcom97         0.000000e+00  0.000000e+00
bigcom98         0.000000e+00  0.000000e+00
bigcom99         0.000000e+00  0.000000e+00
bigcom101        0.000000e+00  0.000000e+00
bigcom104        0.000000e+00  0.000000e+00
bigcom106        0.000000e+00  0.000000e+00
bigcom109        0.000000e+00  0.000000e+00
bigcom113        0.000000e+00  0.000000e+00
bigcom116        0.000000e+00  0.000000e+00
bigcom120        0.000000e+00  4.919737e-01
bigcom123        0.000000e+00  0.000000e+00
bigcom126        0.000000e+00  0.000000e+00
bigcom127        0.000000e+00  0.000000e+00
bigcom137        0.000000e+00  0.000000e+00
bigcom139        0.000000e+00  0.000000e+00
bigcom140        0.000000e+00  0.000000e+00
bigcom143        0.000000e+00  0.000000e+00
bigcom145        0.000000e+00  0.000000e+00
bigcom146        0.000000e+00  0.000000e+00
bigcom147        0.000000e+00  0.000000e+00
bigcom149        0.000000e+00  0.000000e+00
bigcom153        0.000000e+00  0.000000e+00
bigcom154        0.000000e+00  0.000000e+00
bigcom156        0.000000e+00  0.000000e+00
bigcom157        0.000000e+00  0.000000e+00
bigcom158        0.000000e+00  0.000000e+00
bigcom160        0.000000e+00  0.000000e+00
bigcom161        0.000000e+00  0.000000e+00
bigcom162        0.000000e+00  0.000000e+00
bigcom164        0.000000e+00  0.000000e+00
bigcom166        0.000000e+00  0.000000e+00
bigcom167        0.000000e+00  0.000000e+00
bigcom171        0.000000e+00  0.000000e+00
bigcom173        0.000000e+00  0.000000e+00
bigcom175        0.000000e+00  0.000000e+00
bigcom176        0.000000e+00  0.000000e+00
bigcom177        0.000000e+00  0.000000e+00
bigcom178        0.000000e+00  0.000000e+00
bigcom180        0.000000e+00  0.000000e+00
bigcom181        0.000000e+00  0.000000e+00
bigcom184        0.000000e+00  3.469447e-20
bigcom186        0.000000e+00  0.000000e+00
bigcom187        0.000000e+00  0.000000e+00
bigcom189        0.000000e+00  0.000000e+00
bigcom194        0.000000e+00  0.000000e+00
bigcom195        0.000000e+00  0.000000e+00
bigcom196        0.000000e+00  0.000000e+00
bigcom204        0.000000e+00  0.000000e+00
bigcom205        0.000000e+00  0.000000e+00
bigcom212        0.000000e+00  0.000000e+00
bigcom214        0.000000e+00  0.000000e+00
bigcom222        0.000000e+00  0.000000e+00
bigcom223        0.000000e+00  0.000000e+00
bigcom226        0.000000e+00  0.000000e+00
bigcom227        0.000000e+00  0.000000e+00
bigcom229        0.000000e+00  0.000000e+00
bigcom233        0.000000e+00  0.000000e+00
bigcom236        0.000000e+00  0.000000e+00
bigcom237        0.000000e+00  0.000000e+00
bigcom246        0.000000e+00  0.000000e+00
bigcom248        0.000000e+00  0.000000e+00
bigcom249        0.000000e+00  0.000000e+00
bigcom250        0.000000e+00  0.000000e+00
bigcom254        0.000000e+00  0.000000e+00
bigcom266        0.000000e+00  0.000000e+00
bigcom269        0.000000e+00  0.000000e+00
bigcom272        0.000000e+00  0.000000e+00
bigcom274        0.000000e+00  0.000000e+00
bigcom281        0.000000e+00  0.000000e+00
bigcom291        0.000000e+00  0.000000e+00
bigcom292        0.000000e+00  0.000000e+00
bigcom295        0.000000e+00  0.000000e+00
bigcom299        0.000000e+00  0.000000e+00
bigcom301        0.000000e+00  3.469447e-20
bigcom306        0.000000e+00  0.000000e+00
bigcom309        0.000000e+00  0.000000e+00
bigcom314        0.000000e+00  0.000000e+00
bigcom321        0.000000e+00  0.000000e+00
bigcom341        0.000000e+00  0.000000e+00
bigcom350        0.000000e+00  0.000000e+00
bigcom353        0.000000e+00  0.000000e+00
bigcom359        0.000000e+00  0.000000e+00
bigcom363        0.000000e+00  0.000000e+00
bigcom365        0.000000e+00  0.000000e+00
bigcom385        0.000000e+00  0.000000e+00
bigcom386        0.000000e+00  0.000000e+00
bigcom408        0.000000e+00  0.000000e+00
bigcom412        0.000000e+00  0.000000e+00
bigcom480        0.000000e+00  0.000000e+00
spin_vertex      1.219801e-04  1.327461e-01
membership_s1    0.000000e+00  0.000000e+00
membership_s3    0.000000e+00  0.000000e+00
membership_s4    5.763182e-05  1.083723e-02
membership_s5    0.000000e+00  1.636364e-02
membership_s6   -9.059737e-06  3.638491e-02
membership_s7    0.000000e+00  0.000000e+00
membership_s8    0.000000e+00  0.000000e+00
membership_s9    0.000000e+00  1.734723e-20
membership_s11   0.000000e+00  0.000000e+00
membership_s12   0.000000e+00  0.000000e+00
membership_s14   0.000000e+00  0.000000e+00
membership_s15   0.000000e+00  0.000000e+00
membership_s16   0.000000e+00  0.000000e+00
membership_s17   0.000000e+00  0.000000e+00
membership_s18   0.000000e+00  0.000000e+00
membership_s20   0.000000e+00  0.000000e+00
membership_s21   0.000000e+00  0.000000e+00
membership_s22   0.000000e+00  0.000000e+00
membership_s24   0.000000e+00  0.000000e+00
membership_s25   0.000000e+00  0.000000e+00
membership_s26   0.000000e+00  0.000000e+00
membership_s27   0.000000e+00  0.000000e+00
membership_s28   0.000000e+00  0.000000e+00
membership_s30   4.247029e-05  7.219798e-02
membership_s31  -4.460743e-06  1.966631e-02
membership_s32  -1.020068e-05  1.723170e-02
membership_s33   0.000000e+00  1.734723e-20
membership_s36   6.412775e-05  5.244543e-02
membership_s37   0.000000e+00  0.000000e+00
V1               2.342188e-03  6.858861e-01
V2               6.423597e-04  3.109837e-01
pdi              0.000000e+00  0.000000e+00
adhesion         4.684426e-03  4.713106e-01
cohesion         4.966788e-03  4.216940e-01
inner            2.108994e-03  3.856270e-01
outer            2.625238e-04  9.162902e-01
ioratio          4.297554e-03  4.783453e-01
comsize          9.718455e-04  5.400077e-01
[1] "Dataset: med_TnotC Model GLM, run: 3 of 10 2015-06-17 23:04:24"
[1] "glmnet variable coefficients"
                    [,1]          [,2]
(Intercept)     -5.30179  1.857077e+03
graph0           0.00000  9.553266e-03
graph1           0.00000  1.164645e-04
graph2           0.00000  0.000000e+00
graph3           0.00000  3.795293e-06
graph4           0.00000 -1.050132e-08
graph5           0.00000  2.838238e-03
graph6           0.00000  3.915023e-06
graph7           0.00000 -1.132278e-04
graph8           0.00000 -2.938544e-02
graph9           0.00000 -2.201858e-07
graph10          0.00000  8.508690e-09
graph11          0.00000 -5.531452e-10
graph12          0.00000 -5.025618e-08
graph13          0.00000  0.000000e+00
graph14          0.00000  4.765693e-11
graph15          0.00000  4.999091e-05
graph16          0.00000 -1.609545e-08
graph17          0.00000  2.379684e-06
graph18          0.00000 -5.718416e-05
graph19          0.00000  0.000000e+00
graph20          0.00000 -2.401423e-05
graph21          0.00000  2.994931e-06
graph22          0.00000 -1.130631e-05
graph23          0.00000 -6.068059e-08
graph24          0.00000  1.351867e-04
graph25          0.00000  0.000000e+00
graph26          0.00000 -6.612620e-05
graph27          0.00000 -2.154032e-03
graph28          0.00000 -4.042479e-03
graph29          0.00000 -1.763946e-02
orbit0           0.00000  1.615156e-02
orbit1           0.00000  1.672198e-04
orbit2           0.00000  2.232550e-05
orbit3           0.00000  0.000000e+00
orbit4           0.00000  2.078381e-05
orbit5           0.00000 -1.774896e-05
orbit6           0.00000 -4.623366e-09
orbit7           0.00000 -1.259234e-04
orbit8           0.00000  2.765961e-03
orbit9           0.00000 -1.464323e-04
orbit10          0.00000  1.668006e-04
orbit11          0.00000 -6.228644e-04
orbit12          0.00000 -1.236426e-03
orbit13          0.00000  1.947257e-02
orbit14          0.00000 -2.887463e-02
orbit15          0.00000 -2.842916e-07
orbit16          0.00000 -4.158153e-07
orbit17          0.00000 -1.163733e-06
orbit18          0.00000  8.846248e-08
orbit19          0.00000  5.023169e-08
orbit20          0.00000 -1.510407e-07
orbit21          0.00000 -7.970858e-06
orbit22          0.00000 -4.870868e-10
orbit23          0.00000  2.907607e-05
orbit24          0.00000  1.971720e-07
orbit25          0.00000 -2.586736e-06
orbit26          0.00000  2.615944e-06
orbit27          0.00000  1.553113e-06
orbit28          0.00000  4.138371e-06
orbit29          0.00000  0.000000e+00
orbit30          0.00000 -1.517801e-06
orbit31          0.00000  2.572871e-07
orbit32          0.00000 -4.826138e-08
orbit33          0.00000 -6.633145e-04
orbit34          0.00000  5.074096e-05
orbit35          0.00000 -8.736926e-06
orbit36          0.00000 -4.058487e-05
orbit37          0.00000  8.665137e-07
orbit38          0.00000 -4.408118e-05
orbit39          0.00000  1.045516e-05
orbit40          0.00000  3.258200e-06
orbit41          0.00000 -4.115286e-05
orbit42          0.00000  1.862514e-03
orbit43          0.00000 -5.793180e-05
orbit44          0.00000 -4.727450e-03
orbit45          0.00000 -2.000448e-06
orbit46          0.00000 -4.374250e-05
orbit47          0.00000  2.555656e-04
orbit48          0.00000  6.769892e-05
orbit49          0.00000 -1.869109e-05
orbit50          0.00000 -2.181342e-03
orbit51          0.00000 -8.348629e-06
orbit52          0.00000  4.432085e-04
orbit53          0.00000 -2.891068e-04
orbit54          0.00000 -1.129451e-05
orbit55          0.00000 -1.524435e-02
orbit56          0.00000 -1.908854e-04
orbit57          0.00000  5.807509e-05
orbit58          0.00000 -3.822776e-03
orbit59          0.00000  2.099093e-04
orbit60          0.00000  2.114192e-04
orbit61          0.00000  6.887670e-03
orbit62          0.00000  2.063963e-04
orbit63          0.00000  1.550121e-03
orbit64          0.00000 -2.655684e-03
orbit65          0.00000  1.137315e-04
orbit66          0.00000 -1.323299e-03
orbit67          0.00000  1.022879e-02
orbit68          0.00000 -2.224964e-03
orbit69          0.00000 -2.178634e-02
orbit70          0.00000 -5.217654e-03
orbit71          0.00000 -7.686568e-03
orbit72          0.00000 -1.719050e-02
AP               0.00000  3.660915e-01
bet              0.00000  1.257461e-05
ecc              0.00000  3.160717e-01
eccrad           0.00000  1.769307e+00
close            0.00000 -5.384271e-03
constraint       0.00000  2.214124e+01
coreness         0.00000  2.257066e-01
knn              0.00000 -9.856901e-03
hubscore         0.00000 -3.022309e+01
pagerank         0.00000  1.757221e+00
trans            0.00000 -3.990980e+00
evcent           0.00000  0.000000e+00
first            0.00000  1.433994e-02
upto_second      0.00000  5.205585e-04
upto_third       0.00000  9.964550e-05
upto_fourth      0.00000  2.896668e-04
upto_fifth       0.00000 -1.314393e-02
upto_sixth       0.00000 -1.287212e-01
second           0.00000  4.264659e-04
third            0.00000  7.330914e-05
fourth           0.00000 -1.428246e-04
fifth            0.00000 -4.538058e-04
sixth            0.00000  1.468300e-02
ratio1           0.00000 -5.388953e-03
ratio2           0.00000 -6.917227e-03
ratio3           0.00000 -5.741378e-01
ratio4           0.00000  7.800803e+00
ratio5           0.00000  4.466461e+00
ratio6           0.00000 -1.523134e-01
selfinter        0.00000 -5.541665e-01
walktrap_vertex  0.00000  1.784169e-01
bigcom1          0.00000 -3.149125e-02
bigcom2          0.00000 -6.323445e-01
bigcom3          0.00000  9.567692e-01
bigcom4          0.00000  5.144122e-01
bigcom6          0.00000 -1.915263e-01
bigcom8          0.00000  1.309635e+00
bigcom9          0.00000 -8.696411e-01
bigcom11         0.00000 -3.152617e-01
bigcom13         0.00000 -5.206465e-01
bigcom15         0.00000  0.000000e+00
bigcom16         0.00000 -1.876232e-01
bigcom21         0.00000  0.000000e+00
bigcom22         0.00000 -6.130135e-01
bigcom24         0.00000 -2.455767e-01
bigcom26         0.00000 -1.612649e+00
bigcom28         0.00000  5.590778e-01
bigcom30         0.00000  1.216322e+00
bigcom31         0.00000 -8.922767e-01
bigcom32         0.00000 -2.356956e-02
bigcom33         0.00000  0.000000e+00
bigcom34         0.00000  0.000000e+00
bigcom36         0.00000  0.000000e+00
bigcom37         0.00000 -2.296143e-01
bigcom38         0.00000 -1.267638e-02
bigcom39         0.00000  0.000000e+00
bigcom40         0.00000  7.939898e-01
bigcom43         0.00000 -2.747819e-01
bigcom44         0.00000 -8.238084e-01
bigcom46         0.00000 -2.912031e-01
bigcom47         0.00000 -5.801666e-01
bigcom49         0.00000 -7.008485e-01
bigcom50         0.00000 -4.927940e-01
bigcom51         0.00000 -5.501321e-01
bigcom52         0.00000 -7.524333e-01
bigcom54         0.00000  0.000000e+00
bigcom56         0.00000 -4.106780e-01
bigcom62         0.00000 -7.782461e-02
bigcom66         0.00000  0.000000e+00
bigcom68         0.00000 -1.091179e-03
bigcom69         0.00000 -1.168213e+00
bigcom71         0.00000  0.000000e+00
bigcom72         0.00000 -9.073993e-02
bigcom73         0.00000 -1.304669e-01
bigcom74         0.00000 -1.514172e+00
bigcom75         0.00000  0.000000e+00
bigcom76         0.00000 -3.516138e-01
bigcom77         0.00000 -4.290121e-01
bigcom79         0.00000  0.000000e+00
bigcom80         0.00000 -3.469043e-02
bigcom82         0.00000 -6.369839e-03
bigcom83         0.00000 -3.995032e-01
bigcom84         0.00000  6.229789e+00
bigcom85         0.00000  0.000000e+00
bigcom87         0.00000 -4.880621e-02
bigcom89         0.00000  1.398414e+01
bigcom91         0.00000  0.000000e+00
bigcom92         0.00000  3.346615e+00
bigcom93         0.00000  0.000000e+00
bigcom96         0.00000  0.000000e+00
bigcom97         0.00000 -1.001009e+00
bigcom98         0.00000  0.000000e+00
bigcom99         0.00000  0.000000e+00
bigcom101        0.00000 -1.611301e-01
bigcom104        0.00000 -2.860739e-01
bigcom106        0.00000  0.000000e+00
bigcom109        0.00000 -1.493300e-02
bigcom113        0.00000  0.000000e+00
bigcom116        0.00000 -3.834053e-01
bigcom120        0.00000  1.333134e+01
bigcom123        0.00000  0.000000e+00
bigcom126        0.00000 -2.747512e-01
bigcom127        0.00000 -3.728031e-01
bigcom137        0.00000 -4.403714e-01
bigcom139        0.00000 -2.221742e-01
bigcom140        0.00000 -2.631159e-01
bigcom143        0.00000  0.000000e+00
bigcom145        0.00000  0.000000e+00
bigcom146        0.00000  0.000000e+00
bigcom147        0.00000 -1.912508e-01
bigcom149        0.00000 -5.114270e-01
bigcom153        0.00000 -3.091602e-01
bigcom154        0.00000 -7.525333e-01
bigcom156        0.00000  0.000000e+00
bigcom157        0.00000  0.000000e+00
bigcom158        0.00000  0.000000e+00
bigcom160        0.00000  0.000000e+00
bigcom161        0.00000 -2.556387e-01
bigcom162        0.00000  0.000000e+00
bigcom164        0.00000  0.000000e+00
bigcom166        0.00000  0.000000e+00
bigcom167        0.00000 -2.669094e-01
bigcom171        0.00000 -9.451926e-01
bigcom173        0.00000 -2.540682e-01
bigcom175        0.00000  0.000000e+00
bigcom176        0.00000 -3.379842e-01
bigcom177        0.00000 -4.740834e-02
bigcom178        0.00000 -1.394857e-01
bigcom180        0.00000 -5.491709e-02
bigcom181        0.00000 -7.333390e-01
bigcom184        0.00000 -7.057589e-02
bigcom186        0.00000 -3.259581e-02
bigcom187        0.00000  0.000000e+00
bigcom189        0.00000  0.000000e+00
bigcom194        0.00000  0.000000e+00
bigcom195        0.00000 -8.601232e-02
bigcom196        0.00000  0.000000e+00
bigcom204        0.00000  0.000000e+00
bigcom205        0.00000  0.000000e+00
bigcom212        0.00000  0.000000e+00
bigcom214        0.00000  0.000000e+00
bigcom222        0.00000 -1.192133e-01
bigcom223        0.00000  0.000000e+00
bigcom226        0.00000 -2.946933e-01
bigcom227        0.00000 -3.172975e-02
bigcom229        0.00000  0.000000e+00
bigcom233        0.00000  0.000000e+00
bigcom236        0.00000  0.000000e+00
bigcom237        0.00000  0.000000e+00
bigcom246        0.00000 -1.278089e+00
bigcom248        0.00000  0.000000e+00
bigcom249        0.00000 -2.730893e-01
bigcom250        0.00000 -8.801346e-01
bigcom254        0.00000 -3.882803e-01
bigcom266        0.00000  0.000000e+00
bigcom269        0.00000  0.000000e+00
bigcom272        0.00000 -1.924070e-02
bigcom274        0.00000  0.000000e+00
bigcom281        0.00000 -1.812769e-02
bigcom291        0.00000 -8.892391e-01
bigcom292        0.00000  0.000000e+00
bigcom295        0.00000 -1.030219e-01
bigcom299        0.00000 -2.462363e-02
bigcom301        0.00000 -5.554109e-01
bigcom306        0.00000  0.000000e+00
bigcom309        0.00000  0.000000e+00
bigcom314        0.00000  0.000000e+00
bigcom321        0.00000  0.000000e+00
bigcom341        0.00000 -7.783874e-02
bigcom350        0.00000 -6.511363e-01
bigcom353        0.00000  0.000000e+00
bigcom359        0.00000 -2.067747e-01
bigcom363        0.00000  0.000000e+00
bigcom365        0.00000  0.000000e+00
bigcom385        0.00000 -6.042601e-01
bigcom386        0.00000  0.000000e+00
bigcom408        0.00000  0.000000e+00
bigcom412        0.00000 -7.157237e-01
bigcom480        0.00000  0.000000e+00
spin_vertex      0.00000 -1.213541e+00
membership_s1    0.00000 -1.191727e-01
membership_s3    0.00000 -3.861685e+00
membership_s4    0.00000  2.960742e-01
membership_s5    0.00000  2.457847e-01
membership_s6    0.00000 -1.970253e+00
membership_s7    0.00000 -2.124877e+00
membership_s8    0.00000 -2.351356e-01
membership_s9    0.00000 -3.725796e-01
membership_s11   0.00000 -1.317355e+00
membership_s12   0.00000 -1.818371e-01
membership_s14   0.00000 -2.934426e-01
membership_s15   0.00000 -1.589841e+00
membership_s16   0.00000  0.000000e+00
membership_s17   0.00000  0.000000e+00
membership_s18   0.00000 -1.384091e+00
membership_s20   0.00000  0.000000e+00
membership_s21   0.00000 -1.543227e+00
membership_s22   0.00000 -5.291102e-01
membership_s24   0.00000 -2.939501e-01
membership_s25   0.00000 -5.029725e-01
membership_s26   0.00000  0.000000e+00
membership_s27   0.00000  0.000000e+00
membership_s28   0.00000  0.000000e+00
membership_s30   0.00000  8.967437e-01
membership_s31   0.00000  4.797506e-01
membership_s32   0.00000 -1.632985e+00
membership_s33   0.00000  0.000000e+00
membership_s36   0.00000  9.303198e-01
membership_s37   0.00000 -9.405262e-01
V1               0.00000 -9.802595e+00
V2               0.00000  7.259099e-01
pdi              0.00000 -4.233454e+03
adhesion         0.00000 -1.458303e-04
cohesion         0.00000  7.042777e-04
inner            0.00000 -5.704182e-05
outer            0.00000  1.297638e-04
ioratio          0.00000  2.102613e+00
comsize          0.00000  5.291403e-04
[1] "Dataset: med_TnotC Model GBM, run: 4 of 10 2015-06-17 23:05:35"
Iter   TrainDeviance   ValidDeviance   StepSize   Improve
     1        0.0595            -nan     0.0100    0.0001
     2        0.0581            -nan     0.0100   -0.0001
     3        0.0559            -nan     0.0100   -0.0001
     4        0.0540            -nan     0.0100   -0.0001
     5        0.0527            -nan     0.0100   -0.0000
     6        0.0514            -nan     0.0100   -0.0000
     7        0.0501            -nan     0.0100    0.0001
     8        0.0492            -nan     0.0100   -0.0000
     9        0.0480            -nan     0.0100   -0.0000
    10        0.0469            -nan     0.0100   -0.0000
    20        0.0398            -nan     0.0100   -0.0000
    40        0.0316            -nan     0.0100   -0.0000
    60        0.0265            -nan     0.0100   -0.0000
    80        0.0229            -nan     0.0100   -0.0000
   100        0.0203            -nan     0.0100   -0.0000
   106        0.0197            -nan     0.0100   -0.0000

[1] "GBM variable coefficients"
                            var    rel.inf
V1                           V1 8.74001328
ratio5                   ratio5 6.83624024
orbit56                 orbit56 6.48833753
pagerank               pagerank 5.92824817
ioratio                 ioratio 3.17577943
spin_vertex         spin_vertex 2.84163140
V2                           V2 2.80988516
walktrap_vertex walktrap_vertex 2.70438578
outer                     outer 2.48275281
constraint           constraint 2.22111391
comsize                 comsize 1.92241097
orbit25                 orbit25 1.58016422
ratio4                   ratio4 1.38284060
ratio6                   ratio6 1.30204917
inner                     inner 1.24964457
third                     third 1.22165084
orbit18                 orbit18 1.22113591
bet                         bet 1.20267627
cohesion               cohesion 1.17120107
graph20                 graph20 1.16264316
trans                     trans 1.10378498
orbit65                 orbit65 1.10026605
bigcom8                 bigcom8 1.08240618
orbit16                 orbit16 1.06923011
orbit50                 orbit50 1.03431741
graph6                   graph6 1.02993941
graph13                 graph13 0.97300255
orbit39                 orbit39 0.95359773
adhesion               adhesion 0.95335837
orbit52                 orbit52 0.94769710
graph17                 graph17 0.91383948
graph21                 graph21 0.89228937
fifth                     fifth 0.87014934
orbit41                 orbit41 0.84790407
knn                         knn 0.82291617
orbit44                 orbit44 0.81670984
graph10                 graph10 0.80925704
orbit48                 orbit48 0.78325148
graph14                 graph14 0.75835407
orbit59                 orbit59 0.68424002
graph3                   graph3 0.67440818
bigcom84               bigcom84 0.65712888
graph26                 graph26 0.64779841
orbit32                 orbit32 0.62647571
upto_fourth         upto_fourth 0.61962243
ratio1                   ratio1 0.60623211
bigcom30               bigcom30 0.58549385
ratio2                   ratio2 0.57926157
orbit40                 orbit40 0.57248689
orbit45                 orbit45 0.55439884
graph11                 graph11 0.54795299
graph19                 graph19 0.54499281
orbit27                 orbit27 0.52751470
orbit19                 orbit19 0.50971569
hubscore               hubscore 0.50823134
graph9                   graph9 0.50817740
graph7                   graph7 0.49514722
orbit63                 orbit63 0.49301674
orbit33                 orbit33 0.49206323
orbit24                 orbit24 0.48555030
orbit62                 orbit62 0.47718512
orbit36                 orbit36 0.46911975
orbit17                 orbit17 0.46648534
upto_sixth           upto_sixth 0.45806699
orbit21                 orbit21 0.42923810
upto_fifth           upto_fifth 0.41577718
orbit23                 orbit23 0.41010899
graph18                 graph18 0.39164739
graph25                 graph25 0.39101299
orbit53                 orbit53 0.37112019
orbit47                 orbit47 0.36720514
fourth                   fourth 0.35764591
orbit5                   orbit5 0.34042978
graph5                   graph5 0.32605818
close                     close 0.32256858
graph12                 graph12 0.30710225
orbit10                 orbit10 0.29029697
graph23                 graph23 0.27213176
orbit37                 orbit37 0.26668954
orbit13                 orbit13 0.25493172
orbit55                 orbit55 0.24887665
graph22                 graph22 0.23726071
graph15                 graph15 0.22856535
orbit66                 orbit66 0.22275235
graph24                 graph24 0.20091948
orbit49                 orbit49 0.20079824
orbit60                 orbit60 0.19873879
orbit58                 orbit58 0.17442783
orbit30                 orbit30 0.17130537
orbit64                 orbit64 0.16547894
orbit38                 orbit38 0.15647244
membership_s30   membership_s30 0.15250690
orbit20                 orbit20 0.14801129
graph16                 graph16 0.14284661
graph1                   graph1 0.13765187
upto_second         upto_second 0.12865578
orbit15                 orbit15 0.12802899
sixth                     sixth 0.12725130
bigcom40               bigcom40 0.11316459
bigcom3                 bigcom3 0.11295704
orbit9                   orbit9 0.11060748
graph28                 graph28 0.10959251
orbit31                 orbit31 0.10768074
coreness               coreness 0.10577093
orbit46                 orbit46 0.10176826
orbit26                 orbit26 0.10013710
orbit7                   orbit7 0.09954098
membership_s32   membership_s32 0.09666478
membership_s4     membership_s4 0.08519537
orbit29                 orbit29 0.08012652
membership_s31   membership_s31 0.07749697
orbit42                 orbit42 0.07361944
orbit35                 orbit35 0.07140465
orbit4                   orbit4 0.07116749
bigcom28               bigcom28 0.07017679
orbit43                 orbit43 0.06813537
graph4                   graph4 0.06771289
orbit70                 orbit70 0.05974723
orbit51                 orbit51 0.05935927
upto_third           upto_third 0.05678395
graph0                   graph0 0.05262778
membership_s27   membership_s27 0.04282543
orbit54                 orbit54 0.03939026
selfinter             selfinter 0.03889201
orbit22                 orbit22 0.01723269
graph2                   graph2 0.01653336
bigcom4                 bigcom4 0.01133280
graph8                   graph8 0.00000000
graph27                 graph27 0.00000000
graph29                 graph29 0.00000000
orbit0                   orbit0 0.00000000
orbit1                   orbit1 0.00000000
orbit2                   orbit2 0.00000000
orbit3                   orbit3 0.00000000
orbit6                   orbit6 0.00000000
orbit8                   orbit8 0.00000000
orbit11                 orbit11 0.00000000
orbit12                 orbit12 0.00000000
orbit14                 orbit14 0.00000000
orbit28                 orbit28 0.00000000
orbit34                 orbit34 0.00000000
orbit57                 orbit57 0.00000000
orbit61                 orbit61 0.00000000
orbit67                 orbit67 0.00000000
orbit68                 orbit68 0.00000000
orbit69                 orbit69 0.00000000
orbit71                 orbit71 0.00000000
orbit72                 orbit72 0.00000000
AP                           AP 0.00000000
ecc                         ecc 0.00000000
eccrad                   eccrad 0.00000000
evcent                   evcent 0.00000000
first                     first 0.00000000
second                   second 0.00000000
ratio3                   ratio3 0.00000000
bigcom1                 bigcom1 0.00000000
bigcom2                 bigcom2 0.00000000
bigcom6                 bigcom6 0.00000000
bigcom9                 bigcom9 0.00000000
bigcom11               bigcom11 0.00000000
bigcom13               bigcom13 0.00000000
bigcom15               bigcom15 0.00000000
bigcom16               bigcom16 0.00000000
bigcom21               bigcom21 0.00000000
bigcom22               bigcom22 0.00000000
bigcom24               bigcom24 0.00000000
bigcom26               bigcom26 0.00000000
bigcom31               bigcom31 0.00000000
bigcom32               bigcom32 0.00000000
bigcom33               bigcom33 0.00000000
bigcom34               bigcom34 0.00000000
bigcom36               bigcom36 0.00000000
bigcom37               bigcom37 0.00000000
bigcom38               bigcom38 0.00000000
bigcom39               bigcom39 0.00000000
bigcom43               bigcom43 0.00000000
bigcom44               bigcom44 0.00000000
bigcom46               bigcom46 0.00000000
bigcom47               bigcom47 0.00000000
bigcom49               bigcom49 0.00000000
bigcom50               bigcom50 0.00000000
bigcom51               bigcom51 0.00000000
bigcom52               bigcom52 0.00000000
bigcom54               bigcom54 0.00000000
bigcom56               bigcom56 0.00000000
bigcom62               bigcom62 0.00000000
bigcom66               bigcom66 0.00000000
bigcom68               bigcom68 0.00000000
bigcom69               bigcom69 0.00000000
bigcom71               bigcom71 0.00000000
bigcom72               bigcom72 0.00000000
bigcom73               bigcom73 0.00000000
bigcom74               bigcom74 0.00000000
bigcom75               bigcom75 0.00000000
bigcom76               bigcom76 0.00000000
bigcom77               bigcom77 0.00000000
bigcom79               bigcom79 0.00000000
bigcom80               bigcom80 0.00000000
bigcom82               bigcom82 0.00000000
bigcom83               bigcom83 0.00000000
bigcom85               bigcom85 0.00000000
bigcom87               bigcom87 0.00000000
bigcom89               bigcom89 0.00000000
bigcom91               bigcom91 0.00000000
bigcom92               bigcom92 0.00000000
bigcom93               bigcom93 0.00000000
bigcom96               bigcom96 0.00000000
bigcom97               bigcom97 0.00000000
bigcom98               bigcom98 0.00000000
bigcom99               bigcom99 0.00000000
bigcom101             bigcom101 0.00000000
bigcom104             bigcom104 0.00000000
bigcom106             bigcom106 0.00000000
bigcom109             bigcom109 0.00000000
bigcom113             bigcom113 0.00000000
bigcom116             bigcom116 0.00000000
bigcom120             bigcom120 0.00000000
bigcom123             bigcom123 0.00000000
bigcom126             bigcom126 0.00000000
bigcom127             bigcom127 0.00000000
bigcom137             bigcom137 0.00000000
bigcom139             bigcom139 0.00000000
bigcom140             bigcom140 0.00000000
bigcom143             bigcom143 0.00000000
bigcom145             bigcom145 0.00000000
bigcom146             bigcom146 0.00000000
bigcom147             bigcom147 0.00000000
bigcom149             bigcom149 0.00000000
bigcom153             bigcom153 0.00000000
bigcom154             bigcom154 0.00000000
bigcom156             bigcom156 0.00000000
bigcom157             bigcom157 0.00000000
bigcom158             bigcom158 0.00000000
bigcom160             bigcom160 0.00000000
bigcom161             bigcom161 0.00000000
bigcom162             bigcom162 0.00000000
bigcom164             bigcom164 0.00000000
bigcom166             bigcom166 0.00000000
bigcom167             bigcom167 0.00000000
bigcom171             bigcom171 0.00000000
bigcom173             bigcom173 0.00000000
bigcom175             bigcom175 0.00000000
bigcom176             bigcom176 0.00000000
bigcom177             bigcom177 0.00000000
bigcom178             bigcom178 0.00000000
bigcom180             bigcom180 0.00000000
bigcom181             bigcom181 0.00000000
bigcom184             bigcom184 0.00000000
bigcom186             bigcom186 0.00000000
bigcom187             bigcom187 0.00000000
bigcom189             bigcom189 0.00000000
bigcom194             bigcom194 0.00000000
bigcom195             bigcom195 0.00000000
bigcom196             bigcom196 0.00000000
bigcom204             bigcom204 0.00000000
bigcom205             bigcom205 0.00000000
bigcom212             bigcom212 0.00000000
bigcom214             bigcom214 0.00000000
bigcom222             bigcom222 0.00000000
bigcom223             bigcom223 0.00000000
bigcom226             bigcom226 0.00000000
bigcom227             bigcom227 0.00000000
bigcom229             bigcom229 0.00000000
bigcom233             bigcom233 0.00000000
bigcom236             bigcom236 0.00000000
bigcom237             bigcom237 0.00000000
bigcom246             bigcom246 0.00000000
bigcom248             bigcom248 0.00000000
bigcom249             bigcom249 0.00000000
bigcom250             bigcom250 0.00000000
bigcom254             bigcom254 0.00000000
bigcom266             bigcom266 0.00000000
bigcom269             bigcom269 0.00000000
bigcom272             bigcom272 0.00000000
bigcom274             bigcom274 0.00000000
bigcom281             bigcom281 0.00000000
bigcom291             bigcom291 0.00000000
bigcom292             bigcom292 0.00000000
bigcom295             bigcom295 0.00000000
bigcom299             bigcom299 0.00000000
bigcom301             bigcom301 0.00000000
bigcom306             bigcom306 0.00000000
bigcom309             bigcom309 0.00000000
bigcom314             bigcom314 0.00000000
bigcom321             bigcom321 0.00000000
bigcom341             bigcom341 0.00000000
bigcom350             bigcom350 0.00000000
bigcom353             bigcom353 0.00000000
bigcom359             bigcom359 0.00000000
bigcom363             bigcom363 0.00000000
bigcom365             bigcom365 0.00000000
bigcom385             bigcom385 0.00000000
bigcom386             bigcom386 0.00000000
bigcom408             bigcom408 0.00000000
bigcom412             bigcom412 0.00000000
bigcom480             bigcom480 0.00000000
membership_s1     membership_s1 0.00000000
membership_s3     membership_s3 0.00000000
membership_s5     membership_s5 0.00000000
membership_s6     membership_s6 0.00000000
membership_s7     membership_s7 0.00000000
membership_s8     membership_s8 0.00000000
membership_s9     membership_s9 0.00000000
membership_s11   membership_s11 0.00000000
membership_s12   membership_s12 0.00000000
membership_s14   membership_s14 0.00000000
membership_s15   membership_s15 0.00000000
membership_s16   membership_s16 0.00000000
membership_s17   membership_s17 0.00000000
membership_s18   membership_s18 0.00000000
membership_s20   membership_s20 0.00000000
membership_s21   membership_s21 0.00000000
membership_s22   membership_s22 0.00000000
membership_s24   membership_s24 0.00000000
membership_s25   membership_s25 0.00000000
membership_s26   membership_s26 0.00000000
membership_s28   membership_s28 0.00000000
membership_s33   membership_s33 0.00000000
membership_s36   membership_s36 0.00000000
membership_s37   membership_s37 0.00000000
pdi                         pdi 0.00000000
[1] "Dataset: med_TnotC Model RF, run: 4 of 10 2015-06-17 23:06:14"
     |      Out-of-bag   |
Tree |      MSE  %Var(y) |
   1 |  0.01034   217.16 |
   2 | 0.008958   188.13 |
   3 | 0.008215   172.52 |
   4 | 0.007461   156.68 |
   5 | 0.007262   152.51 |
   6 | 0.007699   161.67 |
   7 | 0.007281   152.90 |
   8 | 0.006978   146.54 |
   9 | 0.006749   141.73 |
  10 | 0.006675   140.17 |
  11 | 0.006532   137.17 |
  12 | 0.006347   133.28 |
  13 | 0.006274   131.77 |
  14 | 0.006158   129.33 |
  15 | 0.006028   126.59 |
  16 | 0.006064   127.35 |
  17 | 0.006073   127.54 |
  18 | 0.005999   125.98 |
  19 | 0.005784   121.46 |
  20 | 0.005734   120.41 |
  21 |  0.00568   119.29 |
  22 | 0.005694   119.57 |
  23 | 0.005697   119.65 |
  24 | 0.005684   119.37 |
  25 |  0.00565   118.66 |
  26 | 0.005641   118.47 |
  27 | 0.005661   118.88 |
  28 | 0.005643   118.52 |
  29 |  0.00558   117.19 |
  30 | 0.005523   115.99 |
  31 | 0.005512   115.75 |
  32 | 0.005498   115.46 |
  33 | 0.005481   115.11 |
  34 | 0.005462   114.71 |
  35 | 0.005456   114.58 |
  36 | 0.005477   115.01 |
  37 | 0.005454   114.53 |
  38 | 0.005429   114.00 |
  39 | 0.005415   113.71 |
  40 | 0.005393   113.25 |
  41 | 0.005397   113.35 |
  42 | 0.005379   112.95 |
  43 | 0.005365   112.66 |
  44 | 0.005383   113.04 |
  45 | 0.005374   112.86 |
  46 | 0.005378   112.95 |
  47 |  0.00538   112.99 |
  48 | 0.005377   112.93 |
  49 | 0.005379   112.96 |
  50 | 0.005379   112.96 |
  51 | 0.005406   113.53 |
  52 | 0.005402   113.44 |
  53 | 0.005375   112.89 |
  54 |  0.00536   112.57 |
  55 | 0.005348   112.32 |
  56 | 0.005342   112.19 |
  57 | 0.005328   111.90 |
  58 | 0.005325   111.83 |
  59 | 0.005315   111.63 |
  60 | 0.005306   111.43 |
  61 | 0.005301   111.31 |
  62 | 0.005282   110.92 |
  63 | 0.005283   110.94 |
  64 | 0.005282   110.93 |
  65 |  0.00528   110.89 |
  66 | 0.005264   110.55 |
  67 | 0.005259   110.44 |
  68 | 0.005251   110.27 |
  69 | 0.005255   110.37 |
  70 | 0.005245   110.15 |
  71 | 0.005255   110.35 |
  72 | 0.005245   110.15 |
  73 | 0.005246   110.16 |
  74 | 0.005243   110.11 |
  75 | 0.005242   110.09 |
  76 |  0.00524   110.05 |
  77 | 0.005243   110.11 |
  78 |  0.00524   110.03 |
  79 | 0.005243   110.10 |
  80 | 0.005237   109.99 |
  81 | 0.005231   109.84 |
  82 | 0.005224   109.71 |
  83 | 0.005219   109.59 |
  84 | 0.005216   109.54 |
  85 | 0.005216   109.54 |
  86 | 0.005208   109.38 |
  87 | 0.005212   109.46 |
  88 | 0.005211   109.43 |
  89 | 0.005209   109.40 |
  90 | 0.005204   109.29 |
  91 | 0.005206   109.32 |
  92 | 0.005202   109.24 |
  93 | 0.005193   109.06 |
  94 | 0.005189   108.97 |
  95 | 0.005191   109.01 |
  96 |  0.00519   109.00 |
  97 |  0.00519   108.99 |
  98 | 0.005181   108.80 |
  99 | 0.005191   109.02 |
 100 | 0.005194   109.07 |
[1] "Random Forest variable coefficients"
                      %IncMSE IncNodePurity
graph5           2.706403e-03  4.966613e-02
graph6           2.868364e-04  8.715170e-02
graph7           3.067116e-04  6.074838e-02
graph8           0.000000e+00  9.090909e-03
graph9           8.351751e-05  2.065679e-02
graph10          9.626790e-05  8.029462e-02
graph11          3.893615e-03  1.064362e-01
graph12          9.422653e-04  1.135839e-01
graph13          1.590738e-04  8.676127e-02
graph14          1.250524e-03  4.593436e-02
graph15          1.645327e-03  4.374992e-02
graph16          3.459441e-04  1.048807e-01
graph17          1.122065e-03  5.406517e-02
graph18          1.635614e-03  9.566295e-02
graph19          1.079303e-04  4.325263e-02
graph20          1.242215e-03  1.221658e-01
graph21          2.184825e-04  1.201609e-01
graph22          3.991687e-04  9.451914e-02
graph23          2.128627e-03  1.417722e-01
graph24          8.090167e-05  1.878415e-02
graph25          1.795846e-04  1.133859e-01
graph26          1.324606e-04  2.101373e-01
graph27         -1.181335e-05  2.750000e-02
graph28          4.749191e-04  4.081808e-02
graph29          0.000000e+00  2.710505e-22
orbit0           2.953337e-04  1.774402e-02
orbit1           5.646130e-05  1.117408e-01
orbit2           4.336406e-04  7.351124e-02
orbit3           1.930155e-04  1.025280e-01
orbit4           1.773030e-03  6.660584e-02
orbit5           2.917074e-03  1.077882e-01
orbit6           1.379498e-03  5.526698e-02
orbit7           9.385231e-04  5.472737e-02
orbit8           1.322362e-03  8.209143e-02
orbit9           1.720571e-03  4.608938e-02
orbit10          2.252226e-03  1.211049e-01
orbit11          4.150378e-04  3.604701e-02
orbit12          2.033502e-04  8.268875e-02
orbit13          4.488922e-04  7.050488e-02
orbit14          1.284399e-04  1.727222e-02
orbit15          1.800011e-03  5.258464e-02
orbit16          1.148858e-03  1.381473e-01
orbit17          7.749133e-04  1.042644e-01
orbit18          1.796174e-04  6.179619e-02
orbit19          8.416215e-05  6.547205e-02
orbit20          1.286389e-03  1.083314e-01
orbit21          1.418472e-03  9.954295e-02
orbit22          3.000989e-03  1.833396e-01
orbit23          1.215037e-03  5.770462e-02
orbit24          4.415810e-03  2.498799e-01
orbit25          3.840695e-03  1.261392e-01
orbit26          7.438727e-04  8.579426e-02
orbit27          2.772209e-03  7.400544e-02
orbit28          1.589811e-03  9.654725e-02
orbit29          2.060166e-05  2.103070e-02
orbit30          8.478657e-04  9.491729e-02
orbit31          6.386679e-04  8.740591e-02
orbit32          2.834680e-03  1.396748e-01
orbit33          5.254003e-04  6.776327e-02
orbit34          4.047490e-03  1.334161e-01
orbit35          3.790769e-04  5.675941e-02
orbit36          1.860012e-03  1.053588e-01
orbit37          2.002673e-03  4.075234e-02
orbit38          4.538532e-04  1.251110e-01
orbit39          1.843232e-03  1.295640e-01
orbit40          2.393780e-03  1.439625e-01
orbit41          1.000752e-03  1.248845e-02
orbit42          2.424262e-04  5.450890e-02
orbit43          1.837541e-03  1.039596e-01
orbit44          2.450273e-04  5.585175e-02
orbit45          5.216249e-04  7.742476e-02
orbit46          5.006115e-04  1.921116e-02
orbit47          3.960909e-04  1.025110e-02
orbit48          1.082767e-03  1.128971e-01
orbit49          1.613228e-03  1.037144e-01
orbit50          5.612500e-04  9.321375e-02
orbit51          7.158484e-04  1.321297e-01
orbit52          3.140037e-03  1.397436e-01
orbit53          7.049261e-05  5.563776e-02
orbit54          9.849700e-04  2.511708e-02
orbit55          3.083365e-04  5.952770e-02
orbit56          3.218514e-03  3.064431e-01
orbit57          5.074880e-04  9.430168e-02
orbit58          4.106306e-05  4.532143e-02
orbit59          3.272876e-04  1.144157e-01
orbit60          4.686024e-05  6.999267e-02
orbit61          1.610414e-04  4.689555e-03
orbit62          1.848369e-03  8.139601e-02
orbit63          5.887725e-05  2.810238e-02
orbit64          2.875974e-06  7.183673e-03
orbit65          1.133644e-03  1.442999e-01
orbit66          2.543547e-04  2.275821e-02
orbit67          1.182752e-05  6.250000e-02
orbit68          8.318398e-04  6.328141e-02
orbit69          0.000000e+00  7.237050e-20
orbit70          1.782839e-04  4.768050e-02
orbit71          5.927645e-06  4.557143e-02
orbit72          0.000000e+00  6.694948e-19
AP               0.000000e+00  0.000000e+00
bet              1.038306e-03  2.294216e-01
ecc              0.000000e+00  1.219048e-02
eccrad           1.787843e-05  1.811966e-02
close            2.089720e-04  7.624949e-02
constraint       4.819991e-04  7.078735e-01
coreness         1.445282e-03  1.248517e-01
knn              7.474451e-04  1.096662e-01
hubscore         2.957291e-04  1.035906e-01
pagerank         2.584321e-03  6.366780e-01
trans            2.167974e-04  8.918681e-02
evcent           7.598020e-05  8.206456e-02
first            1.007767e-04  4.665934e-02
upto_second      4.059902e-05  5.006877e-02
upto_third       5.336844e-04  1.097560e-01
upto_fourth      2.197564e-05  2.906414e-02
upto_fifth       2.579343e-04  9.171646e-02
upto_sixth       9.444361e-05  8.230578e-02
second           1.365367e-04  2.864776e-02
third            3.375667e-03  1.918247e-01
fourth           1.488774e-03  1.961638e-01
fifth            1.098159e-03  1.583062e-01
sixth            1.685013e-03  1.141680e-01
ratio1           4.176256e-04  9.606397e-02
ratio2           1.592211e-03  1.862627e-01
ratio3           9.295332e-04  1.068157e-01
ratio4           3.532956e-03  5.680851e-01
ratio5           8.812666e-04  4.020843e-01
ratio6           3.880897e-04  1.407750e-01
selfinter        4.688467e-05  2.827878e-02
walktrap_vertex  4.194867e-04  2.354215e-01
bigcom1          0.000000e+00  3.794708e-21
bigcom2          0.000000e+00  0.000000e+00
bigcom3          5.525486e-06  9.226974e-04
bigcom4          1.189061e-05  3.723587e-02
bigcom6          0.000000e+00  0.000000e+00
bigcom8          3.634866e-04  5.210701e-02
bigcom9          0.000000e+00  0.000000e+00
bigcom11         0.000000e+00  0.000000e+00
bigcom13         0.000000e+00  0.000000e+00
bigcom15         0.000000e+00  1.734723e-20
bigcom16         0.000000e+00  0.000000e+00
bigcom21         0.000000e+00  0.000000e+00
bigcom22         0.000000e+00  1.626303e-21
bigcom24         0.000000e+00  1.387779e-19
bigcom26         0.000000e+00  0.000000e+00
bigcom28         2.128648e-20  1.653304e-03
bigcom30         2.059511e-04  2.302240e-01
bigcom31         0.000000e+00  0.000000e+00
bigcom32         0.000000e+00  0.000000e+00
bigcom33         0.000000e+00  0.000000e+00
bigcom34         0.000000e+00  0.000000e+00
bigcom36         0.000000e+00  3.469447e-20
bigcom37         0.000000e+00  0.000000e+00
bigcom38         0.000000e+00  0.000000e+00
bigcom39         0.000000e+00  0.000000e+00
bigcom40         1.140081e-04  3.343406e-02
bigcom43         0.000000e+00  0.000000e+00
bigcom44         0.000000e+00  0.000000e+00
bigcom46         0.000000e+00  0.000000e+00
bigcom47         0.000000e+00  0.000000e+00
bigcom49         0.000000e+00  0.000000e+00
bigcom50         0.000000e+00  0.000000e+00
bigcom51         0.000000e+00  0.000000e+00
bigcom52         0.000000e+00  0.000000e+00
bigcom54         0.000000e+00  0.000000e+00
bigcom56         0.000000e+00  0.000000e+00
bigcom62         0.000000e+00  0.000000e+00
bigcom66         0.000000e+00  0.000000e+00
bigcom68         0.000000e+00  0.000000e+00
bigcom69         0.000000e+00  0.000000e+00
bigcom71         0.000000e+00  0.000000e+00
bigcom72         0.000000e+00  0.000000e+00
bigcom73         0.000000e+00  0.000000e+00
bigcom74         0.000000e+00  0.000000e+00
bigcom75         0.000000e+00  0.000000e+00
bigcom76         0.000000e+00  0.000000e+00
bigcom77         0.000000e+00  0.000000e+00
bigcom79         0.000000e+00  0.000000e+00
bigcom80         0.000000e+00  0.000000e+00
bigcom82         0.000000e+00  0.000000e+00
bigcom83         0.000000e+00  1.734723e-20
bigcom84         3.352698e-05  2.914924e-01
bigcom85         0.000000e+00  0.000000e+00
bigcom87         0.000000e+00  0.000000e+00
bigcom89         0.000000e+00  0.000000e+00
bigcom91         0.000000e+00  0.000000e+00
bigcom92         0.000000e+00  0.000000e+00
bigcom93         0.000000e+00  0.000000e+00
bigcom96         0.000000e+00  0.000000e+00
bigcom97         0.000000e+00  0.000000e+00
bigcom98         0.000000e+00  0.000000e+00
bigcom99         0.000000e+00  0.000000e+00
bigcom101        0.000000e+00  0.000000e+00
bigcom104        0.000000e+00  0.000000e+00
bigcom106        0.000000e+00  0.000000e+00
bigcom109        0.000000e+00  0.000000e+00
bigcom113        0.000000e+00  0.000000e+00
bigcom116        0.000000e+00  6.938894e-20
bigcom120        9.389671e-07  2.052009e-01
bigcom123        0.000000e+00  0.000000e+00
bigcom126        0.000000e+00  0.000000e+00
bigcom127        0.000000e+00  0.000000e+00
bigcom137        0.000000e+00  0.000000e+00
bigcom139        0.000000e+00  0.000000e+00
bigcom140        0.000000e+00  0.000000e+00
bigcom143        0.000000e+00  0.000000e+00
bigcom145        0.000000e+00  0.000000e+00
bigcom146        0.000000e+00  0.000000e+00
bigcom147        0.000000e+00  0.000000e+00
bigcom149        0.000000e+00  0.000000e+00
bigcom153        0.000000e+00  0.000000e+00
bigcom154        0.000000e+00  6.938894e-20
bigcom156        0.000000e+00  0.000000e+00
bigcom157        0.000000e+00  0.000000e+00
bigcom158        0.000000e+00  0.000000e+00
bigcom160        0.000000e+00  0.000000e+00
bigcom161        0.000000e+00  0.000000e+00
bigcom162        0.000000e+00  0.000000e+00
bigcom164        0.000000e+00  0.000000e+00
bigcom166        0.000000e+00  0.000000e+00
bigcom167        0.000000e+00  0.000000e+00
bigcom171        0.000000e+00  3.469447e-20
bigcom173        0.000000e+00  0.000000e+00
bigcom175        0.000000e+00  0.000000e+00
bigcom176        0.000000e+00  6.938894e-20
bigcom177        0.000000e+00  0.000000e+00
bigcom178        0.000000e+00  0.000000e+00
bigcom180        0.000000e+00  0.000000e+00
bigcom181        0.000000e+00  0.000000e+00
bigcom184        0.000000e+00  1.734723e-20
bigcom186        0.000000e+00  0.000000e+00
bigcom187        0.000000e+00  0.000000e+00
bigcom189        0.000000e+00  0.000000e+00
bigcom194        0.000000e+00  1.734723e-20
bigcom195        0.000000e+00  0.000000e+00
bigcom196        0.000000e+00  0.000000e+00
bigcom204        0.000000e+00  0.000000e+00
bigcom205        0.000000e+00  0.000000e+00
bigcom212        0.000000e+00  0.000000e+00
bigcom214        0.000000e+00  0.000000e+00
bigcom222        0.000000e+00  0.000000e+00
bigcom223        0.000000e+00  0.000000e+00
bigcom226        0.000000e+00  0.000000e+00
bigcom227        0.000000e+00  1.387779e-19
bigcom229        0.000000e+00  0.000000e+00
bigcom233        0.000000e+00  0.000000e+00
bigcom236        0.000000e+00  0.000000e+00
bigcom237        0.000000e+00  1.734723e-20
bigcom246        0.000000e+00  0.000000e+00
bigcom248        0.000000e+00  0.000000e+00
bigcom249        0.000000e+00  6.938894e-20
bigcom250        0.000000e+00  0.000000e+00
bigcom254        0.000000e+00  0.000000e+00
bigcom266        0.000000e+00  0.000000e+00
bigcom269        0.000000e+00  0.000000e+00
bigcom272        0.000000e+00  0.000000e+00
bigcom274        0.000000e+00  0.000000e+00
bigcom281        0.000000e+00  0.000000e+00
bigcom291        0.000000e+00  0.000000e+00
bigcom292        0.000000e+00  0.000000e+00
bigcom295        0.000000e+00  0.000000e+00
bigcom299        0.000000e+00  0.000000e+00
bigcom301        0.000000e+00  0.000000e+00
bigcom306        0.000000e+00  0.000000e+00
bigcom309        0.000000e+00  0.000000e+00
bigcom314        0.000000e+00  0.000000e+00
bigcom321        0.000000e+00  0.000000e+00
bigcom341        0.000000e+00  0.000000e+00
bigcom350        0.000000e+00  0.000000e+00
bigcom353        0.000000e+00  0.000000e+00
bigcom359        0.000000e+00  0.000000e+00
bigcom363        0.000000e+00  0.000000e+00
bigcom365        0.000000e+00  0.000000e+00
bigcom385        0.000000e+00  0.000000e+00
bigcom386        0.000000e+00  0.000000e+00
bigcom408        0.000000e+00  0.000000e+00
bigcom412        0.000000e+00  0.000000e+00
bigcom480        0.000000e+00  0.000000e+00
spin_vertex      5.733235e-04  1.605053e-01
membership_s1    0.000000e+00  4.336809e-21
membership_s3    0.000000e+00  0.000000e+00
membership_s4    8.190124e-05  8.450793e-04
membership_s5    1.078490e-04  3.310924e-02
membership_s6    0.000000e+00  1.626303e-21
membership_s7    0.000000e+00  1.084202e-21
membership_s8    0.000000e+00  0.000000e+00
membership_s9    0.000000e+00  0.000000e+00
membership_s11   0.000000e+00  0.000000e+00
membership_s12   0.000000e+00  1.734723e-20
membership_s14   0.000000e+00  0.000000e+00
membership_s15   0.000000e+00  0.000000e+00
membership_s16   0.000000e+00  0.000000e+00
membership_s17   0.000000e+00  0.000000e+00
membership_s18   0.000000e+00  0.000000e+00
membership_s20   0.000000e+00  3.469447e-20
membership_s21   0.000000e+00  0.000000e+00
membership_s22   0.000000e+00  0.000000e+00
membership_s24   0.000000e+00  0.000000e+00
membership_s25   0.000000e+00  0.000000e+00
membership_s26   0.000000e+00  0.000000e+00
membership_s27   9.638554e-07  6.370000e-04
membership_s28   0.000000e+00  0.000000e+00
membership_s30   1.371079e-04  6.580542e-02
membership_s31  -1.022188e-05  3.707142e-02
membership_s32   0.000000e+00  0.000000e+00
membership_s33   0.000000e+00  0.000000e+00
membership_s36   1.800697e-05  1.313670e-02
membership_s37   0.000000e+00  0.000000e+00
V1               1.491010e-03  8.739775e-01
V2               1.098045e-03  2.897482e-01
pdi              0.000000e+00  0.000000e+00
adhesion         5.502011e-03  5.588079e-01
cohesion         5.729770e-03  7.086169e-01
inner            3.720935e-03  4.425954e-01
outer            6.021453e-04  5.341893e-01
ioratio          5.644274e-03  5.259377e-01
comsize          9.695989e-04  6.069425e-01
[1] "Dataset: med_TnotC Model GLM, run: 4 of 10 2015-06-17 23:06:54"
[1] "glmnet variable coefficients"
                     [,1]          [,2]
(Intercept)     -5.337538  1.455823e+03
graph0           0.000000 -2.880506e-03
graph1           0.000000  6.461260e-05
graph2           0.000000  6.744359e-04
graph3           0.000000  3.816122e-06
graph4           0.000000 -3.730914e-09
graph5           0.000000  1.847612e-03
graph6           0.000000  2.595221e-06
graph7           0.000000  0.000000e+00
graph8           0.000000 -5.917330e-06
graph9           0.000000 -1.366648e-07
graph10          0.000000  3.071455e-09
graph11          0.000000 -2.003129e-10
graph12          0.000000 -3.350449e-12
graph13          0.000000 -2.745941e-07
graph14          0.000000  0.000000e+00
graph15          0.000000  4.162166e-05
graph16          0.000000 -2.803641e-07
graph17          0.000000  2.049255e-06
graph18          0.000000 -3.376295e-05
graph19          0.000000 -5.814823e-07
graph20          0.000000 -1.214411e-05
graph21          0.000000  4.994866e-06
graph22          0.000000 -3.494283e-05
graph23          0.000000 -1.183150e-06
graph24          0.000000  3.287529e-05
graph25          0.000000  0.000000e+00
graph26          0.000000  0.000000e+00
graph27          0.000000 -2.515494e-03
graph28          0.000000 -3.725525e-03
graph29          0.000000 -1.140497e-02
orbit0           0.000000 -2.020436e-03
orbit1           0.000000  1.298945e-04
orbit2           0.000000 -9.045856e-04
orbit3           0.000000  9.579432e-04
orbit4           0.000000  1.565424e-05
orbit5           0.000000 -4.059872e-06
orbit6           0.000000 -2.433075e-09
orbit7           0.000000 -1.796836e-04
orbit8           0.000000  1.784977e-03
orbit9           0.000000 -3.455464e-05
orbit10          0.000000  9.149859e-05
orbit11          0.000000 -6.543798e-04
orbit12          0.000000  0.000000e+00
orbit13          0.000000  8.047934e-03
orbit14          0.000000 -6.002011e-06
orbit15          0.000000 -1.508361e-07
orbit16          0.000000 -8.030407e-08
orbit17          0.000000 -1.031247e-06
orbit18          0.000000  8.045276e-08
orbit19          0.000000  2.593221e-08
orbit20          0.000000 -7.023221e-08
orbit21          0.000000 -5.692502e-06
orbit22          0.000000 -1.568058e-10
orbit23          0.000000  1.140155e-05
orbit24          0.000000  3.351837e-07
orbit25          0.000000 -1.605913e-06
orbit26          0.000000  3.627409e-06
orbit27          0.000000 -8.027869e-07
orbit28          0.000000  1.428998e-06
orbit29          0.000000 -1.552335e-06
orbit30          0.000000 -3.464278e-06
orbit31          0.000000  3.262966e-08
orbit32          0.000000 -6.707948e-09
orbit33          0.000000 -3.162644e-04
orbit34          0.000000  4.294101e-05
orbit35          0.000000 -6.105056e-06
orbit36          0.000000 -3.150705e-05
orbit37          0.000000 -1.134197e-07
orbit38          0.000000 -7.465188e-05
orbit39          0.000000  1.320060e-05
orbit40          0.000000  2.340180e-06
orbit41          0.000000 -1.940028e-05
orbit42          0.000000  2.051238e-04
orbit43          0.000000 -3.301109e-05
orbit44          0.000000 -3.658855e-03
orbit45          0.000000 -1.859460e-05
orbit46          0.000000 -3.950039e-05
orbit47          0.000000  2.075862e-04
orbit48          0.000000  2.899380e-05
orbit49          0.000000 -9.078360e-06
orbit50          0.000000 -1.323827e-03
orbit51          0.000000 -1.390841e-07
orbit52          0.000000  3.790052e-04
orbit53          0.000000 -8.733724e-05
orbit54          0.000000 -2.947498e-05
orbit55          0.000000 -7.770922e-03
orbit56          0.000000 -2.233837e-04
orbit57          0.000000  2.903325e-05
orbit58          0.000000 -1.415121e-03
orbit59          0.000000  9.351951e-05
orbit60          0.000000  4.724452e-05
orbit61          0.000000  1.066342e-02
orbit62          0.000000  1.624718e-06
orbit63          0.000000  9.143564e-04
orbit64          0.000000 -1.431698e-03
orbit65          0.000000  1.788192e-03
orbit66          0.000000 -1.727808e-03
orbit67          0.000000  1.058989e-02
orbit68          0.000000 -2.650410e-03
orbit69          0.000000 -2.168794e-02
orbit70          0.000000 -5.600004e-03
orbit71          0.000000 -4.297816e-03
orbit72          0.000000 -1.143456e-02
AP               0.000000 -1.525500e+00
bet              0.000000  1.982496e-06
ecc              0.000000  1.913549e-01
eccrad           0.000000  1.107273e+00
close            0.000000  0.000000e+00
constraint       0.000000  2.050237e+01
coreness         0.000000  2.727432e-01
knn              0.000000 -6.544501e-03
hubscore         0.000000 -1.245702e+01
pagerank         0.000000  5.239471e+00
trans            0.000000 -3.322862e+00
evcent           0.000000 -1.114509e-02
first            0.000000 -1.315950e-03
upto_second      0.000000  3.075500e-04
upto_third       0.000000  0.000000e+00
upto_fourth      0.000000 -1.768399e-04
upto_fifth       0.000000 -5.407553e-03
upto_sixth       0.000000 -1.037902e-01
second           0.000000  2.625714e-04
third            0.000000 -5.521717e-05
fourth           0.000000  0.000000e+00
fifth            0.000000  1.576072e-04
sixth            0.000000  5.833245e-03
ratio1           0.000000 -4.037182e-03
ratio2           0.000000 -2.607018e-03
ratio3           0.000000 -8.819904e-01
ratio4           0.000000  3.626142e-01
ratio5           0.000000  8.713880e+00
ratio6           0.000000 -1.905828e-01
selfinter        0.000000 -1.020489e+00
walktrap_vertex  0.000000  9.204786e-02
bigcom1          0.000000 -1.239068e-02
bigcom2          0.000000 -7.485667e-01
bigcom3          0.000000  6.951588e-01
bigcom4          0.000000  2.480472e-01
bigcom6          0.000000  0.000000e+00
bigcom8          0.000000  9.761989e-01
bigcom9          0.000000 -1.207383e+00
bigcom11         0.000000 -2.467749e-01
bigcom13         0.000000 -3.500612e-01
bigcom15         0.000000 -4.224413e-01
bigcom16         0.000000 -2.407099e-01
bigcom21         0.000000 -6.223446e-02
bigcom22         0.000000 -1.709222e-01
bigcom24         0.000000 -2.029652e-01
bigcom26         0.000000 -1.551450e+00
bigcom28         0.000000  4.422334e-02
bigcom30         0.000000  8.991757e-01
bigcom31         0.000000 -9.562204e-01
bigcom32         0.000000 -1.028126e+00
bigcom33         0.000000  0.000000e+00
bigcom34         0.000000  0.000000e+00
bigcom36         0.000000  0.000000e+00
bigcom37         0.000000 -1.587676e-01
bigcom38         0.000000  0.000000e+00
bigcom39         0.000000 -2.269557e-02
bigcom40         0.000000  5.244638e-01
bigcom43         0.000000 -1.807736e-01
bigcom44         0.000000 -1.327474e+00
bigcom46         0.000000 -4.198348e-01
bigcom47         0.000000 -6.519774e-01
bigcom49         0.000000 -5.916512e-01
bigcom50         0.000000 -2.909827e-01
bigcom51         0.000000  0.000000e+00
bigcom52         0.000000 -7.705391e-01
bigcom54         0.000000  0.000000e+00
bigcom56         0.000000 -5.904467e-01
bigcom62         0.000000  0.000000e+00
bigcom66         0.000000  0.000000e+00
bigcom68         0.000000  0.000000e+00
bigcom69         0.000000 -8.975776e-01
bigcom71         0.000000  0.000000e+00
bigcom72         0.000000  0.000000e+00
bigcom73         0.000000 -2.531677e-01
bigcom74         0.000000 -1.307532e+00
bigcom75         0.000000 -1.324782e-02
bigcom76         0.000000 -5.615534e-01
bigcom77         0.000000 -6.361634e-01
bigcom79         0.000000  0.000000e+00
bigcom80         0.000000  0.000000e+00
bigcom82         0.000000  0.000000e+00
bigcom83         0.000000 -3.503200e-01
bigcom84         0.000000  6.553156e+00
bigcom85         0.000000  0.000000e+00
bigcom87         0.000000 -1.244517e-01
bigcom89         0.000000  0.000000e+00
bigcom91         0.000000  0.000000e+00
bigcom92         0.000000 -1.204596e+00
bigcom93         0.000000  0.000000e+00
bigcom96         0.000000  0.000000e+00
bigcom97         0.000000 -1.067602e+00
bigcom98         0.000000  0.000000e+00
bigcom99         0.000000  0.000000e+00
bigcom101        0.000000 -2.921649e-01
bigcom104        0.000000 -8.531100e-02
bigcom106        0.000000  0.000000e+00
bigcom109        0.000000 -6.326489e-02
bigcom113        0.000000  0.000000e+00
bigcom116        0.000000 -5.961642e-01
bigcom120        0.000000  1.320140e+01
bigcom123        0.000000  0.000000e+00
bigcom126        0.000000  0.000000e+00
bigcom127        0.000000 -3.747235e-01
bigcom137        0.000000 -3.915060e-01
bigcom139        0.000000  0.000000e+00
bigcom140        0.000000 -4.093573e-01
bigcom143        0.000000  0.000000e+00
bigcom145        0.000000  0.000000e+00
bigcom146        0.000000  0.000000e+00
bigcom147        0.000000 -1.245613e+00
bigcom149        0.000000 -4.030589e-01
bigcom153        0.000000 -2.249033e-02
bigcom154        0.000000 -1.300726e+00
bigcom156        0.000000  0.000000e+00
bigcom157        0.000000  0.000000e+00
bigcom158        0.000000  0.000000e+00
bigcom160        0.000000  0.000000e+00
bigcom161        0.000000 -1.185791e-01
bigcom162        0.000000  0.000000e+00
bigcom164        0.000000  0.000000e+00
bigcom166        0.000000  0.000000e+00
bigcom167        0.000000 -2.370436e-01
bigcom171        0.000000 -1.104307e+00
bigcom173        0.000000  0.000000e+00
bigcom175        0.000000 -1.039325e-01
bigcom176        0.000000  0.000000e+00
bigcom177        0.000000  0.000000e+00
bigcom178        0.000000  0.000000e+00
bigcom180        0.000000 -4.960063e-04
bigcom181        0.000000 -5.059657e-01
bigcom184        0.000000 -4.722764e-03
bigcom186        0.000000 -2.697061e-01
bigcom187        0.000000  0.000000e+00
bigcom189        0.000000  0.000000e+00
bigcom194        0.000000  0.000000e+00
bigcom195        0.000000 -1.944174e-01
bigcom196        0.000000  0.000000e+00
bigcom204        0.000000  0.000000e+00
bigcom205        0.000000  0.000000e+00
bigcom212        0.000000  0.000000e+00
bigcom214        0.000000  0.000000e+00
bigcom222        0.000000  0.000000e+00
bigcom223        0.000000  0.000000e+00
bigcom226        0.000000 -3.342980e-02
bigcom227        0.000000  0.000000e+00
bigcom229        0.000000  0.000000e+00
bigcom233        0.000000  0.000000e+00
bigcom236        0.000000  0.000000e+00
bigcom237        0.000000 -8.763057e-02
bigcom246        0.000000 -8.343706e-01
bigcom248        0.000000  0.000000e+00
bigcom249        0.000000 -3.509239e-01
bigcom250        0.000000 -6.876192e-01
bigcom254        0.000000 -3.791257e-01
bigcom266        0.000000  0.000000e+00
bigcom269        0.000000  0.000000e+00
bigcom272        0.000000  0.000000e+00
bigcom274        0.000000 -2.898441e-03
bigcom281        0.000000  0.000000e+00
bigcom291        0.000000 -9.414078e-01
bigcom292        0.000000 -6.586511e-02
bigcom295        0.000000 -1.001221e-01
bigcom299        0.000000  0.000000e+00
bigcom301        0.000000 -6.487247e-01
bigcom306        0.000000  0.000000e+00
bigcom309        0.000000  0.000000e+00
bigcom314        0.000000  0.000000e+00
bigcom321        0.000000  0.000000e+00
bigcom341        0.000000 -1.256012e-01
bigcom350        0.000000 -7.317203e-01
bigcom353        0.000000 -2.021969e-02
bigcom359        0.000000 -1.570400e-01
bigcom363        0.000000  0.000000e+00
bigcom365        0.000000  0.000000e+00
bigcom385        0.000000 -5.974348e-01
bigcom386        0.000000  0.000000e+00
bigcom408        0.000000  0.000000e+00
bigcom412        0.000000 -1.155264e+00
bigcom480        0.000000  0.000000e+00
spin_vertex      0.000000 -1.340591e+00
membership_s1    0.000000 -3.688162e-01
membership_s3    0.000000  0.000000e+00
membership_s4    0.000000  2.958234e-01
membership_s5    0.000000  1.607690e-01
membership_s6    0.000000 -1.819113e+00
membership_s7    0.000000 -1.792133e+00
membership_s8    0.000000 -1.569062e-01
membership_s9    0.000000 -8.157523e-02
membership_s11   0.000000 -8.268108e-01
membership_s12   0.000000 -4.794648e-01
membership_s14   0.000000 -1.388996e-01
membership_s15   0.000000 -1.438600e+00
membership_s16   0.000000  0.000000e+00
membership_s17   0.000000  0.000000e+00
membership_s18   0.000000 -1.466405e+00
membership_s20   0.000000  0.000000e+00
membership_s21   0.000000 -1.586043e+00
membership_s22   0.000000 -3.740843e-01
membership_s24   0.000000 -3.172743e-01
membership_s25   0.000000 -2.874696e-01
membership_s26   0.000000  0.000000e+00
membership_s27   0.000000  3.346437e-02
membership_s28   0.000000  0.000000e+00
membership_s30   0.000000  6.726863e-01
membership_s31   0.000000  1.813780e-01
membership_s32   0.000000 -1.804794e+00
membership_s33   0.000000  0.000000e+00
membership_s36   0.000000  8.043680e-01
membership_s37   0.000000 -7.012224e-01
V1               0.000000 -8.651982e+00
V2               0.000000  3.976648e-01
pdi              0.000000 -2.504246e+03
adhesion         0.000000 -1.265894e-04
cohesion         0.000000  5.170887e-04
inner            0.000000  1.591831e-05
outer            0.000000 -8.507689e-04
ioratio          0.000000  0.000000e+00
comsize          0.000000 -2.211545e-04
[1] "Dataset: med_TnotC Model GBM, run: 5 of 10 2015-06-17 23:07:41"
Iter   TrainDeviance   ValidDeviance   StepSize   Improve
     1        0.0629            -nan     0.0100   -0.0001
     2        0.0617            -nan     0.0100    0.0000
     3        0.0604            -nan     0.0100   -0.0001
     4        0.0581            -nan     0.0100   -0.0001
     5        0.0564            -nan     0.0100   -0.0000
     6        0.0551            -nan     0.0100   -0.0000
     7        0.0541            -nan     0.0100   -0.0000
     8        0.0527            -nan     0.0100    0.0001
     9        0.0521            -nan     0.0100   -0.0000
    10        0.0511            -nan     0.0100   -0.0000
    20        0.0442            -nan     0.0100   -0.0000
    40        0.0347            -nan     0.0100   -0.0000
    60        0.0296            -nan     0.0100    0.0000
    80        0.0260            -nan     0.0100   -0.0000
   100        0.0233            -nan     0.0100   -0.0000
   106        0.0226            -nan     0.0100   -0.0000

[1] "GBM variable coefficients"
                            var     rel.inf
ratio5                   ratio5 8.193616436
V1                           V1 7.047668737
outer                     outer 5.777117271
orbit56                 orbit56 5.723417726
pagerank               pagerank 4.976159946
V2                           V2 3.375265855
ioratio                 ioratio 2.867534819
orbit38                 orbit38 2.483761741
walktrap_vertex walktrap_vertex 2.226820585
adhesion               adhesion 2.005856867
comsize                 comsize 1.692786032
trans                     trans 1.617189774
orbit18                 orbit18 1.575767619
ratio4                   ratio4 1.504987332
spin_vertex         spin_vertex 1.400256565
inner                     inner 1.345685018
graph26                 graph26 1.341067664
graph13                 graph13 1.309362662
cohesion               cohesion 1.304100384
close                     close 1.173503964
orbit52                 orbit52 1.083161232
orbit23                 orbit23 1.015973368
third                     third 0.981467358
orbit25                 orbit25 0.954285752
graph5                   graph5 0.942566002
bigcom84               bigcom84 0.899303236
constraint           constraint 0.871753637
orbit24                 orbit24 0.851400381
upto_fifth           upto_fifth 0.839808925
orbit21                 orbit21 0.782353231
orbit30                 orbit30 0.777317105
ratio6                   ratio6 0.766196708
graph21                 graph21 0.764404432
orbit65                 orbit65 0.761775959
hubscore               hubscore 0.748449309
bet                         bet 0.738873616
coreness               coreness 0.734936819
graph1                   graph1 0.725390181
orbit48                 orbit48 0.723315074
orbit16                 orbit16 0.713001374
graph18                 graph18 0.694283188
graph16                 graph16 0.675683823
graph20                 graph20 0.673660979
orbit31                 orbit31 0.662620543
bigcom8                 bigcom8 0.645250362
orbit44                 orbit44 0.637274567
orbit26                 orbit26 0.629435993
fourth                   fourth 0.626342154
graph15                 graph15 0.605019545
graph23                 graph23 0.585199672
graph9                   graph9 0.577417487
orbit5                   orbit5 0.525933915
graph6                   graph6 0.517906171
graph14                 graph14 0.513021285
orbit63                 orbit63 0.501615035
knn                         knn 0.499132094
orbit28                 orbit28 0.474270875
orbit47                 orbit47 0.472581474
orbit32                 orbit32 0.472459281
orbit36                 orbit36 0.459454678
graph10                 graph10 0.448393510
orbit33                 orbit33 0.424959186
graph19                 graph19 0.424802228
orbit62                 orbit62 0.392610430
orbit27                 orbit27 0.372272791
orbit17                 orbit17 0.371276607
graph7                   graph7 0.360307862
orbit2                   orbit2 0.354719919
graph25                 graph25 0.349942209
orbit45                 orbit45 0.340786029
orbit66                 orbit66 0.330355828
orbit53                 orbit53 0.315122271
ratio2                   ratio2 0.312860089
orbit10                 orbit10 0.299519725
orbit64                 orbit64 0.293035816
graph0                   graph0 0.289841979
upto_sixth           upto_sixth 0.271642288
graph17                 graph17 0.264005237
orbit55                 orbit55 0.261620837
orbit46                 orbit46 0.260353687
orbit29                 orbit29 0.254014519
upto_fourth         upto_fourth 0.245407497
orbit20                 orbit20 0.230841272
orbit70                 orbit70 0.229994351
orbit39                 orbit39 0.228274234
orbit7                   orbit7 0.223012831
graph4                   graph4 0.214767620
fifth                     fifth 0.206373484
bigcom30               bigcom30 0.200883335
orbit41                 orbit41 0.196755316
orbit40                 orbit40 0.193128342
graph22                 graph22 0.190263963
orbit54                 orbit54 0.188808556
orbit11                 orbit11 0.171307600
bigcom40               bigcom40 0.165576495
orbit58                 orbit58 0.162982646
orbit57                 orbit57 0.154030504
orbit60                 orbit60 0.150324322
graph24                 graph24 0.144148936
graph12                 graph12 0.139198563
upto_third           upto_third 0.138994118
bigcom92               bigcom92 0.138186303
orbit59                 orbit59 0.136793354
ecc                         ecc 0.133470436
membership_s31   membership_s31 0.133390578
orbit35                 orbit35 0.131733587
graph11                 graph11 0.114660077
orbit61                 orbit61 0.114636388
bigcom3                 bigcom3 0.112278176
ratio1                   ratio1 0.111896664
ratio3                   ratio3 0.103664705
sixth                     sixth 0.096890464
orbit50                 orbit50 0.094664337
orbit37                 orbit37 0.077002454
orbit13                 orbit13 0.076875277
graph3                   graph3 0.073695163
orbit49                 orbit49 0.072223756
orbit42                 orbit42 0.070196973
orbit22                 orbit22 0.062387131
orbit69                 orbit69 0.052191943
orbit4                   orbit4 0.051952482
membership_s32   membership_s32 0.046884890
orbit9                   orbit9 0.042033174
membership_s5     membership_s5 0.038336851
orbit51                 orbit51 0.037922085
membership_s30   membership_s30 0.021388262
membership_s4     membership_s4 0.016331401
orbit43                 orbit43 0.004572245
graph2                   graph2 0.000000000
graph8                   graph8 0.000000000
graph27                 graph27 0.000000000
graph28                 graph28 0.000000000
graph29                 graph29 0.000000000
orbit0                   orbit0 0.000000000
orbit1                   orbit1 0.000000000
orbit3                   orbit3 0.000000000
orbit6                   orbit6 0.000000000
orbit8                   orbit8 0.000000000
orbit12                 orbit12 0.000000000
orbit14                 orbit14 0.000000000
orbit15                 orbit15 0.000000000
orbit19                 orbit19 0.000000000
orbit34                 orbit34 0.000000000
orbit67                 orbit67 0.000000000
orbit68                 orbit68 0.000000000
orbit71                 orbit71 0.000000000
orbit72                 orbit72 0.000000000
AP                           AP 0.000000000
eccrad                   eccrad 0.000000000
evcent                   evcent 0.000000000
first                     first 0.000000000
upto_second         upto_second 0.000000000
second                   second 0.000000000
selfinter             selfinter 0.000000000
bigcom1                 bigcom1 0.000000000
bigcom2                 bigcom2 0.000000000
bigcom4                 bigcom4 0.000000000
bigcom6                 bigcom6 0.000000000
bigcom9                 bigcom9 0.000000000
bigcom11               bigcom11 0.000000000
bigcom13               bigcom13 0.000000000
bigcom15               bigcom15 0.000000000
bigcom16               bigcom16 0.000000000
bigcom21               bigcom21 0.000000000
bigcom22               bigcom22 0.000000000
bigcom24               bigcom24 0.000000000
bigcom26               bigcom26 0.000000000
bigcom28               bigcom28 0.000000000
bigcom31               bigcom31 0.000000000
bigcom32               bigcom32 0.000000000
bigcom33               bigcom33 0.000000000
bigcom34               bigcom34 0.000000000
bigcom36               bigcom36 0.000000000
bigcom37               bigcom37 0.000000000
bigcom38               bigcom38 0.000000000
bigcom39               bigcom39 0.000000000
bigcom43               bigcom43 0.000000000
bigcom44               bigcom44 0.000000000
bigcom46               bigcom46 0.000000000
bigcom47               bigcom47 0.000000000
bigcom49               bigcom49 0.000000000
bigcom50               bigcom50 0.000000000
bigcom51               bigcom51 0.000000000
bigcom52               bigcom52 0.000000000
bigcom54               bigcom54 0.000000000
bigcom56               bigcom56 0.000000000
bigcom62               bigcom62 0.000000000
bigcom66               bigcom66 0.000000000
bigcom68               bigcom68 0.000000000
bigcom69               bigcom69 0.000000000
bigcom71               bigcom71 0.000000000
bigcom72               bigcom72 0.000000000
bigcom73               bigcom73 0.000000000
bigcom74               bigcom74 0.000000000
bigcom75               bigcom75 0.000000000
bigcom76               bigcom76 0.000000000
bigcom77               bigcom77 0.000000000
bigcom79               bigcom79 0.000000000
bigcom80               bigcom80 0.000000000
bigcom82               bigcom82 0.000000000
bigcom83               bigcom83 0.000000000
bigcom85               bigcom85 0.000000000
bigcom87               bigcom87 0.000000000
bigcom89               bigcom89 0.000000000
bigcom91               bigcom91 0.000000000
bigcom93               bigcom93 0.000000000
bigcom96               bigcom96 0.000000000
bigcom97               bigcom97 0.000000000
bigcom98               bigcom98 0.000000000
bigcom99               bigcom99 0.000000000
bigcom101             bigcom101 0.000000000
bigcom104             bigcom104 0.000000000
bigcom106             bigcom106 0.000000000
bigcom109             bigcom109 0.000000000
bigcom113             bigcom113 0.000000000
bigcom116             bigcom116 0.000000000
bigcom120             bigcom120 0.000000000
bigcom123             bigcom123 0.000000000
bigcom126             bigcom126 0.000000000
bigcom127             bigcom127 0.000000000
bigcom137             bigcom137 0.000000000
bigcom139             bigcom139 0.000000000
bigcom140             bigcom140 0.000000000
bigcom143             bigcom143 0.000000000
bigcom145             bigcom145 0.000000000
bigcom146             bigcom146 0.000000000
bigcom147             bigcom147 0.000000000
bigcom149             bigcom149 0.000000000
bigcom153             bigcom153 0.000000000
bigcom154             bigcom154 0.000000000
bigcom156             bigcom156 0.000000000
bigcom157             bigcom157 0.000000000
bigcom158             bigcom158 0.000000000
bigcom160             bigcom160 0.000000000
bigcom161             bigcom161 0.000000000
bigcom162             bigcom162 0.000000000
bigcom164             bigcom164 0.000000000
bigcom166             bigcom166 0.000000000
bigcom167             bigcom167 0.000000000
bigcom171             bigcom171 0.000000000
bigcom173             bigcom173 0.000000000
bigcom175             bigcom175 0.000000000
bigcom176             bigcom176 0.000000000
bigcom177             bigcom177 0.000000000
bigcom178             bigcom178 0.000000000
bigcom180             bigcom180 0.000000000
bigcom181             bigcom181 0.000000000
bigcom184             bigcom184 0.000000000
bigcom186             bigcom186 0.000000000
bigcom187             bigcom187 0.000000000
bigcom189             bigcom189 0.000000000
bigcom194             bigcom194 0.000000000
bigcom195             bigcom195 0.000000000
bigcom196             bigcom196 0.000000000
bigcom204             bigcom204 0.000000000
bigcom205             bigcom205 0.000000000
bigcom212             bigcom212 0.000000000
bigcom214             bigcom214 0.000000000
bigcom222             bigcom222 0.000000000
bigcom223             bigcom223 0.000000000
bigcom226             bigcom226 0.000000000
bigcom227             bigcom227 0.000000000
bigcom229             bigcom229 0.000000000
bigcom233             bigcom233 0.000000000
bigcom236             bigcom236 0.000000000
bigcom237             bigcom237 0.000000000
bigcom246             bigcom246 0.000000000
bigcom248             bigcom248 0.000000000
bigcom249             bigcom249 0.000000000
bigcom250             bigcom250 0.000000000
bigcom254             bigcom254 0.000000000
bigcom266             bigcom266 0.000000000
bigcom269             bigcom269 0.000000000
bigcom272             bigcom272 0.000000000
bigcom274             bigcom274 0.000000000
bigcom281             bigcom281 0.000000000
bigcom291             bigcom291 0.000000000
bigcom292             bigcom292 0.000000000
bigcom295             bigcom295 0.000000000
bigcom299             bigcom299 0.000000000
bigcom301             bigcom301 0.000000000
bigcom306             bigcom306 0.000000000
bigcom309             bigcom309 0.000000000
bigcom314             bigcom314 0.000000000
bigcom321             bigcom321 0.000000000
bigcom341             bigcom341 0.000000000
bigcom350             bigcom350 0.000000000
bigcom353             bigcom353 0.000000000
bigcom359             bigcom359 0.000000000
bigcom363             bigcom363 0.000000000
bigcom365             bigcom365 0.000000000
bigcom385             bigcom385 0.000000000
bigcom386             bigcom386 0.000000000
bigcom408             bigcom408 0.000000000
bigcom412             bigcom412 0.000000000
bigcom480             bigcom480 0.000000000
membership_s1     membership_s1 0.000000000
membership_s3     membership_s3 0.000000000
membership_s6     membership_s6 0.000000000
membership_s7     membership_s7 0.000000000
membership_s8     membership_s8 0.000000000
membership_s9     membership_s9 0.000000000
membership_s11   membership_s11 0.000000000
membership_s12   membership_s12 0.000000000
membership_s14   membership_s14 0.000000000
membership_s15   membership_s15 0.000000000
membership_s16   membership_s16 0.000000000
membership_s17   membership_s17 0.000000000
membership_s18   membership_s18 0.000000000
membership_s20   membership_s20 0.000000000
membership_s21   membership_s21 0.000000000
membership_s22   membership_s22 0.000000000
membership_s24   membership_s24 0.000000000
membership_s25   membership_s25 0.000000000
membership_s26   membership_s26 0.000000000
membership_s27   membership_s27 0.000000000
membership_s28   membership_s28 0.000000000
membership_s33   membership_s33 0.000000000
membership_s36   membership_s36 0.000000000
membership_s37   membership_s37 0.000000000
pdi                         pdi 0.000000000
[1] "Dataset: med_TnotC Model RF, run: 5 of 10 2015-06-17 23:08:24"
     |      Out-of-bag   |
Tree |      MSE  %Var(y) |
   1 | 0.009165   177.47 |
   2 | 0.008921   172.75 |
   3 | 0.008175   158.29 |
   4 | 0.008009   155.08 |
   5 | 0.008829   170.96 |
   6 | 0.008085   156.54 |
   7 | 0.008001   154.92 |
   8 | 0.007899   152.94 |
   9 | 0.007721   149.50 |
  10 | 0.007219   139.79 |
  11 | 0.007288   141.12 |
  12 | 0.007158   138.59 |
  13 | 0.006913   133.85 |
  14 | 0.006803   131.74 |
  15 | 0.006676   129.27 |
  16 | 0.006584   127.48 |
  17 |  0.00647   125.29 |
  18 | 0.006427   124.44 |
  19 | 0.006367   123.28 |
  20 | 0.006454   124.96 |
  21 | 0.006343   122.81 |
  22 | 0.006311   122.20 |
  23 | 0.006284   121.67 |
  24 | 0.006262   121.24 |
  25 | 0.006191   119.88 |
  26 | 0.006148   119.05 |
  27 |  0.00611   118.31 |
  28 | 0.006075   117.63 |
  29 | 0.006069   117.52 |
  30 | 0.006048   117.11 |
  31 | 0.006018   116.53 |
  32 |  0.00602   116.57 |
  33 | 0.005995   116.09 |
  34 | 0.005999   116.16 |
  35 | 0.005987   115.92 |
  36 | 0.005972   115.63 |
  37 | 0.005951   115.23 |
  38 |  0.00593   114.83 |
  39 | 0.005914   114.51 |
  40 | 0.005913   114.49 |
  41 | 0.005922   114.67 |
  42 | 0.005881   113.87 |
  43 | 0.005881   113.87 |
  44 | 0.005886   113.97 |
  45 | 0.005863   113.52 |
  46 | 0.005846   113.19 |
  47 |  0.00585   113.27 |
  48 | 0.005853   113.33 |
  49 | 0.005845   113.17 |
  50 | 0.005835   112.98 |
  51 | 0.005835   112.98 |
  52 | 0.005833   112.94 |
  53 |  0.00583   112.88 |
  54 | 0.005828   112.85 |
  55 |  0.00581   112.49 |
  56 | 0.005816   112.62 |
  57 | 0.005818   112.65 |
  58 | 0.005821   112.72 |
  59 | 0.005824   112.77 |
  60 | 0.005815   112.59 |
  61 | 0.005805   112.41 |
  62 | 0.005804   112.38 |
  63 |  0.00578   111.92 |
  64 |  0.00579   112.11 |
  65 | 0.005795   112.22 |
  66 | 0.005785   112.02 |
  67 | 0.005763   111.59 |
  68 | 0.005767   111.66 |
  69 | 0.005756   111.44 |
  70 |  0.00575   111.34 |
  71 | 0.005748   111.29 |
  72 | 0.005741   111.16 |
  73 | 0.005744   111.23 |
  74 | 0.005751   111.35 |
  75 | 0.005748   111.30 |
  76 | 0.005749   111.32 |
  77 | 0.005742   111.18 |
  78 | 0.005742   111.18 |
  79 | 0.005738   111.10 |
  80 |  0.00575   111.35 |
  81 | 0.005747   111.27 |
  82 | 0.005741   111.16 |
  83 | 0.005739   111.13 |
  84 | 0.005726   110.87 |
  85 | 0.005728   110.91 |
  86 | 0.005729   110.92 |
  87 | 0.005729   110.93 |
  88 | 0.005731   110.96 |
  89 | 0.005735   111.06 |
  90 | 0.005728   110.92 |
  91 |  0.00573   110.95 |
  92 | 0.005738   111.11 |
  93 |  0.00573   110.96 |
  94 | 0.005732   110.98 |
  95 | 0.005741   111.16 |
  96 | 0.005742   111.18 |
  97 | 0.005752   111.37 |
  98 | 0.005752   111.38 |
  99 | 0.005753   111.40 |
 100 | 0.005754   111.41 |
[1] "Random Forest variable coefficients"
                      %IncMSE IncNodePurity
graph5           3.839431e-03  9.129066e-02
graph6           2.361117e-04  5.360847e-02
graph7           6.112739e-04  5.788013e-02
graph8           3.531974e-05  2.608974e-02
graph9           1.722013e-04  8.371897e-02
graph10          8.750058e-04  1.190533e-01
graph11          4.622371e-03  9.791118e-02
graph12          1.523358e-03  1.269954e-01
graph13          3.276329e-04  7.156695e-02
graph14          3.633346e-03  1.584991e-01
graph15          1.651277e-03  1.069801e-01
graph16          1.215449e-03  1.246128e-01
graph17          4.362704e-03  1.817294e-01
graph18          2.286715e-03  1.547043e-01
graph19          4.111448e-04  5.242275e-02
graph20          4.062272e-03  1.580575e-01
graph21          5.358708e-05  5.333909e-02
graph22          1.050363e-03  6.791038e-02
graph23          9.475303e-04  7.446389e-02
graph24          6.307259e-04  3.606288e-02
graph25          3.423712e-04  3.452387e-02
graph26          7.754817e-04  1.849565e-01
graph27          2.417846e-04  2.914642e-02
graph28          1.566468e-04  6.015600e-02
graph29          0.000000e+00  1.084202e-20
orbit0           1.776099e-04  5.304843e-02
orbit1           1.297332e-03  1.631675e-01
orbit2           9.740826e-04  8.982677e-03
orbit3           3.547485e-04  7.339156e-02
orbit4           2.275558e-03  1.087095e-01
orbit5           4.261972e-04  7.517874e-02
orbit6           1.860360e-03  9.487008e-02
orbit7           4.624462e-04  7.776572e-02
orbit8           1.334359e-03  3.858697e-02
orbit9           1.684882e-03  8.009996e-02
orbit10          7.468733e-04  4.805186e-02
orbit11          4.145992e-04  3.661433e-02
orbit12          1.173032e-04  7.059064e-02
orbit13          2.091786e-04  7.582824e-02
orbit14          3.526096e-05  3.649188e-02
orbit15          3.626668e-04  6.604825e-02
orbit16          3.552025e-04  1.226190e-01
orbit17          3.845658e-04  1.501063e-01
orbit18          9.849435e-04  9.788536e-02
orbit19          5.317617e-04  3.533681e-02
orbit20          6.056954e-04  9.782580e-02
orbit21          7.536032e-04  1.164776e-01
orbit22          3.973457e-03  1.925927e-01
orbit23          1.515901e-03  8.982419e-02
orbit24          3.743956e-03  1.068824e-01
orbit25          3.914892e-03  9.238402e-02
orbit26          5.497425e-04  8.133567e-02
orbit27          3.840541e-03  1.614686e-01
orbit28          5.790005e-04  1.209091e-01
orbit29          8.241204e-04  4.707076e-02
orbit30          2.048326e-04  1.511675e-01
orbit31          3.921985e-03  8.323791e-02
orbit32          1.959855e-03  1.441363e-01
orbit33          1.475004e-03  1.307901e-01
orbit34          7.786708e-04  1.479589e-01
orbit35          2.966826e-04  2.552150e-02
orbit36          4.207651e-04  1.945949e-01
orbit37          2.322630e-03  1.189836e-01
orbit38          1.460708e-03  7.804751e-02
orbit39          1.389072e-03  4.303842e-02
orbit40          2.416554e-03  2.204096e-01
orbit41          1.445216e-03  9.285839e-02
orbit42          6.668724e-04  1.630886e-02
orbit43          8.918332e-04  4.015983e-02
orbit44          6.283762e-05  1.288825e-02
orbit45          1.228259e-03  8.287111e-02
orbit46          1.629359e-04  2.979779e-02
orbit47          3.648570e-07  2.435897e-03
orbit48          3.438857e-04  8.111005e-02
orbit49          7.747741e-04  1.489165e-01
orbit50          4.520705e-04  6.842880e-02
orbit51          9.494662e-04  1.036096e-01
orbit52          1.354960e-03  4.678612e-02
orbit53          1.966560e-03  5.197369e-02
orbit54          1.175725e-03  6.340876e-02
orbit55          1.778052e-04  4.582389e-02
orbit56          4.133277e-03  3.137632e-01
orbit57          5.885488e-04  7.472739e-02
orbit58          5.970149e-06  9.230769e-03
orbit59          4.398753e-04  9.403164e-02
orbit60          4.004773e-04  7.724999e-02
orbit61          2.733214e-04  2.322779e-02
orbit62          1.051140e-03  6.809734e-02
orbit63          1.110427e-04  5.308584e-02
orbit64          1.043909e-05  3.479950e-02
orbit65          1.389324e-04  9.475796e-02
orbit66          3.358941e-05  9.020293e-02
orbit67          2.172637e-04  3.923081e-02
orbit68          8.886409e-05  8.465548e-02
orbit69          0.000000e+00  1.134584e-02
orbit70          3.410983e-04  1.371787e-01
orbit71          3.018070e-04  1.171950e-02
orbit72          0.000000e+00  2.656295e-20
AP               0.000000e+00  0.000000e+00
bet              1.167288e-03  1.657088e-01
ecc              8.218219e-05  1.818607e-01
eccrad           1.584488e-04  9.719763e-02
close            1.370823e-03  5.089055e-02
constraint       1.368213e-03  8.186299e-01
coreness         2.036150e-03  1.066887e-01
knn              2.027427e-03  1.388024e-01
hubscore         2.414599e-04  1.050349e-01
pagerank         2.413223e-03  6.959453e-01
trans            4.060512e-04  2.684661e-01
evcent           2.123894e-04  2.836537e-02
first           -5.899705e-06  1.002576e-02
upto_second      7.770045e-04  4.276105e-02
upto_third       8.184578e-04  5.744646e-02
upto_fourth      8.785421e-04  9.057869e-02
upto_fifth       1.248732e-04  7.588129e-02
upto_sixth       6.226286e-04  8.236374e-02
second           5.924171e-06  3.342424e-02
third            3.893611e-03  2.418906e-01
fourth           3.109907e-03  1.400145e-01
fifth            1.187816e-03  9.915729e-02
sixth            7.272152e-04  9.215321e-02
ratio1           1.409798e-03  1.270487e-01
ratio2           1.323337e-03  2.253126e-01
ratio3           3.944213e-04  1.532619e-01
ratio4           3.362873e-03  5.386603e-01
ratio5           2.073356e-03  6.019523e-01
ratio6           3.107574e-03  2.056937e-01
selfinter        1.790922e-05  2.897500e-02
walktrap_vertex  2.731311e-04  2.081169e-01
bigcom1          0.000000e+00  1.409463e-20
bigcom2          0.000000e+00  0.000000e+00
bigcom3          3.089919e-05  3.157594e-03
bigcom4          2.658381e-05  9.375525e-02
bigcom6          0.000000e+00  0.000000e+00
bigcom8          3.430371e-04  3.908365e-02
bigcom9          0.000000e+00  1.734723e-20
bigcom11         0.000000e+00  0.000000e+00
bigcom13         0.000000e+00  6.938894e-20
bigcom15         0.000000e+00  0.000000e+00
bigcom16         0.000000e+00  5.421011e-22
bigcom21         0.000000e+00  1.734723e-20
bigcom22         0.000000e+00  0.000000e+00
bigcom24         0.000000e+00  0.000000e+00
bigcom26         0.000000e+00  0.000000e+00
bigcom28        -4.932235e-06  1.779817e-03
bigcom30         1.557316e-04  1.403935e-01
bigcom31         0.000000e+00  0.000000e+00
bigcom32         0.000000e+00  0.000000e+00
bigcom33         0.000000e+00  0.000000e+00
bigcom34         0.000000e+00  0.000000e+00
bigcom36         0.000000e+00  0.000000e+00
bigcom37         0.000000e+00  0.000000e+00
bigcom38         0.000000e+00  0.000000e+00
bigcom39         0.000000e+00  0.000000e+00
bigcom40        -3.715665e-06  5.223320e-03
bigcom43         0.000000e+00  0.000000e+00
bigcom44         0.000000e+00  0.000000e+00
bigcom46         0.000000e+00  1.734723e-20
bigcom47         0.000000e+00  0.000000e+00
bigcom49         0.000000e+00  0.000000e+00
bigcom50         0.000000e+00  3.469447e-20
bigcom51         0.000000e+00  0.000000e+00
bigcom52         0.000000e+00  1.734723e-20
bigcom54         0.000000e+00  1.734723e-20
bigcom56         0.000000e+00  0.000000e+00
bigcom62         0.000000e+00  0.000000e+00
bigcom66         0.000000e+00  3.469447e-20
bigcom68         0.000000e+00  0.000000e+00
bigcom69         0.000000e+00  0.000000e+00
bigcom71         0.000000e+00  0.000000e+00
bigcom72         0.000000e+00  0.000000e+00
bigcom73         0.000000e+00  0.000000e+00
bigcom74         0.000000e+00  0.000000e+00
bigcom75         0.000000e+00  1.734723e-20
bigcom76         0.000000e+00  0.000000e+00
bigcom77         0.000000e+00  0.000000e+00
bigcom79         0.000000e+00  0.000000e+00
bigcom80         0.000000e+00  0.000000e+00
bigcom82         0.000000e+00  0.000000e+00
bigcom83         0.000000e+00  0.000000e+00
bigcom84         9.453815e-05  4.094955e-01
bigcom85         0.000000e+00  0.000000e+00
bigcom87         0.000000e+00  0.000000e+00
bigcom89         0.000000e+00  4.625726e-01
bigcom91         0.000000e+00  1.734723e-20
bigcom92         7.018624e-05  2.020422e-02
bigcom93         0.000000e+00  1.734723e-20
bigcom96         0.000000e+00  0.000000e+00
bigcom97         0.000000e+00  1.734723e-20
bigcom98         0.000000e+00  0.000000e+00
bigcom99         0.000000e+00  0.000000e+00
bigcom101        0.000000e+00  0.000000e+00
bigcom104        0.000000e+00  0.000000e+00
bigcom106        0.000000e+00  0.000000e+00
bigcom109        0.000000e+00  0.000000e+00
bigcom113        0.000000e+00  1.734723e-20
bigcom116        0.000000e+00  0.000000e+00
bigcom120       -1.737116e-05  1.921964e-01
bigcom123        0.000000e+00  0.000000e+00
bigcom126        0.000000e+00  0.000000e+00
bigcom127        0.000000e+00  5.204170e-20
bigcom137        0.000000e+00  0.000000e+00
bigcom139        0.000000e+00  0.000000e+00
bigcom140        0.000000e+00  0.000000e+00
bigcom143        0.000000e+00  0.000000e+00
bigcom145        0.000000e+00  0.000000e+00
bigcom146        0.000000e+00  1.734723e-20
bigcom147        0.000000e+00  0.000000e+00
bigcom149        0.000000e+00  0.000000e+00
bigcom153        0.000000e+00  0.000000e+00
bigcom154        0.000000e+00  3.469447e-20
bigcom156        0.000000e+00  0.000000e+00
bigcom157        0.000000e+00  1.734723e-20
bigcom158        0.000000e+00  1.734723e-20
bigcom160        0.000000e+00  3.469447e-20
bigcom161        0.000000e+00  0.000000e+00
bigcom162        0.000000e+00  0.000000e+00
bigcom164        0.000000e+00  0.000000e+00
bigcom166        0.000000e+00  0.000000e+00
bigcom167        0.000000e+00  3.469447e-20
bigcom171        0.000000e+00  3.469447e-20
bigcom173        0.000000e+00  0.000000e+00
bigcom175        0.000000e+00  0.000000e+00
bigcom176        0.000000e+00  0.000000e+00
bigcom177        0.000000e+00  0.000000e+00
bigcom178        0.000000e+00  0.000000e+00
bigcom180        0.000000e+00  0.000000e+00
bigcom181        0.000000e+00  0.000000e+00
bigcom184        0.000000e+00  0.000000e+00
bigcom186        0.000000e+00  1.734723e-20
bigcom187        0.000000e+00  0.000000e+00
bigcom189        0.000000e+00  1.734723e-20
bigcom194        0.000000e+00  3.469447e-20
bigcom195        0.000000e+00  1.734723e-20
bigcom196        0.000000e+00  0.000000e+00
bigcom204        0.000000e+00  0.000000e+00
bigcom205        0.000000e+00  0.000000e+00
bigcom212        0.000000e+00  0.000000e+00
bigcom214        0.000000e+00  0.000000e+00
bigcom222        0.000000e+00  0.000000e+00
bigcom223        0.000000e+00  0.000000e+00
bigcom226        0.000000e+00  0.000000e+00
bigcom227        0.000000e+00  0.000000e+00
bigcom229        0.000000e+00  0.000000e+00
bigcom233        0.000000e+00  0.000000e+00
bigcom236        0.000000e+00  0.000000e+00
bigcom237        0.000000e+00  0.000000e+00
bigcom246        0.000000e+00  0.000000e+00
bigcom248        0.000000e+00  0.000000e+00
bigcom249        0.000000e+00  0.000000e+00
bigcom250        0.000000e+00  1.734723e-20
bigcom254        0.000000e+00  1.734723e-20
bigcom266        0.000000e+00  0.000000e+00
bigcom269        0.000000e+00  0.000000e+00
bigcom272        0.000000e+00  0.000000e+00
bigcom274        0.000000e+00  1.734723e-20
bigcom281        0.000000e+00  1.734723e-20
bigcom291        0.000000e+00  0.000000e+00
bigcom292        0.000000e+00  0.000000e+00
bigcom295        0.000000e+00  0.000000e+00
bigcom299        0.000000e+00  5.204170e-20
bigcom301        0.000000e+00  1.734723e-20
bigcom306        0.000000e+00  3.469447e-20
bigcom309        0.000000e+00  0.000000e+00
bigcom314        0.000000e+00  0.000000e+00
bigcom321        0.000000e+00  0.000000e+00
bigcom341        0.000000e+00  0.000000e+00
bigcom350        0.000000e+00  0.000000e+00
bigcom353        0.000000e+00  0.000000e+00
bigcom359        0.000000e+00  1.734723e-20
bigcom363        0.000000e+00  0.000000e+00
bigcom365        0.000000e+00  1.734723e-20
bigcom385        0.000000e+00  0.000000e+00
bigcom386        0.000000e+00  1.734723e-20
bigcom408        0.000000e+00  1.734723e-20
bigcom412        0.000000e+00  0.000000e+00
bigcom480        0.000000e+00  0.000000e+00
spin_vertex      1.513704e-04  6.798397e-02
membership_s1    0.000000e+00  1.084202e-21
membership_s3    0.000000e+00  0.000000e+00
membership_s4    4.286273e-05  2.189277e-02
membership_s5    1.168224e-06  1.452465e-02
membership_s6   -7.756448e-06  1.282700e-02
membership_s7    0.000000e+00  0.000000e+00
membership_s8    0.000000e+00  0.000000e+00
membership_s9    0.000000e+00  0.000000e+00
membership_s11   0.000000e+00  0.000000e+00
membership_s12   0.000000e+00  6.938894e-20
membership_s14   0.000000e+00  0.000000e+00
membership_s15   0.000000e+00  0.000000e+00
membership_s16   0.000000e+00  0.000000e+00
membership_s17   0.000000e+00  0.000000e+00
membership_s18   0.000000e+00  3.469447e-20
membership_s20   0.000000e+00  0.000000e+00
membership_s21   0.000000e+00  0.000000e+00
membership_s22   0.000000e+00  0.000000e+00
membership_s24   0.000000e+00  0.000000e+00
membership_s25   0.000000e+00  0.000000e+00
membership_s26   0.000000e+00  0.000000e+00
membership_s27   1.823708e-05  2.338691e-03
membership_s28   0.000000e+00  0.000000e+00
membership_s30   4.431429e-05  7.090077e-02
membership_s31  -9.727904e-05  4.624702e-03
membership_s32   0.000000e+00  1.084202e-21
membership_s33   0.000000e+00  0.000000e+00
membership_s36   4.091749e-05  3.879259e-02
membership_s37   0.000000e+00  0.000000e+00
V1               1.306194e-03  6.848888e-01
V2               1.293956e-03  4.167513e-01
pdi              0.000000e+00  3.632077e-20
adhesion         5.851012e-03  5.234524e-01
cohesion         6.298130e-03  4.006775e-01
inner            2.375384e-03  4.518863e-01
outer            6.068310e-04  9.980974e-01
ioratio          4.168684e-03  4.633265e-01
comsize          8.077355e-04  4.741639e-01
[1] "Dataset: med_TnotC Model GLM, run: 5 of 10 2015-06-17 23:09:11"
[1] "glmnet variable coefficients"
                    [,1]          [,2]
(Intercept)     -5.25554  1.434186e+03
graph0           0.00000  1.143614e-02
graph1           0.00000  1.692569e-04
graph2           0.00000  3.306588e-04
graph3           0.00000  3.522639e-06
graph4           0.00000 -1.054889e-10
graph5           0.00000  2.263570e-03
graph6           0.00000  1.890876e-07
graph7           0.00000  0.000000e+00
graph8           0.00000 -2.464413e-02
graph9           0.00000 -1.687666e-07
graph10          0.00000  3.958298e-09
graph11          0.00000 -1.660121e-10
graph12          0.00000 -1.060149e-09
graph13          0.00000  0.000000e+00
graph14          0.00000  0.000000e+00
graph15          0.00000  6.911243e-05
graph16          0.00000 -1.587480e-07
graph17          0.00000  2.356014e-06
graph18          0.00000 -4.325357e-05
graph19          0.00000  0.000000e+00
graph20          0.00000 -1.187023e-05
graph21          0.00000  1.823374e-06
graph22          0.00000 -4.038289e-05
graph23          0.00000  0.000000e+00
graph24          0.00000  6.838437e-05
graph25          0.00000  0.000000e+00
graph26          0.00000  0.000000e+00
graph27          0.00000 -2.875105e-03
graph28          0.00000 -3.884538e-03
graph29          0.00000 -1.050335e-02
orbit0           0.00000  1.341739e-02
orbit1           0.00000  2.823016e-04
orbit2           0.00000  0.000000e+00
orbit3           0.00000  4.120952e-04
orbit4           0.00000  1.491861e-05
orbit5           0.00000 -4.024953e-06
orbit6           0.00000  0.000000e+00
orbit7           0.00000 -2.485455e-04
orbit8           0.00000  2.360974e-03
orbit9           0.00000 -8.337911e-05
orbit10          0.00000  1.246240e-04
orbit11          0.00000  0.000000e+00
orbit12          0.00000 -1.136220e-08
orbit13          0.00000  1.027963e-02
orbit14          0.00000 -2.419767e-02
orbit15          0.00000 -2.064981e-07
orbit16          0.00000 -2.259687e-07
orbit17          0.00000 -1.204708e-06
orbit18          0.00000  1.005973e-07
orbit19          0.00000  3.478252e-08
orbit20          0.00000 -1.249274e-07
orbit21          0.00000 -6.729143e-06
orbit22          0.00000 -1.296018e-10
orbit23          0.00000 -1.004314e-05
orbit24          0.00000  8.175655e-08
orbit25          0.00000 -2.008914e-06
orbit26          0.00000  2.054311e-06
orbit27          0.00000  1.160161e-06
orbit28          0.00000  4.966223e-07
orbit29          0.00000 -7.668298e-08
orbit30          0.00000 -1.042697e-05
orbit31          0.00000  1.185724e-07
orbit32          0.00000 -3.453958e-08
orbit33          0.00000 -4.907959e-04
orbit34          0.00000  6.687464e-05
orbit35          0.00000 -7.469391e-06
orbit36          0.00000 -3.693092e-05
orbit37          0.00000  5.376383e-07
orbit38          0.00000 -1.029066e-04
orbit39          0.00000  1.354347e-05
orbit40          0.00000  2.967393e-06
orbit41          0.00000 -2.956907e-05
orbit42          0.00000  6.586042e-04
orbit43          0.00000 -4.704812e-05
orbit44          0.00000 -2.794102e-03
orbit45          0.00000 -3.764463e-07
orbit46          0.00000 -3.763063e-05
orbit47          0.00000  2.968704e-04
orbit48          0.00000  4.894492e-05
orbit49          0.00000 -5.956008e-06
orbit50          0.00000 -1.880041e-03
orbit51          0.00000 -1.770672e-05
orbit52          0.00000  3.701044e-04
orbit53          0.00000 -1.463976e-04
orbit54          0.00000 -3.500756e-05
orbit55          0.00000 -7.455285e-03
orbit56          0.00000 -2.193032e-04
orbit57          0.00000  6.947673e-05
orbit58          0.00000 -3.643236e-03
orbit59          0.00000  1.244750e-04
orbit60          0.00000  1.231656e-04
orbit61          0.00000  8.860366e-03
orbit62          0.00000  7.087948e-05
orbit63          0.00000  1.209139e-03
orbit64          0.00000 -1.911052e-03
orbit65          0.00000  1.430276e-03
orbit66          0.00000 -1.592443e-03
orbit67          0.00000  8.268917e-03
orbit68          0.00000 -3.304094e-03
orbit69          0.00000  0.000000e+00
orbit70          0.00000 -5.270781e-03
orbit71          0.00000 -6.589191e-03
orbit72          0.00000 -1.039279e-02
AP               0.00000  2.534162e-01
bet              0.00000  4.561841e-06
ecc              0.00000  2.948539e-01
eccrad           0.00000  1.667531e+00
close            0.00000  0.000000e+00
constraint       0.00000  2.085892e+01
coreness         0.00000  2.048924e-01
knn              0.00000 -8.910996e-03
hubscore         0.00000 -4.383587e+01
pagerank         0.00000  1.022142e+02
trans            0.00000 -3.518088e+00
evcent           0.00000 -9.007293e+00
first            0.00000  1.161261e-02
upto_second      0.00000  4.793796e-04
upto_third       0.00000  0.000000e+00
upto_fourth      0.00000 -2.399836e-05
upto_fifth       0.00000 -5.929261e-03
upto_sixth       0.00000 -1.031314e-01
second           0.00000  4.289005e-04
third            0.00000  3.333467e-06
fourth           0.00000 -6.341697e-05
fifth            0.00000  3.494918e-06
sixth            0.00000  6.432511e-03
ratio1           0.00000 -5.743811e-03
ratio2           0.00000  9.255458e-04
ratio3           0.00000 -8.598353e-01
ratio4           0.00000 -4.541643e-02
ratio5           0.00000  8.436049e+00
ratio6           0.00000 -1.722914e-01
selfinter        0.00000 -6.508926e-01
walktrap_vertex  0.00000  1.869637e-01
bigcom1          0.00000  1.165371e-01
bigcom2          0.00000 -7.381946e-01
bigcom3          0.00000  7.306126e-01
bigcom4          0.00000  2.852039e-01
bigcom6          0.00000 -2.546311e-01
bigcom8          0.00000  1.074102e+00
bigcom9          0.00000 -1.090247e+00
bigcom11         0.00000 -1.484828e-01
bigcom13         0.00000 -4.519051e-01
bigcom15         0.00000 -2.477829e-01
bigcom16         0.00000 -2.355244e-01
bigcom21         0.00000 -3.307435e-02
bigcom22         0.00000 -2.732441e-01
bigcom24         0.00000 -3.675406e-02
bigcom26         0.00000 -1.535665e+00
bigcom28         0.00000  1.807543e-01
bigcom30         0.00000  1.050262e+00
bigcom31         0.00000 -8.123268e-01
bigcom32         0.00000 -7.043386e-02
bigcom33         0.00000  0.000000e+00
bigcom34         0.00000  0.000000e+00
bigcom36         0.00000  0.000000e+00
bigcom37         0.00000 -1.917643e-01
bigcom38         0.00000 -4.877612e-03
bigcom39         0.00000 -1.318992e-02
bigcom40         0.00000  6.106824e-01
bigcom43         0.00000 -3.189540e-01
bigcom44         0.00000 -1.195893e+00
bigcom46         0.00000 -4.414977e-01
bigcom47         0.00000 -5.524672e-01
bigcom49         0.00000 -6.772820e-01
bigcom50         0.00000 -5.792359e-01
bigcom51         0.00000 -6.748055e-02
bigcom52         0.00000 -5.201175e-02
bigcom54         0.00000 -2.903109e-05
bigcom56         0.00000 -5.807877e-01
bigcom62         0.00000 -3.017787e-04
bigcom66         0.00000  0.000000e+00
bigcom68         0.00000  0.000000e+00
bigcom69         0.00000 -7.495768e-01
bigcom71         0.00000  0.000000e+00
bigcom72         0.00000 -2.675382e-01
bigcom73         0.00000 -1.684958e-01
bigcom74         0.00000 -1.449508e+00
bigcom75         0.00000  0.000000e+00
bigcom76         0.00000 -4.254673e-01
bigcom77         0.00000 -6.473255e-01
bigcom79         0.00000  0.000000e+00
bigcom80         0.00000  0.000000e+00
bigcom82         0.00000 -1.395649e-04
bigcom83         0.00000 -2.949952e-01
bigcom84         0.00000  6.183782e+00
bigcom85         0.00000  0.000000e+00
bigcom87         0.00000  0.000000e+00
bigcom89         0.00000  1.373099e+01
bigcom91         0.00000  0.000000e+00
bigcom92         0.00000  2.960073e+00
bigcom93         0.00000  0.000000e+00
bigcom96         0.00000  0.000000e+00
bigcom97         0.00000 -6.944400e-01
bigcom98         0.00000  0.000000e+00
bigcom99         0.00000  0.000000e+00
bigcom101        0.00000  0.000000e+00
bigcom104        0.00000 -4.356026e-01
bigcom106        0.00000  0.000000e+00
bigcom109        0.00000 -8.537054e-02
bigcom113        0.00000  0.000000e+00
bigcom116        0.00000 -4.452381e-01
bigcom120        0.00000  1.316684e+01
bigcom123        0.00000  0.000000e+00
bigcom126        0.00000 -6.908270e-02
bigcom127        0.00000 -4.347619e-01
bigcom137        0.00000 -3.985505e-01
bigcom139        0.00000 -2.228521e-01
bigcom140        0.00000  0.000000e+00
bigcom143        0.00000  0.000000e+00
bigcom145        0.00000  0.000000e+00
bigcom146        0.00000  0.000000e+00
bigcom147        0.00000 -4.673980e-01
bigcom149        0.00000 -7.166982e-01
bigcom153        0.00000  0.000000e+00
bigcom154        0.00000 -9.460263e-01
bigcom156        0.00000  0.000000e+00
bigcom157        0.00000  0.000000e+00
bigcom158        0.00000  0.000000e+00
bigcom160        0.00000  0.000000e+00
bigcom161        0.00000 -2.652703e-01
bigcom162        0.00000  0.000000e+00
bigcom164        0.00000  0.000000e+00
bigcom166        0.00000  0.000000e+00
bigcom167        0.00000 -2.690280e-01
bigcom171        0.00000 -9.962022e-01
bigcom173        0.00000 -5.320872e-02
bigcom175        0.00000 -1.512524e-01
bigcom176        0.00000 -2.622114e-01
bigcom177        0.00000 -3.900986e-03
bigcom178        0.00000 -1.003533e-01
bigcom180        0.00000 -1.747477e-01
bigcom181        0.00000 -7.296943e-01
bigcom184        0.00000 -8.148219e-02
bigcom186        0.00000 -6.643603e-02
bigcom187        0.00000  0.000000e+00
bigcom189        0.00000  0.000000e+00
bigcom194        0.00000 -8.678790e-02
bigcom195        0.00000 -2.190225e-01
bigcom196        0.00000  0.000000e+00
bigcom204        0.00000  0.000000e+00
bigcom205        0.00000 -1.598651e-01
bigcom212        0.00000  0.000000e+00
bigcom214        0.00000  0.000000e+00
bigcom222        0.00000 -1.077263e-01
bigcom223        0.00000  0.000000e+00
bigcom226        0.00000 -1.592758e-01
bigcom227        0.00000 -4.007358e-04
bigcom229        0.00000  0.000000e+00
bigcom233        0.00000  0.000000e+00
bigcom236        0.00000  0.000000e+00
bigcom237        0.00000 -1.192616e-01
bigcom246        0.00000 -1.429413e+00
bigcom248        0.00000  0.000000e+00
bigcom249        0.00000 -3.038514e-01
bigcom250        0.00000 -8.278831e-01
bigcom254        0.00000 -4.691033e-01
bigcom266        0.00000  0.000000e+00
bigcom269        0.00000  0.000000e+00
bigcom272        0.00000  0.000000e+00
bigcom274        0.00000  0.000000e+00
bigcom281        0.00000 -2.313399e-02
bigcom291        0.00000 -9.767598e-01
bigcom292        0.00000 -2.107902e-01
bigcom295        0.00000 -4.918530e-02
bigcom299        0.00000  0.000000e+00
bigcom301        0.00000 -3.252417e-01
bigcom306        0.00000  0.000000e+00
bigcom309        0.00000  0.000000e+00
bigcom314        0.00000  0.000000e+00
bigcom321        0.00000  0.000000e+00
bigcom341        0.00000 -1.059257e-02
bigcom350        0.00000 -6.263387e-01
bigcom353        0.00000  0.000000e+00
bigcom359        0.00000 -3.276781e-01
bigcom363        0.00000  0.000000e+00
bigcom365        0.00000  0.000000e+00
bigcom385        0.00000 -6.537464e-01
bigcom386        0.00000  0.000000e+00
bigcom408        0.00000  0.000000e+00
bigcom412        0.00000 -8.074275e-01
bigcom480        0.00000  0.000000e+00
spin_vertex      0.00000 -1.253233e+00
membership_s1    0.00000 -1.457445e-01
membership_s3    0.00000  0.000000e+00
membership_s4    0.00000  2.483735e-01
membership_s5    0.00000  3.099094e-01
membership_s6    0.00000 -1.990411e+00
membership_s7    0.00000 -1.800020e+00
membership_s8    0.00000 -1.880130e-01
membership_s9    0.00000 -2.190056e-02
membership_s11   0.00000 -9.696492e-01
membership_s12   0.00000 -2.326561e-01
membership_s14   0.00000 -4.377861e-02
membership_s15   0.00000 -1.705619e+00
membership_s16   0.00000  0.000000e+00
membership_s17   0.00000  0.000000e+00
membership_s18   0.00000 -1.340545e+00
membership_s20   0.00000  0.000000e+00
membership_s21   0.00000 -1.422892e+00
membership_s22   0.00000 -5.701001e-01
membership_s24   0.00000 -4.430845e-01
membership_s25   0.00000 -5.704903e-01
membership_s26   0.00000  0.000000e+00
membership_s27   0.00000  5.719763e-04
membership_s28   0.00000  0.000000e+00
membership_s30   0.00000  7.986914e-01
membership_s31   0.00000  3.950487e-01
membership_s32   0.00000 -1.908782e+00
membership_s33   0.00000  0.000000e+00
membership_s36   0.00000  8.743868e-01
membership_s37   0.00000 -8.877422e-01
V1               0.00000 -9.677768e+00
V2               0.00000 -4.283622e-04
pdi              0.00000 -3.293489e+03
adhesion         0.00000 -7.608477e-05
cohesion         0.00000  4.842298e-04
inner            0.00000 -4.357291e-05
outer            0.00000 -2.525066e-05
ioratio          0.00000  9.567933e-01
comsize          0.00000  4.150380e-04
[1] "Dataset: med_TnotC Model GBM, run: 6 of 10 2015-06-17 23:10:17"
Iter   TrainDeviance   ValidDeviance   StepSize   Improve
     1        0.0576            -nan     0.0100   -0.0001
     2        0.0561            -nan     0.0100    0.0001
     3        0.0545            -nan     0.0100   -0.0000
     4        0.0536            -nan     0.0100   -0.0001
     5        0.0524            -nan     0.0100   -0.0001
     6        0.0511            -nan     0.0100   -0.0000
     7        0.0499            -nan     0.0100   -0.0000
     8        0.0487            -nan     0.0100   -0.0000
     9        0.0477            -nan     0.0100   -0.0000
    10        0.0466            -nan     0.0100   -0.0000
    20        0.0394            -nan     0.0100   -0.0000
    40        0.0314            -nan     0.0100   -0.0000
    60        0.0262            -nan     0.0100   -0.0000
    80        0.0227            -nan     0.0100   -0.0000
   100        0.0201            -nan     0.0100   -0.0000
   106        0.0196            -nan     0.0100   -0.0000

[1] "GBM variable coefficients"
                            var     rel.inf
V1                           V1 9.128526930
ratio5                   ratio5 6.187931085
pagerank               pagerank 5.877265316
outer                     outer 5.710457519
V2                           V2 4.600642198
ioratio                 ioratio 3.016145916
orbit38                 orbit38 2.551948808
orbit25                 orbit25 2.095311521
constraint           constraint 2.049118559
coreness               coreness 1.924493731
orbit18                 orbit18 1.849923974
walktrap_vertex walktrap_vertex 1.724332855
spin_vertex         spin_vertex 1.604373250
graph6                   graph6 1.522560484
cohesion               cohesion 1.441576471
adhesion               adhesion 1.388309190
orbit23                 orbit23 1.328524402
bet                         bet 1.300474562
orbit36                 orbit36 1.287366738
orbit62                 orbit62 1.264069872
third                     third 1.196702872
fifth                     fifth 1.196485760
orbit31                 orbit31 1.191221939
inner                     inner 1.164676088
ratio6                   ratio6 1.062558003
graph7                   graph7 1.025107001
comsize                 comsize 1.017846632
ratio4                   ratio4 1.011619147
orbit24                 orbit24 0.940578601
orbit52                 orbit52 0.928170891
graph11                 graph11 0.895840253
bigcom84               bigcom84 0.840281808
bigcom8                 bigcom8 0.813893700
orbit50                 orbit50 0.813190792
orbit35                 orbit35 0.803123027
trans                     trans 0.752257152
graph1                   graph1 0.740950371
graph5                   graph5 0.717640071
orbit16                 orbit16 0.714353351
graph21                 graph21 0.705123160
orbit28                 orbit28 0.698854077
orbit21                 orbit21 0.691393770
graph0                   graph0 0.681568137
orbit65                 orbit65 0.654780120
orbit7                   orbit7 0.614449790
graph18                 graph18 0.603818811
upto_fifth           upto_fifth 0.576716153
membership_s30   membership_s30 0.555931909
knn                         knn 0.531994781
orbit41                 orbit41 0.523911139
graph25                 graph25 0.522399535
orbit56                 orbit56 0.507552905
orbit17                 orbit17 0.507008946
orbit10                 orbit10 0.503566998
ratio1                   ratio1 0.500811335
ratio2                   ratio2 0.473410806
orbit48                 orbit48 0.466392868
orbit44                 orbit44 0.465346637
orbit33                 orbit33 0.452703765
graph10                 graph10 0.444446906
orbit32                 orbit32 0.441940545
sixth                     sixth 0.426219086
orbit11                 orbit11 0.398175556
close                     close 0.356757494
graph9                   graph9 0.356237273
orbit51                 orbit51 0.352936757
fourth                   fourth 0.338284160
orbit49                 orbit49 0.332313115
orbit9                   orbit9 0.327610855
graph20                 graph20 0.324317620
bigcom92               bigcom92 0.318552396
graph12                 graph12 0.298435688
graph13                 graph13 0.293118830
graph15                 graph15 0.285442586
upto_sixth           upto_sixth 0.279528121
orbit45                 orbit45 0.261288087
orbit67                 orbit67 0.261202246
orbit29                 orbit29 0.255660933
orbit20                 orbit20 0.252688145
graph22                 graph22 0.246642582
orbit55                 orbit55 0.244712616
orbit30                 orbit30 0.241840825
orbit2                   orbit2 0.234349659
upto_third           upto_third 0.231179278
graph23                 graph23 0.227814381
graph28                 graph28 0.224503565
bigcom4                 bigcom4 0.216786029
graph19                 graph19 0.211467722
orbit70                 orbit70 0.205911865
orbit59                 orbit59 0.205670147
orbit63                 orbit63 0.203630941
orbit37                 orbit37 0.202239727
orbit27                 orbit27 0.200153900
graph8                   graph8 0.197832022
orbit5                   orbit5 0.192304098
graph4                   graph4 0.184064071
bigcom40               bigcom40 0.177318034
graph14                 graph14 0.174263369
orbit47                 orbit47 0.167068727
graph2                   graph2 0.165713127
orbit39                 orbit39 0.155025631
orbit26                 orbit26 0.153672481
orbit40                 orbit40 0.151814815
orbit46                 orbit46 0.150732657
orbit13                 orbit13 0.139218938
membership_s31   membership_s31 0.128647817
orbit58                 orbit58 0.119201276
bigcom28               bigcom28 0.107819336
bigcom3                 bigcom3 0.092814283
orbit12                 orbit12 0.079106773
ratio3                   ratio3 0.073301044
upto_fourth         upto_fourth 0.069828935
membership_s4     membership_s4 0.069052240
orbit42                 orbit42 0.066858779
graph26                 graph26 0.065096262
hubscore               hubscore 0.064055329
graph27                 graph27 0.062683684
orbit53                 orbit53 0.061443111
orbit64                 orbit64 0.056677996
graph3                   graph3 0.054658464
orbit15                 orbit15 0.052926990
selfinter             selfinter 0.046827008
graph17                 graph17 0.046304045
orbit22                 orbit22 0.025455386
membership_s32   membership_s32 0.020686887
graph16                 graph16 0.005955000
orbit61                 orbit61 0.001925269
graph24                 graph24 0.000000000
graph29                 graph29 0.000000000
orbit0                   orbit0 0.000000000
orbit1                   orbit1 0.000000000
orbit3                   orbit3 0.000000000
orbit4                   orbit4 0.000000000
orbit6                   orbit6 0.000000000
orbit8                   orbit8 0.000000000
orbit14                 orbit14 0.000000000
orbit19                 orbit19 0.000000000
orbit34                 orbit34 0.000000000
orbit43                 orbit43 0.000000000
orbit54                 orbit54 0.000000000
orbit57                 orbit57 0.000000000
orbit60                 orbit60 0.000000000
orbit66                 orbit66 0.000000000
orbit68                 orbit68 0.000000000
orbit69                 orbit69 0.000000000
orbit71                 orbit71 0.000000000
orbit72                 orbit72 0.000000000
AP                           AP 0.000000000
ecc                         ecc 0.000000000
eccrad                   eccrad 0.000000000
evcent                   evcent 0.000000000
first                     first 0.000000000
upto_second         upto_second 0.000000000
second                   second 0.000000000
bigcom1                 bigcom1 0.000000000
bigcom2                 bigcom2 0.000000000
bigcom6                 bigcom6 0.000000000
bigcom9                 bigcom9 0.000000000
bigcom11               bigcom11 0.000000000
bigcom13               bigcom13 0.000000000
bigcom15               bigcom15 0.000000000
bigcom16               bigcom16 0.000000000
bigcom21               bigcom21 0.000000000
bigcom22               bigcom22 0.000000000
bigcom24               bigcom24 0.000000000
bigcom26               bigcom26 0.000000000
bigcom30               bigcom30 0.000000000
bigcom31               bigcom31 0.000000000
bigcom32               bigcom32 0.000000000
bigcom33               bigcom33 0.000000000
bigcom34               bigcom34 0.000000000
bigcom36               bigcom36 0.000000000
bigcom37               bigcom37 0.000000000
bigcom38               bigcom38 0.000000000
bigcom39               bigcom39 0.000000000
bigcom43               bigcom43 0.000000000
bigcom44               bigcom44 0.000000000
bigcom46               bigcom46 0.000000000
bigcom47               bigcom47 0.000000000
bigcom49               bigcom49 0.000000000
bigcom50               bigcom50 0.000000000
bigcom51               bigcom51 0.000000000
bigcom52               bigcom52 0.000000000
bigcom54               bigcom54 0.000000000
bigcom56               bigcom56 0.000000000
bigcom62               bigcom62 0.000000000
bigcom66               bigcom66 0.000000000
bigcom68               bigcom68 0.000000000
bigcom69               bigcom69 0.000000000
bigcom71               bigcom71 0.000000000
bigcom72               bigcom72 0.000000000
bigcom73               bigcom73 0.000000000
bigcom74               bigcom74 0.000000000
bigcom75               bigcom75 0.000000000
bigcom76               bigcom76 0.000000000
bigcom77               bigcom77 0.000000000
bigcom79               bigcom79 0.000000000
bigcom80               bigcom80 0.000000000
bigcom82               bigcom82 0.000000000
bigcom83               bigcom83 0.000000000
bigcom85               bigcom85 0.000000000
bigcom87               bigcom87 0.000000000
bigcom89               bigcom89 0.000000000
bigcom91               bigcom91 0.000000000
bigcom93               bigcom93 0.000000000
bigcom96               bigcom96 0.000000000
bigcom97               bigcom97 0.000000000
bigcom98               bigcom98 0.000000000
bigcom99               bigcom99 0.000000000
bigcom101             bigcom101 0.000000000
bigcom104             bigcom104 0.000000000
bigcom106             bigcom106 0.000000000
bigcom109             bigcom109 0.000000000
bigcom113             bigcom113 0.000000000
bigcom116             bigcom116 0.000000000
bigcom120             bigcom120 0.000000000
bigcom123             bigcom123 0.000000000
bigcom126             bigcom126 0.000000000
bigcom127             bigcom127 0.000000000
bigcom137             bigcom137 0.000000000
bigcom139             bigcom139 0.000000000
bigcom140             bigcom140 0.000000000
bigcom143             bigcom143 0.000000000
bigcom145             bigcom145 0.000000000
bigcom146             bigcom146 0.000000000
bigcom147             bigcom147 0.000000000
bigcom149             bigcom149 0.000000000
bigcom153             bigcom153 0.000000000
bigcom154             bigcom154 0.000000000
bigcom156             bigcom156 0.000000000
bigcom157             bigcom157 0.000000000
bigcom158             bigcom158 0.000000000
bigcom160             bigcom160 0.000000000
bigcom161             bigcom161 0.000000000
bigcom162             bigcom162 0.000000000
bigcom164             bigcom164 0.000000000
bigcom166             bigcom166 0.000000000
bigcom167             bigcom167 0.000000000
bigcom171             bigcom171 0.000000000
bigcom173             bigcom173 0.000000000
bigcom175             bigcom175 0.000000000
bigcom176             bigcom176 0.000000000
bigcom177             bigcom177 0.000000000
bigcom178             bigcom178 0.000000000
bigcom180             bigcom180 0.000000000
bigcom181             bigcom181 0.000000000
bigcom184             bigcom184 0.000000000
bigcom186             bigcom186 0.000000000
bigcom187             bigcom187 0.000000000
bigcom189             bigcom189 0.000000000
bigcom194             bigcom194 0.000000000
bigcom195             bigcom195 0.000000000
bigcom196             bigcom196 0.000000000
bigcom204             bigcom204 0.000000000
bigcom205             bigcom205 0.000000000
bigcom212             bigcom212 0.000000000
bigcom214             bigcom214 0.000000000
bigcom222             bigcom222 0.000000000
bigcom223             bigcom223 0.000000000
bigcom226             bigcom226 0.000000000
bigcom227             bigcom227 0.000000000
bigcom229             bigcom229 0.000000000
bigcom233             bigcom233 0.000000000
bigcom236             bigcom236 0.000000000
bigcom237             bigcom237 0.000000000
bigcom246             bigcom246 0.000000000
bigcom248             bigcom248 0.000000000
bigcom249             bigcom249 0.000000000
bigcom250             bigcom250 0.000000000
bigcom254             bigcom254 0.000000000
bigcom266             bigcom266 0.000000000
bigcom269             bigcom269 0.000000000
bigcom272             bigcom272 0.000000000
bigcom274             bigcom274 0.000000000
bigcom281             bigcom281 0.000000000
bigcom291             bigcom291 0.000000000
bigcom292             bigcom292 0.000000000
bigcom295             bigcom295 0.000000000
bigcom299             bigcom299 0.000000000
bigcom301             bigcom301 0.000000000
bigcom306             bigcom306 0.000000000
bigcom309             bigcom309 0.000000000
bigcom314             bigcom314 0.000000000
bigcom321             bigcom321 0.000000000
bigcom341             bigcom341 0.000000000
bigcom350             bigcom350 0.000000000
bigcom353             bigcom353 0.000000000
bigcom359             bigcom359 0.000000000
bigcom363             bigcom363 0.000000000
bigcom365             bigcom365 0.000000000
bigcom385             bigcom385 0.000000000
bigcom386             bigcom386 0.000000000
bigcom408             bigcom408 0.000000000
bigcom412             bigcom412 0.000000000
bigcom480             bigcom480 0.000000000
membership_s1     membership_s1 0.000000000
membership_s3     membership_s3 0.000000000
membership_s5     membership_s5 0.000000000
membership_s6     membership_s6 0.000000000
membership_s7     membership_s7 0.000000000
membership_s8     membership_s8 0.000000000
membership_s9     membership_s9 0.000000000
membership_s11   membership_s11 0.000000000
membership_s12   membership_s12 0.000000000
membership_s14   membership_s14 0.000000000
membership_s15   membership_s15 0.000000000
membership_s16   membership_s16 0.000000000
membership_s17   membership_s17 0.000000000
membership_s18   membership_s18 0.000000000
membership_s20   membership_s20 0.000000000
membership_s21   membership_s21 0.000000000
membership_s22   membership_s22 0.000000000
membership_s24   membership_s24 0.000000000
membership_s25   membership_s25 0.000000000
membership_s26   membership_s26 0.000000000
membership_s27   membership_s27 0.000000000
membership_s28   membership_s28 0.000000000
membership_s33   membership_s33 0.000000000
membership_s36   membership_s36 0.000000000
membership_s37   membership_s37 0.000000000
pdi                         pdi 0.000000000
[1] "Dataset: med_TnotC Model RF, run: 6 of 10 2015-06-17 23:11:00"
     |      Out-of-bag   |
Tree |      MSE  %Var(y) |
   1 |  0.01071   226.20 |
   2 |  0.00958   202.41 |
   3 | 0.009549   201.74 |
   4 |  0.00929   196.28 |
   5 | 0.007938   167.71 |
   6 | 0.008206   173.38 |
   7 | 0.007824   165.30 |
   8 | 0.007689   162.45 |
   9 | 0.006918   146.17 |
  10 | 0.007042   148.79 |
  11 |  0.00665   140.50 |
  12 | 0.006614   139.75 |
  13 | 0.006489   137.10 |
  14 |  0.00631   133.31 |
  15 |  0.00613   129.50 |
  16 | 0.006086   128.58 |
  17 | 0.006047   127.76 |
  18 | 0.005984   126.43 |
  19 | 0.005979   126.32 |
  20 | 0.005954   125.80 |
  21 | 0.005947   125.66 |
  22 |  0.00598   126.34 |
  23 | 0.005909   124.84 |
  24 | 0.005906   124.77 |
  25 | 0.005913   124.93 |
  26 | 0.005839   123.37 |
  27 | 0.005821   122.99 |
  28 | 0.005756   121.61 |
  29 |   0.0057   120.43 |
  30 | 0.005704   120.51 |
  31 | 0.005669   119.77 |
  32 | 0.005631   118.98 |
  33 | 0.005622   118.77 |
  34 | 0.005603   118.39 |
  35 | 0.005602   118.36 |
  36 |  0.00557   117.68 |
  37 | 0.005552   117.31 |
  38 | 0.005512   116.46 |
  39 | 0.005507   116.36 |
  40 | 0.005506   116.33 |
  41 | 0.005479   115.77 |
  42 | 0.005465   115.46 |
  43 | 0.005445   115.04 |
  44 |  0.00544   114.93 |
  45 |  0.00542   114.52 |
  46 | 0.005411   114.33 |
  47 | 0.005403   114.16 |
  48 | 0.005374   113.53 |
  49 | 0.005377   113.59 |
  50 | 0.005379   113.64 |
  51 | 0.005375   113.56 |
  52 | 0.005365   113.35 |
  53 | 0.005379   113.64 |
  54 | 0.005371   113.49 |
  55 | 0.005373   113.53 |
  56 | 0.005391   113.89 |
  57 |  0.00538   113.66 |
  58 |  0.00538   113.66 |
  59 | 0.005384   113.75 |
  60 | 0.005371   113.48 |
  61 | 0.005356   113.17 |
  62 | 0.005359   113.22 |
  63 | 0.005354   113.11 |
  64 | 0.005341   112.84 |
  65 | 0.005333   112.67 |
  66 |  0.00532   112.39 |
  67 |  0.00531   112.18 |
  68 | 0.005314   112.26 |
  69 | 0.005313   112.25 |
  70 | 0.005308   112.15 |
  71 | 0.005289   111.74 |
  72 | 0.005284   111.63 |
  73 | 0.005275   111.45 |
  74 | 0.005278   111.52 |
  75 | 0.005268   111.29 |
  76 | 0.005261   111.16 |
  77 | 0.005266   111.27 |
  78 |  0.00527   111.35 |
  79 |  0.00527   111.34 |
  80 | 0.005264   111.23 |
  81 | 0.005266   111.25 |
  82 | 0.005267   111.28 |
  83 | 0.005271   111.36 |
  84 | 0.005267   111.28 |
  85 | 0.005263   111.20 |
  86 | 0.005267   111.28 |
  87 |  0.00527   111.35 |
  88 | 0.005261   111.15 |
  89 | 0.005261   111.15 |
  90 | 0.005256   111.05 |
  91 | 0.005252   110.96 |
  92 | 0.005243   110.78 |
  93 |  0.00524   110.71 |
  94 | 0.005252   110.96 |
  95 | 0.005251   110.95 |
  96 | 0.005252   110.97 |
  97 | 0.005249   110.90 |
  98 | 0.005247   110.86 |
  99 | 0.005242   110.76 |
 100 | 0.005248   110.88 |
[1] "Random Forest variable coefficients"
                      %IncMSE IncNodePurity
graph5           1.204327e-03  1.253016e-01
graph6           1.516957e-03  1.618536e-02
graph7           1.205388e-03  9.252063e-02
graph8           5.415585e-06  3.633598e-02
graph9           1.830112e-04  9.490480e-02
graph10          7.915869e-04  1.845691e-01
graph11          3.780256e-03  8.496136e-02
graph12          2.501036e-03  2.211496e-01
graph13          3.463648e-05  1.068961e-01
graph14          2.328249e-03  8.135640e-02
graph15          1.988565e-03  4.931265e-02
graph16          2.850047e-03  8.595224e-02
graph17          2.563814e-03  1.454334e-01
graph18          2.512562e-03  1.757218e-01
graph19          9.235447e-04  1.127836e-01
graph20          1.067986e-03  1.510293e-01
graph21          1.633415e-03  1.251830e-01
graph22          2.068827e-04  7.505389e-02
graph23          1.061081e-04  8.184752e-02
graph24          6.448001e-04  6.608085e-02
graph25          5.259097e-04  7.938947e-02
graph26          1.656616e-04  1.926107e-01
graph27          2.886862e-04  2.506411e-02
graph28          5.520264e-04  5.466587e-02
graph29          0.000000e+00  1.113205e-18
orbit0           2.183548e-04  3.185297e-02
orbit1           1.204879e-04  1.265524e-01
orbit2           6.384654e-04  8.570861e-02
orbit3           3.118108e-04  4.079994e-02
orbit4           8.779571e-04  1.072121e-01
orbit5           6.179037e-05  1.410752e-02
orbit6           1.648048e-03  1.131524e-01
orbit7           1.641574e-03  6.235160e-02
orbit8           1.815344e-03  6.665504e-02
orbit9           5.924025e-04  7.260295e-02
orbit10          2.690459e-04  6.968264e-02
orbit11          3.805803e-04  8.176824e-02
orbit12          5.283855e-04  9.599438e-02
orbit13          4.310116e-04  2.972445e-02
orbit14          5.882353e-06  8.750000e-03
orbit15          1.232538e-04  6.050019e-02
orbit16          1.650801e-03  7.411965e-02
orbit17          1.491974e-03  1.369455e-01
orbit18          5.550807e-04  1.435302e-01
orbit19          2.009034e-03  1.068061e-01
orbit20          3.738709e-04  5.042951e-02
orbit21          1.240935e-03  6.429377e-02
orbit22          5.011339e-03  1.324225e-01
orbit23          3.296690e-03  8.333389e-02
orbit24          5.963101e-03  1.341471e-01
orbit25          7.464860e-03  1.521728e-01
orbit26          7.798328e-04  9.978916e-02
orbit27          5.035464e-03  1.752722e-01
orbit28          3.517419e-04  1.031388e-01
orbit29          4.656344e-04  3.640812e-02
orbit30          3.626748e-04  1.587468e-01
orbit31          1.614363e-03  5.671689e-02
orbit32          1.201740e-03  2.424228e-01
orbit33          5.959008e-04  9.315135e-02
orbit34          1.266238e-03  1.311528e-01
orbit35          2.643929e-06  3.242424e-03
orbit36          1.381872e-03  1.035452e-01
orbit37          1.833589e-03  6.363031e-02
orbit38          1.863884e-03  6.633374e-02
orbit39          2.637753e-03  1.748973e-01
orbit40          2.542749e-03  4.349317e-02
orbit41          1.690085e-03  8.812241e-02
orbit42          4.274256e-05  3.868783e-02
orbit43          1.088681e-03  1.110785e-01
orbit44          1.553921e-04  1.123536e-01
orbit45          2.387356e-03  1.048260e-01
orbit46          6.267279e-04  6.097154e-02
orbit47          2.352763e-04  1.447612e-01
orbit48          3.798983e-04  3.406154e-02
orbit49          5.539185e-04  8.822416e-02
orbit50          1.031446e-03  9.165823e-02
orbit51          8.402599e-04  8.922685e-02
orbit52          5.490558e-03  2.076726e-01
orbit53          1.075109e-03  8.228595e-02
orbit54          5.060411e-03  2.945712e-02
orbit55          8.811050e-06  2.466272e-02
orbit56          3.960252e-03  1.226571e-01
orbit57          9.400258e-05  4.392101e-02
orbit58          8.084489e-05  7.910256e-02
orbit59          6.889736e-05  6.786366e-02
orbit60          1.410106e-04  1.853140e-05
orbit61          5.941358e-06  3.761905e-02
orbit62          1.221101e-03  4.355353e-02
orbit63          4.145012e-04  5.006187e-02
orbit64          3.822591e-04  4.314489e-02
orbit65          9.748207e-04  9.637336e-02
orbit66          3.550336e-05  6.493156e-02
orbit67          1.822535e-04  3.951287e-02
orbit68          8.247826e-05  2.078565e-02
orbit69         -5.787037e-06  9.731958e-03
orbit70          2.073710e-04  1.206553e-01
orbit71          2.101567e-04  1.978269e-02
orbit72          0.000000e+00  2.276011e-18
AP              -1.317300e-05  3.557359e-02
bet              7.965088e-04  3.233722e-01
ecc              8.589852e-09  9.285743e-03
eccrad          -4.235955e-06  3.034420e-02
close            2.215045e-03  8.577730e-02
constraint       1.500891e-03  4.627829e-01
coreness         7.256616e-04  1.499720e-01
knn              6.910545e-04  9.865274e-02
hubscore         4.730540e-05  4.465476e-02
pagerank         2.280442e-03  5.849711e-01
trans            1.508787e-04  1.821827e-01
evcent          -1.189061e-05  3.076923e-02
first            1.152155e-04  3.167929e-02
upto_second      2.951440e-03  1.608786e-02
upto_third       1.096765e-03  7.713861e-02
upto_fourth      2.183487e-04  5.831817e-02
upto_fifth       7.526983e-04  4.601823e-02
upto_sixth       2.490268e-03  1.586601e-01
second           1.758996e-03  3.178720e-02
third            5.230638e-03  1.150359e-01
fourth           1.311782e-03  1.087001e-01
fifth            4.665238e-03  2.272279e-01
sixth            8.456757e-04  5.901823e-02
ratio1           8.675850e-04  1.740268e-01
ratio2           6.143808e-04  2.007038e-01
ratio3           4.005819e-03  2.159803e-01
ratio4           2.442875e-03  2.864829e-01
ratio5           6.313081e-04  5.256513e-01
ratio6           6.770447e-04  1.125508e-01
selfinter        7.678677e-05  3.232628e-04
walktrap_vertex  4.703116e-04  1.447105e-01
bigcom1          0.000000e+00  5.155381e-19
bigcom2          0.000000e+00  4.336809e-21
bigcom3         -5.800464e-06  4.127774e-04
bigcom4          2.357476e-05  1.124153e-01
bigcom6          0.000000e+00  0.000000e+00
bigcom8          2.350013e-04  7.188019e-02
bigcom9          0.000000e+00  9.757820e-21
bigcom11         0.000000e+00  0.000000e+00
bigcom13         0.000000e+00  0.000000e+00
bigcom15         0.000000e+00  0.000000e+00
bigcom16         0.000000e+00  0.000000e+00
bigcom21         0.000000e+00  7.589415e-21
bigcom22         0.000000e+00  7.589415e-21
bigcom24         0.000000e+00  0.000000e+00
bigcom26         0.000000e+00  1.192622e-20
bigcom28        -1.779127e-05  1.705196e-03
bigcom30         0.000000e+00  2.883978e-19
bigcom31         0.000000e+00  1.084202e-21
bigcom32         0.000000e+00  1.084202e-21
bigcom33         0.000000e+00  1.084202e-21
bigcom34         0.000000e+00  0.000000e+00
bigcom36         0.000000e+00  0.000000e+00
bigcom37         0.000000e+00  0.000000e+00
bigcom38         0.000000e+00  2.168404e-21
bigcom39         0.000000e+00  4.336809e-21
bigcom40        -4.535962e-06  5.657527e-02
bigcom43         0.000000e+00  2.168404e-21
bigcom44         0.000000e+00  1.463673e-20
bigcom46         0.000000e+00  0.000000e+00
bigcom47         0.000000e+00  0.000000e+00
bigcom49         0.000000e+00  1.084202e-21
bigcom50         0.000000e+00  2.168404e-21
bigcom51         0.000000e+00  0.000000e+00
bigcom52         0.000000e+00  1.084202e-21
bigcom54         0.000000e+00  0.000000e+00
bigcom56         0.000000e+00  0.000000e+00
bigcom62         0.000000e+00  0.000000e+00
bigcom66         0.000000e+00  0.000000e+00
bigcom68         0.000000e+00  2.168404e-21
bigcom69         0.000000e+00  2.168404e-21
bigcom71         0.000000e+00  1.084202e-21
bigcom72         0.000000e+00  0.000000e+00
bigcom73         0.000000e+00  0.000000e+00
bigcom74         0.000000e+00  8.673617e-21
bigcom75         0.000000e+00  0.000000e+00
bigcom76         0.000000e+00  0.000000e+00
bigcom77         0.000000e+00  0.000000e+00
bigcom79         0.000000e+00  0.000000e+00
bigcom80         0.000000e+00  0.000000e+00
bigcom82         0.000000e+00  2.168404e-21
bigcom83         0.000000e+00  0.000000e+00
bigcom84         3.247128e-05  3.058790e-01
bigcom85         0.000000e+00  0.000000e+00
bigcom87         0.000000e+00  3.252607e-21
bigcom89         0.000000e+00  7.840171e-01
bigcom91         0.000000e+00  2.168404e-21
bigcom92         3.719400e-05  1.269753e-02
bigcom93         0.000000e+00  0.000000e+00
bigcom96         0.000000e+00  0.000000e+00
bigcom97         0.000000e+00  2.168404e-21
bigcom98         0.000000e+00  0.000000e+00
bigcom99         0.000000e+00  0.000000e+00
bigcom101        0.000000e+00  5.421011e-21
bigcom104        0.000000e+00  0.000000e+00
bigcom106        0.000000e+00  0.000000e+00
bigcom109        0.000000e+00  0.000000e+00
bigcom113        0.000000e+00  0.000000e+00
bigcom116        0.000000e+00  6.505213e-21
bigcom120        0.000000e+00  0.000000e+00
bigcom123        0.000000e+00  1.084202e-21
bigcom126        0.000000e+00  0.000000e+00
bigcom127        0.000000e+00  2.168404e-21
bigcom137        0.000000e+00  4.336809e-21
bigcom139        0.000000e+00  0.000000e+00
bigcom140        0.000000e+00  0.000000e+00
bigcom143        0.000000e+00  0.000000e+00
bigcom145        0.000000e+00  0.000000e+00
bigcom146        0.000000e+00  0.000000e+00
bigcom147        0.000000e+00  4.336809e-21
bigcom149        0.000000e+00  0.000000e+00
bigcom153        0.000000e+00  3.252607e-21
bigcom154        0.000000e+00  0.000000e+00
bigcom156        0.000000e+00  2.168404e-21
bigcom157        0.000000e+00  4.336809e-21
bigcom158        0.000000e+00  0.000000e+00
bigcom160        0.000000e+00  0.000000e+00
bigcom161        0.000000e+00  0.000000e+00
bigcom162        0.000000e+00  0.000000e+00
bigcom164        0.000000e+00  0.000000e+00
bigcom166        0.000000e+00  4.336809e-21
bigcom167        0.000000e+00  2.168404e-21
bigcom171        0.000000e+00  5.421011e-21
bigcom173        0.000000e+00  1.084202e-21
bigcom175        0.000000e+00  0.000000e+00
bigcom176        0.000000e+00  1.084202e-21
bigcom177        0.000000e+00  0.000000e+00
bigcom178        0.000000e+00  0.000000e+00
bigcom180        0.000000e+00  0.000000e+00
bigcom181        0.000000e+00  7.589415e-21
bigcom184        0.000000e+00  2.168404e-21
bigcom186        0.000000e+00  0.000000e+00
bigcom187        0.000000e+00  0.000000e+00
bigcom189        0.000000e+00  0.000000e+00
bigcom194        0.000000e+00  2.168404e-21
bigcom195        0.000000e+00  0.000000e+00
bigcom196        0.000000e+00  1.084202e-21
bigcom204        0.000000e+00  0.000000e+00
bigcom205        0.000000e+00  0.000000e+00
bigcom212        0.000000e+00  0.000000e+00
bigcom214        0.000000e+00  2.168404e-21
bigcom222        0.000000e+00  0.000000e+00
bigcom223        0.000000e+00  1.084202e-21
bigcom226        0.000000e+00  0.000000e+00
bigcom227        0.000000e+00  0.000000e+00
bigcom229        0.000000e+00  0.000000e+00
bigcom233        0.000000e+00  0.000000e+00
bigcom236        0.000000e+00  0.000000e+00
bigcom237        0.000000e+00  1.084202e-21
bigcom246        0.000000e+00  1.084202e-21
bigcom248        0.000000e+00  1.084202e-21
bigcom249        0.000000e+00  0.000000e+00
bigcom250        0.000000e+00  1.084202e-21
bigcom254        0.000000e+00  2.168404e-21
bigcom266        0.000000e+00  0.000000e+00
bigcom269        0.000000e+00  0.000000e+00
bigcom272        0.000000e+00  0.000000e+00
bigcom274        0.000000e+00  5.421011e-21
bigcom281        0.000000e+00  0.000000e+00
bigcom291        0.000000e+00  0.000000e+00
bigcom292        0.000000e+00  1.084202e-21
bigcom295        0.000000e+00  4.336809e-21
bigcom299        0.000000e+00  0.000000e+00
bigcom301        0.000000e+00  0.000000e+00
bigcom306        0.000000e+00  0.000000e+00
bigcom309        0.000000e+00  0.000000e+00
bigcom314        0.000000e+00  1.084202e-21
bigcom321        0.000000e+00  0.000000e+00
bigcom341        0.000000e+00  0.000000e+00
bigcom350        0.000000e+00  0.000000e+00
bigcom353        0.000000e+00  0.000000e+00
bigcom359        0.000000e+00  0.000000e+00
bigcom363        0.000000e+00  0.000000e+00
bigcom365        0.000000e+00  6.505213e-21
bigcom385        0.000000e+00  0.000000e+00
bigcom386        0.000000e+00  0.000000e+00
bigcom408        0.000000e+00  2.168404e-21
bigcom412        0.000000e+00  0.000000e+00
bigcom480        0.000000e+00  0.000000e+00
spin_vertex      1.182913e-04  1.088094e-01
membership_s1    0.000000e+00  7.594836e-19
membership_s3    0.000000e+00  0.000000e+00
membership_s4    1.113851e-04  3.048570e-02
membership_s5    0.000000e+00  2.865004e-19
membership_s6   -5.241090e-06  2.181481e-02
membership_s7    0.000000e+00  3.290554e-19
membership_s8    0.000000e+00  0.000000e+00
membership_s9    0.000000e+00  0.000000e+00
membership_s11   0.000000e+00  0.000000e+00
membership_s12   0.000000e+00  4.336809e-21
membership_s14   0.000000e+00  0.000000e+00
membership_s15   0.000000e+00  2.168404e-21
membership_s16   0.000000e+00  0.000000e+00
membership_s17   0.000000e+00  0.000000e+00
membership_s18   0.000000e+00  9.757820e-21
membership_s20   0.000000e+00  0.000000e+00
membership_s21   0.000000e+00  8.673617e-21
membership_s22   0.000000e+00  3.252607e-21
membership_s24   0.000000e+00  2.168404e-21
membership_s25   0.000000e+00  5.421011e-21
membership_s26   0.000000e+00  0.000000e+00
membership_s27   3.452244e-05  3.113408e-03
membership_s28   0.000000e+00  0.000000e+00
membership_s30   1.694539e-05  8.140429e-02
membership_s31  -9.147041e-06  1.298262e-02
membership_s32  -8.690638e-06  9.088997e-03
membership_s33   0.000000e+00  0.000000e+00
membership_s36   3.166698e-06  5.018605e-02
membership_s37   0.000000e+00  1.734723e-20
V1               1.966261e-03  5.792273e-01
V2               8.193721e-04  3.404857e-01
pdi              0.000000e+00  4.545455e-03
adhesion         6.549936e-03  4.963737e-01
cohesion         5.995267e-03  4.705630e-01
inner            1.045553e-03  3.934469e-01
outer            1.426211e-03  1.026450e+00
ioratio          3.007399e-03  5.104208e-01
comsize          6.639507e-04  7.129268e-01
[1] "Dataset: med_TnotC Model GLM, run: 6 of 10 2015-06-17 23:12:26"
[1] "glmnet variable coefficients"
                     [,1]          [,2]
(Intercept)     -5.343638  2.273985e+03
graph0           0.000000  5.582401e-02
graph1           0.000000  2.494973e-04
graph2           0.000000 -1.127461e-03
graph3           0.000000  0.000000e+00
graph4           0.000000 -2.812631e-11
graph5           0.000000  1.810739e-03
graph6           0.000000  1.390271e-05
graph7           0.000000  5.951687e-04
graph8           0.000000 -2.511346e-02
graph9           0.000000 -1.282078e-07
graph10          0.000000  3.515688e-09
graph11          0.000000 -4.212676e-10
graph12          0.000000  0.000000e+00
graph13          0.000000  0.000000e+00
graph14          0.000000  0.000000e+00
graph15          0.000000  5.668864e-05
graph16          0.000000 -2.235537e-08
graph17          0.000000  2.598881e-06
graph18          0.000000 -4.299783e-05
graph19          0.000000 -1.723434e-10
graph20          0.000000 -1.342967e-05
graph21          0.000000  2.685989e-05
graph22          0.000000 -2.076254e-05
graph23          0.000000 -1.261447e-06
graph24          0.000000  0.000000e+00
graph25          0.000000 -1.335778e-05
graph26          0.000000  0.000000e+00
graph27          0.000000 -1.658479e-03
graph28          0.000000 -2.664913e-03
graph29          0.000000 -4.167184e-03
orbit0           0.000000  5.975062e-02
orbit1           0.000000  2.790270e-04
orbit2           0.000000  6.505511e-05
orbit3           0.000000 -7.763288e-04
orbit4           0.000000  0.000000e+00
orbit5           0.000000  0.000000e+00
orbit6           0.000000 -3.643063e-11
orbit7           0.000000 -9.065990e-04
orbit8           0.000000  1.865554e-03
orbit9           0.000000 -9.049379e-05
orbit10          0.000000  1.369357e-04
orbit11          0.000000  0.000000e+00
orbit12          0.000000  6.395225e-04
orbit13          0.000000  1.262016e-03
orbit14          0.000000 -2.511400e-02
orbit15          0.000000 -7.166294e-08
orbit16          0.000000 -7.291018e-07
orbit17          0.000000 -1.042159e-06
orbit18          0.000000  1.005113e-07
orbit19          0.000000  2.319845e-08
orbit20          0.000000 -8.205449e-08
orbit21          0.000000 -9.203423e-06
orbit22          0.000000 -3.275002e-10
orbit23          0.000000 -2.276802e-04
orbit24          0.000000  8.114350e-07
orbit25          0.000000 -1.524702e-06
orbit26          0.000000  3.878239e-06
orbit27          0.000000 -3.848476e-08
orbit28          0.000000 -1.106498e-05
orbit29          0.000000  5.657139e-07
orbit30          0.000000 -1.443392e-05
orbit31          0.000000  1.009023e-07
orbit32          0.000000 -9.252887e-08
orbit33          0.000000 -6.473282e-04
orbit34          0.000000  5.478671e-05
orbit35          0.000000 -7.005018e-06
orbit36          0.000000 -3.115793e-05
orbit37          0.000000  2.426397e-07
orbit38          0.000000 -3.575314e-05
orbit39          0.000000  1.975073e-05
orbit40          0.000000  1.952171e-06
orbit41          0.000000 -2.866065e-05
orbit42          0.000000  5.017559e-04
orbit43          0.000000 -4.396548e-05
orbit44          0.000000  5.755226e-04
orbit45          0.000000  2.560711e-07
orbit46          0.000000 -5.537511e-05
orbit47          0.000000  5.426607e-05
orbit48          0.000000  4.285204e-05
orbit49          0.000000 -7.972830e-06
orbit50          0.000000 -1.468862e-03
orbit51          0.000000  0.000000e+00
orbit52          0.000000  4.418491e-04
orbit53          0.000000 -9.607915e-05
orbit54          0.000000 -2.118815e-05
orbit55          0.000000 -2.440721e-03
orbit56          0.000000 -3.201621e-04
orbit57          0.000000  2.006786e-05
orbit58          0.000000 -3.577187e-04
orbit59          0.000000  4.688951e-07
orbit60          0.000000  3.459746e-05
orbit61          0.000000  6.440596e-03
orbit62          0.000000 -4.771863e-05
orbit63          0.000000  2.063970e-03
orbit64          0.000000 -1.958499e-03
orbit65          0.000000  1.397387e-03
orbit66          0.000000 -7.257040e-04
orbit67          0.000000  2.849469e-03
orbit68          0.000000 -2.265434e-03
orbit69          0.000000  1.902524e-02
orbit70          0.000000 -4.035941e-03
orbit71          0.000000 -1.757470e-03
orbit72          0.000000 -4.088606e-03
AP               0.000000  3.012749e-01
bet              0.000000 -6.498481e-07
ecc              0.000000  3.187870e-01
eccrad           0.000000  1.794308e+00
close            0.000000  0.000000e+00
constraint       0.000000  2.171423e+01
coreness         0.000000  2.226477e-01
knn              0.000000 -9.834629e-03
hubscore         0.000000 -2.927793e+01
pagerank         0.000000  3.712142e-01
trans            0.000000 -3.722165e+00
evcent           0.000000 -2.100517e+00
first            0.000000  5.927171e-02
upto_second      0.000000  3.455416e-04
upto_third       0.000000  1.435625e-04
upto_fourth      0.000000  3.304253e-04
upto_fifth       0.000000 -7.451119e-03
upto_sixth       0.000000 -1.651712e-01
second           0.000000  2.922072e-04
third            0.000000  1.468198e-04
fourth           0.000000 -1.560036e-04
fifth            0.000000 -4.906910e-04
sixth            0.000000  7.923646e-03
ratio1           0.000000 -5.573561e-03
ratio2           0.000000 -5.861989e-03
ratio3           0.000000 -5.804568e-01
ratio4           0.000000  5.305465e+00
ratio5           0.000000  1.430733e+00
ratio6           0.000000 -5.358606e-02
selfinter        0.000000 -5.764252e-01
walktrap_vertex  0.000000  9.931313e-02
bigcom1          0.000000  1.381466e-01
bigcom2          0.000000 -2.391376e-01
bigcom3          0.000000  8.696688e-01
bigcom4          0.000000  4.116829e-01
bigcom6          0.000000  0.000000e+00
bigcom8          0.000000  1.063358e+00
bigcom9          0.000000 -9.080940e-01
bigcom11         0.000000 -2.071455e-02
bigcom13         0.000000 -4.248327e-01
bigcom15         0.000000 -7.413388e-02
bigcom16         0.000000  0.000000e+00
bigcom21         0.000000 -2.290522e-02
bigcom22         0.000000 -8.933877e-01
bigcom24         0.000000 -2.248212e-01
bigcom26         0.000000 -1.343366e+00
bigcom28         0.000000  3.783886e-01
bigcom30         0.000000 -1.227017e+00
bigcom31         0.000000 -7.520690e-01
bigcom32         0.000000  0.000000e+00
bigcom33         0.000000  0.000000e+00
bigcom34         0.000000  0.000000e+00
bigcom36         0.000000  0.000000e+00
bigcom37         0.000000 -1.636010e-01
bigcom38         0.000000  0.000000e+00
bigcom39         0.000000  0.000000e+00
bigcom40         0.000000  6.709844e-01
bigcom43         0.000000 -2.242921e-01
bigcom44         0.000000 -1.381048e+00
bigcom46         0.000000 -2.690672e-01
bigcom47         0.000000 -3.121669e-01
bigcom49         0.000000 -3.151164e-01
bigcom50         0.000000 -4.990502e-01
bigcom51         0.000000 -2.401871e-02
bigcom52         0.000000 -5.895106e-01
bigcom54         0.000000  0.000000e+00
bigcom56         0.000000 -5.518124e-01
bigcom62         0.000000  0.000000e+00
bigcom66         0.000000  0.000000e+00
bigcom68         0.000000  0.000000e+00
bigcom69         0.000000 -7.187340e-01
bigcom71         0.000000  0.000000e+00
bigcom72         0.000000 -3.191448e-02
bigcom73         0.000000 -2.096769e-03
bigcom74         0.000000 -1.032724e+00
bigcom75         0.000000  0.000000e+00
bigcom76         0.000000 -4.024045e-01
bigcom77         0.000000 -3.915584e-01
bigcom79         0.000000  0.000000e+00
bigcom80         0.000000  0.000000e+00
bigcom82         0.000000  0.000000e+00
bigcom83         0.000000 -1.139553e-01
bigcom84         0.000000  5.566628e+00
bigcom85         0.000000  0.000000e+00
bigcom87         0.000000  0.000000e+00
bigcom89         0.000000  1.352742e+01
bigcom91         0.000000  0.000000e+00
bigcom92         0.000000  3.181186e+00
bigcom93         0.000000  0.000000e+00
bigcom96         0.000000  0.000000e+00
bigcom97         0.000000 -8.958303e-01
bigcom98         0.000000  0.000000e+00
bigcom99         0.000000  0.000000e+00
bigcom101        0.000000 -1.365727e-01
bigcom104        0.000000 -1.905738e-01
bigcom106        0.000000  0.000000e+00
bigcom109        0.000000  0.000000e+00
bigcom113        0.000000  0.000000e+00
bigcom116        0.000000 -3.379865e-01
bigcom120        0.000000 -4.101632e+00
bigcom123        0.000000  0.000000e+00
bigcom126        0.000000  0.000000e+00
bigcom127        0.000000 -3.134270e-01
bigcom137        0.000000 -1.303617e-01
bigcom139        0.000000 -5.656344e-02
bigcom140        0.000000 -1.523993e-01
bigcom143        0.000000  0.000000e+00
bigcom145        0.000000  0.000000e+00
bigcom146        0.000000  0.000000e+00
bigcom147        0.000000 -3.010213e-01
bigcom149        0.000000 -5.099291e-01
bigcom153        0.000000  0.000000e+00
bigcom154        0.000000 -8.287679e-01
bigcom156        0.000000  0.000000e+00
bigcom157        0.000000  0.000000e+00
bigcom158        0.000000  0.000000e+00
bigcom160        0.000000  0.000000e+00
bigcom161        0.000000 -1.623873e-01
bigcom162        0.000000  0.000000e+00
bigcom164        0.000000  0.000000e+00
bigcom166        0.000000  0.000000e+00
bigcom167        0.000000 -2.364287e-01
bigcom171        0.000000 -6.221364e-01
bigcom173        0.000000  0.000000e+00
bigcom175        0.000000  0.000000e+00
bigcom176        0.000000 -3.754611e-01
bigcom177        0.000000  0.000000e+00
bigcom178        0.000000  0.000000e+00
bigcom180        0.000000 -3.089705e-05
bigcom181        0.000000 -6.406807e-01
bigcom184        0.000000 -7.892051e-04
bigcom186        0.000000  0.000000e+00
bigcom187        0.000000  0.000000e+00
bigcom189        0.000000  0.000000e+00
bigcom194        0.000000  0.000000e+00
bigcom195        0.000000 -7.235319e-02
bigcom196        0.000000  0.000000e+00
bigcom204        0.000000  0.000000e+00
bigcom205        0.000000 -2.194320e-03
bigcom212        0.000000  0.000000e+00
bigcom214        0.000000  0.000000e+00
bigcom222        0.000000 -1.277256e-03
bigcom223        0.000000  0.000000e+00
bigcom226        0.000000 -2.118218e-01
bigcom227        0.000000 -9.486602e-03
bigcom229        0.000000  0.000000e+00
bigcom233        0.000000  0.000000e+00
bigcom236        0.000000  0.000000e+00
bigcom237        0.000000 -6.678104e-02
bigcom246        0.000000 -1.368244e+00
bigcom248        0.000000  0.000000e+00
bigcom249        0.000000 -1.854705e-01
bigcom250        0.000000 -7.087064e-01
bigcom254        0.000000 -1.713094e-01
bigcom266        0.000000  0.000000e+00
bigcom269        0.000000  0.000000e+00
bigcom272        0.000000  0.000000e+00
bigcom274        0.000000  0.000000e+00
bigcom281        0.000000  0.000000e+00
bigcom291        0.000000 -8.555069e-01
bigcom292        0.000000 -1.494972e-01
bigcom295        0.000000  0.000000e+00
bigcom299        0.000000  0.000000e+00
bigcom301        0.000000 -5.812714e-01
bigcom306        0.000000  0.000000e+00
bigcom309        0.000000  0.000000e+00
bigcom314        0.000000  0.000000e+00
bigcom321        0.000000  0.000000e+00
bigcom341        0.000000  0.000000e+00
bigcom350        0.000000 -4.860841e-01
bigcom353        0.000000  0.000000e+00
bigcom359        0.000000 -1.006348e-01
bigcom363        0.000000  0.000000e+00
bigcom365        0.000000  0.000000e+00
bigcom385        0.000000 -4.968162e-01
bigcom386        0.000000  0.000000e+00
bigcom408        0.000000  0.000000e+00
bigcom412        0.000000  0.000000e+00
bigcom480        0.000000  0.000000e+00
spin_vertex      0.000000 -1.401423e+00
membership_s1    0.000000 -1.670991e-01
membership_s3    0.000000  0.000000e+00
membership_s4    0.000000  3.558661e-01
membership_s5    0.000000  2.986883e-01
membership_s6    0.000000 -1.792664e+00
membership_s7    0.000000 -1.720039e+00
membership_s8    0.000000 -1.568325e-01
membership_s9    0.000000  0.000000e+00
membership_s11   0.000000 -1.263066e+00
membership_s12   0.000000 -6.186045e-02
membership_s14   0.000000 -7.088976e-03
membership_s15   0.000000 -1.312116e+00
membership_s16   0.000000  0.000000e+00
membership_s17   0.000000  0.000000e+00
membership_s18   0.000000 -1.315087e+00
membership_s20   0.000000  0.000000e+00
membership_s21   0.000000 -1.313129e+00
membership_s22   0.000000 -4.133555e-01
membership_s24   0.000000 -2.364847e-01
membership_s25   0.000000 -4.001972e-01
membership_s26   0.000000  0.000000e+00
membership_s27   0.000000  0.000000e+00
membership_s28   0.000000  0.000000e+00
membership_s30   0.000000  7.904937e-01
membership_s31   0.000000  4.748917e-01
membership_s32   0.000000 -1.243566e+00
membership_s33   0.000000  0.000000e+00
membership_s36   0.000000  9.452116e-01
membership_s37   0.000000 -7.734654e-01
V1               0.000000 -1.250321e+01
V2               0.000000  1.977897e-02
pdi              0.000000 -2.541554e+03
adhesion         0.000000 -1.275171e-04
cohesion         0.000000  5.410474e-04
inner            0.000000 -7.595000e-05
outer            0.000000 -2.112877e-05
ioratio          0.000000  5.458436e-01
comsize          0.000000  2.971602e-04
[1] "Dataset: med_TnotC Model GBM, run: 7 of 10 2015-06-17 23:13:19"
Iter   TrainDeviance   ValidDeviance   StepSize   Improve
     1        0.0555            -nan     0.0100   -0.0001
     2        0.0534            -nan     0.0100   -0.0000
     3        0.0514            -nan     0.0100   -0.0001
     4        0.0500            -nan     0.0100   -0.0000
     5        0.0490            -nan     0.0100   -0.0000
     6        0.0472            -nan     0.0100   -0.0000
     7        0.0459            -nan     0.0100   -0.0000
     8        0.0451            -nan     0.0100   -0.0000
     9        0.0443            -nan     0.0100   -0.0000
    10        0.0430            -nan     0.0100   -0.0000
    20        0.0363            -nan     0.0100   -0.0000
    40        0.0282            -nan     0.0100   -0.0000
    60        0.0237            -nan     0.0100   -0.0000
    80        0.0204            -nan     0.0100   -0.0000
   100        0.0179            -nan     0.0100   -0.0000
   106        0.0172            -nan     0.0100   -0.0000

[1] "GBM variable coefficients"
                            var    rel.inf
ratio5                   ratio5 8.87754530
V2                           V2 5.48360143
orbit56                 orbit56 5.41010315
V1                           V1 4.94419866
outer                     outer 4.66065087
orbit38                 orbit38 3.42806672
ioratio                 ioratio 2.94996317
pagerank               pagerank 2.82774411
comsize                 comsize 2.75467183
walktrap_vertex walktrap_vertex 2.31463589
adhesion               adhesion 2.08566659
spin_vertex         spin_vertex 2.02488155
inner                     inner 2.00374695
orbit25                 orbit25 1.84442862
fourth                   fourth 1.55710725
trans                     trans 1.44274375
graph13                 graph13 1.39226816
cohesion               cohesion 1.34258939
orbit18                 orbit18 1.15759880
bet                         bet 1.14718473
coreness               coreness 1.11911917
orbit16                 orbit16 1.11321696
orbit48                 orbit48 1.06428886
knn                         knn 1.04563834
constraint           constraint 0.94949449
orbit52                 orbit52 0.91199757
orbit31                 orbit31 0.90808180
bigcom8                 bigcom8 0.87813279
third                     third 0.81934281
bigcom92               bigcom92 0.81595255
graph21                 graph21 0.79354648
graph1                   graph1 0.78036368
close                     close 0.76665697
orbit30                 orbit30 0.75935975
graph14                 graph14 0.74176210
orbit39                 orbit39 0.72733979
orbit50                 orbit50 0.72167325
graph12                 graph12 0.68487769
orbit13                 orbit13 0.65613795
ratio4                   ratio4 0.65422686
graph10                 graph10 0.65163814
graph6                   graph6 0.62662434
orbit62                 orbit62 0.60962642
orbit20                 orbit20 0.60140075
orbit51                 orbit51 0.59335361
graph28                 graph28 0.57956905
orbit5                   orbit5 0.56493949
orbit49                 orbit49 0.54741432
graph17                 graph17 0.53688615
orbit24                 orbit24 0.53473605
bigcom30               bigcom30 0.52980384
hubscore               hubscore 0.52054987
sixth                     sixth 0.51186398
graph5                   graph5 0.51175803
orbit23                 orbit23 0.48864519
orbit35                 orbit35 0.48608942
graph15                 graph15 0.44510552
graph9                   graph9 0.44461384
graph23                 graph23 0.42256820
orbit36                 orbit36 0.38957122
ratio3                   ratio3 0.38006976
orbit27                 orbit27 0.36526057
graph7                   graph7 0.35661296
graph24                 graph24 0.35540299
graph11                 graph11 0.35420588
orbit32                 orbit32 0.34665503
graph22                 graph22 0.34376926
orbit55                 orbit55 0.34299652
bigcom4                 bigcom4 0.34227920
bigcom84               bigcom84 0.34085744
graph19                 graph19 0.32393465
orbit42                 orbit42 0.31524698
graph20                 graph20 0.31070146
orbit19                 orbit19 0.30658419
graph18                 graph18 0.30365629
orbit29                 orbit29 0.30278241
ratio1                   ratio1 0.29117454
orbit37                 orbit37 0.28495569
orbit41                 orbit41 0.27788759
graph26                 graph26 0.27073442
orbit40                 orbit40 0.26416334
orbit53                 orbit53 0.26202048
upto_third           upto_third 0.24965624
orbit28                 orbit28 0.24587604
orbit1                   orbit1 0.24133016
ratio6                   ratio6 0.22087647
orbit26                 orbit26 0.21696222
orbit61                 orbit61 0.21669992
orbit46                 orbit46 0.21267226
orbit47                 orbit47 0.20998633
fifth                     fifth 0.20896413
graph4                   graph4 0.20645581
graph25                 graph25 0.19694401
orbit21                 orbit21 0.17606813
graph2                   graph2 0.17271925
upto_sixth           upto_sixth 0.16982085
orbit44                 orbit44 0.16273663
orbit9                   orbit9 0.16048386
orbit64                 orbit64 0.15514590
upto_fifth           upto_fifth 0.14983699
ecc                         ecc 0.14554875
membership_s32   membership_s32 0.13946522
ratio2                   ratio2 0.11810959
orbit66                 orbit66 0.11691661
membership_s5     membership_s5 0.11170733
graph0                   graph0 0.09458285
orbit71                 orbit71 0.09455833
orbit58                 orbit58 0.09255812
graph16                 graph16 0.08291485
bigcom3                 bigcom3 0.08170114
orbit45                 orbit45 0.07682537
orbit54                 orbit54 0.07448370
membership_s4     membership_s4 0.07430145
orbit2                   orbit2 0.06780193
bigcom40               bigcom40 0.06690456
orbit57                 orbit57 0.06673907
orbit69                 orbit69 0.06162641
orbit33                 orbit33 0.05453014
graph27                 graph27 0.05274406
orbit17                 orbit17 0.05259743
orbit11                 orbit11 0.05139417
graph8                   graph8 0.05084360
membership_s36   membership_s36 0.04911571
orbit10                 orbit10 0.04870896
orbit22                 orbit22 0.04868647
graph3                   graph3 0.04839397
orbit60                 orbit60 0.04790472
orbit15                 orbit15 0.04578576
orbit65                 orbit65 0.04503985
membership_s31   membership_s31 0.03508947
orbit67                 orbit67 0.01715587
membership_s30   membership_s30 0.01271348
graph29                 graph29 0.00000000
orbit0                   orbit0 0.00000000
orbit3                   orbit3 0.00000000
orbit4                   orbit4 0.00000000
orbit6                   orbit6 0.00000000
orbit7                   orbit7 0.00000000
orbit8                   orbit8 0.00000000
orbit12                 orbit12 0.00000000
orbit14                 orbit14 0.00000000
orbit34                 orbit34 0.00000000
orbit43                 orbit43 0.00000000
orbit59                 orbit59 0.00000000
orbit63                 orbit63 0.00000000
orbit68                 orbit68 0.00000000
orbit70                 orbit70 0.00000000
orbit72                 orbit72 0.00000000
AP                           AP 0.00000000
eccrad                   eccrad 0.00000000
evcent                   evcent 0.00000000
first                     first 0.00000000
upto_second         upto_second 0.00000000
upto_fourth         upto_fourth 0.00000000
second                   second 0.00000000
selfinter             selfinter 0.00000000
bigcom1                 bigcom1 0.00000000
bigcom2                 bigcom2 0.00000000
bigcom6                 bigcom6 0.00000000
bigcom9                 bigcom9 0.00000000
bigcom11               bigcom11 0.00000000
bigcom13               bigcom13 0.00000000
bigcom15               bigcom15 0.00000000
bigcom16               bigcom16 0.00000000
bigcom21               bigcom21 0.00000000
bigcom22               bigcom22 0.00000000
bigcom24               bigcom24 0.00000000
bigcom26               bigcom26 0.00000000
bigcom28               bigcom28 0.00000000
bigcom31               bigcom31 0.00000000
bigcom32               bigcom32 0.00000000
bigcom33               bigcom33 0.00000000
bigcom34               bigcom34 0.00000000
bigcom36               bigcom36 0.00000000
bigcom37               bigcom37 0.00000000
bigcom38               bigcom38 0.00000000
bigcom39               bigcom39 0.00000000
bigcom43               bigcom43 0.00000000
bigcom44               bigcom44 0.00000000
bigcom46               bigcom46 0.00000000
bigcom47               bigcom47 0.00000000
bigcom49               bigcom49 0.00000000
bigcom50               bigcom50 0.00000000
bigcom51               bigcom51 0.00000000
bigcom52               bigcom52 0.00000000
bigcom54               bigcom54 0.00000000
bigcom56               bigcom56 0.00000000
bigcom62               bigcom62 0.00000000
bigcom66               bigcom66 0.00000000
bigcom68               bigcom68 0.00000000
bigcom69               bigcom69 0.00000000
bigcom71               bigcom71 0.00000000
bigcom72               bigcom72 0.00000000
bigcom73               bigcom73 0.00000000
bigcom74               bigcom74 0.00000000
bigcom75               bigcom75 0.00000000
bigcom76               bigcom76 0.00000000
bigcom77               bigcom77 0.00000000
bigcom79               bigcom79 0.00000000
bigcom80               bigcom80 0.00000000
bigcom82               bigcom82 0.00000000
bigcom83               bigcom83 0.00000000
bigcom85               bigcom85 0.00000000
bigcom87               bigcom87 0.00000000
bigcom89               bigcom89 0.00000000
bigcom91               bigcom91 0.00000000
bigcom93               bigcom93 0.00000000
bigcom96               bigcom96 0.00000000
bigcom97               bigcom97 0.00000000
bigcom98               bigcom98 0.00000000
bigcom99               bigcom99 0.00000000
bigcom101             bigcom101 0.00000000
bigcom104             bigcom104 0.00000000
bigcom106             bigcom106 0.00000000
bigcom109             bigcom109 0.00000000
bigcom113             bigcom113 0.00000000
bigcom116             bigcom116 0.00000000
bigcom120             bigcom120 0.00000000
bigcom123             bigcom123 0.00000000
bigcom126             bigcom126 0.00000000
bigcom127             bigcom127 0.00000000
bigcom137             bigcom137 0.00000000
bigcom139             bigcom139 0.00000000
bigcom140             bigcom140 0.00000000
bigcom143             bigcom143 0.00000000
bigcom145             bigcom145 0.00000000
bigcom146             bigcom146 0.00000000
bigcom147             bigcom147 0.00000000
bigcom149             bigcom149 0.00000000
bigcom153             bigcom153 0.00000000
bigcom154             bigcom154 0.00000000
bigcom156             bigcom156 0.00000000
bigcom157             bigcom157 0.00000000
bigcom158             bigcom158 0.00000000
bigcom160             bigcom160 0.00000000
bigcom161             bigcom161 0.00000000
bigcom162             bigcom162 0.00000000
bigcom164             bigcom164 0.00000000
bigcom166             bigcom166 0.00000000
bigcom167             bigcom167 0.00000000
bigcom171             bigcom171 0.00000000
bigcom173             bigcom173 0.00000000
bigcom175             bigcom175 0.00000000
bigcom176             bigcom176 0.00000000
bigcom177             bigcom177 0.00000000
bigcom178             bigcom178 0.00000000
bigcom180             bigcom180 0.00000000
bigcom181             bigcom181 0.00000000
bigcom184             bigcom184 0.00000000
bigcom186             bigcom186 0.00000000
bigcom187             bigcom187 0.00000000
bigcom189             bigcom189 0.00000000
bigcom194             bigcom194 0.00000000
bigcom195             bigcom195 0.00000000
bigcom196             bigcom196 0.00000000
bigcom204             bigcom204 0.00000000
bigcom205             bigcom205 0.00000000
bigcom212             bigcom212 0.00000000
bigcom214             bigcom214 0.00000000
bigcom222             bigcom222 0.00000000
bigcom223             bigcom223 0.00000000
bigcom226             bigcom226 0.00000000
bigcom227             bigcom227 0.00000000
bigcom229             bigcom229 0.00000000
bigcom233             bigcom233 0.00000000
bigcom236             bigcom236 0.00000000
bigcom237             bigcom237 0.00000000
bigcom246             bigcom246 0.00000000
bigcom248             bigcom248 0.00000000
bigcom249             bigcom249 0.00000000
bigcom250             bigcom250 0.00000000
bigcom254             bigcom254 0.00000000
bigcom266             bigcom266 0.00000000
bigcom269             bigcom269 0.00000000
bigcom272             bigcom272 0.00000000
bigcom274             bigcom274 0.00000000
bigcom281             bigcom281 0.00000000
bigcom291             bigcom291 0.00000000
bigcom292             bigcom292 0.00000000
bigcom295             bigcom295 0.00000000
bigcom299             bigcom299 0.00000000
bigcom301             bigcom301 0.00000000
bigcom306             bigcom306 0.00000000
bigcom309             bigcom309 0.00000000
bigcom314             bigcom314 0.00000000
bigcom321             bigcom321 0.00000000
bigcom341             bigcom341 0.00000000
bigcom350             bigcom350 0.00000000
bigcom353             bigcom353 0.00000000
bigcom359             bigcom359 0.00000000
bigcom363             bigcom363 0.00000000
bigcom365             bigcom365 0.00000000
bigcom385             bigcom385 0.00000000
bigcom386             bigcom386 0.00000000
bigcom408             bigcom408 0.00000000
bigcom412             bigcom412 0.00000000
bigcom480             bigcom480 0.00000000
membership_s1     membership_s1 0.00000000
membership_s3     membership_s3 0.00000000
membership_s6     membership_s6 0.00000000
membership_s7     membership_s7 0.00000000
membership_s8     membership_s8 0.00000000
membership_s9     membership_s9 0.00000000
membership_s11   membership_s11 0.00000000
membership_s12   membership_s12 0.00000000
membership_s14   membership_s14 0.00000000
membership_s15   membership_s15 0.00000000
membership_s16   membership_s16 0.00000000
membership_s17   membership_s17 0.00000000
membership_s18   membership_s18 0.00000000
membership_s20   membership_s20 0.00000000
membership_s21   membership_s21 0.00000000
membership_s22   membership_s22 0.00000000
membership_s24   membership_s24 0.00000000
membership_s25   membership_s25 0.00000000
membership_s26   membership_s26 0.00000000
membership_s27   membership_s27 0.00000000
membership_s28   membership_s28 0.00000000
membership_s33   membership_s33 0.00000000
membership_s37   membership_s37 0.00000000
pdi                         pdi 0.00000000
[1] "Dataset: med_TnotC Model RF, run: 7 of 10 2015-06-17 23:13:59"
     |      Out-of-bag   |
Tree |      MSE  %Var(y) |
   1 |   0.0107   235.29 |
   2 | 0.009007   198.02 |
   3 |  0.00936   205.79 |
   4 | 0.009061   199.22 |
   5 | 0.008012   176.15 |
   6 | 0.007794   171.36 |
   7 | 0.007364   161.91 |
   8 | 0.006476   142.38 |
   9 | 0.006082   133.72 |
  10 | 0.005975   131.37 |
  11 | 0.005863   128.91 |
  12 |  0.00576   126.64 |
  13 | 0.005705   125.42 |
  14 | 0.005627   123.72 |
  15 | 0.005605   123.24 |
  16 |  0.00557   122.46 |
  17 |  0.00554   121.80 |
  18 | 0.005489   120.69 |
  19 | 0.005445   119.72 |
  20 | 0.005375   118.19 |
  21 | 0.005342   117.44 |
  22 | 0.005356   117.76 |
  23 | 0.005335   117.29 |
  24 | 0.005305   116.63 |
  25 | 0.005274   115.96 |
  26 | 0.005286   116.21 |
  27 |  0.00526   115.66 |
  28 | 0.005253   115.50 |
  29 | 0.005258   115.60 |
  30 | 0.005254   115.51 |
  31 | 0.005223   114.83 |
  32 | 0.005194   114.19 |
  33 | 0.005189   114.10 |
  34 | 0.005187   114.04 |
  35 | 0.005186   114.01 |
  36 | 0.005201   114.36 |
  37 | 0.005202   114.37 |
  38 | 0.005202   114.36 |
  39 | 0.005203   114.40 |
  40 | 0.005185   114.00 |
  41 |  0.00518   113.89 |
  42 |  0.00517   113.67 |
  43 | 0.005177   113.83 |
  44 | 0.005168   113.62 |
  45 | 0.005156   113.36 |
  46 | 0.005133   112.86 |
  47 | 0.005118   112.52 |
  48 | 0.005112   112.39 |
  49 | 0.005106   112.26 |
  50 | 0.005105   112.24 |
  51 | 0.005102   112.18 |
  52 | 0.005094   111.99 |
  53 |   0.0051   112.13 |
  54 | 0.005099   112.11 |
  55 | 0.005093   111.97 |
  56 | 0.005102   112.17 |
  57 | 0.005096   112.04 |
  58 | 0.005096   112.05 |
  59 | 0.005082   111.73 |
  60 | 0.005079   111.68 |
  61 | 0.005073   111.55 |
  62 | 0.005087   111.85 |
  63 | 0.005098   112.08 |
  64 | 0.005097   112.07 |
  65 | 0.005101   112.15 |
  66 | 0.005095   112.01 |
  67 | 0.005092   111.95 |
  68 |  0.00508   111.69 |
  69 | 0.005075   111.58 |
  70 | 0.005068   111.43 |
  71 | 0.005078   111.64 |
  72 |  0.00507   111.47 |
  73 | 0.005074   111.55 |
  74 | 0.005079   111.68 |
  75 | 0.005075   111.57 |
  76 | 0.005073   111.54 |
  77 | 0.005072   111.52 |
  78 | 0.005065   111.35 |
  79 | 0.005058   111.21 |
  80 |  0.00505   111.03 |
  81 | 0.005049   111.01 |
  82 | 0.005053   111.10 |
  83 | 0.005061   111.28 |
  84 | 0.005063   111.31 |
  85 | 0.005061   111.26 |
  86 | 0.005049   111.01 |
  87 | 0.005053   111.10 |
  88 | 0.005045   110.91 |
  89 |  0.00505   111.03 |
  90 | 0.005037   110.74 |
  91 | 0.005038   110.76 |
  92 | 0.005036   110.72 |
  93 | 0.005034   110.68 |
  94 | 0.005033   110.65 |
  95 | 0.005032   110.64 |
  96 | 0.005041   110.84 |
  97 | 0.005036   110.73 |
  98 | 0.005041   110.84 |
  99 | 0.005042   110.86 |
 100 | 0.005035   110.71 |
[1] "Random Forest variable coefficients"
                      %IncMSE IncNodePurity
graph5           2.782368e-03  5.575083e-02
graph6           1.851016e-03  3.133392e-02
graph7           1.846764e-03  3.557818e-02
graph8           5.803831e-06  1.763889e-02
graph9           2.611589e-04  3.173622e-02
graph10          8.957659e-04  1.264132e-01
graph11          2.245282e-03  8.295384e-02
graph12          9.140840e-04  6.133629e-02
graph13          3.572409e-04  9.987322e-02
graph14          8.987642e-04  1.162725e-01
graph15          2.992919e-03  1.506934e-01
graph16          1.992184e-03  9.888585e-02
graph17          2.983177e-03  2.358427e-01
graph18          1.353234e-03  3.397858e-02
graph19          6.138055e-04  5.347730e-02
graph20          2.752279e-03  1.310343e-01
graph21          5.001738e-04  7.426816e-02
graph22          3.724245e-04  6.140581e-02
graph23          2.179454e-04  7.273951e-02
graph24          5.880816e-04  8.248237e-02
graph25          2.065253e-03  9.635213e-02
graph26          1.740717e-03  6.221206e-02
graph27          4.715339e-05  3.200000e-02
graph28          1.280425e-04  1.709510e-02
graph29          0.000000e+00  6.848363e-18
orbit0           1.434478e-03  1.773558e-02
orbit1          -5.868545e-06  2.906948e-02
orbit2           7.301796e-05  5.716070e-02
orbit3           1.806694e-04  5.116955e-02
orbit4           1.412185e-03  6.168099e-02
orbit5           3.904880e-04  8.253549e-02
orbit6           2.039177e-03  1.838306e-01
orbit7           5.311065e-04  4.468352e-02
orbit8           6.694896e-04  1.227578e-01
orbit9           2.393318e-03  7.988769e-02
orbit10          6.405901e-04  5.784958e-02
orbit11          3.421006e-04  8.550394e-02
orbit12          1.062245e-04  2.360844e-02
orbit13          1.523418e-04  1.849282e-02
orbit14         -1.189768e-05  3.636905e-02
orbit15          1.237218e-03  5.705515e-02
orbit16          3.884408e-05  3.156156e-02
orbit17          3.131078e-04  5.113615e-02
orbit18          7.626630e-04  9.477324e-02
orbit19          1.203674e-03  5.096590e-02
orbit20          2.371086e-05  3.930313e-02
orbit21          1.135004e-04  6.981402e-02
orbit22          1.671674e-03  1.367620e-01
orbit23          1.423963e-04  2.258666e-03
orbit24          4.871028e-03  1.847154e-01
orbit25          4.360482e-03  1.646676e-01
orbit26          7.029362e-04  3.813022e-02
orbit27          3.003882e-03  1.495697e-01
orbit28          8.220364e-04  1.144797e-01
orbit29          1.023354e-03  6.620280e-02
orbit30          8.670224e-04  2.015452e-01
orbit31          1.063538e-03  6.561661e-02
orbit32          2.206264e-03  1.422144e-01
orbit33          9.157795e-05  3.075432e-02
orbit34          2.736085e-04  7.352487e-02
orbit35          2.837997e-04  8.186008e-02
orbit36          8.495513e-04  1.112082e-01
orbit37          8.013747e-04  6.631598e-02
orbit38          6.096829e-04  9.495650e-02
orbit39          4.456191e-03  1.150245e-01
orbit40          7.932482e-04  7.661770e-02
orbit41          2.327789e-03  1.416155e-01
orbit42          2.414299e-04  8.764119e-03
orbit43          7.189314e-04  9.771610e-02
orbit44          9.927843e-05  2.679533e-02
orbit45          2.331326e-03  1.457835e-01
orbit46          4.854941e-04  8.073299e-02
orbit47          1.366950e-05  1.356459e-02
orbit48          1.174044e-03  5.722865e-02
orbit49          1.066811e-03  1.047964e-01
orbit50          6.445661e-04  9.342756e-02
orbit51          2.791677e-03  8.611595e-02
orbit52          4.648266e-03  1.332400e-01
orbit53          5.376344e-05  2.072357e-02
orbit54          1.508062e-04  7.677115e-02
orbit55          1.538124e-05  7.827958e-02
orbit56          2.105092e-03  3.000151e-01
orbit57          8.286580e-05  4.160452e-02
orbit58          4.885749e-06  1.689160e-03
orbit59          3.334515e-04  6.361553e-02
orbit60          2.040591e-04  8.260134e-02
orbit61          9.399938e-05  4.946437e-02
orbit62          2.458066e-03  7.027788e-02
orbit63          2.031839e-04  5.155238e-02
orbit64          1.219902e-04  2.402472e-02
orbit65          7.729358e-04  8.825258e-02
orbit66          1.124281e-04  4.678160e-02
orbit67          1.434549e-04  3.485237e-03
orbit68          1.049379e-04  1.656652e-02
orbit69          4.148008e-05  1.121355e-02
orbit70          1.523708e-04  3.177918e-02
orbit71          0.000000e+00  6.919378e-18
orbit72          0.000000e+00  1.404042e-19
AP               0.000000e+00  3.089976e-20
bet              2.269808e-04  1.121220e-01
ecc             -1.464558e-06  4.375000e-03
eccrad           0.000000e+00  7.535205e-20
close            1.307109e-03  1.122373e-01
constraint       1.052028e-03  6.704488e-01
coreness         1.132254e-03  1.782632e-01
knn              1.118719e-03  1.005259e-01
hubscore         5.846160e-04  8.302116e-02
pagerank         7.039765e-04  3.322412e-01
trans            3.441098e-04  1.593722e-01
evcent           1.626229e-04  6.042400e-02
first            0.000000e+00  2.571429e-02
upto_second      2.352783e-03  9.885701e-02
upto_third       8.397889e-04  1.102097e-01
upto_fourth      1.427582e-03  2.923007e-02
upto_fifth       6.088408e-04  1.119440e-01
upto_sixth       6.246246e-06  1.925926e-03
second           4.461825e-03  6.087449e-02
third            4.000080e-03  2.729954e-01
fourth           1.674300e-03  2.316989e-01
fifth            2.971813e-03  2.005987e-01
sixth            7.766357e-04  1.435588e-01
ratio1           5.466796e-04  6.411825e-02
ratio2           6.185462e-04  2.584133e-01
ratio3           3.480255e-03  1.547650e-01
ratio4           1.771343e-03  2.832752e-01
ratio5           2.814135e-03  6.348292e-01
ratio6           6.309852e-04  5.150869e-02
selfinter        0.000000e+00  1.875000e-02
walktrap_vertex  5.091793e-04  2.118875e-01
bigcom1          0.000000e+00  5.421011e-21
bigcom2          0.000000e+00  0.000000e+00
bigcom3          5.225684e-06  2.316884e-04
bigcom4          1.379395e-04  9.088644e-02
bigcom6          0.000000e+00  0.000000e+00
bigcom8          2.006136e-04  6.379582e-02
bigcom9          0.000000e+00  0.000000e+00
bigcom11         0.000000e+00  0.000000e+00
bigcom13         0.000000e+00  0.000000e+00
bigcom15         0.000000e+00  3.469447e-20
bigcom16         0.000000e+00  0.000000e+00
bigcom21         0.000000e+00  5.421011e-22
bigcom22         0.000000e+00  5.312591e-20
bigcom24         0.000000e+00  1.734723e-20
bigcom26         0.000000e+00  5.421011e-22
bigcom28         0.000000e+00  2.222614e-20
bigcom30         1.555332e-04  1.620118e-01
bigcom31         0.000000e+00  0.000000e+00
bigcom32         0.000000e+00  5.421011e-22
bigcom33         0.000000e+00  1.734723e-20
bigcom34         0.000000e+00  0.000000e+00
bigcom36         0.000000e+00  0.000000e+00
bigcom37         0.000000e+00  0.000000e+00
bigcom38         0.000000e+00  0.000000e+00
bigcom39         0.000000e+00  1.734723e-20
bigcom40         3.515964e-05  3.905331e-02
bigcom43         0.000000e+00  1.734723e-20
bigcom44         0.000000e+00  3.469447e-20
bigcom46         0.000000e+00  0.000000e+00
bigcom47         0.000000e+00  0.000000e+00
bigcom49         0.000000e+00  0.000000e+00
bigcom50         0.000000e+00  0.000000e+00
bigcom51         0.000000e+00  0.000000e+00
bigcom52         0.000000e+00  0.000000e+00
bigcom54         0.000000e+00  0.000000e+00
bigcom56         0.000000e+00  0.000000e+00
bigcom62         0.000000e+00  5.421011e-22
bigcom66         0.000000e+00  0.000000e+00
bigcom68         0.000000e+00  1.734723e-20
bigcom69         0.000000e+00  0.000000e+00
bigcom71         0.000000e+00  0.000000e+00
bigcom72         0.000000e+00  0.000000e+00
bigcom73         0.000000e+00  1.734723e-20
bigcom74         0.000000e+00  0.000000e+00
bigcom75         0.000000e+00  0.000000e+00
bigcom76         0.000000e+00  0.000000e+00
bigcom77         0.000000e+00  0.000000e+00
bigcom79         0.000000e+00  0.000000e+00
bigcom80         0.000000e+00  0.000000e+00
bigcom82         0.000000e+00  0.000000e+00
bigcom83         0.000000e+00  0.000000e+00
bigcom84         3.435419e-05  3.445934e-01
bigcom85         0.000000e+00  0.000000e+00
bigcom87         0.000000e+00  0.000000e+00
bigcom89         0.000000e+00  7.003218e-01
bigcom91         0.000000e+00  0.000000e+00
bigcom92         2.432119e-05  4.667836e-02
bigcom93         0.000000e+00  0.000000e+00
bigcom96         0.000000e+00  0.000000e+00
bigcom97         0.000000e+00  0.000000e+00
bigcom98         0.000000e+00  0.000000e+00
bigcom99         0.000000e+00  0.000000e+00
bigcom101        0.000000e+00  0.000000e+00
bigcom104        0.000000e+00  0.000000e+00
bigcom106        0.000000e+00  0.000000e+00
bigcom109        0.000000e+00  0.000000e+00
bigcom113        0.000000e+00  0.000000e+00
bigcom116        0.000000e+00  0.000000e+00
bigcom120        0.000000e+00  1.667322e-01
bigcom123        0.000000e+00  0.000000e+00
bigcom126        0.000000e+00  0.000000e+00
bigcom127        0.000000e+00  0.000000e+00
bigcom137        0.000000e+00  0.000000e+00
bigcom139        0.000000e+00  0.000000e+00
bigcom140        0.000000e+00  0.000000e+00
bigcom143        0.000000e+00  5.421011e-22
bigcom145        0.000000e+00  0.000000e+00
bigcom146        0.000000e+00  0.000000e+00
bigcom147        0.000000e+00  0.000000e+00
bigcom149        0.000000e+00  0.000000e+00
bigcom153        0.000000e+00  0.000000e+00
bigcom154        0.000000e+00  0.000000e+00
bigcom156        0.000000e+00  0.000000e+00
bigcom157        0.000000e+00  5.421011e-22
bigcom158        0.000000e+00  0.000000e+00
bigcom160        0.000000e+00  0.000000e+00
bigcom161        0.000000e+00  0.000000e+00
bigcom162        0.000000e+00  0.000000e+00
bigcom164        0.000000e+00  0.000000e+00
bigcom166        0.000000e+00  0.000000e+00
bigcom167        0.000000e+00  0.000000e+00
bigcom171        0.000000e+00  0.000000e+00
bigcom173        0.000000e+00  0.000000e+00
bigcom175        0.000000e+00  0.000000e+00
bigcom176        0.000000e+00  0.000000e+00
bigcom177        0.000000e+00  0.000000e+00
bigcom178        0.000000e+00  0.000000e+00
bigcom180        0.000000e+00  0.000000e+00
bigcom181        0.000000e+00  0.000000e+00
bigcom184        0.000000e+00  0.000000e+00
bigcom186        0.000000e+00  0.000000e+00
bigcom187        0.000000e+00  0.000000e+00
bigcom189        0.000000e+00  1.788934e-20
bigcom194        0.000000e+00  0.000000e+00
bigcom195        0.000000e+00  0.000000e+00
bigcom196        0.000000e+00  0.000000e+00
bigcom204        0.000000e+00  0.000000e+00
bigcom205        0.000000e+00  0.000000e+00
bigcom212        0.000000e+00  0.000000e+00
bigcom214        0.000000e+00  0.000000e+00
bigcom222        0.000000e+00  0.000000e+00
bigcom223        0.000000e+00  0.000000e+00
bigcom226        0.000000e+00  0.000000e+00
bigcom227        0.000000e+00  0.000000e+00
bigcom229        0.000000e+00  0.000000e+00
bigcom233        0.000000e+00  0.000000e+00
bigcom236        0.000000e+00  0.000000e+00
bigcom237        0.000000e+00  0.000000e+00
bigcom246        0.000000e+00  0.000000e+00
bigcom248        0.000000e+00  5.421011e-22
bigcom249        0.000000e+00  5.421011e-22
bigcom250        0.000000e+00  0.000000e+00
bigcom254        0.000000e+00  0.000000e+00
bigcom266        0.000000e+00  0.000000e+00
bigcom269        0.000000e+00  0.000000e+00
bigcom272        0.000000e+00  0.000000e+00
bigcom274        0.000000e+00  5.421011e-22
bigcom281        0.000000e+00  0.000000e+00
bigcom291        0.000000e+00  0.000000e+00
bigcom292        0.000000e+00  0.000000e+00
bigcom295        0.000000e+00  0.000000e+00
bigcom299        0.000000e+00  0.000000e+00
bigcom301        0.000000e+00  0.000000e+00
bigcom306        0.000000e+00  0.000000e+00
bigcom309        0.000000e+00  0.000000e+00
bigcom314        0.000000e+00  0.000000e+00
bigcom321        0.000000e+00  0.000000e+00
bigcom341        0.000000e+00  0.000000e+00
bigcom350        0.000000e+00  0.000000e+00
bigcom353        0.000000e+00  0.000000e+00
bigcom359        0.000000e+00  0.000000e+00
bigcom363        0.000000e+00  0.000000e+00
bigcom365        0.000000e+00  0.000000e+00
bigcom385        0.000000e+00  0.000000e+00
bigcom386        0.000000e+00  0.000000e+00
bigcom408        0.000000e+00  0.000000e+00
bigcom412        0.000000e+00  0.000000e+00
bigcom480        0.000000e+00  1.387779e-19
spin_vertex      1.234693e-04  1.124289e-01
membership_s1    0.000000e+00  1.517883e-20
membership_s3    0.000000e+00  0.000000e+00
membership_s4   -3.971368e-06  1.224224e-02
membership_s5    0.000000e+00  2.276825e-20
membership_s6    0.000000e+00  0.000000e+00
membership_s7    0.000000e+00  9.757820e-21
membership_s8    0.000000e+00  0.000000e+00
membership_s9    0.000000e+00  5.421011e-22
membership_s11   0.000000e+00  0.000000e+00
membership_s12   0.000000e+00  0.000000e+00
membership_s14   0.000000e+00  0.000000e+00
membership_s15   0.000000e+00  0.000000e+00
membership_s16   0.000000e+00  5.421011e-22
membership_s17   0.000000e+00  0.000000e+00
membership_s18   0.000000e+00  6.938894e-20
membership_s20   0.000000e+00  0.000000e+00
membership_s21   0.000000e+00  5.421011e-22
membership_s22   0.000000e+00  1.788934e-20
membership_s24   0.000000e+00  0.000000e+00
membership_s25   0.000000e+00  0.000000e+00
membership_s26   0.000000e+00  0.000000e+00
membership_s27   7.196559e-06  2.368691e-03
membership_s28   0.000000e+00  1.734723e-20
membership_s30   2.980452e-05  1.827465e-02
membership_s31  -3.019876e-05  2.100035e-02
membership_s32   0.000000e+00  1.788934e-20
membership_s33   0.000000e+00  5.421011e-22
membership_s36   2.015719e-05  4.950043e-02
membership_s37   0.000000e+00  5.421011e-22
V1               1.721353e-03  4.766106e-01
V2               3.419069e-04  3.045250e-01
pdi             -2.349263e-05  2.711111e-02
adhesion         5.277565e-03  4.897116e-01
cohesion         5.641712e-03  6.424107e-01
inner            2.054445e-03  3.612118e-01
outer            4.764553e-04  9.636290e-01
ioratio          3.842792e-03  5.538650e-01
comsize          3.582360e-04  3.416523e-01
[1] "Dataset: med_TnotC Model GLM, run: 7 of 10 2015-06-17 23:14:56"
[1] "glmnet variable coefficients"
                    [,1]          [,2]
(Intercept)     -5.38384  2.283316e+03
graph0           0.00000  1.852104e-02
graph1           0.00000  1.679001e-04
graph2           0.00000 -8.315088e-04
graph3           0.00000  2.625399e-06
graph4           0.00000 -6.653536e-10
graph5           0.00000  1.553122e-03
graph6           0.00000 -1.408074e-07
graph7           0.00000  1.136254e-04
graph8           0.00000 -2.704263e-02
graph9           0.00000 -1.833387e-07
graph10          0.00000  7.190472e-09
graph11          0.00000 -1.293515e-10
graph12          0.00000  0.000000e+00
graph13          0.00000  3.484047e-07
graph14          0.00000  0.000000e+00
graph15          0.00000  3.944261e-05
graph16          0.00000 -6.832907e-08
graph17          0.00000  2.058886e-06
graph18          0.00000 -3.713086e-05
graph19          0.00000 -2.452586e-06
graph20          0.00000 -5.346808e-06
graph21          0.00000  1.072357e-05
graph22          0.00000 -1.139602e-04
graph23          0.00000  5.596780e-07
graph24          0.00000  1.277667e-05
graph25          0.00000  0.000000e+00
graph26          0.00000  8.264231e-05
graph27          0.00000 -3.129456e-03
graph28          0.00000 -2.580516e-03
graph29          0.00000 -1.458885e-02
orbit0           0.00000  2.364699e-02
orbit1           0.00000  2.004414e-04
orbit2           0.00000  0.000000e+00
orbit3           0.00000 -4.700501e-04
orbit4           0.00000  1.358108e-05
orbit5           0.00000 -6.383070e-06
orbit6           0.00000 -4.984677e-10
orbit7           0.00000 -2.518852e-04
orbit8           0.00000  1.614106e-03
orbit9           0.00000 -2.580292e-04
orbit10          0.00000  7.833155e-05
orbit11          0.00000 -2.443838e-04
orbit12          0.00000  4.133616e-05
orbit13          0.00000  6.079509e-03
orbit14          0.00000 -2.641358e-02
orbit15          0.00000 -1.830226e-07
orbit16          0.00000 -1.077964e-09
orbit17          0.00000 -1.687112e-06
orbit18          0.00000  7.255280e-08
orbit19          0.00000  3.661985e-08
orbit20          0.00000 -9.748002e-08
orbit21          0.00000 -7.064638e-06
orbit22          0.00000 -1.031469e-10
orbit23          0.00000 -1.357127e-05
orbit24          0.00000  1.538165e-06
orbit25          0.00000 -1.604430e-06
orbit26          0.00000  2.188644e-07
orbit27          0.00000  1.072875e-06
orbit28          0.00000  1.099396e-06
orbit29          0.00000  2.947011e-07
orbit30          0.00000  5.730357e-06
orbit31          0.00000  3.624360e-08
orbit32          0.00000 -5.989070e-08
orbit33          0.00000 -4.908844e-04
orbit34          0.00000  3.657663e-05
orbit35          0.00000 -4.860621e-06
orbit36          0.00000 -3.507338e-05
orbit37          0.00000  6.064687e-07
orbit38          0.00000 -9.414672e-05
orbit39          0.00000  5.429169e-06
orbit40          0.00000  4.158570e-06
orbit41          0.00000 -2.147077e-05
orbit42          0.00000  5.639885e-04
orbit43          0.00000 -3.314548e-05
orbit44          0.00000 -7.761460e-03
orbit45          0.00000 -4.190659e-05
orbit46          0.00000 -3.605047e-05
orbit47          0.00000  3.519699e-04
orbit48          0.00000  1.940967e-05
orbit49          0.00000 -2.033103e-06
orbit50          0.00000 -1.356219e-03
orbit51          0.00000 -9.221017e-06
orbit52          0.00000  3.693078e-04
orbit53          0.00000  2.487422e-04
orbit54          0.00000 -1.074990e-04
orbit55          0.00000 -7.251614e-03
orbit56          0.00000 -7.344748e-05
orbit57          0.00000  5.037836e-05
orbit58          0.00000 -3.600422e-03
orbit59          0.00000  7.202529e-05
orbit60          0.00000  3.239461e-07
orbit61          0.00000  1.145225e-02
orbit62          0.00000 -4.273417e-06
orbit63          0.00000  1.624184e-03
orbit64          0.00000 -1.472365e-03
orbit65          0.00000  2.527341e-03
orbit66          0.00000 -6.043401e-04
orbit67          0.00000  6.556754e-03
orbit68          0.00000 -3.741798e-03
orbit69          0.00000  1.650003e-03
orbit70          0.00000 -2.432706e-03
orbit71          0.00000 -8.700990e-03
orbit72          0.00000 -1.445753e-02
AP               0.00000  8.604300e-02
bet              0.00000  5.428937e-06
ecc              0.00000  9.262699e-02
eccrad           0.00000  5.257278e-01
close            0.00000  1.002270e+00
constraint       0.00000  1.727393e+01
coreness         0.00000  2.649692e-01
knn              0.00000 -6.838595e-03
hubscore         0.00000 -2.809114e+01
pagerank         0.00000  1.156464e+00
trans            0.00000 -1.577320e+00
evcent           0.00000  0.000000e+00
first            0.00000  1.839634e-02
upto_second      0.00000  5.340776e-04
upto_third       0.00000  0.000000e+00
upto_fourth      0.00000 -4.882843e-05
upto_fifth       0.00000 -8.290657e-03
upto_sixth       0.00000 -1.645349e-01
second           0.00000  4.838379e-04
third            0.00000 -3.191021e-05
fourth           0.00000 -2.561769e-06
fifth            0.00000  2.817374e-05
sixth            0.00000  1.046855e-02
ratio1           0.00000 -2.969106e-03
ratio2           0.00000  1.584030e-02
ratio3           0.00000 -1.093626e+00
ratio4           0.00000 -5.954902e+00
ratio5           0.00000  1.544427e+01
ratio6           0.00000 -1.430812e-01
selfinter        0.00000 -5.852098e-01
walktrap_vertex  0.00000  3.638991e-01
bigcom1          0.00000 -1.322693e-01
bigcom2          0.00000 -3.546729e-01
bigcom3          0.00000  6.614694e-01
bigcom4          0.00000  2.091820e-01
bigcom6          0.00000 -4.053042e-01
bigcom8          0.00000  1.102480e+00
bigcom9          0.00000 -1.011895e+00
bigcom11         0.00000 -1.812428e-01
bigcom13         0.00000 -4.870959e-01
bigcom15         0.00000 -2.410472e-02
bigcom16         0.00000 -2.857918e-01
bigcom21         0.00000 -2.210810e-02
bigcom22         0.00000 -4.350262e-01
bigcom24         0.00000 -2.901695e-01
bigcom26         0.00000 -1.420391e+00
bigcom28         0.00000 -3.401482e+00
bigcom30         0.00000  1.408724e+00
bigcom31         0.00000 -5.979004e-01
bigcom32         0.00000 -7.719708e-02
bigcom33         0.00000  0.000000e+00
bigcom34         0.00000  0.000000e+00
bigcom36         0.00000  0.000000e+00
bigcom37         0.00000 -1.799183e-01
bigcom38         0.00000  0.000000e+00
bigcom39         0.00000 -1.439337e-01
bigcom40         0.00000  2.227817e-01
bigcom43         0.00000 -3.990270e-01
bigcom44         0.00000 -1.661615e+00
bigcom46         0.00000 -4.434069e-01
bigcom47         0.00000 -7.380969e-01
bigcom49         0.00000 -6.912803e-01
bigcom50         0.00000 -3.268049e-01
bigcom51         0.00000 -1.101792e-01
bigcom52         0.00000 -3.976152e-01
bigcom54         0.00000  0.000000e+00
bigcom56         0.00000 -9.117218e-01
bigcom62         0.00000 -3.955818e-03
bigcom66         0.00000  0.000000e+00
bigcom68         0.00000  0.000000e+00
bigcom69         0.00000 -5.465941e-01
bigcom71         0.00000  0.000000e+00
bigcom72         0.00000 -3.521026e-01
bigcom73         0.00000 -1.100151e-01
bigcom74         0.00000 -1.561241e+00
bigcom75         0.00000  0.000000e+00
bigcom76         0.00000 -4.144157e-01
bigcom77         0.00000 -5.029899e-01
bigcom79         0.00000  0.000000e+00
bigcom80         0.00000  0.000000e+00
bigcom82         0.00000  0.000000e+00
bigcom83         0.00000 -5.869113e-01
bigcom84         0.00000  6.866040e+00
bigcom85         0.00000  0.000000e+00
bigcom87         0.00000 -1.644705e-01
bigcom89         0.00000  1.369625e+01
bigcom91         0.00000  0.000000e+00
bigcom92         0.00000  3.106790e+00
bigcom93         0.00000  0.000000e+00
bigcom96         0.00000  0.000000e+00
bigcom97         0.00000 -7.781802e-01
bigcom98         0.00000  0.000000e+00
bigcom99         0.00000  0.000000e+00
bigcom101        0.00000 -3.529834e-01
bigcom104        0.00000 -3.615462e-01
bigcom106        0.00000  0.000000e+00
bigcom109        0.00000  0.000000e+00
bigcom113        0.00000  0.000000e+00
bigcom116        0.00000 -5.949201e-01
bigcom120        0.00000  1.417269e+01
bigcom123        0.00000  0.000000e+00
bigcom126        0.00000 -8.534446e-02
bigcom127        0.00000 -3.485426e-01
bigcom137        0.00000 -9.823759e-01
bigcom139        0.00000 -5.827627e-01
bigcom140        0.00000 -3.426976e-01
bigcom143        0.00000  0.000000e+00
bigcom145        0.00000  0.000000e+00
bigcom146        0.00000  0.000000e+00
bigcom147        0.00000 -7.400854e-01
bigcom149        0.00000 -8.102473e-01
bigcom153        0.00000 -5.637945e-02
bigcom154        0.00000 -8.629462e-01
bigcom156        0.00000 -4.233173e-02
bigcom157        0.00000  0.000000e+00
bigcom158        0.00000 -1.879642e-02
bigcom160        0.00000  0.000000e+00
bigcom161        0.00000 -1.053050e-01
bigcom162        0.00000  0.000000e+00
bigcom164        0.00000  0.000000e+00
bigcom166        0.00000  0.000000e+00
bigcom167        0.00000 -2.822764e-01
bigcom171        0.00000 -7.696166e-01
bigcom173        0.00000 -2.164344e-02
bigcom175        0.00000  0.000000e+00
bigcom176        0.00000 -2.482676e-01
bigcom177        0.00000 -3.386797e-01
bigcom178        0.00000  0.000000e+00
bigcom180        0.00000 -3.180847e-01
bigcom181        0.00000 -1.195212e+00
bigcom184        0.00000 -3.062187e-02
bigcom186        0.00000  0.000000e+00
bigcom187        0.00000  0.000000e+00
bigcom189        0.00000  0.000000e+00
bigcom194        0.00000  0.000000e+00
bigcom195        0.00000  0.000000e+00
bigcom196        0.00000  0.000000e+00
bigcom204        0.00000  0.000000e+00
bigcom205        0.00000 -9.071852e-02
bigcom212        0.00000  0.000000e+00
bigcom214        0.00000  0.000000e+00
bigcom222        0.00000 -5.659035e-01
bigcom223        0.00000  0.000000e+00
bigcom226        0.00000  0.000000e+00
bigcom227        0.00000 -3.329962e-03
bigcom229        0.00000  0.000000e+00
bigcom233        0.00000  0.000000e+00
bigcom236        0.00000  0.000000e+00
bigcom237        0.00000 -1.257232e-01
bigcom246        0.00000 -1.317470e+00
bigcom248        0.00000  0.000000e+00
bigcom249        0.00000 -2.786152e-01
bigcom250        0.00000 -1.159759e+00
bigcom254        0.00000 -2.685890e-01
bigcom266        0.00000  0.000000e+00
bigcom269        0.00000  0.000000e+00
bigcom272        0.00000 -1.177480e-02
bigcom274        0.00000 -6.613607e-02
bigcom281        0.00000 -9.503138e-02
bigcom291        0.00000 -1.436449e+00
bigcom292        0.00000 -5.416713e-01
bigcom295        0.00000 -4.346016e-02
bigcom299        0.00000 -1.160411e-01
bigcom301        0.00000 -7.914572e-01
bigcom306        0.00000  0.000000e+00
bigcom309        0.00000 -1.182667e-01
bigcom314        0.00000  0.000000e+00
bigcom321        0.00000  0.000000e+00
bigcom341        0.00000 -2.090041e-01
bigcom350        0.00000 -7.119213e-01
bigcom353        0.00000  0.000000e+00
bigcom359        0.00000 -3.927221e-01
bigcom363        0.00000  0.000000e+00
bigcom365        0.00000  0.000000e+00
bigcom385        0.00000 -4.506223e-01
bigcom386        0.00000 -2.137559e-02
bigcom408        0.00000  0.000000e+00
bigcom412        0.00000 -1.117574e+00
bigcom480        0.00000  0.000000e+00
spin_vertex      0.00000 -7.135882e-01
membership_s1    0.00000 -8.378852e-02
membership_s3    0.00000  0.000000e+00
membership_s4    0.00000  2.240096e-06
membership_s5    0.00000  3.510614e-01
membership_s6    0.00000 -1.813938e+00
membership_s7    0.00000 -1.630061e+00
membership_s8    0.00000 -1.799986e-01
membership_s9    0.00000  0.000000e+00
membership_s11   0.00000 -9.861368e-01
membership_s12   0.00000 -9.495955e-02
membership_s14   0.00000  0.000000e+00
membership_s15   0.00000 -1.735761e+00
membership_s16   0.00000  0.000000e+00
membership_s17   0.00000  0.000000e+00
membership_s18   0.00000 -9.537868e-01
membership_s20   0.00000  0.000000e+00
membership_s21   0.00000 -8.933841e-01
membership_s22   0.00000 -3.916896e-01
membership_s24   0.00000 -2.287130e-01
membership_s25   0.00000 -2.300018e-01
membership_s26   0.00000  0.000000e+00
membership_s27   0.00000  2.595653e-02
membership_s28   0.00000  0.000000e+00
membership_s30   0.00000  6.494576e-01
membership_s31   0.00000  5.749933e-01
membership_s32   0.00000 -1.989203e+00
membership_s33   0.00000  0.000000e+00
membership_s36   0.00000  1.037859e+00
membership_s37   0.00000 -8.640345e-01
V1               0.00000 -7.786448e+00
V2               0.00000  9.151183e-01
pdi              0.00000 -2.239931e+03
adhesion         0.00000 -8.253186e-05
cohesion         0.00000  3.797273e-04
inner            0.00000 -5.537680e-05
outer            0.00000  1.452210e-04
ioratio          0.00000  1.318361e+00
comsize          0.00000  5.157570e-04
[1] "Dataset: med_TnotC Model GBM, run: 8 of 10 2015-06-17 23:15:54"
Iter   TrainDeviance   ValidDeviance   StepSize   Improve
     1        0.0562            -nan     0.0100   -0.0001
     2        0.0537            -nan     0.0100   -0.0001
     3        0.0521            -nan     0.0100   -0.0001
     4        0.0502            -nan     0.0100   -0.0000
     5        0.0489            -nan     0.0100   -0.0000
     6        0.0481            -nan     0.0100   -0.0001
     7        0.0466            -nan     0.0100   -0.0000
     8        0.0453            -nan     0.0100    0.0000
     9        0.0446            -nan     0.0100   -0.0001
    10        0.0437            -nan     0.0100   -0.0000
    20        0.0374            -nan     0.0100    0.0000
    40        0.0300            -nan     0.0100   -0.0000
    60        0.0256            -nan     0.0100   -0.0000
    80        0.0223            -nan     0.0100   -0.0000
   100        0.0198            -nan     0.0100   -0.0000
   106        0.0192            -nan     0.0100   -0.0000

[1] "GBM variable coefficients"
                            var     rel.inf
ratio5                   ratio5 9.532295292
orbit56                 orbit56 6.668957997
V1                           V1 6.137763224
pagerank               pagerank 5.268278520
V2                           V2 5.138264915
outer                     outer 5.081795837
ioratio                 ioratio 3.260306327
constraint           constraint 3.100180366
orbit38                 orbit38 3.072594082
adhesion               adhesion 2.211845980
bet                         bet 1.616483480
orbit18                 orbit18 1.541921101
third                     third 1.482044188
walktrap_vertex walktrap_vertex 1.474661806
comsize                 comsize 1.457596779
graph13                 graph13 1.370013511
orbit23                 orbit23 1.314416045
inner                     inner 1.277872387
cohesion               cohesion 1.229075184
graph6                   graph6 1.078838927
ratio4                   ratio4 1.004739425
spin_vertex         spin_vertex 0.959032071
orbit27                 orbit27 0.949672038
orbit24                 orbit24 0.933579487
orbit52                 orbit52 0.877160107
coreness               coreness 0.850114702
orbit39                 orbit39 0.805894084
graph16                 graph16 0.797383665
orbit62                 orbit62 0.780897351
orbit25                 orbit25 0.773541088
knn                         knn 0.772483331
orbit30                 orbit30 0.730357015
graph15                 graph15 0.728033209
upto_fifth           upto_fifth 0.695409796
graph20                 graph20 0.693158613
graph23                 graph23 0.688305880
graph11                 graph11 0.674338029
upto_sixth           upto_sixth 0.655240035
graph25                 graph25 0.636589773
orbit33                 orbit33 0.626514182
orbit16                 orbit16 0.604502436
bigcom92               bigcom92 0.594343320
orbit32                 orbit32 0.593223896
graph21                 graph21 0.582153821
orbit21                 orbit21 0.576264679
graph22                 graph22 0.556259422
bigcom30               bigcom30 0.540408251
orbit13                 orbit13 0.527794847
sixth                     sixth 0.503370234
orbit46                 orbit46 0.494557517
hubscore               hubscore 0.485839994
graph19                 graph19 0.453876421
graph1                   graph1 0.451132803
orbit55                 orbit55 0.448962638
trans                     trans 0.438359282
graph26                 graph26 0.433415543
orbit36                 orbit36 0.430261467
ratio2                   ratio2 0.418615123
orbit47                 orbit47 0.413386379
orbit41                 orbit41 0.411887058
orbit26                 orbit26 0.405624030
graph12                 graph12 0.376812207
orbit49                 orbit49 0.342035213
graph3                   graph3 0.334624791
graph18                 graph18 0.311126003
orbit28                 orbit28 0.304540304
fourth                   fourth 0.296715353
orbit37                 orbit37 0.295933158
graph14                 graph14 0.286152218
graph10                 graph10 0.284957971
bigcom40               bigcom40 0.281551076
orbit35                 orbit35 0.272464269
graph7                   graph7 0.260132575
orbit44                 orbit44 0.252287240
graph5                   graph5 0.250734913
upto_fourth         upto_fourth 0.248877871
graph9                   graph9 0.243387650
orbit7                   orbit7 0.239943145
evcent                   evcent 0.237443888
orbit22                 orbit22 0.233489765
orbit63                 orbit63 0.204003836
orbit61                 orbit61 0.195765903
graph17                 graph17 0.193279785
graph27                 graph27 0.193169697
orbit45                 orbit45 0.191792112
membership_s27   membership_s27 0.191212497
orbit17                 orbit17 0.189152541
ratio6                   ratio6 0.186852551
fifth                     fifth 0.184674356
orbit51                 orbit51 0.183551518
bigcom84               bigcom84 0.166440030
close                     close 0.160002534
orbit31                 orbit31 0.153799309
orbit66                 orbit66 0.148514133
orbit5                   orbit5 0.145271667
ratio3                   ratio3 0.140064976
orbit42                 orbit42 0.134332694
graph4                   graph4 0.134016804
orbit20                 orbit20 0.132050053
ratio1                   ratio1 0.129459410
graph2                   graph2 0.129138529
graph0                   graph0 0.122973412
orbit11                 orbit11 0.120252646
orbit50                 orbit50 0.120220371
orbit48                 orbit48 0.117899275
orbit59                 orbit59 0.116338309
orbit15                 orbit15 0.109975945
orbit64                 orbit64 0.094157910
graph24                 graph24 0.091750191
orbit29                 orbit29 0.083699441
membership_s30   membership_s30 0.081744595
orbit9                   orbit9 0.080356477
orbit53                 orbit53 0.076681974
orbit65                 orbit65 0.072092165
orbit12                 orbit12 0.068242661
orbit60                 orbit60 0.067305514
membership_s5     membership_s5 0.066167633
graph28                 graph28 0.065567024
membership_s31   membership_s31 0.063246651
membership_s32   membership_s32 0.058097627
orbit58                 orbit58 0.056842550
orbit19                 orbit19 0.054406084
orbit40                 orbit40 0.041450644
second                   second 0.014081356
upto_third           upto_third 0.002555593
orbit6                   orbit6 0.002250419
graph8                   graph8 0.000000000
graph29                 graph29 0.000000000
orbit0                   orbit0 0.000000000
orbit1                   orbit1 0.000000000
orbit2                   orbit2 0.000000000
orbit3                   orbit3 0.000000000
orbit4                   orbit4 0.000000000
orbit8                   orbit8 0.000000000
orbit10                 orbit10 0.000000000
orbit14                 orbit14 0.000000000
orbit34                 orbit34 0.000000000
orbit43                 orbit43 0.000000000
orbit54                 orbit54 0.000000000
orbit57                 orbit57 0.000000000
orbit67                 orbit67 0.000000000
orbit68                 orbit68 0.000000000
orbit69                 orbit69 0.000000000
orbit70                 orbit70 0.000000000
orbit71                 orbit71 0.000000000
orbit72                 orbit72 0.000000000
AP                           AP 0.000000000
ecc                         ecc 0.000000000
eccrad                   eccrad 0.000000000
first                     first 0.000000000
upto_second         upto_second 0.000000000
selfinter             selfinter 0.000000000
bigcom1                 bigcom1 0.000000000
bigcom2                 bigcom2 0.000000000
bigcom3                 bigcom3 0.000000000
bigcom4                 bigcom4 0.000000000
bigcom6                 bigcom6 0.000000000
bigcom8                 bigcom8 0.000000000
bigcom9                 bigcom9 0.000000000
bigcom11               bigcom11 0.000000000
bigcom13               bigcom13 0.000000000
bigcom15               bigcom15 0.000000000
bigcom16               bigcom16 0.000000000
bigcom21               bigcom21 0.000000000
bigcom22               bigcom22 0.000000000
bigcom24               bigcom24 0.000000000
bigcom26               bigcom26 0.000000000
bigcom28               bigcom28 0.000000000
bigcom31               bigcom31 0.000000000
bigcom32               bigcom32 0.000000000
bigcom33               bigcom33 0.000000000
bigcom34               bigcom34 0.000000000
bigcom36               bigcom36 0.000000000
bigcom37               bigcom37 0.000000000
bigcom38               bigcom38 0.000000000
bigcom39               bigcom39 0.000000000
bigcom43               bigcom43 0.000000000
bigcom44               bigcom44 0.000000000
bigcom46               bigcom46 0.000000000
bigcom47               bigcom47 0.000000000
bigcom49               bigcom49 0.000000000
bigcom50               bigcom50 0.000000000
bigcom51               bigcom51 0.000000000
bigcom52               bigcom52 0.000000000
bigcom54               bigcom54 0.000000000
bigcom56               bigcom56 0.000000000
bigcom62               bigcom62 0.000000000
bigcom66               bigcom66 0.000000000
bigcom68               bigcom68 0.000000000
bigcom69               bigcom69 0.000000000
bigcom71               bigcom71 0.000000000
bigcom72               bigcom72 0.000000000
bigcom73               bigcom73 0.000000000
bigcom74               bigcom74 0.000000000
bigcom75               bigcom75 0.000000000
bigcom76               bigcom76 0.000000000
bigcom77               bigcom77 0.000000000
bigcom79               bigcom79 0.000000000
bigcom80               bigcom80 0.000000000
bigcom82               bigcom82 0.000000000
bigcom83               bigcom83 0.000000000
bigcom85               bigcom85 0.000000000
bigcom87               bigcom87 0.000000000
bigcom89               bigcom89 0.000000000
bigcom91               bigcom91 0.000000000
bigcom93               bigcom93 0.000000000
bigcom96               bigcom96 0.000000000
bigcom97               bigcom97 0.000000000
bigcom98               bigcom98 0.000000000
bigcom99               bigcom99 0.000000000
bigcom101             bigcom101 0.000000000
bigcom104             bigcom104 0.000000000
bigcom106             bigcom106 0.000000000
bigcom109             bigcom109 0.000000000
bigcom113             bigcom113 0.000000000
bigcom116             bigcom116 0.000000000
bigcom120             bigcom120 0.000000000
bigcom123             bigcom123 0.000000000
bigcom126             bigcom126 0.000000000
bigcom127             bigcom127 0.000000000
bigcom137             bigcom137 0.000000000
bigcom139             bigcom139 0.000000000
bigcom140             bigcom140 0.000000000
bigcom143             bigcom143 0.000000000
bigcom145             bigcom145 0.000000000
bigcom146             bigcom146 0.000000000
bigcom147             bigcom147 0.000000000
bigcom149             bigcom149 0.000000000
bigcom153             bigcom153 0.000000000
bigcom154             bigcom154 0.000000000
bigcom156             bigcom156 0.000000000
bigcom157             bigcom157 0.000000000
bigcom158             bigcom158 0.000000000
bigcom160             bigcom160 0.000000000
bigcom161             bigcom161 0.000000000
bigcom162             bigcom162 0.000000000
bigcom164             bigcom164 0.000000000
bigcom166             bigcom166 0.000000000
bigcom167             bigcom167 0.000000000
bigcom171             bigcom171 0.000000000
bigcom173             bigcom173 0.000000000
bigcom175             bigcom175 0.000000000
bigcom176             bigcom176 0.000000000
bigcom177             bigcom177 0.000000000
bigcom178             bigcom178 0.000000000
bigcom180             bigcom180 0.000000000
bigcom181             bigcom181 0.000000000
bigcom184             bigcom184 0.000000000
bigcom186             bigcom186 0.000000000
bigcom187             bigcom187 0.000000000
bigcom189             bigcom189 0.000000000
bigcom194             bigcom194 0.000000000
bigcom195             bigcom195 0.000000000
bigcom196             bigcom196 0.000000000
bigcom204             bigcom204 0.000000000
bigcom205             bigcom205 0.000000000
bigcom212             bigcom212 0.000000000
bigcom214             bigcom214 0.000000000
bigcom222             bigcom222 0.000000000
bigcom223             bigcom223 0.000000000
bigcom226             bigcom226 0.000000000
bigcom227             bigcom227 0.000000000
bigcom229             bigcom229 0.000000000
bigcom233             bigcom233 0.000000000
bigcom236             bigcom236 0.000000000
bigcom237             bigcom237 0.000000000
bigcom246             bigcom246 0.000000000
bigcom248             bigcom248 0.000000000
bigcom249             bigcom249 0.000000000
bigcom250             bigcom250 0.000000000
bigcom254             bigcom254 0.000000000
bigcom266             bigcom266 0.000000000
bigcom269             bigcom269 0.000000000
bigcom272             bigcom272 0.000000000
bigcom274             bigcom274 0.000000000
bigcom281             bigcom281 0.000000000
bigcom291             bigcom291 0.000000000
bigcom292             bigcom292 0.000000000
bigcom295             bigcom295 0.000000000
bigcom299             bigcom299 0.000000000
bigcom301             bigcom301 0.000000000
bigcom306             bigcom306 0.000000000
bigcom309             bigcom309 0.000000000
bigcom314             bigcom314 0.000000000
bigcom321             bigcom321 0.000000000
bigcom341             bigcom341 0.000000000
bigcom350             bigcom350 0.000000000
bigcom353             bigcom353 0.000000000
bigcom359             bigcom359 0.000000000
bigcom363             bigcom363 0.000000000
bigcom365             bigcom365 0.000000000
bigcom385             bigcom385 0.000000000
bigcom386             bigcom386 0.000000000
bigcom408             bigcom408 0.000000000
bigcom412             bigcom412 0.000000000
bigcom480             bigcom480 0.000000000
membership_s1     membership_s1 0.000000000
membership_s3     membership_s3 0.000000000
membership_s4     membership_s4 0.000000000
membership_s6     membership_s6 0.000000000
membership_s7     membership_s7 0.000000000
membership_s8     membership_s8 0.000000000
membership_s9     membership_s9 0.000000000
membership_s11   membership_s11 0.000000000
membership_s12   membership_s12 0.000000000
membership_s14   membership_s14 0.000000000
membership_s15   membership_s15 0.000000000
membership_s16   membership_s16 0.000000000
membership_s17   membership_s17 0.000000000
membership_s18   membership_s18 0.000000000
membership_s20   membership_s20 0.000000000
membership_s21   membership_s21 0.000000000
membership_s22   membership_s22 0.000000000
membership_s24   membership_s24 0.000000000
membership_s25   membership_s25 0.000000000
membership_s26   membership_s26 0.000000000
membership_s28   membership_s28 0.000000000
membership_s33   membership_s33 0.000000000
membership_s36   membership_s36 0.000000000
membership_s37   membership_s37 0.000000000
pdi                         pdi 0.000000000
[1] "Dataset: med_TnotC Model RF, run: 8 of 10 2015-06-17 23:16:38"
     |      Out-of-bag   |
Tree |      MSE  %Var(y) |
   1 | 0.007525   166.09 |
   2 |  0.00831   183.41 |
   3 | 0.007911   174.61 |
   4 | 0.007426   163.90 |
   5 | 0.006681   147.47 |
   6 | 0.006796   149.99 |
   7 | 0.006172   136.23 |
   8 | 0.006243   137.79 |
   9 | 0.006002   132.47 |
  10 |  0.00597   131.77 |
  11 | 0.005822   128.51 |
  12 | 0.005685   125.48 |
  13 | 0.005729   126.45 |
  14 | 0.005501   121.42 |
  15 | 0.005448   120.24 |
  16 | 0.005522   121.88 |
  17 | 0.005511   121.65 |
  18 |  0.00556   122.72 |
  19 | 0.005517   121.77 |
  20 | 0.005545   122.38 |
  21 | 0.005503   121.46 |
  22 |  0.00552   121.84 |
  23 | 0.005501   121.41 |
  24 | 0.005428   119.80 |
  25 | 0.005408   119.36 |
  26 | 0.005379   118.72 |
  27 |  0.00532   117.43 |
  28 | 0.005292   116.80 |
  29 |  0.00526   116.09 |
  30 | 0.005259   116.08 |
  31 | 0.005298   116.93 |
  32 | 0.005304   117.07 |
  33 | 0.005324   117.52 |
  34 | 0.005335   117.76 |
  35 |  0.00532   117.43 |
  36 | 0.005318   117.38 |
  37 | 0.005319   117.41 |
  38 | 0.005302   117.03 |
  39 | 0.005269   116.30 |
  40 | 0.005235   115.56 |
  41 |  0.00522   115.21 |
  42 | 0.005214   115.08 |
  43 | 0.005195   114.67 |
  44 | 0.005178   114.30 |
  45 | 0.005169   114.09 |
  46 | 0.005163   113.97 |
  47 |  0.00516   113.90 |
  48 | 0.005155   113.78 |
  49 | 0.005147   113.61 |
  50 | 0.005139   113.43 |
  51 | 0.005123   113.08 |
  52 | 0.005113   112.86 |
  53 | 0.005098   112.52 |
  54 | 0.005095   112.46 |
  55 | 0.005104   112.65 |
  56 | 0.005105   112.68 |
  57 | 0.005098   112.53 |
  58 | 0.005091   112.37 |
  59 | 0.005081   112.15 |
  60 | 0.005076   112.03 |
  61 | 0.005074   111.99 |
  62 | 0.005081   112.14 |
  63 | 0.005071   111.93 |
  64 |  0.00508   112.12 |
  65 | 0.005081   112.15 |
  66 | 0.005075   112.02 |
  67 |  0.00507   111.91 |
  68 |  0.00507   111.90 |
  69 | 0.005065   111.80 |
  70 | 0.005052   111.51 |
  71 | 0.005055   111.57 |
  72 | 0.005052   111.52 |
  73 | 0.005045   111.35 |
  74 |  0.00504   111.25 |
  75 | 0.005038   111.21 |
  76 | 0.005028   110.97 |
  77 | 0.005018   110.77 |
  78 | 0.005013   110.64 |
  79 | 0.005007   110.51 |
  80 | 0.004997   110.28 |
  81 | 0.005009   110.55 |
  82 |  0.00501   110.57 |
  83 | 0.005017   110.74 |
  84 | 0.005012   110.64 |
  85 | 0.005008   110.54 |
  86 | 0.005008   110.54 |
  87 | 0.005022   110.83 |
  88 | 0.005027   110.96 |
  89 | 0.005022   110.85 |
  90 | 0.005029   110.99 |
  91 | 0.005028   110.98 |
  92 | 0.005021   110.83 |
  93 | 0.005024   110.90 |
  94 | 0.005024   110.88 |
  95 | 0.005023   110.87 |
  96 | 0.005016   110.72 |
  97 | 0.005007   110.52 |
  98 | 0.005002   110.41 |
  99 | 0.004995   110.26 |
 100 | 0.005004   110.44 |
[1] "Random Forest variable coefficients"
                      %IncMSE IncNodePurity
graph5           6.431586e-04  1.549672e-01
graph6           1.316460e-04  2.373682e-02
graph7           3.312580e-04  7.845185e-02
graph8           1.068672e-04  9.933775e-03
graph9           5.391272e-04  1.759724e-01
graph10          2.248731e-03  1.418334e-01
graph11          1.247655e-03  1.089780e-01
graph12          3.210266e-04  5.923866e-02
graph13          2.493726e-04  1.101768e-01
graph14          2.049182e-03  1.262247e-01
graph15          1.219730e-03  1.012177e-01
graph16          4.430767e-04  1.967217e-01
graph17          5.441887e-04  9.178137e-02
graph18          1.040624e-03  7.868825e-02
graph19          1.244314e-03  4.872230e-02
graph20          1.293392e-03  1.234727e-01
graph21          9.688043e-05  9.791155e-02
graph22          3.963512e-04  3.953151e-02
graph23          5.350042e-04  4.707509e-02
graph24          1.617608e-04  6.276177e-02
graph25          6.305060e-04  4.107652e-02
graph26          1.770527e-03  1.338567e-01
graph27          2.782295e-04  3.398936e-02
graph28          1.429137e-04  1.214071e-01
graph29          0.000000e+00  4.502150e-19
orbit0           1.990050e-06  3.141026e-03
orbit1           4.299305e-05  5.415894e-02
orbit2           5.904986e-04  9.887736e-02
orbit3           4.412880e-04  1.169469e-01
orbit4           1.723408e-04  3.099177e-02
orbit5           6.302211e-04  4.965737e-02
orbit6           8.207407e-04  6.752826e-02
orbit7           1.178288e-03  5.725962e-02
orbit8           2.415032e-03  6.418297e-02
orbit9           2.269215e-03  1.461311e-01
orbit10          2.846200e-03  2.533542e-02
orbit11          1.049182e-04  4.419026e-02
orbit12          6.981393e-05  3.677304e-02
orbit13          8.143528e-04  1.333473e-01
orbit14          5.306353e-05  7.160173e-02
orbit15          5.583003e-04  5.978831e-02
orbit16          1.096300e-04  1.920852e-02
orbit17          7.637483e-05  2.190878e-02
orbit18          1.248543e-03  1.907235e-01
orbit19          1.603743e-04  2.919071e-02
orbit20          2.520293e-04  1.710126e-01
orbit21          4.495475e-04  9.334667e-02
orbit22          2.184385e-03  1.263133e-01
orbit23          1.261737e-03  1.651686e-01
orbit24          6.504569e-03  2.266052e-01
orbit25          1.843714e-03  1.675359e-01
orbit26          1.818767e-04  4.891189e-03
orbit27          1.181202e-03  9.693990e-02
orbit28          7.262402e-05  5.111687e-02
orbit29          5.163412e-05  3.951864e-02
orbit30          8.986639e-04  1.316644e-01
orbit31          6.039757e-04  2.816021e-02
orbit32          1.768980e-03  1.290884e-01
orbit33          9.276569e-05  6.470793e-02
orbit34          2.017431e-03  1.171550e-01
orbit35          1.038324e-04  5.004410e-02
orbit36          9.241346e-04  1.595069e-01
orbit37          1.500230e-03  1.761901e-01
orbit38          1.211836e-04  1.003738e-01
orbit39          2.196523e-03  1.052292e-01
orbit40          2.159019e-03  1.565955e-01
orbit41          6.384230e-04  7.651327e-02
orbit42          3.320543e-06  7.500000e-03
orbit43          1.459174e-03  9.395093e-02
orbit44          1.177163e-05  5.592105e-04
orbit45          2.998961e-03  1.097505e-01
orbit46          4.714889e-04  1.126552e-01
orbit47          3.210507e-04  8.689230e-02
orbit48          2.624756e-03  8.475336e-02
orbit49          8.415945e-04  1.074737e-01
orbit50          3.025298e-04  1.089374e-01
orbit51          6.746107e-04  4.760661e-02
orbit52          5.633788e-03  2.002968e-01
orbit53          2.388274e-04  4.117260e-02
orbit54          1.379726e-03  1.062205e-01
orbit55          4.931240e-04  2.231244e-02
orbit56          6.888638e-03  2.708183e-01
orbit57          3.674334e-04  6.279356e-02
orbit58          3.570660e-05  5.910680e-02
orbit59          2.572371e-04  4.117517e-02
orbit60          1.707907e-04  6.269361e-02
orbit61          1.211783e-04  1.488951e-02
orbit62          5.529520e-04  2.343735e-02
orbit63          3.327708e-05  7.457351e-02
orbit64          2.582109e-04  3.845587e-02
orbit65          5.124760e-05  5.235967e-02
orbit66          1.234255e-03  5.497651e-02
orbit67          9.214693e-04  9.906178e-03
orbit68          2.639465e-04  4.640552e-02
orbit69          5.232891e-05  6.131948e-02
orbit70          4.542907e-05  2.689459e-02
orbit71          1.190476e-05  9.812025e-04
orbit72          0.000000e+00  3.659182e-20
AP               0.000000e+00  2.005774e-20
bet              6.982164e-04  2.411598e-01
ecc              4.796163e-07  1.500000e-02
eccrad           0.000000e+00  2.710505e-21
close            1.317639e-03  7.999772e-02
constraint       4.500081e-04  7.640911e-01
coreness         1.958000e-03  8.898354e-02
knn              2.013305e-04  1.336148e-01
hubscore         2.305717e-04  4.328984e-02
pagerank         1.535770e-03  4.708347e-01
trans            1.207251e-04  1.253980e-01
evcent           1.211311e-04  1.081220e-01
first            2.335973e-04  5.269190e-02
upto_second      3.062222e-04  5.524416e-02
upto_third       1.957006e-03  4.600575e-02
upto_fourth      5.187929e-04  4.837239e-02
upto_fifth       2.747221e-05  3.621123e-02
upto_sixth       1.063174e-04  5.852094e-02
second           1.773173e-05  2.645311e-02
third            5.483387e-03  2.720256e-01
fourth           2.705629e-04  1.172025e-01
fifth            1.876304e-03  2.320347e-01
sixth            1.588051e-03  1.281438e-01
ratio1           1.423155e-04  3.271721e-02
ratio2           4.614513e-05  1.505871e-01
ratio3           3.614663e-03  1.705529e-01
ratio4           2.902586e-03  3.907113e-01
ratio5           1.658181e-03  4.570508e-01
ratio6           4.191391e-04  9.927525e-02
selfinter       -5.871991e-06  2.317460e-02
walktrap_vertex -4.811012e-05  1.586973e-01
bigcom1          5.934718e-06  8.776083e-04
bigcom2          0.000000e+00  0.000000e+00
bigcom3         -1.755070e-05  2.581211e-03
bigcom4          3.959619e-05  3.257117e-02
bigcom6          0.000000e+00  0.000000e+00
bigcom8          0.000000e+00  3.930233e-20
bigcom9          0.000000e+00  2.331035e-20
bigcom11         0.000000e+00  0.000000e+00
bigcom13         0.000000e+00  0.000000e+00
bigcom15         0.000000e+00  0.000000e+00
bigcom16         0.000000e+00  0.000000e+00
bigcom21         0.000000e+00  2.168404e-21
bigcom22         0.000000e+00  5.421011e-21
bigcom24         0.000000e+00  0.000000e+00
bigcom26         0.000000e+00  1.951564e-20
bigcom28        -4.257601e-06  1.501459e-03
bigcom30         5.766922e-05  1.881417e-01
bigcom31         0.000000e+00  5.421011e-22
bigcom32         0.000000e+00  1.734723e-20
bigcom33         0.000000e+00  0.000000e+00
bigcom34         0.000000e+00  0.000000e+00
bigcom36         0.000000e+00  0.000000e+00
bigcom37         0.000000e+00  0.000000e+00
bigcom38         0.000000e+00  0.000000e+00
bigcom39         0.000000e+00  0.000000e+00
bigcom40         1.714349e-04  5.279471e-02
bigcom43         0.000000e+00  0.000000e+00
bigcom44         0.000000e+00  3.794708e-21
bigcom46         0.000000e+00  9.757820e-21
bigcom47         0.000000e+00  5.421011e-22
bigcom49         0.000000e+00  2.710505e-22
bigcom50         0.000000e+00  0.000000e+00
bigcom51         0.000000e+00  0.000000e+00
bigcom52         0.000000e+00  0.000000e+00
bigcom54         0.000000e+00  0.000000e+00
bigcom56         0.000000e+00  1.788934e-20
bigcom62         0.000000e+00  0.000000e+00
bigcom66         0.000000e+00  0.000000e+00
bigcom68         0.000000e+00  0.000000e+00
bigcom69         0.000000e+00  0.000000e+00
bigcom71         0.000000e+00  0.000000e+00
bigcom72         0.000000e+00  0.000000e+00
bigcom73         0.000000e+00  3.252607e-21
bigcom74         0.000000e+00  1.734723e-20
bigcom75         0.000000e+00  4.336809e-21
bigcom76         0.000000e+00  0.000000e+00
bigcom77         0.000000e+00  0.000000e+00
bigcom79         0.000000e+00  0.000000e+00
bigcom80         0.000000e+00  0.000000e+00
bigcom82         0.000000e+00  0.000000e+00
bigcom83         0.000000e+00  0.000000e+00
bigcom84        -1.308633e-05  3.654265e-01
bigcom85         0.000000e+00  0.000000e+00
bigcom87         0.000000e+00  0.000000e+00
bigcom89         0.000000e+00  6.789769e-01
bigcom91         0.000000e+00  0.000000e+00
bigcom92         4.574685e-06  2.068335e-02
bigcom93         0.000000e+00  0.000000e+00
bigcom96         0.000000e+00  0.000000e+00
bigcom97         0.000000e+00  0.000000e+00
bigcom98         0.000000e+00  0.000000e+00
bigcom99         0.000000e+00  0.000000e+00
bigcom101        0.000000e+00  0.000000e+00
bigcom104        0.000000e+00  0.000000e+00
bigcom106        0.000000e+00  8.131516e-22
bigcom109        0.000000e+00  0.000000e+00
bigcom113        0.000000e+00  0.000000e+00
bigcom116        0.000000e+00  5.421011e-22
bigcom120        0.000000e+00  2.373746e-01
bigcom123        0.000000e+00  0.000000e+00
bigcom126        0.000000e+00  0.000000e+00
bigcom127        0.000000e+00  0.000000e+00
bigcom137        0.000000e+00  1.734723e-20
bigcom139        0.000000e+00  0.000000e+00
bigcom140        0.000000e+00  0.000000e+00
bigcom143        0.000000e+00  0.000000e+00
bigcom145        0.000000e+00  0.000000e+00
bigcom146        0.000000e+00  0.000000e+00
bigcom147        0.000000e+00  0.000000e+00
bigcom149        0.000000e+00  1.084202e-21
bigcom153        0.000000e+00  0.000000e+00
bigcom154        0.000000e+00  0.000000e+00
bigcom156        0.000000e+00  0.000000e+00
bigcom157        0.000000e+00  0.000000e+00
bigcom158        0.000000e+00  0.000000e+00
bigcom160        0.000000e+00  0.000000e+00
bigcom161        0.000000e+00  0.000000e+00
bigcom162        0.000000e+00  0.000000e+00
bigcom164        0.000000e+00  0.000000e+00
bigcom166        0.000000e+00  0.000000e+00
bigcom167        0.000000e+00  9.757820e-21
bigcom171        0.000000e+00  0.000000e+00
bigcom173        0.000000e+00  0.000000e+00
bigcom175        0.000000e+00  0.000000e+00
bigcom176        0.000000e+00  0.000000e+00
bigcom177        0.000000e+00  0.000000e+00
bigcom178        0.000000e+00  0.000000e+00
bigcom180        0.000000e+00  0.000000e+00
bigcom181        0.000000e+00  0.000000e+00
bigcom184        0.000000e+00  0.000000e+00
bigcom186        0.000000e+00  0.000000e+00
bigcom187        0.000000e+00  0.000000e+00
bigcom189        0.000000e+00  1.084202e-20
bigcom194        0.000000e+00  0.000000e+00
bigcom195        0.000000e+00  0.000000e+00
bigcom196        0.000000e+00  1.951564e-20
bigcom204        0.000000e+00  0.000000e+00
bigcom205        0.000000e+00  0.000000e+00
bigcom212        0.000000e+00  0.000000e+00
bigcom214        0.000000e+00  0.000000e+00
bigcom222        0.000000e+00  1.084202e-21
bigcom223        0.000000e+00  0.000000e+00
bigcom226        0.000000e+00  0.000000e+00
bigcom227        0.000000e+00  0.000000e+00
bigcom229        0.000000e+00  2.168404e-21
bigcom233        0.000000e+00  0.000000e+00
bigcom236        0.000000e+00  0.000000e+00
bigcom237        0.000000e+00  0.000000e+00
bigcom246        0.000000e+00  8.131516e-22
bigcom248        0.000000e+00  0.000000e+00
bigcom249        0.000000e+00  0.000000e+00
bigcom250        0.000000e+00  1.084202e-21
bigcom254        0.000000e+00  0.000000e+00
bigcom266        0.000000e+00  1.734723e-20
bigcom269        0.000000e+00  0.000000e+00
bigcom272        0.000000e+00  0.000000e+00
bigcom274        0.000000e+00  1.084202e-21
bigcom281        0.000000e+00  1.734723e-20
bigcom291        0.000000e+00  0.000000e+00
bigcom292        0.000000e+00  0.000000e+00
bigcom295        0.000000e+00  0.000000e+00
bigcom299        0.000000e+00  0.000000e+00
bigcom301        0.000000e+00  0.000000e+00
bigcom306        0.000000e+00  0.000000e+00
bigcom309        0.000000e+00  0.000000e+00
bigcom314        0.000000e+00  0.000000e+00
bigcom321        0.000000e+00  0.000000e+00
bigcom341        0.000000e+00  0.000000e+00
bigcom350        0.000000e+00  0.000000e+00
bigcom353        0.000000e+00  0.000000e+00
bigcom359        0.000000e+00  1.734723e-20
bigcom363        0.000000e+00  0.000000e+00
bigcom365        0.000000e+00  0.000000e+00
bigcom385        0.000000e+00  0.000000e+00
bigcom386        0.000000e+00  5.421011e-22
bigcom408        0.000000e+00  0.000000e+00
bigcom412        0.000000e+00  0.000000e+00
bigcom480        0.000000e+00  0.000000e+00
spin_vertex      1.192277e-04  1.033776e-01
membership_s1    0.000000e+00  3.984443e-20
membership_s3    0.000000e+00  8.131516e-22
membership_s4    2.326236e-05  4.188948e-04
membership_s5    0.000000e+00  8.402567e-21
membership_s6   -2.135231e-06  1.466667e-02
membership_s7    0.000000e+00  2.981556e-21
membership_s8    0.000000e+00  0.000000e+00
membership_s9    0.000000e+00  8.131516e-22
membership_s11   0.000000e+00  0.000000e+00
membership_s12   0.000000e+00  0.000000e+00
membership_s14   0.000000e+00  8.673617e-21
membership_s15   0.000000e+00  1.951564e-20
membership_s16   0.000000e+00  0.000000e+00
membership_s17   0.000000e+00  0.000000e+00
membership_s18   0.000000e+00  2.059984e-20
membership_s20   0.000000e+00  0.000000e+00
membership_s21   0.000000e+00  1.084202e-21
membership_s22   0.000000e+00  2.168404e-21
membership_s24   0.000000e+00  0.000000e+00
membership_s25   0.000000e+00  0.000000e+00
membership_s26   0.000000e+00  0.000000e+00
membership_s27   1.196172e-05  8.742992e-03
membership_s28   0.000000e+00  1.734723e-20
membership_s30  -2.444773e-05  3.579217e-02
membership_s31  -5.865861e-05  5.763784e-03
membership_s32   0.000000e+00  1.626303e-21
membership_s33   0.000000e+00  0.000000e+00
membership_s36   7.327471e-06  4.235854e-04
membership_s37   0.000000e+00  1.734723e-20
V1               9.628336e-04  5.345115e-01
V2               8.564365e-04  2.881917e-01
pdi              0.000000e+00  1.761829e-20
adhesion         9.282580e-03  4.977781e-01
cohesion         8.479341e-03  5.827146e-01
inner            3.116855e-03  4.544764e-01
outer            7.239702e-04  1.066604e+00
ioratio          2.882655e-03  4.148086e-01
comsize          9.397515e-04  4.988570e-01
[1] "Dataset: med_TnotC Model GLM, run: 8 of 10 2015-06-17 23:17:17"
[1] "glmnet variable coefficients"
                     [,1]          [,2]
(Intercept)     -5.387766  2.073223e+03
graph0           0.000000  2.421270e-02
graph1           0.000000  0.000000e+00
graph2           0.000000 -1.116309e-03
graph3           0.000000  8.480741e-06
graph4           0.000000 -5.700177e-08
graph5           0.000000  2.556560e-03
graph6           0.000000  1.803524e-05
graph7           0.000000 -9.396482e-05
graph8           0.000000 -3.329684e-02
graph9           0.000000 -1.598671e-07
graph10          0.000000  0.000000e+00
graph11          0.000000 -1.820101e-10
graph12          0.000000 -2.909571e-07
graph13          0.000000  5.495609e-07
graph14          0.000000  0.000000e+00
graph15          0.000000  6.319074e-05
graph16          0.000000  0.000000e+00
graph17          0.000000  3.289498e-06
graph18          0.000000 -5.008409e-05
graph19          0.000000  0.000000e+00
graph20          0.000000 -7.363198e-06
graph21          0.000000  1.980115e-08
graph22          0.000000 -4.615404e-05
graph23          0.000000  1.712187e-05
graph24          0.000000  2.933715e-05
graph25          0.000000 -3.818345e-06
graph26          0.000000  0.000000e+00
graph27          0.000000 -2.498450e-03
graph28          0.000000 -4.172137e-03
graph29          0.000000 -2.046064e-02
orbit0           0.000000  3.012534e-02
orbit1           0.000000  9.532860e-05
orbit2           0.000000 -1.166984e-04
orbit3           0.000000 -3.461270e-04
orbit4           0.000000  3.659834e-05
orbit5           0.000000 -3.675063e-05
orbit6           0.000000 -3.711794e-08
orbit7           0.000000 -2.957349e-04
orbit8           0.000000  2.465763e-03
orbit9           0.000000 -2.106448e-04
orbit10          0.000000  2.113158e-04
orbit11          0.000000 -9.201582e-04
orbit12          0.000000 -1.032105e-03
orbit13          0.000000  1.458472e-02
orbit14          0.000000 -3.292874e-02
orbit15          0.000000 -2.220266e-07
orbit16          0.000000 -6.950344e-07
orbit17          0.000000 -6.395133e-07
orbit18          0.000000  6.551205e-08
orbit19          0.000000  1.637468e-08
orbit20          0.000000 -1.546944e-07
orbit21          0.000000 -6.977026e-06
orbit22          0.000000 -1.746264e-10
orbit23          0.000000  9.305512e-06
orbit24          0.000000 -4.191060e-08
orbit25          0.000000 -1.998729e-06
orbit26          0.000000  1.073011e-06
orbit27          0.000000 -4.806055e-07
orbit28          0.000000  1.722803e-06
orbit29          0.000000  2.347259e-06
orbit30          0.000000 -4.329160e-06
orbit31          0.000000  1.429333e-08
orbit32          0.000000  5.954499e-09
orbit33          0.000000 -5.268694e-04
orbit34          0.000000  5.763967e-05
orbit35          0.000000 -5.379101e-06
orbit36          0.000000 -3.513876e-05
orbit37          0.000000  2.929353e-06
orbit38          0.000000 -2.209855e-04
orbit39          0.000000  1.940550e-05
orbit40          0.000000  4.066235e-06
orbit41          0.000000 -6.311870e-05
orbit42          0.000000  7.648486e-04
orbit43          0.000000 -5.240249e-05
orbit44          0.000000 -2.638321e-04
orbit45          0.000000 -2.119540e-05
orbit46          0.000000 -3.377258e-05
orbit47          0.000000  4.309526e-04
orbit48          0.000000  2.262589e-05
orbit49          0.000000 -3.294659e-06
orbit50          0.000000 -1.577400e-03
orbit51          0.000000 -2.437101e-05
orbit52          0.000000  4.480785e-04
orbit53          0.000000 -4.091439e-04
orbit54          0.000000 -4.197027e-05
orbit55          0.000000 -8.341677e-03
orbit56          0.000000 -2.183696e-04
orbit57          0.000000  1.417645e-04
orbit58          0.000000 -5.437704e-03
orbit59          0.000000  8.677526e-05
orbit60          0.000000  6.809347e-06
orbit61          0.000000  9.778522e-03
orbit62          0.000000  1.617452e-04
orbit63          0.000000  5.840458e-04
orbit64          0.000000 -1.958674e-03
orbit65          0.000000  1.911993e-03
orbit66          0.000000 -2.085446e-03
orbit67          0.000000  1.109888e-02
orbit68          0.000000 -2.634352e-03
orbit69          0.000000 -1.476418e-02
orbit70          0.000000 -6.215011e-03
orbit71          0.000000 -4.368876e-03
orbit72          0.000000 -2.021365e-02
AP               0.000000  5.807870e-01
bet              0.000000  6.079202e-06
ecc              0.000000  1.324805e-01
eccrad           0.000000  7.611036e-01
close            0.000000  0.000000e+00
constraint       0.000000  3.512753e+01
coreness         0.000000  2.702042e-01
knn              0.000000 -1.091225e-02
hubscore         0.000000 -4.571065e+01
pagerank         0.000000  3.077641e+00
trans            0.000000 -7.044733e+00
evcent           0.000000 -1.876628e+01
first            0.000000  2.664291e-02
upto_second      0.000000  8.657670e-04
upto_third       0.000000  8.074933e-05
upto_fourth      0.000000  0.000000e+00
upto_fifth       0.000000 -1.791049e-02
upto_sixth       0.000000 -1.396576e-01
second           0.000000  7.614033e-04
third            0.000000  5.083659e-05
fourth           0.000000 -1.760864e-04
fifth            0.000000  0.000000e+00
sixth            0.000000  1.916046e-02
ratio1           0.000000 -6.709475e-03
ratio2           0.000000  8.484143e-03
ratio3           0.000000 -1.284893e+00
ratio4           0.000000  5.652137e-01
ratio5           0.000000  8.358607e+00
ratio6           0.000000 -3.474457e-01
selfinter        0.000000 -1.011683e+00
walktrap_vertex  0.000000 -2.514220e-01
bigcom1          0.000000  6.360233e-02
bigcom2          0.000000 -8.613918e-01
bigcom3          0.000000  6.914726e-01
bigcom4          0.000000  2.115395e-02
bigcom6          0.000000 -4.045528e-01
bigcom8          0.000000 -1.959491e+00
bigcom9          0.000000 -1.091506e+00
bigcom11         0.000000 -1.505278e-01
bigcom13         0.000000 -6.677062e-01
bigcom15         0.000000 -7.045584e-01
bigcom16         0.000000 -1.866020e-02
bigcom21         0.000000 -7.728256e-01
bigcom22         0.000000 -4.016892e-01
bigcom24         0.000000 -3.039013e-01
bigcom26         0.000000 -1.671614e+00
bigcom28         0.000000  4.235281e-02
bigcom30         0.000000  7.913163e-01
bigcom31         0.000000 -1.378013e+00
bigcom32         0.000000 -5.291316e-01
bigcom33         0.000000  0.000000e+00
bigcom34         0.000000  0.000000e+00
bigcom36         0.000000  0.000000e+00
bigcom37         0.000000  0.000000e+00
bigcom38         0.000000 -8.445031e-02
bigcom39         0.000000 -9.417467e-04
bigcom40         0.000000  6.937772e-01
bigcom43         0.000000 -2.408268e-01
bigcom44         0.000000 -1.292060e+00
bigcom46         0.000000 -1.670318e-01
bigcom47         0.000000 -6.482780e-01
bigcom49         0.000000 -6.126537e-01
bigcom50         0.000000 -9.233819e-01
bigcom51         0.000000 -4.557569e-01
bigcom52         0.000000 -9.281777e-01
bigcom54         0.000000  0.000000e+00
bigcom56         0.000000 -8.502405e-01
bigcom62         0.000000  0.000000e+00
bigcom66         0.000000  0.000000e+00
bigcom68         0.000000  0.000000e+00
bigcom69         0.000000 -8.854579e-01
bigcom71         0.000000  0.000000e+00
bigcom72         0.000000 -3.215197e-01
bigcom73         0.000000 -2.079736e-01
bigcom74         0.000000 -1.359747e+00
bigcom75         0.000000 -5.685214e-02
bigcom76         0.000000 -8.400194e-01
bigcom77         0.000000 -9.014580e-01
bigcom79         0.000000  0.000000e+00
bigcom80         0.000000  0.000000e+00
bigcom82         0.000000 -3.260006e-02
bigcom83         0.000000 -9.158468e-03
bigcom84         0.000000  6.458184e+00
bigcom85         0.000000  0.000000e+00
bigcom87         0.000000 -1.246344e-01
bigcom89         0.000000  1.381128e+01
bigcom91         0.000000  0.000000e+00
bigcom92         0.000000  3.609439e+00
bigcom93         0.000000  0.000000e+00
bigcom96         0.000000 -3.107256e-01
bigcom97         0.000000 -1.417898e+00
bigcom98         0.000000  0.000000e+00
bigcom99         0.000000  0.000000e+00
bigcom101        0.000000 -9.865610e-02
bigcom104        0.000000 -4.125236e-01
bigcom106        0.000000 -1.838619e-05
bigcom109        0.000000  0.000000e+00
bigcom113        0.000000  0.000000e+00
bigcom116        0.000000 -5.429428e-01
bigcom120        0.000000  1.729325e+01
bigcom123        0.000000  0.000000e+00
bigcom126        0.000000 -4.822215e-01
bigcom127        0.000000 -5.624746e-01
bigcom137        0.000000 -5.479350e-01
bigcom139        0.000000 -4.333018e-02
bigcom140        0.000000  0.000000e+00
bigcom143        0.000000  0.000000e+00
bigcom145        0.000000  0.000000e+00
bigcom146        0.000000  0.000000e+00
bigcom147        0.000000 -4.446049e-01
bigcom149        0.000000 -9.211477e-01
bigcom153        0.000000 -2.454533e-02
bigcom154        0.000000  0.000000e+00
bigcom156        0.000000 -1.897042e-01
bigcom157        0.000000  0.000000e+00
bigcom158        0.000000 -5.587216e-01
bigcom160        0.000000 -6.200249e-02
bigcom161        0.000000 -3.144436e-01
bigcom162        0.000000  0.000000e+00
bigcom164        0.000000  0.000000e+00
bigcom166        0.000000  0.000000e+00
bigcom167        0.000000 -4.957599e-01
bigcom171        0.000000 -1.235284e+00
bigcom173        0.000000 -4.938376e-01
bigcom175        0.000000 -3.413270e-01
bigcom176        0.000000 -1.364031e-01
bigcom177        0.000000 -7.517746e-01
bigcom178        0.000000 -3.873628e-01
bigcom180        0.000000 -3.019625e-01
bigcom181        0.000000 -3.517695e-01
bigcom184        0.000000 -1.111486e-02
bigcom186        0.000000 -4.402081e-01
bigcom187        0.000000  0.000000e+00
bigcom189        0.000000  0.000000e+00
bigcom194        0.000000 -1.960908e-02
bigcom195        0.000000 -6.186575e-01
bigcom196        0.000000  0.000000e+00
bigcom204        0.000000  0.000000e+00
bigcom205        0.000000 -4.144115e-01
bigcom212        0.000000  0.000000e+00
bigcom214        0.000000  0.000000e+00
bigcom222        0.000000 -6.173233e-01
bigcom223        0.000000  0.000000e+00
bigcom226        0.000000  0.000000e+00
bigcom227        0.000000 -5.131950e-01
bigcom229        0.000000  0.000000e+00
bigcom233        0.000000  0.000000e+00
bigcom236        0.000000  0.000000e+00
bigcom237        0.000000 -4.360702e-01
bigcom246        0.000000 -1.476874e+00
bigcom248        0.000000  0.000000e+00
bigcom249        0.000000 -3.520577e-01
bigcom250        0.000000 -9.367064e-01
bigcom254        0.000000  0.000000e+00
bigcom266        0.000000  0.000000e+00
bigcom269        0.000000  0.000000e+00
bigcom272        0.000000 -8.813372e-02
bigcom274        0.000000 -3.041488e-01
bigcom281        0.000000 -1.190443e-01
bigcom291        0.000000 -3.158701e-01
bigcom292        0.000000 -3.119667e-01
bigcom295        0.000000 -7.465311e-02
bigcom299        0.000000 -5.352642e-02
bigcom301        0.000000 -5.845503e-01
bigcom306        0.000000  0.000000e+00
bigcom309        0.000000  0.000000e+00
bigcom314        0.000000  0.000000e+00
bigcom321        0.000000  0.000000e+00
bigcom341        0.000000  0.000000e+00
bigcom350        0.000000 -3.032769e-01
bigcom353        0.000000  0.000000e+00
bigcom359        0.000000 -4.606082e-01
bigcom363        0.000000  0.000000e+00
bigcom365        0.000000 -7.171900e-02
bigcom385        0.000000 -1.162839e+00
bigcom386        0.000000  0.000000e+00
bigcom408        0.000000  0.000000e+00
bigcom412        0.000000 -1.170742e+00
bigcom480        0.000000  0.000000e+00
spin_vertex      0.000000 -6.053348e-01
membership_s1    0.000000  1.586712e-03
membership_s3    0.000000  0.000000e+00
membership_s4    0.000000 -1.711636e-01
membership_s5    0.000000  6.444216e-01
membership_s6    0.000000 -1.537974e+00
membership_s7    0.000000 -1.686585e+00
membership_s8    0.000000  0.000000e+00
membership_s9    0.000000  0.000000e+00
membership_s11   0.000000 -1.184605e+00
membership_s12   0.000000 -4.369143e-01
membership_s14   0.000000 -1.835837e-02
membership_s15   0.000000 -1.095040e+00
membership_s16   0.000000  0.000000e+00
membership_s17   0.000000  0.000000e+00
membership_s18   0.000000 -1.234049e+00
membership_s20   0.000000  0.000000e+00
membership_s21   0.000000 -9.824661e-01
membership_s22   0.000000 -3.348680e-01
membership_s24   0.000000 -4.374599e-01
membership_s25   0.000000 -1.108540e-01
membership_s26   0.000000  0.000000e+00
membership_s27   0.000000  1.404980e-01
membership_s28   0.000000  0.000000e+00
membership_s30   0.000000  9.289518e-01
membership_s31   0.000000  9.225605e-01
membership_s32   0.000000 -1.762301e+00
membership_s33   0.000000  0.000000e+00
membership_s36   0.000000  8.228128e-01
membership_s37   0.000000 -5.596560e-01
V1               0.000000 -8.948364e+00
V2               0.000000 -1.739256e-02
pdi              0.000000 -4.266487e+03
adhesion         0.000000 -2.312799e-04
cohesion         0.000000  9.167967e-04
inner            0.000000 -6.566674e-05
outer            0.000000 -9.458151e-07
ioratio          0.000000  1.369939e+00
comsize          0.000000  1.354312e-04
[1] "Dataset: med_TnotC Model GBM, run: 9 of 10 2015-06-17 23:18:38"
Iter   TrainDeviance   ValidDeviance   StepSize   Improve
     1        0.0569            -nan     0.0100    0.0001
     2        0.0552            -nan     0.0100   -0.0000
     3        0.0535            -nan     0.0100   -0.0001
     4        0.0522            -nan     0.0100   -0.0001
     5        0.0506            -nan     0.0100   -0.0000
     6        0.0489            -nan     0.0100   -0.0001
     7        0.0474            -nan     0.0100   -0.0000
     8        0.0463            -nan     0.0100   -0.0000
     9        0.0453            -nan     0.0100   -0.0000
    10        0.0445            -nan     0.0100   -0.0000
    20        0.0375            -nan     0.0100   -0.0000
    40        0.0303            -nan     0.0100   -0.0000
    60        0.0258            -nan     0.0100   -0.0000
    80        0.0229            -nan     0.0100   -0.0000
   100        0.0205            -nan     0.0100   -0.0000
   106        0.0198            -nan     0.0100   -0.0000

[1] "GBM variable coefficients"
                            var    rel.inf
orbit56                 orbit56 8.35581174
V1                           V1 8.16325142
pagerank               pagerank 6.41054886
outer                     outer 6.00125697
ratio5                   ratio5 4.22900898
V2                           V2 3.81057643
orbit38                 orbit38 2.65829417
bet                         bet 2.12155961
walktrap_vertex walktrap_vertex 2.06914633
ioratio                 ioratio 2.04681809
spin_vertex         spin_vertex 1.84967284
cohesion               cohesion 1.82911282
orbit18                 orbit18 1.80074263
coreness               coreness 1.49328570
comsize                 comsize 1.33128150
adhesion               adhesion 1.29593378
graph6                   graph6 1.21698160
orbit27                 orbit27 1.17234780
close                     close 1.16778732
orbit66                 orbit66 1.05760230
constraint           constraint 1.02156172
orbit51                 orbit51 1.01636029
inner                     inner 1.00462719
trans                     trans 0.93410499
orbit25                 orbit25 0.90773818
graph21                 graph21 0.90246436
orbit52                 orbit52 0.88533522
graph15                 graph15 0.88502713
graph10                 graph10 0.88472278
orbit64                 orbit64 0.87253214
graph1                   graph1 0.82444026
orbit39                 orbit39 0.79942528
graph23                 graph23 0.77060929
graph13                 graph13 0.75111520
bigcom30               bigcom30 0.71017644
third                     third 0.70317212
graph18                 graph18 0.65732856
bigcom8                 bigcom8 0.65514244
ratio1                   ratio1 0.61867620
orbit50                 orbit50 0.60887913
orbit26                 orbit26 0.60313449
ratio4                   ratio4 0.60140236
upto_fifth           upto_fifth 0.57978548
orbit24                 orbit24 0.57742013
graph5                   graph5 0.54874525
orbit23                 orbit23 0.51721648
orbit21                 orbit21 0.51184744
knn                         knn 0.50797844
graph20                 graph20 0.50779964
orbit48                 orbit48 0.48717702
graph4                   graph4 0.46391688
ratio2                   ratio2 0.45454266
graph22                 graph22 0.44811956
orbit2                   orbit2 0.44629612
sixth                     sixth 0.44064603
upto_second         upto_second 0.43971847
graph25                 graph25 0.42000884
orbit62                 orbit62 0.41368424
orbit55                 orbit55 0.41156707
membership_s30   membership_s30 0.40966190
ratio6                   ratio6 0.40688887
graph11                 graph11 0.40539748
fifth                     fifth 0.40116681
orbit36                 orbit36 0.39727131
orbit7                   orbit7 0.39659413
orbit20                 orbit20 0.37927366
graph9                   graph9 0.37174141
upto_sixth           upto_sixth 0.35936817
orbit10                 orbit10 0.35747369
graph12                 graph12 0.35023107
orbit28                 orbit28 0.34573845
orbit37                 orbit37 0.34315313
membership_s4     membership_s4 0.34140516
graph24                 graph24 0.34122289
upto_fourth         upto_fourth 0.33331801
bigcom84               bigcom84 0.33273618
orbit30                 orbit30 0.33171328
bigcom92               bigcom92 0.32810701
graph3                   graph3 0.31139761
orbit42                 orbit42 0.30174892
orbit11                 orbit11 0.29749714
orbit1                   orbit1 0.24516463
orbit17                 orbit17 0.23873811
upto_third           upto_third 0.23857416
graph14                 graph14 0.23484299
bigcom40               bigcom40 0.23361800
orbit5                   orbit5 0.22845881
graph28                 graph28 0.21698077
orbit63                 orbit63 0.21409149
ecc                         ecc 0.19127385
graph0                   graph0 0.18849777
orbit47                 orbit47 0.18744052
hubscore               hubscore 0.18729882
orbit58                 orbit58 0.18237537
graph2                   graph2 0.17461305
graph17                 graph17 0.16785629
orbit16                 orbit16 0.16712985
graph26                 graph26 0.15577406
orbit33                 orbit33 0.15320839
membership_s31   membership_s31 0.14889272
selfinter             selfinter 0.14718799
orbit53                 orbit53 0.14705285
orbit15                 orbit15 0.14484103
orbit31                 orbit31 0.13267277
orbit41                 orbit41 0.13047879
graph19                 graph19 0.11837818
orbit65                 orbit65 0.11384849
orbit70                 orbit70 0.11311171
orbit12                 orbit12 0.11020487
orbit46                 orbit46 0.10910204
orbit19                 orbit19 0.10841843
orbit45                 orbit45 0.10646482
orbit40                 orbit40 0.10318125
orbit35                 orbit35 0.09874683
second                   second 0.09092902
orbit59                 orbit59 0.08256887
orbit29                 orbit29 0.08097222
graph7                   graph7 0.07217786
orbit9                   orbit9 0.07147692
membership_s32   membership_s32 0.06959406
bigcom4                 bigcom4 0.06891849
orbit13                 orbit13 0.06801440
orbit32                 orbit32 0.06596661
membership_s36   membership_s36 0.05051758
orbit44                 orbit44 0.04614697
orbit54                 orbit54 0.03799590
orbit67                 orbit67 0.03443713
ratio3                   ratio3 0.00319161
graph8                   graph8 0.00000000
graph16                 graph16 0.00000000
graph27                 graph27 0.00000000
graph29                 graph29 0.00000000
orbit0                   orbit0 0.00000000
orbit3                   orbit3 0.00000000
orbit4                   orbit4 0.00000000
orbit6                   orbit6 0.00000000
orbit8                   orbit8 0.00000000
orbit14                 orbit14 0.00000000
orbit22                 orbit22 0.00000000
orbit34                 orbit34 0.00000000
orbit43                 orbit43 0.00000000
orbit49                 orbit49 0.00000000
orbit57                 orbit57 0.00000000
orbit60                 orbit60 0.00000000
orbit61                 orbit61 0.00000000
orbit68                 orbit68 0.00000000
orbit69                 orbit69 0.00000000
orbit71                 orbit71 0.00000000
orbit72                 orbit72 0.00000000
AP                           AP 0.00000000
eccrad                   eccrad 0.00000000
evcent                   evcent 0.00000000
first                     first 0.00000000
fourth                   fourth 0.00000000
bigcom1                 bigcom1 0.00000000
bigcom2                 bigcom2 0.00000000
bigcom3                 bigcom3 0.00000000
bigcom6                 bigcom6 0.00000000
bigcom9                 bigcom9 0.00000000
bigcom11               bigcom11 0.00000000
bigcom13               bigcom13 0.00000000
bigcom15               bigcom15 0.00000000
bigcom16               bigcom16 0.00000000
bigcom21               bigcom21 0.00000000
bigcom22               bigcom22 0.00000000
bigcom24               bigcom24 0.00000000
bigcom26               bigcom26 0.00000000
bigcom28               bigcom28 0.00000000
bigcom31               bigcom31 0.00000000
bigcom32               bigcom32 0.00000000
bigcom33               bigcom33 0.00000000
bigcom34               bigcom34 0.00000000
bigcom36               bigcom36 0.00000000
bigcom37               bigcom37 0.00000000
bigcom38               bigcom38 0.00000000
bigcom39               bigcom39 0.00000000
bigcom43               bigcom43 0.00000000
bigcom44               bigcom44 0.00000000
bigcom46               bigcom46 0.00000000
bigcom47               bigcom47 0.00000000
bigcom49               bigcom49 0.00000000
bigcom50               bigcom50 0.00000000
bigcom51               bigcom51 0.00000000
bigcom52               bigcom52 0.00000000
bigcom54               bigcom54 0.00000000
bigcom56               bigcom56 0.00000000
bigcom62               bigcom62 0.00000000
bigcom66               bigcom66 0.00000000
bigcom68               bigcom68 0.00000000
bigcom69               bigcom69 0.00000000
bigcom71               bigcom71 0.00000000
bigcom72               bigcom72 0.00000000
bigcom73               bigcom73 0.00000000
bigcom74               bigcom74 0.00000000
bigcom75               bigcom75 0.00000000
bigcom76               bigcom76 0.00000000
bigcom77               bigcom77 0.00000000
bigcom79               bigcom79 0.00000000
bigcom80               bigcom80 0.00000000
bigcom82               bigcom82 0.00000000
bigcom83               bigcom83 0.00000000
bigcom85               bigcom85 0.00000000
bigcom87               bigcom87 0.00000000
bigcom89               bigcom89 0.00000000
bigcom91               bigcom91 0.00000000
bigcom93               bigcom93 0.00000000
bigcom96               bigcom96 0.00000000
bigcom97               bigcom97 0.00000000
bigcom98               bigcom98 0.00000000
bigcom99               bigcom99 0.00000000
bigcom101             bigcom101 0.00000000
bigcom104             bigcom104 0.00000000
bigcom106             bigcom106 0.00000000
bigcom109             bigcom109 0.00000000
bigcom113             bigcom113 0.00000000
bigcom116             bigcom116 0.00000000
bigcom120             bigcom120 0.00000000
bigcom123             bigcom123 0.00000000
bigcom126             bigcom126 0.00000000
bigcom127             bigcom127 0.00000000
bigcom137             bigcom137 0.00000000
bigcom139             bigcom139 0.00000000
bigcom140             bigcom140 0.00000000
bigcom143             bigcom143 0.00000000
bigcom145             bigcom145 0.00000000
bigcom146             bigcom146 0.00000000
bigcom147             bigcom147 0.00000000
bigcom149             bigcom149 0.00000000
bigcom153             bigcom153 0.00000000
bigcom154             bigcom154 0.00000000
bigcom156             bigcom156 0.00000000
bigcom157             bigcom157 0.00000000
bigcom158             bigcom158 0.00000000
bigcom160             bigcom160 0.00000000
bigcom161             bigcom161 0.00000000
bigcom162             bigcom162 0.00000000
bigcom164             bigcom164 0.00000000
bigcom166             bigcom166 0.00000000
bigcom167             bigcom167 0.00000000
bigcom171             bigcom171 0.00000000
bigcom173             bigcom173 0.00000000
bigcom175             bigcom175 0.00000000
bigcom176             bigcom176 0.00000000
bigcom177             bigcom177 0.00000000
bigcom178             bigcom178 0.00000000
bigcom180             bigcom180 0.00000000
bigcom181             bigcom181 0.00000000
bigcom184             bigcom184 0.00000000
bigcom186             bigcom186 0.00000000
bigcom187             bigcom187 0.00000000
bigcom189             bigcom189 0.00000000
bigcom194             bigcom194 0.00000000
bigcom195             bigcom195 0.00000000
bigcom196             bigcom196 0.00000000
bigcom204             bigcom204 0.00000000
bigcom205             bigcom205 0.00000000
bigcom212             bigcom212 0.00000000
bigcom214             bigcom214 0.00000000
bigcom222             bigcom222 0.00000000
bigcom223             bigcom223 0.00000000
bigcom226             bigcom226 0.00000000
bigcom227             bigcom227 0.00000000
bigcom229             bigcom229 0.00000000
bigcom233             bigcom233 0.00000000
bigcom236             bigcom236 0.00000000
bigcom237             bigcom237 0.00000000
bigcom246             bigcom246 0.00000000
bigcom248             bigcom248 0.00000000
bigcom249             bigcom249 0.00000000
bigcom250             bigcom250 0.00000000
bigcom254             bigcom254 0.00000000
bigcom266             bigcom266 0.00000000
bigcom269             bigcom269 0.00000000
bigcom272             bigcom272 0.00000000
bigcom274             bigcom274 0.00000000
bigcom281             bigcom281 0.00000000
bigcom291             bigcom291 0.00000000
bigcom292             bigcom292 0.00000000
bigcom295             bigcom295 0.00000000
bigcom299             bigcom299 0.00000000
bigcom301             bigcom301 0.00000000
bigcom306             bigcom306 0.00000000
bigcom309             bigcom309 0.00000000
bigcom314             bigcom314 0.00000000
bigcom321             bigcom321 0.00000000
bigcom341             bigcom341 0.00000000
bigcom350             bigcom350 0.00000000
bigcom353             bigcom353 0.00000000
bigcom359             bigcom359 0.00000000
bigcom363             bigcom363 0.00000000
bigcom365             bigcom365 0.00000000
bigcom385             bigcom385 0.00000000
bigcom386             bigcom386 0.00000000
bigcom408             bigcom408 0.00000000
bigcom412             bigcom412 0.00000000
bigcom480             bigcom480 0.00000000
membership_s1     membership_s1 0.00000000
membership_s3     membership_s3 0.00000000
membership_s5     membership_s5 0.00000000
membership_s6     membership_s6 0.00000000
membership_s7     membership_s7 0.00000000
membership_s8     membership_s8 0.00000000
membership_s9     membership_s9 0.00000000
membership_s11   membership_s11 0.00000000
membership_s12   membership_s12 0.00000000
membership_s14   membership_s14 0.00000000
membership_s15   membership_s15 0.00000000
membership_s16   membership_s16 0.00000000
membership_s17   membership_s17 0.00000000
membership_s18   membership_s18 0.00000000
membership_s20   membership_s20 0.00000000
membership_s21   membership_s21 0.00000000
membership_s22   membership_s22 0.00000000
membership_s24   membership_s24 0.00000000
membership_s25   membership_s25 0.00000000
membership_s26   membership_s26 0.00000000
membership_s27   membership_s27 0.00000000
membership_s28   membership_s28 0.00000000
membership_s33   membership_s33 0.00000000
membership_s37   membership_s37 0.00000000
pdi                         pdi 0.00000000
[1] "Dataset: med_TnotC Model RF, run: 9 of 10 2015-06-17 23:19:17"
     |      Out-of-bag   |
Tree |      MSE  %Var(y) |
   1 | 0.005588   122.84 |
   2 | 0.008096   177.95 |
   3 | 0.008671   190.60 |
   4 | 0.007873   173.06 |
   5 | 0.007888   173.39 |
   6 | 0.008162   179.42 |
   7 | 0.007611   167.31 |
   8 | 0.007612   167.33 |
   9 | 0.007015   154.19 |
  10 | 0.007179   157.80 |
  11 | 0.007176   157.74 |
  12 | 0.006828   150.09 |
  13 | 0.006626   145.66 |
  14 | 0.006395   140.57 |
  15 | 0.006236   137.07 |
  16 | 0.006091   133.88 |
  17 |  0.00598   131.44 |
  18 | 0.005852   128.64 |
  19 | 0.005787   127.21 |
  20 | 0.005749   126.38 |
  21 | 0.005736   126.08 |
  22 | 0.005705   125.40 |
  23 | 0.005702   125.34 |
  24 | 0.005706   125.43 |
  25 | 0.005627   123.68 |
  26 | 0.005596   123.01 |
  27 |  0.00553   121.55 |
  28 | 0.005464   120.10 |
  29 | 0.005431   119.39 |
  30 | 0.005389   118.45 |
  31 | 0.005376   118.16 |
  32 | 0.005334   117.26 |
  33 | 0.005306   116.63 |
  34 | 0.005299   116.48 |
  35 |  0.00525   115.39 |
  36 | 0.005248   115.35 |
  37 | 0.005251   115.42 |
  38 | 0.005217   114.67 |
  39 | 0.005204   114.40 |
  40 | 0.005202   114.34 |
  41 |  0.00517   113.64 |
  42 | 0.005172   113.68 |
  43 | 0.005163   113.48 |
  44 |  0.00516   113.43 |
  45 | 0.005152   113.25 |
  46 | 0.005153   113.28 |
  47 |  0.00515   113.20 |
  48 | 0.005134   112.86 |
  49 |  0.00512   112.54 |
  50 | 0.005122   112.60 |
  51 | 0.005113   112.40 |
  52 | 0.005096   112.02 |
  53 |  0.00509   111.89 |
  54 | 0.005095   111.99 |
  55 | 0.005098   112.07 |
  56 |  0.00509   111.89 |
  57 |  0.00509   111.89 |
  58 |  0.00508   111.67 |
  59 |  0.00508   111.67 |
  60 |  0.00509   111.89 |
  61 | 0.005079   111.64 |
  62 | 0.005071   111.46 |
  63 |  0.00507   111.46 |
  64 | 0.005058   111.18 |
  65 |  0.00506   111.23 |
  66 | 0.005052   111.06 |
  67 | 0.005056   111.13 |
  68 | 0.005052   111.04 |
  69 | 0.005042   110.84 |
  70 | 0.005043   110.86 |
  71 | 0.005038   110.75 |
  72 | 0.005038   110.75 |
  73 | 0.005029   110.55 |
  74 |  0.00502   110.35 |
  75 | 0.005021   110.36 |
  76 | 0.005023   110.42 |
  77 | 0.005021   110.37 |
  78 | 0.005024   110.43 |
  79 | 0.005023   110.40 |
  80 | 0.005017   110.29 |
  81 | 0.005013   110.20 |
  82 | 0.005014   110.22 |
  83 | 0.005009   110.10 |
  84 | 0.005011   110.14 |
  85 | 0.005008   110.08 |
  86 | 0.005003   109.96 |
  87 | 0.005006   110.03 |
  88 | 0.005002   109.95 |
  89 | 0.005005   110.02 |
  90 | 0.004993   109.76 |
  91 | 0.004991   109.70 |
  92 |  0.00499   109.69 |
  93 | 0.004988   109.65 |
  94 | 0.004991   109.71 |
  95 | 0.004995   109.81 |
  96 | 0.004997   109.84 |
  97 | 0.004997   109.84 |
  98 | 0.004999   109.89 |
  99 | 0.004993   109.75 |
 100 | 0.004994   109.77 |
[1] "Random Forest variable coefficients"
                      %IncMSE IncNodePurity
graph5           9.145811e-05  2.602953e-02
graph6           3.524005e-04  1.486695e-01
graph7           1.217824e-03  8.044859e-02
graph8          -1.189768e-05  1.714286e-02
graph9           1.006644e-03  2.197656e-02
graph10          4.866727e-04  9.273958e-02
graph11          6.914446e-04  1.112616e-01
graph12          1.288494e-03  8.718409e-02
graph13          2.690193e-04  1.207445e-01
graph14          1.572980e-03  1.229569e-01
graph15          2.743666e-03  1.411186e-01
graph16          1.568342e-03  9.363533e-02
graph17          2.372367e-04  9.182549e-02
graph18          5.160411e-04  4.711093e-02
graph19          7.691619e-04  9.720319e-02
graph20          1.455002e-03  1.341042e-01
graph21          2.326912e-03  1.378512e-01
graph22          7.481276e-04  9.739046e-02
graph23          5.040251e-04  1.197430e-01
graph24          1.011691e-03  9.619221e-02
graph25          1.297776e-03  7.780734e-02
graph26          3.672898e-04  9.850643e-02
graph27          3.573673e-04  3.367383e-02
graph28          2.300908e-04  7.396579e-02
graph29          0.000000e+00  3.174002e-19
orbit0           4.002565e-04  4.296874e-02
orbit1           3.589099e-04  8.804390e-02
orbit2           2.441155e-04  2.829112e-02
orbit3           2.227531e-04  7.474505e-02
orbit4           3.446997e-05  2.173336e-02
orbit5           5.892432e-04  2.981357e-02
orbit6           2.284922e-04  9.945366e-02
orbit7           2.212543e-04  5.073936e-02
orbit8           5.024992e-04  8.104839e-02
orbit9           1.232948e-03  4.693707e-02
orbit10          1.179131e-03  9.233457e-02
orbit11         -1.206273e-05  8.750000e-03
orbit12          5.421043e-04  5.102850e-02
orbit13          4.896188e-05  3.900000e-02
orbit14          1.005662e-05  2.042647e-02
orbit15          6.968923e-04  7.737474e-02
orbit16          1.002667e-03  1.395256e-01
orbit17          1.048912e-03  6.909418e-02
orbit18          3.549330e-04  1.775834e-01
orbit19          9.583767e-04  4.684430e-02
orbit20          2.061079e-03  9.474211e-02
orbit21          6.267919e-04  6.406829e-02
orbit22          1.988774e-03  1.120433e-01
orbit23          3.030420e-03  9.721540e-02
orbit24          4.622375e-03  2.129822e-01
orbit25          4.386652e-03  1.224643e-01
orbit26          2.716353e-05  3.225544e-02
orbit27          1.721555e-03  1.619210e-01
orbit28          7.691323e-05  1.269323e-01
orbit29          1.796419e-03  8.055856e-02
orbit30          7.062669e-04  1.230241e-01
orbit31          2.128368e-04  4.908814e-02
orbit32          1.870274e-05  6.560389e-02
orbit33          2.246393e-04  6.711702e-02
orbit34          2.903081e-04  6.665850e-02
orbit35          1.479412e-04  6.062719e-02
orbit36          5.639708e-04  2.076678e-01
orbit37          4.295925e-04  1.200053e-01
orbit38          4.324678e-04  1.275826e-01
orbit39          9.856594e-04  8.596121e-02
orbit40          1.293342e-04  8.752799e-02
orbit41          8.870794e-04  1.518771e-01
orbit42          3.862112e-05  2.272314e-02
orbit43          5.892608e-04  2.793582e-02
orbit44          1.876082e-04  1.197257e-02
orbit45          2.221329e-03  1.987198e-01
orbit46          2.166948e-04  7.341027e-02
orbit47          2.958250e-04  4.052411e-02
orbit48          3.517479e-05  4.248346e-02
orbit49          1.335210e-03  1.534674e-01
orbit50          9.916280e-05  4.948234e-02
orbit51          1.952126e-04  2.468406e-02
orbit52          4.020960e-03  2.401119e-01
orbit53          3.819494e-04  1.245725e-01
orbit54          1.710377e-03  6.085275e-02
orbit55          1.935183e-04  4.478910e-02
orbit56          5.590957e-03  2.511970e-01
orbit57          6.377528e-04  8.030221e-02
orbit58          9.441051e-05  4.600901e-02
orbit59          1.127814e-03  1.362918e-01
orbit60          0.000000e+00  2.620788e-18
orbit61          1.994125e-04  1.045837e-02
orbit62          1.192741e-03  5.584412e-02
orbit63          6.075569e-05  8.092623e-02
orbit64          4.537842e-04  5.575269e-02
orbit65          5.568699e-04  1.116758e-01
orbit66          9.534751e-04  6.838357e-02
orbit67          5.573740e-04  6.552493e-02
orbit68          3.199733e-04  9.122012e-02
orbit69          0.000000e+00  2.162983e-19
orbit70          8.349140e-05  6.644656e-02
orbit71         -2.945160e-05  1.956202e-04
orbit72          0.000000e+00  4.228388e-19
AP               0.000000e+00  0.000000e+00
bet              5.752578e-04  1.817637e-01
ecc              2.972792e-05  3.756154e-02
eccrad          -7.365940e-06  2.538876e-02
close            2.784740e-03  1.331721e-01
constraint       5.779337e-04  6.785618e-01
coreness         1.269601e-03  1.347465e-01
knn              1.529191e-03  2.390489e-01
hubscore         3.553677e-04  9.613736e-02
pagerank         1.150200e-03  5.252690e-01
trans            3.026575e-04  1.273794e-01
evcent           9.378426e-05  6.415169e-02
first            0.000000e+00  1.271227e-18
upto_second      2.666694e-04  6.312551e-02
upto_third       8.354072e-05  1.660747e-01
upto_fourth      1.715459e-03  6.591279e-02
upto_fifth       1.591045e-04  8.456823e-02
upto_sixth       1.058239e-03  3.801915e-02
second           3.299424e-04  5.956112e-02
third            1.898224e-03  2.460085e-01
fourth           1.000086e-03  1.520834e-01
fifth            9.342398e-04  1.438432e-01
sixth            5.692990e-04  1.113120e-01
ratio1           1.735558e-03  1.887890e-01
ratio2           9.513797e-04  1.891161e-01
ratio3           2.419992e-03  2.182842e-01
ratio4           1.945404e-03  3.285230e-01
ratio5           1.164524e-03  3.845544e-01
ratio6           6.589401e-05  1.121465e-01
selfinter        5.278271e-05  6.150739e-03
walktrap_vertex  3.496086e-04  2.246334e-01
bigcom1          0.000000e+00  1.897354e-20
bigcom2          0.000000e+00  3.469447e-20
bigcom3          0.000000e+00  0.000000e+00
bigcom4          6.741012e-05  7.159008e-02
bigcom6          0.000000e+00  0.000000e+00
bigcom8          2.787666e-04  4.667871e-02
bigcom9          0.000000e+00  2.168404e-21
bigcom11         0.000000e+00  2.168404e-21
bigcom13         0.000000e+00  2.168404e-21
bigcom15         0.000000e+00  1.084202e-21
bigcom16         0.000000e+00  0.000000e+00
bigcom21         0.000000e+00  4.336809e-21
bigcom22         0.000000e+00  8.673617e-21
bigcom24         0.000000e+00  3.686287e-20
bigcom26         0.000000e+00  7.589415e-21
bigcom28         1.032059e-05  5.821003e-03
bigcom30         1.801340e-04  7.055488e-02
bigcom31         0.000000e+00  0.000000e+00
bigcom32         0.000000e+00  0.000000e+00
bigcom33         0.000000e+00  0.000000e+00
bigcom34         0.000000e+00  3.469447e-20
bigcom36         0.000000e+00  0.000000e+00
bigcom37         0.000000e+00  0.000000e+00
bigcom38         0.000000e+00  0.000000e+00
bigcom39         0.000000e+00  4.336809e-21
bigcom40         2.101984e-05  2.706153e-02
bigcom43         0.000000e+00  0.000000e+00
bigcom44         0.000000e+00  6.234162e-21
bigcom46         0.000000e+00  0.000000e+00
bigcom47         0.000000e+00  2.168404e-21
bigcom49         0.000000e+00  3.469447e-20
bigcom50         0.000000e+00  0.000000e+00
bigcom51         0.000000e+00  0.000000e+00
bigcom52         0.000000e+00  0.000000e+00
bigcom54         0.000000e+00  0.000000e+00
bigcom56         0.000000e+00  3.469447e-20
bigcom62         0.000000e+00  6.938894e-20
bigcom66         0.000000e+00  1.040834e-19
bigcom68         0.000000e+00  0.000000e+00
bigcom69         0.000000e+00  0.000000e+00
bigcom71         0.000000e+00  1.062518e-19
bigcom72         0.000000e+00  0.000000e+00
bigcom73         0.000000e+00  2.168404e-21
bigcom74         0.000000e+00  6.938894e-20
bigcom75         0.000000e+00  0.000000e+00
bigcom76         0.000000e+00  6.938894e-20
bigcom77         0.000000e+00  3.469447e-20
bigcom79         0.000000e+00  3.469447e-20
bigcom80         0.000000e+00  0.000000e+00
bigcom82         0.000000e+00  0.000000e+00
bigcom83         0.000000e+00  3.469447e-20
bigcom84         3.356603e-05  4.049473e-01
bigcom85         0.000000e+00  0.000000e+00
bigcom87         0.000000e+00  6.938894e-20
bigcom89         0.000000e+00  4.804529e-01
bigcom91         0.000000e+00  0.000000e+00
bigcom92         3.177174e-05  2.782331e-02
bigcom93         0.000000e+00  0.000000e+00
bigcom96         0.000000e+00  3.469447e-20
bigcom97         0.000000e+00  0.000000e+00
bigcom98         0.000000e+00  0.000000e+00
bigcom99         0.000000e+00  0.000000e+00
bigcom101        0.000000e+00  0.000000e+00
bigcom104        0.000000e+00  0.000000e+00
bigcom106        0.000000e+00  0.000000e+00
bigcom109        0.000000e+00  6.938894e-20
bigcom113        0.000000e+00  0.000000e+00
bigcom116        0.000000e+00  2.168404e-21
bigcom120        0.000000e+00  1.646815e-01
bigcom123        0.000000e+00  6.938894e-20
bigcom126        0.000000e+00  0.000000e+00
bigcom127        0.000000e+00  0.000000e+00
bigcom137        0.000000e+00  0.000000e+00
bigcom139        0.000000e+00  0.000000e+00
bigcom140        0.000000e+00  0.000000e+00
bigcom143        0.000000e+00  0.000000e+00
bigcom145        0.000000e+00  0.000000e+00
bigcom146        0.000000e+00  0.000000e+00
bigcom147        0.000000e+00  0.000000e+00
bigcom149        0.000000e+00  0.000000e+00
bigcom153        0.000000e+00  0.000000e+00
bigcom154        0.000000e+00  0.000000e+00
bigcom156        0.000000e+00  0.000000e+00
bigcom157        0.000000e+00  0.000000e+00
bigcom158        0.000000e+00  0.000000e+00
bigcom160        0.000000e+00  0.000000e+00
bigcom161        0.000000e+00  0.000000e+00
bigcom162        0.000000e+00  0.000000e+00
bigcom164        0.000000e+00  0.000000e+00
bigcom166        0.000000e+00  0.000000e+00
bigcom167        0.000000e+00  0.000000e+00
bigcom171        0.000000e+00  0.000000e+00
bigcom173        0.000000e+00  3.469447e-20
bigcom175        0.000000e+00  0.000000e+00
bigcom176        0.000000e+00  0.000000e+00
bigcom177        0.000000e+00  0.000000e+00
bigcom178        0.000000e+00  0.000000e+00
bigcom180        0.000000e+00  0.000000e+00
bigcom181        0.000000e+00  2.168404e-21
bigcom184        0.000000e+00  0.000000e+00
bigcom186        0.000000e+00  0.000000e+00
bigcom187        0.000000e+00  3.469447e-20
bigcom189        0.000000e+00  0.000000e+00
bigcom194        0.000000e+00  0.000000e+00
bigcom195        0.000000e+00  6.938894e-20
bigcom196        0.000000e+00  0.000000e+00
bigcom204        0.000000e+00  0.000000e+00
bigcom205        0.000000e+00  0.000000e+00
bigcom212        0.000000e+00  6.938894e-20
bigcom214        0.000000e+00  0.000000e+00
bigcom222        0.000000e+00  0.000000e+00
bigcom223        0.000000e+00  2.775558e-19
bigcom226        0.000000e+00  0.000000e+00
bigcom227        0.000000e+00  0.000000e+00
bigcom229        0.000000e+00  0.000000e+00
bigcom233        0.000000e+00  0.000000e+00
bigcom236        0.000000e+00  0.000000e+00
bigcom237        0.000000e+00  0.000000e+00
bigcom246        0.000000e+00  2.168404e-21
bigcom248        0.000000e+00  0.000000e+00
bigcom249        0.000000e+00  0.000000e+00
bigcom250        0.000000e+00  3.469447e-20
bigcom254        0.000000e+00  0.000000e+00
bigcom266        0.000000e+00  0.000000e+00
bigcom269        0.000000e+00  0.000000e+00
bigcom272        0.000000e+00  0.000000e+00
bigcom274        0.000000e+00  0.000000e+00
bigcom281        0.000000e+00  0.000000e+00
bigcom291        0.000000e+00  6.938894e-20
bigcom292        0.000000e+00  0.000000e+00
bigcom295        0.000000e+00  0.000000e+00
bigcom299        0.000000e+00  3.469447e-20
bigcom301        0.000000e+00  6.938894e-20
bigcom306        0.000000e+00  0.000000e+00
bigcom309        0.000000e+00  0.000000e+00
bigcom314        0.000000e+00  0.000000e+00
bigcom321        0.000000e+00  0.000000e+00
bigcom341        0.000000e+00  2.168404e-21
bigcom350        0.000000e+00  0.000000e+00
bigcom353        0.000000e+00  0.000000e+00
bigcom359        0.000000e+00  0.000000e+00
bigcom363        0.000000e+00  0.000000e+00
bigcom365        0.000000e+00  0.000000e+00
bigcom385        0.000000e+00  0.000000e+00
bigcom386        0.000000e+00  0.000000e+00
bigcom408        0.000000e+00  0.000000e+00
bigcom412        0.000000e+00  0.000000e+00
bigcom480        0.000000e+00  0.000000e+00
spin_vertex      2.390635e-04  1.138718e-01
membership_s1    0.000000e+00  7.589415e-21
membership_s3    0.000000e+00  0.000000e+00
membership_s4    3.965804e-05  1.125624e-02
membership_s5    0.000000e+00  8.131516e-22
membership_s6   -3.110251e-05  2.696528e-02
membership_s7    0.000000e+00  5.421011e-21
membership_s8    0.000000e+00  0.000000e+00
membership_s9    0.000000e+00  0.000000e+00
membership_s11   0.000000e+00  0.000000e+00
membership_s12   0.000000e+00  0.000000e+00
membership_s14   0.000000e+00  0.000000e+00
membership_s15   0.000000e+00  2.168404e-21
membership_s16   0.000000e+00  6.938894e-20
membership_s17   0.000000e+00  0.000000e+00
membership_s18   0.000000e+00  4.336809e-21
membership_s20   0.000000e+00  3.469447e-20
membership_s21   0.000000e+00  6.505213e-21
membership_s22   0.000000e+00  0.000000e+00
membership_s24   0.000000e+00  2.710505e-22
membership_s25   0.000000e+00  2.168404e-21
membership_s26   0.000000e+00  0.000000e+00
membership_s27   0.000000e+00  1.257675e-19
membership_s28   0.000000e+00  6.938894e-20
membership_s30   6.577479e-05  3.270627e-02
membership_s31   3.859954e-06  2.857221e-03
membership_s32   1.754386e-05  4.626028e-05
membership_s33   0.000000e+00  0.000000e+00
membership_s36   4.060374e-05  1.952806e-03
membership_s37   0.000000e+00  0.000000e+00
V1               7.611502e-04  4.134845e-01
V2               5.510826e-04  3.087878e-01
pdi              0.000000e+00  1.084202e-20
adhesion         7.066550e-03  4.116097e-01
cohesion         5.927008e-03  4.246310e-01
inner            1.888659e-03  4.075526e-01
outer            3.114865e-04  1.349459e+00
ioratio          1.888457e-03  4.230154e-01
comsize          5.139696e-04  4.463554e-01
[1] "Dataset: med_TnotC Model GLM, run: 9 of 10 2015-06-17 23:20:08"
[1] "glmnet variable coefficients"
                     [,1]          [,2]
(Intercept)     -5.383621  1.478911e+03
graph0           0.000000 -2.198546e-03
graph1           0.000000  4.383698e-04
graph2           0.000000  2.175513e-02
graph3           0.000000  1.755966e-06
graph4           0.000000 -1.508070e-11
graph5           0.000000  4.798801e-04
graph6           0.000000  0.000000e+00
graph7           0.000000 -4.307200e-04
graph8           0.000000 -4.242500e-02
graph9           0.000000 -1.707763e-07
graph10          0.000000  0.000000e+00
graph11          0.000000 -1.778143e-10
graph12          0.000000 -9.089386e-08
graph13          0.000000 -2.720665e-07
graph14          0.000000  0.000000e+00
graph15          0.000000  8.900025e-05
graph16          0.000000 -2.760587e-07
graph17          0.000000  2.494830e-06
graph18          0.000000 -6.470631e-06
graph19          0.000000  5.165975e-06
graph20          0.000000 -2.979681e-05
graph21          0.000000  7.372008e-05
graph22          0.000000 -3.405324e-05
graph23          0.000000 -2.983258e-06
graph24          0.000000  1.081493e-05
graph25          0.000000 -6.268797e-05
graph26          0.000000  0.000000e+00
graph27          0.000000 -3.126350e-03
graph28          0.000000 -3.541230e-03
graph29          0.000000 -1.076137e-02
orbit0           0.000000 -1.821767e-03
orbit1           0.000000  5.121835e-04
orbit2           0.000000  3.082971e-04
orbit3           0.000000  2.369993e-02
orbit4           0.000000  1.278851e-05
orbit5           0.000000 -8.180347e-06
orbit6           0.000000  0.000000e+00
orbit7           0.000000 -1.346434e-04
orbit8           0.000000  4.896891e-04
orbit9           0.000000 -1.786162e-04
orbit10          0.000000  1.012253e-04
orbit11          0.000000  1.155616e-03
orbit12          0.000000 -1.351649e-03
orbit13          0.000000  6.492382e-03
orbit14          0.000000 -4.206946e-02
orbit15          0.000000 -1.809011e-07
orbit16          0.000000  2.448993e-09
orbit17          0.000000 -1.340293e-06
orbit18          0.000000  1.637291e-07
orbit19          0.000000  1.825809e-08
orbit20          0.000000 -1.186282e-07
orbit21          0.000000 -6.814927e-06
orbit22          0.000000 -1.151646e-10
orbit23          0.000000 -8.696730e-06
orbit24          0.000000  4.521395e-09
orbit25          0.000000 -1.651022e-06
orbit26          0.000000  0.000000e+00
orbit27          0.000000  4.243405e-06
orbit28          0.000000 -9.667970e-06
orbit29          0.000000 -3.144799e-06
orbit30          0.000000  1.056279e-05
orbit31          0.000000  9.665441e-08
orbit32          0.000000 -1.960525e-07
orbit33          0.000000 -5.943123e-04
orbit34          0.000000  8.827761e-05
orbit35          0.000000 -1.447654e-07
orbit36          0.000000 -5.852280e-05
orbit37          0.000000 -4.386041e-07
orbit38          0.000000 -1.544741e-06
orbit39          0.000000  1.464952e-05
orbit40          0.000000  3.858786e-06
orbit41          0.000000 -1.203517e-04
orbit42          0.000000  1.360607e-03
orbit43          0.000000 -6.754446e-06
orbit44          0.000000 -5.777540e-03
orbit45          0.000000  2.594460e-05
orbit46          0.000000 -3.386044e-05
orbit47          0.000000  3.487241e-04
orbit48          0.000000  1.310112e-04
orbit49          0.000000 -2.019626e-05
orbit50          0.000000 -2.867139e-03
orbit51          0.000000  1.197815e-04
orbit52          0.000000  3.043045e-04
orbit53          0.000000 -3.740740e-05
orbit54          0.000000 -2.947106e-05
orbit55          0.000000 -9.523577e-03
orbit56          0.000000 -3.428750e-04
orbit57          0.000000  5.896797e-05
orbit58          0.000000 -3.043033e-03
orbit59          0.000000 -3.411642e-05
orbit60          0.000000  6.990014e-04
orbit61          0.000000  5.962367e-03
orbit62          0.000000  1.386897e-03
orbit63          0.000000 -1.579407e-03
orbit64          0.000000 -2.237043e-03
orbit65          0.000000  2.841584e-03
orbit66          0.000000 -2.108136e-03
orbit67          0.000000  7.913482e-03
orbit68          0.000000 -3.274277e-03
orbit69          0.000000 -2.004214e-02
orbit70          0.000000 -5.898267e-03
orbit71          0.000000 -1.000116e-03
orbit72          0.000000 -1.052596e-02
AP               0.000000  4.345004e-01
bet              0.000000  1.292474e-05
ecc              0.000000  4.915093e-01
eccrad           0.000000  2.854808e+00
close            0.000000  0.000000e+00
constraint       0.000000  2.112178e+01
coreness         0.000000  2.192589e-01
knn              0.000000 -6.435142e-03
hubscore         0.000000 -8.446499e+01
pagerank         0.000000  7.657802e-02
trans            0.000000 -3.801000e+00
evcent           0.000000 -4.672601e+01
first            0.000000 -7.776986e-04
upto_second      0.000000  4.920209e-04
upto_third       0.000000  1.041780e-04
upto_fourth      0.000000  8.838777e-05
upto_fifth       0.000000 -9.195088e-03
upto_sixth       0.000000 -1.041306e-01
second           0.000000  4.471756e-04
third            0.000000  8.555834e-05
fourth           0.000000 -8.288402e-05
fifth            0.000000 -2.924180e-04
sixth            0.000000  7.936911e-03
ratio1           0.000000 -8.003863e-03
ratio2           0.000000 -5.995994e-03
ratio3           0.000000 -1.134876e+00
ratio4           0.000000 -4.755727e+00
ratio5           0.000000 -2.152345e+00
ratio6           0.000000 -9.263444e-02
selfinter        0.000000 -5.745064e-01
walktrap_vertex  0.000000  2.891025e-01
bigcom1          0.000000  2.130379e-01
bigcom2          0.000000 -7.385232e-01
bigcom3          0.000000 -8.070779e-01
bigcom4          0.000000  2.841311e-01
bigcom6          0.000000 -1.585200e-01
bigcom8          0.000000  1.607100e+00
bigcom9          0.000000 -9.976010e-01
bigcom11         0.000000  0.000000e+00
bigcom13         0.000000 -3.479586e-01
bigcom15         0.000000 -4.868237e-01
bigcom16         0.000000 -2.214849e-01
bigcom21         0.000000 -9.941876e-02
bigcom22         0.000000 -2.392535e-01
bigcom24         0.000000 -1.333738e-01
bigcom26         0.000000 -1.521287e+00
bigcom28         0.000000  1.989860e-01
bigcom30         0.000000  1.130877e+00
bigcom31         0.000000 -8.241716e-01
bigcom32         0.000000  0.000000e+00
bigcom33         0.000000  0.000000e+00
bigcom34         0.000000  0.000000e+00
bigcom36         0.000000  0.000000e+00
bigcom37         0.000000 -1.495976e-04
bigcom38         0.000000  0.000000e+00
bigcom39         0.000000  0.000000e+00
bigcom40         0.000000  7.727895e-01
bigcom43         0.000000 -2.496159e-02
bigcom44         0.000000 -8.330556e-01
bigcom46         0.000000  0.000000e+00
bigcom47         0.000000  0.000000e+00
bigcom49         0.000000 -5.110321e-01
bigcom50         0.000000  0.000000e+00
bigcom51         0.000000  0.000000e+00
bigcom52         0.000000 -1.115450e+00
bigcom54         0.000000 -3.558614e-02
bigcom56         0.000000 -9.443956e-01
bigcom62         0.000000  0.000000e+00
bigcom66         0.000000  0.000000e+00
bigcom68         0.000000  0.000000e+00
bigcom69         0.000000 -2.239573e-01
bigcom71         0.000000  0.000000e+00
bigcom72         0.000000 -4.831435e-02
bigcom73         0.000000  0.000000e+00
bigcom74         0.000000 -1.034277e+00
bigcom75         0.000000  0.000000e+00
bigcom76         0.000000  0.000000e+00
bigcom77         0.000000 -8.916052e-01
bigcom79         0.000000  0.000000e+00
bigcom80         0.000000  0.000000e+00
bigcom82         0.000000  0.000000e+00
bigcom83         0.000000 -6.436238e-01
bigcom84         0.000000  6.636320e+00
bigcom85         0.000000  0.000000e+00
bigcom87         0.000000  0.000000e+00
bigcom89         0.000000  1.487339e+01
bigcom91         0.000000  0.000000e+00
bigcom92         0.000000  3.708391e+00
bigcom93         0.000000  0.000000e+00
bigcom96         0.000000  0.000000e+00
bigcom97         0.000000 -1.071787e+00
bigcom98         0.000000  0.000000e+00
bigcom99         0.000000  0.000000e+00
bigcom101        0.000000 -1.036522e-01
bigcom104        0.000000 -8.434525e-01
bigcom106        0.000000  0.000000e+00
bigcom109        0.000000 -1.454668e-01
bigcom113        0.000000  0.000000e+00
bigcom116        0.000000  0.000000e+00
bigcom120        0.000000  1.715341e+01
bigcom123        0.000000  0.000000e+00
bigcom126        0.000000  0.000000e+00
bigcom127        0.000000  0.000000e+00
bigcom137        0.000000 -2.209893e-01
bigcom139        0.000000  0.000000e+00
bigcom140        0.000000  0.000000e+00
bigcom143        0.000000  0.000000e+00
bigcom145        0.000000  0.000000e+00
bigcom146        0.000000  0.000000e+00
bigcom147        0.000000 -9.240796e-02
bigcom149        0.000000 -4.004170e-01
bigcom153        0.000000  0.000000e+00
[truncated: 117,005 more chars]
