# Supplementary material for: Distinctive Behaviors of Druggable Proteins in Cellular Networks
Source: PLoS Comput Biol. 2015 Dec 23;11(12):e1004597. doi: 10.1371/journal.pcbi.1004597 (PMC4689399; doi:10.1371/journal.pcbi.1004597)
Supplement: S1 File — (ZIP) [file pcbi.1004597.s004.zip › S1_File/direct.atc.20150613_all_predict.ppi.optimised_Target_results_all_C.txt]

[[1]]
[1] "all_C"

[1] "Dataset: all_C Model GBM, run: 1 of 10 2015-06-22 14:48:16"
Iter   TrainDeviance   ValidDeviance   StepSize   Improve
     1        0.3427            -nan     0.0100    0.0009
     2        0.3403            -nan     0.0100    0.0008
     3        0.3379            -nan     0.0100    0.0007
     4        0.3358            -nan     0.0100    0.0005
     5        0.3337            -nan     0.0100    0.0007
     6        0.3317            -nan     0.0100    0.0006
     7        0.3300            -nan     0.0100    0.0005
     8        0.3282            -nan     0.0100    0.0005
     9        0.3266            -nan     0.0100    0.0004
    10        0.3250            -nan     0.0100    0.0004
    20        0.3119            -nan     0.0100    0.0003
    40        0.2946            -nan     0.0100    0.0001
    60        0.2823            -nan     0.0100    0.0001
    80        0.2730            -nan     0.0100    0.0001
   100        0.2652            -nan     0.0100    0.0000
   120        0.2575            -nan     0.0100    0.0000
   140        0.2510            -nan     0.0100    0.0000
   160        0.2447            -nan     0.0100    0.0000
   180        0.2399            -nan     0.0100    0.0000
   200        0.2346            -nan     0.0100   -0.0000
   220        0.2304            -nan     0.0100    0.0000
   240        0.2259            -nan     0.0100   -0.0000
   260        0.2217            -nan     0.0100    0.0000
   280        0.2181            -nan     0.0100    0.0000
   300        0.2144            -nan     0.0100   -0.0000
   320        0.2113            -nan     0.0100    0.0000
   340        0.2084            -nan     0.0100   -0.0000
   360        0.2054            -nan     0.0100   -0.0000
   380        0.2019            -nan     0.0100    0.0000
   400        0.1994            -nan     0.0100    0.0000
   411        0.1979            -nan     0.0100   -0.0000

[1] "GBM variable coefficients"
                            var     rel.inf
orbit45                 orbit45 6.366046691
V1                           V1 3.494757624
orbit56                 orbit56 2.542701528
ratio4                   ratio4 2.293722563
comsize                 comsize 2.149459754
third                     third 2.096576883
spin_vertex         spin_vertex 2.032797252
V2                           V2 1.974851094
orbit24                 orbit24 1.910882786
outer                     outer 1.827843256
ratio5                   ratio5 1.803030038
orbit65                 orbit65 1.752374071
walktrap_vertex walktrap_vertex 1.710645229
membership_s4     membership_s4 1.646512088
orbit18                 orbit18 1.476269487
orbit27                 orbit27 1.351181845
orbit70                 orbit70 1.323504998
orbit54                 orbit54 1.294686325
ioratio                 ioratio 1.266202451
trans                     trans 1.234099456
orbit31                 orbit31 1.095252561
orbit49                 orbit49 1.048820773
graph20                 graph20 1.039343643
pagerank               pagerank 1.015765243
orbit6                   orbit6 1.007104749
orbit39                 orbit39 0.995524180
orbit62                 orbit62 0.964601584
knn                         knn 0.958376422
cohesion               cohesion 0.935774761
graph22                 graph22 0.925955916
inner                     inner 0.919685162
adhesion               adhesion 0.898454390
graph23                 graph23 0.869367305
bet                         bet 0.813879029
graph10                 graph10 0.797273424
orbit9                   orbit9 0.781040159
ratio6                   ratio6 0.746614969
orbit46                 orbit46 0.742935146
bigcom40               bigcom40 0.717670573
graph4                   graph4 0.715088447
orbit64                 orbit64 0.698083174
orbit59                 orbit59 0.675381660
graph25                 graph25 0.666740227
graph11                 graph11 0.662138274
graph27                 graph27 0.657532634
orbit36                 orbit36 0.650591518
orbit35                 orbit35 0.649891353
orbit32                 orbit32 0.635788771
graph14                 graph14 0.623185501
orbit19                 orbit19 0.612799967
orbit50                 orbit50 0.610278879
ratio3                   ratio3 0.607227506
orbit55                 orbit55 0.607043667
orbit28                 orbit28 0.603878176
orbit51                 orbit51 0.597664678
graph17                 graph17 0.594007417
orbit17                 orbit17 0.591544610
orbit47                 orbit47 0.571440897
orbit52                 orbit52 0.567996178
upto_sixth           upto_sixth 0.563104799
orbit41                 orbit41 0.553193163
ratio2                   ratio2 0.551562268
orbit44                 orbit44 0.532695830
graph8                   graph8 0.531725889
constraint           constraint 0.530383747
orbit66                 orbit66 0.520026588
orbit33                 orbit33 0.501064856
graph26                 graph26 0.501033898
ratio1                   ratio1 0.497861000
orbit16                 orbit16 0.494357961
graph19                 graph19 0.491576989
fifth                     fifth 0.488712967
orbit4                   orbit4 0.483786316
orbit53                 orbit53 0.480306522
orbit20                 orbit20 0.475355097
graph3                   graph3 0.473445885
graph15                 graph15 0.469192416
graph1                   graph1 0.446551329
orbit48                 orbit48 0.438340324
graph29                 graph29 0.438278277
orbit63                 orbit63 0.432316529
orbit30                 orbit30 0.431795905
upto_fourth         upto_fourth 0.425125905
orbit12                 orbit12 0.415288566
orbit37                 orbit37 0.409750652
graph24                 graph24 0.402507485
orbit40                 orbit40 0.402130602
orbit25                 orbit25 0.401763926
orbit1                   orbit1 0.401101231
orbit29                 orbit29 0.400834344
graph7                   graph7 0.394475547
orbit22                 orbit22 0.382514810
graph5                   graph5 0.381825256
orbit21                 orbit21 0.376683496
graph6                   graph6 0.371584573
orbit68                 orbit68 0.366303372
upto_fifth           upto_fifth 0.363649175
graph21                 graph21 0.358143694
orbit5                   orbit5 0.353883250
close                     close 0.351285856
orbit71                 orbit71 0.350165350
orbit11                 orbit11 0.349342566
sixth                     sixth 0.345746890
orbit67                 orbit67 0.344837408
bigcom246             bigcom246 0.337066076
graph9                   graph9 0.333852813
orbit58                 orbit58 0.315257706
orbit10                 orbit10 0.301119111
graph13                 graph13 0.295801242
orbit57                 orbit57 0.294544183
graph16                 graph16 0.291179961
orbit13                 orbit13 0.287204237
graph28                 graph28 0.286165091
orbit26                 orbit26 0.283253319
orbit15                 orbit15 0.276868075
orbit61                 orbit61 0.269573099
orbit60                 orbit60 0.268738627
orbit38                 orbit38 0.255765924
orbit23                 orbit23 0.248553614
orbit69                 orbit69 0.237403354
orbit2                   orbit2 0.228204310
graph18                 graph18 0.226033009
graph0                   graph0 0.220998941
selfinter             selfinter 0.214504682
orbit42                 orbit42 0.213614407
membership_s14   membership_s14 0.205004173
bigcom127             bigcom127 0.185192682
hubscore               hubscore 0.180097424
upto_second         upto_second 0.173733649
bigcom248             bigcom248 0.171436750
orbit43                 orbit43 0.169231201
graph2                   graph2 0.166944979
fourth                   fourth 0.164097536
membership_s32   membership_s32 0.157437310
evcent                   evcent 0.151588382
upto_third           upto_third 0.146525526
graph12                 graph12 0.144704049
coreness               coreness 0.143566115
bigcom24               bigcom24 0.138378505
orbit7                   orbit7 0.132902276
bigcom408             bigcom408 0.126189964
second                   second 0.122161427
membership_s16   membership_s16 0.090976835
AP                           AP 0.079852675
bigcom28               bigcom28 0.063451171
bigcom4                 bigcom4 0.056449425
membership_s7     membership_s7 0.041320530
pdi                         pdi 0.040979535
membership_s1     membership_s1 0.036051895
bigcom30               bigcom30 0.026452518
membership_s30   membership_s30 0.024186461
bigcom116             bigcom116 0.024090363
membership_s6     membership_s6 0.019049133
membership_s5     membership_s5 0.015105769
bigcom3                 bigcom3 0.008840601
membership_s37   membership_s37 0.008261736
ecc                         ecc 0.004536170
orbit0                   orbit0 0.000000000
orbit3                   orbit3 0.000000000
orbit8                   orbit8 0.000000000
orbit14                 orbit14 0.000000000
orbit34                 orbit34 0.000000000
orbit72                 orbit72 0.000000000
eccrad                   eccrad 0.000000000
first                     first 0.000000000
bigcom1                 bigcom1 0.000000000
bigcom2                 bigcom2 0.000000000
bigcom6                 bigcom6 0.000000000
bigcom8                 bigcom8 0.000000000
bigcom9                 bigcom9 0.000000000
bigcom11               bigcom11 0.000000000
bigcom13               bigcom13 0.000000000
bigcom15               bigcom15 0.000000000
bigcom16               bigcom16 0.000000000
bigcom21               bigcom21 0.000000000
bigcom22               bigcom22 0.000000000
bigcom26               bigcom26 0.000000000
bigcom31               bigcom31 0.000000000
bigcom32               bigcom32 0.000000000
bigcom33               bigcom33 0.000000000
bigcom34               bigcom34 0.000000000
bigcom36               bigcom36 0.000000000
bigcom37               bigcom37 0.000000000
bigcom38               bigcom38 0.000000000
bigcom39               bigcom39 0.000000000
bigcom43               bigcom43 0.000000000
bigcom44               bigcom44 0.000000000
bigcom46               bigcom46 0.000000000
bigcom47               bigcom47 0.000000000
bigcom49               bigcom49 0.000000000
bigcom50               bigcom50 0.000000000
bigcom51               bigcom51 0.000000000
bigcom52               bigcom52 0.000000000
bigcom54               bigcom54 0.000000000
bigcom56               bigcom56 0.000000000
bigcom62               bigcom62 0.000000000
bigcom66               bigcom66 0.000000000
bigcom68               bigcom68 0.000000000
bigcom69               bigcom69 0.000000000
bigcom71               bigcom71 0.000000000
bigcom72               bigcom72 0.000000000
bigcom73               bigcom73 0.000000000
bigcom74               bigcom74 0.000000000
bigcom75               bigcom75 0.000000000
bigcom76               bigcom76 0.000000000
bigcom77               bigcom77 0.000000000
bigcom79               bigcom79 0.000000000
bigcom80               bigcom80 0.000000000
bigcom82               bigcom82 0.000000000
bigcom83               bigcom83 0.000000000
bigcom84               bigcom84 0.000000000
bigcom85               bigcom85 0.000000000
bigcom87               bigcom87 0.000000000
bigcom89               bigcom89 0.000000000
bigcom91               bigcom91 0.000000000
bigcom92               bigcom92 0.000000000
bigcom93               bigcom93 0.000000000
bigcom96               bigcom96 0.000000000
bigcom97               bigcom97 0.000000000
bigcom98               bigcom98 0.000000000
bigcom99               bigcom99 0.000000000
bigcom101             bigcom101 0.000000000
bigcom104             bigcom104 0.000000000
bigcom106             bigcom106 0.000000000
bigcom109             bigcom109 0.000000000
bigcom113             bigcom113 0.000000000
bigcom120             bigcom120 0.000000000
bigcom123             bigcom123 0.000000000
bigcom126             bigcom126 0.000000000
bigcom137             bigcom137 0.000000000
bigcom139             bigcom139 0.000000000
bigcom140             bigcom140 0.000000000
bigcom143             bigcom143 0.000000000
bigcom145             bigcom145 0.000000000
bigcom146             bigcom146 0.000000000
bigcom147             bigcom147 0.000000000
bigcom149             bigcom149 0.000000000
bigcom153             bigcom153 0.000000000
bigcom154             bigcom154 0.000000000
bigcom156             bigcom156 0.000000000
bigcom157             bigcom157 0.000000000
bigcom158             bigcom158 0.000000000
bigcom160             bigcom160 0.000000000
bigcom161             bigcom161 0.000000000
bigcom162             bigcom162 0.000000000
bigcom164             bigcom164 0.000000000
bigcom166             bigcom166 0.000000000
bigcom167             bigcom167 0.000000000
bigcom171             bigcom171 0.000000000
bigcom173             bigcom173 0.000000000
bigcom175             bigcom175 0.000000000
bigcom176             bigcom176 0.000000000
bigcom177             bigcom177 0.000000000
bigcom178             bigcom178 0.000000000
bigcom180             bigcom180 0.000000000
bigcom181             bigcom181 0.000000000
bigcom184             bigcom184 0.000000000
bigcom186             bigcom186 0.000000000
bigcom187             bigcom187 0.000000000
bigcom189             bigcom189 0.000000000
bigcom194             bigcom194 0.000000000
bigcom195             bigcom195 0.000000000
bigcom196             bigcom196 0.000000000
bigcom204             bigcom204 0.000000000
bigcom205             bigcom205 0.000000000
bigcom212             bigcom212 0.000000000
bigcom214             bigcom214 0.000000000
bigcom222             bigcom222 0.000000000
bigcom223             bigcom223 0.000000000
bigcom226             bigcom226 0.000000000
bigcom227             bigcom227 0.000000000
bigcom229             bigcom229 0.000000000
bigcom233             bigcom233 0.000000000
bigcom236             bigcom236 0.000000000
bigcom237             bigcom237 0.000000000
bigcom249             bigcom249 0.000000000
bigcom250             bigcom250 0.000000000
bigcom254             bigcom254 0.000000000
bigcom266             bigcom266 0.000000000
bigcom269             bigcom269 0.000000000
bigcom272             bigcom272 0.000000000
bigcom274             bigcom274 0.000000000
bigcom281             bigcom281 0.000000000
bigcom291             bigcom291 0.000000000
bigcom292             bigcom292 0.000000000
bigcom295             bigcom295 0.000000000
bigcom299             bigcom299 0.000000000
bigcom301             bigcom301 0.000000000
bigcom306             bigcom306 0.000000000
bigcom309             bigcom309 0.000000000
bigcom314             bigcom314 0.000000000
bigcom321             bigcom321 0.000000000
bigcom341             bigcom341 0.000000000
bigcom350             bigcom350 0.000000000
bigcom353             bigcom353 0.000000000
bigcom359             bigcom359 0.000000000
bigcom363             bigcom363 0.000000000
bigcom365             bigcom365 0.000000000
bigcom385             bigcom385 0.000000000
bigcom386             bigcom386 0.000000000
bigcom412             bigcom412 0.000000000
bigcom480             bigcom480 0.000000000
membership_s3     membership_s3 0.000000000
membership_s8     membership_s8 0.000000000
membership_s9     membership_s9 0.000000000
membership_s11   membership_s11 0.000000000
membership_s12   membership_s12 0.000000000
membership_s15   membership_s15 0.000000000
membership_s17   membership_s17 0.000000000
membership_s18   membership_s18 0.000000000
membership_s20   membership_s20 0.000000000
membership_s21   membership_s21 0.000000000
membership_s22   membership_s22 0.000000000
membership_s24   membership_s24 0.000000000
membership_s25   membership_s25 0.000000000
membership_s26   membership_s26 0.000000000
membership_s27   membership_s27 0.000000000
membership_s28   membership_s28 0.000000000
membership_s31   membership_s31 0.000000000
membership_s33   membership_s33 0.000000000
membership_s36   membership_s36 0.000000000
[1] "Dataset: all_C Model RF, run: 1 of 10 2015-06-22 14:54:52"
     |      Out-of-bag   |
Tree |      MSE  %Var(y) |
   1 |  0.07094   178.50 |
   2 |   0.0689   173.37 |
   3 |    0.064   161.05 |
   4 |  0.06073   152.81 |
   5 |  0.05784   145.55 |
   6 |  0.05557   139.84 |
   7 |  0.05362   134.92 |
   8 |  0.05248   132.05 |
   9 |  0.05177   130.26 |
  10 |  0.04992   125.62 |
  11 |  0.04887   122.98 |
  12 |  0.04779   120.25 |
  13 |  0.04664   117.35 |
  14 |  0.04565   114.88 |
  15 |   0.0451   113.49 |
  16 |   0.0445   111.99 |
  17 |  0.04388   110.43 |
  18 |  0.04377   110.14 |
  19 |  0.04336   109.10 |
  20 |  0.04297   108.14 |
  21 |   0.0426   107.20 |
  22 |  0.04232   106.50 |
  23 |  0.04213   106.00 |
  24 |  0.04202   105.73 |
  25 |  0.04169   104.91 |
  26 |   0.0416   104.69 |
  27 |  0.04141   104.20 |
  28 |  0.04126   103.82 |
  29 |  0.04119   103.64 |
  30 |  0.04105   103.31 |
  31 |    0.041   103.16 |
  32 |  0.04094   103.02 |
  33 |  0.04088   102.87 |
  34 |  0.04082   102.71 |
  35 |  0.04064   102.26 |
  36 |  0.04049   101.89 |
  37 |  0.04033   101.49 |
  38 |  0.04029   101.38 |
  39 |  0.04023   101.22 |
  40 |  0.04019   101.12 |
  41 |  0.04017   101.09 |
  42 |   0.0402   101.16 |
  43 |  0.03998   100.61 |
  44 |  0.03989   100.37 |
  45 |   0.0398   100.14 |
  46 |  0.03973    99.98 |
  47 |  0.03972    99.95 |
  48 |  0.03969    99.88 |
  49 |   0.0396    99.64 |
  50 |  0.03954    99.50 |
  51 |  0.03952    99.46 |
  52 |  0.03949    99.37 |
  53 |  0.03948    99.33 |
  54 |  0.03946    99.30 |
  55 |  0.03944    99.26 |
  56 |   0.0394    99.13 |
  57 |  0.03936    99.06 |
  58 |  0.03934    98.99 |
  59 |  0.03937    99.07 |
  60 |  0.03932    98.94 |
  61 |  0.03933    98.96 |
  62 |  0.03931    98.92 |
  63 |  0.03928    98.84 |
  64 |  0.03928    98.84 |
  65 |  0.03925    98.77 |
  66 |  0.03918    98.58 |
  67 |  0.03915    98.51 |
  68 |  0.03912    98.44 |
  69 |   0.0391    98.38 |
  70 |  0.03906    98.29 |
  71 |  0.03905    98.26 |
  72 |  0.03902    98.20 |
  73 |  0.03896    98.03 |
  74 |  0.03894    97.98 |
  75 |  0.03887    97.82 |
  76 |  0.03888    97.83 |
  77 |  0.03885    97.76 |
  78 |  0.03882    97.68 |
  79 |   0.0388    97.63 |
  80 |   0.0388    97.63 |
  81 |  0.03878    97.58 |
  82 |  0.03879    97.61 |
  83 |  0.03877    97.57 |
  84 |  0.03874    97.49 |
  85 |  0.03871    97.42 |
  86 |   0.0387    97.37 |
  87 |  0.03871    97.41 |
  88 |   0.0387    97.39 |
  89 |  0.03866    97.28 |
  90 |  0.03865    97.25 |
  91 |  0.03861    97.17 |
  92 |  0.03859    97.11 |
  93 |  0.03857    97.05 |
  94 |  0.03858    97.07 |
  95 |  0.03856    97.03 |
  96 |  0.03854    96.98 |
  97 |  0.03853    96.94 |
  98 |  0.03856    97.03 |
  99 |  0.03854    96.98 |
 100 |  0.03854    96.99 |
[1] "Random Forest variable coefficients"
                      %IncMSE IncNodePurity
graph0           1.754414e-03  7.487577e-01
graph1           1.157048e-02  1.868385e+00
graph2           1.914090e-03  8.421402e-01
graph3           4.427954e-03  1.396728e+00
graph4           7.558589e-03  2.572596e+00
graph5           2.739709e-03  1.929038e+00
graph6           3.842424e-03  2.509309e+00
graph7           3.816830e-03  2.096493e+00
graph8           3.536577e-03  9.780694e-01
graph9           8.725521e-03  2.120197e+00
graph10          1.143795e-02  3.006219e+00
graph11          9.322750e-03  2.992974e+00
graph12          5.782476e-03  1.935230e+00
graph13          1.231156e-02  2.349737e+00
graph14          4.545928e-03  2.637296e+00
graph15          2.459879e-02  3.775706e+00
graph16          8.564819e-03  2.307848e+00
graph17          6.342581e-03  2.753908e+00
graph18          5.769231e-03  1.836705e+00
graph19          8.047524e-03  2.055799e+00
graph20          5.768206e-03  3.241540e+00
graph21          6.749012e-03  2.080966e+00
graph22          6.296229e-03  3.046593e+00
graph23          1.445923e-02  3.787218e+00
graph24          4.237691e-03  1.927166e+00
graph25          7.697625e-03  2.708588e+00
graph26          2.853342e-03  2.435383e+00
graph27          2.611167e-03  2.539815e+00
graph28          1.411506e-03  1.540529e+00
graph29          8.829850e-04  8.152413e-01
orbit0           2.139593e-04  5.226457e-01
orbit1           4.671857e-03  1.713477e+00
orbit2           2.592846e-03  1.544804e+00
orbit3           1.482331e-03  9.028592e-01
orbit4           1.145113e-02  2.089292e+00
orbit5           5.396049e-03  1.865359e+00
orbit6           5.344749e-03  2.668469e+00
orbit7           3.455365e-03  1.490148e+00
orbit8           4.900314e-03  2.359464e+00
orbit9           5.496067e-03  2.657457e+00
orbit10          3.769735e-03  1.703320e+00
orbit11          4.781312e-03  1.386126e+00
orbit12          2.749634e-03  2.008789e+00
orbit13          4.191744e-03  1.600444e+00
orbit14          3.213058e-03  1.176969e+00
orbit15          6.615868e-03  2.777156e+00
orbit16          2.569217e-02  2.984484e+00
orbit17          9.478548e-03  2.491369e+00
orbit18          1.341877e-02  5.226665e+00
orbit19          6.161255e-03  2.420565e+00
orbit20          5.528129e-03  2.871673e+00
orbit21          1.016223e-02  1.919423e+00
orbit22          7.568386e-03  3.324619e+00
orbit23          4.155063e-03  1.698267e+00
orbit24          9.182398e-03  7.755648e+00
orbit25          1.006072e-02  2.101645e+00
orbit26          5.517332e-03  1.383844e+00
orbit27          2.801619e-02  5.173549e+00
orbit28          2.298011e-02  2.500730e+00
orbit29          8.790806e-03  1.635011e+00
orbit30          5.251595e-03  2.163213e+00
orbit31          7.467299e-03  3.641160e+00
orbit32          4.997925e-03  2.074280e+00
orbit33          8.962180e-03  1.495564e+00
orbit34          1.700144e-02  2.517616e+00
orbit35          8.879779e-03  2.773022e+00
orbit36          1.218578e-02  2.971866e+00
orbit37          5.676627e-03  2.355800e+00
orbit38          3.470805e-03  1.871536e+00
orbit39          6.583832e-03  3.575909e+00
orbit40          3.561166e-03  2.414307e+00
orbit41          1.887626e-03  1.740672e+00
orbit42          1.750173e-03  1.299203e+00
orbit43          8.744323e-03  1.702065e+00
orbit44          3.883838e-03  1.471639e+00
orbit45          2.082880e-02  1.080438e+01
orbit46          5.063730e-03  3.470640e+00
orbit47          6.191615e-03  1.861385e+00
orbit48          4.080739e-03  1.408976e+00
orbit49          7.427023e-03  4.382983e+00
orbit50          2.644320e-03  2.952259e+00
orbit51          1.356470e-02  3.888088e+00
orbit52          4.230897e-03  2.034286e+00
orbit53          7.542069e-03  1.751732e+00
orbit54          3.081845e-03  4.342780e+00
orbit55          3.926136e-03  1.771184e+00
orbit56          1.929524e-02  9.036541e+00
orbit57          9.395300e-03  1.984434e+00
orbit58          2.019798e-03  1.028711e+00
orbit59          6.318698e-03  4.581972e+00
orbit60          2.429115e-03  1.669404e+00
orbit61          7.786277e-04  9.820405e-01
orbit62          7.315730e-03  4.378073e+00
orbit63          2.359627e-03  1.931219e+00
orbit64          1.617400e-03  1.960258e+00
orbit65          5.054755e-03  5.601773e+00
orbit66          1.198352e-03  1.753859e+00
orbit67          1.198465e-03  1.307955e+00
orbit68          2.407845e-03  1.807599e+00
orbit69          4.329570e-04  1.486625e+00
orbit70          1.287648e-03  3.435710e+00
orbit71          2.660178e-03  1.464133e+00
orbit72          1.749106e-03  9.885891e-01
AP               7.013230e-05  3.803062e-01
bet              9.264951e-03  4.689183e+00
ecc              3.118634e-04  1.741764e-01
eccrad           1.983657e-04  1.126163e-01
close            6.093244e-03  1.709934e+00
constraint       6.130286e-03  3.539469e+00
coreness         2.904959e-03  9.782297e-01
knn              4.602327e-03  4.254309e+00
hubscore         7.788760e-03  2.055883e+00
pagerank         7.181030e-03  5.087531e+00
trans            5.893254e-03  4.280496e+00
evcent           7.751460e-03  2.070659e+00
first            1.125792e-03  6.912937e-01
upto_second      4.408598e-03  1.826601e+00
upto_third       6.141976e-03  1.867634e+00
upto_fourth      4.487760e-03  2.065008e+00
upto_fifth       1.036959e-02  2.360228e+00
upto_sixth       2.302780e-03  1.771444e+00
second           2.756766e-03  1.733814e+00
third            1.969092e-02  5.878587e+00
fourth           3.814831e-03  2.610858e+00
fifth            7.371854e-03  3.279075e+00
sixth            7.691355e-03  3.266146e+00
ratio1           2.843428e-03  3.653928e+00
ratio2           6.553351e-03  3.717094e+00
ratio3           5.874559e-03  3.580286e+00
ratio4           1.477469e-02  6.932312e+00
ratio5           4.866574e-03  8.645684e+00
ratio6           5.701836e-03  3.523394e+00
selfinter        1.312719e-04  6.030277e-01
walktrap_vertex  2.776087e-03  5.721267e+00
bigcom1          1.291228e-04  4.035542e-01
bigcom2          0.000000e+00  9.714451e-19
bigcom3         -4.120448e-05  2.696469e-01
bigcom4          9.854911e-04  5.360531e-01
bigcom6          0.000000e+00  2.775558e-19
bigcom8          8.193990e-05  3.467061e-01
bigcom9          0.000000e+00  3.469447e-19
bigcom11         0.000000e+00  6.938894e-19
bigcom13         1.844027e-05  3.139207e-01
bigcom15         0.000000e+00  9.714451e-19
bigcom16         0.000000e+00  2.775558e-19
bigcom21        -3.496892e-06  4.769427e-01
bigcom22         2.293605e-04  2.379891e-01
bigcom24        -2.990544e-05  7.422830e-01
bigcom26        -5.232171e-06  1.169407e-01
bigcom28         1.720392e-04  7.078107e-01
bigcom30        -2.253186e-06  1.998876e-01
bigcom31         0.000000e+00  0.000000e+00
bigcom32         0.000000e+00  3.469447e-20
bigcom33         0.000000e+00  0.000000e+00
bigcom34         0.000000e+00  0.000000e+00
bigcom36        -2.561956e-05  1.637411e-01
bigcom37         0.000000e+00  0.000000e+00
bigcom38         0.000000e+00  0.000000e+00
bigcom39        -4.351658e-06  1.209245e-01
bigcom40         1.112759e-03  1.869888e+00
bigcom43         0.000000e+00  0.000000e+00
bigcom44         0.000000e+00  1.224715e-17
bigcom46         0.000000e+00  8.326673e-19
bigcom47         0.000000e+00  0.000000e+00
bigcom49        -1.239329e-05  3.731494e-01
bigcom50         1.625558e-05  5.191815e-01
bigcom51         0.000000e+00  0.000000e+00
bigcom52         0.000000e+00  0.000000e+00
bigcom54         0.000000e+00  0.000000e+00
bigcom56        -1.596937e-05  3.302719e-01
bigcom62         0.000000e+00  0.000000e+00
bigcom66         0.000000e+00  1.734723e-20
bigcom68         0.000000e+00  4.336809e-19
bigcom69         0.000000e+00  3.469447e-19
bigcom71         0.000000e+00  6.938894e-19
bigcom72         0.000000e+00  0.000000e+00
bigcom73         0.000000e+00  9.887924e-19
bigcom74         0.000000e+00  0.000000e+00
bigcom75         0.000000e+00  0.000000e+00
bigcom76         0.000000e+00  5.551115e-19
bigcom77         0.000000e+00  0.000000e+00
bigcom79         0.000000e+00  0.000000e+00
bigcom80         0.000000e+00  1.734723e-20
bigcom82         3.551015e-06  5.210593e-01
bigcom83         0.000000e+00  0.000000e+00
bigcom84         0.000000e+00  0.000000e+00
bigcom85         0.000000e+00  0.000000e+00
bigcom87         0.000000e+00  1.734723e-20
bigcom89         0.000000e+00  6.938894e-20
bigcom91         0.000000e+00  1.776357e-17
bigcom92         0.000000e+00  2.775558e-19
bigcom93         0.000000e+00  2.775558e-19
bigcom96         0.000000e+00  0.000000e+00
bigcom97         0.000000e+00  0.000000e+00
bigcom98         0.000000e+00  0.000000e+00
bigcom99         0.000000e+00  4.163336e-19
bigcom101        0.000000e+00  0.000000e+00
bigcom104        0.000000e+00  2.949030e-19
bigcom106        0.000000e+00  1.387779e-19
bigcom109        0.000000e+00  0.000000e+00
bigcom113        0.000000e+00  4.857226e-19
bigcom116        1.823724e-06  2.757974e-01
bigcom120        0.000000e+00  2.775558e-19
bigcom123        0.000000e+00  4.163336e-19
bigcom126        0.000000e+00  0.000000e+00
bigcom127        2.089033e-05  6.649240e-01
bigcom137        0.000000e+00  5.551115e-19
bigcom139        0.000000e+00  0.000000e+00
bigcom140        0.000000e+00  1.734723e-20
bigcom143        0.000000e+00  2.775558e-19
bigcom145       -1.804337e-05  5.089428e-01
bigcom146        0.000000e+00  0.000000e+00
bigcom147        0.000000e+00  4.510281e-19
bigcom149       -3.079723e-05  4.486177e-01
bigcom153        0.000000e+00  2.775558e-19
bigcom154        0.000000e+00  2.775558e-19
bigcom156        0.000000e+00  2.775558e-19
bigcom157        0.000000e+00  0.000000e+00
bigcom158        0.000000e+00  0.000000e+00
bigcom160        0.000000e+00  0.000000e+00
bigcom161        0.000000e+00  0.000000e+00
bigcom162        0.000000e+00  2.775558e-19
bigcom164        0.000000e+00  0.000000e+00
bigcom166        0.000000e+00  1.387779e-19
bigcom167       -4.050230e-05  2.534621e-01
bigcom171        0.000000e+00  2.775558e-19
bigcom173        0.000000e+00  8.500145e-19
bigcom175        0.000000e+00  0.000000e+00
bigcom176        0.000000e+00  0.000000e+00
bigcom177        0.000000e+00  5.551115e-19
bigcom178        0.000000e+00  0.000000e+00
bigcom180        0.000000e+00  0.000000e+00
bigcom181        0.000000e+00  0.000000e+00
bigcom184        0.000000e+00  0.000000e+00
bigcom186        0.000000e+00  1.734723e-20
bigcom187        0.000000e+00  0.000000e+00
bigcom189        0.000000e+00  1.561251e-19
bigcom194        0.000000e+00  2.949030e-19
bigcom195        0.000000e+00  0.000000e+00
bigcom196        0.000000e+00  0.000000e+00
bigcom204        0.000000e+00  2.775558e-19
bigcom205        0.000000e+00  4.163336e-19
bigcom212        0.000000e+00  0.000000e+00
bigcom214        0.000000e+00  4.163336e-19
bigcom222        0.000000e+00  5.551115e-19
bigcom223        0.000000e+00  0.000000e+00
bigcom226        0.000000e+00  0.000000e+00
bigcom227        0.000000e+00  0.000000e+00
bigcom229        0.000000e+00  0.000000e+00
bigcom233        0.000000e+00  0.000000e+00
bigcom236        0.000000e+00  0.000000e+00
bigcom237        0.000000e+00  0.000000e+00
bigcom246        1.323000e-05  1.419010e+00
bigcom248       -4.389996e-05  6.687525e-01
bigcom249        1.005612e-07  3.004524e-01
bigcom250        0.000000e+00  2.949030e-19
bigcom254        0.000000e+00  0.000000e+00
bigcom266        0.000000e+00  0.000000e+00
bigcom269        0.000000e+00  8.673617e-19
bigcom272        0.000000e+00  0.000000e+00
bigcom274        6.105400e-05  7.051420e-02
bigcom281       -1.818629e-05  3.749109e-01
bigcom291        0.000000e+00  0.000000e+00
bigcom292       -2.186092e-05  4.604954e-01
bigcom295        0.000000e+00  0.000000e+00
bigcom299        0.000000e+00  0.000000e+00
bigcom301        0.000000e+00  0.000000e+00
bigcom306        0.000000e+00  1.387779e-19
bigcom309        0.000000e+00  3.469447e-20
bigcom314        0.000000e+00  5.551115e-19
bigcom321        0.000000e+00  1.734723e-20
bigcom341        0.000000e+00  0.000000e+00
bigcom350        0.000000e+00  0.000000e+00
bigcom353        0.000000e+00  0.000000e+00
bigcom359        0.000000e+00  6.938894e-20
bigcom363        0.000000e+00  0.000000e+00
bigcom365        0.000000e+00  6.938894e-20
bigcom385        0.000000e+00  2.775558e-19
bigcom386        0.000000e+00  0.000000e+00
bigcom408        7.241221e-05  1.455715e+00
bigcom412        0.000000e+00  0.000000e+00
bigcom480        0.000000e+00  4.163336e-19
spin_vertex      5.145019e-03  6.489636e+00
membership_s1    1.034615e-04  1.843934e-01
membership_s3    0.000000e+00  8.500145e-19
membership_s4    3.019539e-03  3.173177e+00
membership_s5    1.907363e-05  2.214408e-01
membership_s6    3.507844e-04  4.224826e-01
membership_s7    9.142186e-05  4.947944e-01
membership_s8    0.000000e+00  0.000000e+00
membership_s9    0.000000e+00  4.336809e-19
membership_s11   0.000000e+00  2.775558e-19
membership_s12  -5.164498e-05  4.400149e-01
membership_s14  -5.639360e-06  2.816235e-01
membership_s15   3.302861e-06  1.295873e-01
membership_s16   8.270588e-06  3.258854e-01
membership_s17   0.000000e+00  0.000000e+00
membership_s18   1.433359e-05  1.111208e-01
membership_s20   0.000000e+00  4.163336e-19
membership_s21   1.677512e-05  2.827261e-01
membership_s22   0.000000e+00  6.938894e-19
membership_s24   0.000000e+00  1.249001e-18
membership_s25   0.000000e+00  3.469447e-20
membership_s26   0.000000e+00  8.500145e-19
membership_s27   2.089164e-05  3.154375e-01
membership_s28   0.000000e+00  4.163336e-19
membership_s30   1.259014e-04  5.204440e-01
membership_s31   1.222013e-05  1.759390e-01
membership_s32   4.532561e-05  4.879019e-01
membership_s33   0.000000e+00  3.642919e-19
membership_s36   1.760943e-04  2.492367e-01
membership_s37   2.748114e-05  1.907176e-01
V1               4.938033e-03  9.833154e+00
V2               1.602069e-03  6.393254e+00
pdi              6.261867e-05  8.316328e-01
adhesion         8.676248e-03  5.575087e+00
cohesion         7.124724e-03  5.899828e+00
inner            2.392216e-03  6.044989e+00
outer            2.158204e-03  7.733465e+00
ioratio          3.132021e-03  5.785074e+00
comsize          2.725236e-03  9.748714e+00
[1] "Dataset: all_C Model GLM, run: 1 of 10 2015-06-22 15:02:17"
[1] "glmnet variable coefficients"
                         [,1]          [,2]
(Intercept)     -3.140708e+00 -3.163538e+00
graph0           9.508084e-40  1.485311e-04
graph1           3.030066e-43 -1.482191e-07
graph2           3.820923e-40 -2.117627e-05
graph3           2.856976e-44 -4.171356e-09
graph4           1.675162e-47 -1.677696e-10
graph5           1.027093e-41 -2.730726e-06
graph6           1.911241e-43 -4.564399e-08
graph7           1.454460e-41  5.755532e-07
graph8           2.826205e-40 -3.531529e-05
graph9           6.706828e-46 -1.042325e-10
graph10          7.836246e-48 -4.151123e-12
graph11         -7.214420e-50 -3.637906e-13
graph12          1.181336e-45 -5.889674e-11
graph13          1.147338e-44 -2.388854e-10
graph14          4.295153e-47 -7.379033e-11
graph15          4.177985e-43 -9.414272e-08
graph16          4.564098e-45 -1.274788e-09
graph17          8.495868e-45 -2.647895e-09
graph18          2.555795e-43 -7.313347e-08
graph19          5.849062e-44  1.024049e-08
graph20          5.244547e-43 -3.770027e-07
graph21          3.244030e-43 -9.344175e-09
graph22          9.447035e-43  2.942078e-08
graph23          3.973984e-43  5.716588e-08
graph24          6.833128e-43 -1.766278e-08
graph25          3.479241e-42  9.646172e-07
graph26          3.319899e-42  3.289498e-07
graph27          1.855733e-41  6.214899e-06
graph28          2.619368e-41  5.432687e-06
graph29          2.608481e-40 -3.191709e-05
orbit0           9.508084e-40  1.520053e-04
orbit1           2.620705e-41  4.324220e-06
orbit2           1.360567e-43 -1.831121e-07
orbit3           3.820923e-40 -1.909710e-05
orbit4           7.078969e-43  2.145068e-07
orbit5           2.091065e-44 -7.907408e-09
orbit6           8.235588e-45 -2.409691e-08
orbit7          -1.292784e-47 -8.089792e-11
orbit8           1.027093e-41 -2.655927e-06
orbit9           1.475710e-41  6.527615e-06
orbit10          1.723093e-42 -1.185517e-07
orbit11          7.589113e-44 -6.708667e-08
orbit12          7.042075e-41  8.704324e-06
orbit13          1.482584e-41 -4.382065e-08
orbit14          2.826205e-40 -3.258384e-05
orbit15          1.755607e-44  6.822407e-09
orbit16          5.154912e-46 -3.180078e-10
orbit17          5.216856e-45  9.822141e-10
orbit18          3.604784e-45  9.272187e-10
orbit19          9.885909e-46 -4.093016e-10
orbit20          4.344046e-46 -1.168593e-10
orbit21          1.143717e-48 -3.531187e-12
orbit22         -1.998825e-48 -4.829631e-11
orbit23         -6.026202e-50 -6.892137e-14
orbit24          7.856031e-44  3.854925e-08
orbit25          3.990987e-44  1.193373e-08
orbit26          6.909302e-46 -3.152430e-10
orbit27          4.430393e-43  2.490756e-07
orbit28          2.498028e-44 -5.358317e-09
orbit29          6.312413e-44 -5.756401e-09
orbit30          1.441672e-44  3.693206e-10
orbit31          4.271365e-45 -5.675962e-09
orbit32          2.542359e-45 -2.836081e-09
orbit33          1.158854e-48 -2.677913e-11
orbit34          4.177985e-43 -9.203860e-08
orbit35          4.601087e-43  8.384224e-08
orbit36          6.681877e-44 -4.425978e-08
orbit37          6.133085e-44  5.773232e-09
orbit38          1.308505e-45 -1.118273e-09
orbit39          8.831545e-43  2.946315e-07
orbit40          1.614250e-43  3.735373e-08
orbit41          4.943192e-44 -2.351205e-08
orbit42          2.912039e-45 -4.266584e-09
orbit43          1.088110e-42 -9.851992e-08
orbit44          1.133380e-43 -1.045312e-07
orbit45          2.772374e-42  2.187625e-06
orbit46          8.876199e-43 -1.350587e-07
orbit47          5.529865e-44  4.504343e-10
orbit48          1.259834e-43  3.679990e-08
orbit49          3.445202e-42  2.208125e-07
orbit50          2.891641e-43 -5.620916e-07
orbit51          1.448565e-42 -2.376747e-07
orbit52          3.907397e-42 -1.763420e-07
orbit53          3.708941e-43  4.085396e-08
orbit54          6.404618e-42  2.652674e-06
orbit55          6.493776e-43 -2.023969e-07
orbit56          1.779825e-41  1.553059e-05
orbit57          8.742031e-43  2.425021e-07
orbit58          3.137681e-43 -1.590180e-07
orbit59          5.090527e-42 -3.431869e-07
orbit60          1.616841e-42  2.377195e-07
orbit61          8.746963e-43 -2.153342e-07
orbit62          4.012563e-41  5.411174e-06
orbit63          5.547946e-42  1.014945e-06
orbit64          8.529062e-42  3.669619e-06
orbit65          5.552213e-41  6.767584e-06
orbit66          1.125004e-41  3.782831e-06
orbit67          3.990306e-42 -3.953127e-07
orbit68          2.787334e-41  7.507070e-06
orbit69          4.077070e-41  2.404144e-05
orbit70          1.159183e-40  3.661249e-05
orbit71          3.005170e-41  4.394935e-06
orbit72          2.608481e-40 -3.263932e-05
AP               3.534161e-38 -5.135768e-02
bet              3.745778e-44 -1.570309e-08
ecc             -1.739221e-38  3.151061e-03
eccrad          -1.043533e-37  1.865052e-02
close            9.881600e-37  7.970580e-01
constraint      -8.130315e-38 -1.195210e-01
coreness         7.220504e-39  8.188744e-03
knn             -2.328813e-41 -5.402965e-05
hubscore         1.527707e-36  3.625715e-01
pagerank        -1.110737e-37 -8.903922e-01
trans            8.516944e-39 -1.101184e-02
evcent           1.533085e-36  3.801305e-01
first            9.508084e-40  1.535226e-04
upto_second      3.275589e-41  7.402826e-06
upto_third       9.976322e-42  1.085327e-05
upto_fourth      8.968259e-42  8.167880e-06
upto_fifth       7.098082e-42 -7.622439e-06
upto_sixth      -3.198109e-42 -6.636462e-05
second           3.290006e-41  7.444667e-06
third            1.152173e-41  1.658654e-05
fourth          -1.489639e-41 -1.729550e-05
fifth           -1.270227e-41 -1.406317e-05
sixth           -1.204636e-41 -1.181496e-06
ratio1          -2.797720e-41 -5.357678e-05
ratio2          -1.445117e-40 -1.353969e-04
ratio3          -1.711236e-40 -1.474812e-04
ratio4          -8.496533e-41 -3.449817e-04
ratio5           8.053537e-42 -1.184624e-04
ratio6          -1.151740e-41  5.974219e-06
selfinter        5.025644e-38  3.647507e-02
walktrap_vertex  3.228161e-38  2.486745e-02
bigcom1         -8.920565e-39 -6.047890e-03
bigcom2         -4.191953e-38 -2.014279e-01
bigcom3         -1.079699e-38  1.780519e-02
bigcom4          1.626023e-38  4.219142e-02
bigcom6         -4.190210e-38 -2.213985e-01
bigcom8         -1.123060e-38 -5.670475e-02
bigcom9         -4.206647e-38 -2.196186e-01
bigcom11        -4.195791e-38 -2.075840e-01
bigcom13        -1.033957e-38  8.435175e-02
bigcom15        -4.200687e-38 -2.557115e-01
bigcom16        -4.191604e-38 -1.843867e-01
bigcom21         8.685044e-39  1.104465e-01
bigcom22        -1.729001e-38 -1.490292e-01
bigcom24         2.107876e-37  8.936484e-01
bigcom26        -3.224807e-38 -1.723739e-01
bigcom28         7.855589e-38  1.635000e-01
bigcom30         9.322966e-40  5.475363e-02
bigcom31        -4.189514e-38 -1.903365e-01
bigcom32        -4.193697e-38 -1.850608e-01
bigcom33        -4.189166e-38 -2.119632e-01
bigcom34        -4.189862e-38 -1.677119e-01
bigcom36         2.128187e-38  2.914932e-01
bigcom37        -4.189166e-38 -1.572878e-01
bigcom38        -4.191953e-38 -2.100435e-01
bigcom39        -9.317829e-39  7.049992e-02
bigcom40         9.394663e-38  1.757547e-01
bigcom43        -4.191256e-38 -1.787039e-01
bigcom44        -3.674645e-38 -1.716276e-01
bigcom46        -4.194744e-38 -1.872341e-01
bigcom47        -4.192999e-38 -1.961745e-01
bigcom49         3.586108e-38  2.823187e-01
bigcom50         4.999532e-38  4.358313e-01
bigcom51        -4.189862e-38 -2.170744e-01
bigcom52        -4.189862e-38 -2.312700e-01
bigcom54        -4.189166e-38 -1.824116e-01
bigcom56         1.756478e-38  1.620072e-01
bigcom62        -4.189514e-38 -1.966598e-01
bigcom66        -4.189514e-38 -1.859680e-01
bigcom68        -4.189862e-38 -1.966208e-01
bigcom69        -4.193348e-38 -1.937504e-01
bigcom71        -4.193348e-38 -1.912207e-01
bigcom72        -4.189514e-38 -1.719358e-01
bigcom73        -4.195093e-38 -2.209396e-01
bigcom74        -4.192999e-38 -2.476987e-01
bigcom75        -4.189514e-38 -1.823530e-01
bigcom76        -4.191256e-38 -2.056981e-01
bigcom77        -4.191256e-38 -2.431449e-01
bigcom79        -4.189514e-38 -1.942281e-01
bigcom80        -4.191256e-38 -1.544302e-01
bigcom82         5.918154e-38  4.519556e-01
bigcom83        -4.189514e-38 -9.019427e-02
bigcom84        -4.190907e-38 -2.434793e-01
bigcom85        -4.190559e-38 -2.086962e-01
bigcom87        -4.191604e-38 -2.034101e-01
bigcom89        -4.189514e-38 -1.627179e-01
bigcom91        -4.191953e-38 -2.424526e-01
bigcom92        -4.199287e-38 -2.136510e-01
bigcom93        -4.189514e-38 -1.080686e-01
bigcom96        -4.189514e-38 -2.033297e-01
bigcom97        -4.192301e-38 -2.613048e-01
bigcom98        -4.189514e-38 -1.490221e-01
bigcom99        -4.189514e-38 -1.448771e-01
bigcom101       -4.194046e-38 -2.119341e-01
bigcom104       -4.192650e-38 -2.215758e-01
bigcom106       -4.190559e-38 -1.483174e-01
bigcom109       -4.190210e-38 -2.712896e-01
bigcom113       -4.190907e-38 -1.307850e-01
bigcom116        3.026962e-39  1.783620e-01
bigcom120       -4.189862e-38 -1.339857e-01
bigcom123       -4.190210e-38 -2.047231e-01
bigcom126       -4.189166e-38 -1.746900e-01
bigcom127        2.468661e-37  8.291749e-01
bigcom137       -4.191256e-38 -2.548002e-01
bigcom139       -4.188469e-38 -1.753494e-01
bigcom140       -4.190210e-38 -1.914436e-01
bigcom143       -4.189862e-38 -1.286636e-01
bigcom145        2.107175e-37  1.018460e+00
bigcom146       -4.190210e-38 -1.951062e-01
bigcom147       -4.195791e-38 -2.620197e-01
bigcom149        1.602090e-37  8.331001e-01
bigcom153       -4.192650e-38 -1.713148e-01
bigcom154       -4.192650e-38 -1.834211e-01
bigcom156       -4.190559e-38 -1.925885e-01
bigcom157       -4.192999e-38 -1.513478e-01
bigcom158       -4.189514e-38 -1.723880e-01
bigcom160       -4.189514e-38 -1.774001e-01
bigcom161       -4.189514e-38 -1.979397e-01
bigcom162       -4.189514e-38 -1.969027e-01
bigcom164       -4.188817e-38 -3.000269e-01
bigcom166       -4.192301e-38 -2.451279e-01
bigcom167        4.043339e-39  1.530296e-01
bigcom171       -4.191604e-38 -2.958415e-01
bigcom173       -4.190210e-38 -1.822246e-01
bigcom175       -4.189166e-38 -1.536376e-01
bigcom176       -4.189166e-38 -2.459204e-01
bigcom177       -4.189862e-38 -2.099617e-01
bigcom178       -4.189862e-38 -2.151634e-01
bigcom180       -4.189514e-38 -1.801913e-01
bigcom181       -4.193697e-38 -2.602850e-01
bigcom184       -4.189514e-38 -2.373573e-01
bigcom186       -4.189514e-38 -2.088144e-01
bigcom187       -4.189166e-38 -2.178496e-01
bigcom189       -4.191953e-38 -2.120034e-01
bigcom194       -4.190210e-38 -2.446326e-01
bigcom195       -4.189862e-38 -1.977381e-01
bigcom196       -4.189514e-38 -2.080637e-01
bigcom204       -4.191256e-38 -2.224315e-01
bigcom205       -4.189514e-38 -1.841813e-01
bigcom212       -4.189862e-38 -2.235257e-01
bigcom214       -4.190210e-38 -1.714190e-01
bigcom222       -4.189166e-38 -1.893220e-01
bigcom223       -4.189862e-38 -2.130547e-01
bigcom226       -4.189514e-38 -2.558286e-01
bigcom227       -4.189514e-38 -2.063751e-01
bigcom229       -4.188817e-38 -1.645824e-01
bigcom233       -4.189514e-38 -1.516208e-01
bigcom236       -4.189166e-38 -1.824394e-01
bigcom237       -4.189166e-38 -2.332787e-01
bigcom246        1.747758e-37  7.948803e-01
bigcom248        1.477126e-37  6.582108e-01
bigcom249        1.602090e-37  8.300000e-01
bigcom250       -4.193348e-38 -2.143098e-01
bigcom254       -4.190210e-38 -2.768045e-01
bigcom266       -4.189514e-38 -1.945074e-01
bigcom269       -4.189862e-38 -1.411557e-01
bigcom272       -4.189166e-38 -1.694689e-01
bigcom274       -1.899032e-38  3.957188e-02
bigcom281        8.444102e-38  7.250103e-01
bigcom291       -4.189514e-38 -1.979762e-01
bigcom292        1.602090e-37  8.113785e-01
bigcom295       -4.190210e-38 -1.921157e-01
bigcom299       -4.189166e-38 -2.128079e-01
bigcom301       -4.191953e-38 -2.005588e-01
bigcom306       -4.189514e-38 -1.613801e-01
bigcom309       -4.190559e-38 -1.670308e-01
bigcom314       -4.189514e-38 -1.856302e-01
bigcom321       -4.191604e-38 -1.935577e-01
bigcom341       -4.189166e-38 -1.802247e-01
bigcom350       -4.189514e-38 -2.047612e-01
bigcom353       -4.189166e-38 -1.691384e-01
bigcom359       -4.189514e-38 -2.437978e-01
bigcom363       -4.189514e-38 -1.291956e-01
bigcom365       -4.189862e-38 -2.028105e-01
bigcom385       -4.190210e-38 -1.908458e-01
bigcom386       -4.189166e-38 -1.820697e-01
bigcom408        1.827258e-37  8.967116e-01
bigcom412       -4.189862e-38 -2.660603e-01
bigcom480       -4.189862e-38 -1.886794e-01
spin_vertex     -8.366570e-38 -9.779077e-02
membership_s1   -2.481213e-38 -4.465929e-02
membership_s3   -4.194744e-38 -1.607060e-01
membership_s4    8.460396e-38  2.080476e-01
membership_s5   -1.514590e-38 -9.740355e-02
membership_s6   -3.008246e-38 -1.930880e-02
membership_s7   -3.024255e-40  4.656454e-02
membership_s8   -4.191256e-38 -1.454631e-01
membership_s9   -4.193348e-38 -1.494020e-01
membership_s11  -4.191604e-38 -1.472857e-01
membership_s12   3.030759e-38  3.741545e-01
membership_s14   1.827258e-37  8.804860e-01
membership_s15  -2.450481e-38 -1.070008e-01
membership_s16   1.136452e-37  3.786599e-01
membership_s17  -4.190907e-38 -1.478791e-01
membership_s18  -3.088534e-38 -1.703649e-01
membership_s20  -4.190210e-38 -1.676014e-01
membership_s21  -3.042391e-38 -7.442730e-02
membership_s22  -4.199287e-38 -3.078266e-01
membership_s24  -4.199637e-38 -1.602581e-01
membership_s25  -4.196490e-38 -1.726692e-01
membership_s26  -4.193697e-38 -2.191683e-01
membership_s27  -1.801991e-38 -8.326687e-02
membership_s28  -4.193348e-38 -1.536513e-01
membership_s30   1.750048e-38  1.284814e-02
membership_s31  -2.116127e-38 -3.242430e-03
membership_s32  -6.599991e-39  2.050992e-02
membership_s33  -4.190210e-38 -1.365253e-01
membership_s36  -2.438201e-38 -5.547358e-02
membership_s37  -2.185731e-38  2.546726e-02
V1               4.906092e-38  1.079979e-01
V2               1.509564e-38  1.512928e-01
pdi              6.555088e-36  5.919618e+00
adhesion        -2.031745e-42 -2.494978e-06
cohesion         4.066334e-42  5.023385e-06
inner            2.423366e-42  3.953607e-06
outer            2.882744e-42  2.349427e-06
ioratio          6.628450e-40 -1.172337e-01
comsize          4.150537e-42  5.219303e-06
[1] "Dataset: all_C Model GBM, run: 2 of 10 2015-06-22 15:04:30"
Iter   TrainDeviance   ValidDeviance   StepSize   Improve
     1        0.3392            -nan     0.0100    0.0009
     2        0.3367            -nan     0.0100    0.0008
     3        0.3343            -nan     0.0100    0.0008
     4        0.3318            -nan     0.0100    0.0009
     5        0.3297            -nan     0.0100    0.0006
     6        0.3277            -nan     0.0100    0.0007
     7        0.3259            -nan     0.0100    0.0005
     8        0.3240            -nan     0.0100    0.0006
     9        0.3222            -nan     0.0100    0.0005
    10        0.3204            -nan     0.0100    0.0006
    20        0.3070            -nan     0.0100    0.0003
    40        0.2895            -nan     0.0100    0.0003
    60        0.2771            -nan     0.0100    0.0001
    80        0.2670            -nan     0.0100    0.0001
   100        0.2591            -nan     0.0100    0.0000
   120        0.2521            -nan     0.0100    0.0000
   140        0.2460            -nan     0.0100    0.0000
   160        0.2407            -nan     0.0100    0.0000
   180        0.2347            -nan     0.0100    0.0000
   200        0.2286            -nan     0.0100   -0.0000
   220        0.2242            -nan     0.0100   -0.0000
   240        0.2201            -nan     0.0100   -0.0000
   260        0.2160            -nan     0.0100    0.0000
   280        0.2123            -nan     0.0100    0.0000
   300        0.2086            -nan     0.0100   -0.0000
   320        0.2054            -nan     0.0100   -0.0000
   340        0.2022            -nan     0.0100   -0.0000
   360        0.1987            -nan     0.0100   -0.0000
   380        0.1951            -nan     0.0100    0.0000
   400        0.1920            -nan     0.0100    0.0000
   411        0.1906            -nan     0.0100   -0.0000

[1] "GBM variable coefficients"
                            var     rel.inf
orbit45                 orbit45 5.177894344
orbit56                 orbit56 3.751455568
V1                           V1 3.353543420
spin_vertex         spin_vertex 2.309234122
orbit24                 orbit24 2.288891789
orbit18                 orbit18 2.142774170
ratio5                   ratio5 2.012169400
ratio4                   ratio4 2.000213980
orbit27                 orbit27 1.924239157
orbit65                 orbit65 1.895453077
comsize                 comsize 1.858566066
outer                     outer 1.843759152
walktrap_vertex walktrap_vertex 1.779964656
orbit70                 orbit70 1.729234603
third                     third 1.710327168
V2                           V2 1.609610193
ioratio                 ioratio 1.535518726
membership_s4     membership_s4 1.388486806
graph22                 graph22 1.248400901
orbit50                 orbit50 1.159025666
pagerank               pagerank 1.112668255
inner                     inner 1.062796996
adhesion               adhesion 1.052294667
orbit36                 orbit36 1.026948553
trans                     trans 1.009991705
ratio1                   ratio1 0.996718407
orbit62                 orbit62 0.995082360
graph4                   graph4 0.989376304
orbit31                 orbit31 0.980706160
graph11                 graph11 0.942382735
orbit46                 orbit46 0.935079215
orbit54                 orbit54 0.898190266
knn                         knn 0.884068973
orbit49                 orbit49 0.879933486
orbit19                 orbit19 0.826851471
bet                         bet 0.825219149
orbit69                 orbit69 0.771586384
bigcom40               bigcom40 0.770740691
orbit35                 orbit35 0.761615515
orbit6                   orbit6 0.757463040
graph20                 graph20 0.752408544
orbit39                 orbit39 0.724047555
cohesion               cohesion 0.701686545
orbit66                 orbit66 0.691318005
graph14                 graph14 0.650369520
graph1                   graph1 0.649789770
graph23                 graph23 0.647617858
orbit41                 orbit41 0.635000132
graph10                 graph10 0.618059335
graph5                   graph5 0.608268050
orbit9                   orbit9 0.607618711
graph17                 graph17 0.600879742
orbit59                 orbit59 0.594925608
orbit52                 orbit52 0.593816749
orbit28                 orbit28 0.590946985
orbit32                 orbit32 0.572543747
graph26                 graph26 0.562783864
graph27                 graph27 0.550924605
orbit30                 orbit30 0.545733117
orbit55                 orbit55 0.545046419
graph25                 graph25 0.538645274
orbit37                 orbit37 0.511841539
ratio6                   ratio6 0.494300356
orbit4                   orbit4 0.492918913
orbit47                 orbit47 0.492297737
graph29                 graph29 0.490868629
orbit51                 orbit51 0.473212491
orbit53                 orbit53 0.469361552
fifth                     fifth 0.443700842
graph6                   graph6 0.439128593
orbit25                 orbit25 0.436442486
orbit40                 orbit40 0.433769758
orbit33                 orbit33 0.431721109
graph7                   graph7 0.426842796
orbit26                 orbit26 0.425094174
orbit44                 orbit44 0.418774718
orbit5                   orbit5 0.418093510
orbit13                 orbit13 0.416030274
graph16                 graph16 0.413591141
graph28                 graph28 0.413136648
orbit16                 orbit16 0.405564743
orbit48                 orbit48 0.405012278
orbit21                 orbit21 0.398308066
orbit22                 orbit22 0.397045675
orbit17                 orbit17 0.396926839
ratio2                   ratio2 0.387460639
orbit29                 orbit29 0.386578201
graph15                 graph15 0.382808303
orbit68                 orbit68 0.381468961
orbit57                 orbit57 0.378052842
graph12                 graph12 0.355871540
orbit67                 orbit67 0.355468405
bigcom246             bigcom246 0.355463568
upto_fifth           upto_fifth 0.355133734
orbit64                 orbit64 0.354691364
orbit20                 orbit20 0.353644166
graph2                   graph2 0.352490485
graph19                 graph19 0.349102364
orbit38                 orbit38 0.348519314
ratio3                   ratio3 0.348504804
upto_sixth           upto_sixth 0.348199986
constraint           constraint 0.341497065
orbit63                 orbit63 0.337428971
orbit11                 orbit11 0.331529817
graph13                 graph13 0.326623166
orbit58                 orbit58 0.324667021
graph18                 graph18 0.319988744
graph24                 graph24 0.318291436
orbit1                   orbit1 0.315074298
orbit12                 orbit12 0.313946110
graph9                   graph9 0.311971106
orbit71                 orbit71 0.310901450
orbit10                 orbit10 0.302922725
orbit60                 orbit60 0.288495884
orbit15                 orbit15 0.279509616
graph8                   graph8 0.275677428
sixth                     sixth 0.266788042
graph3                   graph3 0.262911198
graph21                 graph21 0.259147020
upto_second         upto_second 0.247726091
selfinter             selfinter 0.244191608
fourth                   fourth 0.240705125
upto_third           upto_third 0.237731193
graph0                   graph0 0.233088981
orbit42                 orbit42 0.214725061
membership_s32   membership_s32 0.199507884
upto_fourth         upto_fourth 0.192240776
orbit43                 orbit43 0.190883031
orbit23                 orbit23 0.189504738
bigcom28               bigcom28 0.175634423
bigcom248             bigcom248 0.153783196
close                     close 0.149448663
hubscore               hubscore 0.148196018
orbit7                   orbit7 0.139895747
second                   second 0.136748109
orbit2                   orbit2 0.130758801
coreness               coreness 0.121357250
AP                           AP 0.115080603
orbit61                 orbit61 0.100902045
evcent                   evcent 0.076246544
bigcom408             bigcom408 0.060162897
pdi                         pdi 0.057183581
bigcom30               bigcom30 0.045051243
bigcom4                 bigcom4 0.040383360
bigcom1                 bigcom1 0.038216257
membership_s1     membership_s1 0.027632941
bigcom116             bigcom116 0.017190149
membership_s7     membership_s7 0.015508948
bigcom8                 bigcom8 0.015269337
bigcom39               bigcom39 0.007952781
bigcom3                 bigcom3 0.007399095
membership_s31   membership_s31 0.007351572
bigcom21               bigcom21 0.006175990
membership_s27   membership_s27 0.005284382
membership_s36   membership_s36 0.005159510
orbit0                   orbit0 0.000000000
orbit3                   orbit3 0.000000000
orbit8                   orbit8 0.000000000
orbit14                 orbit14 0.000000000
orbit34                 orbit34 0.000000000
orbit72                 orbit72 0.000000000
ecc                         ecc 0.000000000
eccrad                   eccrad 0.000000000
first                     first 0.000000000
bigcom2                 bigcom2 0.000000000
bigcom6                 bigcom6 0.000000000
bigcom9                 bigcom9 0.000000000
bigcom11               bigcom11 0.000000000
bigcom13               bigcom13 0.000000000
bigcom15               bigcom15 0.000000000
bigcom16               bigcom16 0.000000000
bigcom22               bigcom22 0.000000000
bigcom24               bigcom24 0.000000000
bigcom26               bigcom26 0.000000000
bigcom31               bigcom31 0.000000000
bigcom32               bigcom32 0.000000000
bigcom33               bigcom33 0.000000000
bigcom34               bigcom34 0.000000000
bigcom36               bigcom36 0.000000000
bigcom37               bigcom37 0.000000000
bigcom38               bigcom38 0.000000000
bigcom43               bigcom43 0.000000000
bigcom44               bigcom44 0.000000000
bigcom46               bigcom46 0.000000000
bigcom47               bigcom47 0.000000000
bigcom49               bigcom49 0.000000000
bigcom50               bigcom50 0.000000000
bigcom51               bigcom51 0.000000000
bigcom52               bigcom52 0.000000000
bigcom54               bigcom54 0.000000000
bigcom56               bigcom56 0.000000000
bigcom62               bigcom62 0.000000000
bigcom66               bigcom66 0.000000000
bigcom68               bigcom68 0.000000000
bigcom69               bigcom69 0.000000000
bigcom71               bigcom71 0.000000000
bigcom72               bigcom72 0.000000000
bigcom73               bigcom73 0.000000000
bigcom74               bigcom74 0.000000000
bigcom75               bigcom75 0.000000000
bigcom76               bigcom76 0.000000000
bigcom77               bigcom77 0.000000000
bigcom79               bigcom79 0.000000000
bigcom80               bigcom80 0.000000000
bigcom82               bigcom82 0.000000000
bigcom83               bigcom83 0.000000000
bigcom84               bigcom84 0.000000000
bigcom85               bigcom85 0.000000000
bigcom87               bigcom87 0.000000000
bigcom89               bigcom89 0.000000000
bigcom91               bigcom91 0.000000000
bigcom92               bigcom92 0.000000000
bigcom93               bigcom93 0.000000000
bigcom96               bigcom96 0.000000000
bigcom97               bigcom97 0.000000000
bigcom98               bigcom98 0.000000000
bigcom99               bigcom99 0.000000000
bigcom101             bigcom101 0.000000000
bigcom104             bigcom104 0.000000000
bigcom106             bigcom106 0.000000000
bigcom109             bigcom109 0.000000000
bigcom113             bigcom113 0.000000000
bigcom120             bigcom120 0.000000000
bigcom123             bigcom123 0.000000000
bigcom126             bigcom126 0.000000000
bigcom127             bigcom127 0.000000000
bigcom137             bigcom137 0.000000000
bigcom139             bigcom139 0.000000000
bigcom140             bigcom140 0.000000000
bigcom143             bigcom143 0.000000000
bigcom145             bigcom145 0.000000000
bigcom146             bigcom146 0.000000000
bigcom147             bigcom147 0.000000000
bigcom149             bigcom149 0.000000000
bigcom153             bigcom153 0.000000000
bigcom154             bigcom154 0.000000000
bigcom156             bigcom156 0.000000000
bigcom157             bigcom157 0.000000000
bigcom158             bigcom158 0.000000000
bigcom160             bigcom160 0.000000000
bigcom161             bigcom161 0.000000000
bigcom162             bigcom162 0.000000000
bigcom164             bigcom164 0.000000000
bigcom166             bigcom166 0.000000000
bigcom167             bigcom167 0.000000000
bigcom171             bigcom171 0.000000000
bigcom173             bigcom173 0.000000000
bigcom175             bigcom175 0.000000000
bigcom176             bigcom176 0.000000000
bigcom177             bigcom177 0.000000000
bigcom178             bigcom178 0.000000000
bigcom180             bigcom180 0.000000000
bigcom181             bigcom181 0.000000000
bigcom184             bigcom184 0.000000000
bigcom186             bigcom186 0.000000000
bigcom187             bigcom187 0.000000000
bigcom189             bigcom189 0.000000000
bigcom194             bigcom194 0.000000000
bigcom195             bigcom195 0.000000000
bigcom196             bigcom196 0.000000000
bigcom204             bigcom204 0.000000000
bigcom205             bigcom205 0.000000000
bigcom212             bigcom212 0.000000000
bigcom214             bigcom214 0.000000000
bigcom222             bigcom222 0.000000000
bigcom223             bigcom223 0.000000000
bigcom226             bigcom226 0.000000000
bigcom227             bigcom227 0.000000000
bigcom229             bigcom229 0.000000000
bigcom233             bigcom233 0.000000000
bigcom236             bigcom236 0.000000000
bigcom237             bigcom237 0.000000000
bigcom249             bigcom249 0.000000000
bigcom250             bigcom250 0.000000000
bigcom254             bigcom254 0.000000000
bigcom266             bigcom266 0.000000000
bigcom269             bigcom269 0.000000000
bigcom272             bigcom272 0.000000000
bigcom274             bigcom274 0.000000000
bigcom281             bigcom281 0.000000000
bigcom291             bigcom291 0.000000000
bigcom292             bigcom292 0.000000000
bigcom295             bigcom295 0.000000000
bigcom299             bigcom299 0.000000000
bigcom301             bigcom301 0.000000000
bigcom306             bigcom306 0.000000000
bigcom309             bigcom309 0.000000000
bigcom314             bigcom314 0.000000000
bigcom321             bigcom321 0.000000000
bigcom341             bigcom341 0.000000000
bigcom350             bigcom350 0.000000000
bigcom353             bigcom353 0.000000000
bigcom359             bigcom359 0.000000000
bigcom363             bigcom363 0.000000000
bigcom365             bigcom365 0.000000000
bigcom385             bigcom385 0.000000000
bigcom386             bigcom386 0.000000000
bigcom412             bigcom412 0.000000000
bigcom480             bigcom480 0.000000000
membership_s3     membership_s3 0.000000000
membership_s5     membership_s5 0.000000000
membership_s6     membership_s6 0.000000000
membership_s8     membership_s8 0.000000000
membership_s9     membership_s9 0.000000000
membership_s11   membership_s11 0.000000000
membership_s12   membership_s12 0.000000000
membership_s14   membership_s14 0.000000000
membership_s15   membership_s15 0.000000000
membership_s16   membership_s16 0.000000000
membership_s17   membership_s17 0.000000000
membership_s18   membership_s18 0.000000000
membership_s20   membership_s20 0.000000000
membership_s21   membership_s21 0.000000000
membership_s22   membership_s22 0.000000000
membership_s24   membership_s24 0.000000000
membership_s25   membership_s25 0.000000000
membership_s26   membership_s26 0.000000000
membership_s28   membership_s28 0.000000000
membership_s30   membership_s30 0.000000000
membership_s33   membership_s33 0.000000000
membership_s37   membership_s37 0.000000000
[1] "Dataset: all_C Model RF, run: 2 of 10 2015-06-22 15:10:54"
     |      Out-of-bag   |
Tree |      MSE  %Var(y) |
   1 |  0.07273   185.12 |
   2 |   0.0665   169.27 |
   3 |  0.06276   159.75 |
   4 |  0.05961   151.74 |
   5 |  0.05713   145.42 |
   6 |  0.05541   141.04 |
   7 |   0.0538   136.93 |
   8 |  0.05178   131.80 |
   9 |   0.0502   127.77 |
  10 |  0.04837   123.13 |
  11 |  0.04671   118.90 |
  12 |  0.04552   115.86 |
  13 |  0.04487   114.21 |
  14 |  0.04424   112.60 |
  15 |  0.04397   111.91 |
  16 |  0.04366   111.12 |
  17 |   0.0433   110.22 |
  18 |  0.04303   109.52 |
  19 |  0.04273   108.77 |
  20 |  0.04257   108.36 |
  21 |   0.0422   107.41 |
  22 |  0.04197   106.82 |
  23 |  0.04175   106.27 |
  24 |  0.04148   105.58 |
  25 |  0.04122   104.91 |
  26 |  0.04086   103.99 |
  27 |  0.04066   103.49 |
  28 |  0.04065   103.46 |
  29 |  0.04046   102.98 |
  30 |  0.04026   102.47 |
  31 |  0.04012   102.12 |
  32 |   0.0401   102.08 |
  33 |  0.04001   101.85 |
  34 |  0.03994   101.65 |
  35 |  0.03989   101.52 |
  36 |  0.03973   101.12 |
  37 |  0.03964   100.90 |
  38 |  0.03966   100.95 |
  39 |  0.03971   101.08 |
  40 |  0.03969   101.02 |
  41 |  0.03962   100.85 |
  42 |  0.03949   100.51 |
  43 |  0.03947   100.46 |
  44 |  0.03937   100.21 |
  45 |  0.03932   100.07 |
  46 |  0.03927    99.95 |
  47 |  0.03918    99.72 |
  48 |  0.03919    99.74 |
  49 |  0.03913    99.59 |
  50 |  0.03908    99.48 |
  51 |  0.03909    99.49 |
  52 |    0.039    99.27 |
  53 |  0.03887    98.94 |
  54 |  0.03889    98.98 |
  55 |  0.03882    98.81 |
  56 |  0.03878    98.70 |
  57 |  0.03871    98.52 |
  58 |  0.03868    98.46 |
  59 |  0.03858    98.19 |
  60 |  0.03854    98.09 |
  61 |  0.03848    97.95 |
  62 |  0.03848    97.95 |
  63 |  0.03843    97.81 |
  64 |  0.03838    97.69 |
  65 |  0.03835    97.61 |
  66 |  0.03834    97.60 |
  67 |  0.03828    97.44 |
  68 |  0.03829    97.45 |
  69 |  0.03831    97.51 |
  70 |   0.0383    97.49 |
  71 |  0.03828    97.44 |
  72 |  0.03827    97.41 |
  73 |  0.03822    97.27 |
  74 |   0.0382    97.23 |
  75 |  0.03817    97.16 |
  76 |  0.03817    97.16 |
  77 |  0.03817    97.16 |
  78 |  0.03815    97.11 |
  79 |  0.03812    97.04 |
  80 |  0.03813    97.06 |
  81 |  0.03813    97.05 |
  82 |  0.03809    96.96 |
  83 |  0.03809    96.96 |
  84 |   0.0381    96.98 |
  85 |  0.03809    96.95 |
  86 |  0.03809    96.96 |
  87 |  0.03809    96.96 |
  88 |  0.03808    96.93 |
  89 |  0.03805    96.85 |
  90 |  0.03806    96.88 |
  91 |  0.03802    96.78 |
  92 |  0.03801    96.75 |
  93 |  0.03798    96.68 |
  94 |  0.03798    96.68 |
  95 |  0.03796    96.63 |
  96 |  0.03795    96.60 |
  97 |  0.03797    96.64 |
  98 |  0.03797    96.65 |
  99 |  0.03799    96.70 |
 100 |  0.03799    96.69 |
[1] "Random Forest variable coefficients"
                      %IncMSE IncNodePurity
graph0           6.647297e-04    0.80359556
graph1           6.967197e-03    2.22753682
graph2           1.984605e-03    1.13387432
graph3           5.109801e-03    1.83964199
graph4           5.640949e-03    3.01884000
graph5           3.057657e-03    1.37366568
graph6           4.901463e-03    1.77814019
graph7           4.906386e-03    1.60418598
graph8           2.167922e-04    1.15637934
graph9           5.592658e-03    2.03572646
graph10          9.062468e-03    2.62041721
graph11          1.137708e-02    3.42552481
graph12          4.516780e-03    2.28729921
graph13          1.841693e-02    2.25543051
graph14          3.754996e-03    2.20695950
graph15          1.519246e-02    2.60915771
graph16          8.751574e-03    2.68506932
graph17          1.031580e-02    2.87675507
graph18          7.006978e-03    2.23434128
graph19          8.970526e-03    3.10791913
graph20          8.472118e-03    4.21782247
graph21          1.162257e-02    2.62010711
graph22          4.791380e-03    2.96962832
graph23          1.385097e-02    3.52423903
graph24          2.648321e-03    1.77468215
graph25          3.785169e-03    1.97543955
graph26          3.350373e-03    2.59718439
graph27          1.174515e-03    1.77191216
graph28          1.503397e-03    1.44233414
graph29          1.785779e-04    1.10725031
orbit0           1.424954e-03    0.62009050
orbit1           6.184050e-03    1.87658744
orbit2           1.077947e-03    1.31379702
orbit3           9.023308e-04    0.99364219
orbit4           4.923471e-03    1.59831634
orbit5           8.055355e-03    1.77629715
orbit6           5.858342e-03    2.98420916
orbit7           2.491083e-03    1.27892542
orbit8           2.627087e-03    2.13385035
orbit9           3.884956e-03    3.25517465
orbit10          3.245157e-03    1.56205964
orbit11          4.127061e-03    1.43661119
orbit12          5.600053e-03    1.86822179
orbit13          3.458727e-03    1.19301335
orbit14          3.171356e-04    1.67931121
orbit15          6.165635e-03    2.85939913
orbit16          1.600001e-02    2.63283153
orbit17          6.873318e-03    2.33251876
orbit18          1.081783e-02    5.20942391
orbit19          4.701358e-03    2.41003804
orbit20          4.290276e-03    2.69574711
orbit21          6.009478e-03    1.95012523
orbit22          6.905051e-03    3.56578858
orbit23          2.303235e-03    1.31288609
orbit24          1.084603e-02    6.59558254
orbit25          6.597558e-03    2.49952542
orbit26          4.551721e-03    1.67891710
orbit27          3.998188e-02    7.67825145
orbit28          1.786662e-02    2.80146605
orbit29          6.930293e-03    1.66807571
orbit30          3.738081e-03    2.17450891
orbit31          4.381097e-03    3.45543514
orbit32          2.841258e-03    2.34952297
orbit33          1.013971e-02    1.38778539
orbit34          1.412217e-02    2.08170706
orbit35          8.628443e-03    3.08819734
orbit36          1.017069e-02    3.12315296
orbit37          3.968468e-03    2.02787535
orbit38          3.827527e-03    1.60940797
orbit39          8.099064e-03    3.96469509
orbit40          3.472537e-03    2.09613108
orbit41          3.719336e-03    1.84380864
orbit42          9.772778e-04    1.28549834
orbit43          5.317593e-03    1.86332888
orbit44          2.136795e-03    1.45414877
orbit45          2.031315e-02   13.67142826
orbit46          4.797708e-03    3.03704745
orbit47          1.177121e-02    2.44293265
orbit48          8.062054e-03    1.63346105
orbit49          4.427656e-03    3.55500161
orbit50          6.229059e-03    2.74068040
orbit51          1.876741e-02    3.84738611
orbit52          3.184436e-03    2.60206749
orbit53          6.095481e-03    1.58453577
orbit54          3.610417e-03    3.22655010
orbit55          4.284033e-03    1.81532707
orbit56          2.048627e-02   12.76711351
orbit57          4.860380e-03    1.66403487
orbit58          2.507444e-03    1.15684584
orbit59          2.119520e-03    4.15331184
orbit60          1.071223e-03    1.61048677
orbit61          2.777308e-04    1.05073645
orbit62          6.120317e-03    3.81599238
orbit63          2.585289e-03    2.37326953
orbit64          1.018178e-03    1.58710054
orbit65          4.825249e-03    5.59651000
orbit66          1.321778e-03    2.24728678
orbit67          1.585183e-03    0.92431191
orbit68          9.565761e-04    1.61161000
orbit69          4.460615e-04    1.55463937
orbit70          8.460887e-04    3.77995610
orbit71          1.628386e-03    1.34916968
orbit72          5.382467e-05    1.02988179
AP               4.626410e-05    0.30143070
bet              9.424448e-03    4.50227035
ecc              5.929583e-04    0.15727609
eccrad           2.067099e-04    0.12603633
close            7.030514e-03    2.33261212
constraint       7.171300e-03    2.84262552
coreness         3.849542e-03    0.90619932
knn              3.483095e-03    3.69983062
hubscore         4.827033e-03    1.96166768
pagerank         5.809294e-03    5.07293665
trans            4.536725e-03    3.09312441
evcent           2.677109e-03    2.06933968
first            3.051796e-04    0.69502108
upto_second      3.617286e-03    2.00129543
upto_third       5.225026e-03    2.31245957
upto_fourth      5.031127e-03    2.29964947
upto_fifth       6.790085e-03    2.51147225
upto_sixth       2.506315e-03    2.32872114
second           6.810733e-03    2.10502982
third            1.629975e-02    4.93805114
fourth           3.791658e-03    2.93917570
fifth            5.679490e-03    2.88713881
sixth            9.451298e-03    2.69945259
ratio1           3.449129e-03    3.23951478
ratio2           5.001950e-03    3.01954525
ratio3           9.688434e-03    2.43175021
ratio4           8.717987e-03    6.55848843
ratio5           4.122093e-03    7.97662601
ratio6           6.346777e-03    2.27014109
selfinter        1.345366e-04    0.50676456
walktrap_vertex  2.295116e-03    5.40161319
bigcom1          2.051647e-04    0.50205379
bigcom2          0.000000e+00    0.00000000
bigcom3         -9.526647e-06    0.51269954
bigcom4          4.783854e-04    0.34801101
bigcom6          0.000000e+00    0.00000000
bigcom8          1.440623e-04    0.29345459
bigcom9          0.000000e+00    0.00000000
bigcom11         0.000000e+00    0.00000000
bigcom13         0.000000e+00    0.00000000
bigcom15         8.164678e-05    0.16658764
bigcom16         0.000000e+00    0.00000000
bigcom21         2.527624e-06    0.25898205
bigcom22         1.678927e-04    0.23498677
bigcom24        -1.341495e-05    0.36409241
bigcom26        -7.997572e-06    0.15410978
bigcom28         7.744620e-05    0.45830931
bigcom30        -1.287043e-06    0.49024201
bigcom31         0.000000e+00    0.00000000
bigcom32         0.000000e+00    0.00000000
bigcom33         0.000000e+00    0.00000000
bigcom34         0.000000e+00    0.00000000
bigcom36        -1.329760e-05    0.20153010
bigcom37         0.000000e+00    0.00000000
bigcom38         0.000000e+00    0.00000000
bigcom39        -4.564424e-05    0.48222665
bigcom40         2.297590e-03    1.94378394
bigcom43         0.000000e+00    0.00000000
bigcom44         0.000000e+00    0.00000000
bigcom46         0.000000e+00    0.00000000
bigcom47         0.000000e+00    0.00000000
bigcom49         2.391193e-06    0.26504910
bigcom50        -2.550742e-05    0.73381448
bigcom51         0.000000e+00    0.00000000
bigcom52         0.000000e+00    0.00000000
bigcom54         0.000000e+00    0.00000000
bigcom56        -2.260470e-05    0.21695321
bigcom62         0.000000e+00    0.00000000
bigcom66         0.000000e+00    0.00000000
bigcom68         0.000000e+00    0.00000000
bigcom69         0.000000e+00    0.00000000
bigcom71         0.000000e+00    0.00000000
bigcom72         0.000000e+00    0.00000000
bigcom73         0.000000e+00    0.00000000
bigcom74         0.000000e+00    0.00000000
bigcom75         0.000000e+00    0.00000000
bigcom76         0.000000e+00    0.00000000
bigcom77         0.000000e+00    0.00000000
bigcom79         0.000000e+00    0.00000000
bigcom80         0.000000e+00    0.00000000
bigcom82         9.553884e-06    0.53730230
bigcom83         0.000000e+00    0.00000000
bigcom84         0.000000e+00    0.00000000
bigcom85         0.000000e+00    0.00000000
bigcom87         0.000000e+00    0.00000000
bigcom89         0.000000e+00    0.00000000
bigcom91         0.000000e+00    0.00000000
bigcom92         0.000000e+00    0.00000000
bigcom93         0.000000e+00    0.00000000
bigcom96         0.000000e+00    0.00000000
bigcom97         0.000000e+00    0.00000000
bigcom98         0.000000e+00    0.00000000
bigcom99         0.000000e+00    0.00000000
bigcom101        0.000000e+00    0.00000000
bigcom104        0.000000e+00    0.00000000
bigcom106        0.000000e+00    0.00000000
bigcom109        0.000000e+00    0.00000000
bigcom113        0.000000e+00    0.00000000
bigcom116       -1.026581e-05    0.45023469
bigcom120        0.000000e+00    0.00000000
bigcom123        0.000000e+00    0.00000000
bigcom126        0.000000e+00    0.00000000
bigcom127       -1.115938e-05    0.24312044
bigcom137        0.000000e+00    0.00000000
bigcom139        0.000000e+00    0.00000000
bigcom140        0.000000e+00    0.00000000
bigcom143        0.000000e+00    0.00000000
bigcom145        8.681958e-06    0.34678019
bigcom146        0.000000e+00    0.00000000
bigcom147        0.000000e+00    0.00000000
bigcom149       -2.231405e-05    0.57388889
bigcom153        0.000000e+00    0.00000000
bigcom154        0.000000e+00    0.00000000
bigcom156        0.000000e+00    0.00000000
bigcom157        0.000000e+00    0.00000000
bigcom158        0.000000e+00    0.00000000
bigcom160        0.000000e+00    0.00000000
bigcom161        0.000000e+00    0.00000000
bigcom162        0.000000e+00    0.00000000
bigcom164        0.000000e+00    0.00000000
bigcom166        0.000000e+00    0.00000000
bigcom167       -2.399806e-05    0.21907824
bigcom171        0.000000e+00    0.00000000
bigcom173        0.000000e+00    0.00000000
bigcom175        0.000000e+00    0.00000000
bigcom176        0.000000e+00    0.00000000
bigcom177        0.000000e+00    0.00000000
bigcom178        0.000000e+00    0.00000000
bigcom180        0.000000e+00    0.00000000
bigcom181        0.000000e+00    0.00000000
bigcom184        0.000000e+00    0.00000000
bigcom186        0.000000e+00    0.00000000
bigcom187        0.000000e+00    0.00000000
bigcom189        0.000000e+00    0.00000000
bigcom194        0.000000e+00    0.00000000
bigcom195        0.000000e+00    0.00000000
bigcom196        0.000000e+00    0.00000000
bigcom204        0.000000e+00    0.00000000
bigcom205        0.000000e+00    0.00000000
bigcom212        0.000000e+00    0.00000000
bigcom214        0.000000e+00    0.00000000
bigcom222        0.000000e+00    0.00000000
bigcom223        0.000000e+00    0.00000000
bigcom226        0.000000e+00    0.00000000
bigcom227        0.000000e+00    0.00000000
bigcom229        0.000000e+00    0.00000000
bigcom233        0.000000e+00    0.00000000
bigcom236        0.000000e+00    0.00000000
bigcom237        0.000000e+00    0.00000000
bigcom246        1.196794e-05    1.18015422
bigcom248       -1.460600e-05    0.91866257
bigcom249        9.041397e-06    0.29697235
bigcom250        0.000000e+00    0.00000000
bigcom254        0.000000e+00    0.00000000
bigcom266        0.000000e+00    0.00000000
bigcom269        0.000000e+00    0.00000000
bigcom272        0.000000e+00    0.00000000
bigcom274        3.193210e-05    0.18960939
bigcom281       -6.512656e-06    0.40626524
bigcom291        0.000000e+00    0.00000000
bigcom292       -1.289643e-05    0.44991001
bigcom295        0.000000e+00    0.00000000
bigcom299        0.000000e+00    0.00000000
bigcom301        0.000000e+00    0.00000000
bigcom306        0.000000e+00    0.00000000
bigcom309        0.000000e+00    0.00000000
bigcom314        0.000000e+00    0.00000000
bigcom321        0.000000e+00    0.00000000
bigcom341        0.000000e+00    0.00000000
bigcom350        0.000000e+00    0.00000000
bigcom353        0.000000e+00    0.00000000
bigcom359        0.000000e+00    0.00000000
bigcom363        0.000000e+00    0.00000000
bigcom365        0.000000e+00    0.00000000
bigcom385        0.000000e+00    0.00000000
bigcom386        0.000000e+00    0.00000000
bigcom408        7.370102e-05    1.35915573
bigcom412        0.000000e+00    0.00000000
bigcom480        0.000000e+00    0.00000000
spin_vertex      4.562309e-03    7.12231212
membership_s1    5.845717e-05    0.28667834
membership_s3    0.000000e+00    0.00000000
membership_s4    1.286354e-03    2.91837486
membership_s5    2.962254e-05    0.19967944
membership_s6    2.092288e-04    0.31351200
membership_s7    4.289557e-05    0.44482862
membership_s8    0.000000e+00    0.00000000
membership_s9    0.000000e+00    0.00000000
membership_s11   0.000000e+00    0.00000000
membership_s12  -2.341129e-05    0.40279451
membership_s14  -1.000907e-07    0.02911586
membership_s15   1.497411e-05    0.08016583
membership_s16   1.658715e-06    0.23425150
membership_s17   0.000000e+00    0.00000000
membership_s18  -4.319266e-06    0.09709503
membership_s20   0.000000e+00    0.00000000
membership_s21   7.059036e-05    0.54201483
membership_s22   0.000000e+00    0.00000000
membership_s24   0.000000e+00    0.00000000
membership_s25   0.000000e+00    0.00000000
membership_s26   0.000000e+00    0.00000000
membership_s27   2.803072e-06    0.21894295
membership_s28   0.000000e+00    0.00000000
membership_s30   1.430744e-04    0.44415133
membership_s31  -1.124091e-05    0.21261677
membership_s32   6.436385e-05    0.52885806
membership_s33   0.000000e+00    0.00000000
membership_s36   6.098773e-05    0.22713572
membership_s37   1.623109e-05    0.24844710
V1               5.709804e-03    9.01865756
V2               1.083332e-03    5.82812282
pdi              7.971232e-05    0.85311547
adhesion         6.845129e-03    5.37951352
cohesion         6.893272e-03    5.30298790
inner            2.538125e-03    6.03360667
outer            2.456729e-03    7.59142102
ioratio          4.568427e-03    5.75140444
comsize          2.268104e-03    8.50024620
[1] "Dataset: all_C Model GLM, run: 2 of 10 2015-06-22 15:16:04"
[1] "glmnet variable coefficients"
                         [,1]          [,2]
(Intercept)     -3.153188e+00 -3.191866e+00
graph0           9.861441e-40  6.392186e-05
graph1           3.351357e-43 -1.467671e-07
graph2           3.875035e-40 -2.990010e-05
graph3           3.069436e-44 -3.616787e-09
graph4           2.500707e-47 -1.652611e-10
graph5           1.041066e-41 -2.092833e-06
graph6           2.080295e-43 -3.959887e-08
graph7           1.467875e-41  7.741832e-07
graph8           2.875336e-40 -3.373686e-05
graph9           7.089650e-46 -1.258960e-10
graph10          8.820304e-48 -3.402070e-12
graph11         -7.212976e-50 -3.640643e-13
graph12          1.303935e-45  4.137861e-11
graph13          1.182799e-44 -2.942019e-10
graph14          4.824082e-47 -6.837148e-11
graph15          4.246759e-43 -1.092107e-07
graph16          4.948686e-45 -1.223496e-09
graph17          9.377791e-45 -1.710015e-09
graph18          2.689626e-43 -4.079236e-08
graph19          5.922728e-44  8.906970e-09
graph20          5.468062e-43 -3.603836e-07
graph21          3.221009e-43  1.202477e-09
graph22          9.882024e-43 -2.386155e-09
graph23          4.019044e-43  6.088790e-08
graph24          6.741750e-43  1.423895e-08
graph25          3.427739e-42  9.287304e-07
graph26          3.300360e-42  3.244814e-07
graph27          1.851245e-41  6.678011e-06
graph28          2.682613e-41  5.396082e-06
graph29          2.754624e-40 -3.397063e-05
orbit0           9.861441e-40  6.667265e-05
orbit1           2.687138e-41  4.328670e-06
orbit2           1.644808e-43 -1.822166e-07
orbit3           3.875035e-40 -2.838310e-05
orbit4           7.251557e-43  2.139196e-07
orbit5           2.327352e-44 -7.273314e-09
orbit6           8.130203e-45 -2.461832e-08
orbit7          -4.124086e-48 -7.692547e-11
orbit8           1.041066e-41 -2.037203e-06
orbit9           1.519073e-41  7.091667e-06
orbit10          1.752999e-42 -1.292136e-07
orbit11          9.645768e-44 -5.908197e-08
orbit12          7.158695e-41  7.924247e-06
orbit13          1.541615e-41  4.483808e-07
orbit14          2.875336e-40 -3.151487e-05
orbit15          1.806010e-44  6.690244e-09
orbit16          5.684670e-46 -3.373119e-10
orbit17          5.254513e-45  7.026845e-10
orbit18          3.697870e-45  1.141791e-09
orbit19          1.006262e-45 -3.810485e-10
orbit20          4.565328e-46 -1.333591e-10
orbit21          1.883667e-48 -2.805468e-12
orbit22         -2.652653e-48 -4.877811e-11
orbit23         -5.630487e-50 -6.769038e-14
orbit24          8.143643e-44  4.641462e-08
orbit25          4.050134e-44  9.139838e-09
orbit26          8.354608e-46 -2.035587e-10
orbit27          4.567399e-43  2.602476e-07
orbit28          2.671553e-44 -7.969396e-09
orbit29          6.380806e-44 -6.206233e-09
orbit30          1.577447e-44  1.036973e-09
orbit31          4.340155e-45 -5.379945e-09
orbit32          2.659817e-45 -2.909885e-09
orbit33          6.094325e-48 -2.197635e-11
orbit34          4.246759e-43 -1.086496e-07
orbit35          4.716246e-43  9.198249e-08
orbit36          6.510551e-44 -4.560247e-08
orbit37          6.167581e-44  3.076024e-09
orbit38          1.720560e-45 -7.657187e-10
orbit39          9.095510e-43  3.894256e-07
orbit40          1.659181e-43  3.029489e-08
orbit41          5.379571e-44 -1.352307e-08
orbit42          4.128566e-45 -3.356260e-09
orbit43          1.114817e-42 -6.505544e-08
orbit44          1.504035e-43 -5.621771e-08
orbit45          2.865383e-42  2.360162e-06
orbit46          9.033004e-43 -1.154450e-07
orbit47          6.224930e-44 -3.645096e-09
orbit48          1.240648e-43  3.155038e-08
orbit49          3.556172e-42  4.707057e-07
orbit50          3.365298e-43 -5.734318e-07
orbit51          1.456087e-42 -2.905664e-07
orbit52          3.973123e-42 -4.560233e-07
orbit53          3.765923e-43  7.600438e-08
orbit54          6.546644e-42  1.953330e-06
orbit55          7.468388e-43 -1.616467e-07
orbit56          1.836522e-41  1.656861e-05
orbit57          8.741977e-43  2.542938e-07
orbit58          3.693311e-43 -1.522103e-07
orbit59          5.223501e-42 -3.780976e-07
orbit60          1.604432e-42  2.834905e-07
orbit61          9.388972e-43 -9.195554e-08
orbit62          4.136109e-41  6.558964e-06
orbit63          5.578527e-42  9.894346e-07
orbit64          8.283714e-42  3.411295e-06
orbit65          5.730773e-41  4.929246e-06
orbit66          1.130102e-41  3.582096e-06
orbit67          4.089295e-42 -2.299813e-07
orbit68          2.833464e-41  9.367991e-06
orbit69          4.050580e-41  1.947096e-05
orbit70          1.196096e-40  4.099019e-05
orbit71          3.106787e-41  3.985188e-06
orbit72          2.754624e-40 -3.462612e-05
AP               3.777294e-38 -5.005095e-02
bet              4.163063e-44 -1.483263e-08
ecc             -1.713723e-38  4.586320e-03
eccrad          -1.028234e-37  2.731952e-02
close            1.006038e-36  7.711149e-01
constraint      -8.290656e-38 -1.299121e-01
coreness         7.449982e-39  8.446202e-03
knn             -2.430747e-41 -5.995349e-05
hubscore         1.560631e-36  3.674914e-01
pagerank        -1.081267e-37 -8.457554e-01
trans            5.981230e-39 -2.674875e-02
evcent           1.565743e-36  3.835791e-01
first            9.861441e-40  6.624491e-05
upto_second      3.357781e-41  7.883115e-06
upto_third       1.009418e-41  1.009780e-05
upto_fourth      9.150288e-42  9.210503e-06
upto_fifth       7.503141e-42 -1.052969e-05
upto_sixth      -2.500751e-42 -6.219996e-05
second           3.370682e-41  8.048015e-06
third            1.158318e-41  1.528313e-05
fourth          -1.503559e-41 -1.498849e-05
fifth           -1.288486e-41 -1.606136e-05
sixth           -1.298348e-41  1.583467e-06
ratio1          -2.919225e-41 -6.163323e-05
ratio2          -1.567946e-40 -1.049620e-04
ratio3          -1.783332e-40 -2.396458e-04
ratio4          -1.035618e-40 -3.974697e-04
ratio5           8.440927e-42 -7.271131e-05
ratio6          -1.218632e-41  9.549694e-06
selfinter        5.291244e-38  4.253933e-02
walktrap_vertex  3.432468e-38  4.440306e-02
bigcom1         -7.211568e-39  3.727260e-03
bigcom2         -4.142450e-38 -1.934385e-01
bigcom3         -4.548979e-39  6.256826e-02
bigcom4          1.526308e-38  3.844638e-02
bigcom6         -4.140379e-38 -2.087476e-01
bigcom8         -1.334257e-38 -7.271856e-02
bigcom9         -4.156308e-38 -2.129659e-01
bigcom11        -4.145560e-38 -2.008415e-01
bigcom13        -4.148674e-38 -1.967241e-01
bigcom15        -1.336135e-38  3.126830e-02
bigcom16        -4.142795e-38 -1.960293e-01
bigcom21         9.186585e-39  1.099739e-01
bigcom22        -1.763804e-38 -1.496545e-01
bigcom24         1.029805e-37  6.486725e-01
bigcom26        -3.121838e-38 -1.673776e-01
bigcom28         8.877151e-38  1.832610e-01
bigcom30         1.435249e-38  1.316350e-01
bigcom31        -4.139344e-38 -1.731732e-01
bigcom32        -4.144523e-38 -1.788460e-01
bigcom33        -4.139689e-38 -1.939282e-01
bigcom34        -4.140034e-38 -1.633064e-01
bigcom36         3.080632e-38  3.454905e-01
bigcom37        -4.139344e-38 -1.499203e-01
bigcom38        -4.142795e-38 -2.068078e-01
bigcom39         1.989325e-38  2.651296e-01
bigcom40         9.272871e-38  1.818517e-01
bigcom43        -4.141759e-38 -1.806869e-01
bigcom44        -3.654710e-38 -1.678455e-01
bigcom46        -4.145560e-38 -1.802660e-01
bigcom47        -4.143140e-38 -1.768216e-01
bigcom49         4.283823e-38  3.434174e-01
bigcom50         5.049395e-38  4.301861e-01
bigcom51        -4.140034e-38 -2.081715e-01
bigcom52        -4.140379e-38 -2.174519e-01
bigcom54        -4.139689e-38 -1.758155e-01
bigcom56         1.180222e-38  1.511376e-01
bigcom62        -4.140034e-38 -1.778001e-01
bigcom66        -4.140034e-38 -1.699428e-01
bigcom68        -4.140034e-38 -1.921090e-01
bigcom69        -4.143831e-38 -1.857525e-01
bigcom71        -4.143486e-38 -1.725606e-01
bigcom72        -4.140379e-38 -1.553926e-01
bigcom73        -4.144523e-38 -1.965218e-01
bigcom74        -4.143486e-38 -2.360622e-01
bigcom75        -4.139344e-38 -1.738295e-01
bigcom76        -4.141069e-38 -1.917356e-01
bigcom77        -4.141414e-38 -2.486509e-01
bigcom79        -4.140034e-38 -1.838027e-01
bigcom80        -4.141414e-38 -1.359585e-01
bigcom82         7.090692e-38  5.300542e-01
bigcom83        -4.139000e-38 -7.021021e-02
bigcom84        -4.140034e-38 -2.357939e-01
bigcom85        -4.140379e-38 -1.926666e-01
bigcom87        -4.142104e-38 -1.961273e-01
bigcom89        -4.139689e-38 -1.489586e-01
bigcom91        -4.141759e-38 -2.422669e-01
bigcom92        -4.149021e-38 -1.984999e-01
bigcom93        -4.139344e-38 -1.097149e-01
bigcom96        -4.139689e-38 -1.982550e-01
bigcom97        -4.142795e-38 -2.653997e-01
bigcom98        -4.139344e-38 -1.802477e-01
bigcom99        -4.138655e-38 -1.818954e-01
bigcom101       -4.145560e-38 -2.092435e-01
bigcom104       -4.142450e-38 -2.098802e-01
bigcom106       -4.140379e-38 -1.428161e-01
bigcom109       -4.139689e-38 -2.517225e-01
bigcom113       -4.141069e-38 -1.237821e-01
bigcom116        7.107243e-40  1.759286e-01
bigcom120       -4.139689e-38 -1.280135e-01
bigcom123       -4.140379e-38 -1.911028e-01
bigcom126       -4.139344e-38 -1.523832e-01
bigcom127        1.029805e-37  5.094679e-01
bigcom137       -4.142104e-38 -2.359784e-01
bigcom139       -4.140034e-38 -1.877829e-01
bigcom140       -4.140379e-38 -1.841961e-01
bigcom143       -4.139689e-38 -1.231198e-01
bigcom145        1.270340e-37  7.509513e-01
bigcom146       -4.140724e-38 -1.745883e-01
bigcom147       -4.144868e-38 -2.463511e-01
bigcom149        2.112159e-37  9.789463e-01
bigcom153       -4.143140e-38 -1.643127e-01
bigcom154       -4.142450e-38 -1.638941e-01
bigcom156       -4.140724e-38 -1.805004e-01
bigcom157       -4.143486e-38 -1.420485e-01
bigcom158       -4.139689e-38 -1.832160e-01
bigcom160       -4.140034e-38 -1.789259e-01
bigcom161       -4.139689e-38 -1.848051e-01
bigcom162       -4.139689e-38 -1.815184e-01
bigcom164       -4.139344e-38 -2.802581e-01
bigcom166       -4.142795e-38 -2.227564e-01
bigcom167        6.732161e-39  1.767692e-01
bigcom171       -4.141759e-38 -2.970476e-01
bigcom173       -4.140379e-38 -1.684810e-01
bigcom175       -4.139689e-38 -1.463161e-01
bigcom176       -4.139344e-38 -1.982100e-01
bigcom177       -4.139689e-38 -1.883941e-01
bigcom178       -4.140034e-38 -2.097411e-01
bigcom180       -4.139689e-38 -1.742816e-01
bigcom181       -4.142795e-38 -2.517390e-01
bigcom184       -4.140034e-38 -2.240159e-01
bigcom186       -4.139344e-38 -2.036962e-01
bigcom187       -4.139689e-38 -2.019603e-01
bigcom189       -4.141759e-38 -2.310272e-01
bigcom194       -4.140724e-38 -2.257310e-01
bigcom195       -4.140034e-38 -1.831330e-01
bigcom196       -4.139689e-38 -2.060118e-01
bigcom204       -4.141414e-38 -2.076370e-01
bigcom205       -4.140034e-38 -1.590724e-01
bigcom212       -4.139000e-38 -2.213992e-01
bigcom214       -4.140034e-38 -1.539133e-01
bigcom222       -4.139000e-38 -1.734250e-01
bigcom223       -4.139689e-38 -2.112729e-01
bigcom226       -4.140034e-38 -2.569389e-01
bigcom227       -4.139689e-38 -1.713058e-01
bigcom229       -4.139689e-38 -1.449833e-01
bigcom233       -4.139689e-38 -1.423454e-01
bigcom236       -4.139344e-38 -1.624261e-01
bigcom237       -4.139689e-38 -2.078222e-01
bigcom246        1.919283e-37  8.496867e-01
bigcom248        1.370675e-37  6.568779e-01
bigcom249        1.270340e-37  7.563042e-01
bigcom250       -4.143486e-38 -2.089548e-01
bigcom254       -4.139344e-38 -2.738261e-01
bigcom266       -4.139689e-38 -1.932689e-01
bigcom269       -4.141069e-38 -1.695703e-01
bigcom272       -4.139689e-38 -1.535779e-01
bigcom274       -1.949561e-38  3.064390e-02
bigcom281        8.493955e-38  7.272684e-01
bigcom291       -4.140034e-38 -2.134238e-01
bigcom292        2.112159e-37  9.445804e-01
bigcom295       -4.140379e-38 -1.821719e-01
bigcom299       -4.139689e-38 -2.074009e-01
bigcom301       -4.142450e-38 -1.908412e-01
bigcom306       -4.139689e-38 -1.502672e-01
bigcom309       -4.140724e-38 -1.613819e-01
bigcom314       -4.140034e-38 -1.638527e-01
bigcom321       -4.141759e-38 -1.760010e-01
bigcom341       -4.139689e-38 -1.608673e-01
bigcom350       -4.139344e-38 -1.985147e-01
bigcom353       -4.139000e-38 -1.897558e-01
bigcom359       -4.139000e-38 -2.291712e-01
bigcom363       -4.139689e-38 -1.244608e-01
bigcom365       -4.139689e-38 -1.744796e-01
bigcom385       -4.140379e-38 -1.879218e-01
bigcom386       -4.139689e-38 -1.644173e-01
bigcom408        1.424055e-37  7.953064e-01
bigcom412       -4.140379e-38 -2.467167e-01
bigcom480       -4.140034e-38 -1.755340e-01
spin_vertex     -8.438866e-38 -1.032930e-01
membership_s1   -2.457897e-38 -4.846465e-02
membership_s3   -4.144177e-38 -1.525177e-01
membership_s4    8.261689e-38  2.030623e-01
membership_s5   -1.334956e-38 -8.357682e-02
membership_s6   -3.290633e-38 -4.613599e-02
membership_s7   -4.614536e-39  2.646557e-02
membership_s8   -4.141414e-38 -1.573642e-01
membership_s9   -4.143486e-38 -1.425525e-01
membership_s11  -4.141069e-38 -1.344670e-01
membership_s12   3.080632e-38  3.772360e-01
membership_s14   7.090692e-38  4.881500e-01
membership_s15  -2.344893e-38 -1.037272e-01
membership_s16   2.599287e-38  1.704608e-01
membership_s17  -4.141069e-38 -1.476373e-01
membership_s18  -3.075652e-38 -1.652611e-01
membership_s20  -4.140379e-38 -1.574095e-01
membership_s21  -2.333477e-38 -9.015381e-03
membership_s22  -4.147982e-38 -3.114975e-01
membership_s24  -4.150060e-38 -1.553435e-01
membership_s25  -4.147289e-38 -1.706915e-01
membership_s26  -4.143486e-38 -2.177913e-01
membership_s27  -2.300512e-38 -1.134099e-01
membership_s28  -4.144523e-38 -1.485498e-01
membership_s30   2.243647e-38  3.156922e-02
membership_s31  -2.371214e-38 -2.270706e-02
membership_s32  -3.223938e-39  3.777867e-02
membership_s33  -4.140379e-38 -1.313007e-01
membership_s36  -2.204128e-38 -3.593098e-02
membership_s37  -2.155896e-38  3.713554e-03
V1               5.134337e-38  1.211927e-01
V2               1.451833e-38  1.619036e-01
pdi              6.773656e-36  1.784729e+00
adhesion        -2.040342e-42 -2.479250e-06
cohesion         4.083049e-42  4.994399e-06
inner            2.347959e-42  3.442190e-06
outer            2.728333e-42  4.185068e-07
ioratio         -6.994137e-40 -1.523054e-01
comsize          4.717455e-42  9.434264e-06
[1] "Dataset: all_C Model GBM, run: 3 of 10 2015-06-22 15:17:58"
Iter   TrainDeviance   ValidDeviance   StepSize   Improve
     1        0.3367            -nan     0.0100    0.0007
     2        0.3342            -nan     0.0100    0.0008
     3        0.3324            -nan     0.0100    0.0007
     4        0.3305            -nan     0.0100    0.0006
     5        0.3285            -nan     0.0100    0.0006
     6        0.3265            -nan     0.0100    0.0005
     7        0.3248            -nan     0.0100    0.0005
     8        0.3231            -nan     0.0100    0.0005
     9        0.3214            -nan     0.0100    0.0005
    10        0.3197            -nan     0.0100    0.0006
    20        0.3065            -nan     0.0100    0.0003
    40        0.2895            -nan     0.0100    0.0002
    60        0.2780            -nan     0.0100    0.0001
    80        0.2691            -nan     0.0100    0.0000
   100        0.2616            -nan     0.0100    0.0000
   120        0.2541            -nan     0.0100   -0.0000
   140        0.2481            -nan     0.0100    0.0000
   160        0.2425            -nan     0.0100   -0.0000
   180        0.2371            -nan     0.0100   -0.0000
   200        0.2322            -nan     0.0100    0.0000
   220        0.2275            -nan     0.0100   -0.0000
   240        0.2234            -nan     0.0100    0.0000
   260        0.2195            -nan     0.0100   -0.0000
   280        0.2157            -nan     0.0100   -0.0000
   300        0.2123            -nan     0.0100   -0.0000
   320        0.2090            -nan     0.0100   -0.0000
   340        0.2058            -nan     0.0100    0.0000
   360        0.2021            -nan     0.0100    0.0000
   380        0.1987            -nan     0.0100   -0.0000
   400        0.1957            -nan     0.0100   -0.0000
   411        0.1941            -nan     0.0100   -0.0000

[1] "GBM variable coefficients"
                            var     rel.inf
orbit45                 orbit45 3.992363246
orbit24                 orbit24 3.392129361
V1                           V1 2.938648998
orbit56                 orbit56 2.319646108
V2                           V2 2.262367182
spin_vertex         spin_vertex 2.192205802
ratio5                   ratio5 2.003062846
outer                     outer 2.001758318
ratio4                   ratio4 1.970019095
third                     third 1.857639542
orbit27                 orbit27 1.768471032
orbit70                 orbit70 1.751385316
comsize                 comsize 1.680836543
walktrap_vertex walktrap_vertex 1.660899785
orbit65                 orbit65 1.505107154
membership_s4     membership_s4 1.487038293
orbit31                 orbit31 1.390706141
orbit18                 orbit18 1.378351602
ioratio                 ioratio 1.347322171
bet                         bet 1.195850745
orbit54                 orbit54 1.159527352
orbit62                 orbit62 1.089355787
inner                     inner 1.088455177
orbit49                 orbit49 1.074548797
pagerank               pagerank 1.073621417
trans                     trans 0.996049946
graph26                 graph26 0.896925071
orbit6                   orbit6 0.849524795
adhesion               adhesion 0.845992327
cohesion               cohesion 0.823929543
graph10                 graph10 0.823047918
bigcom40               bigcom40 0.781081508
graph27                 graph27 0.768999021
ratio1                   ratio1 0.766663713
orbit39                 orbit39 0.760363446
orbit59                 orbit59 0.749508348
graph4                   graph4 0.730933844
orbit20                 orbit20 0.730601791
knn                         knn 0.716253104
orbit46                 orbit46 0.700177994
graph20                 graph20 0.694818545
orbit50                 orbit50 0.693420201
orbit69                 orbit69 0.652547350
graph1                   graph1 0.647074816
orbit36                 orbit36 0.635407879
orbit55                 orbit55 0.628442844
hubscore               hubscore 0.625143779
constraint           constraint 0.624727650
graph22                 graph22 0.619934480
orbit25                 orbit25 0.611475206
orbit41                 orbit41 0.611184719
orbit29                 orbit29 0.605086271
orbit16                 orbit16 0.603763076
graph15                 graph15 0.589073297
graph25                 graph25 0.588924252
graph17                 graph17 0.579345803
graph11                 graph11 0.574878841
orbit17                 orbit17 0.565198245
orbit71                 orbit71 0.561497996
orbit40                 orbit40 0.559907322
orbit66                 orbit66 0.555903364
orbit9                   orbit9 0.554859257
orbit51                 orbit51 0.546370484
graph23                 graph23 0.542037970
upto_sixth           upto_sixth 0.537645197
orbit19                 orbit19 0.534821219
graph5                   graph5 0.531387477
orbit32                 orbit32 0.523200703
orbit22                 orbit22 0.510247422
upto_fourth         upto_fourth 0.507451806
ratio6                   ratio6 0.503010870
orbit58                 orbit58 0.502791147
orbit52                 orbit52 0.500172616
graph7                   graph7 0.499826794
ratio3                   ratio3 0.498046454
graph28                 graph28 0.489638240
orbit64                 orbit64 0.485720704
graph14                 graph14 0.480945436
orbit44                 orbit44 0.478069570
orbit30                 orbit30 0.476133063
graph16                 graph16 0.472913336
orbit63                 orbit63 0.471859152
bigcom246             bigcom246 0.468612462
orbit28                 orbit28 0.460160949
ratio2                   ratio2 0.457138869
upto_fifth           upto_fifth 0.457050648
orbit33                 orbit33 0.454699844
fourth                   fourth 0.453498549
orbit26                 orbit26 0.450026319
orbit48                 orbit48 0.445498942
close                     close 0.440180136
sixth                     sixth 0.430998472
orbit68                 orbit68 0.422938737
graph3                   graph3 0.420581112
graph8                   graph8 0.389779584
orbit35                 orbit35 0.387032773
fifth                     fifth 0.385580761
orbit5                   orbit5 0.380314569
graph18                 graph18 0.379995903
orbit53                 orbit53 0.374875598
graph19                 graph19 0.371164858
orbit38                 orbit38 0.367528215
orbit47                 orbit47 0.367485152
orbit37                 orbit37 0.349335992
graph12                 graph12 0.345633201
graph21                 graph21 0.333790988
graph9                   graph9 0.331947212
upto_second         upto_second 0.328636323
evcent                   evcent 0.328007208
graph6                   graph6 0.322732265
graph29                 graph29 0.311372468
orbit13                 orbit13 0.309101326
orbit15                 orbit15 0.306290017
orbit21                 orbit21 0.294944213
orbit4                   orbit4 0.288140256
upto_third           upto_third 0.278212910
second                   second 0.272687485
graph13                 graph13 0.267395269
orbit23                 orbit23 0.261118989
orbit61                 orbit61 0.260055971
orbit57                 orbit57 0.254886624
membership_s14   membership_s14 0.252360094
orbit67                 orbit67 0.235965398
orbit60                 orbit60 0.235259663
orbit10                 orbit10 0.231133486
coreness               coreness 0.228826259
orbit12                 orbit12 0.227956257
selfinter             selfinter 0.227929606
orbit11                 orbit11 0.224431961
graph2                   graph2 0.220184622
bigcom4                 bigcom4 0.215623119
graph24                 graph24 0.215394181
orbit1                   orbit1 0.208564013
orbit42                 orbit42 0.196575338
bigcom127             bigcom127 0.189021120
membership_s32   membership_s32 0.184224328
bigcom248             bigcom248 0.171217676
orbit2                   orbit2 0.157146362
graph0                   graph0 0.138061069
orbit43                 orbit43 0.135899031
orbit7                   orbit7 0.133964930
bigcom24               bigcom24 0.084211202
bigcom408             bigcom408 0.083507245
membership_s7     membership_s7 0.079253440
bigcom3                 bigcom3 0.074251813
bigcom30               bigcom30 0.060724841
AP                           AP 0.054075481
membership_s16   membership_s16 0.050841451
bigcom28               bigcom28 0.043980830
membership_s30   membership_s30 0.041849472
pdi                         pdi 0.035845134
membership_s5     membership_s5 0.031054485
membership_s6     membership_s6 0.026925317
bigcom21               bigcom21 0.024465518
membership_s1     membership_s1 0.024067965
bigcom39               bigcom39 0.023263051
membership_s36   membership_s36 0.016968725
bigcom8                 bigcom8 0.009269313
orbit0                   orbit0 0.000000000
orbit3                   orbit3 0.000000000
orbit8                   orbit8 0.000000000
orbit14                 orbit14 0.000000000
orbit34                 orbit34 0.000000000
orbit72                 orbit72 0.000000000
ecc                         ecc 0.000000000
eccrad                   eccrad 0.000000000
first                     first 0.000000000
bigcom1                 bigcom1 0.000000000
bigcom2                 bigcom2 0.000000000
bigcom6                 bigcom6 0.000000000
bigcom9                 bigcom9 0.000000000
bigcom11               bigcom11 0.000000000
bigcom13               bigcom13 0.000000000
bigcom15               bigcom15 0.000000000
bigcom16               bigcom16 0.000000000
bigcom22               bigcom22 0.000000000
bigcom26               bigcom26 0.000000000
bigcom31               bigcom31 0.000000000
bigcom32               bigcom32 0.000000000
bigcom33               bigcom33 0.000000000
bigcom34               bigcom34 0.000000000
bigcom36               bigcom36 0.000000000
bigcom37               bigcom37 0.000000000
bigcom38               bigcom38 0.000000000
bigcom43               bigcom43 0.000000000
bigcom44               bigcom44 0.000000000
bigcom46               bigcom46 0.000000000
bigcom47               bigcom47 0.000000000
bigcom49               bigcom49 0.000000000
bigcom50               bigcom50 0.000000000
bigcom51               bigcom51 0.000000000
bigcom52               bigcom52 0.000000000
bigcom54               bigcom54 0.000000000
bigcom56               bigcom56 0.000000000
bigcom62               bigcom62 0.000000000
bigcom66               bigcom66 0.000000000
bigcom68               bigcom68 0.000000000
bigcom69               bigcom69 0.000000000
bigcom71               bigcom71 0.000000000
bigcom72               bigcom72 0.000000000
bigcom73               bigcom73 0.000000000
bigcom74               bigcom74 0.000000000
bigcom75               bigcom75 0.000000000
bigcom76               bigcom76 0.000000000
bigcom77               bigcom77 0.000000000
bigcom79               bigcom79 0.000000000
bigcom80               bigcom80 0.000000000
bigcom82               bigcom82 0.000000000
bigcom83               bigcom83 0.000000000
bigcom84               bigcom84 0.000000000
bigcom85               bigcom85 0.000000000
bigcom87               bigcom87 0.000000000
bigcom89               bigcom89 0.000000000
bigcom91               bigcom91 0.000000000
bigcom92               bigcom92 0.000000000
bigcom93               bigcom93 0.000000000
bigcom96               bigcom96 0.000000000
bigcom97               bigcom97 0.000000000
bigcom98               bigcom98 0.000000000
bigcom99               bigcom99 0.000000000
bigcom101             bigcom101 0.000000000
bigcom104             bigcom104 0.000000000
bigcom106             bigcom106 0.000000000
bigcom109             bigcom109 0.000000000
bigcom113             bigcom113 0.000000000
bigcom116             bigcom116 0.000000000
bigcom120             bigcom120 0.000000000
bigcom123             bigcom123 0.000000000
bigcom126             bigcom126 0.000000000
bigcom137             bigcom137 0.000000000
bigcom139             bigcom139 0.000000000
bigcom140             bigcom140 0.000000000
bigcom143             bigcom143 0.000000000
bigcom145             bigcom145 0.000000000
bigcom146             bigcom146 0.000000000
bigcom147             bigcom147 0.000000000
bigcom149             bigcom149 0.000000000
bigcom153             bigcom153 0.000000000
bigcom154             bigcom154 0.000000000
bigcom156             bigcom156 0.000000000
bigcom157             bigcom157 0.000000000
bigcom158             bigcom158 0.000000000
bigcom160             bigcom160 0.000000000
bigcom161             bigcom161 0.000000000
bigcom162             bigcom162 0.000000000
bigcom164             bigcom164 0.000000000
bigcom166             bigcom166 0.000000000
bigcom167             bigcom167 0.000000000
bigcom171             bigcom171 0.000000000
bigcom173             bigcom173 0.000000000
bigcom175             bigcom175 0.000000000
bigcom176             bigcom176 0.000000000
bigcom177             bigcom177 0.000000000
bigcom178             bigcom178 0.000000000
bigcom180             bigcom180 0.000000000
bigcom181             bigcom181 0.000000000
bigcom184             bigcom184 0.000000000
bigcom186             bigcom186 0.000000000
bigcom187             bigcom187 0.000000000
bigcom189             bigcom189 0.000000000
bigcom194             bigcom194 0.000000000
bigcom195             bigcom195 0.000000000
bigcom196             bigcom196 0.000000000
bigcom204             bigcom204 0.000000000
bigcom205             bigcom205 0.000000000
bigcom212             bigcom212 0.000000000
bigcom214             bigcom214 0.000000000
bigcom222             bigcom222 0.000000000
bigcom223             bigcom223 0.000000000
bigcom226             bigcom226 0.000000000
bigcom227             bigcom227 0.000000000
bigcom229             bigcom229 0.000000000
bigcom233             bigcom233 0.000000000
bigcom236             bigcom236 0.000000000
bigcom237             bigcom237 0.000000000
bigcom249             bigcom249 0.000000000
bigcom250             bigcom250 0.000000000
bigcom254             bigcom254 0.000000000
bigcom266             bigcom266 0.000000000
bigcom269             bigcom269 0.000000000
bigcom272             bigcom272 0.000000000
bigcom274             bigcom274 0.000000000
bigcom281             bigcom281 0.000000000
bigcom291             bigcom291 0.000000000
bigcom292             bigcom292 0.000000000
bigcom295             bigcom295 0.000000000
bigcom299             bigcom299 0.000000000
bigcom301             bigcom301 0.000000000
bigcom306             bigcom306 0.000000000
bigcom309             bigcom309 0.000000000
bigcom314             bigcom314 0.000000000
bigcom321             bigcom321 0.000000000
bigcom341             bigcom341 0.000000000
bigcom350             bigcom350 0.000000000
bigcom353             bigcom353 0.000000000
bigcom359             bigcom359 0.000000000
bigcom363             bigcom363 0.000000000
bigcom365             bigcom365 0.000000000
bigcom385             bigcom385 0.000000000
bigcom386             bigcom386 0.000000000
bigcom412             bigcom412 0.000000000
bigcom480             bigcom480 0.000000000
membership_s3     membership_s3 0.000000000
membership_s8     membership_s8 0.000000000
membership_s9     membership_s9 0.000000000
membership_s11   membership_s11 0.000000000
membership_s12   membership_s12 0.000000000
membership_s15   membership_s15 0.000000000
membership_s17   membership_s17 0.000000000
membership_s18   membership_s18 0.000000000
membership_s20   membership_s20 0.000000000
membership_s21   membership_s21 0.000000000
membership_s22   membership_s22 0.000000000
membership_s24   membership_s24 0.000000000
membership_s25   membership_s25 0.000000000
membership_s26   membership_s26 0.000000000
membership_s27   membership_s27 0.000000000
membership_s28   membership_s28 0.000000000
membership_s31   membership_s31 0.000000000
membership_s33   membership_s33 0.000000000
membership_s37   membership_s37 0.000000000
[1] "Dataset: all_C Model RF, run: 3 of 10 2015-06-22 15:24:06"
     |      Out-of-bag   |
Tree |      MSE  %Var(y) |
   1 |  0.07162   184.29 |
   2 |  0.06961   179.11 |
   3 |  0.06476   166.63 |
   4 |  0.06193   159.34 |
   5 |  0.05885   151.42 |
   6 |  0.05668   145.83 |
   7 |  0.05372   138.22 |
   8 |  0.05057   130.12 |
   9 |  0.04941   127.12 |
  10 |  0.04805   123.63 |
  11 |  0.04678   120.36 |
  12 |  0.04617   118.78 |
  13 |  0.04501   115.82 |
  14 |  0.04434   114.08 |
  15 |  0.04375   112.57 |
  16 |  0.04341   111.69 |
  17 |  0.04325   111.29 |
  18 |  0.04295   110.50 |
  19 |  0.04259   109.58 |
  20 |  0.04206   108.23 |
  21 |  0.04209   108.30 |
  22 |  0.04175   107.42 |
  23 |  0.04157   106.96 |
  24 |  0.04134   106.38 |
  25 |   0.0411   105.74 |
  26 |  0.04098   105.43 |
  27 |  0.04095   105.35 |
  28 |  0.04083   105.04 |
  29 |  0.04067   104.64 |
  30 |  0.04045   104.06 |
  31 |  0.04038   103.90 |
  32 |  0.04025   103.57 |
  33 |  0.04006   103.08 |
  34 |  0.03991   102.69 |
  35 |  0.03985   102.52 |
  36 |  0.03975   102.26 |
  37 |  0.03957   101.81 |
  38 |  0.03951   101.66 |
  39 |  0.03944   101.48 |
  40 |  0.03936   101.28 |
  41 |  0.03926   101.02 |
  42 |  0.03916   100.75 |
  43 |  0.03904   100.45 |
  44 |    0.039   100.35 |
  45 |  0.03895   100.22 |
  46 |  0.03884    99.94 |
  47 |  0.03885    99.97 |
  48 |  0.03884    99.94 |
  49 |  0.03881    99.85 |
  50 |  0.03876    99.73 |
  51 |  0.03873    99.64 |
  52 |  0.03868    99.53 |
  53 |  0.03864    99.42 |
  54 |  0.03854    99.16 |
  55 |  0.03856    99.20 |
  56 |   0.0385    99.06 |
  57 |   0.0385    99.05 |
  58 |  0.03847    98.99 |
  59 |  0.03847    98.99 |
  60 |  0.03843    98.88 |
  61 |  0.03839    98.79 |
  62 |   0.0384    98.80 |
  63 |  0.03835    98.67 |
  64 |  0.03833    98.61 |
  65 |  0.03829    98.51 |
  66 |  0.03831    98.56 |
  67 |  0.03831    98.56 |
  68 |  0.03831    98.56 |
  69 |  0.03829    98.51 |
  70 |  0.03828    98.50 |
  71 |  0.03822    98.33 |
  72 |   0.0382    98.29 |
  73 |  0.03819    98.26 |
  74 |  0.03823    98.37 |
  75 |  0.03822    98.34 |
  76 |   0.0382    98.29 |
  77 |  0.03818    98.24 |
  78 |  0.03819    98.26 |
  79 |  0.03816    98.18 |
  80 |  0.03819    98.27 |
  81 |  0.03814    98.14 |
  82 |  0.03811    98.05 |
  83 |  0.03812    98.07 |
  84 |  0.03811    98.07 |
  85 |  0.03813    98.10 |
  86 |  0.03815    98.16 |
  87 |  0.03816    98.17 |
  88 |  0.03816    98.19 |
  89 |  0.03815    98.17 |
  90 |  0.03812    98.08 |
  91 |   0.0381    98.03 |
  92 |  0.03806    97.93 |
  93 |  0.03806    97.92 |
  94 |  0.03804    97.87 |
  95 |  0.03802    97.82 |
  96 |  0.03801    97.81 |
  97 |  0.03801    97.80 |
  98 |  0.03797    97.71 |
  99 |  0.03797    97.69 |
 100 |  0.03798    97.71 |
[1] "Random Forest variable coefficients"
                      %IncMSE IncNodePurity
graph0           1.079226e-03  5.894808e-01
graph1           8.084359e-03  1.791347e+00
graph2           1.677654e-03  8.087508e-01
graph3           4.930526e-03  1.626932e+00
graph4           6.308334e-03  2.406219e+00
graph5           3.576256e-03  1.463806e+00
graph6           6.222402e-03  1.919297e+00
graph7           2.898680e-03  1.507974e+00
graph8           2.842556e-03  9.033159e-01
graph9           4.304650e-03  1.799403e+00
graph10          8.682780e-03  2.684950e+00
graph11          6.574473e-03  2.991323e+00
graph12          7.039966e-03  1.917148e+00
graph13          9.996248e-03  1.860107e+00
graph14          4.096006e-03  2.067046e+00
graph15          1.628091e-02  2.890478e+00
graph16          5.805755e-03  2.172771e+00
graph17          5.714058e-03  2.385622e+00
graph18          4.081788e-03  1.750718e+00
graph19          6.588581e-03  2.271704e+00
graph20          8.793667e-03  3.477236e+00
graph21          1.092463e-02  2.555856e+00
graph22          5.261465e-03  2.782647e+00
graph23          1.111152e-02  2.893875e+00
graph24          2.340460e-03  1.269309e+00
graph25          7.283643e-03  2.706484e+00
graph26          4.208993e-03  2.396633e+00
graph27          2.379924e-03  2.321932e+00
graph28          1.215507e-03  1.507890e+00
graph29          2.466569e-03  1.072062e+00
orbit0           8.722683e-04  5.646783e-01
orbit1           5.313895e-03  1.833089e+00
orbit2           3.273487e-03  1.275262e+00
orbit3           1.896857e-03  9.215694e-01
orbit4           5.431039e-03  2.162860e+00
orbit5           8.144786e-03  1.982481e+00
orbit6           4.747266e-03  2.631038e+00
orbit7           3.603306e-03  1.499209e+00
orbit8           4.668059e-03  1.991683e+00
orbit9           4.337303e-03  4.259900e+00
orbit10          4.039717e-03  1.474444e+00
orbit11          6.329559e-03  1.587925e+00
orbit12          4.748949e-03  2.150615e+00
orbit13          1.501813e-03  1.110878e+00
orbit14          4.601014e-03  1.647305e+00
orbit15          5.072430e-03  2.034613e+00
orbit16          1.993068e-02  2.708536e+00
orbit17          7.644240e-03  2.134657e+00
orbit18          1.253781e-02  4.659956e+00
orbit19          4.435039e-03  2.812783e+00
orbit20          6.956853e-03  2.252363e+00
orbit21          5.079792e-03  2.083141e+00
orbit22          5.250973e-03  2.943718e+00
orbit23          4.055235e-03  1.313966e+00
orbit24          1.306493e-02  8.151855e+00
orbit25          8.798797e-03  2.575004e+00
orbit26          9.233711e-03  1.725775e+00
orbit27          2.516636e-02  5.494664e+00
orbit28          1.335444e-02  2.380261e+00
orbit29          4.172028e-03  1.450727e+00
orbit30          5.642674e-03  2.181702e+00
orbit31          4.127097e-03  3.602477e+00
orbit32          4.399847e-03  1.844736e+00
orbit33          5.183234e-03  1.697121e+00
orbit34          1.929395e-02  2.894636e+00
orbit35          9.394927e-03  3.147273e+00
orbit36          5.722687e-03  2.553929e+00
orbit37          6.710653e-03  2.434689e+00
orbit38          5.988946e-03  1.990543e+00
orbit39          5.861606e-03  3.512746e+00
orbit40          4.776197e-03  2.330035e+00
orbit41          3.677118e-03  1.810357e+00
orbit42          1.250735e-03  1.130750e+00
orbit43          6.286163e-03  1.877177e+00
orbit44          3.944204e-03  1.763165e+00
orbit45          1.954538e-02  1.102193e+01
orbit46          7.988767e-03  3.388769e+00
orbit47          7.692713e-03  1.746460e+00
orbit48          4.015208e-03  1.349518e+00
orbit49          5.618310e-03  4.199031e+00
orbit50          9.671003e-03  3.221914e+00
orbit51          1.347035e-02  3.604070e+00
orbit52          2.867159e-03  1.913256e+00
orbit53          8.642443e-03  1.519315e+00
orbit54          3.800423e-03  4.053077e+00
orbit55          3.694197e-03  1.707815e+00
orbit56          1.745443e-02  7.453258e+00
orbit57          8.048110e-03  1.520083e+00
orbit58          8.121032e-04  1.009448e+00
orbit59          5.727304e-03  3.016718e+00
orbit60          1.908882e-03  1.290093e+00
orbit61          7.614740e-04  1.152417e+00
orbit62          7.859872e-03  4.869248e+00
orbit63          3.551787e-03  2.181072e+00
orbit64          1.377725e-03  1.850207e+00
orbit65          5.277306e-03  4.245182e+00
orbit66          1.605661e-03  1.935738e+00
orbit67          4.615698e-04  1.083218e+00
orbit68          1.554705e-03  2.240495e+00
orbit69          6.106171e-04  1.551240e+00
orbit70          1.170559e-03  3.840346e+00
orbit71          2.422038e-03  1.766275e+00
orbit72          9.889370e-04  9.549831e-01
AP               2.820631e-05  3.823903e-01
bet              8.526679e-03  4.322154e+00
ecc              7.073278e-05  1.954935e-01
eccrad           2.150176e-04  2.259816e-01
close            3.157982e-03  1.464939e+00
constraint       1.048394e-02  3.399500e+00
coreness         1.060718e-02  1.209383e+00
knn              4.711594e-03  3.633760e+00
hubscore         4.823234e-03  2.582388e+00
pagerank         5.313887e-03  4.967521e+00
trans            7.480700e-03  3.390007e+00
evcent           7.646237e-03  3.185196e+00
first            2.185402e-04  6.985056e-01
upto_second      4.409499e-03  1.818464e+00
upto_third       3.199481e-03  1.854543e+00
upto_fourth      4.044706e-03  1.992019e+00
upto_fifth       5.263602e-03  2.651062e+00
upto_sixth       3.119238e-03  1.804762e+00
second           3.875305e-03  1.846759e+00
third            1.235283e-02  4.527653e+00
fourth           5.334116e-03  3.416382e+00
fifth            2.857328e-03  3.105705e+00
sixth            7.013185e-03  2.850267e+00
ratio1           3.841264e-03  3.123092e+00
ratio2           6.651904e-03  3.571225e+00
ratio3           7.697021e-03  3.206413e+00
ratio4           1.099487e-02  6.753878e+00
ratio5           4.859307e-03  7.990339e+00
ratio6           1.020163e-02  3.829585e+00
selfinter        3.828321e-05  6.355768e-01
walktrap_vertex  5.122918e-03  5.571543e+00
bigcom1          2.291659e-04  4.050208e-01
bigcom2          0.000000e+00  0.000000e+00
bigcom3          9.669463e-06  6.749653e-01
bigcom4          3.468985e-04  6.402885e-01
bigcom6          0.000000e+00  0.000000e+00
bigcom8          4.328577e-05  3.319784e-01
bigcom9          0.000000e+00  5.551115e-19
bigcom11         0.000000e+00  6.938894e-20
bigcom13         2.606297e-05  3.582520e-01
bigcom15         8.705592e-05  2.148213e-01
bigcom16         0.000000e+00  0.000000e+00
bigcom21         2.431607e-07  3.195519e-01
bigcom22         2.059284e-04  2.448897e-01
bigcom24         1.685290e-05  9.834047e-01
bigcom26        -1.095165e-06  1.754525e-01
bigcom28         1.213905e-04  5.608960e-01
bigcom30        -1.591200e-05  4.720814e-01
bigcom31         0.000000e+00  0.000000e+00
bigcom32         0.000000e+00  0.000000e+00
bigcom33         0.000000e+00  0.000000e+00
bigcom34         0.000000e+00  0.000000e+00
bigcom36        -5.097363e-06  1.855369e-01
bigcom37         0.000000e+00  1.387779e-19
bigcom38         0.000000e+00  1.387779e-18
bigcom39         1.296562e-05  3.896256e-01
bigcom40         2.765515e-03  2.038169e+00
bigcom43         0.000000e+00  1.387779e-19
bigcom44         0.000000e+00  9.020562e-19
bigcom46         0.000000e+00  1.804112e-18
bigcom47         0.000000e+00  0.000000e+00
bigcom49         4.885876e-06  3.215069e-01
bigcom50         6.291797e-05  8.843857e-01
bigcom51         0.000000e+00  1.387779e-19
bigcom52         0.000000e+00  0.000000e+00
bigcom54         0.000000e+00  0.000000e+00
bigcom56         2.620260e-06  2.856691e-01
bigcom62         0.000000e+00  0.000000e+00
bigcom66         0.000000e+00  0.000000e+00
bigcom68         0.000000e+00  6.245005e-19
bigcom69         0.000000e+00  6.938894e-20
bigcom71         0.000000e+00  1.387779e-19
bigcom72         0.000000e+00  1.387779e-19
bigcom73         0.000000e+00  1.387779e-18
bigcom74         0.000000e+00  1.249001e-18
bigcom75         0.000000e+00  0.000000e+00
bigcom76         0.000000e+00  1.387779e-19
bigcom77         0.000000e+00  5.551115e-19
bigcom79         0.000000e+00  0.000000e+00
bigcom80         0.000000e+00  0.000000e+00
bigcom82        -1.006485e-06  5.477445e-01
bigcom83         0.000000e+00  0.000000e+00
bigcom84         0.000000e+00  1.249001e-18
bigcom85         0.000000e+00  0.000000e+00
bigcom87         0.000000e+00  1.249001e-18
bigcom89         0.000000e+00  0.000000e+00
bigcom91         0.000000e+00  0.000000e+00
bigcom92         0.000000e+00  1.110223e-18
bigcom93         0.000000e+00  1.110223e-18
bigcom96         0.000000e+00  0.000000e+00
bigcom97         0.000000e+00  0.000000e+00
bigcom98         0.000000e+00  0.000000e+00
bigcom99         0.000000e+00  1.110223e-18
bigcom101        0.000000e+00  1.387779e-19
bigcom104        0.000000e+00  1.249001e-18
bigcom106        0.000000e+00  0.000000e+00
bigcom109        0.000000e+00  1.387779e-19
bigcom113        0.000000e+00  1.387779e-19
bigcom116       -7.046806e-06  1.412254e-01
bigcom120        0.000000e+00  0.000000e+00
bigcom123        0.000000e+00  0.000000e+00
bigcom126        0.000000e+00  5.551115e-19
bigcom127        1.912492e-06  6.751273e-01
bigcom137        0.000000e+00  1.387779e-19
bigcom139        0.000000e+00  0.000000e+00
bigcom140        0.000000e+00  5.551115e-19
bigcom143        0.000000e+00  0.000000e+00
bigcom145        1.245563e-06  6.282625e-01
bigcom146        0.000000e+00  0.000000e+00
bigcom147        0.000000e+00  6.938894e-20
bigcom149       -2.695501e-05  4.505252e-01
bigcom153        0.000000e+00  1.387779e-19
bigcom154        0.000000e+00  1.387779e-19
bigcom156        0.000000e+00  0.000000e+00
bigcom157        0.000000e+00  0.000000e+00
bigcom158        0.000000e+00  0.000000e+00
bigcom160        0.000000e+00  0.000000e+00
bigcom161        0.000000e+00  1.387779e-19
bigcom162        0.000000e+00  0.000000e+00
bigcom164        0.000000e+00  0.000000e+00
bigcom166        0.000000e+00  1.249001e-18
bigcom167       -4.778403e-05  1.909195e-01
bigcom171        0.000000e+00  9.411765e-03
bigcom173        0.000000e+00  0.000000e+00
bigcom175        0.000000e+00  0.000000e+00
bigcom176        0.000000e+00  1.387779e-19
bigcom177        0.000000e+00  1.387779e-19
bigcom178        0.000000e+00  0.000000e+00
bigcom180        0.000000e+00  1.110223e-18
bigcom181        0.000000e+00  1.387779e-19
bigcom184        0.000000e+00  0.000000e+00
bigcom186        0.000000e+00  0.000000e+00
bigcom187        0.000000e+00  0.000000e+00
bigcom189        0.000000e+00  1.387779e-19
bigcom194        0.000000e+00  4.163336e-19
bigcom195        0.000000e+00  0.000000e+00
bigcom196        0.000000e+00  0.000000e+00
bigcom204        0.000000e+00  6.938894e-20
bigcom205        0.000000e+00  0.000000e+00
bigcom212        0.000000e+00  1.387779e-19
bigcom214        0.000000e+00  0.000000e+00
bigcom222        0.000000e+00  0.000000e+00
bigcom223        0.000000e+00  0.000000e+00
bigcom226        0.000000e+00  0.000000e+00
bigcom227        0.000000e+00  0.000000e+00
bigcom229        0.000000e+00  1.110223e-18
bigcom233        0.000000e+00  0.000000e+00
bigcom236        0.000000e+00  0.000000e+00
bigcom237        0.000000e+00  1.110223e-18
bigcom246        3.190220e-05  1.272790e+00
bigcom248       -2.917890e-06  8.292366e-01
bigcom249        0.000000e+00  0.000000e+00
bigcom250        0.000000e+00  0.000000e+00
bigcom254        0.000000e+00  6.938894e-20
bigcom266        0.000000e+00  0.000000e+00
bigcom269        0.000000e+00  0.000000e+00
bigcom272        0.000000e+00  0.000000e+00
bigcom274        6.621198e-05  8.389127e-02
bigcom281       -7.672027e-06  3.418778e-01
bigcom291        0.000000e+00  0.000000e+00
bigcom292       -2.232720e-05  4.351078e-01
bigcom295        0.000000e+00  0.000000e+00
bigcom299        0.000000e+00  0.000000e+00
bigcom301        0.000000e+00  6.938894e-20
bigcom306        0.000000e+00  0.000000e+00
bigcom309        0.000000e+00  0.000000e+00
bigcom314        0.000000e+00  0.000000e+00
bigcom321        0.000000e+00  6.938894e-20
bigcom341        0.000000e+00  0.000000e+00
bigcom350        0.000000e+00  1.387779e-19
bigcom353        0.000000e+00  6.938894e-20
bigcom359        0.000000e+00  0.000000e+00
bigcom363        0.000000e+00  1.110223e-18
bigcom365        0.000000e+00  0.000000e+00
bigcom385        0.000000e+00  1.387779e-19
bigcom386        0.000000e+00  1.110223e-18
bigcom408        9.645649e-05  1.343815e+00
bigcom412        0.000000e+00  1.387779e-19
bigcom480        0.000000e+00  0.000000e+00
spin_vertex      5.968790e-03  6.686695e+00
membership_s1    1.575766e-04  3.379972e-01
membership_s3    0.000000e+00  2.775558e-19
membership_s4    2.621117e-03  3.472261e+00
membership_s5    6.512004e-05  1.536666e-01
membership_s6    3.673865e-04  3.864608e-01
membership_s7    1.643409e-04  7.579944e-01
membership_s8    0.000000e+00  1.387779e-19
membership_s9    0.000000e+00  6.938894e-20
membership_s11   0.000000e+00  0.000000e+00
membership_s12   0.000000e+00  0.000000e+00
membership_s14  -1.591225e-05  3.392381e-01
membership_s15   6.225702e-07  1.188823e-01
membership_s16   1.523019e-05  2.039538e-01
membership_s17   0.000000e+00  1.387779e-19
membership_s18  -4.555571e-06  6.575888e-02
membership_s20   0.000000e+00  0.000000e+00
membership_s21   2.123624e-05  3.357779e-01
membership_s22   0.000000e+00  0.000000e+00
membership_s24   0.000000e+00  1.665335e-18
membership_s25   0.000000e+00  0.000000e+00
membership_s26   0.000000e+00  1.179612e-18
membership_s27   2.797967e-05  3.171392e-01
membership_s28   0.000000e+00  0.000000e+00
membership_s30   2.495927e-05  3.386289e-01
membership_s31   2.621554e-05  2.264138e-01
membership_s32   3.757264e-05  7.753622e-01
membership_s33   0.000000e+00  0.000000e+00
membership_s36   7.931062e-05  1.424856e-01
membership_s37   2.377183e-05  3.528014e-01
V1               6.490601e-03  9.351008e+00
V2               1.810115e-03  6.645298e+00
pdi              1.598330e-04  9.691715e-01
adhesion         7.721924e-03  4.884356e+00
cohesion         6.660665e-03  5.322360e+00
inner            3.480397e-03  6.344632e+00
outer            3.047768e-03  8.821313e+00
ioratio          3.205668e-03  5.988007e+00
comsize          2.051909e-03  7.990101e+00
[1] "Dataset: all_C Model GLM, run: 3 of 10 2015-06-22 15:29:48"
[1] "glmnet variable coefficients"
                         [,1]          [,2]
(Intercept)     -3.164931e+00 -3.160633e+00
graph0           1.524013e-39  3.309868e-04
graph1           8.422352e-42 -9.318661e-07
graph2           5.148831e-40  2.945868e-05
graph3           1.295997e-43  2.140302e-09
graph4           1.255716e-44 -1.764276e-08
graph5           1.399381e-41 -1.683513e-06
graph6           9.713904e-43 -7.686025e-09
graph7           2.008930e-41  1.927165e-06
graph8           3.226746e-40 -3.321420e-05
graph9           2.145178e-45 -4.072420e-11
graph10          3.970361e-46 -3.646243e-11
graph11         -5.795665e-49 -3.543778e-11
graph12          6.649834e-45  9.230712e-10
graph13          2.378655e-44  1.960383e-09
graph14          2.204785e-45 -1.637828e-09
graph15          6.411332e-43 -1.208221e-07
graph16          2.337711e-44 -1.234915e-09
graph17          4.250431e-44 -1.487997e-09
graph18          6.953667e-43  4.873714e-08
graph19          1.027040e-43  1.484791e-08
graph20          6.952594e-43 -3.679880e-07
graph21          4.744165e-43  2.329654e-10
graph22          1.542583e-42 -5.135666e-08
graph23          6.070149e-43  6.409922e-08
graph24          9.578228e-43  5.074811e-08
graph25          4.066756e-42  8.647163e-07
graph26          3.897629e-42  2.084345e-07
graph27          2.177794e-41  8.320506e-06
graph28          2.916559e-41  5.232565e-06
graph29          2.868642e-40 -3.758209e-05
orbit0           1.524013e-39  3.368991e-04
orbit1           2.692387e-41  5.753456e-06
orbit2           8.109041e-42 -3.544938e-06
orbit3           5.148831e-40  3.194916e-05
orbit4           7.174171e-43  2.011723e-07
orbit5           1.347363e-43 -1.357420e-08
orbit6           8.175195e-45 -1.588127e-08
orbit7           4.758459e-44 -3.618819e-08
orbit8           1.399381e-41 -1.585460e-06
orbit9           1.449597e-41  6.405656e-06
orbit10          2.022949e-42 -8.644335e-08
orbit11          1.415187e-42 -1.063264e-07
orbit12          7.485254e-41  5.152788e-06
orbit13          2.369226e-41  3.065223e-06
orbit14          3.226746e-40 -3.066072e-05
orbit15          1.753868e-44  6.414727e-09
orbit16          2.771401e-45 -8.454435e-10
orbit17          8.148716e-45  1.629552e-09
orbit18          3.591472e-45  8.088241e-10
orbit19          9.580941e-46 -1.896243e-10
orbit20          7.351533e-46 -8.928122e-11
orbit21          5.802737e-46 -1.395914e-10
orbit22         -1.626993e-48 -3.464674e-11
orbit23          3.626331e-46 -3.463159e-10
orbit24          7.695491e-44  4.117153e-08
orbit25          4.228011e-44  1.223210e-08
orbit26          6.311179e-45 -3.454903e-10
orbit27          4.406875e-43  2.349676e-07
orbit28          9.226541e-44 -5.453546e-09
orbit29          7.107670e-44 -6.206805e-09
orbit30          4.587657e-44  1.257904e-08
orbit31          4.099531e-45 -3.830856e-09
orbit32          2.851950e-45 -2.558683e-09
orbit33          6.060128e-45 -1.105306e-09
orbit34          6.411332e-43 -1.214058e-07
orbit35          4.478321e-43  8.810940e-08
orbit36          7.513677e-44 -3.950148e-08
orbit37          6.989279e-44  8.153131e-09
orbit38          3.883885e-44  2.284645e-09
orbit39          8.490133e-43  2.986323e-07
orbit40          1.666106e-43  3.217582e-08
orbit41          9.277075e-44 -3.530326e-08
orbit42          6.875891e-44 -6.128929e-09
orbit43          1.216224e-42 -1.174719e-07
orbit44          9.662649e-43  4.741467e-07
orbit45          2.694679e-42  2.051801e-06
orbit46          9.305580e-43 -1.939940e-07
orbit47          2.829712e-43  3.580697e-08
orbit48          1.650876e-43  3.291372e-08
orbit49          3.672590e-42  6.608746e-07
orbit50          4.444922e-43 -6.542594e-07
orbit51          1.683302e-42 -3.027135e-07
orbit52          4.173204e-42 -4.165797e-07
orbit53          6.713036e-43  1.148806e-07
orbit54          6.425911e-42  1.638775e-06
orbit55          1.301363e-42 -3.268019e-07
orbit56          1.707615e-41  1.403293e-05
orbit57          9.556138e-43  1.017687e-07
orbit58          1.195326e-42 -4.117548e-08
orbit59          5.313338e-42 -4.959268e-07
orbit60          1.991589e-42  1.057026e-07
orbit61          1.908644e-42  4.878261e-07
orbit62          4.268628e-41  5.397884e-06
orbit63          6.790596e-42  8.977128e-07
orbit64          9.737821e-42  3.285284e-06
orbit65          5.656396e-41  5.199646e-06
orbit66          1.199878e-41  2.425034e-06
orbit67          5.210019e-42 -2.740433e-07
orbit68          3.100753e-41  9.994281e-06
orbit69          5.877581e-41  3.534720e-05
orbit70          1.225713e-40  4.655908e-05
orbit71          3.426559e-41  2.605419e-06
orbit72          2.868642e-40 -3.823494e-05
AP               3.427143e-38 -5.101611e-02
bet              3.644943e-43 -1.212414e-08
ecc             -1.714686e-38 -3.922655e-03
eccrad          -1.028812e-37 -2.365551e-02
close            9.540070e-37  7.672104e-01
constraint      -7.933747e-38 -1.266903e-01
coreness         6.982104e-39  7.689628e-03
knn             -2.252682e-41 -5.270349e-05
hubscore         1.735102e-36  4.164754e-01
pagerank        -1.081616e-37 -9.022253e-01
trans            1.021620e-38  1.517865e-02
evcent           1.741562e-36  4.286134e-01
first            1.524013e-39  3.351032e-04
upto_second      3.228047e-41  1.051721e-05
upto_third       9.560644e-42  9.813691e-06
upto_fourth      8.667220e-42  8.628906e-06
upto_fifth       6.783843e-42 -9.215305e-06
upto_sixth      -1.983040e-42 -5.699724e-05
second           3.229019e-41  1.059186e-05
third            1.096296e-41  1.440913e-05
fourth          -1.416879e-41 -1.473221e-05
fifth           -1.234631e-41 -1.528336e-05
sixth           -1.172072e-41  1.389283e-06
ratio1          -2.695846e-41 -5.199509e-05
ratio2          -1.550107e-40 -2.237769e-04
ratio3          -1.689513e-40 -1.489057e-04
ratio4          -7.968866e-41 -3.300005e-04
ratio5           7.846752e-42 -6.007522e-05
ratio6          -1.128442e-41  8.125670e-06
selfinter        4.946789e-38  4.553868e-02
walktrap_vertex  3.494866e-38  4.697052e-02
bigcom1         -7.720476e-39 -3.530926e-03
bigcom2         -4.095344e-38 -2.182401e-01
bigcom3         -2.690993e-40  8.753042e-02
bigcom4          1.449298e-38  4.207761e-02
bigcom6         -4.093986e-38 -2.248694e-01
bigcom8         -1.276282e-38 -6.623294e-02
bigcom9         -4.109997e-38 -2.325809e-01
bigcom11        -4.099082e-38 -2.055874e-01
bigcom13        -8.353667e-39  8.915459e-02
bigcom15        -1.437978e-38  7.403793e-03
bigcom16        -4.096023e-38 -2.016276e-01
bigcom21         2.007134e-38  1.667040e-01
bigcom22        -1.656073e-38 -1.657460e-01
bigcom24         2.959313e-37  1.115009e+00
bigcom26        -3.004257e-38 -1.633177e-01
bigcom28         7.397337e-38  1.447013e-01
bigcom30         1.919273e-38  1.443590e-01
bigcom31        -4.092629e-38 -2.214517e-01
bigcom32        -4.097722e-38 -1.721809e-01
bigcom33        -4.092629e-38 -1.665924e-01
bigcom34        -4.092968e-38 -1.695056e-01
bigcom36         2.224468e-38  2.896223e-01
bigcom37        -4.092968e-38 -1.371809e-01
bigcom38        -4.096363e-38 -2.151154e-01
bigcom39         2.431412e-38  2.883006e-01
bigcom40         9.140633e-38  1.847449e-01
bigcom43        -4.095344e-38 -2.017289e-01
bigcom44        -3.583882e-38 -1.821011e-01
bigcom46        -4.099422e-38 -1.932301e-01
bigcom47        -4.096702e-38 -2.031843e-01
bigcom49         3.127022e-38  2.523543e-01
bigcom50         5.095768e-38  4.642998e-01
bigcom51        -4.093307e-38 -2.304256e-01
bigcom52        -4.093647e-38 -2.298010e-01
bigcom54        -4.093307e-38 -1.845225e-01
bigcom56         1.522330e-38  1.585477e-01
bigcom62        -4.093647e-38 -1.849948e-01
bigcom66        -4.093307e-38 -1.693077e-01
bigcom68        -4.093647e-38 -2.040863e-01
bigcom69        -4.097042e-38 -1.954133e-01
bigcom71        -4.096363e-38 -1.894661e-01
bigcom72        -4.093986e-38 -1.632577e-01
bigcom73        -4.098742e-38 -2.215752e-01
bigcom74        -4.097042e-38 -2.454478e-01
bigcom75        -4.093307e-38 -1.852116e-01
bigcom76        -4.095004e-38 -2.086042e-01
bigcom77        -4.095344e-38 -2.605350e-01
bigcom79        -4.093307e-38 -2.002459e-01
bigcom80        -4.095004e-38 -1.610171e-01
bigcom82         6.014380e-38  4.422717e-01
bigcom83        -4.093307e-38 -9.109559e-02
bigcom84        -4.094325e-38 -2.611785e-01
bigcom85        -4.093986e-38 -2.107011e-01
bigcom87        -4.095683e-38 -2.068164e-01
bigcom89        -4.093307e-38 -1.665571e-01
bigcom91        -4.095683e-38 -2.595109e-01
bigcom92        -4.103509e-38 -2.252334e-01
bigcom93        -4.093307e-38 -1.075892e-01
bigcom96        -4.092968e-38 -2.132306e-01
bigcom97        -4.097042e-38 -2.624914e-01
bigcom98        -4.093647e-38 -1.826774e-01
bigcom99        -4.093307e-38 -1.569545e-01
bigcom101       -4.098742e-38 -2.221307e-01
bigcom104       -4.096023e-38 -2.298472e-01
bigcom106       -4.094325e-38 -1.509338e-01
bigcom109       -4.093647e-38 -2.788534e-01
bigcom113       -4.094325e-38 -1.319500e-01
bigcom116       -1.853854e-38  2.380764e-02
bigcom120       -4.093647e-38 -1.391376e-01
bigcom123       -4.093986e-38 -2.032455e-01
bigcom126       -4.092968e-38 -1.733916e-01
bigcom127        2.117495e-37  7.551766e-01
bigcom137       -4.095344e-38 -2.199427e-01
bigcom139       -4.093647e-38 -2.003806e-01
bigcom140       -4.093986e-38 -2.034358e-01
bigcom143       -4.093647e-38 -1.308947e-01
bigcom145        1.274974e-37  7.144477e-01
bigcom146       -4.093986e-38 -1.971893e-01
bigcom147       -4.098742e-38 -2.748609e-01
bigcom149        1.611708e-37  8.467093e-01
bigcom153       -4.096363e-38 -1.764258e-01
bigcom154       -4.096363e-38 -1.968684e-01
bigcom156       -4.094325e-38 -1.962669e-01
bigcom157       -4.096702e-38 -1.547458e-01
bigcom158       -4.092968e-38 -1.761087e-01
bigcom160       -4.093307e-38 -1.813583e-01
bigcom161       -4.093307e-38 -2.025356e-01
bigcom162       -4.093307e-38 -2.057188e-01
bigcom164       -4.093307e-38 -2.757291e-01
bigcom166       -4.096363e-38 -2.504715e-01
bigcom167        5.006687e-39  1.719727e-01
bigcom171       -4.095004e-38 -3.122877e-01
bigcom173       -4.093647e-38 -1.887701e-01
bigcom175       -4.093307e-38 -1.626980e-01
bigcom176       -4.093307e-38 -2.285292e-01
bigcom177       -4.093307e-38 -2.303738e-01
bigcom178       -4.093986e-38 -2.150646e-01
bigcom180       -4.093307e-38 -1.866934e-01
bigcom181       -4.097382e-38 -2.616027e-01
bigcom184       -4.092968e-38 -2.691182e-01
bigcom186       -4.093307e-38 -2.198968e-01
bigcom187       -4.093307e-38 -2.223970e-01
bigcom189       -4.095344e-38 -2.148677e-01
bigcom194       -4.093986e-38 -2.504685e-01
bigcom195       -4.092968e-38 -2.174692e-01
bigcom196       -4.092968e-38 -2.291147e-01
bigcom204       -4.094665e-38 -2.030382e-01
bigcom205       -4.093647e-38 -1.772743e-01
bigcom212       -4.093307e-38 -2.111495e-01
bigcom214       -4.093986e-38 -1.754345e-01
bigcom222       -4.093307e-38 -1.906034e-01
bigcom223       -4.092968e-38 -2.127033e-01
bigcom226       -4.093647e-38 -2.705389e-01
bigcom227       -4.093307e-38 -2.063253e-01
bigcom229       -4.093307e-38 -1.642455e-01
bigcom233       -4.092968e-38 -1.653209e-01
bigcom236       -4.093307e-38 -1.793167e-01
bigcom237       -4.092968e-38 -2.203323e-01
bigcom246        2.118197e-37  8.892837e-01
bigcom248        1.276243e-37  6.437945e-01
bigcom249       -4.092968e-38 -2.037316e-01
bigcom250       -4.096702e-38 -2.268272e-01
bigcom254       -4.093986e-38 -2.783505e-01
bigcom266       -4.092968e-38 -2.135861e-01
bigcom269       -4.093986e-38 -1.964331e-01
bigcom272       -4.092968e-38 -1.583760e-01
bigcom274       -1.995168e-38  1.752668e-02
bigcom281        8.540310e-38  7.431776e-01
bigcom291       -4.093307e-38 -2.370621e-01
bigcom292        2.116793e-37  9.837304e-01
bigcom295       -4.093647e-38 -1.910456e-01
bigcom299       -4.093307e-38 -2.144418e-01
bigcom301       -4.096023e-38 -2.027789e-01
bigcom306       -4.092629e-38 -1.594940e-01
bigcom309       -4.094325e-38 -1.724613e-01
bigcom314       -4.093307e-38 -1.761315e-01
bigcom321       -4.095004e-38 -1.980504e-01
bigcom341       -4.093307e-38 -1.837838e-01
bigcom350       -4.093307e-38 -2.119406e-01
bigcom353       -4.093307e-38 -1.882724e-01
bigcom359       -4.093307e-38 -2.505390e-01
bigcom363       -4.093307e-38 -1.323425e-01
bigcom365       -4.093647e-38 -2.054616e-01
bigcom385       -4.093986e-38 -1.948728e-01
bigcom386       -4.093307e-38 -1.860873e-01
bigcom408        2.117495e-37  9.920352e-01
bigcom412       -4.093647e-38 -2.653827e-01
bigcom480       -4.093647e-38 -1.951639e-01
spin_vertex     -7.970033e-38 -8.802991e-02
membership_s1   -2.524583e-38 -5.403096e-02
membership_s3   -4.098062e-38 -1.607792e-01
membership_s4    7.966805e-38  2.025976e-01
membership_s5   -1.475088e-38 -9.147088e-02
membership_s6   -3.028121e-38 -3.156613e-02
membership_s7    2.117257e-39  6.739417e-02
membership_s8   -4.095683e-38 -1.578929e-01
membership_s9   -4.096702e-38 -1.432244e-01
membership_s11  -4.095344e-38 -1.396548e-01
membership_s12  -4.096023e-38 -1.891865e-01
membership_s14   1.612376e-37  8.570211e-01
membership_s15  -2.274769e-38 -1.042945e-01
membership_s16   9.388067e-38  3.331472e-01
membership_s17  -4.095004e-38 -1.562333e-01
membership_s18  -3.052368e-38 -1.662617e-01
membership_s20  -4.093986e-38 -1.647354e-01
membership_s21  -2.866984e-38 -5.879781e-02
membership_s22  -4.102146e-38 -3.228473e-01
membership_s24  -4.103850e-38 -1.668414e-01
membership_s25  -4.100784e-38 -1.813942e-01
membership_s26  -4.097722e-38 -1.980585e-01
membership_s27  -1.773388e-38 -8.375745e-02
membership_s28  -4.098062e-38 -1.472757e-01
membership_s30   1.667999e-38  1.145705e-02
membership_s31  -1.953548e-38  2.322501e-03
membership_s32   7.794168e-41  5.244602e-02
membership_s33  -4.093986e-38 -1.347851e-01
membership_s36  -2.326862e-38 -5.706573e-02
membership_s37  -2.088712e-38 -1.328806e-04
V1               4.665362e-38  9.434805e-02
V2               1.778042e-38  1.650230e-01
pdi              7.819015e-35  6.225938e+00
adhesion        -1.936403e-42 -1.992179e-06
cohesion         3.876301e-42  4.030680e-06
inner            2.267056e-42  3.090744e-06
outer            2.756137e-42  2.034096e-06
ioratio          3.963998e-39 -7.772742e-02
comsize          4.196042e-42  5.324769e-06
[1] "Dataset: all_C Model GBM, run: 4 of 10 2015-06-22 15:31:57"
Iter   TrainDeviance   ValidDeviance   StepSize   Improve
     1        0.3386            -nan     0.0100    0.0007
     2        0.3358            -nan     0.0100    0.0009
     3        0.3333            -nan     0.0100    0.0007
     4        0.3313            -nan     0.0100    0.0005
     5        0.3295            -nan     0.0100    0.0006
     6        0.3275            -nan     0.0100    0.0005
     7        0.3257            -nan     0.0100    0.0005
     8        0.3238            -nan     0.0100    0.0005
     9        0.3221            -nan     0.0100    0.0006
    10        0.3204            -nan     0.0100    0.0004
    20        0.3077            -nan     0.0100    0.0003
    40        0.2907            -nan     0.0100    0.0002
    60        0.2783            -nan     0.0100    0.0001
    80        0.2688            -nan     0.0100    0.0000
   100        0.2602            -nan     0.0100    0.0001
   120        0.2530            -nan     0.0100    0.0001
   140        0.2467            -nan     0.0100    0.0000
   160        0.2419            -nan     0.0100   -0.0000
   180        0.2374            -nan     0.0100    0.0000
   200        0.2320            -nan     0.0100   -0.0000
   220        0.2270            -nan     0.0100    0.0000
   240        0.2230            -nan     0.0100    0.0000
   260        0.2190            -nan     0.0100   -0.0000
   280        0.2148            -nan     0.0100   -0.0000
   300        0.2117            -nan     0.0100   -0.0000
   320        0.2080            -nan     0.0100   -0.0000
   340        0.2052            -nan     0.0100    0.0000
   360        0.2020            -nan     0.0100   -0.0000
   380        0.1995            -nan     0.0100   -0.0000
   400        0.1956            -nan     0.0100   -0.0000
   411        0.1942            -nan     0.0100    0.0000

[1] "GBM variable coefficients"
                            var     rel.inf
orbit45                 orbit45 4.683413332
orbit56                 orbit56 3.794751528
V1                           V1 3.688068805
spin_vertex         spin_vertex 2.676875216
outer                     outer 2.266150122
V2                           V2 2.242224525
comsize                 comsize 2.149798866
orbit65                 orbit65 2.090392920
ratio4                   ratio4 1.972879880
walktrap_vertex walktrap_vertex 1.883194326
ratio5                   ratio5 1.839474718
orbit27                 orbit27 1.835600315
third                     third 1.775264037
membership_s4     membership_s4 1.702268969
orbit70                 orbit70 1.646648676
ioratio                 ioratio 1.528361864
orbit18                 orbit18 1.397238807
orbit62                 orbit62 1.309596129
adhesion               adhesion 1.240175482
orbit50                 orbit50 1.222837929
knn                         knn 1.189114284
inner                     inner 1.170557560
trans                     trans 1.102912608
bet                         bet 1.080646634
orbit54                 orbit54 1.012426020
orbit24                 orbit24 0.978512062
graph22                 graph22 0.939858704
pagerank               pagerank 0.903767550
orbit36                 orbit36 0.862227265
orbit39                 orbit39 0.835119109
orbit49                 orbit49 0.831672736
orbit6                   orbit6 0.805024540
orbit66                 orbit66 0.799461902
graph17                 graph17 0.799027901
bigcom40               bigcom40 0.792503219
orbit44                 orbit44 0.776027209
graph20                 graph20 0.770124900
cohesion               cohesion 0.754827789
graph4                   graph4 0.730722773
graph14                 graph14 0.715271014
orbit19                 orbit19 0.704002278
orbit25                 orbit25 0.699873807
graph11                 graph11 0.699247551
orbit40                 orbit40 0.692910190
ratio1                   ratio1 0.692688171
orbit17                 orbit17 0.669351352
orbit59                 orbit59 0.663746832
orbit46                 orbit46 0.652164227
orbit31                 orbit31 0.644926008
orbit47                 orbit47 0.592372796
orbit64                 orbit64 0.591709207
orbit20                 orbit20 0.585153651
graph10                 graph10 0.576496330
graph29                 graph29 0.565153845
graph23                 graph23 0.555257138
graph27                 graph27 0.550049842
orbit28                 orbit28 0.539168219
graph26                 graph26 0.536510841
ratio6                   ratio6 0.525134732
orbit55                 orbit55 0.515025357
orbit30                 orbit30 0.513373716
constraint           constraint 0.506829995
orbit35                 orbit35 0.506731177
upto_sixth           upto_sixth 0.506072074
orbit41                 orbit41 0.500847177
orbit21                 orbit21 0.499872680
graph5                   graph5 0.487501986
sixth                     sixth 0.476050511
graph24                 graph24 0.475154543
orbit57                 orbit57 0.472947548
graph25                 graph25 0.470239129
graph6                   graph6 0.459751188
orbit4                   orbit4 0.454971045
orbit37                 orbit37 0.453113002
orbit58                 orbit58 0.452123201
orbit16                 orbit16 0.451377212
orbit52                 orbit52 0.450236074
orbit32                 orbit32 0.445233255
orbit69                 orbit69 0.439548046
upto_fifth           upto_fifth 0.420694436
orbit9                   orbit9 0.419753279
graph28                 graph28 0.418658147
orbit68                 orbit68 0.410104546
orbit63                 orbit63 0.406894378
bigcom246             bigcom246 0.394904725
graph7                   graph7 0.394547821
graph19                 graph19 0.379805444
membership_s32   membership_s32 0.367705840
orbit12                 orbit12 0.364471651
orbit1                   orbit1 0.358426959
orbit48                 orbit48 0.357239045
orbit38                 orbit38 0.355809915
graph15                 graph15 0.352890678
graph1                   graph1 0.350407579
upto_third           upto_third 0.338476297
fifth                     fifth 0.336260010
orbit5                   orbit5 0.334476481
graph12                 graph12 0.330980736
orbit33                 orbit33 0.327642679
fourth                   fourth 0.326825102
orbit53                 orbit53 0.325811369
graph16                 graph16 0.323297318
orbit71                 orbit71 0.314434832
graph2                   graph2 0.306767250
orbit26                 orbit26 0.300313448
upto_fourth         upto_fourth 0.299575967
ratio2                   ratio2 0.289798690
graph3                   graph3 0.281143306
orbit13                 orbit13 0.276008072
orbit67                 orbit67 0.272568679
orbit10                 orbit10 0.268220916
orbit2                   orbit2 0.266741089
orbit51                 orbit51 0.266270454
graph8                   graph8 0.264411140
graph9                   graph9 0.261566406
ratio3                   ratio3 0.261224958
graph18                 graph18 0.258296168
graph13                 graph13 0.257677392
orbit42                 orbit42 0.255751257
orbit29                 orbit29 0.254071608
orbit22                 orbit22 0.241565592
orbit60                 orbit60 0.241505294
orbit11                 orbit11 0.239493256
orbit15                 orbit15 0.237068208
graph0                   graph0 0.231278422
membership_s14   membership_s14 0.226234253
orbit43                 orbit43 0.204860774
coreness               coreness 0.199271831
graph21                 graph21 0.199246682
bigcom127             bigcom127 0.194872446
upto_second         upto_second 0.180598310
hubscore               hubscore 0.165840655
orbit7                   orbit7 0.164205258
bigcom4                 bigcom4 0.160652397
orbit61                 orbit61 0.156174385
selfinter             selfinter 0.146615990
bigcom24               bigcom24 0.142633401
bigcom248             bigcom248 0.134346325
orbit23                 orbit23 0.131199004
close                     close 0.127791665
bigcom28               bigcom28 0.103112615
evcent                   evcent 0.100314977
AP                           AP 0.098542649
bigcom408             bigcom408 0.097318465
pdi                         pdi 0.079968435
second                   second 0.079238146
bigcom3                 bigcom3 0.077125611
membership_s16   membership_s16 0.072627822
bigcom21               bigcom21 0.045720139
bigcom116             bigcom116 0.030806189
bigcom30               bigcom30 0.023830157
membership_s30   membership_s30 0.023212454
bigcom39               bigcom39 0.012189377
membership_s36   membership_s36 0.007022477
membership_s6     membership_s6 0.004652109
orbit0                   orbit0 0.000000000
orbit3                   orbit3 0.000000000
orbit8                   orbit8 0.000000000
orbit14                 orbit14 0.000000000
orbit34                 orbit34 0.000000000
orbit72                 orbit72 0.000000000
ecc                         ecc 0.000000000
eccrad                   eccrad 0.000000000
first                     first 0.000000000
bigcom1                 bigcom1 0.000000000
bigcom2                 bigcom2 0.000000000
bigcom6                 bigcom6 0.000000000
bigcom8                 bigcom8 0.000000000
bigcom9                 bigcom9 0.000000000
bigcom11               bigcom11 0.000000000
bigcom13               bigcom13 0.000000000
bigcom15               bigcom15 0.000000000
bigcom16               bigcom16 0.000000000
bigcom22               bigcom22 0.000000000
bigcom26               bigcom26 0.000000000
bigcom31               bigcom31 0.000000000
bigcom32               bigcom32 0.000000000
bigcom33               bigcom33 0.000000000
bigcom34               bigcom34 0.000000000
bigcom36               bigcom36 0.000000000
bigcom37               bigcom37 0.000000000
bigcom38               bigcom38 0.000000000
bigcom43               bigcom43 0.000000000
bigcom44               bigcom44 0.000000000
bigcom46               bigcom46 0.000000000
bigcom47               bigcom47 0.000000000
bigcom49               bigcom49 0.000000000
bigcom50               bigcom50 0.000000000
bigcom51               bigcom51 0.000000000
bigcom52               bigcom52 0.000000000
bigcom54               bigcom54 0.000000000
bigcom56               bigcom56 0.000000000
bigcom62               bigcom62 0.000000000
bigcom66               bigcom66 0.000000000
bigcom68               bigcom68 0.000000000
bigcom69               bigcom69 0.000000000
bigcom71               bigcom71 0.000000000
bigcom72               bigcom72 0.000000000
bigcom73               bigcom73 0.000000000
bigcom74               bigcom74 0.000000000
bigcom75               bigcom75 0.000000000
bigcom76               bigcom76 0.000000000
bigcom77               bigcom77 0.000000000
bigcom79               bigcom79 0.000000000
bigcom80               bigcom80 0.000000000
bigcom82               bigcom82 0.000000000
bigcom83               bigcom83 0.000000000
bigcom84               bigcom84 0.000000000
bigcom85               bigcom85 0.000000000
bigcom87               bigcom87 0.000000000
bigcom89               bigcom89 0.000000000
bigcom91               bigcom91 0.000000000
bigcom92               bigcom92 0.000000000
bigcom93               bigcom93 0.000000000
bigcom96               bigcom96 0.000000000
bigcom97               bigcom97 0.000000000
bigcom98               bigcom98 0.000000000
bigcom99               bigcom99 0.000000000
bigcom101             bigcom101 0.000000000
bigcom104             bigcom104 0.000000000
bigcom106             bigcom106 0.000000000
bigcom109             bigcom109 0.000000000
bigcom113             bigcom113 0.000000000
bigcom120             bigcom120 0.000000000
bigcom123             bigcom123 0.000000000
bigcom126             bigcom126 0.000000000
bigcom137             bigcom137 0.000000000
bigcom139             bigcom139 0.000000000
bigcom140             bigcom140 0.000000000
bigcom143             bigcom143 0.000000000
bigcom145             bigcom145 0.000000000
bigcom146             bigcom146 0.000000000
bigcom147             bigcom147 0.000000000
bigcom149             bigcom149 0.000000000
bigcom153             bigcom153 0.000000000
bigcom154             bigcom154 0.000000000
bigcom156             bigcom156 0.000000000
bigcom157             bigcom157 0.000000000
bigcom158             bigcom158 0.000000000
bigcom160             bigcom160 0.000000000
bigcom161             bigcom161 0.000000000
bigcom162             bigcom162 0.000000000
bigcom164             bigcom164 0.000000000
bigcom166             bigcom166 0.000000000
bigcom167             bigcom167 0.000000000
bigcom171             bigcom171 0.000000000
bigcom173             bigcom173 0.000000000
bigcom175             bigcom175 0.000000000
bigcom176             bigcom176 0.000000000
bigcom177             bigcom177 0.000000000
bigcom178             bigcom178 0.000000000
bigcom180             bigcom180 0.000000000
bigcom181             bigcom181 0.000000000
bigcom184             bigcom184 0.000000000
bigcom186             bigcom186 0.000000000
bigcom187             bigcom187 0.000000000
bigcom189             bigcom189 0.000000000
bigcom194             bigcom194 0.000000000
bigcom195             bigcom195 0.000000000
bigcom196             bigcom196 0.000000000
bigcom204             bigcom204 0.000000000
bigcom205             bigcom205 0.000000000
bigcom212             bigcom212 0.000000000
bigcom214             bigcom214 0.000000000
bigcom222             bigcom222 0.000000000
bigcom223             bigcom223 0.000000000
bigcom226             bigcom226 0.000000000
bigcom227             bigcom227 0.000000000
bigcom229             bigcom229 0.000000000
bigcom233             bigcom233 0.000000000
bigcom236             bigcom236 0.000000000
bigcom237             bigcom237 0.000000000
bigcom249             bigcom249 0.000000000
bigcom250             bigcom250 0.000000000
bigcom254             bigcom254 0.000000000
bigcom266             bigcom266 0.000000000
bigcom269             bigcom269 0.000000000
bigcom272             bigcom272 0.000000000
bigcom274             bigcom274 0.000000000
bigcom281             bigcom281 0.000000000
bigcom291             bigcom291 0.000000000
bigcom292             bigcom292 0.000000000
bigcom295             bigcom295 0.000000000
bigcom299             bigcom299 0.000000000
bigcom301             bigcom301 0.000000000
bigcom306             bigcom306 0.000000000
bigcom309             bigcom309 0.000000000
bigcom314             bigcom314 0.000000000
bigcom321             bigcom321 0.000000000
bigcom341             bigcom341 0.000000000
bigcom350             bigcom350 0.000000000
bigcom353             bigcom353 0.000000000
bigcom359             bigcom359 0.000000000
bigcom363             bigcom363 0.000000000
bigcom365             bigcom365 0.000000000
bigcom385             bigcom385 0.000000000
bigcom386             bigcom386 0.000000000
bigcom412             bigcom412 0.000000000
bigcom480             bigcom480 0.000000000
membership_s1     membership_s1 0.000000000
membership_s3     membership_s3 0.000000000
membership_s5     membership_s5 0.000000000
membership_s7     membership_s7 0.000000000
membership_s8     membership_s8 0.000000000
membership_s9     membership_s9 0.000000000
membership_s11   membership_s11 0.000000000
membership_s12   membership_s12 0.000000000
membership_s15   membership_s15 0.000000000
membership_s17   membership_s17 0.000000000
membership_s18   membership_s18 0.000000000
membership_s20   membership_s20 0.000000000
membership_s21   membership_s21 0.000000000
membership_s22   membership_s22 0.000000000
membership_s24   membership_s24 0.000000000
membership_s25   membership_s25 0.000000000
membership_s26   membership_s26 0.000000000
membership_s27   membership_s27 0.000000000
membership_s28   membership_s28 0.000000000
membership_s31   membership_s31 0.000000000
membership_s33   membership_s33 0.000000000
membership_s37   membership_s37 0.000000000
[1] "Dataset: all_C Model RF, run: 4 of 10 2015-06-22 15:38:11"
     |      Out-of-bag   |
Tree |      MSE  %Var(y) |
   1 |  0.06994   178.63 |
   2 |  0.07008   178.97 |
   3 |  0.06423   164.03 |
   4 |  0.06229   159.09 |
   5 |   0.0588   150.17 |
   6 |  0.05665   144.68 |
   7 |  0.05485   140.08 |
   8 |  0.05239   133.80 |
   9 |   0.0509   129.99 |
  10 |  0.04911   125.42 |
  11 |  0.04792   122.37 |
  12 |  0.04664   119.10 |
  13 |  0.04614   117.84 |
  14 |  0.04515   115.30 |
  15 |  0.04432   113.18 |
  16 |  0.04361   111.37 |
  17 |  0.04314   110.18 |
  18 |  0.04267   108.98 |
  19 |  0.04241   108.31 |
  20 |  0.04221   107.81 |
  21 |  0.04184   106.87 |
  22 |  0.04169   106.48 |
  23 |  0.04139   105.72 |
  24 |  0.04135   105.60 |
  25 |  0.04112   105.01 |
  26 |  0.04088   104.41 |
  27 |  0.04074   104.06 |
  28 |  0.04055   103.56 |
  29 |   0.0404   103.18 |
  30 |  0.04028   102.88 |
  31 |  0.04017   102.59 |
  32 |  0.04014   102.52 |
  33 |  0.04011   102.43 |
  34 |  0.03994   102.00 |
  35 |   0.0399   101.91 |
  36 |  0.03984   101.76 |
  37 |  0.03971   101.42 |
  38 |  0.03967   101.31 |
  39 |   0.0395   100.88 |
  40 |  0.03949   100.85 |
  41 |  0.03951   100.91 |
  42 |  0.03951   100.92 |
  43 |  0.03943   100.69 |
  44 |  0.03936   100.53 |
  45 |  0.03932   100.43 |
  46 |  0.03929   100.35 |
  47 |  0.03921   100.15 |
  48 |  0.03913    99.92 |
  49 |  0.03909    99.83 |
  50 |  0.03904    99.71 |
  51 |  0.03899    99.57 |
  52 |  0.03893    99.42 |
  53 |  0.03891    99.38 |
  54 |  0.03883    99.17 |
  55 |  0.03877    99.02 |
  56 |  0.03874    98.94 |
  57 |  0.03873    98.92 |
  58 |  0.03872    98.89 |
  59 |  0.03867    98.77 |
  60 |  0.03864    98.68 |
  61 |  0.03851    98.35 |
  62 |  0.03854    98.42 |
  63 |  0.03852    98.39 |
  64 |  0.03846    98.23 |
  65 |  0.03843    98.15 |
  66 |  0.03837    98.00 |
  67 |  0.03835    97.94 |
  68 |  0.03832    97.87 |
  69 |  0.03831    97.84 |
  70 |  0.03827    97.73 |
  71 |  0.03822    97.61 |
  72 |  0.03816    97.47 |
  73 |  0.03815    97.43 |
  74 |  0.03811    97.34 |
  75 |  0.03808    97.27 |
  76 |  0.03806    97.20 |
  77 |  0.03804    97.14 |
  78 |  0.03798    96.99 |
  79 |  0.03795    96.93 |
  80 |  0.03794    96.89 |
  81 |  0.03789    96.78 |
  82 |  0.03786    96.69 |
  83 |  0.03784    96.64 |
  84 |  0.03784    96.65 |
  85 |  0.03786    96.70 |
  86 |  0.03788    96.74 |
  87 |  0.03786    96.69 |
  88 |  0.03784    96.64 |
  89 |  0.03783    96.62 |
  90 |   0.0378    96.54 |
  91 |  0.03776    96.43 |
  92 |  0.03776    96.44 |
  93 |  0.03776    96.45 |
  94 |  0.03774    96.39 |
  95 |  0.03775    96.41 |
  96 |  0.03774    96.39 |
  97 |  0.03775    96.41 |
  98 |  0.03775    96.42 |
  99 |  0.03774    96.38 |
 100 |  0.03776    96.44 |
[1] "Random Forest variable coefficients"
                      %IncMSE IncNodePurity
graph0           5.793466e-04  6.191742e-01
graph1           8.567283e-03  1.570789e+00
graph2           2.027384e-03  1.103950e+00
graph3           4.186424e-03  1.627416e+00
graph4           6.771135e-03  2.492354e+00
graph5           1.987076e-03  1.933229e+00
graph6           5.754998e-03  2.146366e+00
graph7           3.396782e-03  1.296121e+00
graph8           3.420891e-03  9.644041e-01
graph9           7.056624e-03  1.526218e+00
graph10          8.468581e-03  3.240998e+00
graph11          5.431257e-03  2.887874e+00
graph12          4.617264e-03  1.978404e+00
graph13          1.142878e-02  2.095675e+00
graph14          5.414077e-03  2.311316e+00
graph15          1.225109e-02  2.025678e+00
graph16          5.378496e-03  1.938943e+00
graph17          1.118710e-02  2.992377e+00
graph18          4.881828e-03  1.336012e+00
graph19          1.157851e-02  2.895434e+00
graph20          6.849544e-03  3.227002e+00
graph21          1.264458e-02  3.368262e+00
graph22          5.158735e-03  2.670725e+00
graph23          9.668900e-03  2.675176e+00
graph24          2.870669e-03  2.095558e+00
graph25          5.415080e-03  2.612436e+00
graph26          2.116236e-03  2.421462e+00
graph27          1.726379e-03  1.932668e+00
graph28          1.116420e-03  1.861246e+00
graph29          3.165923e-03  1.361718e+00
orbit0           5.842725e-04  6.818602e-01
orbit1           5.265046e-03  2.094446e+00
orbit2           2.223679e-03  1.306053e+00
orbit3           1.690137e-03  1.111187e+00
orbit4           5.261232e-03  1.939701e+00
orbit5           4.110237e-03  1.823367e+00
orbit6           5.740689e-03  2.590812e+00
orbit7           3.403747e-03  1.465547e+00
orbit8           3.695376e-03  1.682861e+00
orbit9           4.310434e-03  2.117398e+00
orbit10          5.896629e-03  1.732827e+00
orbit11          6.958072e-03  1.194374e+00
orbit12          3.269588e-03  1.901350e+00
orbit13          2.217723e-03  1.136656e+00
orbit14          2.206519e-03  1.064546e+00
orbit15          5.983732e-03  2.136742e+00
orbit16          2.052879e-02  2.181879e+00
orbit17          9.104247e-03  2.303466e+00
orbit18          1.413590e-02  5.030286e+00
orbit19          5.153847e-03  2.266864e+00
orbit20          7.667778e-03  2.281867e+00
orbit21          5.476801e-03  1.658469e+00
orbit22          6.687390e-03  3.120721e+00
orbit23          5.353474e-03  1.193469e+00
orbit24          7.424438e-03  6.949374e+00
orbit25          8.307820e-03  2.539339e+00
orbit26          4.752561e-03  1.464530e+00
orbit27          3.878857e-02  5.937490e+00
orbit28          1.521464e-02  2.706012e+00
orbit29          6.093930e-03  1.775209e+00
orbit30          3.472400e-03  2.225551e+00
orbit31          4.495210e-03  3.001547e+00
orbit32          6.210738e-03  2.195087e+00
orbit33          6.509386e-03  1.870462e+00
orbit34          1.100862e-02  2.582197e+00
orbit35          1.189274e-02  2.860791e+00
orbit36          6.606655e-03  2.850171e+00
orbit37          3.871983e-03  1.959373e+00
orbit38          4.029574e-03  1.549322e+00
orbit39          7.289557e-03  3.375701e+00
orbit40          4.332406e-03  2.467944e+00
orbit41          3.327532e-03  1.817579e+00
orbit42          1.843901e-03  1.247050e+00
orbit43          6.078331e-03  1.533425e+00
orbit44          1.640394e-03  1.736417e+00
orbit45          1.813633e-02  1.099641e+01
orbit46          7.858999e-03  4.252210e+00
orbit47          1.414735e-02  2.374664e+00
orbit48          7.728447e-03  1.748439e+00
orbit49          6.188245e-03  3.653908e+00
orbit50          4.497251e-03  2.597289e+00
orbit51          1.102048e-02  3.866407e+00
orbit52          5.967254e-03  2.591788e+00
orbit53          5.957851e-03  1.538251e+00
orbit54          4.920397e-03  3.646493e+00
orbit55          5.403295e-03  1.786766e+00
orbit56          2.112829e-02  1.057714e+01
orbit57          4.131108e-03  1.591371e+00
orbit58          1.327394e-03  1.402678e+00
orbit59          5.518381e-03  2.937693e+00
orbit60          1.658681e-03  1.430703e+00
orbit61          1.052314e-03  1.123368e+00
orbit62          4.750022e-03  4.596084e+00
orbit63          3.292309e-03  2.329865e+00
orbit64          2.363675e-03  1.722180e+00
orbit65          5.980038e-03  5.237240e+00
orbit66          2.032922e-03  2.500336e+00
orbit67          1.663308e-03  1.284818e+00
orbit68          2.894171e-03  1.675657e+00
orbit69          5.553602e-04  1.042426e+00
orbit70          1.177971e-03  3.926246e+00
orbit71          2.006625e-03  1.368622e+00
orbit72          1.768212e-03  9.183595e-01
AP               2.083052e-05  2.715489e-01
bet              6.165046e-03  4.512263e+00
ecc              2.954614e-04  1.508873e-01
eccrad           1.545597e-04  1.972189e-01
close            3.278710e-03  1.717925e+00
constraint       8.988537e-03  3.083185e+00
coreness         5.948130e-03  9.056734e-01
knn              5.259828e-03  4.262631e+00
hubscore         3.426250e-03  2.083719e+00
pagerank         5.460735e-03  4.650756e+00
trans            4.829121e-03  4.170863e+00
evcent           4.968099e-03  1.506335e+00
first            1.170666e-03  5.692123e-01
upto_second      5.403912e-03  1.673602e+00
upto_third       4.151213e-03  1.721263e+00
upto_fourth      7.617811e-03  2.263793e+00
upto_fifth       7.911962e-03  2.933565e+00
upto_sixth       2.862957e-03  1.670412e+00
second           2.760505e-03  1.292644e+00
third            1.119596e-02  5.020617e+00
fourth           3.295048e-03  3.699563e+00
fifth            7.753670e-03  3.511174e+00
sixth            8.185902e-03  3.285498e+00
ratio1           5.190992e-03  3.062318e+00
ratio2           8.810433e-03  3.719207e+00
ratio3           6.704674e-03  3.478811e+00
ratio4           7.496553e-03  6.905752e+00
ratio5           6.156594e-03  9.025731e+00
ratio6           7.992231e-03  3.051010e+00
selfinter        1.161840e-04  4.861935e-01
walktrap_vertex  2.267203e-03  6.311921e+00
bigcom1          5.070363e-04  3.641357e-01
bigcom2          0.000000e+00  6.938894e-20
bigcom3         -1.563189e-05  5.977592e-01
bigcom4          5.680044e-04  4.988922e-01
bigcom6          0.000000e+00  0.000000e+00
bigcom8          2.979683e-05  1.478070e-01
bigcom9          0.000000e+00  1.387779e-19
bigcom11         0.000000e+00  3.330669e-18
bigcom13         2.573039e-05  3.981878e-01
bigcom15         1.251342e-04  1.976528e-01
bigcom16         0.000000e+00  3.348016e-18
bigcom21        -4.587433e-06  3.858602e-01
bigcom22         2.175470e-04  1.367113e-01
bigcom24        -1.921009e-06  8.831955e-01
bigcom26        -6.581250e-06  1.457784e-01
bigcom28         7.505202e-05  3.377260e-01
bigcom30         1.485665e-05  2.518403e-01
bigcom31         0.000000e+00  0.000000e+00
bigcom32         0.000000e+00  0.000000e+00
bigcom33         0.000000e+00  4.440892e-18
bigcom34         0.000000e+00  1.110223e-18
bigcom36         6.216167e-06  2.139986e-01
bigcom37         0.000000e+00  0.000000e+00
bigcom38         0.000000e+00  1.734723e-20
bigcom39        -2.088817e-05  4.164540e-01
bigcom40         3.551584e-03  2.398435e+00
bigcom43         0.000000e+00  0.000000e+00
bigcom44         0.000000e+00  2.758210e-18
bigcom46         0.000000e+00  1.127570e-17
bigcom47         0.000000e+00  8.881784e-18
bigcom49        -3.036121e-06  2.881982e-01
bigcom50         2.203792e-06  6.711065e-01
bigcom51         0.000000e+00  0.000000e+00
bigcom52         0.000000e+00  0.000000e+00
bigcom54         0.000000e+00  2.220446e-18
bigcom56        -2.154876e-05  2.918381e-01
bigcom62         0.000000e+00  0.000000e+00
bigcom66         0.000000e+00  1.110223e-18
bigcom68         0.000000e+00  0.000000e+00
bigcom69         0.000000e+00  0.000000e+00
bigcom71         0.000000e+00  6.661338e-18
bigcom72         0.000000e+00  1.110223e-18
bigcom73         0.000000e+00  2.255141e-19
bigcom74         0.000000e+00  0.000000e+00
bigcom75         0.000000e+00  2.237793e-18
bigcom76         0.000000e+00  1.110223e-17
bigcom77         0.000000e+00  4.475587e-18
bigcom79         0.000000e+00  0.000000e+00
bigcom80         0.000000e+00  0.000000e+00
bigcom82        -1.283485e-05  5.110958e-01
bigcom83         0.000000e+00  0.000000e+00
bigcom84         0.000000e+00  1.179612e-18
bigcom85         0.000000e+00  0.000000e+00
bigcom87         0.000000e+00  2.220446e-18
bigcom89         0.000000e+00  0.000000e+00
bigcom91         0.000000e+00  0.000000e+00
bigcom92         0.000000e+00  2.550044e-18
bigcom93         0.000000e+00  0.000000e+00
bigcom96         0.000000e+00  8.881784e-18
bigcom97         0.000000e+00  4.492934e-18
bigcom98         0.000000e+00  8.673617e-20
bigcom99         0.000000e+00  0.000000e+00
bigcom101        0.000000e+00  3.469447e-20
bigcom104        0.000000e+00  1.508929e-02
bigcom106        0.000000e+00  0.000000e+00
bigcom109        0.000000e+00  0.000000e+00
bigcom113        0.000000e+00  2.272488e-18
bigcom116        1.302243e-05  3.702805e-01
bigcom120        0.000000e+00  1.387779e-19
bigcom123        0.000000e+00  1.734723e-20
bigcom126        0.000000e+00  2.220446e-18
bigcom127       -7.382948e-07  5.872620e-01
bigcom137        0.000000e+00  4.440892e-18
bigcom139        0.000000e+00  0.000000e+00
bigcom140        0.000000e+00  2.289835e-18
bigcom143        0.000000e+00  0.000000e+00
bigcom145        3.066046e-06  3.880360e-01
bigcom146        0.000000e+00  0.000000e+00
bigcom147        0.000000e+00  4.822531e-18
bigcom149       -4.111358e-06  4.100035e-01
bigcom153        0.000000e+00  1.734723e-20
bigcom154        0.000000e+00  2.428613e-19
bigcom156        0.000000e+00  0.000000e+00
bigcom157        0.000000e+00  2.237793e-18
bigcom158        0.000000e+00  0.000000e+00
bigcom160        0.000000e+00  1.249001e-18
bigcom161        0.000000e+00  2.220446e-18
bigcom162        0.000000e+00  1.387779e-19
bigcom164        0.000000e+00  5.204170e-20
bigcom166        0.000000e+00  1.110223e-18
bigcom167       -3.591537e-05  2.018057e-01
bigcom171        0.000000e+00  1.144917e-18
bigcom173        0.000000e+00  1.110223e-18
bigcom175        0.000000e+00  2.220446e-18
bigcom176        0.000000e+00  2.775558e-19
bigcom177        0.000000e+00  8.673617e-20
bigcom178        0.000000e+00  1.734723e-20
bigcom180        0.000000e+00  6.938894e-20
bigcom181        0.000000e+00  4.440892e-18
bigcom184        0.000000e+00  0.000000e+00
bigcom186        0.000000e+00  8.881784e-18
bigcom187        0.000000e+00  0.000000e+00
bigcom189        0.000000e+00  0.000000e+00
bigcom194        0.000000e+00  2.220446e-18
bigcom195        0.000000e+00  5.551115e-18
bigcom196        0.000000e+00  2.220446e-18
bigcom204        0.000000e+00  1.110223e-18
bigcom205        0.000000e+00  6.730727e-18
bigcom212        0.000000e+00  4.579670e-18
bigcom214        0.000000e+00  0.000000e+00
bigcom222        0.000000e+00  0.000000e+00
bigcom223        0.000000e+00  0.000000e+00
bigcom226        0.000000e+00  2.220446e-18
bigcom227        0.000000e+00  0.000000e+00
bigcom229        0.000000e+00  0.000000e+00
bigcom233        0.000000e+00  0.000000e+00
bigcom236        0.000000e+00  0.000000e+00
bigcom237        0.000000e+00  4.510281e-18
bigcom246        3.255092e-05  1.377737e+00
bigcom248       -9.813176e-06  7.341329e-01
bigcom249        5.252484e-06  3.839801e-01
bigcom250        0.000000e+00  1.110223e-18
bigcom254        0.000000e+00  1.110223e-18
bigcom266        0.000000e+00  2.220446e-18
bigcom269        0.000000e+00  0.000000e+00
bigcom272        0.000000e+00  1.110223e-18
bigcom274        2.744859e-05  4.544639e-02
bigcom281        7.869912e-06  4.571755e-01
bigcom291        0.000000e+00  0.000000e+00
bigcom292       -2.773092e-05  5.162529e-01
bigcom295        0.000000e+00  2.220446e-18
bigcom299        0.000000e+00  0.000000e+00
bigcom301        0.000000e+00  3.330669e-18
bigcom306        0.000000e+00  0.000000e+00
bigcom309        0.000000e+00  0.000000e+00
bigcom314        0.000000e+00  3.469447e-20
bigcom321        0.000000e+00  0.000000e+00
bigcom341        0.000000e+00  0.000000e+00
bigcom350        0.000000e+00  6.678685e-18
bigcom353        0.000000e+00  6.938894e-20
bigcom359        0.000000e+00  2.220446e-18
bigcom363        0.000000e+00  2.220446e-18
bigcom365        0.000000e+00  0.000000e+00
bigcom385        0.000000e+00  0.000000e+00
bigcom386        0.000000e+00  1.110223e-18
bigcom408        8.230208e-05  1.057429e+00
bigcom412        0.000000e+00  2.220446e-18
bigcom480        0.000000e+00  0.000000e+00
spin_vertex      2.853929e-03  7.245475e+00
membership_s1    8.399571e-05  1.783730e-01
membership_s3    0.000000e+00  1.734723e-20
membership_s4    2.665563e-03  3.732562e+00
membership_s5    2.472062e-05  2.409359e-01
membership_s6    5.488146e-04  2.983605e-01
membership_s7    6.738731e-05  3.018276e-01
membership_s8    0.000000e+00  2.359224e-18
membership_s9    0.000000e+00  1.561251e-19
membership_s11   0.000000e+00  0.000000e+00
membership_s12  -2.835535e-05  3.829410e-01
membership_s14  -1.403985e-05  2.808782e-01
membership_s15   5.232870e-06  6.899227e-02
membership_s16  -1.266697e-05  3.019083e-01
membership_s17   0.000000e+00  1.734723e-19
membership_s18   6.088117e-06  8.464135e-02
membership_s20   0.000000e+00  0.000000e+00
membership_s21   3.780372e-05  4.104800e-01
membership_s22   0.000000e+00  0.000000e+00
membership_s24   0.000000e+00  1.734723e-20
membership_s25   0.000000e+00  1.110223e-18
membership_s26   0.000000e+00  2.237793e-18
membership_s27   1.903312e-05  3.202904e-01
membership_s28   0.000000e+00  4.440892e-18
membership_s30   1.998666e-05  3.167194e-01
membership_s31   1.052383e-05  3.596229e-01
membership_s32   5.554003e-05  7.769050e-01
membership_s33   0.000000e+00  0.000000e+00
membership_s36   1.842180e-04  3.002040e-01
membership_s37   1.018745e-05  2.598899e-01
V1               4.408415e-03  1.054384e+01
V2               1.605729e-03  6.467889e+00
pdi              7.449596e-05  6.403901e-01
adhesion         7.081990e-03  5.693709e+00
cohesion         6.350702e-03  5.437575e+00
inner            2.327235e-03  6.071210e+00
outer            2.445064e-03  8.331610e+00
ioratio          3.509994e-03  6.050094e+00
comsize          1.955494e-03  8.701046e+00
[1] "Dataset: all_C Model GLM, run: 4 of 10 2015-06-22 15:43:34"
[1] "glmnet variable coefficients"
                         [,1]          [,2]
(Intercept)     -3.156870e+00 -3.128211e+00
graph0           9.047001e-40  4.023100e-05
graph1           3.011366e-43 -1.516966e-07
graph2           3.631502e-40 -3.613502e-05
graph3           2.797516e-44 -5.225528e-09
graph4           1.482140e-47 -1.618620e-10
graph5           9.794711e-42 -2.302538e-06
graph6           1.923228e-43 -3.492172e-08
graph7           1.383496e-41  7.185866e-07
graph8           2.707424e-40 -3.705236e-05
graph9           6.505152e-46 -1.513892e-10
graph10          7.754414e-48 -3.608360e-12
graph11         -8.710058e-50 -3.879199e-13
graph12          1.201324e-45  6.860388e-11
graph13          1.103517e-44 -4.491207e-10
graph14          4.104241e-47 -7.141007e-11
graph15          3.969824e-43 -1.201844e-07
graph16          4.509426e-45 -1.094463e-09
graph17          8.713633e-45 -1.182514e-09
graph18          2.505259e-43 -4.211899e-08
graph19          5.585954e-44  9.685935e-09
graph20          5.442497e-43 -2.551545e-07
graph21          3.037578e-43 -6.534513e-09
graph22          9.368250e-43  2.072684e-08
graph23          3.805276e-43  7.530676e-08
graph24          6.388347e-43  2.018572e-08
graph25          3.264356e-42  7.915519e-07
graph26          3.130470e-42  4.013738e-07
graph27          1.753629e-41  6.075207e-06
graph28          2.529378e-41  5.488544e-06
graph29          2.601011e-40 -2.702900e-05
orbit0           9.047001e-40  4.505945e-05
orbit1           2.473121e-41  4.274941e-06
orbit2           1.444318e-43 -1.860209e-07
orbit3           3.631502e-40 -3.371240e-05
orbit4           6.705584e-43  1.675697e-07
orbit5           2.095798e-44 -8.236203e-09
orbit6           5.980555e-45 -2.632055e-08
orbit7          -6.574470e-48 -6.736114e-11
orbit8           9.794711e-42 -2.204396e-06
orbit9           1.399490e-41  6.436761e-06
orbit10          1.621914e-42 -1.101742e-07
orbit11          8.908057e-44 -5.149687e-08
orbit12          6.734564e-41  6.955293e-06
orbit13          1.453240e-41  5.846824e-07
orbit14          2.707424e-40 -3.392139e-05
orbit15          1.671697e-44  5.982780e-09
orbit16          5.145090e-46 -3.596755e-10
orbit17          4.868488e-45  6.316128e-10
orbit18          3.453091e-45  1.096716e-09
orbit19          8.945548e-46 -4.019994e-10
orbit20          3.939023e-46 -2.045902e-10
orbit21          1.630349e-48 -2.428230e-12
orbit22         -5.092090e-48 -5.413585e-11
orbit23         -5.648644e-50 -5.925286e-14
orbit24          7.537409e-44  4.460569e-08
orbit25          3.747633e-44  7.250007e-09
orbit26          7.642911e-46 -1.448293e-10
orbit27          4.212895e-43  2.268183e-07
orbit28          2.406388e-44 -1.055638e-08
orbit29          5.991519e-44 -4.398379e-09
orbit30          1.471092e-44  1.175717e-09
orbit31          3.595520e-45 -5.713451e-09
orbit32          2.205200e-45 -3.263173e-09
orbit33          5.393717e-48 -1.809162e-11
orbit34          3.969824e-43 -1.172964e-07
orbit35          4.322014e-43  7.251876e-08
orbit36          6.105232e-44 -4.322929e-08
orbit37          5.744682e-44  3.139175e-09
orbit38          1.554155e-45 -5.924241e-10
orbit39          8.360179e-43  3.963461e-07
orbit40          1.528974e-43  2.489988e-08
orbit41          4.988593e-44 -6.650968e-09
orbit42          3.898514e-45 -2.777449e-09
orbit43          1.038389e-42 -4.146849e-08
orbit44          1.413624e-43 -6.616628e-08
orbit45          2.630072e-42  2.023981e-06
orbit46          8.526138e-43 -1.035464e-07
orbit47          5.756156e-44 -5.823092e-09
orbit48          1.172807e-43  3.790302e-08
orbit49          3.391790e-42  1.318642e-06
orbit50          3.274427e-43 -5.479947e-07
orbit51          1.377926e-42 -3.397038e-07
orbit52          3.716984e-42 -4.282050e-07
orbit53          3.541619e-43  6.440154e-08
orbit54          6.123134e-42  1.564204e-06
orbit55          7.171622e-43 -9.207833e-08
orbit56          1.691697e-41  1.585499e-05
orbit57          8.223947e-43  2.874466e-07
orbit58          3.505569e-43 -1.379516e-07
orbit59          4.907174e-42 -3.885197e-07
orbit60          1.521490e-42  3.086173e-07
orbit61          8.941249e-43 -8.072251e-08
orbit62          3.918917e-41  9.570813e-06
orbit63          5.336736e-42  2.464628e-07
orbit64          7.834336e-42  3.410605e-06
orbit65          5.364820e-41  5.330530e-06
orbit66          1.064951e-41  3.395081e-06
orbit67          3.904569e-42  1.286227e-08
orbit68          2.703629e-41  8.140588e-06
orbit69          3.844672e-41  1.964201e-05
orbit70          1.125409e-40  4.315287e-05
orbit71          2.939975e-41  3.842373e-06
orbit72          2.601011e-40 -2.796441e-05
AP               3.660161e-38 -2.825879e-02
bet              3.633974e-44 -2.044383e-08
ecc             -1.548156e-38  5.963233e-03
eccrad          -9.288937e-38  3.555646e-02
close            9.320530e-37  7.368789e-01
constraint      -7.955520e-38 -1.334966e-01
coreness         6.973464e-39  9.050529e-03
knn             -2.401312e-41 -6.194376e-05
hubscore         1.454582e-36  3.410415e-01
pagerank        -9.807848e-38 -1.181835e+00
trans            1.241913e-38  2.400590e-02
evcent           1.459195e-36  3.482771e-01
first            9.047001e-40  4.400341e-05
upto_second      3.065026e-41  8.601305e-06
upto_third       9.454863e-42  9.723832e-06
upto_fourth      8.488135e-42  7.260224e-06
upto_fifth       6.798446e-42 -6.794536e-06
upto_sixth      -3.579821e-42 -6.766757e-05
second           3.076347e-41  8.792629e-06
third            1.097762e-41  1.455504e-05
fourth          -1.406618e-41 -1.552508e-05
fifth           -1.207506e-41 -1.264311e-05
sixth           -1.139277e-41 -1.391255e-06
ratio1          -2.858561e-41 -6.144841e-05
ratio2          -1.475902e-40 -1.362676e-04
ratio3          -1.902839e-40 -1.599746e-04
ratio4          -8.090792e-41 -3.660226e-04
ratio5           7.941533e-42 -1.612681e-04
ratio6          -1.095362e-41  4.595532e-06
selfinter        4.967913e-38  4.215378e-02
walktrap_vertex  3.243378e-38  3.033318e-02
bigcom1         -1.119262e-38 -1.913536e-02
bigcom2         -4.127837e-38 -2.150672e-01
bigcom3         -3.077603e-39  7.507971e-02
bigcom4          1.393371e-38  4.333874e-02
bigcom6         -4.125090e-38 -2.186723e-01
bigcom8         -1.682287e-38 -9.462093e-02
bigcom9         -4.140933e-38 -2.274907e-01
bigcom11        -4.130931e-38 -2.090604e-01
bigcom13        -1.155757e-38  5.969553e-02
bigcom15        -9.693888e-39  4.458540e-02
bigcom16        -4.127837e-38 -2.134584e-01
bigcom21         1.902417e-38  1.652003e-01
bigcom22        -2.228897e-38 -1.954621e-01
bigcom24         2.114321e-37  9.125851e-01
bigcom26        -3.118065e-38 -1.607176e-01
bigcom28         8.041826e-38  1.785276e-01
bigcom30         1.157786e-38  1.047571e-01
bigcom31        -4.124747e-38 -1.865490e-01
bigcom32        -4.129555e-38 -1.945410e-01
bigcom33        -4.125090e-38 -2.137472e-01
bigcom34        -4.125433e-38 -1.682322e-01
bigcom36         2.613891e-38  3.168873e-01
bigcom37        -4.124747e-38 -1.516943e-01
bigcom38        -4.128524e-38 -2.135434e-01
bigcom39         1.823550e-38  2.501006e-01
bigcom40         9.423893e-38  1.966485e-01
bigcom43        -4.127493e-38 -1.915698e-01
bigcom44        -3.598531e-38 -1.709564e-01
bigcom46        -4.131275e-38 -1.920086e-01
bigcom47        -4.128868e-38 -1.956898e-01
bigcom49         2.613891e-38  2.289196e-01
bigcom50         5.063992e-38  4.384379e-01
bigcom51        -4.125433e-38 -2.217313e-01
bigcom52        -4.125433e-38 -2.144330e-01
bigcom54        -4.125090e-38 -1.902750e-01
bigcom56         1.490527e-38  1.967075e-01
bigcom62        -4.125090e-38 -1.867447e-01
bigcom66        -4.125090e-38 -1.868800e-01
bigcom68        -4.125433e-38 -1.977118e-01
bigcom69        -4.129212e-38 -2.008818e-01
bigcom71        -4.129212e-38 -1.879873e-01
bigcom72        -4.125433e-38 -1.567322e-01
bigcom73        -4.130243e-38 -2.201359e-01
bigcom74        -4.128524e-38 -2.484010e-01
bigcom75        -4.125090e-38 -1.854777e-01
bigcom76        -4.127150e-38 -2.060604e-01
bigcom77        -4.126463e-38 -2.537821e-01
bigcom79        -4.125433e-38 -2.002401e-01
bigcom80        -4.126463e-38 -1.686009e-01
bigcom82         7.105286e-38  4.790601e-01
bigcom83        -4.124404e-38 -9.786488e-02
bigcom84        -4.126463e-38 -2.589728e-01
bigcom85        -4.126120e-38 -2.188069e-01
bigcom87        -4.127493e-38 -2.048598e-01
bigcom89        -4.125090e-38 -1.701866e-01
bigcom91        -4.127150e-38 -2.605625e-01
bigcom92        -4.135409e-38 -2.258416e-01
bigcom93        -4.125090e-38 -1.076103e-01
bigcom96        -4.124747e-38 -1.941165e-01
bigcom97        -4.128524e-38 -2.522791e-01
bigcom98        -4.125433e-38 -1.891062e-01
bigcom99        -4.124747e-38 -1.657897e-01
bigcom101       -4.131275e-38 -2.147712e-01
bigcom104       -4.128180e-38 -2.247221e-01
bigcom106       -4.126120e-38 -1.537201e-01
bigcom109       -4.125777e-38 -2.747242e-01
bigcom113       -4.126463e-38 -1.403597e-01
bigcom116       -5.162611e-42  1.750088e-01
bigcom120       -4.125090e-38 -1.419455e-01
bigcom123       -4.125090e-38 -2.126392e-01
bigcom126       -4.125090e-38 -1.818285e-01
bigcom127        2.114321e-37  7.570842e-01
bigcom137       -4.126120e-38 -2.588166e-01
bigcom139       -4.125433e-38 -2.024194e-01
bigcom140       -4.125090e-38 -2.011862e-01
bigcom143       -4.125090e-38 -1.349636e-01
bigcom145        1.031264e-37  6.398138e-01
bigcom146       -4.125433e-38 -2.005156e-01
bigcom147       -4.130931e-38 -2.551174e-01
bigcom149        1.608533e-37  8.679131e-01
bigcom153       -4.127837e-38 -1.807094e-01
bigcom154       -4.127493e-38 -1.848397e-01
bigcom156       -4.125433e-38 -2.091243e-01
bigcom157       -4.129212e-38 -1.556281e-01
bigcom158       -4.124747e-38 -2.009326e-01
bigcom160       -4.124747e-38 -2.106638e-01
bigcom161       -4.125090e-38 -2.060873e-01
bigcom162       -4.125090e-38 -2.005762e-01
bigcom164       -4.125090e-38 -2.815838e-01
bigcom166       -4.127837e-38 -2.464787e-01
bigcom167        8.554949e-40  1.403077e-01
bigcom171       -4.127150e-38 -2.990379e-01
bigcom173       -4.125433e-38 -1.909585e-01
bigcom175       -4.124747e-38 -1.641145e-01
bigcom176       -4.124747e-38 -2.387831e-01
bigcom177       -4.125090e-38 -2.254732e-01
bigcom178       -4.125090e-38 -1.957844e-01
bigcom180       -4.124404e-38 -1.837319e-01
bigcom181       -4.128180e-38 -2.666383e-01
bigcom184       -4.125433e-38 -2.416355e-01
bigcom186       -4.124747e-38 -2.258080e-01
bigcom187       -4.125090e-38 -2.232136e-01
bigcom189       -4.127493e-38 -2.348843e-01
bigcom194       -4.126120e-38 -2.448402e-01
bigcom195       -4.124747e-38 -2.160935e-01
bigcom196       -4.125090e-38 -2.245760e-01
bigcom204       -4.126120e-38 -2.163613e-01
bigcom205       -4.125433e-38 -1.754092e-01
bigcom212       -4.125433e-38 -2.296581e-01
bigcom214       -4.125090e-38 -1.632212e-01
bigcom222       -4.124747e-38 -2.069970e-01
bigcom223       -4.125090e-38 -2.295221e-01
bigcom226       -4.125433e-38 -2.764576e-01
bigcom227       -4.125433e-38 -2.046585e-01
bigcom229       -4.124747e-38 -1.681992e-01
bigcom233       -4.124747e-38 -1.579804e-01
bigcom236       -4.124747e-38 -1.827740e-01
bigcom237       -4.125090e-38 -2.184786e-01
bigcom246        1.920741e-37  8.472891e-01
bigcom248        1.273069e-37  6.407416e-01
bigcom249        1.271799e-37  7.614918e-01
bigcom250       -4.128524e-38 -2.167319e-01
bigcom254       -4.125777e-38 -2.804149e-01
bigcom266       -4.125090e-38 -2.100050e-01
bigcom269       -4.126120e-38 -1.798367e-01
bigcom272       -4.125090e-38 -1.795968e-01
bigcom274       -1.981969e-38  3.735192e-02
bigcom281        1.031264e-37  7.940029e-01
bigcom291       -4.125090e-38 -2.507758e-01
bigcom292        1.608533e-37  8.366897e-01
bigcom295       -4.125433e-38 -1.844888e-01
bigcom299       -4.124747e-38 -2.133044e-01
bigcom301       -4.127493e-38 -1.970333e-01
bigcom306       -4.124747e-38 -1.750557e-01
bigcom309       -4.126120e-38 -1.713465e-01
bigcom314       -4.125433e-38 -1.853540e-01
bigcom321       -4.127493e-38 -2.010021e-01
bigcom341       -4.124747e-38 -1.708088e-01
bigcom350       -4.125090e-38 -2.139718e-01
bigcom353       -4.125090e-38 -1.962655e-01
bigcom359       -4.125090e-38 -2.490077e-01
bigcom363       -4.125090e-38 -1.339451e-01
bigcom365       -4.125433e-38 -2.072116e-01
bigcom385       -4.125090e-38 -1.900944e-01
bigcom386       -4.125090e-38 -1.895585e-01
bigcom408        1.425513e-37  8.171259e-01
bigcom412       -4.125433e-38 -2.632499e-01
bigcom480       -4.124747e-38 -1.660903e-01
spin_vertex     -8.274193e-38 -1.199566e-01
membership_s1   -2.411619e-38 -5.196979e-02
membership_s3   -4.129899e-38 -1.677661e-01
membership_s4    8.272960e-38  2.095426e-01
membership_s5   -1.710698e-38 -1.182809e-01
membership_s6   -3.027242e-38 -2.055151e-02
membership_s7   -2.155895e-39  4.438241e-02
membership_s8   -4.127493e-38 -1.664801e-01
membership_s9   -4.129899e-38 -1.545364e-01
membership_s11  -4.126806e-38 -1.580492e-01
membership_s12   3.095234e-38  3.773150e-01
membership_s14   1.609202e-37  8.347046e-01
membership_s15  -2.352482e-38 -1.054676e-01
membership_s16   9.356306e-38  3.298810e-01
membership_s17  -4.126120e-38 -1.731862e-01
membership_s18  -3.118065e-38 -1.767419e-01
membership_s20  -4.125433e-38 -1.824500e-01
membership_s21  -2.363505e-38 -1.154689e-02
membership_s22  -4.133341e-38 -3.330897e-01
membership_s24  -4.136099e-38 -1.746240e-01
membership_s25  -4.132652e-38 -1.771227e-01
membership_s26  -4.127837e-38 -1.845699e-01
membership_s27  -2.051689e-38 -1.055438e-01
membership_s28  -4.128868e-38 -1.667699e-01
membership_s30   1.584111e-38  8.159722e-03
membership_s31  -1.811146e-38  1.725619e-02
membership_s32  -1.994058e-39  4.941827e-02
membership_s33  -4.125777e-38 -1.454473e-01
membership_s36  -2.376847e-38 -4.692549e-02
membership_s37  -1.867302e-38  1.373811e-02
V1               5.048635e-38  1.138609e-01
V2               1.576596e-38  1.555616e-01
pdi              4.968669e-36 -1.292084e+01
adhesion        -2.015268e-42 -2.272392e-06
cohesion         4.032943e-42  4.577535e-06
inner            2.418250e-42  4.398881e-06
outer            2.847683e-42  2.263802e-06
ioratio         -1.624516e-39 -1.523228e-01
comsize          3.997468e-42  2.216865e-06
[1] "Dataset: all_C Model GBM, run: 5 of 10 2015-06-22 15:45:15"
Iter   TrainDeviance   ValidDeviance   StepSize   Improve
     1        0.3411            -nan     0.0100    0.0008
     2        0.3385            -nan     0.0100    0.0007
     3        0.3359            -nan     0.0100    0.0007
     4        0.3338            -nan     0.0100    0.0006
     5        0.3315            -nan     0.0100    0.0006
     6        0.3296            -nan     0.0100    0.0004
     7        0.3276            -nan     0.0100    0.0007
     8        0.3258            -nan     0.0100    0.0005
     9        0.3243            -nan     0.0100    0.0004
    10        0.3226            -nan     0.0100    0.0005
    20        0.3095            -nan     0.0100    0.0003
    40        0.2914            -nan     0.0100    0.0002
    60        0.2786            -nan     0.0100    0.0001
    80        0.2695            -nan     0.0100    0.0000
   100        0.2619            -nan     0.0100    0.0000
   120        0.2549            -nan     0.0100    0.0000
   140        0.2485            -nan     0.0100    0.0000
   160        0.2426            -nan     0.0100   -0.0000
   180        0.2371            -nan     0.0100    0.0000
   200        0.2315            -nan     0.0100    0.0000
   220        0.2268            -nan     0.0100    0.0000
   240        0.2228            -nan     0.0100   -0.0000
   260        0.2185            -nan     0.0100    0.0000
   280        0.2150            -nan     0.0100   -0.0000
   300        0.2116            -nan     0.0100   -0.0000
   320        0.2078            -nan     0.0100   -0.0000
   340        0.2053            -nan     0.0100   -0.0000
   360        0.2022            -nan     0.0100    0.0000
   380        0.1991            -nan     0.0100   -0.0000
   400        0.1961            -nan     0.0100   -0.0000
   411        0.1943            -nan     0.0100   -0.0000

[1] "GBM variable coefficients"
                            var     rel.inf
orbit45                 orbit45 5.953283191
V1                           V1 3.441138812
orbit56                 orbit56 2.750102863
ratio4                   ratio4 2.287192873
orbit24                 orbit24 2.253461365
outer                     outer 2.149985952
spin_vertex         spin_vertex 2.046597014
third                     third 2.019539115
orbit70                 orbit70 1.983870342
orbit65                 orbit65 1.942390360
comsize                 comsize 1.927144692
walktrap_vertex walktrap_vertex 1.896626978
ratio5                   ratio5 1.889681725
V2                           V2 1.639592730
ioratio                 ioratio 1.614834490
orbit27                 orbit27 1.334526104
inner                     inner 1.319368550
orbit18                 orbit18 1.283804643
orbit46                 orbit46 1.263038549
trans                     trans 1.232082131
membership_s4     membership_s4 1.217201849
orbit31                 orbit31 1.176589193
orbit62                 orbit62 1.152977024
bet                         bet 1.134381906
knn                         knn 1.086708527
orbit54                 orbit54 1.007505031
orbit50                 orbit50 0.968203658
adhesion               adhesion 0.922099375
graph20                 graph20 0.915240028
graph4                   graph4 0.899219905
pagerank               pagerank 0.873611660
orbit39                 orbit39 0.861683560
orbit49                 orbit49 0.857772584
orbit6                   orbit6 0.842427246
orbit28                 orbit28 0.837004254
bigcom40               bigcom40 0.818164748
graph11                 graph11 0.789457716
graph22                 graph22 0.788870746
ratio1                   ratio1 0.786344689
orbit20                 orbit20 0.762989510
orbit66                 orbit66 0.760265597
graph19                 graph19 0.740563972
cohesion               cohesion 0.720733788
graph28                 graph28 0.716425134
upto_fifth           upto_fifth 0.712876605
ratio6                   ratio6 0.707941459
orbit59                 orbit59 0.692895584
orbit40                 orbit40 0.676204431
orbit29                 orbit29 0.646197562
orbit55                 orbit55 0.638585239
orbit19                 orbit19 0.629523551
orbit69                 orbit69 0.616091165
graph14                 graph14 0.613493463
graph23                 graph23 0.612885898
orbit16                 orbit16 0.600811248
orbit63                 orbit63 0.588005209
orbit51                 orbit51 0.576511850
orbit25                 orbit25 0.567190373
orbit9                   orbit9 0.561300277
upto_sixth           upto_sixth 0.557300192
graph10                 graph10 0.551933988
orbit4                   orbit4 0.539768839
graph17                 graph17 0.538885386
graph15                 graph15 0.532843241
graph5                   graph5 0.531290362
orbit44                 orbit44 0.508485405
graph26                 graph26 0.503523403
orbit35                 orbit35 0.496665178
orbit5                   orbit5 0.493463211
orbit36                 orbit36 0.492489279
orbit33                 orbit33 0.486476666
orbit32                 orbit32 0.486243781
graph7                   graph7 0.460565567
graph25                 graph25 0.446492339
orbit64                 orbit64 0.441574706
graph29                 graph29 0.435180752
orbit22                 orbit22 0.430997999
graph27                 graph27 0.427259622
constraint           constraint 0.426441645
graph24                 graph24 0.423111271
orbit52                 orbit52 0.417069986
orbit41                 orbit41 0.415658744
bigcom246             bigcom246 0.405796479
hubscore               hubscore 0.402064083
orbit71                 orbit71 0.399110690
orbit57                 orbit57 0.386839148
orbit67                 orbit67 0.378740811
graph21                 graph21 0.376419306
graph2                   graph2 0.366934166
sixth                     sixth 0.365973586
orbit21                 orbit21 0.364693745
graph12                 graph12 0.362626327
graph8                   graph8 0.355939817
orbit58                 orbit58 0.346468441
orbit48                 orbit48 0.338609968
graph18                 graph18 0.337344662
ratio2                   ratio2 0.331374629
orbit68                 orbit68 0.330253899
orbit12                 orbit12 0.320994672
orbit47                 orbit47 0.318419692
orbit13                 orbit13 0.311194233
orbit1                   orbit1 0.308838909
graph1                   graph1 0.301944043
orbit17                 orbit17 0.298824602
upto_fourth         upto_fourth 0.289247013
orbit11                 orbit11 0.277805774
membership_s32   membership_s32 0.270579292
orbit15                 orbit15 0.261512871
orbit30                 orbit30 0.255381641
orbit37                 orbit37 0.254521583
upto_second         upto_second 0.246559674
orbit60                 orbit60 0.246226092
fourth                   fourth 0.241734074
orbit53                 orbit53 0.233620594
orbit10                 orbit10 0.226980263
fifth                     fifth 0.225576574
orbit61                 orbit61 0.224893579
graph3                   graph3 0.223359237
graph9                   graph9 0.222113308
graph16                 graph16 0.217836645
graph0                   graph0 0.214800114
graph13                 graph13 0.214071242
graph6                   graph6 0.212621451
upto_third           upto_third 0.206182307
ratio3                   ratio3 0.197585990
evcent                   evcent 0.196023855
second                   second 0.190059802
orbit42                 orbit42 0.188460337
bigcom127             bigcom127 0.186068674
close                     close 0.178425724
orbit26                 orbit26 0.166452308
orbit23                 orbit23 0.149002992
bigcom248             bigcom248 0.137493771
bigcom24               bigcom24 0.136815662
orbit2                   orbit2 0.135886780
orbit38                 orbit38 0.126696364
pdi                         pdi 0.126188254
bigcom4                 bigcom4 0.119996773
orbit7                   orbit7 0.104900854
orbit43                 orbit43 0.097656194
coreness               coreness 0.093061991
AP                           AP 0.092809942
bigcom1                 bigcom1 0.088354230
bigcom28               bigcom28 0.079055865
membership_s16   membership_s16 0.053078838
bigcom3                 bigcom3 0.049239508
selfinter             selfinter 0.040226160
membership_s7     membership_s7 0.039675314
membership_s31   membership_s31 0.026945209
membership_s6     membership_s6 0.026650403
bigcom30               bigcom30 0.025446374
bigcom21               bigcom21 0.024008426
membership_s5     membership_s5 0.020699086
bigcom8                 bigcom8 0.019812577
membership_s36   membership_s36 0.015871952
membership_s27   membership_s27 0.015272158
bigcom39               bigcom39 0.013762902
ecc                         ecc 0.007749089
membership_s30   membership_s30 0.006596751
orbit0                   orbit0 0.000000000
orbit3                   orbit3 0.000000000
orbit8                   orbit8 0.000000000
orbit14                 orbit14 0.000000000
orbit34                 orbit34 0.000000000
orbit72                 orbit72 0.000000000
eccrad                   eccrad 0.000000000
first                     first 0.000000000
bigcom2                 bigcom2 0.000000000
bigcom6                 bigcom6 0.000000000
bigcom9                 bigcom9 0.000000000
bigcom11               bigcom11 0.000000000
bigcom13               bigcom13 0.000000000
bigcom15               bigcom15 0.000000000
bigcom16               bigcom16 0.000000000
bigcom22               bigcom22 0.000000000
bigcom26               bigcom26 0.000000000
bigcom31               bigcom31 0.000000000
bigcom32               bigcom32 0.000000000
bigcom33               bigcom33 0.000000000
bigcom34               bigcom34 0.000000000
bigcom36               bigcom36 0.000000000
bigcom37               bigcom37 0.000000000
bigcom38               bigcom38 0.000000000
bigcom43               bigcom43 0.000000000
bigcom44               bigcom44 0.000000000
bigcom46               bigcom46 0.000000000
bigcom47               bigcom47 0.000000000
bigcom49               bigcom49 0.000000000
bigcom50               bigcom50 0.000000000
bigcom51               bigcom51 0.000000000
bigcom52               bigcom52 0.000000000
bigcom54               bigcom54 0.000000000
bigcom56               bigcom56 0.000000000
bigcom62               bigcom62 0.000000000
bigcom66               bigcom66 0.000000000
bigcom68               bigcom68 0.000000000
bigcom69               bigcom69 0.000000000
bigcom71               bigcom71 0.000000000
bigcom72               bigcom72 0.000000000
bigcom73               bigcom73 0.000000000
bigcom74               bigcom74 0.000000000
bigcom75               bigcom75 0.000000000
bigcom76               bigcom76 0.000000000
bigcom77               bigcom77 0.000000000
bigcom79               bigcom79 0.000000000
bigcom80               bigcom80 0.000000000
bigcom82               bigcom82 0.000000000
bigcom83               bigcom83 0.000000000
bigcom84               bigcom84 0.000000000
bigcom85               bigcom85 0.000000000
bigcom87               bigcom87 0.000000000
bigcom89               bigcom89 0.000000000
bigcom91               bigcom91 0.000000000
bigcom92               bigcom92 0.000000000
bigcom93               bigcom93 0.000000000
bigcom96               bigcom96 0.000000000
bigcom97               bigcom97 0.000000000
bigcom98               bigcom98 0.000000000
bigcom99               bigcom99 0.000000000
bigcom101             bigcom101 0.000000000
bigcom104             bigcom104 0.000000000
bigcom106             bigcom106 0.000000000
bigcom109             bigcom109 0.000000000
bigcom113             bigcom113 0.000000000
bigcom116             bigcom116 0.000000000
bigcom120             bigcom120 0.000000000
bigcom123             bigcom123 0.000000000
bigcom126             bigcom126 0.000000000
bigcom137             bigcom137 0.000000000
bigcom139             bigcom139 0.000000000
bigcom140             bigcom140 0.000000000
bigcom143             bigcom143 0.000000000
bigcom145             bigcom145 0.000000000
bigcom146             bigcom146 0.000000000
bigcom147             bigcom147 0.000000000
bigcom149             bigcom149 0.000000000
bigcom153             bigcom153 0.000000000
bigcom154             bigcom154 0.000000000
bigcom156             bigcom156 0.000000000
bigcom157             bigcom157 0.000000000
bigcom158             bigcom158 0.000000000
bigcom160             bigcom160 0.000000000
bigcom161             bigcom161 0.000000000
bigcom162             bigcom162 0.000000000
bigcom164             bigcom164 0.000000000
bigcom166             bigcom166 0.000000000
bigcom167             bigcom167 0.000000000
bigcom171             bigcom171 0.000000000
bigcom173             bigcom173 0.000000000
bigcom175             bigcom175 0.000000000
bigcom176             bigcom176 0.000000000
bigcom177             bigcom177 0.000000000
bigcom178             bigcom178 0.000000000
bigcom180             bigcom180 0.000000000
bigcom181             bigcom181 0.000000000
bigcom184             bigcom184 0.000000000
bigcom186             bigcom186 0.000000000
bigcom187             bigcom187 0.000000000
bigcom189             bigcom189 0.000000000
bigcom194             bigcom194 0.000000000
bigcom195             bigcom195 0.000000000
bigcom196             bigcom196 0.000000000
bigcom204             bigcom204 0.000000000
bigcom205             bigcom205 0.000000000
bigcom212             bigcom212 0.000000000
bigcom214             bigcom214 0.000000000
bigcom222             bigcom222 0.000000000
bigcom223             bigcom223 0.000000000
bigcom226             bigcom226 0.000000000
bigcom227             bigcom227 0.000000000
bigcom229             bigcom229 0.000000000
bigcom233             bigcom233 0.000000000
bigcom236             bigcom236 0.000000000
bigcom237             bigcom237 0.000000000
bigcom249             bigcom249 0.000000000
bigcom250             bigcom250 0.000000000
bigcom254             bigcom254 0.000000000
bigcom266             bigcom266 0.000000000
bigcom269             bigcom269 0.000000000
bigcom272             bigcom272 0.000000000
bigcom274             bigcom274 0.000000000
bigcom281             bigcom281 0.000000000
bigcom291             bigcom291 0.000000000
bigcom292             bigcom292 0.000000000
bigcom295             bigcom295 0.000000000
bigcom299             bigcom299 0.000000000
bigcom301             bigcom301 0.000000000
bigcom306             bigcom306 0.000000000
bigcom309             bigcom309 0.000000000
bigcom314             bigcom314 0.000000000
bigcom321             bigcom321 0.000000000
bigcom341             bigcom341 0.000000000
bigcom350             bigcom350 0.000000000
bigcom353             bigcom353 0.000000000
bigcom359             bigcom359 0.000000000
bigcom363             bigcom363 0.000000000
bigcom365             bigcom365 0.000000000
bigcom385             bigcom385 0.000000000
bigcom386             bigcom386 0.000000000
bigcom408             bigcom408 0.000000000
bigcom412             bigcom412 0.000000000
bigcom480             bigcom480 0.000000000
membership_s1     membership_s1 0.000000000
membership_s3     membership_s3 0.000000000
membership_s8     membership_s8 0.000000000
membership_s9     membership_s9 0.000000000
membership_s11   membership_s11 0.000000000
membership_s12   membership_s12 0.000000000
membership_s14   membership_s14 0.000000000
membership_s15   membership_s15 0.000000000
membership_s17   membership_s17 0.000000000
membership_s18   membership_s18 0.000000000
membership_s20   membership_s20 0.000000000
membership_s21   membership_s21 0.000000000
membership_s22   membership_s22 0.000000000
membership_s24   membership_s24 0.000000000
membership_s25   membership_s25 0.000000000
membership_s26   membership_s26 0.000000000
membership_s28   membership_s28 0.000000000
membership_s33   membership_s33 0.000000000
membership_s37   membership_s37 0.000000000
[1] "Dataset: all_C Model RF, run: 5 of 10 2015-06-22 15:51:37"
     |      Out-of-bag   |
Tree |      MSE  %Var(y) |
   1 |  0.07547   190.71 |
   2 |  0.07142   180.50 |
   3 |  0.06668   168.51 |
   4 |  0.06134   155.01 |
   5 |  0.05978   151.07 |
   6 |  0.05586   141.16 |
   7 |  0.05374   135.80 |
   8 |  0.05172   130.69 |
   9 |  0.05019   126.83 |
  10 |  0.04871   123.09 |
  11 |  0.04829   122.03 |
  12 |  0.04731   119.56 |
  13 |  0.04654   117.60 |
  14 |  0.04566   115.38 |
  15 |  0.04493   113.55 |
  16 |  0.04437   112.14 |
  17 |  0.04374   110.55 |
  18 |  0.04316   109.07 |
  19 |  0.04275   108.05 |
  20 |  0.04222   106.70 |
  21 |  0.04168   105.32 |
  22 |  0.04144   104.72 |
  23 |  0.04121   104.14 |
  24 |  0.04113   103.95 |
  25 |  0.04097   103.53 |
  26 |  0.04068   102.80 |
  27 |  0.04046   102.24 |
  28 |  0.04043   102.16 |
  29 |  0.04035   101.97 |
  30 |  0.04028   101.78 |
  31 |  0.04022   101.64 |
  32 |  0.04011   101.36 |
  33 |  0.03991   100.85 |
  34 |  0.03983   100.65 |
  35 |  0.03978   100.54 |
  36 |   0.0397   100.33 |
  37 |  0.03968   100.26 |
  38 |  0.03964   100.18 |
  39 |   0.0396   100.06 |
  40 |  0.03952    99.87 |
  41 |  0.03945    99.70 |
  42 |  0.03936    99.47 |
  43 |  0.03928    99.27 |
  44 |   0.0393    99.32 |
  45 |  0.03927    99.23 |
  46 |  0.03925    99.18 |
  47 |  0.03915    98.94 |
  48 |   0.0391    98.82 |
  49 |   0.0391    98.81 |
  50 |   0.0391    98.82 |
  51 |  0.03905    98.68 |
  52 |  0.03903    98.62 |
  53 |  0.03891    98.34 |
  54 |  0.03887    98.24 |
  55 |  0.03887    98.22 |
  56 |  0.03878    97.99 |
  57 |  0.03875    97.92 |
  58 |  0.03868    97.74 |
  59 |  0.03865    97.67 |
  60 |  0.03863    97.63 |
  61 |  0.03864    97.66 |
  62 |  0.03861    97.57 |
  63 |   0.0386    97.56 |
  64 |  0.03861    97.57 |
  65 |  0.03857    97.48 |
  66 |  0.03857    97.47 |
  67 |  0.03853    97.38 |
  68 |  0.03853    97.38 |
  69 |  0.03852    97.35 |
  70 |  0.03851    97.32 |
  71 |  0.03851    97.31 |
  72 |  0.03855    97.41 |
  73 |  0.03851    97.33 |
  74 |  0.03851    97.33 |
  75 |  0.03854    97.39 |
  76 |  0.03854    97.40 |
  77 |  0.03848    97.23 |
  78 |  0.03848    97.24 |
  79 |  0.03842    97.09 |
  80 |  0.03843    97.13 |
  81 |  0.03844    97.14 |
  82 |  0.03841    97.07 |
  83 |   0.0384    97.04 |
  84 |  0.03838    96.98 |
  85 |  0.03836    96.95 |
  86 |  0.03834    96.88 |
  87 |  0.03833    96.86 |
  88 |   0.0383    96.79 |
  89 |  0.03827    96.72 |
  90 |  0.03827    96.72 |
  91 |  0.03827    96.72 |
  92 |  0.03825    96.68 |
  93 |  0.03826    96.69 |
  94 |  0.03822    96.59 |
  95 |   0.0382    96.54 |
  96 |  0.03817    96.46 |
  97 |  0.03814    96.39 |
  98 |  0.03813    96.37 |
  99 |  0.03817    96.47 |
 100 |  0.03815    96.41 |
[1] "Random Forest variable coefficients"
                      %IncMSE IncNodePurity
graph0           4.054572e-04  8.590442e-01
graph1           9.566345e-03  1.908420e+00
graph2           2.415677e-03  1.132767e+00
graph3           9.219402e-03  1.903756e+00
graph4           4.456115e-03  2.345386e+00
graph5           1.980368e-03  2.147050e+00
graph6           3.814568e-03  1.570458e+00
graph7           4.181356e-03  1.521997e+00
graph8           2.587890e-03  1.356154e+00
graph9           3.519000e-03  1.529193e+00
graph10          7.506224e-03  2.912418e+00
graph11          7.062569e-03  2.757855e+00
graph12          4.546681e-03  1.926976e+00
graph13          1.986949e-02  2.873966e+00
graph14          3.655215e-03  2.354133e+00
graph15          9.334417e-03  1.516041e+00
graph16          4.193036e-03  1.903176e+00
graph17          5.342511e-03  2.628969e+00
graph18          2.673148e-03  1.947219e+00
graph19          8.613194e-03  2.157390e+00
graph20          6.948747e-03  3.318906e+00
graph21          4.448507e-03  2.013274e+00
graph22          6.956104e-03  2.648034e+00
graph23          9.649272e-03  2.391867e+00
graph24          2.920382e-03  2.648639e+00
graph25          6.667620e-03  2.331092e+00
graph26          5.706905e-03  3.308711e+00
graph27          1.601711e-03  1.708652e+00
graph28          2.247198e-03  2.021033e+00
graph29          3.129428e-03  1.051634e+00
orbit0           4.002703e-04  7.210016e-01
orbit1           7.049551e-03  1.775056e+00
orbit2           1.848844e-03  1.291200e+00
orbit3           2.348421e-03  9.189561e-01
orbit4           6.896295e-03  1.724181e+00
orbit5           6.973757e-03  1.793793e+00
orbit6           4.590655e-03  2.979947e+00
orbit7           3.135785e-03  1.589929e+00
orbit8           4.076244e-03  1.662210e+00
orbit9           5.170803e-03  2.836217e+00
orbit10          4.486829e-03  1.972162e+00
orbit11          6.953295e-03  1.467727e+00
orbit12          3.291995e-03  2.100792e+00
orbit13          2.710611e-03  1.194677e+00
orbit14          2.086909e-03  1.163076e+00
orbit15          5.970997e-03  2.320473e+00
orbit16          1.120272e-02  2.313379e+00
orbit17          1.322001e-02  2.798037e+00
orbit18          1.232001e-02  4.904700e+00
orbit19          3.569370e-03  2.708148e+00
orbit20          4.332498e-03  2.908147e+00
orbit21          7.671519e-03  1.809700e+00
orbit22          3.627847e-03  2.884210e+00
orbit23          6.548737e-03  1.554728e+00
orbit24          1.199531e-02  9.396192e+00
orbit25          7.249694e-03  1.976414e+00
orbit26          2.184575e-03  1.642163e+00
orbit27          3.314177e-02  5.269530e+00
orbit28          8.493418e-03  2.256923e+00
orbit29          9.633714e-03  1.771088e+00
orbit30          3.433752e-03  1.950686e+00
orbit31          3.841242e-03  3.703328e+00
orbit32          2.803816e-03  2.789601e+00
orbit33          7.576192e-03  1.543549e+00
orbit34          1.714770e-02  2.644948e+00
orbit35          9.688781e-03  2.921763e+00
orbit36          7.202985e-03  2.467773e+00
orbit37          4.685117e-03  2.247885e+00
orbit38          3.207745e-03  1.302472e+00
orbit39          6.125022e-03  3.411533e+00
orbit40          2.498179e-03  2.464863e+00
orbit41          3.844680e-03  1.454331e+00
orbit42          9.497796e-04  1.380714e+00
orbit43          2.600030e-03  1.426229e+00
orbit44          1.048243e-03  1.498002e+00
orbit45          2.198415e-02  1.343634e+01
orbit46          6.968141e-03  4.741832e+00
orbit47          7.730009e-03  2.221910e+00
orbit48          5.428533e-03  2.083119e+00
orbit49          4.376312e-03  3.965018e+00
orbit50          4.908604e-03  2.562022e+00
orbit51          1.595181e-02  3.646032e+00
orbit52          4.206195e-03  2.784455e+00
orbit53          9.108607e-03  1.806547e+00
orbit54          4.036876e-03  3.936042e+00
orbit55          3.609705e-03  2.089917e+00
orbit56          1.657439e-02  9.500132e+00
orbit57          7.522521e-03  1.800004e+00
orbit58          2.299999e-03  1.675064e+00
orbit59          3.119784e-03  3.545200e+00
orbit60          1.181880e-03  1.906442e+00
orbit61          9.841085e-04  1.119425e+00
orbit62          6.917264e-03  4.638495e+00
orbit63          2.809280e-03  2.607729e+00
orbit64          5.280753e-04  1.948820e+00
orbit65          3.904176e-03  4.918986e+00
orbit66          1.857805e-03  2.061067e+00
orbit67          5.929919e-04  1.250990e+00
orbit68          1.450248e-03  1.990317e+00
orbit69          2.074641e-04  1.019809e+00
orbit70          1.268627e-03  4.151568e+00
orbit71          2.608787e-03  1.380514e+00
orbit72          3.648876e-03  1.828823e+00
AP               3.315575e-05  3.738766e-01
bet              1.012937e-02  4.543709e+00
ecc              1.368085e-04  8.126863e-02
eccrad           1.184136e-05  1.438382e-01
close            3.965832e-03  1.383001e+00
constraint       7.607589e-03  2.240961e+00
coreness         9.450232e-03  1.518175e+00
knn              4.209895e-03  3.971198e+00
hubscore         3.083161e-03  2.181631e+00
pagerank         6.415629e-03  4.357427e+00
trans            7.939454e-03  3.715512e+00
evcent           3.578145e-03  1.943174e+00
first            8.516201e-04  6.409767e-01
upto_second      3.682054e-03  1.944170e+00
upto_third       4.582817e-03  1.924438e+00
upto_fourth      4.722284e-03  2.163204e+00
upto_fifth       5.319319e-03  2.282976e+00
upto_sixth       2.567281e-03  1.629074e+00
second           5.417867e-03  1.836061e+00
third            1.816963e-02  5.811726e+00
fourth           3.650732e-03  2.277678e+00
fifth            2.666141e-03  2.674005e+00
sixth            8.757199e-03  3.151627e+00
ratio1           2.504697e-03  2.993227e+00
ratio2           6.404419e-03  3.402046e+00
ratio3           5.594274e-03  2.777224e+00
ratio4           1.347833e-02  7.679500e+00
ratio5           6.024890e-03  8.529564e+00
ratio6           6.629288e-03  2.695830e+00
selfinter        4.510768e-04  4.320125e-01
walktrap_vertex  2.575196e-03  5.249821e+00
bigcom1          9.153913e-04  4.500079e-01
bigcom2          0.000000e+00  0.000000e+00
bigcom3          2.439962e-05  4.744861e-01
bigcom4          1.104693e-03  6.102826e-01
bigcom6          0.000000e+00  0.000000e+00
bigcom8          2.899364e-05  4.481300e-01
bigcom9          0.000000e+00  0.000000e+00
bigcom11         0.000000e+00  0.000000e+00
bigcom13         2.096375e-05  1.998835e-01
bigcom15         8.796515e-05  2.038912e-01
bigcom16         0.000000e+00  0.000000e+00
bigcom21         7.894826e-06  3.789673e-01
bigcom22         2.563315e-04  2.166456e-01
bigcom24        -2.198185e-05  9.525246e-01
bigcom26         1.119630e-06  4.255091e-02
bigcom28         4.133437e-05  6.004896e-01
bigcom30        -2.330813e-05  1.983524e-01
bigcom31         0.000000e+00  0.000000e+00
bigcom32         0.000000e+00  0.000000e+00
bigcom33         0.000000e+00  0.000000e+00
bigcom34         0.000000e+00  0.000000e+00
bigcom36        -8.164797e-06  1.191115e-01
bigcom37         0.000000e+00  0.000000e+00
bigcom38         0.000000e+00  0.000000e+00
bigcom39        -8.103185e-06  3.773351e-01
bigcom40         2.592845e-03  2.030112e+00
bigcom43         0.000000e+00  0.000000e+00
bigcom44         0.000000e+00  2.081668e-19
bigcom46         0.000000e+00  0.000000e+00
bigcom47         0.000000e+00  0.000000e+00
bigcom49         2.667084e-05  2.191489e-01
bigcom50         3.049549e-06  6.446174e-01
bigcom51         0.000000e+00  0.000000e+00
bigcom52         0.000000e+00  0.000000e+00
bigcom54         0.000000e+00  0.000000e+00
bigcom56        -8.996610e-06  3.079222e-01
bigcom62         0.000000e+00  0.000000e+00
bigcom66         0.000000e+00  0.000000e+00
bigcom68         0.000000e+00  0.000000e+00
bigcom69         0.000000e+00  3.469447e-20
bigcom71         0.000000e+00  0.000000e+00
bigcom72         0.000000e+00  0.000000e+00
bigcom73         0.000000e+00  3.469447e-20
bigcom74         0.000000e+00  0.000000e+00
bigcom75         0.000000e+00  0.000000e+00
bigcom76         0.000000e+00  0.000000e+00
bigcom77         0.000000e+00  0.000000e+00
bigcom79         0.000000e+00  0.000000e+00
bigcom80         0.000000e+00  0.000000e+00
bigcom82         1.720428e-06  5.226671e-01
bigcom83         0.000000e+00  0.000000e+00
bigcom84         0.000000e+00  0.000000e+00
bigcom85         0.000000e+00  0.000000e+00
bigcom87         0.000000e+00  0.000000e+00
bigcom89         0.000000e+00  0.000000e+00
bigcom91         0.000000e+00  0.000000e+00
bigcom92         0.000000e+00  0.000000e+00
bigcom93         0.000000e+00  0.000000e+00
bigcom96         0.000000e+00  0.000000e+00
bigcom97         0.000000e+00  0.000000e+00
bigcom98         0.000000e+00  0.000000e+00
bigcom99         0.000000e+00  0.000000e+00
bigcom101        0.000000e+00  0.000000e+00
bigcom104        0.000000e+00  0.000000e+00
bigcom106        0.000000e+00  0.000000e+00
bigcom109        0.000000e+00  0.000000e+00
bigcom113        0.000000e+00  0.000000e+00
bigcom116        1.400069e-06  1.326270e-01
bigcom120        0.000000e+00  0.000000e+00
bigcom123        0.000000e+00  0.000000e+00
bigcom126        0.000000e+00  0.000000e+00
bigcom127        1.444807e-05  5.926980e-01
bigcom137        0.000000e+00  0.000000e+00
bigcom139        0.000000e+00  0.000000e+00
bigcom140        0.000000e+00  0.000000e+00
bigcom143        0.000000e+00  0.000000e+00
bigcom145       -5.110794e-06  3.058572e-01
bigcom146        0.000000e+00  0.000000e+00
bigcom147        0.000000e+00  0.000000e+00
bigcom149        0.000000e+00  0.000000e+00
bigcom153        0.000000e+00  0.000000e+00
bigcom154        0.000000e+00  0.000000e+00
bigcom156        0.000000e+00  0.000000e+00
bigcom157        0.000000e+00  0.000000e+00
bigcom158        0.000000e+00  0.000000e+00
bigcom160        0.000000e+00  0.000000e+00
bigcom161        0.000000e+00  0.000000e+00
bigcom162        0.000000e+00  0.000000e+00
bigcom164        0.000000e+00  0.000000e+00
bigcom166        0.000000e+00  0.000000e+00
bigcom167       -3.042854e-05  2.132017e-01
bigcom171        0.000000e+00  0.000000e+00
bigcom173        0.000000e+00  0.000000e+00
bigcom175        0.000000e+00  0.000000e+00
bigcom176        0.000000e+00  0.000000e+00
bigcom177        0.000000e+00  0.000000e+00
bigcom178        0.000000e+00  0.000000e+00
bigcom180        0.000000e+00  0.000000e+00
bigcom181        0.000000e+00  0.000000e+00
bigcom184        0.000000e+00  0.000000e+00
bigcom186        0.000000e+00  0.000000e+00
bigcom187        0.000000e+00  0.000000e+00
bigcom189        0.000000e+00  0.000000e+00
bigcom194        0.000000e+00  0.000000e+00
bigcom195        0.000000e+00  3.469447e-20
bigcom196        0.000000e+00  0.000000e+00
bigcom204        0.000000e+00  0.000000e+00
bigcom205        0.000000e+00  0.000000e+00
bigcom212        0.000000e+00  1.387779e-19
bigcom214        0.000000e+00  0.000000e+00
bigcom222        0.000000e+00  0.000000e+00
bigcom223        0.000000e+00  0.000000e+00
bigcom226        0.000000e+00  0.000000e+00
bigcom227        0.000000e+00  0.000000e+00
bigcom229        0.000000e+00  6.938894e-20
bigcom233        0.000000e+00  0.000000e+00
bigcom236        0.000000e+00  0.000000e+00
bigcom237        0.000000e+00  0.000000e+00
bigcom246       -2.615798e-05  1.208129e+00
bigcom248        1.738380e-05  5.861486e-01
bigcom249        4.777065e-06  3.774934e-01
bigcom250        0.000000e+00  0.000000e+00
bigcom254        0.000000e+00  0.000000e+00
bigcom266        0.000000e+00  0.000000e+00
bigcom269        0.000000e+00  0.000000e+00
bigcom272        0.000000e+00  0.000000e+00
bigcom274        2.476749e-05  7.606457e-02
bigcom281        0.000000e+00  0.000000e+00
bigcom291        0.000000e+00  0.000000e+00
bigcom292       -2.723924e-05  5.028581e-01
bigcom295        0.000000e+00  0.000000e+00
bigcom299        0.000000e+00  0.000000e+00
bigcom301        0.000000e+00  6.938894e-20
bigcom306        0.000000e+00  0.000000e+00
bigcom309        0.000000e+00  0.000000e+00
bigcom314        0.000000e+00  8.750000e-03
bigcom321        0.000000e+00  0.000000e+00
bigcom341        0.000000e+00  0.000000e+00
bigcom350        0.000000e+00  0.000000e+00
bigcom353        0.000000e+00  6.938894e-20
bigcom359        0.000000e+00  0.000000e+00
bigcom363        0.000000e+00  0.000000e+00
bigcom365        0.000000e+00  4.440892e-18
bigcom385        0.000000e+00  0.000000e+00
bigcom386        0.000000e+00  0.000000e+00
bigcom408        4.782625e-05  7.426045e-01
bigcom412        0.000000e+00  0.000000e+00
bigcom480        0.000000e+00  0.000000e+00
spin_vertex      4.158124e-03  5.668813e+00
membership_s1    7.113148e-05  1.703475e-01
membership_s3    0.000000e+00  0.000000e+00
membership_s4    2.194684e-03  2.850453e+00
membership_s5    2.261602e-05  2.760374e-01
membership_s6    2.677237e-04  4.547390e-01
membership_s7    1.116552e-04  5.734570e-01
membership_s8    0.000000e+00  0.000000e+00
membership_s9    0.000000e+00  5.551115e-19
membership_s11   0.000000e+00  0.000000e+00
membership_s12  -1.750685e-05  3.789005e-01
membership_s14  -2.967809e-05  2.753968e-01
membership_s15  -1.305218e-06  8.462945e-02
membership_s16  -3.781802e-06  2.942895e-01
membership_s17   0.000000e+00  0.000000e+00
membership_s18   0.000000e+00  5.551115e-19
membership_s20   0.000000e+00  0.000000e+00
membership_s21   9.400088e-05  4.776633e-01
membership_s22   0.000000e+00  0.000000e+00
membership_s24   0.000000e+00  6.938894e-20
membership_s25   0.000000e+00  0.000000e+00
membership_s26   0.000000e+00  0.000000e+00
membership_s27   6.937391e-05  2.706312e-01
membership_s28   0.000000e+00  0.000000e+00
membership_s30   1.178837e-06  2.471653e-01
membership_s31   5.095613e-05  1.810350e-01
membership_s32   5.348380e-05  7.726250e-01
membership_s33   0.000000e+00  0.000000e+00
membership_s36   1.402481e-04  4.074090e-01
membership_s37   3.795076e-06  1.289577e-01
V1               5.203235e-03  1.080893e+01
V2               1.368902e-03  6.211965e+00
pdi              1.232415e-04  9.385603e-01
adhesion         8.212059e-03  5.497956e+00
cohesion         8.050271e-03  5.111621e+00
inner            3.563359e-03  6.622145e+00
outer            2.140409e-03  7.935530e+00
ioratio          3.823136e-03  5.315673e+00
comsize          2.054584e-03  9.968833e+00
[1] "Dataset: all_C Model GLM, run: 5 of 10 2015-06-22 15:55:50"
[1] "glmnet variable coefficients"
                         [,1]          [,2]
(Intercept)     -3.145371e+00 -4.418979e+00
graph0           9.850592e-40  1.270178e-04
graph1           3.344686e-43 -1.453383e-07
graph2           3.913040e-40 -1.234880e-05
graph3           3.064395e-44 -3.421460e-09
graph4           2.295942e-47 -1.603212e-10
graph5           1.072182e-41 -2.250260e-06
graph6           2.089161e-43 -3.827923e-08
graph7           1.478260e-41  7.593296e-07
graph8           2.918075e-40 -1.706512e-05
graph9           7.097447e-46 -1.171523e-10
graph10          8.668606e-48 -3.625399e-12
graph11         -7.603164e-50 -3.513540e-13
graph12          1.298081e-45 -1.330971e-11
graph13          1.190859e-44 -6.114371e-11
graph14          4.660154e-47 -7.029703e-11
graph15          4.249400e-43 -1.310716e-07
graph16          4.961354e-45 -1.282802e-09
graph17          9.389756e-45 -1.940854e-09
graph18          2.709882e-43 -3.258087e-08
graph19          5.997409e-44  9.069622e-09
graph20          5.942811e-43 -3.150214e-07
graph21          3.244916e-43 -1.899780e-08
graph22          9.908898e-43 -1.445608e-08
graph23          4.068264e-43  5.634364e-08
graph24          6.812957e-43  1.025391e-08
graph25          3.457445e-42  7.747752e-07
graph26          3.322387e-42  3.376009e-07
graph27          1.864355e-41  6.256858e-06
graph28          2.712853e-41  5.754528e-06
graph29          2.815222e-40 -2.397842e-05
orbit0           9.850592e-40  1.293531e-04
orbit1           2.696155e-41  4.031615e-06
orbit2           1.629962e-43 -1.787703e-07
orbit3           3.913040e-40 -1.087105e-05
orbit4           7.223052e-43  2.091199e-07
orbit5           2.314297e-44 -7.009233e-09
orbit6           7.916489e-45 -2.418365e-08
orbit7          -5.182179e-48 -7.420977e-11
orbit8           1.072182e-41 -2.191058e-06
orbit9           1.512587e-41  6.808842e-06
orbit10          1.778526e-42 -1.509651e-07
orbit11          9.558239e-44 -5.444325e-08
orbit12          7.233110e-41  8.981661e-06
orbit13          1.545065e-41  2.728120e-07
orbit14          2.918075e-40 -1.486615e-05
orbit15          1.795372e-44  6.760853e-09
orbit16          5.683492e-46 -3.193842e-10
orbit17          5.314684e-45  6.103997e-10
orbit18          3.718054e-45  1.159400e-09
orbit19          1.011483e-45 -3.621295e-10
orbit20          4.430864e-46 -1.803032e-10
orbit21          1.795630e-48 -2.760147e-12
orbit22         -3.194033e-48 -4.785499e-11
orbit23         -5.704788e-50 -6.262138e-14
orbit24          8.083501e-44  4.511377e-08
orbit25          4.146766e-44  9.189687e-09
orbit26          8.184572e-46 -2.639225e-10
orbit27          4.516533e-43  2.410393e-07
orbit28          2.665587e-44 -6.584542e-09
orbit29          6.433548e-44 -5.683766e-09
orbit30          1.579897e-44  1.594705e-09
orbit31          4.262572e-45 -5.682624e-09
orbit32          2.627484e-45 -3.287036e-09
orbit33          5.674822e-48 -1.905013e-11
orbit34          4.249400e-43 -1.300661e-07
orbit35          4.737584e-43  1.238323e-07
orbit36          6.640369e-44 -4.387711e-08
orbit37          6.279036e-44  9.651787e-10
orbit38          1.688404e-45 -8.456909e-10
orbit39          9.014990e-43  3.086592e-07
orbit40          1.696639e-43  3.449310e-08
orbit41          5.345765e-44 -2.154924e-08
orbit42          4.061309e-45 -3.092871e-09
orbit43          1.125795e-42 -6.824188e-08
orbit44          1.493099e-43 -3.775478e-08
orbit45          2.826635e-42  2.286670e-06
orbit46          9.101750e-43 -6.809613e-08
orbit47          6.236772e-44 -1.319611e-09
orbit48          1.257346e-43  2.831385e-08
orbit49          3.699186e-42  1.050872e-06
orbit50          3.638804e-43 -6.010576e-07
orbit51          1.454941e-42 -3.651023e-07
orbit52          4.027262e-42 -3.666406e-07
orbit53          3.778912e-43  3.944641e-08
orbit54          6.613620e-42  1.751030e-06
orbit55          7.431936e-43 -1.571948e-07
orbit56          1.805278e-41  1.542178e-05
orbit57          8.861055e-43  2.188177e-07
orbit58          3.697421e-43 -1.198189e-07
orbit59          5.277616e-42 -1.612175e-07
orbit60          1.621981e-42  2.484567e-07
orbit61          9.382788e-43 -1.133363e-07
orbit62          4.166705e-41  8.611353e-06
orbit63          5.569834e-42  3.933665e-07
orbit64          8.419109e-42  3.282727e-06
orbit65          5.775305e-41  9.722359e-06
orbit66          1.143367e-41  3.433668e-06
orbit67          4.091067e-42 -2.374031e-07
orbit68          2.856606e-41  9.091140e-06
orbit69          4.073989e-41  1.703796e-05
orbit70          1.213479e-40  4.474630e-05
orbit71          3.139512e-41  4.145823e-06
orbit72          2.815222e-40 -2.448362e-05
AP               3.918481e-38 -3.613436e-02
bet              4.100826e-44 -1.706317e-08
ecc             -1.766034e-38  3.276255e-04
eccrad          -1.059620e-37  1.816713e-03
close            1.007703e-36  7.602835e-01
constraint      -8.184475e-38 -1.169452e-01
coreness         7.295512e-39  7.382211e-03
knn             -2.391420e-41 -6.005117e-05
hubscore         1.560414e-36  3.663023e-01
pagerank        -1.090152e-37 -8.034289e-01
trans            9.227134e-39 -3.292640e-03
evcent           1.565856e-36  3.826259e-01
first            9.850592e-40  1.308939e-04
upto_second      3.356111e-41  6.835620e-06
upto_third       1.004783e-41  9.768852e-06
upto_fourth      9.308352e-42  8.408246e-06
upto_fifth       1.094424e-41  1.259204e-05
upto_sixth       1.133050e-41  1.387115e-05
second           3.369086e-41  6.914068e-06
third            1.152420e-41  1.488868e-05
fourth          -1.476473e-41 -1.480193e-05
fifth           -1.258049e-41 -1.086708e-05
sixth           -1.505780e-41 -1.713523e-05
ratio1          -2.878103e-41 -6.035239e-05
ratio2          -1.535844e-40 -1.075174e-04
ratio3          -3.459495e-40 -2.347023e-04
ratio4          -9.422536e-41 -1.093782e-04
ratio5          -4.112295e-41 -5.880378e-05
ratio6          -1.514101e-41 -2.023328e-05
selfinter        5.134954e-38  3.524103e-02
walktrap_vertex  3.304028e-38  2.507105e-02
bigcom1         -8.316010e-39 -4.145749e-03
bigcom2         -4.173274e-38 -1.990506e-01
bigcom3         -7.382647e-39  4.912894e-02
bigcom4          1.445956e-38  3.803441e-02
bigcom6         -4.170838e-38 -2.000037e-01
bigcom8         -9.563063e-39 -3.488085e-02
bigcom9         -4.188306e-38 -2.192824e-01
bigcom11        -4.175714e-38 -1.905013e-01
bigcom13        -1.286851e-38  6.103190e-02
bigcom15        -1.111244e-38  8.959078e-02
bigcom16        -4.173274e-38 -2.024250e-01
bigcom21         2.003754e-38  1.696616e-01
bigcom22        -1.818938e-38 -1.553806e-01
bigcom24         2.470535e-37  9.535272e-01
bigcom26        -3.153261e-38 -1.651555e-01
bigcom28         8.678171e-38  1.755552e-01
bigcom30         8.903148e-39  9.858241e-02
bigcom31        -4.170838e-38 -1.880305e-01
bigcom32        -4.175714e-38 -1.780237e-01
bigcom33        -4.170490e-38 -2.176210e-01
bigcom34        -4.170838e-38 -1.607296e-01
bigcom36         2.146897e-38  2.874784e-01
bigcom37        -4.170838e-38 -1.429336e-01
bigcom38        -4.173623e-38 -2.183707e-01
bigcom39         2.149769e-38  2.719009e-01
bigcom40         9.365544e-38  1.809897e-01
bigcom43        -4.171882e-38 -1.855683e-01
bigcom44        -3.673180e-38 -1.770654e-01
bigcom46        -4.176412e-38 -1.778648e-01
bigcom47        -4.175017e-38 -1.843739e-01
bigcom49         3.049468e-38  2.387977e-01
bigcom50         5.018241e-38  4.356560e-01
bigcom51        -4.170838e-38 -2.236115e-01
bigcom52        -4.171533e-38 -2.162393e-01
bigcom54        -4.170838e-38 -1.770983e-01
bigcom56         1.775188e-38  1.863947e-01
bigcom62        -4.171185e-38 -1.808094e-01
bigcom66        -4.171185e-38 -1.725798e-01
bigcom68        -4.171533e-38 -1.924264e-01
bigcom69        -4.174668e-38 -1.947701e-01
bigcom71        -4.175017e-38 -1.664401e-01
bigcom72        -4.171533e-38 -1.614968e-01
bigcom73        -4.176063e-38 -2.131754e-01
bigcom74        -4.173274e-38 -2.323768e-01
bigcom75        -4.170490e-38 -1.804673e-01
bigcom76        -4.172578e-38 -1.936414e-01
bigcom77        -4.171882e-38 -2.468207e-01
bigcom79        -4.170838e-38 -1.865229e-01
bigcom80        -4.172230e-38 -1.525966e-01
bigcom82         1.026691e-37  6.155152e-01
bigcom83        -4.170490e-38 -1.239820e-01
bigcom84        -4.172230e-38 -2.404694e-01
bigcom85        -4.171533e-38 -2.083597e-01
bigcom87        -4.172578e-38 -1.832611e-01
bigcom89        -4.170490e-38 -1.639434e-01
bigcom91        -4.172578e-38 -2.471608e-01
bigcom92        -4.180602e-38 -2.111894e-01
bigcom93        -4.170490e-38 -1.306925e-01
bigcom96        -4.169794e-38 -2.320287e-01
bigcom97        -4.174320e-38 -2.357318e-01
bigcom98        -4.170838e-38 -1.752053e-01
bigcom99        -4.170490e-38 -1.533138e-01
bigcom101       -4.176761e-38 -1.879682e-01
bigcom104       -4.172230e-38 -2.245993e-01
bigcom106       -4.171533e-38 -1.315583e-01
bigcom109       -4.171185e-38 -2.444584e-01
bigcom113       -4.171882e-38 -1.161170e-01
bigcom116       -2.027895e-38  2.552494e-02
bigcom120       -4.170838e-38 -1.297365e-01
bigcom123       -4.171185e-38 -1.898938e-01
bigcom126       -4.170838e-38 -1.677120e-01
bigcom127        2.109750e-37  7.144520e-01
bigcom137       -4.173274e-38 -2.358667e-01
bigcom139       -4.171185e-38 -1.895062e-01
bigcom140       -4.171533e-38 -1.913820e-01
bigcom143       -4.171185e-38 -1.253576e-01
bigcom145        1.026691e-37  6.219109e-01
bigcom146       -4.171533e-38 -1.903586e-01
bigcom147       -4.175365e-38 -2.439978e-01
bigcom149       -4.170490e-38 -2.009968e-01
bigcom153       -4.173623e-38 -1.660604e-01
bigcom154       -4.173623e-38 -1.893167e-01
bigcom156       -4.171533e-38 -1.909463e-01
bigcom157       -4.175017e-38 -1.459244e-01
bigcom158       -4.170838e-38 -1.872502e-01
bigcom160       -4.170490e-38 -1.741600e-01
bigcom161       -4.171185e-38 -1.880307e-01
bigcom162       -4.170142e-38 -2.193882e-01
bigcom164       -4.170838e-38 -2.623628e-01
bigcom166       -4.172578e-38 -2.407135e-01
bigcom167        4.230456e-39  1.555537e-01
bigcom171       -4.172230e-38 -2.583136e-01
bigcom173       -4.171533e-38 -1.781947e-01
bigcom175       -4.170490e-38 -1.506211e-01
bigcom176       -4.170838e-38 -2.206230e-01
bigcom177       -4.170838e-38 -1.915480e-01
bigcom178       -4.171185e-38 -1.994531e-01
bigcom180       -4.170490e-38 -1.736009e-01
bigcom181       -4.175365e-38 -2.536212e-01
bigcom184       -4.171185e-38 -2.338329e-01
bigcom186       -4.170490e-38 -2.201011e-01
bigcom187       -4.170142e-38 -1.911427e-01
bigcom189       -4.172926e-38 -2.289113e-01
bigcom194       -4.171882e-38 -2.369283e-01
bigcom195       -4.170838e-38 -1.723482e-01
bigcom196       -4.170142e-38 -2.257943e-01
bigcom204       -4.171533e-38 -2.260576e-01
bigcom205       -4.170142e-38 -1.267627e-01
bigcom212       -4.170838e-38 -2.290715e-01
bigcom214       -4.171533e-38 -1.671065e-01
bigcom222       -4.170838e-38 -1.867924e-01
bigcom223       -4.170838e-38 -1.829813e-01
bigcom226       -4.170838e-38 -2.529687e-01
bigcom227       -4.170838e-38 -2.031809e-01
bigcom229       -4.170142e-38 -1.523496e-01
bigcom233       -4.170838e-38 -1.450544e-01
bigcom236       -4.170838e-38 -1.735771e-01
bigcom237       -4.170838e-38 -2.071888e-01
bigcom246        1.749635e-37  7.868146e-01
bigcom248        1.367560e-37  6.870241e-01
bigcom249        1.267226e-37  7.435786e-01
bigcom250       -4.174668e-38 -2.141707e-01
bigcom254       -4.171185e-38 -2.698751e-01
bigcom266       -4.170142e-38 -1.972225e-01
bigcom269       -4.171882e-38 -1.779932e-01
bigcom272       -4.170838e-38 -1.666975e-01
bigcom274       -1.931678e-38  1.019142e-01
bigcom281       -4.171185e-38 -1.764510e-01
bigcom291       -4.170838e-38 -2.296236e-01
bigcom292        1.603961e-37  8.093542e-01
bigcom295       -4.171185e-38 -1.854295e-01
bigcom299       -4.170838e-38 -2.065706e-01
bigcom301       -4.172578e-38 -1.794276e-01
bigcom306       -4.170490e-38 -1.691382e-01
bigcom309       -4.171185e-38 -1.659108e-01
bigcom314       -4.170838e-38 -1.631494e-01
bigcom321       -4.172926e-38 -1.930498e-01
bigcom341       -4.170490e-38 -1.781501e-01
bigcom350       -4.169794e-38 -2.393024e-01
bigcom353       -4.170490e-38 -1.935523e-01
bigcom359       -4.170838e-38 -2.402023e-01
bigcom363       -4.170142e-38 -1.334724e-01
bigcom365       -4.171185e-38 -1.908182e-01
bigcom385       -4.171533e-38 -1.884400e-01
bigcom386       -4.170838e-38 -1.799925e-01
bigcom408        8.462809e-38  6.245685e-01
bigcom412       -4.171185e-38 -2.365002e-01
bigcom480       -4.170838e-38 -1.915130e-01
spin_vertex     -8.496392e-38 -1.124862e-01
membership_s1   -2.723898e-38 -5.898526e-02
membership_s3   -4.175714e-38 -1.434403e-01
membership_s4    8.276869e-38  1.958893e-01
membership_s5   -1.640412e-38 -1.082382e-01
membership_s6   -3.064448e-38 -2.433784e-02
membership_s7    2.878435e-40  5.615737e-02
membership_s8   -4.173623e-38 -1.514331e-01
membership_s9   -4.175365e-38 -1.306693e-01
membership_s11  -4.173274e-38 -1.372858e-01
membership_s12   3.604817e-38  4.050881e-01
membership_s14   7.059544e-38  5.811186e-01
membership_s15  -2.376509e-38 -1.188090e-01
membership_s16   1.027291e-37  3.658261e-01
membership_s17  -4.172230e-38 -1.380575e-01
membership_s18  -4.201328e-38 -2.929311e-01
membership_s20  -4.171185e-38 -1.602630e-01
membership_s21  -2.387795e-38 -1.142306e-02
membership_s22  -4.179554e-38 -1.663933e-01
membership_s24  -4.181301e-38 -1.632194e-01
membership_s25  -4.178855e-38 -1.725534e-01
membership_s26  -4.175017e-38 -1.073240e-01
membership_s27  -1.959583e-38 -8.833584e-02
membership_s28  -4.175365e-38 -1.456574e-01
membership_s30   1.999562e-38  2.178944e-02
membership_s31  -2.080821e-38  9.196884e-03
membership_s32  -4.026654e-39  2.878471e-02
membership_s33  -4.171533e-38 -1.030859e-01
membership_s36  -2.285711e-38 -3.862739e-02
membership_s37  -3.142061e-38 -1.115000e-01
V1               5.086286e-38  1.183305e-01
V2               1.464056e-38  1.426335e-01
pdi              6.648686e-36 -2.339051e+00
adhesion        -2.015278e-42 -2.210767e-06
cohesion         4.032160e-42  4.435836e-06
inner            2.416302e-42  4.080124e-06
outer            2.880741e-42  2.237817e-06
ioratio         -1.313134e-40 -1.312627e-01
comsize          4.040793e-42  3.877068e-06
[1] "Dataset: all_C Model GBM, run: 6 of 10 2015-06-22 15:57:33"
Iter   TrainDeviance   ValidDeviance   StepSize   Improve
     1        0.3365            -nan     0.0100    0.0009
     2        0.3341            -nan     0.0100    0.0008
     3        0.3314            -nan     0.0100    0.0008
     4        0.3292            -nan     0.0100    0.0007
     5        0.3270            -nan     0.0100    0.0006
     6        0.3250            -nan     0.0100    0.0006
     7        0.3230            -nan     0.0100    0.0006
     8        0.3211            -nan     0.0100    0.0006
     9        0.3194            -nan     0.0100    0.0005
    10        0.3177            -nan     0.0100    0.0004
    20        0.3050            -nan     0.0100    0.0002
    40        0.2876            -nan     0.0100    0.0002
    60        0.2752            -nan     0.0100    0.0001
    80        0.2657            -nan     0.0100    0.0001
   100        0.2582            -nan     0.0100    0.0000
   120        0.2508            -nan     0.0100    0.0001
   140        0.2446            -nan     0.0100    0.0000
   160        0.2385            -nan     0.0100    0.0000
   180        0.2331            -nan     0.0100    0.0000
   200        0.2280            -nan     0.0100    0.0000
   220        0.2237            -nan     0.0100    0.0000
   240        0.2192            -nan     0.0100   -0.0000
   260        0.2153            -nan     0.0100    0.0000
   280        0.2107            -nan     0.0100    0.0000
   300        0.2076            -nan     0.0100   -0.0000
   320        0.2044            -nan     0.0100    0.0000
   340        0.2005            -nan     0.0100    0.0000
   360        0.1969            -nan     0.0100   -0.0000
   380        0.1942            -nan     0.0100    0.0000
   400        0.1912            -nan     0.0100   -0.0000
   411        0.1898            -nan     0.0100   -0.0000

[1] "GBM variable coefficients"
                            var     rel.inf
orbit45                 orbit45 5.883494586
V1                           V1 3.680451770
orbit56                 orbit56 3.397416403
orbit24                 orbit24 3.258596396
ratio4                   ratio4 2.388367905
spin_vertex         spin_vertex 2.164845713
walktrap_vertex walktrap_vertex 2.046786908
outer                     outer 1.918747075
orbit65                 orbit65 1.803374476
comsize                 comsize 1.796129356
third                     third 1.788294518
orbit70                 orbit70 1.694657458
V2                           V2 1.653284209
ioratio                 ioratio 1.599981888
inner                     inner 1.564834381
ratio5                   ratio5 1.561336562
orbit18                 orbit18 1.382608032
membership_s4     membership_s4 1.348467121
trans                     trans 1.289879324
orbit27                 orbit27 1.148470796
adhesion               adhesion 1.137692100
orbit31                 orbit31 1.107736185
orbit49                 orbit49 1.092476382
cohesion               cohesion 1.070114345
orbit62                 orbit62 1.040924860
bigcom40               bigcom40 1.027346106
knn                         knn 0.958766955
bet                         bet 0.940644242
graph20                 graph20 0.901088658
orbit59                 orbit59 0.890281681
orbit39                 orbit39 0.889913183
pagerank               pagerank 0.887991569
graph22                 graph22 0.862684204
orbit6                   orbit6 0.840423401
graph11                 graph11 0.826872811
orbit50                 orbit50 0.825114484
orbit51                 orbit51 0.801221812
orbit46                 orbit46 0.783216675
orbit28                 orbit28 0.781105107
orbit54                 orbit54 0.757916427
ratio1                   ratio1 0.753035820
graph27                 graph27 0.744687784
graph23                 graph23 0.734173491
graph14                 graph14 0.709296798
orbit19                 orbit19 0.709243937
orbit66                 orbit66 0.696644729
orbit55                 orbit55 0.665527044
orbit69                 orbit69 0.627275538
orbit17                 orbit17 0.619613643
graph4                   graph4 0.619326027
orbit63                 orbit63 0.598386076
orbit64                 orbit64 0.586212474
graph10                 graph10 0.582234837
graph25                 graph25 0.555181481
ratio6                   ratio6 0.553936415
orbit20                 orbit20 0.552645749
graph26                 graph26 0.550827419
orbit22                 orbit22 0.539477467
ratio2                   ratio2 0.515641950
orbit9                   orbit9 0.513508032
orbit10                 orbit10 0.495124484
orbit32                 orbit32 0.494419442
graph5                   graph5 0.490796595
orbit57                 orbit57 0.490707597
ratio3                   ratio3 0.488172840
orbit25                 orbit25 0.478674790
orbit40                 orbit40 0.478511332
orbit71                 orbit71 0.475904607
orbit35                 orbit35 0.466106202
graph29                 graph29 0.464106901
fifth                     fifth 0.460551769
orbit26                 orbit26 0.454798874
constraint           constraint 0.447365873
orbit48                 orbit48 0.445279225
orbit44                 orbit44 0.441158219
orbit29                 orbit29 0.432066150
fourth                   fourth 0.428985582
graph7                   graph7 0.426109523
orbit47                 orbit47 0.423297544
graph16                 graph16 0.422824761
orbit33                 orbit33 0.416715844
graph18                 graph18 0.403459271
graph13                 graph13 0.403352195
graph24                 graph24 0.402826473
upto_fifth           upto_fifth 0.401751893
graph17                 graph17 0.398083663
orbit37                 orbit37 0.396846035
graph28                 graph28 0.393733722
orbit16                 orbit16 0.375950400
orbit41                 orbit41 0.373990179
orbit11                 orbit11 0.359160915
graph1                   graph1 0.347399981
membership_s32   membership_s32 0.342119689
graph6                   graph6 0.342007934
orbit36                 orbit36 0.330556732
orbit4                   orbit4 0.330306533
graph15                 graph15 0.329062250
upto_sixth           upto_sixth 0.327854614
orbit23                 orbit23 0.325133016
graph12                 graph12 0.315215377
sixth                     sixth 0.310292361
graph8                   graph8 0.308086061
orbit52                 orbit52 0.299885680
orbit13                 orbit13 0.295202370
orbit21                 orbit21 0.294834705
orbit61                 orbit61 0.290556755
hubscore               hubscore 0.282540143
orbit42                 orbit42 0.282192213
upto_fourth         upto_fourth 0.281643321
upto_third           upto_third 0.277363306
graph19                 graph19 0.271275224
orbit2                   orbit2 0.265445819
orbit15                 orbit15 0.260586208
orbit60                 orbit60 0.257026532
graph2                   graph2 0.256739413
orbit12                 orbit12 0.254179182
membership_s14   membership_s14 0.249472550
orbit58                 orbit58 0.245274011
close                     close 0.239642483
graph21                 graph21 0.228252352
orbit7                   orbit7 0.226863991
selfinter             selfinter 0.225666512
orbit67                 orbit67 0.210787362
orbit30                 orbit30 0.203054229
orbit1                   orbit1 0.191909285
graph3                   graph3 0.179520680
orbit43                 orbit43 0.173675296
orbit53                 orbit53 0.169521950
bigcom246             bigcom246 0.167976964
upto_second         upto_second 0.149250559
bigcom127             bigcom127 0.147279080
bigcom4                 bigcom4 0.145477953
graph9                   graph9 0.136869316
second                   second 0.135777371
bigcom24               bigcom24 0.133911356
orbit38                 orbit38 0.133743941
orbit68                 orbit68 0.131077848
membership_s16   membership_s16 0.114196175
orbit5                   orbit5 0.109564709
evcent                   evcent 0.101768209
coreness               coreness 0.099034617
graph0                   graph0 0.093062471
bigcom408             bigcom408 0.062882283
membership_s30   membership_s30 0.058596755
bigcom3                 bigcom3 0.054986655
bigcom28               bigcom28 0.050023440
AP                           AP 0.049890101
bigcom30               bigcom30 0.034546508
pdi                         pdi 0.031801502
bigcom116             bigcom116 0.014791270
membership_s27   membership_s27 0.012670057
membership_s6     membership_s6 0.010751587
membership_s5     membership_s5 0.010097103
bigcom8                 bigcom8 0.008502671
membership_s36   membership_s36 0.007388069
bigcom1                 bigcom1 0.006210723
bigcom39               bigcom39 0.005489986
membership_s37   membership_s37 0.005009338
bigcom21               bigcom21 0.004959585
orbit0                   orbit0 0.000000000
orbit3                   orbit3 0.000000000
orbit8                   orbit8 0.000000000
orbit14                 orbit14 0.000000000
orbit34                 orbit34 0.000000000
orbit72                 orbit72 0.000000000
ecc                         ecc 0.000000000
eccrad                   eccrad 0.000000000
first                     first 0.000000000
bigcom2                 bigcom2 0.000000000
bigcom6                 bigcom6 0.000000000
bigcom9                 bigcom9 0.000000000
bigcom11               bigcom11 0.000000000
bigcom13               bigcom13 0.000000000
bigcom15               bigcom15 0.000000000
bigcom16               bigcom16 0.000000000
bigcom22               bigcom22 0.000000000
bigcom26               bigcom26 0.000000000
bigcom31               bigcom31 0.000000000
bigcom32               bigcom32 0.000000000
bigcom33               bigcom33 0.000000000
bigcom34               bigcom34 0.000000000
bigcom36               bigcom36 0.000000000
bigcom37               bigcom37 0.000000000
bigcom38               bigcom38 0.000000000
bigcom43               bigcom43 0.000000000
bigcom44               bigcom44 0.000000000
bigcom46               bigcom46 0.000000000
bigcom47               bigcom47 0.000000000
bigcom49               bigcom49 0.000000000
bigcom50               bigcom50 0.000000000
bigcom51               bigcom51 0.000000000
bigcom52               bigcom52 0.000000000
bigcom54               bigcom54 0.000000000
bigcom56               bigcom56 0.000000000
bigcom62               bigcom62 0.000000000
bigcom66               bigcom66 0.000000000
bigcom68               bigcom68 0.000000000
bigcom69               bigcom69 0.000000000
bigcom71               bigcom71 0.000000000
bigcom72               bigcom72 0.000000000
bigcom73               bigcom73 0.000000000
bigcom74               bigcom74 0.000000000
bigcom75               bigcom75 0.000000000
bigcom76               bigcom76 0.000000000
bigcom77               bigcom77 0.000000000
bigcom79               bigcom79 0.000000000
bigcom80               bigcom80 0.000000000
bigcom82               bigcom82 0.000000000
bigcom83               bigcom83 0.000000000
bigcom84               bigcom84 0.000000000
bigcom85               bigcom85 0.000000000
bigcom87               bigcom87 0.000000000
bigcom89               bigcom89 0.000000000
bigcom91               bigcom91 0.000000000
bigcom92               bigcom92 0.000000000
bigcom93               bigcom93 0.000000000
bigcom96               bigcom96 0.000000000
bigcom97               bigcom97 0.000000000
bigcom98               bigcom98 0.000000000
bigcom99               bigcom99 0.000000000
bigcom101             bigcom101 0.000000000
bigcom104             bigcom104 0.000000000
bigcom106             bigcom106 0.000000000
bigcom109             bigcom109 0.000000000
bigcom113             bigcom113 0.000000000
bigcom120             bigcom120 0.000000000
bigcom123             bigcom123 0.000000000
bigcom126             bigcom126 0.000000000
bigcom137             bigcom137 0.000000000
bigcom139             bigcom139 0.000000000
bigcom140             bigcom140 0.000000000
bigcom143             bigcom143 0.000000000
bigcom145             bigcom145 0.000000000
bigcom146             bigcom146 0.000000000
bigcom147             bigcom147 0.000000000
bigcom149             bigcom149 0.000000000
bigcom153             bigcom153 0.000000000
bigcom154             bigcom154 0.000000000
bigcom156             bigcom156 0.000000000
bigcom157             bigcom157 0.000000000
bigcom158             bigcom158 0.000000000
bigcom160             bigcom160 0.000000000
bigcom161             bigcom161 0.000000000
bigcom162             bigcom162 0.000000000
bigcom164             bigcom164 0.000000000
bigcom166             bigcom166 0.000000000
bigcom167             bigcom167 0.000000000
bigcom171             bigcom171 0.000000000
bigcom173             bigcom173 0.000000000
bigcom175             bigcom175 0.000000000
bigcom176             bigcom176 0.000000000
bigcom177             bigcom177 0.000000000
bigcom178             bigcom178 0.000000000
bigcom180             bigcom180 0.000000000
bigcom181             bigcom181 0.000000000
bigcom184             bigcom184 0.000000000
bigcom186             bigcom186 0.000000000
bigcom187             bigcom187 0.000000000
bigcom189             bigcom189 0.000000000
bigcom194             bigcom194 0.000000000
bigcom195             bigcom195 0.000000000
bigcom196             bigcom196 0.000000000
bigcom204             bigcom204 0.000000000
bigcom205             bigcom205 0.000000000
bigcom212             bigcom212 0.000000000
bigcom214             bigcom214 0.000000000
bigcom222             bigcom222 0.000000000
bigcom223             bigcom223 0.000000000
bigcom226             bigcom226 0.000000000
bigcom227             bigcom227 0.000000000
bigcom229             bigcom229 0.000000000
bigcom233             bigcom233 0.000000000
bigcom236             bigcom236 0.000000000
bigcom237             bigcom237 0.000000000
bigcom248             bigcom248 0.000000000
bigcom249             bigcom249 0.000000000
bigcom250             bigcom250 0.000000000
bigcom254             bigcom254 0.000000000
bigcom266             bigcom266 0.000000000
bigcom269             bigcom269 0.000000000
bigcom272             bigcom272 0.000000000
bigcom274             bigcom274 0.000000000
bigcom281             bigcom281 0.000000000
bigcom291             bigcom291 0.000000000
bigcom292             bigcom292 0.000000000
bigcom295             bigcom295 0.000000000
bigcom299             bigcom299 0.000000000
bigcom301             bigcom301 0.000000000
bigcom306             bigcom306 0.000000000
bigcom309             bigcom309 0.000000000
bigcom314             bigcom314 0.000000000
bigcom321             bigcom321 0.000000000
bigcom341             bigcom341 0.000000000
bigcom350             bigcom350 0.000000000
bigcom353             bigcom353 0.000000000
bigcom359             bigcom359 0.000000000
bigcom363             bigcom363 0.000000000
bigcom365             bigcom365 0.000000000
bigcom385             bigcom385 0.000000000
bigcom386             bigcom386 0.000000000
bigcom412             bigcom412 0.000000000
bigcom480             bigcom480 0.000000000
membership_s1     membership_s1 0.000000000
membership_s3     membership_s3 0.000000000
membership_s7     membership_s7 0.000000000
membership_s8     membership_s8 0.000000000
membership_s9     membership_s9 0.000000000
membership_s11   membership_s11 0.000000000
membership_s12   membership_s12 0.000000000
membership_s15   membership_s15 0.000000000
membership_s17   membership_s17 0.000000000
membership_s18   membership_s18 0.000000000
membership_s20   membership_s20 0.000000000
membership_s21   membership_s21 0.000000000
membership_s22   membership_s22 0.000000000
membership_s24   membership_s24 0.000000000
membership_s25   membership_s25 0.000000000
membership_s26   membership_s26 0.000000000
membership_s28   membership_s28 0.000000000
membership_s31   membership_s31 0.000000000
membership_s33   membership_s33 0.000000000
[1] "Dataset: all_C Model RF, run: 6 of 10 2015-06-22 16:03:40"
     |      Out-of-bag   |
Tree |      MSE  %Var(y) |
   1 |  0.07083   182.04 |
   2 |  0.06618   170.10 |
   3 |  0.06253   160.70 |
   4 |   0.0601   154.46 |
   5 |  0.05651   145.24 |
   6 |  0.05341   137.26 |
   7 |  0.05204   133.75 |
   8 |  0.05019   128.99 |
   9 |  0.04846   124.55 |
  10 |   0.0469   120.55 |
  11 |  0.04595   118.10 |
  12 |  0.04508   115.85 |
  13 |  0.04393   112.90 |
  14 |  0.04354   111.91 |
  15 |  0.04293   110.34 |
  16 |   0.0424   108.97 |
  17 |  0.04215   108.33 |
  18 |  0.04162   106.98 |
  19 |  0.04136   106.31 |
  20 |  0.04111   105.66 |
  21 |  0.04098   105.33 |
  22 |  0.04081   104.89 |
  23 |  0.04068   104.55 |
  24 |  0.04049   104.06 |
  25 |  0.04038   103.77 |
  26 |  0.04028   103.53 |
  27 |  0.04015   103.18 |
  28 |     0.04   102.79 |
  29 |  0.03982   102.33 |
  30 |  0.03975   102.16 |
  31 |  0.03963   101.86 |
  32 |  0.03957   101.69 |
  33 |  0.03944   101.36 |
  34 |  0.03941   101.29 |
  35 |  0.03933   101.07 |
  36 |  0.03927   100.93 |
  37 |  0.03922   100.81 |
  38 |  0.03917   100.68 |
  39 |  0.03902   100.29 |
  40 |  0.03901   100.26 |
  41 |  0.03894   100.08 |
  42 |  0.03887    99.91 |
  43 |  0.03884    99.83 |
  44 |  0.03877    99.64 |
  45 |  0.03877    99.64 |
  46 |  0.03868    99.42 |
  47 |  0.03865    99.33 |
  48 |  0.03854    99.06 |
  49 |  0.03852    99.01 |
  50 |  0.03849    98.93 |
  51 |  0.03848    98.91 |
  52 |  0.03842    98.76 |
  53 |  0.03841    98.72 |
  54 |  0.03839    98.66 |
  55 |  0.03829    98.40 |
  56 |  0.03826    98.33 |
  57 |  0.03825    98.31 |
  58 |  0.03825    98.30 |
  59 |  0.03823    98.27 |
  60 |  0.03818    98.14 |
  61 |  0.03816    98.09 |
  62 |  0.03813    97.99 |
  63 |  0.03812    97.96 |
  64 |  0.03806    97.82 |
  65 |  0.03798    97.62 |
  66 |  0.03798    97.61 |
  67 |  0.03798    97.62 |
  68 |  0.03797    97.59 |
  69 |  0.03794    97.51 |
  70 |  0.03792    97.45 |
  71 |  0.03786    97.30 |
  72 |  0.03786    97.30 |
  73 |  0.03784    97.25 |
  74 |   0.0378    97.16 |
  75 |  0.03778    97.09 |
  76 |  0.03774    96.99 |
  77 |  0.03775    97.03 |
  78 |  0.03775    97.02 |
  79 |  0.03772    96.94 |
  80 |   0.0377    96.89 |
  81 |  0.03768    96.84 |
  82 |  0.03766    96.79 |
  83 |  0.03765    96.77 |
  84 |  0.03763    96.72 |
  85 |  0.03761    96.67 |
  86 |  0.03763    96.72 |
  87 |  0.03762    96.69 |
  88 |  0.03764    96.75 |
  89 |  0.03763    96.71 |
  90 |   0.0376    96.64 |
  91 |  0.03756    96.52 |
  92 |  0.03757    96.55 |
  93 |  0.03755    96.51 |
  94 |  0.03754    96.49 |
  95 |  0.03752    96.43 |
  96 |  0.03748    96.34 |
  97 |  0.03747    96.30 |
  98 |  0.03747    96.31 |
  99 |  0.03748    96.34 |
 100 |  0.03745    96.26 |
[1] "Random Forest variable coefficients"
                      %IncMSE IncNodePurity
graph0           1.574544e-03  7.112789e-01
graph1           7.721986e-03  1.770756e+00
graph2           1.533833e-03  1.009116e+00
graph3           4.617259e-03  1.488052e+00
graph4           7.047837e-03  2.561751e+00
graph5           3.642574e-03  1.310362e+00
graph6           5.847271e-03  2.054998e+00
graph7           5.811673e-03  1.570250e+00
graph8           2.145481e-03  1.398399e+00
graph9           4.099040e-03  1.440795e+00
graph10          9.410481e-03  2.829899e+00
graph11          7.602051e-03  3.025682e+00
graph12          3.863605e-03  2.688421e+00
graph13          1.848722e-02  2.481926e+00
graph14          6.156813e-03  2.605094e+00
graph15          1.216926e-02  2.025485e+00
graph16          5.729706e-03  2.044416e+00
graph17          1.141985e-02  2.681785e+00
graph18          6.390445e-03  1.689867e+00
graph19          1.395369e-02  2.883225e+00
graph20          5.819117e-03  2.918708e+00
graph21          3.971571e-03  1.824013e+00
graph22          4.379889e-03  2.661228e+00
graph23          1.260222e-02  3.132642e+00
graph24          6.712538e-03  2.078801e+00
graph25          6.669589e-03  2.323602e+00
graph26          9.289357e-03  2.898949e+00
graph27          1.320428e-03  1.671889e+00
graph28          4.713654e-04  1.632045e+00
graph29          9.214500e-04  1.277357e+00
orbit0           7.794590e-04  6.470342e-01
orbit1           4.336595e-03  1.790378e+00
orbit2           1.268521e-03  9.393621e-01
orbit3           8.994054e-04  8.761497e-01
orbit4           4.963297e-03  1.770037e+00
orbit5           5.238317e-03  1.535428e+00
orbit6           5.939115e-03  3.128546e+00
orbit7           2.722052e-03  1.468985e+00
orbit8           3.977040e-03  1.745770e+00
orbit9           6.924790e-03  3.158272e+00
orbit10          4.743163e-03  1.611620e+00
orbit11          3.263857e-03  1.304124e+00
orbit12          4.952220e-03  1.665487e+00
orbit13          2.877912e-03  1.193297e+00
orbit14          4.656227e-03  1.357726e+00
orbit15          9.506349e-03  2.682029e+00
orbit16          1.241896e-02  1.764548e+00
orbit17          5.719661e-03  1.970614e+00
orbit18          1.270274e-02  4.748420e+00
orbit19          5.306242e-03  3.346873e+00
orbit20          8.242899e-03  2.758772e+00
orbit21          4.900148e-03  1.756285e+00
orbit22          8.397294e-03  3.397079e+00
orbit23          2.906134e-03  1.542053e+00
orbit24          1.377334e-02  1.012189e+01
orbit25          9.248396e-03  2.671200e+00
orbit26          7.383474e-03  1.538794e+00
orbit27          2.150540e-02  3.590846e+00
orbit28          1.715567e-02  2.716823e+00
orbit29          8.148239e-03  2.348859e+00
orbit30          3.893634e-03  1.561815e+00
orbit31          4.484889e-03  3.565414e+00
orbit32          9.015441e-03  2.089364e+00
orbit33          5.312751e-03  1.402242e+00
orbit34          1.296626e-02  1.702673e+00
orbit35          7.868347e-03  2.687847e+00
orbit36          6.225873e-03  2.208341e+00
orbit37          3.395451e-03  2.367053e+00
orbit38          3.079011e-03  1.742731e+00
orbit39          1.010292e-02  3.552241e+00
orbit40          3.212813e-03  2.044993e+00
orbit41          1.812693e-03  1.940475e+00
orbit42          1.880964e-03  1.292682e+00
orbit43          4.991319e-03  1.707582e+00
orbit44          2.544754e-03  1.522683e+00
orbit45          2.425428e-02  1.027446e+01
orbit46          9.107004e-03  5.642408e+00
orbit47          7.338458e-03  1.718040e+00
orbit48          4.044754e-03  1.892723e+00
orbit49          3.677168e-03  3.470220e+00
orbit50          2.488869e-03  2.554798e+00
orbit51          1.270672e-02  3.012041e+00
orbit52          4.802874e-03  2.410041e+00
orbit53          3.741637e-03  1.225532e+00
orbit54          3.693224e-03  4.201092e+00
orbit55          3.736276e-03  1.637754e+00
orbit56          2.183411e-02  9.188203e+00
orbit57          1.421455e-02  1.895510e+00
orbit58          1.625712e-03  1.503461e+00
orbit59          9.423568e-03  4.340533e+00
orbit60          5.063461e-03  1.677080e+00
orbit61          5.110279e-04  9.239650e-01
orbit62          5.233404e-03  5.780410e+00
orbit63          1.501493e-03  1.545319e+00
orbit64          1.573952e-03  2.061759e+00
orbit65          6.090999e-03  6.739126e+00
orbit66          2.119372e-03  2.616112e+00
orbit67          9.655569e-04  9.493872e-01
orbit68          1.361690e-03  2.005324e+00
orbit69          1.137249e-03  1.602970e+00
orbit70          1.011018e-03  4.061989e+00
orbit71          2.875505e-03  1.522913e+00
orbit72          1.440430e-03  8.676906e-01
AP               5.429675e-05  2.705506e-01
bet              7.985159e-03  4.554220e+00
ecc              6.599308e-05  1.064860e-01
eccrad           4.999110e-05  2.599328e-01
close            5.460837e-03  1.641500e+00
constraint       1.202843e-02  2.478276e+00
coreness         3.893084e-03  1.069588e+00
knn              3.847431e-03  3.590648e+00
hubscore         4.947017e-03  2.096702e+00
pagerank         5.839801e-03  4.479121e+00
trans            8.565679e-03  3.494822e+00
evcent           7.334634e-03  2.478325e+00
first            6.590188e-04  6.334190e-01
upto_second      4.441031e-03  1.621671e+00
upto_third       4.569521e-03  2.171768e+00
upto_fourth      4.512188e-03  2.302578e+00
upto_fifth       7.881120e-03  2.739196e+00
upto_sixth       3.725114e-03  1.979514e+00
second           4.613373e-03  2.108404e+00
third            1.197371e-02  4.599086e+00
fourth           4.739671e-03  3.083841e+00
fifth            3.461968e-03  2.932448e+00
sixth            7.957870e-03  3.044110e+00
ratio1           2.963043e-03  3.141128e+00
ratio2           7.214304e-03  3.373417e+00
ratio3           7.255666e-03  3.137051e+00
ratio4           7.761649e-03  6.736181e+00
ratio5           5.432090e-03  7.800506e+00
ratio6           6.796255e-03  2.546003e+00
selfinter        4.448923e-05  5.345690e-01
walktrap_vertex  3.364918e-03  5.454389e+00
bigcom1          1.861810e-04  3.303915e-01
bigcom2          0.000000e+00  5.204170e-19
bigcom3          3.258105e-05  4.109737e-01
bigcom4          1.721867e-03  6.754573e-01
bigcom6          0.000000e+00  3.469447e-19
bigcom8          7.736504e-05  2.936844e-01
bigcom9          0.000000e+00  2.480655e-18
bigcom11         0.000000e+00  3.469447e-20
bigcom13         3.935872e-05  2.645037e-01
bigcom15         1.031803e-04  1.561506e-01
bigcom16         0.000000e+00  4.163336e-19
bigcom21        -6.251329e-05  2.370270e-01
bigcom22         2.802861e-04  2.128158e-01
bigcom24         1.827248e-05  8.190011e-01
bigcom26         2.027683e-06  7.922223e-02
bigcom28         2.282002e-05  5.823362e-01
bigcom30        -7.710355e-06  3.815643e-01
bigcom31         0.000000e+00  2.775558e-18
bigcom32         0.000000e+00  1.595946e-18
bigcom33         0.000000e+00  6.938894e-20
bigcom34         0.000000e+00  3.816392e-19
bigcom36         0.000000e+00  7.632783e-19
bigcom37         0.000000e+00  2.289835e-18
bigcom38         0.000000e+00  0.000000e+00
bigcom39        -3.496112e-05  4.523944e-01
bigcom40         3.298018e-03  2.344942e+00
bigcom43         0.000000e+00  5.551115e-19
bigcom44         0.000000e+00  5.481726e-18
bigcom46         0.000000e+00  7.285839e-19
bigcom47         0.000000e+00  0.000000e+00
bigcom49         0.000000e+00  1.040834e-18
bigcom50         0.000000e+00  3.469447e-20
bigcom51         0.000000e+00  6.938894e-20
bigcom52         0.000000e+00  3.469447e-20
bigcom54         0.000000e+00  0.000000e+00
bigcom56        -6.240143e-08  3.045570e-01
bigcom62         0.000000e+00  8.326673e-19
bigcom66         0.000000e+00  3.469447e-20
bigcom68         0.000000e+00  2.775558e-19
bigcom69         0.000000e+00  2.775558e-19
bigcom71         0.000000e+00  2.081668e-19
bigcom72         0.000000e+00  8.673617e-19
bigcom73         0.000000e+00  6.938894e-19
bigcom74         0.000000e+00  2.775558e-19
bigcom75         0.000000e+00  1.249001e-18
bigcom76         0.000000e+00  1.387779e-19
bigcom77         0.000000e+00  4.510281e-19
bigcom79         0.000000e+00  5.204170e-20
bigcom80         0.000000e+00  0.000000e+00
bigcom82        -8.223184e-06  5.477236e-01
bigcom83         0.000000e+00  0.000000e+00
bigcom84         0.000000e+00  4.163336e-19
bigcom85         0.000000e+00  2.428613e-19
bigcom87         0.000000e+00  7.979728e-19
bigcom89         0.000000e+00  0.000000e+00
bigcom91         0.000000e+00  8.673617e-19
bigcom92         0.000000e+00  1.144917e-18
bigcom93         0.000000e+00  0.000000e+00
bigcom96         0.000000e+00  0.000000e+00
bigcom97         0.000000e+00  9.194034e-19
bigcom98         0.000000e+00  3.469447e-19
bigcom99         0.000000e+00  8.881784e-18
bigcom101        0.000000e+00  1.127570e-18
bigcom104        0.000000e+00  7.285839e-19
bigcom106        0.000000e+00  3.469447e-19
bigcom109        0.000000e+00  2.775558e-19
bigcom113        0.000000e+00  1.734723e-20
bigcom116        8.101805e-06  2.603570e-01
bigcom120        0.000000e+00  2.775558e-19
bigcom123        0.000000e+00  6.245005e-19
bigcom126        0.000000e+00  6.938894e-20
bigcom127       -8.931416e-06  8.105844e-01
bigcom137        0.000000e+00  7.632783e-19
bigcom139        0.000000e+00  9.714451e-19
bigcom140        0.000000e+00  0.000000e+00
bigcom143        0.000000e+00  6.938894e-20
bigcom145        8.589203e-06  5.099041e-01
bigcom146        0.000000e+00  3.469447e-20
bigcom147        0.000000e+00  4.510281e-19
bigcom149       -2.268352e-05  5.737693e-01
bigcom153        0.000000e+00  7.285839e-19
bigcom154        0.000000e+00  4.857226e-19
bigcom156        0.000000e+00  2.775558e-19
bigcom157        0.000000e+00  2.081668e-19
bigcom158        0.000000e+00  0.000000e+00
bigcom160        0.000000e+00  8.985868e-18
bigcom161        0.000000e+00  2.775558e-19
bigcom162        0.000000e+00  5.551115e-19
bigcom164        0.000000e+00  3.469447e-19
bigcom166        0.000000e+00  1.500000e-02
bigcom167        0.000000e+00  1.665335e-18
bigcom171        0.000000e+00  2.775558e-19
bigcom173        0.000000e+00  2.775558e-19
bigcom175        0.000000e+00  5.412337e-18
bigcom176        0.000000e+00  3.469447e-20
bigcom177        0.000000e+00  0.000000e+00
bigcom178        0.000000e+00  0.000000e+00
bigcom180        0.000000e+00  1.561251e-19
bigcom181        0.000000e+00  6.071532e-19
bigcom184        0.000000e+00  6.938894e-20
bigcom186        0.000000e+00  0.000000e+00
bigcom187        0.000000e+00  3.469447e-20
bigcom189        0.000000e+00  3.122502e-19
bigcom194        0.000000e+00  5.551115e-19
bigcom195        0.000000e+00  4.163336e-19
bigcom196        0.000000e+00  3.469447e-20
bigcom204        0.000000e+00  0.000000e+00
bigcom205        0.000000e+00  0.000000e+00
bigcom212        0.000000e+00  3.122502e-19
bigcom214        0.000000e+00  2.775558e-19
bigcom222        0.000000e+00  0.000000e+00
bigcom223        0.000000e+00  4.440892e-18
bigcom226        0.000000e+00  5.551115e-19
bigcom227        0.000000e+00  0.000000e+00
bigcom229        0.000000e+00  0.000000e+00
bigcom233        0.000000e+00  0.000000e+00
bigcom236        0.000000e+00  0.000000e+00
bigcom237        0.000000e+00  5.204170e-20
bigcom246        5.979806e-06  8.784705e-01
bigcom248       -4.321410e-06  4.522124e-01
bigcom249        4.093696e-06  4.479055e-01
bigcom250        0.000000e+00  1.283695e-18
bigcom254        0.000000e+00  3.469447e-19
bigcom266        0.000000e+00  0.000000e+00
bigcom269        0.000000e+00  1.387779e-18
bigcom272        0.000000e+00  5.551115e-19
bigcom274        5.709478e-06  9.248704e-02
bigcom281       -2.784853e-06  2.379300e-01
bigcom291        0.000000e+00  5.898060e-19
bigcom292       -1.530293e-05  5.692435e-01
bigcom295        0.000000e+00  0.000000e+00
bigcom299        0.000000e+00  2.428613e-19
bigcom301        0.000000e+00  1.162265e-18
bigcom306        0.000000e+00  1.387779e-19
bigcom309        0.000000e+00  2.220446e-18
bigcom314        0.000000e+00  1.734723e-19
bigcom321        0.000000e+00  3.469447e-19
bigcom341        0.000000e+00  2.498002e-18
bigcom350        0.000000e+00  9.714451e-19
bigcom353        0.000000e+00  6.938894e-19
bigcom359        0.000000e+00  0.000000e+00
bigcom363        0.000000e+00  8.881784e-18
bigcom365        0.000000e+00  6.418477e-19
bigcom385        0.000000e+00  0.000000e+00
bigcom386        0.000000e+00  1.387779e-19
bigcom408        1.146792e-04  1.241796e+00
bigcom412        0.000000e+00  1.666667e-02
bigcom480        0.000000e+00  4.163336e-19
spin_vertex      4.175187e-03  7.087880e+00
membership_s1    9.440431e-05  2.968349e-01
membership_s3    0.000000e+00  1.283695e-18
membership_s4    1.617822e-03  3.276704e+00
membership_s5    5.386072e-05  2.155621e-01
membership_s6    2.433740e-04  3.021944e-01
membership_s7   -8.189866e-06  4.740352e-01
membership_s8    0.000000e+00  4.996004e-18
membership_s9    0.000000e+00  3.469447e-19
membership_s11   0.000000e+00  4.163336e-19
membership_s12  -2.505740e-05  3.391971e-01
membership_s14  -3.174473e-05  3.596370e-01
membership_s15   1.128568e-05  1.166327e-01
membership_s16  -3.851190e-06  2.889676e-01
membership_s17   0.000000e+00  4.857226e-19
membership_s18   6.199534e-06  1.112298e-01
membership_s20   0.000000e+00  0.000000e+00
membership_s21   1.213906e-05  2.656706e-01
membership_s22   0.000000e+00  9.714451e-19
membership_s24   0.000000e+00  1.491862e-18
membership_s25   0.000000e+00  2.602085e-18
membership_s26   0.000000e+00  5.551115e-19
membership_s27  -7.551974e-06  2.214188e-01
membership_s28   0.000000e+00  4.857226e-19
membership_s30   2.512112e-05  4.218332e-01
membership_s31   4.445659e-05  2.700371e-01
membership_s32   9.318187e-05  8.776378e-01
membership_s33   0.000000e+00  5.377643e-19
membership_s36   1.071646e-04  3.082873e-01
membership_s37   4.465574e-05  2.585821e-01
V1               7.603021e-03  9.747578e+00
V2               2.332016e-03  6.632817e+00
pdi              1.280113e-04  7.487565e-01
adhesion         7.881259e-03  5.302801e+00
cohesion         7.648144e-03  5.502007e+00
inner            4.019455e-03  6.166672e+00
outer            2.416970e-03  8.280071e+00
ioratio          5.031293e-03  6.125219e+00
comsize          2.081191e-03  7.925462e+00
[1] "Dataset: all_C Model GLM, run: 6 of 10 2015-06-22 16:09:27"
[1] "glmnet variable coefficients"
                         [,1]          [,2]
(Intercept)     -3.163749e+00 -3.394171e+00
graph0           9.375554e-40  1.575656e-05
graph1           3.215156e-43 -1.645337e-07
graph2           3.790289e-40 -1.828664e-05
graph3           2.947964e-44 -4.766954e-09
graph4           2.446995e-47 -1.538517e-10
graph5           1.010456e-41 -2.437319e-06
graph6           2.027352e-43 -4.004442e-08
graph7           1.434029e-41  1.413210e-07
graph8           2.838056e-40 -1.187698e-05
graph9           6.810718e-46 -1.497506e-10
graph10          8.467789e-48 -3.516397e-12
graph11         -6.903517e-50 -3.452044e-13
graph12          1.266184e-45  2.587154e-11
graph13          1.152117e-44 -2.498413e-10
graph14          4.665039e-47 -6.613885e-11
graph15          4.109209e-43 -1.104277e-07
graph16          4.798907e-45 -1.239269e-09
graph17          9.145603e-45 -1.748660e-09
graph18          2.640582e-43 -2.571493e-08
graph19          5.804658e-44  6.724270e-09
graph20          5.396985e-43 -3.472785e-07
graph21          3.157982e-43 -1.284601e-09
graph22          9.543588e-43 -1.010529e-07
graph23          3.948012e-43  4.903876e-08
graph24          6.645813e-43  1.561592e-08
graph25          3.383914e-42  9.045520e-07
graph26          3.242537e-42  3.047740e-07
graph27          1.836898e-41  7.654209e-06
graph28          2.639272e-41  5.872057e-06
graph29          2.721641e-40 -3.344840e-05
orbit0           9.375554e-40  1.887969e-05
orbit1           2.639012e-41  3.614927e-06
orbit2           1.539693e-43 -1.955626e-07
orbit3           3.790289e-40 -1.648281e-05
orbit4           7.073681e-43  1.818992e-07
orbit5           2.222376e-44 -8.015670e-09
orbit6           8.367666e-45 -2.299449e-08
orbit7          -5.442142e-48 -7.143769e-11
orbit8           1.010456e-41 -2.368328e-06
orbit9           1.507609e-41  7.277480e-06
orbit10          1.715184e-42 -1.708059e-07
orbit11          9.274936e-44 -5.561712e-08
orbit12          7.155454e-41  9.698706e-06
orbit13          1.484157e-41 -8.756456e-07
orbit14          2.838056e-40 -9.385158e-06
orbit15          1.761637e-44  5.919963e-09
orbit16          5.405173e-46 -3.559742e-10
orbit17          5.107160e-45  5.880814e-10
orbit18          3.636232e-45  1.110223e-09
orbit19          1.009466e-45 -3.295411e-10
orbit20          4.253731e-46 -1.942710e-10
orbit21          1.754595e-48 -2.494163e-12
orbit22         -2.200521e-48 -4.713742e-11
orbit23         -5.598924e-50 -5.929407e-14
orbit24          8.071492e-44  4.797750e-08
orbit25          4.006154e-44  7.978169e-09
orbit26          7.988119e-46 -2.126639e-10
orbit27          4.416290e-43  2.134732e-07
orbit28          2.560821e-44 -7.411491e-09
orbit29          6.311550e-44 -4.438159e-09
orbit30          1.533808e-44  9.932053e-10
orbit31          4.380288e-45 -5.260063e-09
orbit32          2.548277e-45 -3.025734e-09
orbit33          5.703155e-48 -1.778291e-11
orbit34          4.109209e-43 -1.089979e-07
orbit35          4.667953e-43  9.428306e-08
orbit36          6.320104e-44 -4.175017e-08
orbit37          6.021096e-44  6.321077e-10
orbit38          1.640095e-45 -7.660745e-10
orbit39          9.070365e-43  4.148682e-07
orbit40          1.651369e-43  4.191849e-08
orbit41          5.165794e-44 -2.272957e-08
orbit42          3.954237e-45 -3.111299e-09
orbit43          1.102552e-42 -2.669292e-08
orbit44          1.476418e-43 -3.965210e-08
orbit45          2.809448e-42  2.233818e-06
orbit46          9.079297e-43 -5.731707e-08
orbit47          6.052151e-44 -4.646504e-09
orbit48          1.210757e-43  2.173929e-08
orbit49          3.596879e-42  8.021947e-07
orbit50          3.209105e-43 -5.955809e-07
orbit51          1.430700e-42 -2.010813e-07
orbit52          3.957626e-42 -6.981881e-07
orbit53          3.673509e-43  6.339485e-08
orbit54          6.596326e-42  2.368926e-06
orbit55          6.948014e-43 -3.307504e-07
orbit56          1.821383e-41  1.725112e-05
orbit57          8.581921e-43  1.804626e-07
orbit58          3.615458e-43 -1.082417e-07
orbit59          5.259759e-42 -2.477968e-07
orbit60          1.578740e-42  2.134768e-07
orbit61          9.171755e-43 -3.301842e-08
orbit62          4.140488e-41  1.225959e-05
orbit63          5.464542e-42  9.893408e-07
orbit64          8.216846e-42  2.950403e-06
orbit65          5.829214e-41  9.653384e-06
orbit66          1.122590e-41  3.078078e-06
orbit67          3.967256e-42 -1.918818e-07
orbit68          2.825564e-41  1.011057e-05
orbit69          4.000122e-41  2.502977e-05
orbit70          1.205271e-40  4.188021e-05
orbit71          3.038826e-41  4.770809e-06
orbit72          2.721641e-40 -3.423651e-05
AP               3.865386e-38 -2.158933e-02
bet              3.919227e-44 -1.437740e-08
ecc             -1.686452e-38  4.550416e-03
eccrad          -1.011871e-37  2.710133e-02
close            9.749414e-37  7.331295e-01
constraint      -8.030887e-38 -1.190593e-01
coreness         7.143013e-39  7.307077e-03
knn             -2.197568e-41 -4.845851e-05
hubscore         1.534149e-36  3.584900e-01
pagerank        -1.088292e-37 -9.170986e-01
trans            1.305048e-38  2.906007e-02
evcent           1.538963e-36  3.692086e-01
first            9.375554e-40  1.913094e-05
upto_second      3.293375e-41  6.571250e-06
upto_third       9.812904e-42  9.851498e-06
upto_fourth      8.793432e-42  9.137866e-06
upto_fifth       6.844879e-42 -8.007231e-06
upto_sixth      -1.821113e-42 -5.315862e-05
second           3.308797e-41  6.741124e-06
third            1.123641e-41  1.504425e-05
fourth          -1.457829e-41 -1.438975e-05
fifth           -1.253236e-41 -1.587063e-05
sixth           -1.179091e-41  4.397762e-07
ratio1          -2.685057e-41 -4.918466e-05
ratio2          -1.453457e-40 -1.317244e-04
ratio3          -1.719710e-40 -1.703586e-04
ratio4          -8.100932e-41 -3.184821e-04
ratio5           7.987483e-42 -6.097821e-05
ratio6          -1.119715e-41  7.425914e-06
selfinter        5.227592e-38  5.107243e-02
walktrap_vertex  3.453891e-38  4.956827e-02
bigcom1         -1.069012e-38 -9.971041e-03
bigcom2         -4.100352e-38 -1.936249e-01
bigcom3         -4.236004e-39  6.381906e-02
bigcom4          1.476627e-38  4.110200e-02
bigcom6         -4.097961e-38 -2.424907e-01
bigcom8         -9.514282e-39 -4.533239e-02
bigcom9         -4.115445e-38 -2.025447e-01
bigcom11        -4.104115e-38 -1.965016e-01
bigcom13        -7.310774e-39  1.229100e-01
bigcom15        -1.511159e-38  9.254859e-03
bigcom16        -4.100693e-38 -1.941566e-01
bigcom21         1.024923e-38  1.146023e-01
bigcom22        -2.714792e-38 -2.025470e-01
bigcom24         2.477822e-37  1.009455e+00
bigcom26        -3.132566e-38 -1.683080e-01
bigcom28         8.488026e-38  1.624184e-01
bigcom30         2.126305e-38  1.604836e-01
bigcom31        -4.097961e-38 -1.766981e-01
bigcom32        -4.102403e-38 -1.832514e-01
bigcom33        -4.097961e-38 -2.010816e-01
bigcom34        -4.098302e-38 -1.694412e-01
bigcom36        -4.101035e-38 -2.086875e-01
bigcom37        -4.097619e-38 -1.311776e-01
bigcom38        -4.101377e-38 -1.874427e-01
bigcom39         2.644358e-38  2.893054e-01
bigcom40         9.719273e-38  1.975536e-01
bigcom43        -4.100352e-38 -1.880421e-01
bigcom44        -3.609088e-38 -1.726180e-01
bigcom46        -4.104115e-38 -1.793832e-01
bigcom47        -4.101719e-38 -1.863089e-01
bigcom49        -4.101035e-38 -2.627625e-01
bigcom50        -4.099327e-38 -2.011172e-01
bigcom51        -4.098302e-38 -2.123831e-01
bigcom52        -4.098302e-38 -2.036136e-01
bigcom54        -4.097278e-38 -1.799507e-01
bigcom56         1.848132e-38  2.017858e-01
bigcom62        -4.097961e-38 -1.890354e-01
bigcom66        -4.097961e-38 -1.664711e-01
bigcom68        -4.098302e-38 -1.975414e-01
bigcom69        -4.101719e-38 -1.820009e-01
bigcom71        -4.102061e-38 -1.819682e-01
bigcom72        -4.098643e-38 -1.567269e-01
bigcom73        -4.103088e-38 -2.082802e-01
bigcom74        -4.101035e-38 -2.339698e-01
bigcom75        -4.097961e-38 -1.750988e-01
bigcom76        -4.100010e-38 -1.970996e-01
bigcom77        -4.100010e-38 -2.508163e-01
bigcom79        -4.098302e-38 -1.852354e-01
bigcom80        -4.100010e-38 -1.527262e-01
bigcom82         7.132435e-38  4.842444e-01
bigcom83        -4.097961e-38 -9.179116e-02
bigcom84        -4.098302e-38 -2.305166e-01
bigcom85        -4.098985e-38 -1.916015e-01
bigcom87        -4.100693e-38 -1.910636e-01
bigcom89        -4.097961e-38 -1.595273e-01
bigcom91        -4.100010e-38 -2.464939e-01
bigcom92        -4.108228e-38 -1.924091e-01
bigcom93        -4.097961e-38 -1.110669e-01
bigcom96        -4.097961e-38 -2.072718e-01
bigcom97        -4.101035e-38 -2.541803e-01
bigcom98        -4.097961e-38 -1.759116e-01
bigcom99        -4.097961e-38 -1.459578e-01
bigcom101       -4.104115e-38 -2.086979e-01
bigcom104       -4.101035e-38 -2.173750e-01
bigcom106       -4.098643e-38 -1.455683e-01
bigcom109       -4.098302e-38 -2.709883e-01
bigcom113       -4.098643e-38 -1.267868e-01
bigcom116        2.966253e-39  1.818399e-01
bigcom120       -4.098302e-38 -1.309361e-01
bigcom123       -4.098643e-38 -1.956207e-01
bigcom126       -4.097961e-38 -1.479570e-01
bigcom127        2.477822e-37  8.324906e-01
bigcom137       -4.100010e-38 -2.426414e-01
bigcom139       -4.097961e-38 -2.019329e-01
bigcom140       -4.097961e-38 -1.834873e-01
bigcom143       -4.097961e-38 -1.261970e-01
bigcom145        1.033979e-37  6.296354e-01
bigcom146       -4.098985e-38 -1.863381e-01
bigcom147       -4.103772e-38 -2.628165e-01
bigcom149        2.958117e-37  1.177678e+00
bigcom153       -4.100693e-38 -1.652307e-01
bigcom154       -4.100352e-38 -1.858637e-01
bigcom156       -4.098302e-38 -1.685199e-01
bigcom157       -4.101035e-38 -1.503755e-01
bigcom158       -4.097619e-38 -1.528776e-01
bigcom160       -4.098302e-38 -1.799446e-01
bigcom161       -4.097961e-38 -1.792523e-01
bigcom162       -4.097961e-38 -1.851822e-01
bigcom164       -4.097961e-38 -2.648326e-01
bigcom166       -4.099327e-38 -2.463096e-01
bigcom167       -4.104115e-38 -2.242446e-01
bigcom171       -4.100010e-38 -2.809679e-01
bigcom173       -4.098643e-38 -1.762757e-01
bigcom175       -4.097961e-38 -1.520035e-01
bigcom176       -4.097961e-38 -2.168048e-01
bigcom177       -4.098302e-38 -2.108426e-01
bigcom178       -4.098643e-38 -2.061339e-01
bigcom180       -4.097961e-38 -1.804550e-01
bigcom181       -4.101035e-38 -2.200672e-01
bigcom184       -4.097961e-38 -2.319777e-01
bigcom186       -4.097961e-38 -2.120943e-01
bigcom187       -4.097961e-38 -2.132585e-01
bigcom189       -4.099668e-38 -2.055481e-01
bigcom194       -4.098302e-38 -2.406435e-01
bigcom195       -4.097961e-38 -1.792259e-01
bigcom196       -4.097619e-38 -2.163914e-01
bigcom204       -4.099327e-38 -2.171014e-01
bigcom205       -4.097619e-38 -1.812076e-01
bigcom212       -4.098302e-38 -2.166769e-01
bigcom214       -4.098643e-38 -1.691224e-01
bigcom222       -4.097961e-38 -1.757651e-01
bigcom223       -4.097961e-38 -2.121353e-01
bigcom226       -4.098302e-38 -2.585078e-01
bigcom227       -4.098302e-38 -1.969844e-01
bigcom229       -4.097961e-38 -1.573915e-01
bigcom233       -4.097961e-38 -1.498125e-01
bigcom236       -4.097961e-38 -1.706799e-01
bigcom237       -4.097961e-38 -2.140598e-01
bigcom246        1.275150e-37  7.007878e-01
bigcom248        7.798326e-38  4.637295e-01
bigcom249        1.274513e-37  7.509370e-01
bigcom250       -4.101719e-38 -2.153012e-01
bigcom254       -4.098302e-38 -2.807244e-01
bigcom266       -4.097619e-38 -1.910261e-01
bigcom269       -4.098643e-38 -1.774447e-01
bigcom272       -4.097961e-38 -1.496522e-01
bigcom274       -1.999871e-38  1.916531e-02
bigcom281        1.033979e-37  7.891147e-01
bigcom291       -4.097961e-38 -2.107446e-01
bigcom292        2.116332e-37  9.681389e-01
bigcom295       -4.098643e-38 -1.827497e-01
bigcom299       -4.097619e-38 -1.874684e-01
bigcom301       -4.100010e-38 -1.871408e-01
bigcom306       -4.097961e-38 -1.474190e-01
bigcom309       -4.098302e-38 -1.601558e-01
bigcom314       -4.098302e-38 -1.754385e-01
bigcom321       -4.100010e-38 -1.772117e-01
bigcom341       -4.097619e-38 -1.719400e-01
bigcom350       -4.097961e-38 -2.068581e-01
bigcom353       -4.097961e-38 -1.860327e-01
bigcom359       -4.097619e-38 -2.459588e-01
bigcom363       -4.097619e-38 -1.362556e-01
bigcom365       -4.097961e-38 -1.966059e-01
bigcom385       -4.098643e-38 -1.867387e-01
bigcom386       -4.097961e-38 -1.811018e-01
bigcom408        1.428230e-37  8.053437e-01
bigcom412       -4.098302e-38 -2.547525e-01
bigcom480       -4.098302e-38 -1.824784e-01
spin_vertex     -7.978606e-38 -8.847412e-02
membership_s1   -2.472855e-38 -4.984852e-02
membership_s3   -4.103430e-38 -1.536175e-01
membership_s4    8.407049e-38  1.991815e-01
membership_s5   -1.266329e-38 -8.343388e-02
membership_s6   -3.018343e-38 -2.331337e-02
membership_s7   -4.830394e-39  3.126799e-02
membership_s8   -4.099668e-38 -1.537868e-01
membership_s9   -4.102061e-38 -1.388093e-01
membership_s11  -4.100010e-38 -1.366412e-01
membership_s12   3.122393e-38  3.836093e-01
membership_s14   1.836420e-37  9.239655e-01
membership_s15  -2.971312e-38 -1.325336e-01
membership_s16   1.034582e-37  3.602725e-01
membership_s17  -4.099327e-38 -1.457798e-01
membership_s18  -3.068596e-38 -1.446985e-01
membership_s20  -4.097961e-38 -1.232130e-01
membership_s21  -2.919623e-38 -6.652308e-02
membership_s22  -4.107199e-38 -2.882421e-01
membership_s24  -4.108571e-38 -1.626525e-01
membership_s25  -4.104800e-38 -1.749322e-01
membership_s26  -4.101719e-38 -1.908785e-01
membership_s27  -1.845165e-38 -8.165229e-02
membership_s28  -4.102746e-38 -1.505286e-01
membership_s30   1.985375e-38  2.332224e-02
membership_s31  -2.742576e-38 -5.027062e-02
membership_s32  -4.172331e-39  4.770889e-02
membership_s33  -4.098302e-38 -1.344426e-01
membership_s36  -2.403779e-38 -4.644859e-02
membership_s37  -2.133788e-38 -4.216992e-03
V1               4.741009e-38  9.930379e-02
V2               1.239658e-38  1.653616e-01
pdi              6.174654e-36  1.931151e+00
adhesion        -1.998093e-42 -2.437455e-06
cohesion         3.999325e-42  4.917278e-06
inner            2.372683e-42  3.714778e-06
outer            2.791187e-42  2.085336e-06
ioratio         -1.063577e-39 -1.091437e-01
comsize          4.039910e-42  3.767320e-06
[1] "Dataset: all_C Model GBM, run: 7 of 10 2015-06-22 16:11:28"
Iter   TrainDeviance   ValidDeviance   StepSize   Improve
     1        0.3441            -nan     0.0100    0.0008
     2        0.3415            -nan     0.0100    0.0009
     3        0.3393            -nan     0.0100    0.0006
     4        0.3372            -nan     0.0100    0.0006
     5        0.3352            -nan     0.0100    0.0006
     6        0.3332            -nan     0.0100    0.0007
     7        0.3316            -nan     0.0100    0.0005
     8        0.3298            -nan     0.0100    0.0004
     9        0.3280            -nan     0.0100    0.0005
    10        0.3265            -nan     0.0100    0.0004
    20        0.3132            -nan     0.0100    0.0003
    40        0.2955            -nan     0.0100    0.0002
    60        0.2836            -nan     0.0100    0.0001
    80        0.2743            -nan     0.0100    0.0001
   100        0.2663            -nan     0.0100    0.0001
   120        0.2594            -nan     0.0100    0.0000
   140        0.2537            -nan     0.0100    0.0000
   160        0.2474            -nan     0.0100    0.0000
   180        0.2415            -nan     0.0100    0.0000
   200        0.2361            -nan     0.0100    0.0000
   220        0.2317            -nan     0.0100   -0.0000
   240        0.2268            -nan     0.0100    0.0001
   260        0.2226            -nan     0.0100   -0.0000
   280        0.2189            -nan     0.0100   -0.0000
   300        0.2154            -nan     0.0100   -0.0000
   320        0.2119            -nan     0.0100    0.0000
   340        0.2081            -nan     0.0100    0.0000
   360        0.2046            -nan     0.0100    0.0000
   380        0.2014            -nan     0.0100   -0.0000
   400        0.1982            -nan     0.0100    0.0000
   411        0.1970            -nan     0.0100   -0.0000

[1] "GBM variable coefficients"
                            var     rel.inf
orbit45                 orbit45 5.220383805
orbit56                 orbit56 3.774524837
V1                           V1 3.537455338
ratio5                   ratio5 2.341606610
third                     third 2.323728032
orbit65                 orbit65 2.308794327
ratio4                   ratio4 2.260484152
orbit24                 orbit24 2.203011288
outer                     outer 2.048913600
walktrap_vertex walktrap_vertex 1.844835010
comsize                 comsize 1.818321674
V2                           V2 1.750793323
orbit27                 orbit27 1.614434514
orbit70                 orbit70 1.512422086
ioratio                 ioratio 1.508447855
spin_vertex         spin_vertex 1.447316361
membership_s4     membership_s4 1.419916096
trans                     trans 1.388912416
inner                     inner 1.332056470
orbit18                 orbit18 1.228851316
knn                         knn 1.186890537
graph20                 graph20 1.103249926
orbit62                 orbit62 1.074149481
orbit31                 orbit31 1.059347580
pagerank               pagerank 1.021535162
orbit54                 orbit54 1.009342506
bet                         bet 0.996594260
bigcom40               bigcom40 0.966417875
orbit49                 orbit49 0.909028479
graph22                 graph22 0.898949167
graph28                 graph28 0.868862354
ratio1                   ratio1 0.853540640
orbit50                 orbit50 0.806566006
graph11                 graph11 0.794136252
adhesion               adhesion 0.786157286
ratio6                   ratio6 0.782137932
orbit39                 orbit39 0.780570833
graph4                   graph4 0.777171278
cohesion               cohesion 0.704642999
graph26                 graph26 0.692309928
orbit19                 orbit19 0.687024116
orbit36                 orbit36 0.673780714
orbit28                 orbit28 0.663785929
orbit66                 orbit66 0.661544568
graph17                 graph17 0.650591805
orbit20                 orbit20 0.644076144
orbit51                 orbit51 0.643060033
orbit29                 orbit29 0.635979005
graph10                 graph10 0.635935947
graph29                 graph29 0.631857344
constraint           constraint 0.615858949
orbit59                 orbit59 0.602524664
fourth                   fourth 0.598684507
graph7                   graph7 0.595759482
graph5                   graph5 0.590602904
orbit25                 orbit25 0.582576122
orbit6                   orbit6 0.574430251
orbit69                 orbit69 0.540638010
graph23                 graph23 0.533144627
upto_sixth           upto_sixth 0.532866426
orbit41                 orbit41 0.524133820
orbit46                 orbit46 0.521378857
orbit55                 orbit55 0.520165070
graph21                 graph21 0.516536807
orbit16                 orbit16 0.508767257
orbit17                 orbit17 0.497438117
orbit40                 orbit40 0.476145317
orbit63                 orbit63 0.467650155
graph13                 graph13 0.466657600
graph14                 graph14 0.461216432
fifth                     fifth 0.456105704
orbit58                 orbit58 0.453538001
orbit9                   orbit9 0.448531226
orbit53                 orbit53 0.448250769
upto_fifth           upto_fifth 0.442897183
orbit4                   orbit4 0.441322660
orbit57                 orbit57 0.439261246
orbit37                 orbit37 0.431668193
orbit30                 orbit30 0.428951240
orbit35                 orbit35 0.426515146
graph25                 graph25 0.424027133
graph6                   graph6 0.419323454
graph18                 graph18 0.417516449
orbit13                 orbit13 0.392587854
orbit64                 orbit64 0.386722377
graph8                   graph8 0.382932020
graph27                 graph27 0.382459503
orbit33                 orbit33 0.381615227
orbit10                 orbit10 0.381287122
orbit22                 orbit22 0.377411870
graph15                 graph15 0.377235179
graph12                 graph12 0.374906735
orbit21                 orbit21 0.369136210
orbit71                 orbit71 0.366890475
orbit1                   orbit1 0.363770650
orbit52                 orbit52 0.363091981
orbit32                 orbit32 0.353539235
ratio3                   ratio3 0.350087424
upto_second         upto_second 0.349659138
orbit11                 orbit11 0.346133523
sixth                     sixth 0.333910890
upto_fourth         upto_fourth 0.332219122
orbit44                 orbit44 0.325007943
ratio2                   ratio2 0.321494801
graph1                   graph1 0.320831873
orbit2                   orbit2 0.318788826
orbit48                 orbit48 0.316578619
orbit61                 orbit61 0.307764692
graph24                 graph24 0.302914384
graph3                   graph3 0.290131863
orbit47                 orbit47 0.282965706
orbit12                 orbit12 0.282646526
orbit23                 orbit23 0.275564059
graph16                 graph16 0.272516909
orbit68                 orbit68 0.258632937
orbit67                 orbit67 0.254670113
orbit38                 orbit38 0.246848962
graph2                   graph2 0.245340581
upto_third           upto_third 0.243421363
close                     close 0.239218129
graph19                 graph19 0.238715383
membership_s14   membership_s14 0.238328227
graph0                   graph0 0.226330564
selfinter             selfinter 0.212381611
orbit42                 orbit42 0.206914999
orbit26                 orbit26 0.204178265
orbit15                 orbit15 0.201487773
graph9                   graph9 0.183438999
orbit43                 orbit43 0.178358451
hubscore               hubscore 0.173595723
bigcom246             bigcom246 0.173204534
membership_s16   membership_s16 0.171101926
orbit7                   orbit7 0.162617244
evcent                   evcent 0.158204674
bigcom24               bigcom24 0.143552643
coreness               coreness 0.136941809
orbit60                 orbit60 0.133998260
orbit5                   orbit5 0.125716263
membership_s32   membership_s32 0.123178405
second                   second 0.089278917
bigcom4                 bigcom4 0.083207566
bigcom28               bigcom28 0.078837218
membership_s7     membership_s7 0.066730262
AP                           AP 0.065176732
pdi                         pdi 0.053838223
bigcom3                 bigcom3 0.042961715
bigcom127             bigcom127 0.042648152
bigcom39               bigcom39 0.028586334
ecc                         ecc 0.022906631
membership_s30   membership_s30 0.020331210
bigcom8                 bigcom8 0.018669050
membership_s31   membership_s31 0.009848437
membership_s6     membership_s6 0.009517047
bigcom30               bigcom30 0.008457633
bigcom116             bigcom116 0.006295318
orbit0                   orbit0 0.000000000
orbit3                   orbit3 0.000000000
orbit8                   orbit8 0.000000000
orbit14                 orbit14 0.000000000
orbit34                 orbit34 0.000000000
orbit72                 orbit72 0.000000000
eccrad                   eccrad 0.000000000
first                     first 0.000000000
bigcom1                 bigcom1 0.000000000
bigcom2                 bigcom2 0.000000000
bigcom6                 bigcom6 0.000000000
bigcom9                 bigcom9 0.000000000
bigcom11               bigcom11 0.000000000
bigcom13               bigcom13 0.000000000
bigcom15               bigcom15 0.000000000
bigcom16               bigcom16 0.000000000
bigcom21               bigcom21 0.000000000
bigcom22               bigcom22 0.000000000
bigcom26               bigcom26 0.000000000
bigcom31               bigcom31 0.000000000
bigcom32               bigcom32 0.000000000
bigcom33               bigcom33 0.000000000
bigcom34               bigcom34 0.000000000
bigcom36               bigcom36 0.000000000
bigcom37               bigcom37 0.000000000
bigcom38               bigcom38 0.000000000
bigcom43               bigcom43 0.000000000
bigcom44               bigcom44 0.000000000
bigcom46               bigcom46 0.000000000
bigcom47               bigcom47 0.000000000
bigcom49               bigcom49 0.000000000
bigcom50               bigcom50 0.000000000
bigcom51               bigcom51 0.000000000
bigcom52               bigcom52 0.000000000
bigcom54               bigcom54 0.000000000
bigcom56               bigcom56 0.000000000
bigcom62               bigcom62 0.000000000
bigcom66               bigcom66 0.000000000
bigcom68               bigcom68 0.000000000
bigcom69               bigcom69 0.000000000
bigcom71               bigcom71 0.000000000
bigcom72               bigcom72 0.000000000
bigcom73               bigcom73 0.000000000
bigcom74               bigcom74 0.000000000
bigcom75               bigcom75 0.000000000
bigcom76               bigcom76 0.000000000
bigcom77               bigcom77 0.000000000
bigcom79               bigcom79 0.000000000
bigcom80               bigcom80 0.000000000
bigcom82               bigcom82 0.000000000
bigcom83               bigcom83 0.000000000
bigcom84               bigcom84 0.000000000
bigcom85               bigcom85 0.000000000
bigcom87               bigcom87 0.000000000
bigcom89               bigcom89 0.000000000
bigcom91               bigcom91 0.000000000
bigcom92               bigcom92 0.000000000
bigcom93               bigcom93 0.000000000
bigcom96               bigcom96 0.000000000
bigcom97               bigcom97 0.000000000
bigcom98               bigcom98 0.000000000
bigcom99               bigcom99 0.000000000
bigcom101             bigcom101 0.000000000
bigcom104             bigcom104 0.000000000
bigcom106             bigcom106 0.000000000
bigcom109             bigcom109 0.000000000
bigcom113             bigcom113 0.000000000
bigcom120             bigcom120 0.000000000
bigcom123             bigcom123 0.000000000
bigcom126             bigcom126 0.000000000
bigcom137             bigcom137 0.000000000
bigcom139             bigcom139 0.000000000
bigcom140             bigcom140 0.000000000
bigcom143             bigcom143 0.000000000
bigcom145             bigcom145 0.000000000
bigcom146             bigcom146 0.000000000
bigcom147             bigcom147 0.000000000
bigcom149             bigcom149 0.000000000
bigcom153             bigcom153 0.000000000
bigcom154             bigcom154 0.000000000
bigcom156             bigcom156 0.000000000
bigcom157             bigcom157 0.000000000
bigcom158             bigcom158 0.000000000
bigcom160             bigcom160 0.000000000
bigcom161             bigcom161 0.000000000
bigcom162             bigcom162 0.000000000
bigcom164             bigcom164 0.000000000
bigcom166             bigcom166 0.000000000
bigcom167             bigcom167 0.000000000
bigcom171             bigcom171 0.000000000
bigcom173             bigcom173 0.000000000
bigcom175             bigcom175 0.000000000
bigcom176             bigcom176 0.000000000
bigcom177             bigcom177 0.000000000
bigcom178             bigcom178 0.000000000
bigcom180             bigcom180 0.000000000
bigcom181             bigcom181 0.000000000
bigcom184             bigcom184 0.000000000
bigcom186             bigcom186 0.000000000
bigcom187             bigcom187 0.000000000
bigcom189             bigcom189 0.000000000
bigcom194             bigcom194 0.000000000
bigcom195             bigcom195 0.000000000
bigcom196             bigcom196 0.000000000
bigcom204             bigcom204 0.000000000
bigcom205             bigcom205 0.000000000
bigcom212             bigcom212 0.000000000
bigcom214             bigcom214 0.000000000
bigcom222             bigcom222 0.000000000
bigcom223             bigcom223 0.000000000
bigcom226             bigcom226 0.000000000
bigcom227             bigcom227 0.000000000
bigcom229             bigcom229 0.000000000
bigcom233             bigcom233 0.000000000
bigcom236             bigcom236 0.000000000
bigcom237             bigcom237 0.000000000
bigcom248             bigcom248 0.000000000
bigcom249             bigcom249 0.000000000
bigcom250             bigcom250 0.000000000
bigcom254             bigcom254 0.000000000
bigcom266             bigcom266 0.000000000
bigcom269             bigcom269 0.000000000
bigcom272             bigcom272 0.000000000
bigcom274             bigcom274 0.000000000
bigcom281             bigcom281 0.000000000
bigcom291             bigcom291 0.000000000
bigcom292             bigcom292 0.000000000
bigcom295             bigcom295 0.000000000
bigcom299             bigcom299 0.000000000
bigcom301             bigcom301 0.000000000
bigcom306             bigcom306 0.000000000
bigcom309             bigcom309 0.000000000
bigcom314             bigcom314 0.000000000
bigcom321             bigcom321 0.000000000
bigcom341             bigcom341 0.000000000
bigcom350             bigcom350 0.000000000
bigcom353             bigcom353 0.000000000
bigcom359             bigcom359 0.000000000
bigcom363             bigcom363 0.000000000
bigcom365             bigcom365 0.000000000
bigcom385             bigcom385 0.000000000
bigcom386             bigcom386 0.000000000
bigcom408             bigcom408 0.000000000
bigcom412             bigcom412 0.000000000
bigcom480             bigcom480 0.000000000
membership_s1     membership_s1 0.000000000
membership_s3     membership_s3 0.000000000
membership_s5     membership_s5 0.000000000
membership_s8     membership_s8 0.000000000
membership_s9     membership_s9 0.000000000
membership_s11   membership_s11 0.000000000
membership_s12   membership_s12 0.000000000
membership_s15   membership_s15 0.000000000
membership_s17   membership_s17 0.000000000
membership_s18   membership_s18 0.000000000
membership_s20   membership_s20 0.000000000
membership_s21   membership_s21 0.000000000
membership_s22   membership_s22 0.000000000
membership_s24   membership_s24 0.000000000
membership_s25   membership_s25 0.000000000
membership_s26   membership_s26 0.000000000
membership_s27   membership_s27 0.000000000
membership_s28   membership_s28 0.000000000
membership_s33   membership_s33 0.000000000
membership_s36   membership_s36 0.000000000
membership_s37   membership_s37 0.000000000
[1] "Dataset: all_C Model RF, run: 7 of 10 2015-06-22 16:17:31"
     |      Out-of-bag   |
Tree |      MSE  %Var(y) |
   1 |  0.07536   188.56 |
   2 |  0.07168   179.34 |
   3 |  0.06904   172.76 |
   4 |  0.06412   160.44 |
   5 |  0.06118   153.09 |
   6 |  0.05733   143.45 |
   7 |   0.0551   137.88 |
   8 |  0.05205   130.23 |
   9 |  0.05049   126.33 |
  10 |  0.04937   123.52 |
  11 |  0.04832   120.90 |
  12 |  0.04684   117.21 |
  13 |  0.04566   114.25 |
  14 |  0.04518   113.05 |
  15 |  0.04472   111.91 |
  16 |  0.04437   111.02 |
  17 |  0.04395   109.98 |
  18 |  0.04329   108.32 |
  19 |  0.04293   107.42 |
  20 |  0.04266   106.74 |
  21 |  0.04251   106.35 |
  22 |  0.04218   105.55 |
  23 |  0.04197   105.02 |
  24 |  0.04186   104.74 |
  25 |  0.04173   104.41 |
  26 |  0.04153   103.92 |
  27 |  0.04141   103.61 |
  28 |  0.04126   103.24 |
  29 |  0.04115   102.96 |
  30 |  0.04097   102.51 |
  31 |  0.04083   102.17 |
  32 |  0.04071   101.85 |
  33 |   0.0406   101.59 |
  34 |  0.04053   101.42 |
  35 |  0.04044   101.20 |
  36 |  0.04047   101.27 |
  37 |  0.04036   100.98 |
  38 |   0.0403   100.83 |
  39 |  0.04023   100.65 |
  40 |  0.04025   100.70 |
  41 |  0.04021   100.62 |
  42 |   0.0401   100.34 |
  43 |   0.0401   100.34 |
  44 |  0.04003   100.17 |
  45 |  0.04004   100.19 |
  46 |  0.04006   100.25 |
  47 |  0.04001   100.11 |
  48 |  0.03993    99.91 |
  49 |  0.03989    99.81 |
  50 |  0.03984    99.67 |
  51 |  0.03979    99.57 |
  52 |  0.03973    99.40 |
  53 |  0.03967    99.26 |
  54 |  0.03963    99.16 |
  55 |  0.03961    99.12 |
  56 |  0.03955    98.95 |
  57 |  0.03947    98.75 |
  58 |  0.03944    98.68 |
  59 |  0.03946    98.74 |
  60 |  0.03941    98.61 |
  61 |  0.03939    98.56 |
  62 |  0.03938    98.53 |
  63 |  0.03935    98.47 |
  64 |  0.03933    98.40 |
  65 |  0.03928    98.27 |
  66 |  0.03924    98.19 |
  67 |  0.03921    98.11 |
  68 |  0.03919    98.05 |
  69 |  0.03912    97.89 |
  70 |  0.03909    97.82 |
  71 |  0.03904    97.70 |
  72 |  0.03904    97.68 |
  73 |    0.039    97.58 |
  74 |  0.03896    97.49 |
  75 |  0.03895    97.47 |
  76 |  0.03888    97.28 |
  77 |  0.03886    97.23 |
  78 |  0.03881    97.11 |
  79 |  0.03882    97.14 |
  80 |   0.0388    97.08 |
  81 |  0.03875    96.97 |
  82 |  0.03874    96.93 |
  83 |  0.03871    96.85 |
  84 |  0.03871    96.85 |
  85 |  0.03868    96.78 |
  86 |  0.03867    96.77 |
  87 |  0.03863    96.66 |
  88 |  0.03859    96.56 |
  89 |  0.03858    96.54 |
  90 |  0.03859    96.55 |
  91 |  0.03858    96.54 |
  92 |  0.03855    96.45 |
  93 |  0.03852    96.37 |
  94 |  0.03849    96.32 |
  95 |  0.03849    96.30 |
  96 |  0.03848    96.28 |
  97 |  0.03845    96.21 |
  98 |  0.03847    96.25 |
  99 |  0.03847    96.25 |
 100 |  0.03847    96.27 |
[1] "Random Forest variable coefficients"
                      %IncMSE IncNodePurity
graph0           4.708455e-04  6.454148e-01
graph1           1.098133e-02  2.508975e+00
graph2           3.169030e-03  9.481803e-01
graph3           8.576963e-03  2.046999e+00
graph4           6.115955e-03  2.742944e+00
graph5           6.388762e-03  2.095474e+00
graph6           6.747283e-03  1.851443e+00
graph7           3.464030e-03  1.785264e+00
graph8           2.541966e-03  1.032169e+00
graph9           4.388373e-03  1.433139e+00
graph10          1.173124e-02  3.413867e+00
graph11          1.061207e-02  3.128719e+00
graph12          6.797127e-03  2.498856e+00
graph13          1.214913e-02  2.258286e+00
graph14          4.005559e-03  3.291239e+00
graph15          1.568258e-02  2.161812e+00
graph16          6.628538e-03  2.341153e+00
graph17          8.592360e-03  3.154879e+00
graph18          7.914773e-03  1.903814e+00
graph19          9.564210e-03  2.749006e+00
graph20          6.718659e-03  3.383238e+00
graph21          1.272581e-02  2.656442e+00
graph22          5.993129e-03  3.308286e+00
graph23          8.980550e-03  2.769513e+00
graph24          2.697486e-03  2.130605e+00
graph25          4.324337e-03  2.594349e+00
graph26          4.390941e-03  2.409745e+00
graph27          1.449083e-03  1.756504e+00
graph28          1.662262e-03  2.453757e+00
graph29          2.301227e-03  9.226379e-01
orbit0           6.680916e-04  5.370667e-01
orbit1           7.912855e-03  2.490035e+00
orbit2           2.276235e-03  1.170351e+00
orbit3           2.391188e-03  8.892936e-01
orbit4           5.337171e-03  1.825422e+00
orbit5           4.062717e-03  1.967747e+00
orbit6           3.314461e-03  2.503940e+00
orbit7           1.392466e-03  1.367667e+00
orbit8           2.608323e-03  2.049066e+00
orbit9           6.550231e-03  3.389227e+00
orbit10          6.416074e-03  1.915872e+00
orbit11          7.303269e-03  1.528716e+00
orbit12          3.412834e-03  1.657478e+00
orbit13          1.094032e-03  1.208048e+00
orbit14          3.044611e-03  1.062734e+00
orbit15          1.002541e-02  2.991388e+00
orbit16          1.334407e-02  2.052975e+00
orbit17          7.335729e-03  2.428812e+00
orbit18          1.228662e-02  5.126169e+00
orbit19          6.368786e-03  3.303073e+00
orbit20          7.605582e-03  3.129698e+00
orbit21          5.884283e-03  1.711798e+00
orbit22          6.167268e-03  3.056135e+00
orbit23          2.936675e-03  1.423087e+00
orbit24          1.433200e-02  8.597267e+00
orbit25          7.726187e-03  2.410287e+00
orbit26          4.565080e-03  1.818840e+00
orbit27          3.789347e-02  4.973146e+00
orbit28          1.091877e-02  2.382431e+00
orbit29          9.424428e-03  1.684880e+00
orbit30          5.404529e-03  2.162441e+00
orbit31          4.758196e-03  3.283172e+00
orbit32          1.026438e-02  1.924437e+00
orbit33          7.037355e-03  1.795723e+00
orbit34          1.708724e-02  3.001925e+00
orbit35          9.609074e-03  2.954059e+00
orbit36          8.699029e-03  2.543269e+00
orbit37          5.091153e-03  2.341214e+00
orbit38          2.077580e-03  1.322598e+00
orbit39          1.052677e-02  3.750717e+00
orbit40          4.251220e-03  2.910187e+00
orbit41          5.485801e-03  1.577077e+00
orbit42          7.334228e-04  1.143477e+00
orbit43          1.155136e-02  2.112230e+00
orbit44          3.199951e-03  1.293997e+00
orbit45          3.217544e-02  1.499202e+01
orbit46          5.019295e-03  2.686420e+00
orbit47          7.683925e-03  1.761198e+00
orbit48          1.084170e-02  1.723997e+00
orbit49          5.250460e-03  3.325959e+00
orbit50          3.570479e-03  2.827919e+00
orbit51          1.676502e-02  3.444771e+00
orbit52          5.110049e-03  2.219873e+00
orbit53          1.463862e-02  1.864989e+00
orbit54          3.601812e-03  3.924129e+00
orbit55          4.306840e-03  1.822281e+00
orbit56          2.081264e-02  1.214339e+01
orbit57          7.887155e-03  1.900202e+00
orbit58          2.740797e-03  1.029289e+00
orbit59          8.200768e-03  3.819248e+00
orbit60          5.237713e-03  1.377927e+00
orbit61          6.343697e-04  1.513748e+00
orbit62          5.460504e-03  4.043951e+00
orbit63          3.090808e-03  1.770969e+00
orbit64          2.254382e-03  1.846337e+00
orbit65          7.396903e-03  5.710655e+00
orbit66          4.413967e-03  1.947482e+00
orbit67          1.517816e-03  1.112838e+00
orbit68          1.151562e-03  1.866692e+00
orbit69          3.592325e-04  1.917184e+00
orbit70          2.140510e-03  3.985144e+00
orbit71          2.022398e-03  1.947450e+00
orbit72          9.897933e-04  9.399403e-01
AP               3.794347e-05  3.518938e-01
bet              9.094988e-03  4.373613e+00
ecc              2.077400e-04  8.578654e-02
eccrad           2.259428e-04  1.744944e-01
close            4.455225e-03  1.598517e+00
constraint       8.329195e-03  3.054855e+00
coreness         4.422702e-03  1.319025e+00
knn              4.821381e-03  3.645102e+00
hubscore         4.710107e-03  2.295488e+00
pagerank         5.947743e-03  5.174225e+00
trans            7.803794e-03  4.021844e+00
evcent           6.062751e-03  2.254581e+00
first            1.214075e-03  4.580220e-01
upto_second      3.250368e-03  1.680617e+00
upto_third       4.986827e-03  1.934557e+00
upto_fourth      4.662238e-03  2.215664e+00
upto_fifth       7.066375e-03  2.659305e+00
upto_sixth       2.201637e-03  1.985925e+00
second           3.389647e-03  1.536598e+00
third            1.765192e-02  5.381509e+00
fourth           6.045189e-03  3.114079e+00
fifth            7.169367e-03  2.769371e+00
sixth            1.002289e-02  2.954138e+00
ratio1           3.613292e-03  3.004028e+00
ratio2           7.989331e-03  3.341149e+00
ratio3           7.405598e-03  2.994874e+00
ratio4           1.143153e-02  6.855137e+00
ratio5           6.040555e-03  8.612833e+00
ratio6           6.923077e-03  3.432664e+00
selfinter        4.224611e-06  5.592881e-01
walktrap_vertex  2.350739e-03  5.913381e+00
bigcom1          3.650101e-04  4.133276e-01
bigcom2          0.000000e+00  5.412337e-18
bigcom3         -5.610515e-06  5.957297e-01
bigcom4          7.397895e-04  4.855157e-01
bigcom6          0.000000e+00  8.326673e-19
bigcom8          6.341443e-05  2.551528e-01
bigcom9          0.000000e+00  1.630640e-18
bigcom11         0.000000e+00  7.979728e-19
bigcom13        -2.594568e-06  2.428157e-01
bigcom15         8.281886e-05  2.352615e-01
bigcom16         0.000000e+00  8.326673e-19
bigcom21         3.180350e-06  3.038105e-01
bigcom22         2.492938e-04  2.077313e-01
bigcom24         1.362518e-05  9.385537e-01
bigcom26         0.000000e+00  5.898060e-19
bigcom28         1.111716e-04  4.622687e-01
bigcom30         9.517731e-06  2.243163e-01
bigcom31         0.000000e+00  2.602085e-19
bigcom32         0.000000e+00  7.632783e-19
bigcom33         0.000000e+00  9.367507e-19
bigcom34         0.000000e+00  2.775558e-19
bigcom36        -8.008851e-06  2.397496e-01
bigcom37         0.000000e+00  2.775558e-19
bigcom38         0.000000e+00  2.237793e-18
bigcom39        -1.269221e-06  3.485758e-01
bigcom40         1.973702e-03  2.071836e+00
bigcom43         0.000000e+00  1.196959e-18
bigcom44         0.000000e+00  2.463307e-18
bigcom46         0.000000e+00  2.081668e-19
bigcom47         0.000000e+00  4.163336e-19
bigcom49         7.801854e-07  3.034631e-01
bigcom50         1.994385e-06  5.517469e-01
bigcom51         0.000000e+00  0.000000e+00
bigcom52         0.000000e+00  2.775558e-19
bigcom54         0.000000e+00  2.775558e-19
bigcom56         1.372479e-05  2.568867e-01
bigcom62         0.000000e+00  4.163336e-19
bigcom66         0.000000e+00  1.387779e-19
bigcom68         0.000000e+00  2.775558e-19
bigcom69         0.000000e+00  0.000000e+00
bigcom71         0.000000e+00  2.775558e-19
bigcom72         0.000000e+00  3.816392e-19
bigcom73         0.000000e+00  2.255141e-19
bigcom74         0.000000e+00  0.000000e+00
bigcom75         0.000000e+00  2.775558e-19
bigcom76         0.000000e+00  0.000000e+00
bigcom77         0.000000e+00  0.000000e+00
bigcom79         0.000000e+00  2.775558e-19
bigcom80         0.000000e+00  0.000000e+00
bigcom82         0.000000e+00  2.775558e-19
bigcom83         0.000000e+00  0.000000e+00
bigcom84         0.000000e+00  2.498002e-18
bigcom85         0.000000e+00  5.551115e-19
bigcom87         0.000000e+00  8.673617e-20
bigcom89         0.000000e+00  0.000000e+00
bigcom91         0.000000e+00  2.775558e-19
bigcom92         0.000000e+00  2.949030e-19
bigcom93         0.000000e+00  0.000000e+00
bigcom96         0.000000e+00  1.387779e-19
bigcom97         0.000000e+00  2.775558e-19
bigcom98         0.000000e+00  0.000000e+00
bigcom99         0.000000e+00  3.642919e-19
bigcom101        0.000000e+00  6.938894e-19
bigcom104        0.000000e+00  2.636780e-18
bigcom106        0.000000e+00  5.551115e-19
bigcom109        0.000000e+00  5.551115e-19
bigcom113        0.000000e+00  0.000000e+00
bigcom116        1.112961e-05  2.092725e-01
bigcom120        0.000000e+00  8.673617e-20
bigcom123        0.000000e+00  0.000000e+00
bigcom126        0.000000e+00  2.775558e-19
bigcom127       -4.604145e-06  8.661933e-01
bigcom137        0.000000e+00  1.387779e-19
bigcom139        0.000000e+00  0.000000e+00
bigcom140        0.000000e+00  2.775558e-19
bigcom143        0.000000e+00  0.000000e+00
bigcom145        0.000000e+00  2.775558e-19
bigcom146        0.000000e+00  0.000000e+00
bigcom147        0.000000e+00  5.551115e-19
bigcom149       -2.491372e-05  6.562254e-01
bigcom153        0.000000e+00  2.949030e-19
bigcom154        0.000000e+00  0.000000e+00
bigcom156        0.000000e+00  5.551115e-19
bigcom157        0.000000e+00  8.326673e-19
bigcom158        0.000000e+00  0.000000e+00
bigcom160        0.000000e+00  0.000000e+00
bigcom161        0.000000e+00  0.000000e+00
bigcom162        0.000000e+00  0.000000e+00
bigcom164        0.000000e+00  1.387779e-19
bigcom166        0.000000e+00  3.642919e-19
bigcom167       -1.341881e-05  1.980941e-01
bigcom171        0.000000e+00  5.551115e-19
bigcom173        0.000000e+00  0.000000e+00
bigcom175        0.000000e+00  1.387779e-19
bigcom176        0.000000e+00  4.440892e-18
bigcom177        0.000000e+00  2.775558e-19
bigcom178        0.000000e+00  2.220446e-18
bigcom180        0.000000e+00  0.000000e+00
bigcom181        0.000000e+00  5.551115e-19
bigcom184        0.000000e+00  9.159340e-18
bigcom186        0.000000e+00  1.387779e-19
bigcom187        0.000000e+00  2.775558e-19
bigcom189        0.000000e+00  4.718448e-18
bigcom194        0.000000e+00  2.775558e-19
bigcom195        0.000000e+00  0.000000e+00
bigcom196        0.000000e+00  0.000000e+00
bigcom204        0.000000e+00  0.000000e+00
bigcom205        0.000000e+00  0.000000e+00
bigcom212        0.000000e+00  2.775558e-19
bigcom214        0.000000e+00  5.551115e-19
bigcom222        0.000000e+00  0.000000e+00
bigcom223        0.000000e+00  0.000000e+00
bigcom226        0.000000e+00  0.000000e+00
bigcom227        0.000000e+00  2.081668e-19
bigcom229        0.000000e+00  3.642919e-19
bigcom233        0.000000e+00  0.000000e+00
bigcom236        0.000000e+00  0.000000e+00
bigcom237        0.000000e+00  8.673617e-20
bigcom246       -4.359772e-06  9.451508e-01
bigcom248       -1.249730e-05  1.946638e-01
bigcom249       -6.776745e-06  2.171804e-01
bigcom250        0.000000e+00  5.551115e-19
bigcom254        0.000000e+00  0.000000e+00
bigcom266        0.000000e+00  2.775558e-19
bigcom269        0.000000e+00  2.775558e-19
bigcom272        0.000000e+00  2.220446e-18
bigcom274        6.362639e-05  7.256157e-02
bigcom281        2.080711e-06  4.101287e-01
bigcom291        0.000000e+00  0.000000e+00
bigcom292        0.000000e+00  0.000000e+00
bigcom295        0.000000e+00  4.163336e-19
bigcom299        0.000000e+00  2.775558e-19
bigcom301        0.000000e+00  0.000000e+00
bigcom306        0.000000e+00  1.387779e-19
bigcom309        0.000000e+00  0.000000e+00
bigcom314        0.000000e+00  2.775558e-19
bigcom321        0.000000e+00  2.775558e-19
bigcom341        0.000000e+00  0.000000e+00
bigcom350        0.000000e+00  0.000000e+00
bigcom353        0.000000e+00  0.000000e+00
bigcom359        0.000000e+00  0.000000e+00
bigcom363        0.000000e+00  4.718448e-18
bigcom365        0.000000e+00  0.000000e+00
bigcom385        0.000000e+00  4.440892e-18
bigcom386        0.000000e+00  0.000000e+00
bigcom408        1.503232e-05  4.533084e-01
bigcom412        0.000000e+00  0.000000e+00
bigcom480        0.000000e+00  0.000000e+00
spin_vertex      5.110335e-03  6.474632e+00
membership_s1    9.634872e-05  3.265580e-01
membership_s3    0.000000e+00  2.949030e-19
membership_s4    1.302323e-03  2.976705e+00
membership_s5    3.001151e-05  2.588239e-01
membership_s6    4.214958e-04  3.927716e-01
membership_s7    6.758140e-05  6.736138e-01
membership_s8    0.000000e+00  8.326673e-19
membership_s9    0.000000e+00  2.775558e-19
membership_s11   0.000000e+00  0.000000e+00
membership_s12  -2.582974e-05  3.603038e-01
membership_s14  -1.557826e-05  2.784371e-01
membership_s15   2.582618e-19  9.521494e-03
membership_s16   1.623791e-05  2.212499e-01
membership_s17   0.000000e+00  5.551115e-19
membership_s18   7.596458e-06  1.292646e-01
membership_s20   0.000000e+00  1.387779e-19
membership_s21   1.622596e-05  3.783809e-01
membership_s22   0.000000e+00  2.775558e-19
membership_s24   0.000000e+00  1.196959e-18
membership_s25   0.000000e+00  0.000000e+00
membership_s26   0.000000e+00  3.816392e-19
membership_s27   2.010935e-05  2.545589e-01
membership_s28   0.000000e+00  1.040834e-19
membership_s30   3.446414e-05  4.805082e-01
membership_s31   5.535729e-05  2.211127e-01
membership_s32   4.289591e-05  4.680790e-01
membership_s33   0.000000e+00  8.673617e-20
membership_s36   5.508062e-05  2.107095e-01
membership_s37   1.641401e-05  1.718683e-01
V1               5.175478e-03  1.000506e+01
V2               1.656790e-03  7.022292e+00
pdi              2.531410e-04  8.216628e-01
adhesion         5.490325e-03  5.011806e+00
cohesion         4.737286e-03  4.664056e+00
inner            3.140037e-03  7.154725e+00
outer            3.139279e-03  7.872570e+00
ioratio          3.713848e-03  6.053130e+00
comsize          1.909046e-03  8.406398e+00
[1] "Dataset: all_C Model GLM, run: 7 of 10 2015-06-22 16:23:13"
[1] "glmnet variable coefficients"
                         [,1]          [,2]
(Intercept)     -3.134537e+00 -4.019350e+00
graph0           9.546474e-40  1.491750e-04
graph1           3.048190e-43 -1.715052e-07
graph2           3.922546e-40 -4.489990e-06
graph3           2.896553e-44 -5.546307e-09
graph4           1.832540e-47 -1.614249e-10
graph5           1.017136e-41 -3.787375e-06
graph6           1.992954e-43 -3.809902e-08
graph7           1.493462e-41  9.705216e-07
graph8           2.965377e-40 -2.182922e-05
graph9           6.722879e-46 -1.822582e-10
graph10          8.094992e-48 -3.833578e-12
graph11         -7.274216e-50 -3.449385e-13
graph12          1.251857e-45  8.065011e-11
graph13          1.167786e-44 -1.484959e-10
graph14          4.598339e-47 -6.705133e-11
graph15          4.200675e-43 -1.353315e-07
graph16          4.617023e-45 -1.920412e-09
graph17          9.023499e-45 -1.430564e-09
graph18          2.631812e-43 -3.055078e-08
graph19          5.967521e-44  1.015420e-08
graph20          5.097098e-43 -4.194706e-07
graph21          3.256921e-43 -5.110345e-10
graph22          9.893933e-43  1.939797e-08
graph23          4.074896e-43  5.183013e-08
graph24          6.879663e-43  1.403736e-09
graph25          3.491208e-42  1.052529e-06
graph26          3.426888e-42  2.329780e-07
graph27          1.893895e-41  7.343862e-06
graph28          2.772517e-41  6.393346e-06
graph29          2.816838e-40 -5.541614e-05
orbit0           9.546474e-40  1.524220e-04
orbit1           2.639410e-41  3.240390e-06
orbit2           1.373629e-43 -1.997784e-07
orbit3           3.922546e-40 -2.443380e-06
orbit4           7.118613e-43  1.850856e-07
orbit5           2.138356e-44 -8.941155e-09
orbit6           8.139184e-45 -2.350029e-08
orbit7          -1.104959e-47 -7.644263e-11
orbit8           1.017136e-41 -3.709741e-06
orbit9           1.495735e-41  6.890958e-06
orbit10          1.785971e-42 -4.665344e-08
orbit11          8.249846e-44 -6.418151e-08
orbit12          7.237982e-41  8.195457e-06
orbit13          1.535818e-41  7.323745e-07
orbit14          2.965377e-40 -1.936887e-05
orbit15          1.767505e-44  6.279525e-09
orbit16          5.127783e-46 -4.230681e-10
orbit17          5.216470e-45  7.345673e-10
orbit18          3.591576e-45  9.370621e-10
orbit19          9.906830e-46 -3.877684e-10
orbit20          4.546083e-46 -1.736369e-10
orbit21          1.376879e-48 -2.833734e-12
orbit22         -2.263893e-48 -4.627791e-11
orbit23         -5.920652e-50 -6.175401e-14
orbit24          7.968830e-44  4.230280e-08
orbit25          4.062995e-44  9.220881e-09
orbit26          7.613682e-46 -1.487537e-10
orbit27          4.449516e-43  2.463725e-07
orbit28          2.525376e-44 -8.696567e-09
orbit29          6.530495e-44 -3.454860e-09
orbit30          1.488740e-44  1.099226e-09
orbit31          4.284147e-45 -5.331923e-09
orbit32          2.734143e-45 -3.063000e-09
orbit33          3.265876e-48 -1.883589e-11
orbit34          4.200675e-43 -1.336060e-07
orbit35          4.621019e-43  7.272496e-08
orbit36          6.213128e-44 -6.421565e-08
orbit37          6.186612e-44  2.984078e-09
orbit38          1.414376e-45 -1.315068e-09
orbit39          8.957757e-43  3.778853e-07
orbit40          1.661446e-43  3.409812e-08
orbit41          5.500495e-44 -8.358932e-09
orbit42          3.346058e-45 -3.411932e-09
orbit43          1.125749e-42 -7.165081e-08
orbit44          1.318517e-43 -2.994864e-08
orbit45          2.804183e-42  2.312112e-06
orbit46          9.183653e-43 -1.481226e-07
orbit47          5.816561e-44 -1.019121e-09
orbit48          1.266677e-43  3.713335e-08
orbit49          3.492906e-42  2.845969e-07
orbit50          2.796167e-43 -6.260702e-07
orbit51          1.464161e-42 -2.696655e-07
orbit52          4.052299e-42 -3.311305e-07
orbit53          3.726822e-43  7.055555e-08
orbit54          6.528147e-42  1.898405e-06
orbit55          6.961267e-43 -1.385709e-07
orbit56          1.802679e-41  1.675806e-05
orbit57          8.980864e-43  2.810120e-07
orbit58          3.290751e-43 -2.256311e-07
orbit59          5.280821e-42 -2.659068e-07
orbit60          1.648587e-42  3.054119e-07
orbit61          8.923492e-43 -1.785171e-07
orbit62          4.140136e-41  1.030975e-05
orbit63          5.551655e-42  1.299372e-06
orbit64          8.537855e-42  3.457002e-06
orbit65          5.759757e-41  1.046792e-05
orbit66          1.161936e-41  3.907007e-06
orbit67          4.155366e-42 -7.409629e-07
orbit68          2.891791e-41  1.099157e-05
orbit69          4.071962e-41  1.846199e-05
orbit70          1.214721e-40  5.050117e-05
orbit71          3.199423e-41  4.152246e-06
orbit72          2.816838e-40 -5.587031e-05
AP               3.302624e-38 -5.924608e-02
bet              3.719650e-44 -7.872395e-09
ecc             -1.671781e-38  5.061537e-03
eccrad          -1.003069e-37  3.014513e-02
close            9.863272e-37  7.484637e-01
constraint      -8.163225e-38 -1.245692e-01
coreness         7.224912e-39  7.422364e-03
knn             -2.370101e-41 -5.701831e-05
hubscore         1.554613e-36  3.661745e-01
pagerank        -1.117812e-37 -8.660829e-01
trans            9.295525e-39  7.109217e-03
evcent           1.559546e-36  3.824972e-01
first            9.546474e-40  1.549980e-04
upto_second      3.278381e-41  7.483775e-06
upto_third       9.922860e-42  9.869027e-06
upto_fourth      8.965149e-42  7.700295e-06
upto_fifth       6.860167e-42 -8.521939e-07
upto_sixth      -3.007361e-42 -6.561733e-06
second           3.292171e-41  7.533527e-06
third            1.143013e-41  1.498961e-05
fourth          -1.480889e-41 -1.556060e-05
fifth           -1.275954e-41 -1.221258e-05
sixth           -1.164925e-41  9.011856e-08
ratio1          -2.844126e-41 -5.563633e-05
ratio2          -1.555669e-40 -1.604810e-04
ratio3          -1.740974e-40 -1.242137e-04
ratio4          -1.079965e-40 -3.758614e-04
ratio5           1.007793e-38  3.157024e-02
ratio6          -1.113229e-41  3.752461e-06
selfinter        5.227242e-38  4.546152e-02
walktrap_vertex  3.359975e-38  3.255354e-02
bigcom1         -9.672496e-39 -6.791568e-03
bigcom2         -4.216484e-38 -1.980150e-01
bigcom3         -6.114282e-39  4.367835e-02
bigcom4          1.714818e-38  5.192489e-02
bigcom6         -4.215077e-38 -2.204509e-01
bigcom8         -1.148637e-38 -5.400773e-02
bigcom9         -4.231321e-38 -2.208428e-01
bigcom11        -4.221066e-38 -2.078302e-01
bigcom13        -1.058876e-38  8.535123e-02
bigcom15        -1.411017e-38  1.951992e-02
bigcom16        -4.216484e-38 -2.130373e-01
bigcom21        -5.655637e-39  2.456993e-02
bigcom22        -1.791700e-38 -1.416397e-01
bigcom24         2.105396e-37  8.980037e-01
bigcom26        -4.245549e-38 -2.663849e-01
bigcom28         8.431655e-38  1.709485e-01
bigcom30         8.042667e-39  9.258950e-02
bigcom31        -4.214373e-38 -1.894303e-01
bigcom32        -4.219302e-38 -1.889445e-01
bigcom33        -4.214373e-38 -2.067517e-01
bigcom34        -4.214373e-38 -1.821635e-01
bigcom36         4.974685e-38  4.245129e-01
bigcom37        -4.214373e-38 -1.472073e-01
bigcom38        -4.218245e-38 -2.123760e-01
bigcom39         2.106137e-38  2.596352e-01
bigcom40         9.537410e-38  1.898103e-01
bigcom43        -4.216836e-38 -1.901405e-01
bigcom44        -3.707106e-38 -1.759261e-01
bigcom46        -4.220008e-38 -1.805849e-01
bigcom47        -4.216484e-38 -1.995798e-01
bigcom49         3.005902e-38  2.539295e-01
bigcom50         5.893310e-38  4.886961e-01
bigcom51        -4.214373e-38 -2.283345e-01
bigcom52        -4.214725e-38 -2.091563e-01
bigcom54        -4.214373e-38 -1.819774e-01
bigcom56         1.731610e-38  1.653701e-01
bigcom62        -4.214373e-38 -1.778868e-01
bigcom66        -4.214725e-38 -1.814499e-01
bigcom68        -4.214725e-38 -1.776642e-01
bigcom69        -4.217541e-38 -1.773687e-01
bigcom71        -4.218598e-38 -1.823204e-01
bigcom72        -4.214725e-38 -1.534027e-01
bigcom73        -4.220008e-38 -2.214993e-01
bigcom74        -4.217893e-38 -2.386294e-01
bigcom75        -4.214022e-38 -1.914439e-01
bigcom76        -4.215781e-38 -2.056695e-01
bigcom77        -4.216484e-38 -2.514322e-01
bigcom79        -4.214725e-38 -1.912398e-01
bigcom80        -4.215781e-38 -1.613873e-01
bigcom82        -4.215429e-38 -2.362690e-01
bigcom83        -4.214373e-38 -8.526014e-02
bigcom84        -4.215781e-38 -2.480471e-01
bigcom85        -4.215781e-38 -2.077884e-01
bigcom87        -4.216836e-38 -2.000364e-01
bigcom89        -4.214022e-38 -1.622767e-01
bigcom91        -4.216132e-38 -2.436779e-01
bigcom92        -4.223890e-38 -2.105855e-01
bigcom93        -4.214022e-38 -1.082671e-01
bigcom96        -4.214373e-38 -2.031555e-01
bigcom97        -4.217893e-38 -2.577635e-01
bigcom98        -4.214725e-38 -1.796641e-01
bigcom99        -4.214373e-38 -1.645165e-01
bigcom101       -4.220360e-38 -2.192209e-01
bigcom104       -4.216484e-38 -2.192010e-01
bigcom106       -4.215077e-38 -1.543081e-01
bigcom109       -4.214725e-38 -2.786058e-01
bigcom113       -4.215781e-38 -1.177178e-01
bigcom116        1.798177e-39  1.788431e-01
bigcom120       -4.214373e-38 -1.428336e-01
bigcom123       -4.214373e-38 -2.015108e-01
bigcom126       -4.214373e-38 -1.635523e-01
bigcom127        3.620652e-37  1.135850e+00
bigcom137       -4.216484e-38 -2.365394e-01
bigcom139       -4.214725e-38 -1.999203e-01
bigcom140       -4.215077e-38 -1.987274e-01
bigcom143       -4.214373e-38 -1.318927e-01
bigcom145       -4.214373e-38 -2.426016e-01
bigcom146       -4.215429e-38 -1.897811e-01
bigcom147       -4.219302e-38 -2.711729e-01
bigcom149        1.599608e-37  8.247089e-01
bigcom153       -4.217541e-38 -1.719199e-01
bigcom154       -4.217893e-38 -1.857193e-01
bigcom156       -4.215429e-38 -1.952467e-01
bigcom157       -4.217541e-38 -1.457305e-01
bigcom158       -4.214373e-38 -1.889016e-01
bigcom160       -4.214725e-38 -1.897199e-01
bigcom161       -4.214373e-38 -1.915760e-01
bigcom162       -4.213670e-38 -1.886341e-01
bigcom164       -4.214373e-38 -2.715853e-01
bigcom166       -4.217189e-38 -2.410075e-01
bigcom167        5.984373e-39  1.651835e-01
bigcom171       -4.216132e-38 -2.980014e-01
bigcom173       -4.214725e-38 -1.697561e-01
bigcom175       -4.214373e-38 -1.586828e-01
bigcom176       -4.214373e-38 -2.243400e-01
bigcom177       -4.214373e-38 -2.226444e-01
bigcom178       -4.215077e-38 -2.075344e-01
bigcom180       -4.214373e-38 -1.844540e-01
bigcom181       -4.218950e-38 -2.508219e-01
bigcom184       -4.214022e-38 -2.307163e-01
bigcom186       -4.214022e-38 -2.144842e-01
bigcom187       -4.214373e-38 -2.118072e-01
bigcom189       -4.217189e-38 -2.241038e-01
bigcom194       -4.215077e-38 -2.198524e-01
bigcom195       -4.214725e-38 -1.951698e-01
bigcom196       -4.214373e-38 -2.159236e-01
bigcom204       -4.216132e-38 -2.198559e-01
bigcom205       -4.214725e-38 -1.730773e-01
bigcom212       -4.214725e-38 -2.294168e-01
bigcom214       -4.215077e-38 -1.708259e-01
bigcom222       -4.214373e-38 -1.858291e-01
bigcom223       -4.214725e-38 -1.995179e-01
bigcom226       -4.213319e-38 -3.015505e-01
bigcom227       -4.214373e-38 -2.062808e-01
bigcom229       -4.214373e-38 -1.613112e-01
bigcom233       -4.214022e-38 -1.535439e-01
bigcom236       -4.214022e-38 -1.667729e-01
bigcom237       -4.214373e-38 -2.182250e-01
bigcom246        1.263505e-37  6.693794e-01
bigcom248        2.524550e-38  3.322633e-01
bigcom249        1.599608e-37  8.234991e-01
bigcom250       -4.218245e-38 -2.154946e-01
bigcom254       -4.215077e-38 -2.733765e-01
bigcom266       -4.214373e-38 -2.009298e-01
bigcom269       -4.215781e-38 -1.784517e-01
bigcom272       -4.214373e-38 -1.651948e-01
bigcom274       -1.975361e-38  3.734481e-02
bigcom281        1.022337e-37  8.109419e-01
bigcom291       -4.214725e-38 -2.267771e-01
bigcom292       -4.214022e-38 -2.104063e-01
bigcom295       -4.214373e-38 -2.036339e-01
bigcom299       -4.214373e-38 -2.124625e-01
bigcom301       -4.216484e-38 -1.964667e-01
bigcom306       -4.214022e-38 -1.607139e-01
bigcom309       -4.214725e-38 -1.658023e-01
bigcom314       -4.214725e-38 -1.788061e-01
bigcom321       -4.216132e-38 -1.854388e-01
bigcom341       -4.214373e-38 -1.748885e-01
bigcom350       -4.214373e-38 -2.058801e-01
bigcom353       -4.214022e-38 -1.800991e-01
bigcom359       -4.214373e-38 -2.431839e-01
bigcom363       -4.214022e-38 -1.267079e-01
bigcom365       -4.214373e-38 -2.152580e-01
bigcom385       -4.214373e-38 -1.939195e-01
bigcom386       -4.213670e-38 -1.814648e-01
bigcom408        7.015996e-38  5.464024e-01
bigcom412       -4.214725e-38 -1.908700e-01
bigcom480       -4.214725e-38 -1.925231e-01
spin_vertex     -8.382125e-38 -1.102970e-01
membership_s1   -2.445573e-38 -4.058302e-02
membership_s3   -4.218950e-38 -1.650457e-01
membership_s4    8.428840e-38  2.002118e-01
membership_s5   -1.283044e-38 -8.451540e-02
membership_s6   -3.223292e-38 -2.901711e-02
membership_s7    1.620151e-39  6.663884e-02
membership_s8   -4.217189e-38 -1.602286e-01
membership_s9   -4.217893e-38 -1.431654e-01
membership_s11  -4.216132e-38 -1.517203e-01
membership_s12   3.561254e-38  3.934841e-01
membership_s14   1.600275e-37  7.088794e-01
membership_s15  -3.689266e-38 -1.722282e-01
membership_s16   1.263505e-37  2.466790e-01
membership_s17  -4.216132e-38 -1.547259e-01
membership_s18  -3.162839e-38 -1.700931e-01
membership_s20  -4.214725e-38 -1.743354e-01
membership_s21  -2.517765e-38 -2.166087e-02
membership_s22  -4.223537e-38 -3.412813e-01
membership_s24  -4.225303e-38 -1.674547e-01
membership_s25  -4.220360e-38 -1.813181e-01
membership_s26  -4.218598e-38 -1.373257e-01
membership_s27  -1.980110e-38 -9.508001e-02
membership_s28  -4.218598e-38 -1.434763e-01
membership_s30   1.774981e-38  8.391472e-03
membership_s31  -2.296624e-38 -1.154698e-02
membership_s32  -6.091870e-39  3.763543e-02
membership_s33  -4.215077e-38 -1.320328e-01
membership_s36  -2.441614e-38 -5.130677e-02
membership_s37  -2.168914e-38 -1.071761e-02
V1               4.969000e-38  1.052320e-01
V2               1.437934e-38  1.600222e-01
pdi              6.006809e-36  7.952362e+00
adhesion        -2.035336e-42 -2.216905e-06
cohesion         4.074280e-42  4.493920e-06
inner            2.407809e-42  3.294312e-06
outer            2.871982e-42  1.840857e-06
ioratio          8.269133e-40 -9.821771e-02
comsize          4.133650e-42  4.337120e-06
[1] "Dataset: all_C Model GBM, run: 8 of 10 2015-06-22 16:25:05"
Iter   TrainDeviance   ValidDeviance   StepSize   Improve
     1        0.3409            -nan     0.0100    0.0008
     2        0.3383            -nan     0.0100    0.0009
     3        0.3362            -nan     0.0100    0.0007
     4        0.3338            -nan     0.0100    0.0006
     5        0.3318            -nan     0.0100    0.0006
     6        0.3300            -nan     0.0100    0.0005
     7        0.3282            -nan     0.0100    0.0005
     8        0.3265            -nan     0.0100    0.0005
     9        0.3250            -nan     0.0100    0.0004
    10        0.3235            -nan     0.0100    0.0004
    20        0.3101            -nan     0.0100    0.0002
    40        0.2928            -nan     0.0100    0.0002
    60        0.2799            -nan     0.0100    0.0001
    80        0.2705            -nan     0.0100    0.0001
   100        0.2627            -nan     0.0100    0.0000
   120        0.2557            -nan     0.0100    0.0000
   140        0.2495            -nan     0.0100    0.0000
   160        0.2437            -nan     0.0100    0.0000
   180        0.2382            -nan     0.0100   -0.0000
   200        0.2331            -nan     0.0100   -0.0000
   220        0.2276            -nan     0.0100   -0.0000
   240        0.2233            -nan     0.0100   -0.0000
   260        0.2191            -nan     0.0100   -0.0000
   280        0.2154            -nan     0.0100   -0.0000
   300        0.2115            -nan     0.0100   -0.0000
   320        0.2076            -nan     0.0100   -0.0000
   340        0.2046            -nan     0.0100   -0.0000
   360        0.2015            -nan     0.0100   -0.0000
   380        0.1979            -nan     0.0100   -0.0000
   400        0.1947            -nan     0.0100   -0.0000
   411        0.1930            -nan     0.0100    0.0000

[1] "GBM variable coefficients"
                            var    rel.inf
orbit45                 orbit45 5.38212879
V1                           V1 3.68277161
orbit56                 orbit56 3.26566125
orbit65                 orbit65 2.73903837
ratio4                   ratio4 2.42350478
spin_vertex         spin_vertex 2.36749716
V2                           V2 2.20096638
orbit70                 orbit70 2.18190120
walktrap_vertex walktrap_vertex 2.09477677
ratio5                   ratio5 1.96925558
outer                     outer 1.93888258
third                     third 1.80723993
ioratio                 ioratio 1.75653355
orbit24                 orbit24 1.67211145
orbit18                 orbit18 1.66229044
comsize                 comsize 1.61999359
membership_s4     membership_s4 1.39751179
inner                     inner 1.26050917
orbit27                 orbit27 1.21185315
pagerank               pagerank 1.19833186
trans                     trans 1.19182320
graph4                   graph4 1.09382668
orbit31                 orbit31 0.98673551
orbit49                 orbit49 0.96365958
bigcom40               bigcom40 0.95582183
graph20                 graph20 0.92883882
graph26                 graph26 0.91993717
orbit6                   orbit6 0.91853140
cohesion               cohesion 0.89188029
orbit62                 orbit62 0.86168552
graph27                 graph27 0.81642859
adhesion               adhesion 0.80361752
graph11                 graph11 0.77446290
orbit66                 orbit66 0.77224666
orbit47                 orbit47 0.76543976
bet                         bet 0.76164484
orbit39                 orbit39 0.76031745
knn                         knn 0.74640662
orbit28                 orbit28 0.72922341
graph22                 graph22 0.72329836
orbit50                 orbit50 0.71219957
orbit54                 orbit54 0.71031568
ratio6                   ratio6 0.70995064
orbit36                 orbit36 0.70358135
graph5                   graph5 0.68339748
graph17                 graph17 0.67161530
graph14                 graph14 0.66361574
graph10                 graph10 0.63199588
graph25                 graph25 0.62248105
graph24                 graph24 0.61140663
orbit59                 orbit59 0.60605730
orbit20                 orbit20 0.59571029
constraint           constraint 0.58400025
ratio1                   ratio1 0.58244093
orbit35                 orbit35 0.58210985
graph28                 graph28 0.56997546
upto_fourth         upto_fourth 0.56877491
orbit40                 orbit40 0.55344073
upto_fifth           upto_fifth 0.53360007
orbit51                 orbit51 0.52769814
graph29                 graph29 0.52321098
graph8                   graph8 0.51876809
orbit46                 orbit46 0.51136649
upto_sixth           upto_sixth 0.49405971
orbit19                 orbit19 0.49395484
orbit33                 orbit33 0.48249704
orbit17                 orbit17 0.47341767
orbit41                 orbit41 0.47037249
graph23                 graph23 0.46961184
sixth                     sixth 0.46427132
fifth                     fifth 0.46036026
graph19                 graph19 0.45875678
orbit55                 orbit55 0.45796339
fourth                   fourth 0.45739916
orbit44                 orbit44 0.43848813
orbit69                 orbit69 0.43029002
ratio2                   ratio2 0.42258660
graph7                   graph7 0.40858808
orbit23                 orbit23 0.40690846
orbit64                 orbit64 0.40542858
graph13                 graph13 0.40234188
orbit9                   orbit9 0.39672944
graph15                 graph15 0.39292154
orbit21                 orbit21 0.39126955
orbit32                 orbit32 0.38578083
orbit63                 orbit63 0.38558485
orbit52                 orbit52 0.38295022
orbit25                 orbit25 0.38037405
orbit16                 orbit16 0.37574241
graph2                   graph2 0.36693570
orbit68                 orbit68 0.36540004
orbit58                 orbit58 0.36362400
graph6                   graph6 0.35067075
ratio3                   ratio3 0.34445211
orbit48                 orbit48 0.34263665
graph18                 graph18 0.34199825
orbit57                 orbit57 0.33889732
orbit67                 orbit67 0.33763509
orbit29                 orbit29 0.33337806
graph16                 graph16 0.32238163
orbit22                 orbit22 0.31083435
orbit10                 orbit10 0.30988416
graph3                   graph3 0.30674113
orbit4                   orbit4 0.30223450
orbit11                 orbit11 0.30029592
graph12                 graph12 0.29928000
graph1                   graph1 0.29245232
orbit37                 orbit37 0.28654438
orbit5                   orbit5 0.28464123
orbit61                 orbit61 0.27669703
orbit53                 orbit53 0.27375882
close                     close 0.27109695
upto_second         upto_second 0.27071977
orbit15                 orbit15 0.27016291
graph0                   graph0 0.26523779
orbit2                   orbit2 0.26484506
orbit38                 orbit38 0.24169317
orbit60                 orbit60 0.23906645
orbit7                   orbit7 0.23865782
orbit12                 orbit12 0.23479806
orbit71                 orbit71 0.23279294
orbit13                 orbit13 0.22701887
graph21                 graph21 0.21719217
orbit1                   orbit1 0.19049479
selfinter             selfinter 0.18803625
orbit26                 orbit26 0.18673150
membership_s14   membership_s14 0.18508020
graph9                   graph9 0.18145837
bigcom127             bigcom127 0.17714772
hubscore               hubscore 0.17195271
bigcom24               bigcom24 0.16886953
bigcom246             bigcom246 0.15781342
orbit42                 orbit42 0.15601930
orbit30                 orbit30 0.15542908
orbit43                 orbit43 0.15470663
bigcom248             bigcom248 0.13419178
coreness               coreness 0.13310049
evcent                   evcent 0.13175879
upto_third           upto_third 0.13175088
AP                           AP 0.11330460
bigcom28               bigcom28 0.10059701
membership_s30   membership_s30 0.08352696
bigcom1                 bigcom1 0.07787866
second                   second 0.07333518
bigcom408             bigcom408 0.07044686
bigcom4                 bigcom4 0.06886314
membership_s16   membership_s16 0.06736233
pdi                         pdi 0.06191870
membership_s5     membership_s5 0.05301619
membership_s32   membership_s32 0.04689146
membership_s7     membership_s7 0.04487909
bigcom21               bigcom21 0.03913305
bigcom30               bigcom30 0.03196856
bigcom116             bigcom116 0.02222768
bigcom3                 bigcom3 0.02108985
membership_s37   membership_s37 0.01522317
membership_s1     membership_s1 0.01419322
orbit0                   orbit0 0.00000000
orbit3                   orbit3 0.00000000
orbit8                   orbit8 0.00000000
orbit14                 orbit14 0.00000000
orbit34                 orbit34 0.00000000
orbit72                 orbit72 0.00000000
ecc                         ecc 0.00000000
eccrad                   eccrad 0.00000000
first                     first 0.00000000
bigcom2                 bigcom2 0.00000000
bigcom6                 bigcom6 0.00000000
bigcom8                 bigcom8 0.00000000
bigcom9                 bigcom9 0.00000000
bigcom11               bigcom11 0.00000000
bigcom13               bigcom13 0.00000000
bigcom15               bigcom15 0.00000000
bigcom16               bigcom16 0.00000000
bigcom22               bigcom22 0.00000000
bigcom26               bigcom26 0.00000000
bigcom31               bigcom31 0.00000000
bigcom32               bigcom32 0.00000000
bigcom33               bigcom33 0.00000000
bigcom34               bigcom34 0.00000000
bigcom36               bigcom36 0.00000000
bigcom37               bigcom37 0.00000000
bigcom38               bigcom38 0.00000000
bigcom39               bigcom39 0.00000000
bigcom43               bigcom43 0.00000000
bigcom44               bigcom44 0.00000000
bigcom46               bigcom46 0.00000000
bigcom47               bigcom47 0.00000000
bigcom49               bigcom49 0.00000000
bigcom50               bigcom50 0.00000000
bigcom51               bigcom51 0.00000000
bigcom52               bigcom52 0.00000000
bigcom54               bigcom54 0.00000000
bigcom56               bigcom56 0.00000000
bigcom62               bigcom62 0.00000000
bigcom66               bigcom66 0.00000000
bigcom68               bigcom68 0.00000000
bigcom69               bigcom69 0.00000000
bigcom71               bigcom71 0.00000000
bigcom72               bigcom72 0.00000000
bigcom73               bigcom73 0.00000000
bigcom74               bigcom74 0.00000000
bigcom75               bigcom75 0.00000000
bigcom76               bigcom76 0.00000000
bigcom77               bigcom77 0.00000000
bigcom79               bigcom79 0.00000000
bigcom80               bigcom80 0.00000000
bigcom82               bigcom82 0.00000000
bigcom83               bigcom83 0.00000000
bigcom84               bigcom84 0.00000000
bigcom85               bigcom85 0.00000000
bigcom87               bigcom87 0.00000000
bigcom89               bigcom89 0.00000000
bigcom91               bigcom91 0.00000000
bigcom92               bigcom92 0.00000000
bigcom93               bigcom93 0.00000000
bigcom96               bigcom96 0.00000000
bigcom97               bigcom97 0.00000000
bigcom98               bigcom98 0.00000000
bigcom99               bigcom99 0.00000000
bigcom101             bigcom101 0.00000000
bigcom104             bigcom104 0.00000000
bigcom106             bigcom106 0.00000000
bigcom109             bigcom109 0.00000000
bigcom113             bigcom113 0.00000000
bigcom120             bigcom120 0.00000000
bigcom123             bigcom123 0.00000000
bigcom126             bigcom126 0.00000000
bigcom137             bigcom137 0.00000000
bigcom139             bigcom139 0.00000000
bigcom140             bigcom140 0.00000000
bigcom143             bigcom143 0.00000000
bigcom145             bigcom145 0.00000000
bigcom146             bigcom146 0.00000000
bigcom147             bigcom147 0.00000000
bigcom149             bigcom149 0.00000000
bigcom153             bigcom153 0.00000000
bigcom154             bigcom154 0.00000000
bigcom156             bigcom156 0.00000000
bigcom157             bigcom157 0.00000000
bigcom158             bigcom158 0.00000000
bigcom160             bigcom160 0.00000000
bigcom161             bigcom161 0.00000000
bigcom162             bigcom162 0.00000000
bigcom164             bigcom164 0.00000000
bigcom166             bigcom166 0.00000000
bigcom167             bigcom167 0.00000000
bigcom171             bigcom171 0.00000000
bigcom173             bigcom173 0.00000000
bigcom175             bigcom175 0.00000000
bigcom176             bigcom176 0.00000000
bigcom177             bigcom177 0.00000000
bigcom178             bigcom178 0.00000000
bigcom180             bigcom180 0.00000000
bigcom181             bigcom181 0.00000000
bigcom184             bigcom184 0.00000000
bigcom186             bigcom186 0.00000000
bigcom187             bigcom187 0.00000000
bigcom189             bigcom189 0.00000000
bigcom194             bigcom194 0.00000000
bigcom195             bigcom195 0.00000000
bigcom196             bigcom196 0.00000000
bigcom204             bigcom204 0.00000000
bigcom205             bigcom205 0.00000000
bigcom212             bigcom212 0.00000000
bigcom214             bigcom214 0.00000000
bigcom222             bigcom222 0.00000000
bigcom223             bigcom223 0.00000000
bigcom226             bigcom226 0.00000000
bigcom227             bigcom227 0.00000000
bigcom229             bigcom229 0.00000000
bigcom233             bigcom233 0.00000000
bigcom236             bigcom236 0.00000000
bigcom237             bigcom237 0.00000000
bigcom249             bigcom249 0.00000000
bigcom250             bigcom250 0.00000000
bigcom254             bigcom254 0.00000000
bigcom266             bigcom266 0.00000000
bigcom269             bigcom269 0.00000000
bigcom272             bigcom272 0.00000000
bigcom274             bigcom274 0.00000000
bigcom281             bigcom281 0.00000000
bigcom291             bigcom291 0.00000000
bigcom292             bigcom292 0.00000000
bigcom295             bigcom295 0.00000000
bigcom299             bigcom299 0.00000000
bigcom301             bigcom301 0.00000000
bigcom306             bigcom306 0.00000000
bigcom309             bigcom309 0.00000000
bigcom314             bigcom314 0.00000000
bigcom321             bigcom321 0.00000000
bigcom341             bigcom341 0.00000000
bigcom350             bigcom350 0.00000000
bigcom353             bigcom353 0.00000000
bigcom359             bigcom359 0.00000000
bigcom363             bigcom363 0.00000000
bigcom365             bigcom365 0.00000000
bigcom385             bigcom385 0.00000000
bigcom386             bigcom386 0.00000000
bigcom412             bigcom412 0.00000000
bigcom480             bigcom480 0.00000000
membership_s3     membership_s3 0.00000000
membership_s6     membership_s6 0.00000000
membership_s8     membership_s8 0.00000000
membership_s9     membership_s9 0.00000000
membership_s11   membership_s11 0.00000000
membership_s12   membership_s12 0.00000000
membership_s15   membership_s15 0.00000000
membership_s17   membership_s17 0.00000000
membership_s18   membership_s18 0.00000000
membership_s20   membership_s20 0.00000000
membership_s21   membership_s21 0.00000000
membership_s22   membership_s22 0.00000000
membership_s24   membership_s24 0.00000000
membership_s25   membership_s25 0.00000000
membership_s26   membership_s26 0.00000000
membership_s27   membership_s27 0.00000000
membership_s28   membership_s28 0.00000000
membership_s31   membership_s31 0.00000000
membership_s33   membership_s33 0.00000000
membership_s36   membership_s36 0.00000000
[1] "Dataset: all_C Model RF, run: 8 of 10 2015-06-22 16:31:13"
     |      Out-of-bag   |
Tree |      MSE  %Var(y) |
   1 |  0.07082   179.09 |
   2 |  0.06641   167.94 |
   3 |  0.06349   160.56 |
   4 |  0.06163   155.85 |
   5 |  0.05857   148.12 |
   6 |  0.05517   139.51 |
   7 |  0.05304   134.14 |
   8 |   0.0517   130.75 |
   9 |   0.0493   124.67 |
  10 |  0.04816   121.79 |
  11 |  0.04703   118.93 |
  12 |  0.04615   116.71 |
  13 |   0.0454   114.82 |
  14 |  0.04467   112.97 |
  15 |  0.04422   111.83 |
  16 |  0.04364   110.35 |
  17 |  0.04352   110.05 |
  18 |  0.04294   108.60 |
  19 |  0.04257   107.65 |
  20 |  0.04233   107.05 |
  21 |  0.04214   106.57 |
  22 |  0.04205   106.33 |
  23 |  0.04187   105.87 |
  24 |  0.04154   105.06 |
  25 |  0.04131   104.46 |
  26 |   0.0412   104.19 |
  27 |  0.04102   103.74 |
  28 |   0.0409   103.44 |
  29 |  0.04074   103.03 |
  30 |  0.04072   102.97 |
  31 |  0.04057   102.59 |
  32 |  0.04044   102.26 |
  33 |   0.0403   101.90 |
  34 |  0.04017   101.59 |
  35 |  0.04012   101.47 |
  36 |  0.04015   101.52 |
  37 |  0.03997   101.08 |
  38 |  0.03992   100.96 |
  39 |  0.03995   101.02 |
  40 |  0.03989   100.88 |
  41 |  0.03987   100.83 |
  42 |  0.03974   100.51 |
  43 |  0.03974   100.50 |
  44 |  0.03967   100.32 |
  45 |  0.03966   100.28 |
  46 |   0.0396   100.13 |
  47 |  0.03958   100.09 |
  48 |  0.03957   100.07 |
  49 |   0.0395    99.90 |
  50 |  0.03943    99.71 |
  51 |  0.03933    99.46 |
  52 |  0.03925    99.27 |
  53 |  0.03916    99.03 |
  54 |  0.03904    98.73 |
  55 |  0.03897    98.55 |
  56 |   0.0389    98.38 |
  57 |  0.03882    98.17 |
  58 |  0.03878    98.06 |
  59 |  0.03874    97.97 |
  60 |  0.03872    97.93 |
  61 |  0.03869    97.84 |
  62 |  0.03873    97.95 |
  63 |  0.03869    97.84 |
  64 |   0.0386    97.62 |
  65 |  0.03857    97.55 |
  66 |  0.03853    97.45 |
  67 |   0.0385    97.35 |
  68 |  0.03848    97.32 |
  69 |  0.03848    97.32 |
  70 |  0.03848    97.31 |
  71 |  0.03845    97.25 |
  72 |  0.03841    97.15 |
  73 |  0.03836    97.01 |
  74 |  0.03833    96.93 |
  75 |  0.03829    96.82 |
  76 |  0.03827    96.78 |
  77 |  0.03828    96.80 |
  78 |  0.03827    96.79 |
  79 |  0.03828    96.80 |
  80 |  0.03827    96.79 |
  81 |  0.03825    96.72 |
  82 |  0.03825    96.74 |
  83 |  0.03821    96.62 |
  84 |  0.03817    96.52 |
  85 |  0.03818    96.56 |
  86 |  0.03815    96.48 |
  87 |  0.03814    96.46 |
  88 |  0.03815    96.47 |
  89 |  0.03812    96.39 |
  90 |  0.03807    96.27 |
  91 |  0.03805    96.24 |
  92 |  0.03803    96.16 |
  93 |  0.03804    96.19 |
  94 |  0.03804    96.19 |
  95 |  0.03801    96.12 |
  96 |  0.03801    96.11 |
  97 |  0.03797    96.03 |
  98 |  0.03797    96.02 |
  99 |  0.03794    95.94 |
 100 |  0.03793    95.92 |
[1] "Random Forest variable coefficients"
                      %IncMSE IncNodePurity
graph0           7.283757e-04  7.567507e-01
graph1           5.804807e-03  1.702358e+00
graph2           2.420898e-03  1.145098e+00
graph3           5.153216e-03  1.482523e+00
graph4           7.344163e-03  3.060541e+00
graph5           2.814118e-03  2.078119e+00
graph6           5.980650e-03  2.153078e+00
graph7           5.838836e-03  1.749032e+00
graph8           2.621423e-03  1.212491e+00
graph9           5.082054e-03  1.646603e+00
graph10          1.021335e-02  3.520238e+00
graph11          9.007224e-03  2.982220e+00
graph12          7.271963e-03  2.258917e+00
graph13          2.023545e-02  2.199560e+00
graph14          5.579480e-03  2.448693e+00
graph15          1.864748e-02  2.483743e+00
graph16          8.223825e-03  2.271951e+00
graph17          8.460049e-03  2.916241e+00
graph18          7.779013e-03  1.488924e+00
graph19          9.697721e-03  2.702331e+00
graph20          8.109748e-03  3.561885e+00
graph21          1.222036e-02  2.336833e+00
graph22          4.417260e-03  2.863144e+00
graph23          1.062740e-02  3.475927e+00
graph24          4.787494e-03  1.827603e+00
graph25          8.150972e-03  2.724649e+00
graph26          9.516990e-03  3.252826e+00
graph27          1.733522e-03  2.244859e+00
graph28          1.582161e-03  1.618501e+00
graph29          1.882689e-03  1.065337e+00
orbit0           3.371473e-04  7.550688e-01
orbit1           6.030710e-03  2.197556e+00
orbit2           2.308220e-03  1.430643e+00
orbit3           1.452383e-03  1.026263e+00
orbit4           7.209205e-03  2.172693e+00
orbit5           3.742631e-03  1.697891e+00
orbit6           6.042206e-03  2.996523e+00
orbit7           2.560388e-03  1.526961e+00
orbit8           2.925995e-03  1.907569e+00
orbit9           6.142971e-03  2.646521e+00
orbit10          4.892173e-03  1.841792e+00
orbit11          3.814224e-03  1.286125e+00
orbit12          5.336066e-03  2.413772e+00
orbit13          1.416167e-03  9.332794e-01
orbit14          5.192542e-03  9.141294e-01
orbit15          5.967905e-03  2.285777e+00
orbit16          1.909856e-02  2.395861e+00
orbit17          4.699445e-03  1.882290e+00
orbit18          1.222888e-02  5.601065e+00
orbit19          5.393363e-03  2.611269e+00
orbit20          9.093025e-03  2.850432e+00
orbit21          9.700556e-03  1.757767e+00
orbit22          5.624510e-03  2.920880e+00
orbit23          2.897154e-03  1.115091e+00
orbit24          1.051959e-02  7.754434e+00
orbit25          1.206159e-02  2.390799e+00
orbit26          3.095584e-03  1.404734e+00
orbit27          3.743703e-02  6.000728e+00
orbit28          1.808113e-02  2.366730e+00
orbit29          7.443230e-03  1.544216e+00
orbit30          3.727700e-03  1.990864e+00
orbit31          7.367452e-03  3.165591e+00
orbit32          8.306136e-03  2.220179e+00
orbit33          5.181513e-03  1.777253e+00
orbit34          1.399827e-02  1.929373e+00
orbit35          1.128401e-02  2.808341e+00
orbit36          8.027863e-03  2.736812e+00
orbit37          4.751163e-03  2.207131e+00
orbit38          3.593181e-03  1.418160e+00
orbit39          9.824964e-03  3.393753e+00
orbit40          4.075497e-03  2.016130e+00
orbit41          3.603871e-03  1.425751e+00
orbit42          3.630656e-04  1.145580e+00
orbit43          4.630195e-03  1.614411e+00
orbit44          1.417970e-03  1.258610e+00
orbit45          2.289472e-02  1.434692e+01
orbit46          7.730581e-03  3.992897e+00
orbit47          1.018015e-02  2.243936e+00
orbit48          8.961704e-03  1.645380e+00
orbit49          6.354451e-03  4.394335e+00
orbit50          3.563792e-03  2.514588e+00
orbit51          1.128928e-02  3.565106e+00
orbit52          3.416916e-03  2.233234e+00
orbit53          5.938013e-03  1.332231e+00
orbit54          6.118446e-03  3.640506e+00
orbit55          3.438306e-03  1.707748e+00
orbit56          1.732395e-02  8.645248e+00
orbit57          7.698231e-03  1.760329e+00
orbit58          9.127531e-04  1.106435e+00
orbit59          5.678444e-03  4.263732e+00
orbit60          2.368880e-03  1.324145e+00
orbit61          5.318997e-04  1.334189e+00
orbit62          6.858967e-03  5.335347e+00
orbit63          2.800876e-03  1.925086e+00
orbit64          2.111032e-03  1.769803e+00
orbit65          9.624700e-03  6.572594e+00
orbit66          2.533753e-03  2.700636e+00
orbit67          5.482383e-04  1.183842e+00
orbit68          1.098211e-03  1.747819e+00
orbit69          8.040618e-04  1.186325e+00
orbit70          1.049651e-03  3.527580e+00
orbit71          4.643596e-03  1.366464e+00
orbit72          2.035400e-03  1.379564e+00
AP              -3.596461e-06  3.277144e-01
bet              7.877759e-03  3.935816e+00
ecc              2.672235e-04  1.512337e-01
eccrad           2.353204e-04  1.865943e-01
close            4.574083e-03  1.720990e+00
constraint       1.019666e-02  2.853025e+00
coreness         4.603236e-03  9.794802e-01
knn              4.309277e-03  3.824840e+00
hubscore         8.366369e-03  2.404939e+00
pagerank         5.807847e-03  5.340171e+00
trans            4.602966e-03  3.455576e+00
evcent           4.307169e-03  1.923555e+00
first            7.680831e-04  1.060852e+00
upto_second      3.676360e-03  1.337967e+00
upto_third       9.274287e-03  2.305596e+00
upto_fourth      6.133171e-03  2.682816e+00
upto_fifth       8.256659e-03  2.473398e+00
upto_sixth       3.263618e-03  2.095594e+00
second           5.612034e-03  1.761926e+00
third            2.411276e-02  5.865888e+00
fourth           4.947358e-03  3.162489e+00
fifth            7.237740e-03  3.149830e+00
sixth            5.705298e-03  3.202630e+00
ratio1           3.933852e-03  3.232055e+00
ratio2           7.374312e-03  3.422013e+00
ratio3           8.172623e-03  2.642736e+00
ratio4           1.083583e-02  7.366101e+00
ratio5           5.638516e-03  8.263678e+00
ratio6           7.632062e-03  3.275817e+00
selfinter        4.523206e-05  5.225438e-01
walktrap_vertex  2.623725e-03  5.936187e+00
bigcom1          3.383242e-04  5.204671e-01
bigcom2          0.000000e+00  0.000000e+00
bigcom3         -7.695878e-06  3.031676e-01
bigcom4          6.747541e-04  3.521215e-01
bigcom6          0.000000e+00  0.000000e+00
bigcom8          9.846057e-05  2.584861e-01
bigcom9          0.000000e+00  8.500145e-19
bigcom11         0.000000e+00  1.734723e-20
bigcom13         2.882751e-05  2.989914e-01
bigcom15         1.199661e-04  1.794320e-01
bigcom16         0.000000e+00  0.000000e+00
bigcom21        -4.458765e-05  4.915141e-01
bigcom22         2.252760e-06  7.055296e-02
bigcom24         9.559035e-06  9.192914e-01
bigcom26         3.916123e-06  7.362305e-02
bigcom28         9.680599e-05  3.385607e-01
bigcom30        -3.280967e-05  2.614579e-01
bigcom31         0.000000e+00  0.000000e+00
bigcom32         0.000000e+00  3.469447e-19
bigcom33         0.000000e+00  0.000000e+00
bigcom34         0.000000e+00  0.000000e+00
bigcom36        -1.100241e-05  2.071623e-01
bigcom37         0.000000e+00  5.551115e-19
bigcom38         0.000000e+00  0.000000e+00
bigcom39        -2.993743e-05  1.851079e-01
bigcom40         1.691283e-03  1.972316e+00
bigcom43         0.000000e+00  4.440892e-18
bigcom44         4.501463e-06  1.333333e-02
bigcom46         0.000000e+00  1.734723e-20
bigcom47         0.000000e+00  6.938894e-20
bigcom49         8.260127e-06  2.859852e-01
bigcom50         2.453245e-07  5.320788e-01
bigcom51         0.000000e+00  0.000000e+00
bigcom52         0.000000e+00  2.220446e-18
bigcom54         0.000000e+00  0.000000e+00
bigcom56        -4.323264e-06  3.102320e-01
bigcom62         0.000000e+00  0.000000e+00
bigcom66         0.000000e+00  0.000000e+00
bigcom68         0.000000e+00  0.000000e+00
bigcom69         0.000000e+00  4.440892e-18
bigcom71         0.000000e+00  4.996004e-18
bigcom72         0.000000e+00  0.000000e+00
bigcom73         0.000000e+00  0.000000e+00
bigcom74         0.000000e+00  2.498002e-18
bigcom75         0.000000e+00  0.000000e+00
bigcom76         0.000000e+00  0.000000e+00
bigcom77         0.000000e+00  6.938894e-20
bigcom79         0.000000e+00  1.734723e-20
bigcom80         0.000000e+00  0.000000e+00
bigcom82        -1.698369e-05  6.161759e-01
bigcom83         0.000000e+00  0.000000e+00
bigcom84         0.000000e+00  5.551115e-19
bigcom85         0.000000e+00  0.000000e+00
bigcom87         0.000000e+00  0.000000e+00
bigcom89         0.000000e+00  0.000000e+00
bigcom91         0.000000e+00  0.000000e+00
bigcom92         0.000000e+00  1.110223e-18
bigcom93         0.000000e+00  0.000000e+00
bigcom96         0.000000e+00  1.734723e-20
bigcom97         0.000000e+00  4.440892e-18
bigcom98         0.000000e+00  0.000000e+00
bigcom99         0.000000e+00  2.220446e-18
bigcom101        0.000000e+00  0.000000e+00
bigcom104        0.000000e+00  0.000000e+00
bigcom106        0.000000e+00  2.515349e-18
bigcom109        0.000000e+00  1.734723e-20
bigcom113        0.000000e+00  0.000000e+00
bigcom116        5.367143e-06  4.518256e-01
bigcom120        0.000000e+00  4.440892e-18
bigcom123        0.000000e+00  0.000000e+00
bigcom126        0.000000e+00  0.000000e+00
bigcom127       -5.381049e-06  7.338145e-01
bigcom137        0.000000e+00  4.440892e-18
bigcom139        0.000000e+00  0.000000e+00
bigcom140        0.000000e+00  0.000000e+00
bigcom143        0.000000e+00  0.000000e+00
bigcom145        1.097223e-05  4.909695e-01
bigcom146        0.000000e+00  0.000000e+00
bigcom147        0.000000e+00  8.326673e-19
bigcom149        1.087308e-05  4.902306e-01
bigcom153        0.000000e+00  0.000000e+00
bigcom154        0.000000e+00  2.775558e-19
bigcom156        0.000000e+00  0.000000e+00
bigcom157        0.000000e+00  0.000000e+00
bigcom158        0.000000e+00  2.220446e-18
bigcom160        0.000000e+00  0.000000e+00
bigcom161        0.000000e+00  6.938894e-20
bigcom162        0.000000e+00  5.030698e-18
bigcom164        0.000000e+00  0.000000e+00
bigcom166        0.000000e+00  2.775558e-19
bigcom167       -1.566495e-05  1.299566e-01
bigcom171        0.000000e+00  0.000000e+00
bigcom173        0.000000e+00  0.000000e+00
bigcom175        0.000000e+00  0.000000e+00
bigcom176        0.000000e+00  4.440892e-18
bigcom177        0.000000e+00  0.000000e+00
bigcom178        0.000000e+00  4.440892e-18
bigcom180        0.000000e+00  0.000000e+00
bigcom181        0.000000e+00  4.440892e-18
bigcom184        0.000000e+00  0.000000e+00
bigcom186        0.000000e+00  0.000000e+00
bigcom187        0.000000e+00  1.110223e-18
bigcom189        0.000000e+00  0.000000e+00
bigcom194        0.000000e+00  0.000000e+00
bigcom195        0.000000e+00  0.000000e+00
bigcom196        0.000000e+00  0.000000e+00
bigcom204        0.000000e+00  0.000000e+00
bigcom205        0.000000e+00  2.220446e-18
bigcom212        0.000000e+00  0.000000e+00
bigcom214        0.000000e+00  0.000000e+00
bigcom222        0.000000e+00  0.000000e+00
bigcom223        0.000000e+00  0.000000e+00
bigcom226        0.000000e+00  0.000000e+00
bigcom227        0.000000e+00  0.000000e+00
bigcom229        0.000000e+00  0.000000e+00
bigcom233        0.000000e+00  0.000000e+00
bigcom236        0.000000e+00  0.000000e+00
bigcom237        0.000000e+00  0.000000e+00
bigcom246       -4.184084e-05  7.435958e-01
bigcom248       -2.398400e-05  5.740320e-01
bigcom249        1.232293e-05  3.538149e-01
bigcom250        0.000000e+00  0.000000e+00
bigcom254        0.000000e+00  0.000000e+00
bigcom266        0.000000e+00  0.000000e+00
bigcom269        0.000000e+00  0.000000e+00
bigcom272        0.000000e+00  0.000000e+00
bigcom274        0.000000e+00  5.724587e-19
bigcom281        5.276144e-08  3.212791e-01
bigcom291        0.000000e+00  0.000000e+00
bigcom292       -3.825798e-05  5.292543e-01
bigcom295        0.000000e+00  0.000000e+00
bigcom299        0.000000e+00  1.734723e-20
bigcom301        0.000000e+00  0.000000e+00
bigcom306        0.000000e+00  0.000000e+00
bigcom309        0.000000e+00  0.000000e+00
bigcom314        0.000000e+00  0.000000e+00
bigcom321        0.000000e+00  0.000000e+00
bigcom341        0.000000e+00  0.000000e+00
bigcom350        0.000000e+00  0.000000e+00
bigcom353        0.000000e+00  5.551115e-19
bigcom359        0.000000e+00  5.551115e-19
bigcom363        0.000000e+00  0.000000e+00
bigcom365        0.000000e+00  1.734723e-20
bigcom385        0.000000e+00  0.000000e+00
bigcom386        0.000000e+00  0.000000e+00
bigcom408        9.183033e-05  1.095964e+00
bigcom412        0.000000e+00  5.551115e-19
bigcom480        0.000000e+00  0.000000e+00
spin_vertex      2.063916e-03  7.569860e+00
membership_s1    1.051943e-04  2.705750e-01
membership_s3    0.000000e+00  0.000000e+00
membership_s4    1.561571e-03  3.032866e+00
membership_s5    3.350162e-05  1.241591e-01
membership_s6    6.067252e-04  3.948390e-01
membership_s7    1.006670e-04  5.927739e-01
membership_s8    0.000000e+00  0.000000e+00
membership_s9    0.000000e+00  3.469447e-19
membership_s11   0.000000e+00  8.326673e-19
membership_s12  -4.367069e-05  3.864461e-01
membership_s14   6.689744e-06  5.587933e-01
membership_s15   2.681273e-06  9.898712e-02
membership_s16  -5.477184e-06  2.674383e-01
membership_s17   0.000000e+00  0.000000e+00
membership_s18  -2.499913e-06  2.363059e-02
membership_s20   0.000000e+00  0.000000e+00
membership_s21   6.946551e-05  4.545652e-01
membership_s22   0.000000e+00  0.000000e+00
membership_s24   0.000000e+00  1.734723e-20
membership_s25   0.000000e+00  2.220446e-18
membership_s26   0.000000e+00  2.289835e-18
membership_s27   2.145151e-05  2.219388e-01
membership_s28   0.000000e+00  0.000000e+00
membership_s30   8.426524e-06  3.307544e-01
membership_s31   2.686071e-05  2.171660e-01
membership_s32   6.467922e-05  4.015205e-01
membership_s33   0.000000e+00  0.000000e+00
membership_s36   6.307224e-05  1.959434e-01
membership_s37   2.688961e-05  2.685057e-01
V1               9.843091e-03  9.024432e+00
V2               1.544500e-03  6.628562e+00
pdi              8.369678e-05  9.137480e-01
adhesion         6.191238e-03  5.262544e+00
cohesion         7.204386e-03  6.017605e+00
inner            2.395997e-03  5.581577e+00
outer            1.855264e-03  8.120348e+00
ioratio          3.605036e-03  5.959654e+00
comsize          1.691854e-03  8.262341e+00
[1] "Dataset: all_C Model GLM, run: 8 of 10 2015-06-22 16:36:46"
[1] "glmnet variable coefficients"
                         [,1]          [,2]
(Intercept)     -3.146132e+00 -3.289674e+00
graph0           1.002428e-39  1.623773e-04
graph1           3.396843e-43 -1.402465e-07
graph2           4.055866e-40 -2.752300e-05
graph3           3.142523e-44 -2.285668e-09
graph4           2.181510e-47 -1.810212e-10
graph5           1.076260e-41 -2.374549e-06
graph6           2.134778e-43 -4.148336e-08
graph7           1.555037e-41  1.870336e-07
graph8           3.147743e-40 -2.951341e-05
graph9           7.290814e-46 -7.827363e-11
graph10          8.795530e-48 -4.856863e-12
graph11         -8.229812e-50 -3.959719e-13
graph12          1.343028e-45  6.780969e-11
graph13          1.228645e-44  1.927661e-10
graph14          4.703180e-47 -8.757517e-11
graph15          4.417741e-43 -7.140440e-08
graph16          5.039825e-45 -1.684944e-09
graph17          9.606020e-45 -2.511065e-09
graph18          2.775779e-43 -4.348321e-08
graph19          6.214774e-44  1.218725e-08
graph20          5.924808e-43 -2.862793e-07
graph21          3.375936e-43  4.939089e-09
graph22          1.075338e-42 -1.222806e-07
graph23          4.318554e-43  9.731028e-08
graph24          7.129330e-43  3.041698e-08
graph25          3.672465e-42  8.992433e-07
graph26          3.585635e-42  4.326896e-07
graph27          1.967060e-41  5.265617e-06
graph28          2.997864e-41  6.817392e-06
graph29          3.177232e-40 -3.533496e-05
orbit0           1.002428e-39  1.643696e-04
orbit1           2.672372e-41  4.222368e-06
orbit2           1.689668e-43 -1.751771e-07
orbit3           4.055866e-40 -2.608237e-05
orbit4           7.229253e-43  2.016951e-07
orbit5           2.398167e-44 -5.614887e-09
orbit6           7.073483e-45 -2.659091e-08
orbit7          -3.672866e-48 -8.518632e-11
orbit8           1.076260e-41 -2.317949e-06
orbit9           1.495807e-41  6.515621e-06
orbit10          1.779723e-42 -1.310699e-07
orbit11          1.001288e-43 -6.049829e-08
orbit12          7.355984e-41  9.122297e-06
orbit13          1.652085e-41 -7.921844e-07
orbit14          3.147743e-40 -2.715743e-05
orbit15          1.795234e-44  7.065997e-09
orbit16          5.861865e-46 -2.919543e-10
orbit17          5.446134e-45  1.090767e-09
orbit18          3.750391e-45  9.541318e-10
orbit19          9.699106e-46 -4.417877e-10
orbit20          4.482482e-46 -2.467622e-10
orbit21          1.953683e-48 -3.284323e-12
orbit22         -4.246823e-48 -5.247116e-11
orbit23         -5.659740e-50 -7.499023e-14
orbit24          8.029809e-44  4.545171e-08
orbit25          4.052474e-44  8.064321e-09
orbit26          8.701802e-46 -1.601008e-10
orbit27          4.498948e-43  2.288499e-07
orbit28          2.749318e-44 -4.290037e-09
orbit29          6.581167e-44 -5.074640e-09
orbit30          1.669482e-44  1.926014e-09
orbit31          3.947961e-45 -6.329938e-09
orbit32          2.485842e-45 -3.723307e-09
orbit33          6.389626e-48 -2.650556e-11
orbit34          4.417741e-43 -6.873738e-08
orbit35          4.643381e-43  8.495200e-08
orbit36          6.794932e-44 -4.956837e-08
orbit37          6.209865e-44 -1.520922e-09
orbit38          1.772545e-45 -1.082152e-09
orbit39          8.859689e-43  2.834288e-07
orbit40          1.648095e-43  2.456882e-08
orbit41          5.527726e-44 -1.755316e-08
orbit42          4.277867e-45 -3.893377e-09
orbit43          1.129381e-42 -2.048118e-08
orbit44          1.582549e-43 -7.268021e-08
orbit45          2.798903e-42  2.212079e-06
orbit46          9.315511e-43 -1.421294e-07
orbit47          6.532941e-44  4.357512e-09
orbit48          1.310991e-43  4.100288e-08
orbit49          3.573353e-42  1.021884e-06
orbit50          3.665221e-43 -5.542732e-07
orbit51          1.495880e-42 -2.667526e-07
orbit52          4.060754e-42 -4.377942e-07
orbit53          3.989613e-43  8.505728e-08
orbit54          6.667281e-42  2.708191e-06
orbit55          8.278021e-43 -4.129908e-07
orbit56          1.790343e-41  1.522331e-05
orbit57          9.201651e-43  3.144269e-07
orbit58          4.023931e-43 -8.961280e-08
orbit59          5.315180e-42 -2.588027e-07
orbit60          1.689313e-42  3.288867e-07
orbit61          1.008799e-42 -6.835756e-08
orbit62          4.146146e-41  6.115452e-06
orbit63          6.146595e-42  7.899990e-07
orbit64          8.733657e-42  3.512977e-06
orbit65          5.803680e-41  1.026959e-05
orbit66          1.191868e-41  3.737364e-06
orbit67          4.566933e-42 -1.338129e-07
orbit68          2.989639e-41  6.915416e-06
orbit69          4.399561e-41  1.788906e-05
orbit70          1.252145e-40  3.366785e-05
orbit71          3.586109e-41  7.511044e-06
orbit72          3.177232e-40 -3.535484e-05
AP               3.746694e-38 -4.985611e-02
bet              4.274162e-44 -9.680861e-09
ecc             -1.696399e-38 -1.819166e-03
eccrad          -1.017839e-37 -1.100358e-02
close            9.884579e-37  7.539493e-01
constraint      -8.222619e-38 -1.267459e-01
coreness         7.242064e-39  7.474126e-03
knn             -2.426994e-41 -5.644906e-05
hubscore         1.573777e-36  3.881745e-01
pagerank        -1.242719e-37 -1.610904e+00
trans            7.267927e-39 -1.376563e-02
evcent           1.578468e-36  3.978560e-01
first            1.002428e-39  1.671156e-04
upto_second      3.291341e-41  6.604492e-06
upto_third       9.966203e-42  1.038956e-05
upto_fourth      8.886320e-42  7.169593e-06
upto_fifth       6.812160e-42 -6.255887e-06
upto_sixth      -1.841516e-42 -4.782124e-05
second           3.301101e-41  6.628933e-06
third            1.147344e-41  1.595832e-05
fourth          -1.495128e-41 -1.705389e-05
fifth           -1.264974e-41 -1.242005e-05
sixth           -1.187601e-41 -1.471476e-06
ratio1          -2.916390e-41 -5.729242e-05
ratio2          -1.578716e-40 -1.707946e-04
ratio3          -1.763839e-40 -1.243783e-04
ratio4          -8.131399e-41 -3.058204e-04
ratio5           7.479301e-42 -3.487385e-05
ratio6          -1.123750e-41  7.143759e-06
selfinter        5.352689e-38  5.066425e-02
walktrap_vertex  3.257591e-38  3.464731e-02
bigcom1         -6.626793e-39  9.288094e-03
bigcom2         -4.170219e-38 -2.092652e-01
bigcom3         -8.003529e-39  3.594180e-02
bigcom4          1.402402e-38  3.208672e-02
bigcom6         -4.168137e-38 -2.169653e-01
bigcom8         -1.726012e-38 -1.053114e-01
bigcom9         -4.182054e-38 -2.259927e-01
bigcom11        -4.174388e-38 -1.990477e-01
bigcom13        -1.198561e-38  6.503017e-02
bigcom15        -1.440487e-38  1.916054e-02
bigcom16        -4.170913e-38 -1.972501e-01
bigcom21         1.932224e-38  1.681384e-01
bigcom22        -2.262691e-38 -1.876384e-01
bigcom24         2.110050e-37  9.018368e-01
bigcom26        -3.161102e-38 -1.686563e-01
bigcom28         8.396956e-38  1.623540e-01
bigcom30         1.208667e-38  1.181804e-01
bigcom31        -4.167444e-38 -1.813018e-01
bigcom32        -4.171608e-38 -1.786156e-01
bigcom33        -4.167791e-38 -1.983216e-01
bigcom34        -4.168137e-38 -1.653413e-01
bigcom36         2.149934e-38  3.007629e-01
bigcom37        -4.167791e-38 -1.437723e-01
bigcom38        -4.170913e-38 -2.036975e-01
bigcom39        -8.010527e-39  1.002741e-01
bigcom40         9.401208e-38  1.862253e-01
bigcom43        -4.170219e-38 -1.847954e-01
bigcom44        -3.638179e-38 -1.714700e-01
bigcom46        -4.173345e-38 -1.831391e-01
bigcom47        -4.171955e-38 -1.846864e-01
bigcom49         5.021272e-38  3.552313e-01
bigcom50         4.255697e-38  3.964432e-01
bigcom51        -4.167791e-38 -1.587218e-01
bigcom52        -4.168484e-38 -2.187120e-01
bigcom54        -4.167791e-38 -1.775827e-01
bigcom56         1.778227e-38  1.924150e-01
bigcom62        -4.168137e-38 -1.790963e-01
bigcom66        -4.168137e-38 -1.707969e-01
bigcom68        -4.168484e-38 -1.879372e-01
bigcom69        -4.171955e-38 -1.938407e-01
bigcom71        -4.171955e-38 -1.813367e-01
bigcom72        -4.168484e-38 -1.572288e-01
bigcom73        -4.172998e-38 -2.132444e-01
bigcom74        -4.170219e-38 -2.380736e-01
bigcom75        -4.167791e-38 -1.756407e-01
bigcom76        -4.169178e-38 -2.125395e-01
bigcom77        -4.169525e-38 -2.520429e-01
bigcom79        -4.168137e-38 -1.826334e-01
bigcom80        -4.169525e-38 -1.490520e-01
bigcom82         8.465837e-38  5.500494e-01
bigcom83        -4.167791e-38 -8.664358e-02
bigcom84        -4.169178e-38 -2.351175e-01
bigcom85        -4.169178e-38 -2.033279e-01
bigcom87        -4.170219e-38 -1.972281e-01
bigcom89        -4.167444e-38 -1.518871e-01
bigcom91        -4.169525e-38 -2.235779e-01
bigcom92        -4.177173e-38 -2.089131e-01
bigcom93        -4.167444e-38 -1.079452e-01
bigcom96        -4.167791e-38 -2.062505e-01
bigcom97        -4.171261e-38 -2.529064e-01
bigcom98        -4.168137e-38 -1.666790e-01
bigcom99        -4.167791e-38 -1.567875e-01
bigcom101       -4.173693e-38 -2.140923e-01
bigcom104       -4.170566e-38 -2.193738e-01
bigcom106       -4.168831e-38 -1.420450e-01
bigcom109       -4.168484e-38 -2.629056e-01
bigcom113       -4.168831e-38 -1.257781e-01
bigcom116       -4.337318e-40  1.707178e-01
bigcom120       -4.167791e-38 -1.262121e-01
bigcom123       -4.168137e-38 -1.847685e-01
bigcom126       -4.167097e-38 -1.468147e-01
bigcom127        2.110050e-37  7.529162e-01
bigcom137       -4.169872e-38 -2.329936e-01
bigcom139       -4.168137e-38 -1.924814e-01
bigcom140       -4.168137e-38 -1.981916e-01
bigcom143       -4.167791e-38 -1.256293e-01
bigcom145        1.026993e-37  6.379369e-01
bigcom146       -4.168484e-38 -1.697087e-01
bigcom147       -4.172650e-38 -2.522056e-01
bigcom149        1.604263e-37  8.351379e-01
bigcom153       -4.170566e-38 -1.732769e-01
bigcom154       -4.171261e-38 -1.804136e-01
bigcom156       -4.168484e-38 -1.878648e-01
bigcom157       -4.171261e-38 -1.454117e-01
bigcom158       -4.167097e-38 -2.155580e-01
bigcom160       -4.168137e-38 -1.794339e-01
bigcom161       -4.168137e-38 -1.901987e-01
bigcom162       -4.167791e-38 -1.973968e-01
bigcom164       -4.167444e-38 -2.730685e-01
bigcom166       -4.170913e-38 -2.404706e-01
bigcom167        4.278187e-40  1.393874e-01
bigcom171       -4.169872e-38 -2.871483e-01
bigcom173       -4.167791e-38 -1.773218e-01
bigcom175       -4.167791e-38 -1.519667e-01
bigcom176       -4.167791e-38 -2.204587e-01
bigcom177       -4.168137e-38 -2.082575e-01
bigcom178       -4.168137e-38 -2.208690e-01
bigcom180       -4.167444e-38 -1.683884e-01
bigcom181       -4.172303e-38 -2.562499e-01
bigcom184       -4.168137e-38 -2.357489e-01
bigcom186       -4.167791e-38 -2.049229e-01
bigcom187       -4.167791e-38 -1.992795e-01
bigcom189       -4.170566e-38 -2.229537e-01
bigcom194       -4.168831e-38 -2.380814e-01
bigcom195       -4.168137e-38 -1.977040e-01
bigcom196       -4.167791e-38 -2.019272e-01
bigcom204       -4.169178e-38 -2.118784e-01
bigcom205       -4.168137e-38 -1.647047e-01
bigcom212       -4.167791e-38 -2.278472e-01
bigcom214       -4.168484e-38 -1.651384e-01
bigcom222       -4.167444e-38 -1.738193e-01
bigcom223       -4.168137e-38 -2.113065e-01
bigcom226       -4.168137e-38 -2.566863e-01
bigcom227       -4.168137e-38 -1.943603e-01
bigcom229       -4.167791e-38 -1.530133e-01
bigcom233       -4.167444e-38 -1.404917e-01
bigcom236       -4.167791e-38 -1.707766e-01
bigcom237       -4.167444e-38 -2.162617e-01
bigcom246        1.268161e-37  6.546798e-01
bigcom248        1.367859e-37  6.413249e-01
bigcom249        1.267528e-37  7.508118e-01
bigcom250       -4.171955e-38 -2.111882e-01
bigcom254       -4.168484e-38 -2.652528e-01
bigcom266       -4.167791e-38 -1.948994e-01
bigcom269       -4.169178e-38 -1.696289e-01
bigcom272       -4.167791e-38 -1.650461e-01
bigcom274       -4.180658e-38 -2.231319e-01
bigcom281        8.465837e-38  7.302907e-01
bigcom291       -4.168137e-38 -2.303848e-01
bigcom292        1.604263e-37  8.073457e-01
bigcom295       -4.168137e-38 -1.809513e-01
bigcom299       -4.167097e-38 -2.335555e-01
bigcom301       -4.169872e-38 -1.949211e-01
bigcom306       -4.167791e-38 -1.614326e-01
bigcom309       -4.168831e-38 -1.659630e-01
bigcom314       -4.167791e-38 -1.779153e-01
bigcom321       -4.169525e-38 -1.758478e-01
bigcom341       -4.167791e-38 -1.712660e-01
bigcom350       -4.167791e-38 -2.028273e-01
bigcom353       -4.167791e-38 -1.787082e-01
bigcom359       -4.167444e-38 -2.295863e-01
bigcom363       -4.167791e-38 -1.262106e-01
bigcom365       -4.167791e-38 -1.786160e-01
bigcom385       -4.167791e-38 -1.982771e-01
bigcom386       -4.167444e-38 -1.736826e-01
bigcom408        1.421242e-37  8.011130e-01
bigcom412       -4.168484e-38 -2.498740e-01
bigcom480       -4.167791e-38 -1.878136e-01
spin_vertex     -8.503397e-38 -1.153036e-01
membership_s1   -2.661643e-38 -5.826849e-02
membership_s3   -4.172650e-38 -1.506627e-01
membership_s4    8.201633e-38  1.958569e-01
membership_s5   -1.584793e-38 -9.899638e-02
membership_s6   -3.170389e-38 -3.504607e-02
membership_s7    1.398990e-39  6.546975e-02
membership_s8   -4.170566e-38 -1.558554e-01
membership_s9   -4.172650e-38 -1.421750e-01
membership_s11  -4.170219e-38 -1.406797e-01
membership_s12   4.255697e-38  4.112924e-01
membership_s14   2.951870e-37  1.228684e+00
membership_s15  -2.439139e-38 -1.025494e-01
membership_s16   8.471476e-38  3.100354e-01
membership_s17  -4.169178e-38 -1.570384e-01
membership_s18  -3.091774e-38 -1.173942e-01
membership_s20  -4.168137e-38 -1.696620e-01
membership_s21  -2.439139e-38 -1.573792e-02
membership_s22  -4.176825e-38 -3.131469e-01
membership_s24  -4.177869e-38 -1.637482e-01
membership_s25  -4.175432e-38 -1.737981e-01
membership_s26  -4.171608e-38 -1.791256e-01
membership_s27  -2.041095e-38 -9.752250e-02
membership_s28  -4.172998e-38 -1.506674e-01
membership_s30   2.113521e-38  2.920201e-02
membership_s31  -2.057000e-38  1.301679e-02
membership_s32  -6.648897e-39  1.244740e-02
membership_s33  -4.167444e-38 -1.211265e-01
membership_s36  -2.340305e-38 -4.896683e-02
membership_s37  -2.261804e-38 -1.277223e-02
V1               5.086192e-38  1.027650e-01
V2               1.809689e-38  1.536580e-01
pdi              6.878620e-36 -2.890175e-01
adhesion        -2.057817e-42 -2.717887e-06
cohesion         4.117544e-42  5.451117e-06
inner            2.434325e-42  4.216737e-06
outer            2.824780e-42  1.267494e-06
ioratio         -3.043621e-39 -1.639465e-01
comsize          4.347412e-42  6.313353e-06
[1] "Dataset: all_C Model GBM, run: 9 of 10 2015-06-22 16:38:35"
Iter   TrainDeviance   ValidDeviance   StepSize   Improve
     1        0.3453            -nan     0.0100    0.0010
     2        0.3429            -nan     0.0100    0.0007
     3        0.3405            -nan     0.0100    0.0008
     4        0.3383            -nan     0.0100    0.0006
     5        0.3363            -nan     0.0100    0.0006
     6        0.3345            -nan     0.0100    0.0006
     7        0.3328            -nan     0.0100    0.0004
     8        0.3311            -nan     0.0100    0.0004
     9        0.3296            -nan     0.0100    0.0004
    10        0.3280            -nan     0.0100    0.0005
    20        0.3149            -nan     0.0100    0.0003
    40        0.2972            -nan     0.0100    0.0003
    60        0.2850            -nan     0.0100    0.0001
    80        0.2755            -nan     0.0100    0.0001
   100        0.2666            -nan     0.0100    0.0000
   120        0.2595            -nan     0.0100    0.0001
   140        0.2526            -nan     0.0100    0.0001
   160        0.2467            -nan     0.0100    0.0000
   180        0.2417            -nan     0.0100    0.0000
   200        0.2362            -nan     0.0100    0.0000
   220        0.2315            -nan     0.0100    0.0000
   240        0.2271            -nan     0.0100   -0.0000
   260        0.2229            -nan     0.0100    0.0000
   280        0.2188            -nan     0.0100    0.0000
   300        0.2151            -nan     0.0100   -0.0000
   320        0.2117            -nan     0.0100    0.0000
   340        0.2082            -nan     0.0100   -0.0000
   360        0.2051            -nan     0.0100    0.0000
   380        0.2021            -nan     0.0100   -0.0000
   400        0.1991            -nan     0.0100   -0.0000
   411        0.1977            -nan     0.0100   -0.0000

[1] "GBM variable coefficients"
                            var     rel.inf
orbit45                 orbit45 6.886663751
V1                           V1 3.361757477
outer                     outer 2.308917539
ratio4                   ratio4 2.188220918
spin_vertex         spin_vertex 2.039486486
orbit56                 orbit56 1.991112452
ratio5                   ratio5 1.949445031
comsize                 comsize 1.917062949
V2                           V2 1.861699519
orbit65                 orbit65 1.840361218
third                     third 1.731845053
walktrap_vertex walktrap_vertex 1.676611368
orbit24                 orbit24 1.620033255
orbit27                 orbit27 1.446262762
ioratio                 ioratio 1.415362297
orbit70                 orbit70 1.376227096
graph22                 graph22 1.270153456
trans                     trans 1.235962778
orbit18                 orbit18 1.212502606
membership_s4     membership_s4 1.165255282
inner                     inner 1.155970925
orbit54                 orbit54 1.115298650
graph20                 graph20 1.083349962
bigcom40               bigcom40 1.047314492
orbit6                   orbit6 1.034107241
adhesion               adhesion 1.018958998
pagerank               pagerank 0.997252912
orbit46                 orbit46 0.987433861
orbit31                 orbit31 0.959563391
bet                         bet 0.958030532
orbit39                 orbit39 0.928988179
graph4                   graph4 0.883685317
orbit62                 orbit62 0.874239326
cohesion               cohesion 0.852038194
ratio1                   ratio1 0.837328914
orbit50                 orbit50 0.784880651
orbit69                 orbit69 0.772692285
orbit59                 orbit59 0.751922124
knn                         knn 0.751724382
orbit33                 orbit33 0.750149317
orbit49                 orbit49 0.740014012
constraint           constraint 0.714586355
graph23                 graph23 0.714418212
orbit64                 orbit64 0.714119212
orbit20                 orbit20 0.698723065
orbit15                 orbit15 0.687161074
orbit32                 orbit32 0.649382411
sixth                     sixth 0.644964690
graph29                 graph29 0.632314556
orbit55                 orbit55 0.613601384
orbit28                 orbit28 0.613323130
orbit57                 orbit57 0.601669717
orbit41                 orbit41 0.597656968
orbit35                 orbit35 0.589265256
orbit51                 orbit51 0.583414032
orbit16                 orbit16 0.572584543
ratio6                   ratio6 0.570407704
graph25                 graph25 0.568722061
orbit66                 orbit66 0.562666287
orbit9                   orbit9 0.559335397
orbit19                 orbit19 0.552733522
orbit40                 orbit40 0.550809523
graph17                 graph17 0.543439789
graph10                 graph10 0.540546807
graph26                 graph26 0.538769509
orbit36                 orbit36 0.532893562
orbit4                   orbit4 0.529831612
graph11                 graph11 0.519410460
orbit44                 orbit44 0.516810993
orbit63                 orbit63 0.514966753
orbit29                 orbit29 0.490669780
orbit25                 orbit25 0.474844835
orbit48                 orbit48 0.466762345
orbit71                 orbit71 0.462407989
graph12                 graph12 0.460427636
graph28                 graph28 0.460053502
graph14                 graph14 0.459467177
graph19                 graph19 0.457297518
graph1                   graph1 0.448836357
upto_fifth           upto_fifth 0.438105536
graph18                 graph18 0.433841053
orbit22                 orbit22 0.429617633
graph8                   graph8 0.426870788
graph27                 graph27 0.424171092
orbit21                 orbit21 0.419979549
orbit17                 orbit17 0.416880742
graph15                 graph15 0.413596758
graph7                   graph7 0.411405163
orbit12                 orbit12 0.407447328
ratio2                   ratio2 0.407158318
orbit47                 orbit47 0.402985138
orbit10                 orbit10 0.402333298
orbit38                 orbit38 0.401227670
graph24                 graph24 0.400417751
graph5                   graph5 0.398045932
graph13                 graph13 0.388492225
orbit13                 orbit13 0.383379666
fourth                   fourth 0.371787514
orbit5                   orbit5 0.365728178
orbit61                 orbit61 0.359996513
ratio3                   ratio3 0.348276768
bigcom246             bigcom246 0.343835609
graph16                 graph16 0.343825222
upto_sixth           upto_sixth 0.334491266
fifth                     fifth 0.334451206
orbit11                 orbit11 0.333632615
orbit52                 orbit52 0.324262358
orbit53                 orbit53 0.318271807
graph3                   graph3 0.317943690
orbit7                   orbit7 0.311565061
upto_second         upto_second 0.309961071
hubscore               hubscore 0.300243937
orbit30                 orbit30 0.284495854
orbit67                 orbit67 0.282689494
close                     close 0.278185074
orbit26                 orbit26 0.277354817
membership_s32   membership_s32 0.275308439
orbit37                 orbit37 0.269785419
graph21                 graph21 0.268474891
orbit58                 orbit58 0.266450228
graph9                   graph9 0.253296365
orbit42                 orbit42 0.240033948
orbit1                   orbit1 0.236464725
orbit23                 orbit23 0.220638235
selfinter             selfinter 0.219700882
orbit43                 orbit43 0.213304576
membership_s14   membership_s14 0.206498258
orbit60                 orbit60 0.190069927
graph6                   graph6 0.184017934
upto_fourth         upto_fourth 0.182200572
coreness               coreness 0.176543168
upto_third           upto_third 0.173121873
graph2                   graph2 0.155036174
bigcom248             bigcom248 0.153045608
orbit68                 orbit68 0.151379392
orbit2                   orbit2 0.113215120
graph0                   graph0 0.111240086
second                   second 0.105299761
bigcom30               bigcom30 0.101164006
bigcom24               bigcom24 0.099874965
bigcom408             bigcom408 0.099720146
AP                           AP 0.073438949
membership_s30   membership_s30 0.070140473
bigcom4                 bigcom4 0.061717114
bigcom28               bigcom28 0.060534084
membership_s7     membership_s7 0.056516833
bigcom3                 bigcom3 0.052864943
pdi                         pdi 0.047558697
membership_s31   membership_s31 0.026413836
membership_s1     membership_s1 0.023365268
bigcom1                 bigcom1 0.019132293
bigcom116             bigcom116 0.018862189
evcent                   evcent 0.017168257
membership_s5     membership_s5 0.016947222
bigcom8                 bigcom8 0.012554408
bigcom21               bigcom21 0.011895156
membership_s36   membership_s36 0.011743039
ecc                         ecc 0.008776667
membership_s6     membership_s6 0.008349501
orbit0                   orbit0 0.000000000
orbit3                   orbit3 0.000000000
orbit8                   orbit8 0.000000000
orbit14                 orbit14 0.000000000
orbit34                 orbit34 0.000000000
orbit72                 orbit72 0.000000000
eccrad                   eccrad 0.000000000
first                     first 0.000000000
bigcom2                 bigcom2 0.000000000
bigcom6                 bigcom6 0.000000000
bigcom9                 bigcom9 0.000000000
bigcom11               bigcom11 0.000000000
bigcom13               bigcom13 0.000000000
bigcom15               bigcom15 0.000000000
bigcom16               bigcom16 0.000000000
bigcom22               bigcom22 0.000000000
bigcom26               bigcom26 0.000000000
bigcom31               bigcom31 0.000000000
bigcom32               bigcom32 0.000000000
bigcom33               bigcom33 0.000000000
bigcom34               bigcom34 0.000000000
bigcom36               bigcom36 0.000000000
bigcom37               bigcom37 0.000000000
bigcom38               bigcom38 0.000000000
bigcom39               bigcom39 0.000000000
bigcom43               bigcom43 0.000000000
bigcom44               bigcom44 0.000000000
bigcom46               bigcom46 0.000000000
bigcom47               bigcom47 0.000000000
bigcom49               bigcom49 0.000000000
bigcom50               bigcom50 0.000000000
bigcom51               bigcom51 0.000000000
bigcom52               bigcom52 0.000000000
bigcom54               bigcom54 0.000000000
bigcom56               bigcom56 0.000000000
bigcom62               bigcom62 0.000000000
bigcom66               bigcom66 0.000000000
bigcom68               bigcom68 0.000000000
bigcom69               bigcom69 0.000000000
bigcom71               bigcom71 0.000000000
bigcom72               bigcom72 0.000000000
bigcom73               bigcom73 0.000000000
bigcom74               bigcom74 0.000000000
bigcom75               bigcom75 0.000000000
bigcom76               bigcom76 0.000000000
bigcom77               bigcom77 0.000000000
bigcom79               bigcom79 0.000000000
bigcom80               bigcom80 0.000000000
bigcom82               bigcom82 0.000000000
bigcom83               bigcom83 0.000000000
bigcom84               bigcom84 0.000000000
bigcom85               bigcom85 0.000000000
bigcom87               bigcom87 0.000000000
bigcom89               bigcom89 0.000000000
bigcom91               bigcom91 0.000000000
bigcom92               bigcom92 0.000000000
bigcom93               bigcom93 0.000000000
bigcom96               bigcom96 0.000000000
bigcom97               bigcom97 0.000000000
bigcom98               bigcom98 0.000000000
bigcom99               bigcom99 0.000000000
bigcom101             bigcom101 0.000000000
bigcom104             bigcom104 0.000000000
bigcom106             bigcom106 0.000000000
bigcom109             bigcom109 0.000000000
bigcom113             bigcom113 0.000000000
bigcom120             bigcom120 0.000000000
bigcom123             bigcom123 0.000000000
bigcom126             bigcom126 0.000000000
bigcom127             bigcom127 0.000000000
bigcom137             bigcom137 0.000000000
bigcom139             bigcom139 0.000000000
bigcom140             bigcom140 0.000000000
bigcom143             bigcom143 0.000000000
bigcom145             bigcom145 0.000000000
bigcom146             bigcom146 0.000000000
bigcom147             bigcom147 0.000000000
bigcom149             bigcom149 0.000000000
bigcom153             bigcom153 0.000000000
bigcom154             bigcom154 0.000000000
bigcom156             bigcom156 0.000000000
bigcom157             bigcom157 0.000000000
bigcom158             bigcom158 0.000000000
bigcom160             bigcom160 0.000000000
bigcom161             bigcom161 0.000000000
bigcom162             bigcom162 0.000000000
bigcom164             bigcom164 0.000000000
bigcom166             bigcom166 0.000000000
bigcom167             bigcom167 0.000000000
bigcom171             bigcom171 0.000000000
bigcom173             bigcom173 0.000000000
bigcom175             bigcom175 0.000000000
bigcom176             bigcom176 0.000000000
bigcom177             bigcom177 0.000000000
bigcom178             bigcom178 0.000000000
bigcom180             bigcom180 0.000000000
bigcom181             bigcom181 0.000000000
bigcom184             bigcom184 0.000000000
bigcom186             bigcom186 0.000000000
bigcom187             bigcom187 0.000000000
bigcom189             bigcom189 0.000000000
bigcom194             bigcom194 0.000000000
bigcom195             bigcom195 0.000000000
bigcom196             bigcom196 0.000000000
bigcom204             bigcom204 0.000000000
bigcom205             bigcom205 0.000000000
bigcom212             bigcom212 0.000000000
bigcom214             bigcom214 0.000000000
bigcom222             bigcom222 0.000000000
bigcom223             bigcom223 0.000000000
bigcom226             bigcom226 0.000000000
bigcom227             bigcom227 0.000000000
bigcom229             bigcom229 0.000000000
bigcom233             bigcom233 0.000000000
bigcom236             bigcom236 0.000000000
bigcom237             bigcom237 0.000000000
bigcom249             bigcom249 0.000000000
bigcom250             bigcom250 0.000000000
bigcom254             bigcom254 0.000000000
bigcom266             bigcom266 0.000000000
bigcom269             bigcom269 0.000000000
bigcom272             bigcom272 0.000000000
bigcom274             bigcom274 0.000000000
bigcom281             bigcom281 0.000000000
bigcom291             bigcom291 0.000000000
bigcom292             bigcom292 0.000000000
bigcom295             bigcom295 0.000000000
bigcom299             bigcom299 0.000000000
bigcom301             bigcom301 0.000000000
bigcom306             bigcom306 0.000000000
bigcom309             bigcom309 0.000000000
bigcom314             bigcom314 0.000000000
bigcom321             bigcom321 0.000000000
bigcom341             bigcom341 0.000000000
bigcom350             bigcom350 0.000000000
bigcom353             bigcom353 0.000000000
bigcom359             bigcom359 0.000000000
bigcom363             bigcom363 0.000000000
bigcom365             bigcom365 0.000000000
bigcom385             bigcom385 0.000000000
bigcom386             bigcom386 0.000000000
bigcom412             bigcom412 0.000000000
bigcom480             bigcom480 0.000000000
membership_s3     membership_s3 0.000000000
membership_s8     membership_s8 0.000000000
membership_s9     membership_s9 0.000000000
membership_s11   membership_s11 0.000000000
membership_s12   membership_s12 0.000000000
membership_s15   membership_s15 0.000000000
membership_s16   membership_s16 0.000000000
membership_s17   membership_s17 0.000000000
membership_s18   membership_s18 0.000000000
membership_s20   membership_s20 0.000000000
membership_s21   membership_s21 0.000000000
membership_s22   membership_s22 0.000000000
membership_s24   membership_s24 0.000000000
membership_s25   membership_s25 0.000000000
membership_s26   membership_s26 0.000000000
membership_s27   membership_s27 0.000000000
membership_s28   membership_s28 0.000000000
membership_s33   membership_s33 0.000000000
membership_s37   membership_s37 0.000000000
[1] "Dataset: all_C Model RF, run: 9 of 10 2015-06-22 16:45:10"
     |      Out-of-bag   |
Tree |      MSE  %Var(y) |
   1 |  0.07826   194.74 |
   2 |  0.07338   182.59 |
   3 |  0.06931   172.47 |
   4 |  0.06332   157.56 |
   5 |   0.0609   151.54 |
   6 |  0.05742   142.89 |
   7 |  0.05534   137.70 |
   8 |  0.05307   132.05 |
   9 |  0.05128   127.60 |
  10 |  0.04991   124.20 |
  11 |  0.04877   121.35 |
  12 |  0.04793   119.28 |
  13 |  0.04713   117.29 |
  14 |  0.04587   114.15 |
  15 |  0.04514   112.32 |
  16 |  0.04463   111.07 |
  17 |  0.04417   109.93 |
  18 |  0.04395   109.36 |
  19 |  0.04394   109.34 |
  20 |  0.04356   108.39 |
  21 |  0.04319   107.47 |
  22 |  0.04289   106.73 |
  23 |  0.04293   106.83 |
  24 |  0.04264   106.11 |
  25 |  0.04249   105.73 |
  26 |  0.04225   105.14 |
  27 |  0.04203   104.58 |
  28 |  0.04187   104.19 |
  29 |  0.04162   103.58 |
  30 |  0.04149   103.26 |
  31 |  0.04144   103.13 |
  32 |  0.04121   102.54 |
  33 |  0.04113   102.35 |
  34 |  0.04102   102.09 |
  35 |   0.0408   101.54 |
  36 |  0.04078   101.48 |
  37 |  0.04066   101.17 |
  38 |  0.04061   101.04 |
  39 |  0.04053   100.87 |
  40 |  0.04047   100.70 |
  41 |  0.04049   100.75 |
  42 |  0.04043   100.62 |
  43 |  0.04041   100.55 |
  44 |  0.04033   100.35 |
  45 |  0.04028   100.23 |
  46 |  0.04023   100.11 |
  47 |  0.04021   100.05 |
  48 |  0.04012    99.85 |
  49 |  0.04008    99.73 |
  50 |  0.03998    99.49 |
  51 |  0.03996    99.45 |
  52 |   0.0399    99.29 |
  53 |  0.03986    99.18 |
  54 |  0.03983    99.12 |
  55 |   0.0398    99.04 |
  56 |  0.03979    99.02 |
  57 |  0.03975    98.91 |
  58 |  0.03965    98.67 |
  59 |  0.03959    98.52 |
  60 |  0.03956    98.43 |
  61 |  0.03956    98.45 |
  62 |   0.0395    98.29 |
  63 |  0.03947    98.23 |
  64 |  0.03946    98.20 |
  65 |  0.03945    98.16 |
  66 |  0.03944    98.15 |
  67 |  0.03942    98.10 |
  68 |  0.03938    97.99 |
  69 |  0.03936    97.94 |
  70 |  0.03931    97.83 |
  71 |  0.03926    97.69 |
  72 |  0.03925    97.67 |
  73 |  0.03924    97.65 |
  74 |  0.03923    97.63 |
  75 |   0.0392    97.54 |
  76 |  0.03917    97.47 |
  77 |  0.03909    97.28 |
  78 |  0.03907    97.23 |
  79 |  0.03911    97.32 |
  80 |   0.0391    97.30 |
  81 |  0.03911    97.31 |
  82 |  0.03913    97.36 |
  83 |  0.03907    97.23 |
  84 |  0.03906    97.20 |
  85 |  0.03904    97.14 |
  86 |  0.03902    97.10 |
  87 |    0.039    97.05 |
  88 |  0.03901    97.08 |
  89 |  0.03901    97.07 |
  90 |  0.03895    96.92 |
  91 |  0.03894    96.90 |
  92 |  0.03893    96.89 |
  93 |  0.03892    96.85 |
  94 |  0.03892    96.86 |
  95 |   0.0389    96.80 |
  96 |   0.0389    96.80 |
  97 |   0.0389    96.80 |
  98 |   0.0389    96.79 |
  99 |  0.03888    96.75 |
 100 |  0.03887    96.73 |
[1] "Random Forest variable coefficients"
                      %IncMSE IncNodePurity
graph0           4.716032e-04  9.375286e-01
graph1           8.233527e-03  1.887768e+00
graph2           1.496544e-03  9.505603e-01
graph3           4.151034e-03  1.785088e+00
graph4           6.264768e-03  2.579141e+00
graph5           2.418720e-03  1.490894e+00
graph6           5.780704e-03  1.822350e+00
graph7           4.742212e-03  1.699460e+00
graph8           1.633198e-03  1.143390e+00
graph9           4.267325e-03  1.696503e+00
graph10          7.321326e-03  3.124308e+00
graph11          9.389004e-03  3.446703e+00
graph12          5.122927e-03  2.022955e+00
graph13          1.779892e-02  2.286708e+00
graph14          3.988179e-03  2.232976e+00
graph15          1.134973e-02  2.081737e+00
graph16          6.783438e-03  2.118511e+00
graph17          9.743747e-03  2.797490e+00
graph18          4.631559e-03  1.527662e+00
graph19          1.047545e-02  3.810384e+00
graph20          7.285279e-03  4.065589e+00
graph21          8.348201e-03  3.037166e+00
graph22          5.123998e-03  3.782409e+00
graph23          1.202342e-02  3.467386e+00
graph24          1.244785e-03  2.162585e+00
graph25          7.735238e-03  2.871407e+00
graph26          3.706580e-03  2.358649e+00
graph27          4.558380e-03  1.746186e+00
graph28          1.216102e-03  2.418420e+00
graph29          6.789364e-04  1.020711e+00
orbit0           4.941438e-04  7.163076e-01
orbit1           5.235885e-03  1.488764e+00
orbit2           2.403343e-03  1.539133e+00
orbit3           2.538978e-03  1.037587e+00
orbit4           8.602270e-03  2.326319e+00
[truncated: 142,620 more chars]
