# Supplementary material for: Distinctive Behaviors of Druggable Proteins in Cellular Networks
Source: PLoS Comput Biol. 2015 Dec 23;11(12):e1004597. doi: 10.1371/journal.pcbi.1004597 (PMC4689399; doi:10.1371/journal.pcbi.1004597)
Supplement: S1 File — (ZIP) [file pcbi.1004597.s004.zip › S1_File/direct.atc.20150613_all_predict.ppi.optimised_Target_results_all_CT.txt]

[[1]]
[1] "all_CT"

[1] "Dataset: all_CT Model GBM, run: 1 of 10 2015-06-22 14:48:12"
Iter   TrainDeviance   ValidDeviance   StepSize   Improve
     1        0.0178            -nan     0.0100   -0.0001
     2        0.0155            -nan     0.0100   -0.0001
     3        0.0144            -nan     0.0100   -0.0000
     4        0.0132            -nan     0.0100    0.0001
     5        0.0128            -nan     0.0100    0.0000
     6        0.0121            -nan     0.0100    0.0000
     7        0.0118            -nan     0.0100    0.0000
     8        0.0116            -nan     0.0100   -0.0000
     9        0.0113            -nan     0.0100   -0.0000
    10        0.0111            -nan     0.0100   -0.0000
    20        0.0095            -nan     0.0100    0.0000
    40        0.0076            -nan     0.0100   -0.0000
    60        0.0063            -nan     0.0100   -0.0000
    80        0.0054            -nan     0.0100   -0.0000
   100        0.0047            -nan     0.0100   -0.0000
   120        0.0041            -nan     0.0100   -0.0000
   140        0.0037            -nan     0.0100   -0.0000
   160        0.0033            -nan     0.0100   -0.0000
   180        0.0030            -nan     0.0100   -0.0000
   200        0.0027            -nan     0.0100   -0.0000
   220        0.0025            -nan     0.0100   -0.0000
   240        0.0023            -nan     0.0100   -0.0000
   260        0.0021            -nan     0.0100   -0.0000
   280        0.0020            -nan     0.0100   -0.0000
   300        0.0018            -nan     0.0100   -0.0000
   320        0.0017            -nan     0.0100   -0.0000
   340        0.0016            -nan     0.0100   -0.0000
   357        0.0016            -nan     0.0100   -0.0000

[1] "GBM variable coefficients"
                            var      rel.inf
V1                           V1 7.363455e+00
comsize                 comsize 5.884333e+00
orbit49                 orbit49 5.509527e+00
adhesion               adhesion 3.004762e+00
V2                           V2 2.937678e+00
orbit69                 orbit69 2.920114e+00
outer                     outer 2.905718e+00
orbit24                 orbit24 2.694587e+00
knn                         knn 2.631458e+00
spin_vertex         spin_vertex 2.587328e+00
trans                     trans 2.199416e+00
cohesion               cohesion 2.183034e+00
orbit65                 orbit65 2.032796e+00
ioratio                 ioratio 1.903826e+00
orbit39                 orbit39 1.891647e+00
walktrap_vertex walktrap_vertex 1.864776e+00
graph20                 graph20 1.842150e+00
orbit64                 orbit64 1.628432e+00
graph0                   graph0 1.559908e+00
orbit25                 orbit25 1.313999e+00
orbit62                 orbit62 1.259628e+00
ratio2                   ratio2 1.052879e+00
ratio5                   ratio5 1.044572e+00
graph4                   graph4 1.027198e+00
orbit9                   orbit9 1.025965e+00
third                     third 1.020174e+00
orbit70                 orbit70 9.697615e-01
orbit1                   orbit1 9.586492e-01
bet                         bet 8.943362e-01
pagerank               pagerank 8.863430e-01
constraint           constraint 8.818824e-01
graph11                 graph11 8.706477e-01
graph2                   graph2 8.704691e-01
graph10                 graph10 8.436111e-01
sixth                     sixth 8.199268e-01
graph26                 graph26 7.693173e-01
orbit56                 orbit56 7.509948e-01
orbit20                 orbit20 7.389194e-01
ratio1                   ratio1 7.365898e-01
inner                     inner 7.059891e-01
graph27                 graph27 7.058838e-01
graph22                 graph22 6.764888e-01
fifth                     fifth 6.735555e-01
membership_s36   membership_s36 6.629344e-01
graph12                 graph12 6.516460e-01
graph1                   graph1 6.447103e-01
graph5                   graph5 6.276385e-01
graph7                   graph7 5.818568e-01
orbit35                 orbit35 5.695686e-01
graph6                   graph6 5.687821e-01
graph8                   graph8 5.585145e-01
upto_fifth           upto_fifth 5.415634e-01
orbit40                 orbit40 5.282559e-01
graph23                 graph23 4.826551e-01
orbit21                 orbit21 4.753313e-01
orbit63                 orbit63 4.749966e-01
orbit71                 orbit71 4.656934e-01
orbit57                 orbit57 4.612131e-01
fourth                   fourth 4.517058e-01
orbit18                 orbit18 4.299312e-01
graph25                 graph25 4.039535e-01
orbit13                 orbit13 4.009262e-01
bigcom21               bigcom21 3.915523e-01
orbit28                 orbit28 3.899867e-01
orbit68                 orbit68 3.878189e-01
orbit32                 orbit32 3.874152e-01
graph28                 graph28 3.828768e-01
bigcom1                 bigcom1 3.807063e-01
orbit45                 orbit45 3.607647e-01
orbit50                 orbit50 3.592814e-01
orbit22                 orbit22 3.550357e-01
graph15                 graph15 3.083163e-01
orbit12                 orbit12 3.071769e-01
selfinter             selfinter 2.904612e-01
orbit30                 orbit30 2.821213e-01
orbit52                 orbit52 2.788532e-01
graph21                 graph21 2.773554e-01
graph16                 graph16 2.669839e-01
orbit17                 orbit17 2.612576e-01
ratio6                   ratio6 2.581230e-01
graph14                 graph14 2.529422e-01
ratio3                   ratio3 2.505812e-01
orbit46                 orbit46 2.503137e-01
coreness               coreness 2.480671e-01
orbit5                   orbit5 2.404465e-01
orbit31                 orbit31 2.286208e-01
orbit54                 orbit54 2.266333e-01
orbit11                 orbit11 2.257559e-01
upto_second         upto_second 2.142370e-01
graph18                 graph18 2.049459e-01
upto_fourth         upto_fourth 2.014902e-01
ratio4                   ratio4 1.945010e-01
graph3                   graph3 1.917520e-01
orbit47                 orbit47 1.779081e-01
graph17                 graph17 1.740451e-01
orbit55                 orbit55 1.724819e-01
orbit29                 orbit29 1.703544e-01
orbit53                 orbit53 1.680256e-01
orbit26                 orbit26 1.661673e-01
upto_sixth           upto_sixth 1.505900e-01
orbit27                 orbit27 1.491941e-01
membership_s4     membership_s4 1.452782e-01
orbit60                 orbit60 1.438635e-01
orbit10                 orbit10 1.392012e-01
orbit59                 orbit59 1.391171e-01
orbit42                 orbit42 1.383082e-01
graph29                 graph29 1.299835e-01
orbit6                   orbit6 1.273873e-01
membership_s30   membership_s30 1.238225e-01
orbit38                 orbit38 1.179344e-01
close                     close 1.092671e-01
graph13                 graph13 1.063505e-01
bigcom40               bigcom40 1.030389e-01
graph19                 graph19 1.025407e-01
orbit37                 orbit37 9.974272e-02
orbit44                 orbit44 9.757934e-02
orbit19                 orbit19 8.845679e-02
upto_third           upto_third 8.647288e-02
orbit15                 orbit15 8.052511e-02
orbit67                 orbit67 7.639544e-02
orbit33                 orbit33 6.932794e-02
ecc                         ecc 6.043590e-02
orbit41                 orbit41 5.338987e-02
orbit4                   orbit4 5.244546e-02
orbit51                 orbit51 4.902570e-02
orbit61                 orbit61 4.782884e-02
orbit43                 orbit43 4.118136e-02
orbit48                 orbit48 4.016326e-02
bigcom28               bigcom28 3.754123e-02
orbit66                 orbit66 3.609863e-02
orbit58                 orbit58 3.165906e-02
orbit36                 orbit36 2.480038e-02
bigcom4                 bigcom4 2.471889e-02
hubscore               hubscore 2.124801e-02
evcent                   evcent 1.753383e-02
pdi                         pdi 8.522881e-03
membership_s1     membership_s1 6.519181e-03
orbit16                 orbit16 5.993836e-03
graph24                 graph24 4.774125e-03
second                   second 9.540522e-04
orbit23                 orbit23 5.090401e-04
orbit2                   orbit2 2.185972e-04
orbit7                   orbit7 7.745307e-05
bigcom301             bigcom301 2.206734e-05
graph9                   graph9 0.000000e+00
orbit0                   orbit0 0.000000e+00
orbit3                   orbit3 0.000000e+00
orbit8                   orbit8 0.000000e+00
orbit14                 orbit14 0.000000e+00
orbit34                 orbit34 0.000000e+00
orbit72                 orbit72 0.000000e+00
AP                           AP 0.000000e+00
eccrad                   eccrad 0.000000e+00
first                     first 0.000000e+00
bigcom2                 bigcom2 0.000000e+00
bigcom3                 bigcom3 0.000000e+00
bigcom6                 bigcom6 0.000000e+00
bigcom8                 bigcom8 0.000000e+00
bigcom9                 bigcom9 0.000000e+00
bigcom11               bigcom11 0.000000e+00
bigcom13               bigcom13 0.000000e+00
bigcom15               bigcom15 0.000000e+00
bigcom16               bigcom16 0.000000e+00
bigcom22               bigcom22 0.000000e+00
bigcom24               bigcom24 0.000000e+00
bigcom26               bigcom26 0.000000e+00
bigcom30               bigcom30 0.000000e+00
bigcom31               bigcom31 0.000000e+00
bigcom32               bigcom32 0.000000e+00
bigcom33               bigcom33 0.000000e+00
bigcom34               bigcom34 0.000000e+00
bigcom36               bigcom36 0.000000e+00
bigcom37               bigcom37 0.000000e+00
bigcom38               bigcom38 0.000000e+00
bigcom39               bigcom39 0.000000e+00
bigcom43               bigcom43 0.000000e+00
bigcom44               bigcom44 0.000000e+00
bigcom46               bigcom46 0.000000e+00
bigcom47               bigcom47 0.000000e+00
bigcom49               bigcom49 0.000000e+00
bigcom50               bigcom50 0.000000e+00
bigcom51               bigcom51 0.000000e+00
bigcom52               bigcom52 0.000000e+00
bigcom54               bigcom54 0.000000e+00
bigcom56               bigcom56 0.000000e+00
bigcom62               bigcom62 0.000000e+00
bigcom66               bigcom66 0.000000e+00
bigcom68               bigcom68 0.000000e+00
bigcom69               bigcom69 0.000000e+00
bigcom71               bigcom71 0.000000e+00
bigcom72               bigcom72 0.000000e+00
bigcom73               bigcom73 0.000000e+00
bigcom74               bigcom74 0.000000e+00
bigcom75               bigcom75 0.000000e+00
bigcom76               bigcom76 0.000000e+00
bigcom77               bigcom77 0.000000e+00
bigcom79               bigcom79 0.000000e+00
bigcom80               bigcom80 0.000000e+00
bigcom82               bigcom82 0.000000e+00
bigcom83               bigcom83 0.000000e+00
bigcom84               bigcom84 0.000000e+00
bigcom85               bigcom85 0.000000e+00
bigcom87               bigcom87 0.000000e+00
bigcom89               bigcom89 0.000000e+00
bigcom91               bigcom91 0.000000e+00
bigcom92               bigcom92 0.000000e+00
bigcom93               bigcom93 0.000000e+00
bigcom96               bigcom96 0.000000e+00
bigcom97               bigcom97 0.000000e+00
bigcom98               bigcom98 0.000000e+00
bigcom99               bigcom99 0.000000e+00
bigcom101             bigcom101 0.000000e+00
bigcom104             bigcom104 0.000000e+00
bigcom106             bigcom106 0.000000e+00
bigcom109             bigcom109 0.000000e+00
bigcom113             bigcom113 0.000000e+00
bigcom116             bigcom116 0.000000e+00
bigcom120             bigcom120 0.000000e+00
bigcom123             bigcom123 0.000000e+00
bigcom126             bigcom126 0.000000e+00
bigcom127             bigcom127 0.000000e+00
bigcom137             bigcom137 0.000000e+00
bigcom139             bigcom139 0.000000e+00
bigcom140             bigcom140 0.000000e+00
bigcom143             bigcom143 0.000000e+00
bigcom145             bigcom145 0.000000e+00
bigcom146             bigcom146 0.000000e+00
bigcom147             bigcom147 0.000000e+00
bigcom149             bigcom149 0.000000e+00
bigcom153             bigcom153 0.000000e+00
bigcom154             bigcom154 0.000000e+00
bigcom156             bigcom156 0.000000e+00
bigcom157             bigcom157 0.000000e+00
bigcom158             bigcom158 0.000000e+00
bigcom160             bigcom160 0.000000e+00
bigcom161             bigcom161 0.000000e+00
bigcom162             bigcom162 0.000000e+00
bigcom164             bigcom164 0.000000e+00
bigcom166             bigcom166 0.000000e+00
bigcom167             bigcom167 0.000000e+00
bigcom171             bigcom171 0.000000e+00
bigcom173             bigcom173 0.000000e+00
bigcom175             bigcom175 0.000000e+00
bigcom176             bigcom176 0.000000e+00
bigcom177             bigcom177 0.000000e+00
bigcom178             bigcom178 0.000000e+00
bigcom180             bigcom180 0.000000e+00
bigcom181             bigcom181 0.000000e+00
bigcom184             bigcom184 0.000000e+00
bigcom186             bigcom186 0.000000e+00
bigcom187             bigcom187 0.000000e+00
bigcom189             bigcom189 0.000000e+00
bigcom194             bigcom194 0.000000e+00
bigcom195             bigcom195 0.000000e+00
bigcom196             bigcom196 0.000000e+00
bigcom204             bigcom204 0.000000e+00
bigcom205             bigcom205 0.000000e+00
bigcom212             bigcom212 0.000000e+00
bigcom214             bigcom214 0.000000e+00
bigcom222             bigcom222 0.000000e+00
bigcom223             bigcom223 0.000000e+00
bigcom226             bigcom226 0.000000e+00
bigcom227             bigcom227 0.000000e+00
bigcom229             bigcom229 0.000000e+00
bigcom233             bigcom233 0.000000e+00
bigcom236             bigcom236 0.000000e+00
bigcom237             bigcom237 0.000000e+00
bigcom246             bigcom246 0.000000e+00
bigcom248             bigcom248 0.000000e+00
bigcom249             bigcom249 0.000000e+00
bigcom250             bigcom250 0.000000e+00
bigcom254             bigcom254 0.000000e+00
bigcom266             bigcom266 0.000000e+00
bigcom269             bigcom269 0.000000e+00
bigcom272             bigcom272 0.000000e+00
bigcom274             bigcom274 0.000000e+00
bigcom281             bigcom281 0.000000e+00
bigcom291             bigcom291 0.000000e+00
bigcom292             bigcom292 0.000000e+00
bigcom295             bigcom295 0.000000e+00
bigcom299             bigcom299 0.000000e+00
bigcom306             bigcom306 0.000000e+00
bigcom309             bigcom309 0.000000e+00
bigcom314             bigcom314 0.000000e+00
bigcom321             bigcom321 0.000000e+00
bigcom341             bigcom341 0.000000e+00
bigcom350             bigcom350 0.000000e+00
bigcom353             bigcom353 0.000000e+00
bigcom359             bigcom359 0.000000e+00
bigcom363             bigcom363 0.000000e+00
bigcom365             bigcom365 0.000000e+00
bigcom385             bigcom385 0.000000e+00
bigcom386             bigcom386 0.000000e+00
bigcom408             bigcom408 0.000000e+00
bigcom412             bigcom412 0.000000e+00
bigcom480             bigcom480 0.000000e+00
membership_s3     membership_s3 0.000000e+00
membership_s5     membership_s5 0.000000e+00
membership_s6     membership_s6 0.000000e+00
membership_s7     membership_s7 0.000000e+00
membership_s8     membership_s8 0.000000e+00
membership_s9     membership_s9 0.000000e+00
membership_s11   membership_s11 0.000000e+00
membership_s12   membership_s12 0.000000e+00
membership_s14   membership_s14 0.000000e+00
membership_s15   membership_s15 0.000000e+00
membership_s16   membership_s16 0.000000e+00
membership_s17   membership_s17 0.000000e+00
membership_s18   membership_s18 0.000000e+00
membership_s20   membership_s20 0.000000e+00
membership_s21   membership_s21 0.000000e+00
membership_s22   membership_s22 0.000000e+00
membership_s24   membership_s24 0.000000e+00
membership_s25   membership_s25 0.000000e+00
membership_s26   membership_s26 0.000000e+00
membership_s27   membership_s27 0.000000e+00
membership_s28   membership_s28 0.000000e+00
membership_s31   membership_s31 0.000000e+00
membership_s32   membership_s32 0.000000e+00
membership_s33   membership_s33 0.000000e+00
membership_s37   membership_s37 0.000000e+00
[1] "Dataset: all_CT Model RF, run: 1 of 10 2015-06-22 14:54:10"
     |      Out-of-bag   |
Tree |      MSE  %Var(y) |
   1 | 0.002859   202.70 |
   2 | 0.002582   183.09 |
   3 | 0.002742   194.43 |
   4 | 0.002194   155.55 |
   5 | 0.001974   139.98 |
   6 | 0.001949   138.15 |
   7 | 0.001906   135.16 |
   8 |  0.00189   133.98 |
   9 | 0.001874   132.90 |
  10 |  0.00185   131.16 |
  11 | 0.001808   128.17 |
  12 | 0.001788   126.78 |
  13 | 0.001766   125.21 |
  14 |  0.00174   123.35 |
  15 | 0.001722   122.08 |
  16 | 0.001723   122.18 |
  17 | 0.001743   123.60 |
  18 | 0.001733   122.86 |
  19 | 0.001731   122.71 |
  20 | 0.001729   122.55 |
  21 | 0.001744   123.62 |
  22 | 0.001735   122.98 |
  23 |  0.00167   118.43 |
  24 |  0.00169   119.83 |
  25 | 0.001685   119.46 |
  26 | 0.001676   118.84 |
  27 | 0.001667   118.19 |
  28 | 0.001664   117.96 |
  29 | 0.001662   117.84 |
  30 | 0.001653   117.21 |
  31 |  0.00165   117.01 |
  32 | 0.001635   115.90 |
  33 | 0.001633   115.75 |
  34 | 0.001614   114.43 |
  35 |  0.00161   114.16 |
  36 | 0.001604   113.71 |
  37 | 0.001595   113.08 |
  38 | 0.001586   112.47 |
  39 | 0.001591   112.79 |
  40 | 0.001589   112.65 |
  41 | 0.001592   112.85 |
  42 | 0.001583   112.22 |
  43 | 0.001576   111.75 |
  44 | 0.001559   110.53 |
  45 | 0.001558   110.49 |
  46 | 0.001556   110.34 |
  47 | 0.001547   109.69 |
  48 | 0.001548   109.76 |
  49 | 0.001549   109.84 |
  50 |  0.00155   109.88 |
  51 | 0.001547   109.71 |
  52 | 0.001544   109.50 |
  53 | 0.001543   109.41 |
  54 | 0.001545   109.54 |
  55 | 0.001547   109.68 |
  56 | 0.001543   109.37 |
  57 | 0.001544   109.45 |
  58 | 0.001541   109.27 |
  59 | 0.001543   109.39 |
  60 | 0.001543   109.37 |
  61 | 0.001541   109.22 |
  62 | 0.001539   109.11 |
  63 | 0.001536   108.91 |
  64 | 0.001534   108.77 |
  65 | 0.001534   108.75 |
  66 | 0.001533   108.66 |
  67 | 0.001531   108.54 |
  68 |  0.00153   108.45 |
  69 | 0.001524   108.08 |
  70 | 0.001525   108.16 |
  71 | 0.001523   107.95 |
  72 | 0.001525   108.13 |
  73 | 0.001524   108.08 |
  74 | 0.001524   108.05 |
  75 | 0.001518   107.60 |
  76 | 0.001516   107.46 |
  77 | 0.001513   107.26 |
  78 | 0.001514   107.34 |
  79 | 0.001516   107.52 |
  80 | 0.001515   107.40 |
  81 | 0.001511   107.14 |
  82 | 0.001511   107.16 |
  83 | 0.001513   107.25 |
  84 |  0.00151   107.03 |
  85 | 0.001508   106.90 |
  86 | 0.001505   106.69 |
  87 | 0.001504   106.65 |
  88 | 0.001504   106.66 |
  89 | 0.001505   106.71 |
  90 | 0.001505   106.68 |
  91 | 0.001505   106.73 |
  92 | 0.001507   106.82 |
  93 | 0.001505   106.71 |
  94 | 0.001506   106.81 |
  95 | 0.001506   106.76 |
  96 |  0.00151   107.09 |
  97 |  0.00151   107.02 |
  98 | 0.001508   106.95 |
  99 | 0.001509   106.99 |
 100 | 0.001507   106.86 |
[1] "Random Forest variable coefficients"
                      %IncMSE IncNodePurity
graph0           1.735698e-04  3.820559e-02
graph1           1.244349e-03  3.872687e-02
graph2           7.759494e-04  5.290984e-02
graph3           5.266515e-04  6.623493e-02
graph4           1.354863e-03  8.356779e-02
graph5           5.862376e-04  3.773067e-02
graph6           4.304351e-04  3.812407e-02
graph7           3.612263e-04  5.675691e-02
graph8           5.685905e-04  4.109742e-02
graph9          -2.250225e-06  8.333333e-03
graph10          4.957386e-03  2.320023e-01
graph11          3.189344e-03  7.191446e-02
graph12          2.254755e-03  7.212176e-02
graph13          1.589911e-04  6.791293e-02
graph14          7.934251e-04  5.894516e-02
graph15          1.911302e-03  3.092740e-02
graph16          6.358740e-03  3.296102e-02
graph17          5.245710e-04  5.464944e-02
graph18          1.449655e-03  7.386350e-02
graph19         -2.272607e-06  1.780702e-02
graph20          7.560259e-03  4.231253e-01
graph21          2.226684e-03  1.005791e-01
graph22          1.184957e-03  7.778019e-02
graph23          1.491818e-03  1.159336e-01
graph24          9.116321e-05  6.865276e-02
graph25          1.749495e-03  1.335750e-01
graph26          2.802706e-03  1.226177e-01
graph27          1.038429e-03  1.078813e-01
graph28          7.634190e-05  8.567145e-02
graph29          0.000000e+00  0.000000e+00
orbit0           6.242887e-04  4.466902e-02
orbit1           8.044282e-04  8.099261e-02
orbit2           1.186538e-04  2.361293e-02
orbit3           1.791642e-03  3.516899e-02
orbit4           0.000000e+00  2.331035e-20
orbit5           1.337524e-03  7.864663e-02
orbit6           7.459548e-05  5.336770e-02
orbit7           4.786414e-04  2.301230e-02
orbit8           1.148238e-03  3.972981e-02
orbit9           5.696066e-03  1.102845e-01
orbit10          2.441618e-05  5.809850e-02
orbit11          7.048819e-04  6.121115e-02
orbit12          2.079605e-03  1.553276e-01
orbit13          9.596613e-05  4.361391e-02
orbit14          2.903691e-04  4.924304e-02
orbit15          5.018088e-05  2.988541e-02
orbit16          2.284670e-06  9.333333e-03
orbit17          5.207154e-05  2.740903e-02
orbit18          8.880841e-05  6.978877e-02
orbit19          6.872306e-04  9.242994e-02
orbit20          1.332469e-03  8.471691e-02
orbit21          1.081185e-03  6.208293e-03
orbit22          1.536541e-03  6.945677e-02
orbit23          7.303897e-04  4.150995e-02
orbit24          2.410314e-03  4.647898e-01
orbit25          1.588239e-03  1.019710e-01
orbit26          2.080977e-04  1.598224e-03
orbit27          3.134277e-05  7.425154e-02
orbit28          1.573918e-05  1.018047e-02
orbit29          1.579783e-03  5.516520e-02
orbit30          5.790545e-04  1.833291e-04
orbit31          7.269706e-04  7.389317e-02
orbit32          4.108739e-04  5.599219e-02
orbit33          4.741901e-05  3.918539e-02
orbit34          4.418374e-04  4.371534e-02
orbit35          1.973186e-03  1.675502e-01
orbit36          9.629135e-05  9.044023e-02
orbit37          6.950623e-06  2.248687e-02
orbit38          6.539022e-05  6.109540e-02
orbit39          1.337802e-03  1.143306e-01
orbit40          1.055893e-03  2.826454e-02
orbit41          2.264890e-05  5.325428e-02
orbit42          1.580247e-05  5.066667e-02
orbit43          2.936864e-03  6.648911e-02
orbit44          2.269604e-04  2.898799e-02
orbit45          3.751998e-03  9.597626e-02
orbit46          1.165499e-04  1.790561e-01
orbit47          4.973984e-03  7.640553e-02
orbit48          3.562675e-05  8.737137e-02
orbit49          7.976347e-03  4.570033e-01
orbit50          2.912690e-04  1.104616e-02
orbit51          3.126570e-03  1.502214e-01
orbit52          3.451674e-04  1.110556e-01
orbit53          4.727154e-04  3.264581e-02
orbit54          1.063781e-03  1.312640e-01
orbit55          1.197449e-04  6.203331e-02
orbit56          6.651625e-03  1.985846e-01
orbit57          1.286377e-03  1.844020e-01
orbit58          1.583423e-04  1.006113e-01
orbit59          1.285245e-03  1.815043e-01
orbit60          3.434897e-04  1.348850e-01
orbit61          7.386171e-05  5.450867e-02
orbit62          2.685653e-03  2.875070e-01
orbit63          8.107826e-04  1.042669e-01
orbit64          1.428949e-03  9.806585e-02
orbit65          1.947751e-03  2.294899e-01
orbit66          8.429745e-04  1.444178e-01
orbit67          0.000000e+00  5.963112e-21
orbit68          1.688332e-03  1.064967e-01
orbit69          2.149668e-04  8.739495e-02
orbit70          5.164148e-04  2.414893e-01
orbit71          6.252904e-04  9.072034e-02
orbit72          4.524381e-05  3.260661e-02
AP               0.000000e+00  0.000000e+00
bet              3.854420e-04  1.633134e-01
ecc              2.254791e-06  9.500000e-03
eccrad           1.362089e-05  9.523810e-03
close            4.074965e-05  5.441429e-02
constraint       8.886119e-04  1.987177e-01
coreness         0.000000e+00  3.252607e-21
knn              3.598900e-04  1.669681e-01
hubscore         7.020668e-06  8.072395e-03
pagerank         2.528731e-04  1.558727e-01
trans            7.379008e-05  8.650602e-02
evcent           9.301545e-04  2.495106e-02
first            2.942387e-05  3.389190e-02
upto_second      1.027422e-04  9.354884e-02
upto_third       9.858834e-04  1.998932e-02
upto_fourth      1.728224e-03  7.465712e-02
upto_fifth       1.017555e-04  3.214137e-02
upto_sixth       2.621905e-04  1.224648e-02
second           1.787264e-03  4.902029e-02
third            1.018858e-04  1.290123e-01
fourth          -4.480287e-06  4.667220e-02
fifth            2.861641e-04  9.561352e-02
sixth            5.751013e-04  2.142118e-01
ratio1           5.974996e-04  1.720830e-01
ratio2           4.173825e-04  1.975642e-01
ratio3           4.719274e-04  1.838135e-01
ratio4           1.303093e-04  1.341701e-01
ratio5          -5.347267e-06  3.182744e-01
ratio6           9.412331e-05  1.590065e-01
selfinter        1.018330e-04  8.122322e-02
walktrap_vertex  3.545462e-04  2.868594e-01
bigcom1          4.384950e-05  6.479604e-02
bigcom2          0.000000e+00  0.000000e+00
bigcom3          0.000000e+00  0.000000e+00
bigcom4         -1.210295e-05  2.266693e-02
bigcom6          0.000000e+00  0.000000e+00
bigcom8          0.000000e+00  0.000000e+00
bigcom9          0.000000e+00  0.000000e+00
bigcom11         0.000000e+00  0.000000e+00
bigcom13         0.000000e+00  0.000000e+00
bigcom15         0.000000e+00  0.000000e+00
bigcom16         0.000000e+00  0.000000e+00
bigcom21         5.296058e-05  2.978368e-02
bigcom22         0.000000e+00  0.000000e+00
bigcom24         0.000000e+00  0.000000e+00
bigcom26         0.000000e+00  0.000000e+00
bigcom28        -6.790435e-06  2.668215e-02
bigcom30         0.000000e+00  0.000000e+00
bigcom31         0.000000e+00  0.000000e+00
bigcom32         0.000000e+00  0.000000e+00
bigcom33         0.000000e+00  0.000000e+00
bigcom34         0.000000e+00  0.000000e+00
bigcom36         0.000000e+00  0.000000e+00
bigcom37         0.000000e+00  0.000000e+00
bigcom38         0.000000e+00  0.000000e+00
bigcom39         0.000000e+00  0.000000e+00
bigcom40         2.205832e-06  3.761565e-03
bigcom43         0.000000e+00  0.000000e+00
bigcom44         0.000000e+00  0.000000e+00
bigcom46         0.000000e+00  0.000000e+00
bigcom47         0.000000e+00  0.000000e+00
bigcom49         0.000000e+00  0.000000e+00
bigcom50         0.000000e+00  0.000000e+00
bigcom51         0.000000e+00  0.000000e+00
bigcom52         0.000000e+00  0.000000e+00
bigcom54         0.000000e+00  0.000000e+00
bigcom56         0.000000e+00  0.000000e+00
bigcom62         0.000000e+00  0.000000e+00
bigcom66         0.000000e+00  0.000000e+00
bigcom68         0.000000e+00  0.000000e+00
bigcom69         0.000000e+00  0.000000e+00
bigcom71         0.000000e+00  0.000000e+00
bigcom72         0.000000e+00  0.000000e+00
bigcom73         0.000000e+00  0.000000e+00
bigcom74         0.000000e+00  0.000000e+00
bigcom75         0.000000e+00  0.000000e+00
bigcom76         0.000000e+00  0.000000e+00
bigcom77         0.000000e+00  0.000000e+00
bigcom79         0.000000e+00  0.000000e+00
bigcom80         0.000000e+00  0.000000e+00
bigcom82         0.000000e+00  0.000000e+00
bigcom83         0.000000e+00  0.000000e+00
bigcom84         0.000000e+00  0.000000e+00
bigcom85         0.000000e+00  0.000000e+00
bigcom87         0.000000e+00  0.000000e+00
bigcom89         0.000000e+00  0.000000e+00
bigcom91         0.000000e+00  0.000000e+00
bigcom92         0.000000e+00  0.000000e+00
bigcom93         0.000000e+00  0.000000e+00
bigcom96         0.000000e+00  0.000000e+00
bigcom97         0.000000e+00  0.000000e+00
bigcom98         0.000000e+00  0.000000e+00
bigcom99         0.000000e+00  0.000000e+00
bigcom101        0.000000e+00  0.000000e+00
bigcom104        0.000000e+00  0.000000e+00
bigcom106        0.000000e+00  0.000000e+00
bigcom109        0.000000e+00  0.000000e+00
bigcom113        0.000000e+00  0.000000e+00
bigcom116        0.000000e+00  0.000000e+00
bigcom120        0.000000e+00  0.000000e+00
bigcom123        0.000000e+00  0.000000e+00
bigcom126        0.000000e+00  0.000000e+00
bigcom127        0.000000e+00  0.000000e+00
bigcom137        0.000000e+00  0.000000e+00
bigcom139        0.000000e+00  0.000000e+00
bigcom140        0.000000e+00  0.000000e+00
bigcom143        0.000000e+00  0.000000e+00
bigcom145        0.000000e+00  0.000000e+00
bigcom146        0.000000e+00  0.000000e+00
bigcom147        0.000000e+00  0.000000e+00
bigcom149        0.000000e+00  0.000000e+00
bigcom153        0.000000e+00  0.000000e+00
bigcom154        0.000000e+00  0.000000e+00
bigcom156        0.000000e+00  0.000000e+00
bigcom157        0.000000e+00  0.000000e+00
bigcom158        0.000000e+00  0.000000e+00
bigcom160        0.000000e+00  0.000000e+00
bigcom161        0.000000e+00  0.000000e+00
bigcom162        0.000000e+00  0.000000e+00
bigcom164        0.000000e+00  0.000000e+00
bigcom166        0.000000e+00  0.000000e+00
bigcom167        0.000000e+00  0.000000e+00
bigcom171        0.000000e+00  0.000000e+00
bigcom173        0.000000e+00  0.000000e+00
bigcom175        0.000000e+00  0.000000e+00
bigcom176        0.000000e+00  0.000000e+00
bigcom177        0.000000e+00  0.000000e+00
bigcom178        0.000000e+00  0.000000e+00
bigcom180        0.000000e+00  0.000000e+00
bigcom181        0.000000e+00  0.000000e+00
bigcom184        0.000000e+00  0.000000e+00
bigcom186        0.000000e+00  0.000000e+00
bigcom187        0.000000e+00  0.000000e+00
bigcom189        0.000000e+00  0.000000e+00
bigcom194        0.000000e+00  0.000000e+00
bigcom195        0.000000e+00  0.000000e+00
bigcom196        0.000000e+00  0.000000e+00
bigcom204        0.000000e+00  0.000000e+00
bigcom205        0.000000e+00  0.000000e+00
bigcom212        0.000000e+00  0.000000e+00
bigcom214        0.000000e+00  0.000000e+00
bigcom222        0.000000e+00  0.000000e+00
bigcom223        0.000000e+00  0.000000e+00
bigcom226        0.000000e+00  0.000000e+00
bigcom227        0.000000e+00  0.000000e+00
bigcom229        0.000000e+00  0.000000e+00
bigcom233        0.000000e+00  0.000000e+00
bigcom236        0.000000e+00  0.000000e+00
bigcom237        0.000000e+00  0.000000e+00
bigcom246        0.000000e+00  0.000000e+00
bigcom248        0.000000e+00  0.000000e+00
bigcom249        0.000000e+00  0.000000e+00
bigcom250        0.000000e+00  0.000000e+00
bigcom254        0.000000e+00  0.000000e+00
bigcom266        0.000000e+00  0.000000e+00
bigcom269        0.000000e+00  0.000000e+00
bigcom272        0.000000e+00  0.000000e+00
bigcom274        0.000000e+00  0.000000e+00
bigcom281        0.000000e+00  0.000000e+00
bigcom291        0.000000e+00  0.000000e+00
bigcom292        0.000000e+00  0.000000e+00
bigcom295        0.000000e+00  0.000000e+00
bigcom299        0.000000e+00  0.000000e+00
bigcom301        0.000000e+00  0.000000e+00
bigcom306        0.000000e+00  0.000000e+00
bigcom309        0.000000e+00  0.000000e+00
bigcom314        0.000000e+00  0.000000e+00
bigcom321        0.000000e+00  0.000000e+00
bigcom341        0.000000e+00  0.000000e+00
bigcom350        0.000000e+00  0.000000e+00
bigcom353        0.000000e+00  0.000000e+00
bigcom359        0.000000e+00  0.000000e+00
bigcom363        0.000000e+00  0.000000e+00
bigcom365        0.000000e+00  0.000000e+00
bigcom385        0.000000e+00  0.000000e+00
bigcom386        0.000000e+00  0.000000e+00
bigcom408        0.000000e+00  0.000000e+00
bigcom412        0.000000e+00  0.000000e+00
bigcom480        0.000000e+00  0.000000e+00
spin_vertex      3.686518e-04  5.241749e-01
membership_s1    1.604895e-05  3.627079e-02
membership_s3    0.000000e+00  0.000000e+00
membership_s4    1.117668e-05  3.437227e-04
membership_s5    0.000000e+00  0.000000e+00
membership_s6    0.000000e+00  0.000000e+00
membership_s7   -4.449388e-06  9.128102e-03
membership_s8    0.000000e+00  0.000000e+00
membership_s9    0.000000e+00  0.000000e+00
membership_s11   0.000000e+00  0.000000e+00
membership_s12   0.000000e+00  0.000000e+00
membership_s14   0.000000e+00  0.000000e+00
membership_s15   0.000000e+00  0.000000e+00
membership_s16   0.000000e+00  0.000000e+00
membership_s17   0.000000e+00  0.000000e+00
membership_s18   0.000000e+00  0.000000e+00
membership_s20   0.000000e+00  0.000000e+00
membership_s21   0.000000e+00  0.000000e+00
membership_s22   0.000000e+00  0.000000e+00
membership_s24   0.000000e+00  0.000000e+00
membership_s25   0.000000e+00  0.000000e+00
membership_s26   0.000000e+00  0.000000e+00
membership_s27   0.000000e+00  0.000000e+00
membership_s28   0.000000e+00  0.000000e+00
membership_s30   1.823626e-05  5.388569e-03
membership_s31   0.000000e+00  8.673617e-21
membership_s32  -1.799370e-06  5.290129e-05
membership_s33   0.000000e+00  0.000000e+00
membership_s36   4.837921e-05  6.668079e-02
membership_s37   0.000000e+00  0.000000e+00
V1               1.036798e-04  5.938204e-01
V2              -5.026293e-07  1.599777e-01
pdi              0.000000e+00  0.000000e+00
adhesion         4.764963e-03  3.158327e-01
cohesion         3.778629e-03  4.127890e-01
inner            7.169778e-05  9.370007e-02
outer            1.947152e-04  2.596024e-01
ioratio          5.840812e-04  4.068598e-01
comsize          8.979842e-04  3.873531e-01
[1] "Dataset: all_CT Model GLM, run: 1 of 10 2015-06-22 14:55:25"
[1] "glmnet variable coefficients"
                         [,1]          [,2]
(Intercept)     -6.561031e+00 -6.997127e+00
graph0           6.109300e-41 -6.909489e-04
graph1           2.409703e-44 -2.902322e-07
graph2           3.644666e-41 -1.546352e-04
graph3           2.407214e-45 -1.703878e-08
graph4           2.825440e-48 -1.072609e-10
graph5           1.155836e-42  3.423350e-06
graph6           1.826787e-44 -1.034678e-07
graph7           1.599844e-42  3.027975e-06
graph8           3.162769e-41 -6.712577e-05
graph9           5.813747e-47 -3.899424e-10
graph10          6.301761e-49 -6.176249e-12
graph11         -2.415555e-51 -1.887036e-13
graph12          1.127401e-46 -6.089558e-10
graph13          1.113089e-45 -3.383991e-09
graph14          2.976809e-48 -8.815830e-11
graph15          4.051278e-44 -1.665591e-07
graph16          4.797385e-46 -8.080752e-10
graph17          8.315570e-46 -3.640164e-09
graph18          2.556480e-44 -2.898597e-08
graph19          6.618327e-45  1.014200e-08
graph20          6.813794e-44 -2.892259e-07
graph21          3.703654e-44  3.204739e-08
graph22          1.032981e-43  8.876875e-07
graph23          4.328692e-44 -2.122414e-07
graph24          7.962634e-44  1.008587e-07
graph25          4.702631e-43  2.670267e-06
graph26          3.914990e-43  5.136055e-07
graph27          2.561895e-42  1.640413e-05
graph28          3.158869e-42  2.400738e-06
graph29          2.846565e-41 -1.359372e-04
orbit0           6.109300e-41 -6.912023e-04
orbit1           1.862898e-42  3.303302e-06
orbit2           1.234994e-44 -3.260431e-07
orbit3           3.644666e-41 -1.545126e-04
orbit4           4.756755e-44  4.038907e-08
orbit5           1.956325e-45 -1.978852e-08
orbit6           5.897827e-46 -7.783954e-09
orbit7           7.082530e-49 -7.946964e-11
orbit8           1.155836e-42  3.467502e-06
orbit9           9.452287e-43  5.352294e-06
orbit10          1.580409e-43 -4.897410e-07
orbit11          8.961053e-45 -1.129903e-07
orbit12          7.315108e-42  4.635698e-05
orbit13          1.697067e-42 -1.783863e-06
orbit14          3.162769e-41 -6.732541e-05
orbit15          1.105908e-45  4.230614e-10
orbit16          4.726804e-47 -6.381594e-10
orbit17          5.175050e-46  1.088416e-10
orbit18          2.808018e-46  2.840506e-09
orbit19          6.691360e-47  2.705034e-10
orbit20          2.701104e-47 -6.803023e-10
orbit21          1.823227e-49 -4.226081e-12
orbit22         -9.841408e-50 -2.339296e-11
orbit23         -1.824010e-51 -4.588391e-14
orbit24          5.106224e-45  6.125344e-08
orbit25          3.564360e-45 -5.089556e-09
orbit26          7.697197e-47 -8.804026e-10
orbit27          2.598485e-44  1.839684e-08
orbit28          2.138465e-45 -2.576090e-08
orbit29          6.003714e-45 -3.349329e-10
orbit30          1.738767e-45 -5.727633e-09
orbit31          2.729873e-46  4.561236e-10
orbit32          1.349814e-46 -4.938039e-09
orbit33          7.174298e-49 -2.221019e-11
orbit34          4.051278e-44 -1.672520e-07
orbit35          2.746212e-44  1.120233e-08
orbit36          7.660940e-45 -2.131276e-08
orbit37          5.828437e-45  9.828824e-09
orbit38          1.822017e-46 -1.152219e-09
orbit39          5.130833e-44  4.523807e-07
orbit40          1.397900e-44  2.102330e-08
orbit41          5.054905e-45 -3.393802e-08
orbit42          3.850788e-46 -4.756261e-09
orbit43          9.555954e-44  3.713943e-08
orbit44          1.616448e-44 -7.058133e-08
orbit45          1.571109e-43  1.358932e-06
orbit46          8.911364e-44  9.268287e-08
orbit47          7.221521e-45 -4.141610e-09
orbit48          1.493865e-44  3.321058e-08
orbit49          3.694879e-43  5.581177e-06
orbit50          4.808906e-44 -1.170909e-06
orbit51          1.481182e-43 -1.848386e-08
orbit52          3.621380e-43 -1.953764e-07
orbit53          4.861320e-44  8.864546e-08
orbit54          6.005321e-43  5.491506e-06
orbit55          8.081626e-44  6.589586e-07
orbit56          9.718558e-43  1.177043e-05
orbit57          9.438062e-44 -4.437574e-07
orbit58          4.051342e-44 -3.155153e-07
orbit59          4.676329e-43 -2.316526e-07
orbit60          2.028925e-43  1.071708e-06
orbit61          1.145887e-43 -5.218253e-07
orbit62          4.353223e-42  5.211580e-05
orbit63          8.501699e-43  3.189706e-06
orbit64          1.088441e-42  6.313380e-06
orbit65          5.014738e-42  1.705716e-06
orbit66          1.288373e-42  1.308538e-06
orbit67          5.126003e-43  8.736847e-07
orbit68          3.965541e-42  3.608670e-05
orbit69          5.063065e-42 -2.081988e-05
orbit70          1.475363e-41  1.244323e-04
orbit71          3.516970e-42 -1.365865e-05
orbit72          2.846565e-41 -1.386264e-04
AP               3.665192e-40 -2.252542e-01
bet              2.279990e-45 -9.694517e-08
ecc             -8.703786e-40 -3.435347e-02
eccrad          -5.222272e-39 -2.061003e-01
close            4.846944e-38  3.737745e-01
constraint      -3.401280e-39 -8.062018e-02
coreness         3.395493e-40  3.769623e-03
knn             -8.817496e-43 -3.889066e-05
hubscore         1.180687e-37  2.724164e-01
pagerank        -3.591164e-39 -1.748532e-01
trans           -1.036710e-39 -1.812582e-01
evcent           1.180504e-37  2.547025e-01
first            6.109300e-41 -6.940636e-04
upto_second      1.914153e-42 -3.009834e-06
upto_third       4.467301e-43  5.642563e-06
upto_fourth      3.791757e-43  6.297528e-06
upto_fifth       4.220434e-43  7.497568e-06
upto_sixth       4.383199e-43  5.810848e-06
second           1.916794e-42 -2.337810e-06
third            4.515839e-43  9.619814e-06
fourth          -6.830192e-43 -7.571657e-06
fifth           -5.151876e-43 -8.480790e-06
sixth           -5.891316e-43 -1.087764e-05
ratio1          -1.197378e-42 -4.868786e-05
ratio2          -5.670925e-42 -6.125581e-06
ratio3          -6.954671e-42 -1.230643e-04
ratio4          -3.512685e-42 -4.105772e-05
ratio5          -1.423501e-42 -3.071001e-05
ratio6          -5.681870e-43 -1.037209e-05
selfinter        3.516007e-39  1.181133e-01
walktrap_vertex  1.644822e-39  9.271602e-02
bigcom1          1.682627e-40  9.866258e-02
bigcom2         -1.428120e-39 -7.808983e-02
bigcom3         -1.465914e-39 -1.206788e-01
bigcom4          6.894564e-40  5.151808e-02
bigcom6         -1.427527e-39 -7.153113e-02
bigcom8         -1.462418e-39 -1.514652e-01
bigcom9         -1.433126e-39 -7.103929e-02
bigcom11        -1.429428e-39 -9.712640e-02
bigcom13        -1.430500e-39 -7.459993e-02
bigcom15        -1.431096e-39 -7.169097e-02
bigcom16        -1.428001e-39 -6.221741e-02
bigcom21         1.127450e-38  8.136035e-01
bigcom22        -1.451172e-39 -1.646609e-01
bigcom24        -1.427645e-39 -7.747336e-02
bigcom26        -1.438890e-39 -1.197614e-01
bigcom28         6.303733e-39  1.045979e-01
bigcom30        -1.440822e-39 -1.137403e-01
bigcom31        -1.427289e-39 -5.461281e-02
bigcom32        -1.428714e-39 -6.130522e-02
bigcom33        -1.427171e-39 -7.396617e-02
bigcom34        -1.427408e-39 -5.078453e-02
bigcom36        -1.428595e-39 -7.071305e-02
bigcom37        -1.427171e-39 -6.857620e-02
bigcom38        -1.428120e-39 -7.894397e-02
bigcom39        -1.430380e-39 -8.641393e-02
bigcom40         3.097381e-39  7.801310e-02
bigcom43        -1.427883e-39 -6.272310e-02
bigcom44        -1.448112e-39 -9.082681e-02
bigcom46        -1.429071e-39 -8.440087e-02
bigcom47        -1.428477e-39 -7.687523e-02
bigcom49        -1.428239e-39 -8.053812e-02
bigcom50        -1.428001e-39 -9.537750e-02
bigcom51        -1.427408e-39 -7.216015e-02
bigcom52        -1.427408e-39 -9.253479e-02
bigcom54        -1.427171e-39 -6.855207e-02
bigcom56        -1.428714e-39 -1.342514e-01
bigcom62        -1.427289e-39 -7.528417e-02
bigcom66        -1.427289e-39 -7.841067e-02
bigcom68        -1.427408e-39 -5.752753e-02
bigcom69        -1.428595e-39 -7.715590e-02
bigcom71        -1.428595e-39 -5.975974e-02
bigcom72        -1.427289e-39 -7.483001e-02
bigcom73        -1.429190e-39 -1.048462e-01
bigcom74        -1.428477e-39 -1.036306e-01
bigcom75        -1.427289e-39 -8.479659e-02
bigcom76        -1.427883e-39 -7.834005e-02
bigcom77        -1.427883e-39 -1.160139e-01
bigcom79        -1.427289e-39 -8.511496e-02
bigcom80        -1.427883e-39 -5.593655e-02
bigcom82        -1.427883e-39 -7.776668e-02
bigcom83        -1.427289e-39 -5.131221e-02
bigcom84        -1.427764e-39 -8.412752e-02
bigcom85        -1.427645e-39 -8.455458e-02
bigcom87        -1.428001e-39 -9.354469e-02
bigcom89        -1.427289e-39 -5.425801e-02
bigcom91        -1.428120e-39 -7.628208e-02
bigcom92        -1.430619e-39 -5.651483e-02
bigcom93        -1.427289e-39 -6.576275e-02
bigcom96        -1.427289e-39 -8.447503e-02
bigcom97        -1.428239e-39 -1.107354e-01
bigcom98        -1.427289e-39 -4.397597e-02
bigcom99        -1.427289e-39 -4.421596e-02
bigcom101       -1.428833e-39 -8.586103e-02
bigcom104       -1.428358e-39 -8.800789e-02
bigcom106       -1.427645e-39 -6.432748e-02
bigcom109       -1.427527e-39 -9.899861e-02
bigcom113       -1.427764e-39 -4.057320e-02
bigcom116       -1.432050e-39 -9.614525e-02
bigcom120       -1.427408e-39 -5.899032e-02
bigcom123       -1.427527e-39 -9.346259e-02
bigcom126       -1.427171e-39 -4.140133e-02
bigcom127       -1.427527e-39 -7.705082e-02
bigcom137       -1.427883e-39 -1.364304e-01
bigcom139       -1.426933e-39 -6.644854e-02
bigcom140       -1.427527e-39 -9.228474e-02
bigcom143       -1.427408e-39 -6.061839e-02
bigcom145       -1.427171e-39 -5.387619e-02
bigcom146       -1.427527e-39 -6.727085e-02
bigcom147       -1.429428e-39 -6.745843e-02
bigcom149       -1.427289e-39 -5.844811e-02
bigcom153       -1.428358e-39 -7.275075e-02
bigcom154       -1.428358e-39 -6.155011e-02
bigcom156       -1.427645e-39 -7.088274e-02
bigcom157       -1.428477e-39 -6.039871e-02
bigcom158       -1.427289e-39 -6.102966e-02
bigcom160       -1.427289e-39 -8.684635e-02
bigcom161       -1.427289e-39 -7.757310e-02
bigcom162       -1.427289e-39 -7.558014e-02
bigcom164       -1.427052e-39 -9.247965e-02
bigcom166       -1.428239e-39 -8.786964e-02
bigcom167       -1.429309e-39 -1.007663e-01
bigcom171       -1.428001e-39 -1.664961e-01
bigcom173       -1.427527e-39 -6.441393e-02
bigcom175       -1.427171e-39 -6.529452e-02
bigcom176       -1.427171e-39 -8.859108e-02
bigcom177       -1.427408e-39 -5.721607e-02
bigcom178       -1.427408e-39 -1.189872e-01
bigcom180       -1.427289e-39 -6.335897e-02
bigcom181       -1.428714e-39 -7.603313e-02
bigcom184       -1.427289e-39 -9.128354e-02
bigcom186       -1.427289e-39 -8.781414e-02
bigcom187       -1.427171e-39 -7.453016e-02
bigcom189       -1.428120e-39 -6.532303e-02
bigcom194       -1.427527e-39 -9.816572e-02
bigcom195       -1.427408e-39 -5.373240e-02
bigcom196       -1.427289e-39 -7.774346e-02
bigcom204       -1.427883e-39 -8.133696e-02
bigcom205       -1.427289e-39 -6.000702e-02
bigcom212       -1.427408e-39 -7.022256e-02
bigcom214       -1.427527e-39 -5.840144e-02
bigcom222       -1.427171e-39 -8.486594e-02
bigcom223       -1.427408e-39 -9.162177e-02
bigcom226       -1.427289e-39 -7.065205e-02
bigcom227       -1.427289e-39 -6.721926e-02
bigcom229       -1.427052e-39 -4.874488e-02
bigcom233       -1.427289e-39 -4.903131e-02
bigcom236       -1.427171e-39 -8.474238e-02
bigcom237       -1.427171e-39 -7.230631e-02
bigcom246       -1.428358e-39 -9.705324e-02
bigcom248       -1.428595e-39 -1.052125e-01
bigcom249       -1.427289e-39 -8.749675e-02
bigcom250       -1.428595e-39 -7.953832e-02
bigcom254       -1.427527e-39 -8.396478e-02
bigcom266       -1.427289e-39 -9.248228e-02
bigcom269       -1.427408e-39 -4.623173e-02
bigcom272       -1.427171e-39 -5.048243e-02
bigcom274       -1.431931e-39 -8.077270e-02
bigcom281       -1.427645e-39 -6.451239e-02
bigcom291       -1.427289e-39 -8.085312e-02
bigcom292       -1.427289e-39 -1.197043e-01
bigcom295       -1.427527e-39 -7.698915e-02
bigcom299       -1.427171e-39 -1.212494e-01
bigcom301       -1.428120e-39 -6.512087e-02
bigcom306       -1.427289e-39 -5.494213e-02
bigcom309       -1.427645e-39 -6.959320e-02
bigcom314       -1.427289e-39 -7.003347e-02
bigcom321       -1.428001e-39 -5.857759e-02
bigcom341       -1.427171e-39 -6.430036e-02
bigcom350       -1.427289e-39 -7.279632e-02
bigcom353       -1.427171e-39 -4.020888e-02
bigcom359       -1.427289e-39 -1.317075e-01
bigcom363       -1.427289e-39 -4.691920e-02
bigcom365       -1.427408e-39 -9.854513e-02
bigcom385       -1.427527e-39 -8.770827e-02
bigcom386       -1.427171e-39 -5.459697e-02
bigcom408       -1.427764e-39 -1.093236e-01
bigcom412       -1.427408e-39 -1.100265e-01
bigcom480       -1.427408e-39 -6.009953e-02
spin_vertex     -4.758962e-39 -3.259323e-01
membership_s1   -6.792121e-40  5.577852e-02
membership_s3   -1.429071e-39 -4.865902e-02
membership_s4    2.420865e-39  7.404942e-02
membership_s5   -1.557384e-39 -1.583631e-01
membership_s6   -1.546166e-39 -8.348877e-02
membership_s7    6.226406e-41  4.950921e-02
membership_s8   -1.427883e-39 -5.274037e-02
membership_s9   -1.428595e-39 -4.123543e-02
membership_s11  -1.428001e-39 -3.622842e-02
membership_s12  -1.428358e-39 -6.409627e-02
membership_s14  -1.427764e-39 -6.553517e-02
membership_s15  -1.447258e-39 -7.946541e-02
membership_s16  -1.428239e-39 -5.876973e-02
membership_s17  -1.427764e-39 -4.672396e-02
membership_s18  -1.437445e-39 -1.024171e-01
membership_s20  -1.427527e-39 -3.980581e-02
membership_s21  -1.447136e-39 -7.987747e-02
membership_s22  -1.430619e-39 -6.187050e-02
membership_s24  -1.430738e-39 -7.321434e-02
membership_s25  -1.429666e-39 -6.826865e-02
membership_s26  -1.428714e-39 -3.177672e-02
membership_s27  -1.529093e-39 -1.282839e-01
membership_s28  -1.428595e-39 -4.603615e-02
membership_s30   2.783284e-39  1.563523e-01
membership_s31  -1.501943e-39 -8.122091e-02
membership_s32   6.226406e-41  9.098040e-03
membership_s33  -1.427527e-39 -2.018436e-02
membership_s36  -9.644196e-40 -2.494445e-02
membership_s37  -1.438649e-39 -7.796668e-02
V1               2.121380e-39  1.072113e-01
V2               2.028547e-39  2.418910e-01
pdi              1.218919e-37 -3.140483e+01
adhesion        -8.439555e-44 -3.071571e-06
cohesion         1.688071e-43  6.141238e-06
inner            8.067251e-44  1.525655e-06
outer            9.382172e-44  6.388456e-07
ioratio         -3.905116e-41 -7.015512e-02
comsize          3.524690e-43  2.569009e-05
[1] "Dataset: all_CT Model GBM, run: 2 of 10 2015-06-22 14:57:26"
Iter   TrainDeviance   ValidDeviance   StepSize   Improve
     1        0.0206            -nan     0.0100    0.0001
     2        0.0194            -nan     0.0100    0.0000
     3        0.0180            -nan     0.0100    0.0000
     4        0.0173            -nan     0.0100   -0.0000
     5        0.0168            -nan     0.0100    0.0000
     6        0.0160            -nan     0.0100   -0.0000
     7        0.0154            -nan     0.0100    0.0001
     8        0.0150            -nan     0.0100    0.0000
     9        0.0147            -nan     0.0100   -0.0000
    10        0.0144            -nan     0.0100   -0.0000
    20        0.0120            -nan     0.0100    0.0000
    40        0.0095            -nan     0.0100   -0.0000
    60        0.0079            -nan     0.0100    0.0000
    80        0.0069            -nan     0.0100   -0.0000
   100        0.0060            -nan     0.0100   -0.0000
   120        0.0054            -nan     0.0100    0.0000
   140        0.0048            -nan     0.0100   -0.0000
   160        0.0043            -nan     0.0100   -0.0000
   180        0.0039            -nan     0.0100    0.0000
   200        0.0035            -nan     0.0100   -0.0000
   220        0.0032            -nan     0.0100   -0.0000
   240        0.0029            -nan     0.0100   -0.0000
   260        0.0027            -nan     0.0100   -0.0000
   280        0.0025            -nan     0.0100   -0.0000
   300        0.0023            -nan     0.0100   -0.0000
   320        0.0022            -nan     0.0100   -0.0000
   340        0.0020            -nan     0.0100   -0.0000
   357        0.0019            -nan     0.0100   -0.0000

[1] "GBM variable coefficients"
                            var      rel.inf
V1                           V1 5.3879726247
comsize                 comsize 4.8208159934
orbit49                 orbit49 4.7713737133
orbit70                 orbit70 3.6905325957
adhesion               adhesion 3.3772960625
orbit54                 orbit54 2.9401325263
knn                         knn 2.6284594269
cohesion               cohesion 2.4953981606
third                     third 2.3799128478
orbit65                 orbit65 2.3147448236
V2                           V2 2.1750841857
outer                     outer 2.0689715759
ioratio                 ioratio 1.9981125761
fourth                   fourth 1.9327090450
trans                     trans 1.7784874652
orbit64                 orbit64 1.7410850846
orbit62                 orbit62 1.6981882946
orbit57                 orbit57 1.6793378348
spin_vertex         spin_vertex 1.5232313695
orbit24                 orbit24 1.5086646558
orbit17                 orbit17 1.4697867628
ratio2                   ratio2 1.3591214573
ratio5                   ratio5 1.2852508285
walktrap_vertex walktrap_vertex 1.2728703729
graph0                   graph0 1.1786575354
orbit6                   orbit6 1.1713326687
graph28                 graph28 1.1517873707
inner                     inner 1.1343937047
membership_s32   membership_s32 1.1253938440
graph8                   graph8 1.0731355435
bigcom40               bigcom40 1.0436775895
graph20                 graph20 0.9933391585
graph11                 graph11 0.9703705684
orbit69                 orbit69 0.9522576607
orbit66                 orbit66 0.8831399342
graph23                 graph23 0.8478130611
graph4                   graph4 0.7882823510
fifth                     fifth 0.7859972650
orbit71                 orbit71 0.7621968082
orbit39                 orbit39 0.7547897219
orbit27                 orbit27 0.7279084202
graph29                 graph29 0.7251266448
bet                         bet 0.7085443318
graph12                 graph12 0.6916176154
orbit37                 orbit37 0.6831466206
graph22                 graph22 0.6820467849
orbit56                 orbit56 0.6550955114
graph2                   graph2 0.6433297092
orbit18                 orbit18 0.6393394632
graph1                   graph1 0.6147653257
constraint           constraint 0.5921735391
orbit46                 orbit46 0.5907098105
orbit15                 orbit15 0.5772410777
graph25                 graph25 0.5702315901
orbit45                 orbit45 0.5685352616
orbit9                   orbit9 0.5648968795
ratio1                   ratio1 0.5466307216
graph5                   graph5 0.5254610192
ratio6                   ratio6 0.5003530541
orbit59                 orbit59 0.5002484246
orbit20                 orbit20 0.4707175307
upto_fifth           upto_fifth 0.4696701265
orbit68                 orbit68 0.4685499023
orbit1                   orbit1 0.4612518307
membership_s36   membership_s36 0.4356501830
close                     close 0.4020716717
sixth                     sixth 0.3848838745
orbit26                 orbit26 0.3818854505
orbit35                 orbit35 0.3700826029
graph10                 graph10 0.3658903759
orbit12                 orbit12 0.3448239520
graph7                   graph7 0.3343764253
orbit52                 orbit52 0.3050310605
orbit40                 orbit40 0.3039603375
graph26                 graph26 0.3030267396
pagerank               pagerank 0.2987912225
graph6                   graph6 0.2847538656
bigcom21               bigcom21 0.2690738963
orbit55                 orbit55 0.2609548356
orbit25                 orbit25 0.2601769509
orbit50                 orbit50 0.2457384510
ratio4                   ratio4 0.2393293876
orbit44                 orbit44 0.2354926605
orbit2                   orbit2 0.2304295531
orbit28                 orbit28 0.2245734051
membership_s4     membership_s4 0.2215280243
orbit13                 orbit13 0.2056887321
orbit19                 orbit19 0.2045010370
orbit67                 orbit67 0.1912179316
orbit29                 orbit29 0.1898930714
orbit63                 orbit63 0.1891047477
graph13                 graph13 0.1876309575
graph18                 graph18 0.1844358512
graph14                 graph14 0.1763640977
bigcom1                 bigcom1 0.1709857014
orbit31                 orbit31 0.1703521572
upto_fourth         upto_fourth 0.1689331398
graph3                   graph3 0.1683768914
selfinter             selfinter 0.1663011852
orbit32                 orbit32 0.1653192568
orbit36                 orbit36 0.1583270724
graph27                 graph27 0.1568916889
orbit21                 orbit21 0.1448769153
orbit30                 orbit30 0.1423932985
graph17                 graph17 0.1351994662
ratio3                   ratio3 0.1333618461
orbit22                 orbit22 0.1280237055
second                   second 0.1085944043
upto_sixth           upto_sixth 0.1040111063
orbit10                 orbit10 0.1004094488
orbit60                 orbit60 0.0912121713
graph15                 graph15 0.0851767170
graph9                   graph9 0.0838150233
bigcom28               bigcom28 0.0826054466
bigcom4                 bigcom4 0.0747229661
membership_s30   membership_s30 0.0730668999
graph21                 graph21 0.0720644696
graph19                 graph19 0.0713300936
bigcom3                 bigcom3 0.0699146837
upto_second         upto_second 0.0597026664
graph24                 graph24 0.0572236615
orbit48                 orbit48 0.0560648205
orbit33                 orbit33 0.0550143782
graph16                 graph16 0.0548679864
orbit61                 orbit61 0.0509073909
membership_s1     membership_s1 0.0501047038
orbit58                 orbit58 0.0377386753
orbit47                 orbit47 0.0320529553
orbit4                   orbit4 0.0318726166
orbit11                 orbit11 0.0317614510
orbit53                 orbit53 0.0238509556
orbit5                   orbit5 0.0237733814
upto_third           upto_third 0.0174849028
orbit42                 orbit42 0.0166962997
coreness               coreness 0.0160681212
hubscore               hubscore 0.0128889984
orbit23                 orbit23 0.0120058208
orbit51                 orbit51 0.0097978677
bigcom186             bigcom186 0.0004050626
bigcom137             bigcom137 0.0002906952
bigcom15               bigcom15 0.0001032170
orbit0                   orbit0 0.0000000000
orbit3                   orbit3 0.0000000000
orbit7                   orbit7 0.0000000000
orbit8                   orbit8 0.0000000000
orbit14                 orbit14 0.0000000000
orbit16                 orbit16 0.0000000000
orbit34                 orbit34 0.0000000000
orbit38                 orbit38 0.0000000000
orbit41                 orbit41 0.0000000000
orbit43                 orbit43 0.0000000000
orbit72                 orbit72 0.0000000000
AP                           AP 0.0000000000
ecc                         ecc 0.0000000000
eccrad                   eccrad 0.0000000000
evcent                   evcent 0.0000000000
first                     first 0.0000000000
bigcom2                 bigcom2 0.0000000000
bigcom6                 bigcom6 0.0000000000
bigcom8                 bigcom8 0.0000000000
bigcom9                 bigcom9 0.0000000000
bigcom11               bigcom11 0.0000000000
bigcom13               bigcom13 0.0000000000
bigcom16               bigcom16 0.0000000000
bigcom22               bigcom22 0.0000000000
bigcom24               bigcom24 0.0000000000
bigcom26               bigcom26 0.0000000000
bigcom30               bigcom30 0.0000000000
bigcom31               bigcom31 0.0000000000
bigcom32               bigcom32 0.0000000000
bigcom33               bigcom33 0.0000000000
bigcom34               bigcom34 0.0000000000
bigcom36               bigcom36 0.0000000000
bigcom37               bigcom37 0.0000000000
bigcom38               bigcom38 0.0000000000
bigcom39               bigcom39 0.0000000000
bigcom43               bigcom43 0.0000000000
bigcom44               bigcom44 0.0000000000
bigcom46               bigcom46 0.0000000000
bigcom47               bigcom47 0.0000000000
bigcom49               bigcom49 0.0000000000
bigcom50               bigcom50 0.0000000000
bigcom51               bigcom51 0.0000000000
bigcom52               bigcom52 0.0000000000
bigcom54               bigcom54 0.0000000000
bigcom56               bigcom56 0.0000000000
bigcom62               bigcom62 0.0000000000
bigcom66               bigcom66 0.0000000000
bigcom68               bigcom68 0.0000000000
bigcom69               bigcom69 0.0000000000
bigcom71               bigcom71 0.0000000000
bigcom72               bigcom72 0.0000000000
bigcom73               bigcom73 0.0000000000
bigcom74               bigcom74 0.0000000000
bigcom75               bigcom75 0.0000000000
bigcom76               bigcom76 0.0000000000
bigcom77               bigcom77 0.0000000000
bigcom79               bigcom79 0.0000000000
bigcom80               bigcom80 0.0000000000
bigcom82               bigcom82 0.0000000000
bigcom83               bigcom83 0.0000000000
bigcom84               bigcom84 0.0000000000
bigcom85               bigcom85 0.0000000000
bigcom87               bigcom87 0.0000000000
bigcom89               bigcom89 0.0000000000
bigcom91               bigcom91 0.0000000000
bigcom92               bigcom92 0.0000000000
bigcom93               bigcom93 0.0000000000
bigcom96               bigcom96 0.0000000000
bigcom97               bigcom97 0.0000000000
bigcom98               bigcom98 0.0000000000
bigcom99               bigcom99 0.0000000000
bigcom101             bigcom101 0.0000000000
bigcom104             bigcom104 0.0000000000
bigcom106             bigcom106 0.0000000000
bigcom109             bigcom109 0.0000000000
bigcom113             bigcom113 0.0000000000
bigcom116             bigcom116 0.0000000000
bigcom120             bigcom120 0.0000000000
bigcom123             bigcom123 0.0000000000
bigcom126             bigcom126 0.0000000000
bigcom127             bigcom127 0.0000000000
bigcom139             bigcom139 0.0000000000
bigcom140             bigcom140 0.0000000000
bigcom143             bigcom143 0.0000000000
bigcom145             bigcom145 0.0000000000
bigcom146             bigcom146 0.0000000000
bigcom147             bigcom147 0.0000000000
bigcom149             bigcom149 0.0000000000
bigcom153             bigcom153 0.0000000000
bigcom154             bigcom154 0.0000000000
bigcom156             bigcom156 0.0000000000
bigcom157             bigcom157 0.0000000000
bigcom158             bigcom158 0.0000000000
bigcom160             bigcom160 0.0000000000
bigcom161             bigcom161 0.0000000000
bigcom162             bigcom162 0.0000000000
bigcom164             bigcom164 0.0000000000
bigcom166             bigcom166 0.0000000000
bigcom167             bigcom167 0.0000000000
bigcom171             bigcom171 0.0000000000
bigcom173             bigcom173 0.0000000000
bigcom175             bigcom175 0.0000000000
bigcom176             bigcom176 0.0000000000
bigcom177             bigcom177 0.0000000000
bigcom178             bigcom178 0.0000000000
bigcom180             bigcom180 0.0000000000
bigcom181             bigcom181 0.0000000000
bigcom184             bigcom184 0.0000000000
bigcom187             bigcom187 0.0000000000
bigcom189             bigcom189 0.0000000000
bigcom194             bigcom194 0.0000000000
bigcom195             bigcom195 0.0000000000
bigcom196             bigcom196 0.0000000000
bigcom204             bigcom204 0.0000000000
bigcom205             bigcom205 0.0000000000
bigcom212             bigcom212 0.0000000000
bigcom214             bigcom214 0.0000000000
bigcom222             bigcom222 0.0000000000
bigcom223             bigcom223 0.0000000000
bigcom226             bigcom226 0.0000000000
bigcom227             bigcom227 0.0000000000
bigcom229             bigcom229 0.0000000000
bigcom233             bigcom233 0.0000000000
bigcom236             bigcom236 0.0000000000
bigcom237             bigcom237 0.0000000000
bigcom246             bigcom246 0.0000000000
bigcom248             bigcom248 0.0000000000
bigcom249             bigcom249 0.0000000000
bigcom250             bigcom250 0.0000000000
bigcom254             bigcom254 0.0000000000
bigcom266             bigcom266 0.0000000000
bigcom269             bigcom269 0.0000000000
bigcom272             bigcom272 0.0000000000
bigcom274             bigcom274 0.0000000000
bigcom281             bigcom281 0.0000000000
bigcom291             bigcom291 0.0000000000
bigcom292             bigcom292 0.0000000000
bigcom295             bigcom295 0.0000000000
bigcom299             bigcom299 0.0000000000
bigcom301             bigcom301 0.0000000000
bigcom306             bigcom306 0.0000000000
bigcom309             bigcom309 0.0000000000
bigcom314             bigcom314 0.0000000000
bigcom321             bigcom321 0.0000000000
bigcom341             bigcom341 0.0000000000
bigcom350             bigcom350 0.0000000000
bigcom353             bigcom353 0.0000000000
bigcom359             bigcom359 0.0000000000
bigcom363             bigcom363 0.0000000000
bigcom365             bigcom365 0.0000000000
bigcom385             bigcom385 0.0000000000
bigcom386             bigcom386 0.0000000000
bigcom408             bigcom408 0.0000000000
bigcom412             bigcom412 0.0000000000
bigcom480             bigcom480 0.0000000000
membership_s3     membership_s3 0.0000000000
membership_s5     membership_s5 0.0000000000
membership_s6     membership_s6 0.0000000000
membership_s7     membership_s7 0.0000000000
membership_s8     membership_s8 0.0000000000
membership_s9     membership_s9 0.0000000000
membership_s11   membership_s11 0.0000000000
membership_s12   membership_s12 0.0000000000
membership_s14   membership_s14 0.0000000000
membership_s15   membership_s15 0.0000000000
membership_s16   membership_s16 0.0000000000
membership_s17   membership_s17 0.0000000000
membership_s18   membership_s18 0.0000000000
membership_s20   membership_s20 0.0000000000
membership_s21   membership_s21 0.0000000000
membership_s22   membership_s22 0.0000000000
membership_s24   membership_s24 0.0000000000
membership_s25   membership_s25 0.0000000000
membership_s26   membership_s26 0.0000000000
membership_s27   membership_s27 0.0000000000
membership_s28   membership_s28 0.0000000000
membership_s31   membership_s31 0.0000000000
membership_s33   membership_s33 0.0000000000
membership_s37   membership_s37 0.0000000000
pdi                         pdi 0.0000000000
[1] "Dataset: all_CT Model RF, run: 2 of 10 2015-06-22 15:03:22"
     |      Out-of-bag   |
Tree |      MSE  %Var(y) |
   1 | 0.004322   247.61 |
   2 | 0.003499   200.44 |
   3 | 0.003157   180.89 |
   4 | 0.003144   180.10 |
   5 | 0.003088   176.92 |
   6 | 0.002936   168.19 |
   7 | 0.002685   153.80 |
   8 | 0.002676   153.31 |
   9 |  0.00256   146.68 |
  10 | 0.002502   143.32 |
  11 | 0.002382   136.45 |
  12 | 0.002519   144.33 |
  13 |  0.00247   141.51 |
  14 | 0.002362   135.30 |
  15 | 0.002305   132.05 |
  16 |  0.00213   122.04 |
  17 | 0.002119   121.41 |
  18 | 0.002113   121.05 |
  19 | 0.002096   120.07 |
  20 |  0.00203   116.30 |
  21 | 0.002008   115.02 |
  22 | 0.001999   114.51 |
  23 | 0.002002   114.67 |
  24 |  0.00198   113.41 |
  25 | 0.001945   111.42 |
  26 | 0.001937   110.98 |
  27 | 0.001942   111.24 |
  28 | 0.001938   111.03 |
  29 | 0.001934   110.77 |
  30 | 0.001915   109.72 |
  31 | 0.001926   110.34 |
  32 | 0.001924   110.22 |
  33 | 0.001933   110.76 |
  34 | 0.001913   109.59 |
  35 | 0.001904   109.06 |
  36 | 0.001912   109.57 |
  37 | 0.001911   109.48 |
  38 |   0.0019   108.86 |
  39 | 0.001888   108.14 |
  40 | 0.001877   107.55 |
  41 | 0.001875   107.42 |
  42 | 0.001869   107.09 |
  43 | 0.001868   106.99 |
  44 | 0.001867   106.98 |
  45 | 0.001861   106.63 |
  46 | 0.001865   106.87 |
  47 | 0.001863   106.71 |
  48 | 0.001853   106.14 |
  49 |  0.00185   105.97 |
  50 | 0.001847   105.80 |
  51 | 0.001837   105.23 |
  52 |  0.00183   104.83 |
  53 | 0.001821   104.32 |
  54 | 0.001812   103.82 |
  55 | 0.001816   104.02 |
  56 |  0.00182   104.25 |
  57 | 0.001812   103.83 |
  58 | 0.001806   103.48 |
  59 | 0.001802   103.24 |
  60 | 0.001804   103.33 |
  61 | 0.001794   102.81 |
  62 | 0.001794   102.80 |
  63 | 0.001788   102.41 |
  64 | 0.001784   102.19 |
  65 | 0.001782   102.11 |
  66 | 0.001777   101.82 |
  67 | 0.001781   102.01 |
  68 | 0.001777   101.81 |
  69 | 0.001781   102.02 |
  70 | 0.001771   101.48 |
  71 | 0.001769   101.35 |
  72 | 0.001771   101.47 |
  73 | 0.001764   101.05 |
  74 | 0.001759   100.80 |
  75 | 0.001758   100.73 |
  76 | 0.001759   100.76 |
  77 | 0.001756   100.61 |
  78 | 0.001754   100.48 |
  79 |  0.00175   100.28 |
  80 | 0.001746   100.05 |
  81 | 0.001749   100.18 |
  82 | 0.001747   100.10 |
  83 | 0.001748   100.17 |
  84 | 0.001747   100.09 |
  85 | 0.001744    99.91 |
  86 | 0.001744    99.91 |
  87 | 0.001746   100.05 |
  88 |  0.00175   100.26 |
  89 | 0.001747   100.09 |
  90 | 0.001744    99.89 |
  91 | 0.001742    99.78 |
  92 | 0.001744    99.92 |
  93 | 0.001745    99.99 |
  94 | 0.001746   100.01 |
  95 | 0.001744    99.93 |
  96 | 0.001744    99.94 |
  97 | 0.001743    99.85 |
  98 | 0.001745    99.95 |
  99 | 0.001748   100.13 |
 100 | 0.001746   100.02 |
[1] "Random Forest variable coefficients"
                      %IncMSE IncNodePurity
graph0           8.832715e-05  4.264482e-02
graph1           1.029778e-03  9.229266e-02
graph2           4.549715e-04  1.854516e-02
graph3           2.975044e-04  4.477284e-02
graph4           1.796253e-03  8.162585e-02
graph5           1.533810e-03  4.365555e-02
graph6           1.071734e-03  9.846338e-02
graph7           7.554184e-04  1.107908e-01
graph8           3.727417e-04  4.839347e-02
graph9           8.919839e-04  8.057428e-02
graph10          5.524829e-04  1.260439e-01
graph11          1.728058e-03  1.325275e-01
graph12          2.369901e-03  1.508183e-01
graph13          7.895386e-04  3.275766e-02
graph14          6.181403e-04  1.151701e-01
graph15          1.311970e-04  1.095995e-01
graph16          8.476139e-04  8.685007e-02
graph17          9.315839e-04  4.685357e-02
graph18          1.926036e-04  4.041098e-02
graph19          8.667939e-04  3.951378e-02
graph20          8.835246e-03  2.758179e-01
graph21          2.166288e-03  6.936463e-02
graph22          9.868756e-04  8.771538e-02
graph23          1.364953e-03  1.501105e-01
graph24          3.028455e-04  6.730663e-02
graph25          1.315660e-03  1.599662e-01
graph26          1.875724e-03  9.583979e-02
graph27          1.431568e-03  2.044342e-01
graph28          2.473987e-04  1.010958e-01
graph29          3.528413e-04  8.102747e-02
orbit0           6.205845e-05  3.757759e-02
orbit1           2.622198e-04  4.161036e-02
orbit2           1.458774e-04  4.252506e-02
orbit3           9.896842e-04  3.740232e-02
orbit4           2.376207e-04  1.040507e-01
orbit5           4.616871e-06  1.860105e-02
orbit6           2.112261e-04  1.000442e-01
orbit7           5.152595e-05  4.227834e-02
orbit8           6.063487e-04  1.106031e-01
orbit9           1.777166e-03  1.762714e-01
orbit10          7.808313e-04  4.435893e-02
orbit11          4.492232e-03  6.522719e-02
orbit12          1.361679e-03  3.182729e-01
orbit13          1.627130e-04  1.048516e-01
orbit14          4.706493e-04  1.237576e-01
orbit15          3.450486e-04  4.320203e-02
orbit16         -7.005335e-07  6.335034e-02
orbit17          1.221557e-04  8.897906e-02
orbit18          2.183506e-04  1.887577e-01
orbit19          1.208341e-04  1.083322e-02
orbit20          1.664739e-03  1.066390e-01
orbit21          2.014208e-04  7.297136e-02
orbit22          6.017950e-05  7.938322e-02
orbit23          5.171560e-05  4.928315e-02
orbit24          3.727593e-03  2.465428e-01
orbit25          5.106991e-05  1.020568e-01
orbit26          0.000000e+00  9.276752e-17
orbit27          7.085405e-05  3.714350e-02
orbit28          2.846784e-05  7.390874e-02
orbit29          4.604193e-04  2.508579e-02
orbit30          1.200826e-03  9.049592e-02
orbit31          4.375417e-04  8.398164e-02
orbit32          1.495764e-04  6.925456e-02
orbit33          3.071543e-04  5.844546e-02
orbit34          5.178748e-04  2.978375e-02
orbit35          7.857889e-04  1.483194e-01
orbit36          7.741031e-04  1.958125e-01
orbit37          6.505010e-05  5.981196e-02
orbit38          9.736185e-06  3.193000e-03
orbit39          1.647461e-03  1.158862e-01
orbit40          4.237218e-05  7.224200e-02
orbit41          1.196236e-04  5.761517e-02
orbit42          1.504842e-04  1.243325e-01
orbit43          3.412556e-05  5.789052e-02
orbit44          1.574655e-05  2.511364e-02
orbit45          1.930296e-03  1.336958e-01
orbit46          2.670451e-04  6.608737e-02
orbit47          2.866997e-03  2.781265e-02
orbit48         -4.032592e-21  4.747552e-17
orbit49          9.625276e-03  4.079673e-01
orbit50          2.474472e-04  1.594515e-01
orbit51          4.422134e-04  7.585140e-02
orbit52          1.510244e-03  1.389520e-01
orbit53          1.040137e-03  3.924778e-02
orbit54          1.444687e-03  2.686916e-01
orbit55          2.182106e-04  4.731583e-02
orbit56          1.066584e-03  2.593358e-01
orbit57          6.495070e-04  1.964534e-01
orbit58          6.110970e-05  3.816092e-02
orbit59          1.252876e-03  5.373789e-01
orbit60          4.261090e-04  7.312733e-02
orbit61          1.880398e-04  5.904834e-02
orbit62          6.293882e-03  3.901573e-01
orbit63          3.595211e-04  1.013896e-01
orbit64          1.682609e-03  1.544084e-01
orbit65          5.223425e-03  5.905954e-01
orbit66          1.647709e-03  6.904155e-01
orbit67          1.701803e-04  4.893020e-02
orbit68          4.912908e-04  2.411954e-01
orbit69          3.195938e-04  1.614971e-01
orbit70          1.074372e-03  4.297724e-01
orbit71          8.295791e-05  3.766137e-02
orbit72          2.644644e-04  1.000222e-02
AP               0.000000e+00  6.098637e-22
bet              4.025044e-04  5.261819e-02
ecc             -2.245173e-06  2.664286e-02
eccrad           1.726983e-05  1.691176e-02
close            1.917943e-04  6.093610e-02
constraint       2.307336e-04  1.770172e-01
coreness         9.022319e-05  8.614997e-03
knn              4.971384e-04  1.703355e-01
hubscore         9.951702e-04  2.607322e-02
pagerank         3.878523e-04  2.653511e-01
trans            1.208100e-05  1.742702e-01
evcent           8.918419e-04  3.404758e-02
first            3.607666e-05  2.311594e-02
upto_second      1.547808e-04  4.428157e-02
upto_third       3.395201e-05  9.983580e-04
upto_fourth      1.299429e-03  5.651522e-02
upto_fifth       1.476762e-05  8.963625e-02
upto_sixth       2.638066e-04  9.566075e-02
second           4.915831e-05  6.588232e-02
third            4.919188e-04  2.679740e-01
fourth           1.104307e-04  1.777527e-01
fifth            2.506492e-03  2.982180e-01
sixth            1.007604e-03  2.284582e-01
ratio1           5.237314e-04  1.930537e-01
ratio2           3.359588e-03  1.515776e-01
ratio3           1.895788e-04  1.596109e-01
ratio4           1.161996e-04  1.852072e-01
ratio5          -2.325998e-05  2.317571e-01
ratio6           4.436177e-04  1.465885e-01
selfinter        2.605152e-04  4.744510e-02
walktrap_vertex  3.642151e-04  3.001476e-01
bigcom1          6.199929e-05  1.035611e-01
bigcom2          0.000000e+00  1.734723e-20
bigcom3          2.674915e-04  3.422723e-02
bigcom4          0.000000e+00  2.236167e-21
bigcom6          0.000000e+00  8.673617e-21
bigcom8          0.000000e+00  1.084202e-21
bigcom9          0.000000e+00  3.252607e-21
bigcom11         0.000000e+00  8.673617e-21
bigcom13         0.000000e+00  8.673617e-21
bigcom15         0.000000e+00  0.000000e+00
bigcom16         0.000000e+00  0.000000e+00
bigcom21         1.487084e-05  1.724070e-02
bigcom22         0.000000e+00  2.710505e-22
bigcom24         0.000000e+00  0.000000e+00
bigcom26         0.000000e+00  0.000000e+00
bigcom28         1.572901e-05  4.936637e-03
bigcom30         0.000000e+00  0.000000e+00
bigcom31         0.000000e+00  8.673617e-21
bigcom32         0.000000e+00  8.673617e-21
bigcom33         0.000000e+00  0.000000e+00
bigcom34         0.000000e+00  8.673617e-21
bigcom36         0.000000e+00  0.000000e+00
bigcom37         0.000000e+00  8.673617e-21
bigcom38         0.000000e+00  8.673617e-21
bigcom39         0.000000e+00  0.000000e+00
bigcom40         5.377215e-04  1.427388e-01
bigcom43         0.000000e+00  8.673617e-21
bigcom44         4.576659e-06  8.333333e-03
bigcom46         0.000000e+00  2.602085e-20
bigcom47         0.000000e+00  0.000000e+00
bigcom49         0.000000e+00  0.000000e+00
bigcom50         0.000000e+00  0.000000e+00
bigcom51         0.000000e+00  0.000000e+00
bigcom52         0.000000e+00  0.000000e+00
bigcom54         0.000000e+00  0.000000e+00
bigcom56         0.000000e+00  0.000000e+00
bigcom62         0.000000e+00  8.673617e-21
bigcom66         0.000000e+00  0.000000e+00
bigcom68         0.000000e+00  0.000000e+00
bigcom69         0.000000e+00  0.000000e+00
bigcom71         0.000000e+00  8.673617e-21
bigcom72         0.000000e+00  0.000000e+00
bigcom73         0.000000e+00  1.040834e-19
bigcom74         0.000000e+00  0.000000e+00
bigcom75         0.000000e+00  0.000000e+00
bigcom76         0.000000e+00  8.673617e-21
bigcom77         0.000000e+00  1.734723e-20
bigcom79         0.000000e+00  0.000000e+00
bigcom80         0.000000e+00  0.000000e+00
bigcom82         0.000000e+00  4.336809e-20
bigcom83         0.000000e+00  0.000000e+00
bigcom84         0.000000e+00  0.000000e+00
bigcom85         0.000000e+00  0.000000e+00
bigcom87         0.000000e+00  0.000000e+00
bigcom89         0.000000e+00  8.673617e-21
bigcom91         0.000000e+00  0.000000e+00
bigcom92         0.000000e+00  5.421011e-22
bigcom93         0.000000e+00  0.000000e+00
bigcom96         0.000000e+00  8.673617e-21
bigcom97         0.000000e+00  0.000000e+00
bigcom98         0.000000e+00  0.000000e+00
bigcom99         0.000000e+00  8.673617e-21
bigcom101        0.000000e+00  8.673617e-21
bigcom104        0.000000e+00  0.000000e+00
bigcom106        0.000000e+00  8.673617e-21
bigcom109        0.000000e+00  0.000000e+00
bigcom113        0.000000e+00  8.673617e-21
bigcom116        0.000000e+00  0.000000e+00
bigcom120        0.000000e+00  0.000000e+00
bigcom123        0.000000e+00  1.734723e-20
bigcom126        0.000000e+00  0.000000e+00
bigcom127        0.000000e+00  0.000000e+00
bigcom137        0.000000e+00  0.000000e+00
bigcom139        0.000000e+00  3.469447e-20
bigcom140        0.000000e+00  0.000000e+00
bigcom143        0.000000e+00  0.000000e+00
bigcom145        0.000000e+00  8.673617e-21
bigcom146        0.000000e+00  3.584643e-20
bigcom147        0.000000e+00  8.673617e-21
bigcom149        0.000000e+00  8.673617e-21
bigcom153        0.000000e+00  0.000000e+00
bigcom154        0.000000e+00  8.673617e-21
bigcom156        0.000000e+00  0.000000e+00
bigcom157        0.000000e+00  6.776264e-23
bigcom158        0.000000e+00  0.000000e+00
bigcom160        0.000000e+00  0.000000e+00
bigcom161        0.000000e+00  0.000000e+00
bigcom162        0.000000e+00  0.000000e+00
bigcom164        0.000000e+00  0.000000e+00
bigcom166        0.000000e+00  0.000000e+00
bigcom167        0.000000e+00  0.000000e+00
bigcom171        0.000000e+00  8.673617e-21
bigcom173        0.000000e+00  4.336809e-21
bigcom175        0.000000e+00  0.000000e+00
bigcom176        0.000000e+00  8.673617e-21
bigcom177        0.000000e+00  0.000000e+00
bigcom178        0.000000e+00  2.602085e-20
bigcom180        0.000000e+00  0.000000e+00
bigcom181        0.000000e+00  0.000000e+00
bigcom184        0.000000e+00  0.000000e+00
bigcom186        0.000000e+00  0.000000e+00
bigcom187        0.000000e+00  0.000000e+00
bigcom189        0.000000e+00  0.000000e+00
bigcom194        0.000000e+00  0.000000e+00
bigcom195        0.000000e+00  0.000000e+00
bigcom196        0.000000e+00  8.673617e-21
bigcom204        0.000000e+00  0.000000e+00
bigcom205        0.000000e+00  0.000000e+00
bigcom212        0.000000e+00  0.000000e+00
bigcom214        0.000000e+00  8.673617e-21
bigcom222        0.000000e+00  0.000000e+00
bigcom223        0.000000e+00  0.000000e+00
bigcom226        0.000000e+00  0.000000e+00
bigcom227        0.000000e+00  8.673617e-21
bigcom229        0.000000e+00  8.673617e-21
bigcom233        0.000000e+00  8.673617e-21
bigcom236        0.000000e+00  0.000000e+00
bigcom237        0.000000e+00  0.000000e+00
bigcom246        0.000000e+00  0.000000e+00
bigcom248        0.000000e+00  8.673617e-21
bigcom249        0.000000e+00  0.000000e+00
bigcom250        0.000000e+00  0.000000e+00
bigcom254        0.000000e+00  0.000000e+00
bigcom266        0.000000e+00  0.000000e+00
bigcom269        0.000000e+00  0.000000e+00
bigcom272        0.000000e+00  3.469447e-20
bigcom274        0.000000e+00  0.000000e+00
bigcom281        0.000000e+00  0.000000e+00
bigcom291        0.000000e+00  0.000000e+00
bigcom292        0.000000e+00  0.000000e+00
bigcom295        0.000000e+00  0.000000e+00
bigcom299        0.000000e+00  1.734723e-20
bigcom301        0.000000e+00  0.000000e+00
bigcom306        0.000000e+00  0.000000e+00
bigcom309        0.000000e+00  0.000000e+00
bigcom314        0.000000e+00  0.000000e+00
bigcom321        0.000000e+00  0.000000e+00
bigcom341        0.000000e+00  0.000000e+00
bigcom350        0.000000e+00  8.673617e-21
bigcom353        0.000000e+00  1.734723e-20
bigcom359        0.000000e+00  0.000000e+00
bigcom363        0.000000e+00  0.000000e+00
bigcom365        0.000000e+00  0.000000e+00
bigcom385        0.000000e+00  0.000000e+00
bigcom386        0.000000e+00  0.000000e+00
bigcom408        0.000000e+00  0.000000e+00
bigcom412        0.000000e+00  4.336809e-20
bigcom480        0.000000e+00  0.000000e+00
spin_vertex      4.175022e-04  5.629110e-01
membership_s1    1.339249e-04  4.277206e-02
membership_s3    0.000000e+00  0.000000e+00
membership_s4   -1.171839e-06  3.352960e-03
membership_s5    0.000000e+00  0.000000e+00
membership_s6    0.000000e+00  0.000000e+00
membership_s7    1.137656e-06  4.710165e-04
membership_s8    0.000000e+00  0.000000e+00
membership_s9    0.000000e+00  0.000000e+00
membership_s11   0.000000e+00  0.000000e+00
membership_s12   0.000000e+00  0.000000e+00
membership_s14   0.000000e+00  0.000000e+00
membership_s15   0.000000e+00  0.000000e+00
membership_s16   0.000000e+00  0.000000e+00
membership_s17   0.000000e+00  0.000000e+00
membership_s18   0.000000e+00  0.000000e+00
membership_s20   0.000000e+00  8.673617e-21
membership_s21   0.000000e+00  0.000000e+00
membership_s22   0.000000e+00  0.000000e+00
membership_s24   0.000000e+00  0.000000e+00
membership_s25   0.000000e+00  0.000000e+00
membership_s26   0.000000e+00  0.000000e+00
membership_s27   0.000000e+00  4.065758e-22
membership_s28   0.000000e+00  0.000000e+00
membership_s30   2.782835e-05  2.837928e-02
membership_s31   0.000000e+00  0.000000e+00
membership_s32   1.166121e-05  2.320288e-02
membership_s33   0.000000e+00  0.000000e+00
membership_s36   2.802709e-05  1.738047e-02
membership_s37   0.000000e+00  0.000000e+00
V1               8.262310e-05  4.666040e-01
V2               5.471419e-05  3.023772e-01
pdi              0.000000e+00  2.209062e-20
adhesion         1.055115e-02  5.999204e-01
cohesion         9.811824e-03  4.531197e-01
inner            1.889081e-04  2.270159e-01
outer            1.879722e-04  2.194395e-01
ioratio          5.801224e-04  2.915268e-01
comsize          1.533352e-03  4.644321e-01
[1] "Dataset: all_CT Model GLM, run: 2 of 10 2015-06-22 15:05:24"
[1] "glmnet variable coefficients"
                         [,1]          [,2]
(Intercept)     -6.347222e+00 -6.861630e+00
graph0           8.783118e-41 -5.802879e-04
graph1           3.691738e-44 -3.452926e-07
graph2           5.450132e-41 -1.452313e-04
graph3           3.613390e-45 -1.890971e-08
graph4           4.623242e-48 -1.289437e-10
graph5           1.521201e-42  1.463291e-06
graph6           2.945883e-44 -1.057250e-07
graph7           2.423475e-42  2.192557e-06
graph8           5.033027e-41 -6.798597e-05
graph9           8.417511e-47 -4.635215e-10
graph10          9.923978e-49 -7.540311e-12
graph11         -3.786662e-51 -1.776969e-13
graph12          1.857284e-46 -6.274805e-10
graph13          1.662921e-45 -3.234299e-09
graph14          5.213008e-48 -8.525814e-11
graph15          5.506392e-44 -1.848939e-07
graph16          6.809268e-46 -2.068639e-09
graph17          1.413782e-45 -2.971236e-09
graph18          4.018171e-44  4.276074e-10
graph19          1.001581e-44  1.088478e-08
graph20          8.459250e-44 -2.081993e-07
graph21          5.040294e-44 -3.049589e-08
graph22          1.660439e-43  6.313213e-07
graph23          7.029593e-44 -6.767224e-08
graph24          1.196411e-43  1.868851e-07
graph25          6.238196e-43  1.417640e-06
graph26          6.162961e-43  9.551133e-07
graph27          3.694054e-42  1.518342e-05
graph28          5.127476e-42  3.941101e-06
graph29          4.985882e-41 -1.240872e-04
orbit0           8.783118e-41 -5.744353e-04
orbit1           2.433373e-42  6.627995e-07
orbit2           2.177958e-44 -3.629329e-07
orbit3           5.450132e-41 -1.413461e-04
orbit4           6.163531e-44  7.303275e-08
orbit5           3.116098e-45 -2.223854e-08
orbit6           6.509332e-46 -7.953673e-09
orbit7           2.304251e-48 -1.003667e-10
orbit8           1.521201e-42  1.573554e-06
orbit9           1.191039e-42  4.124269e-06
orbit10          2.382954e-43 -2.013411e-07
orbit11          1.679427e-44 -1.403848e-07
orbit12          1.043500e-41  4.587490e-05
orbit13          2.740181e-42 -2.468159e-06
orbit14          5.033027e-41 -6.579293e-05
orbit15          1.409105e-45  8.140551e-10
orbit16          7.266546e-47 -6.895993e-10
orbit17          7.181549e-46 -1.145892e-09
orbit18          3.658743e-46  2.633786e-09
orbit19          7.990236e-47  8.290080e-11
orbit20          4.412289e-47 -5.932812e-10
orbit21          3.663874e-49 -5.878528e-12
orbit22         -3.148029e-49 -2.059768e-11
orbit23         -1.881327e-51 -5.261638e-14
orbit24          6.170678e-45  3.749412e-08
orbit25          5.312425e-45 -2.189136e-09
orbit26          1.423628e-46 -8.212864e-10
orbit27          3.249785e-44  5.784623e-08
orbit28          3.296612e-45 -2.262573e-08
orbit29          8.646551e-45  1.953943e-09
orbit30          2.805794e-45 -7.271146e-09
orbit31          3.166991e-46  8.503306e-10
orbit32          2.262415e-46 -4.061367e-09
orbit33          1.777826e-48 -3.395630e-11
orbit34          5.506392e-44 -1.826518e-07
orbit35          3.308100e-44 -1.021439e-08
orbit36          9.378876e-45 -2.932834e-08
orbit37          7.886340e-45  4.561334e-09
orbit38          3.001118e-46 -2.495789e-09
orbit39          6.151760e-44  3.459370e-07
orbit40          2.071339e-44  3.167375e-08
orbit41          8.879222e-45 -1.666645e-08
orbit42          8.178171e-46 -5.213913e-09
orbit43          1.422871e-43  2.531305e-07
orbit44          3.086451e-44 -8.350873e-08
orbit45          1.869054e-43  1.031444e-06
orbit46          1.203563e-43  4.713362e-08
orbit47          1.161535e-44 -2.567080e-08
orbit48          2.313359e-44  5.834096e-08
orbit49          4.671130e-43  3.453064e-06
orbit50          6.258610e-44 -7.371396e-07
orbit51          1.898469e-43 -4.164765e-08
orbit52          5.139406e-43 -2.929703e-07
orbit53          6.872327e-44 -5.032355e-08
orbit54          8.601207e-43  5.503092e-06
orbit55          1.471243e-43  3.631765e-07
orbit56          1.158972e-42  9.189168e-06
orbit57          1.533266e-43  1.618779e-08
orbit58          7.433652e-44 -3.197834e-07
orbit59          6.621981e-43  9.378938e-07
orbit60          3.005961e-43  7.455432e-07
orbit61          2.001406e-43  7.610204e-08
orbit62          5.520842e-42  4.513884e-05
orbit63          1.074380e-42  3.945267e-07
orbit64          1.545301e-42  4.161289e-06
orbit65          7.233821e-42  2.894588e-05
orbit66          2.015087e-42  3.373144e-06
orbit67          8.487823e-43  9.032279e-07
orbit68          5.476367e-42  2.400579e-05
orbit69          8.838337e-42  2.859244e-05
orbit70          2.232965e-41  1.423184e-04
orbit71          6.006941e-42 -1.294275e-05
orbit72          4.985882e-41 -1.309825e-04
AP               1.977540e-39 -1.376518e-01
bet              3.849579e-45 -1.067672e-07
ecc             -8.419581e-40 -1.877053e-02
eccrad          -5.051749e-39 -1.126058e-01
close            5.672353e-38  1.474410e-01
constraint      -3.953476e-39 -6.217986e-02
coreness         4.112665e-40  2.981638e-03
knn             -1.302698e-42 -4.005509e-05
hubscore         1.606875e-37  2.491561e-01
pagerank        -4.015485e-39 -1.658017e-01
trans           -1.510730e-39 -1.679367e-01
evcent           1.604615e-37  2.201627e-01
first            8.783118e-41 -5.840507e-04
upto_second      2.352558e-42 -6.220608e-06
upto_third       4.999761e-43  2.497998e-06
upto_fourth      4.225888e-43  4.002111e-06
upto_fifth       5.107506e-43  7.287684e-06
upto_sixth       4.524206e-43  5.467444e-06
second           2.341586e-42 -5.767465e-06
third            4.744591e-43  4.964280e-06
fourth          -7.667247e-43 -2.494921e-06
fifth           -5.669152e-43 -4.962707e-06
sixth           -7.263514e-43 -1.062865e-05
ratio1          -1.646654e-42 -4.492808e-05
ratio2          -6.656878e-42  3.127926e-05
ratio3          -8.043819e-42 -1.029053e-04
ratio4          -5.312411e-42 -6.341907e-05
ratio5          -1.783538e-42 -3.489567e-05
ratio6          -7.042178e-43 -1.147435e-05
selfinter        5.158141e-39  1.533946e-01
walktrap_vertex  1.963834e-39  9.425737e-02
bigcom1         -1.586850e-40  6.878934e-02
bigcom2         -1.768119e-39 -7.110917e-02
bigcom3          1.350247e-39  1.351049e-01
bigcom4          2.332901e-40  2.800305e-02
bigcom6         -1.767235e-39 -7.652150e-02
bigcom8         -1.809136e-39 -1.138821e-01
bigcom9         -1.774034e-39 -6.842185e-02
bigcom11        -1.769446e-39 -1.027767e-01
bigcom13        -1.770776e-39 -7.416887e-02
bigcom15        -1.771515e-39 -6.476131e-02
bigcom16        -1.768266e-39 -7.498689e-02
bigcom21         1.093288e-38  6.018205e-01
bigcom22        -1.797637e-39 -1.678011e-01
bigcom24        -1.767235e-39 -6.139834e-02
bigcom26        -1.780586e-39 -1.047692e-01
bigcom28         1.132999e-38  1.891569e-01
bigcom30        -1.782381e-39 -1.193044e-01
bigcom31        -1.766793e-39 -5.096244e-02
bigcom32        -1.769004e-39 -6.854620e-02
bigcom33        -1.766941e-39 -7.498880e-02
bigcom34        -1.767088e-39 -5.395972e-02
bigcom36        -1.768266e-39 -8.484571e-02
bigcom37        -1.766793e-39 -6.734850e-02
bigcom38        -1.768266e-39 -6.746546e-02
bigcom39        -1.771071e-39 -8.661406e-02
bigcom40         3.622979e-39  8.171227e-02
bigcom43        -1.767824e-39 -6.476365e-02
bigcom44        -1.794140e-39 -7.703556e-02
bigcom46        -1.769446e-39 -8.609612e-02
bigcom47        -1.768414e-39 -7.888720e-02
bigcom49        -1.767971e-39 -7.429054e-02
bigcom50        -1.767824e-39 -9.362206e-02
bigcom51        -1.767088e-39 -6.464623e-02
bigcom52        -1.767235e-39 -8.538318e-02
bigcom54        -1.766941e-39 -5.973185e-02
bigcom56        -1.769004e-39 -1.106167e-01
bigcom62        -1.767088e-39 -8.369280e-02
bigcom66        -1.767088e-39 -8.687330e-02
bigcom68        -1.767088e-39 -5.833324e-02
bigcom69        -1.768709e-39 -7.715799e-02
bigcom71        -1.768561e-39 -5.540292e-02
bigcom72        -1.767235e-39 -6.138209e-02
bigcom73        -1.769004e-39 -9.720113e-02
bigcom74        -1.768561e-39 -8.847285e-02
bigcom75        -1.766793e-39 -9.539539e-02
bigcom76        -1.767529e-39 -7.542065e-02
bigcom77        -1.767677e-39 -1.164706e-01
bigcom79        -1.767088e-39 -1.012336e-01
bigcom80        -1.767677e-39 -7.011117e-02
bigcom82        -1.767529e-39 -9.691668e-02
bigcom83        -1.766646e-39 -4.556373e-02
bigcom84        -1.767088e-39 -1.000140e-01
bigcom85        -1.767235e-39 -8.389971e-02
bigcom87        -1.767971e-39 -9.594491e-02
bigcom89        -1.766941e-39 -6.156092e-02
bigcom91        -1.767824e-39 -9.455635e-02
bigcom92        -1.770923e-39 -5.573536e-02
bigcom93        -1.766793e-39 -6.579606e-02
bigcom96        -1.766941e-39 -8.815978e-02
bigcom97        -1.768266e-39 -1.102409e-01
bigcom98        -1.766793e-39 -7.371106e-02
bigcom99        -1.766499e-39 -5.196106e-02
bigcom101       -1.769446e-39 -7.994023e-02
bigcom104       -1.768119e-39 -8.951715e-02
bigcom106       -1.767235e-39 -7.831789e-02
bigcom109       -1.766941e-39 -8.685165e-02
bigcom113       -1.767529e-39 -4.289024e-02
bigcom116       -1.773292e-39 -8.951661e-02
bigcom120       -1.766941e-39 -7.705239e-02
bigcom123       -1.767235e-39 -9.041476e-02
bigcom126       -1.766793e-39 -4.056372e-02
bigcom127       -1.767235e-39 -8.027708e-02
bigcom137       -1.767971e-39 -1.224768e-01
bigcom139       -1.767088e-39 -1.086273e-01
bigcom140       -1.767235e-39 -9.315706e-02
bigcom143       -1.766941e-39 -7.914784e-02
bigcom145       -1.767088e-39 -5.817599e-02
bigcom146       -1.767382e-39 -6.000102e-02
bigcom147       -1.769151e-39 -6.024632e-02
bigcom149       -1.766793e-39 -5.579059e-02
bigcom153       -1.768414e-39 -8.035584e-02
bigcom154       -1.768119e-39 -5.812817e-02
bigcom156       -1.767382e-39 -7.721588e-02
bigcom157       -1.768561e-39 -5.648625e-02
bigcom158       -1.766941e-39 -6.080938e-02
bigcom160       -1.767088e-39 -9.010780e-02
bigcom161       -1.766941e-39 -7.206027e-02
bigcom162       -1.766941e-39 -7.081722e-02
bigcom164       -1.766793e-39 -7.723930e-02
bigcom166       -1.768266e-39 -7.619770e-02
bigcom167       -1.769299e-39 -9.650157e-02
bigcom171       -1.767824e-39 -1.412654e-01
bigcom173       -1.767235e-39 -6.068862e-02
bigcom175       -1.766941e-39 -6.184242e-02
bigcom176       -1.766793e-39 -8.449574e-02
bigcom177       -1.766941e-39 -5.253416e-02
bigcom178       -1.767088e-39 -1.084499e-01
bigcom180       -1.766941e-39 -6.045305e-02
bigcom181       -1.768266e-39 -7.006418e-02
bigcom184       -1.767088e-39 -8.572628e-02
bigcom186       -1.766793e-39 -9.778955e-02
bigcom187       -1.766941e-39 -9.498915e-02
bigcom189       -1.767824e-39 -6.463261e-02
bigcom194       -1.767382e-39 -8.616523e-02
bigcom195       -1.767088e-39 -5.627440e-02
bigcom196       -1.766941e-39 -1.015757e-01
bigcom204       -1.767677e-39 -7.662837e-02
bigcom205       -1.767088e-39 -5.618832e-02
bigcom212       -1.766646e-39 -7.189876e-02
bigcom214       -1.767088e-39 -6.122653e-02
bigcom222       -1.766646e-39 -6.855012e-02
bigcom223       -1.766941e-39 -8.616666e-02
bigcom226       -1.767088e-39 -6.185468e-02
bigcom227       -1.766941e-39 -5.065093e-02
bigcom229       -1.766941e-39 -4.843371e-02
bigcom233       -1.766941e-39 -6.296311e-02
bigcom236       -1.766793e-39 -7.457143e-02
bigcom237       -1.766941e-39 -7.001862e-02
bigcom246       -1.768119e-39 -8.517599e-02
bigcom248       -1.768709e-39 -8.484002e-02
bigcom249       -1.767088e-39 -8.509485e-02
bigcom250       -1.768561e-39 -7.625648e-02
bigcom254       -1.766793e-39 -6.395266e-02
bigcom266       -1.766941e-39 -1.084657e-01
bigcom269       -1.767529e-39 -5.559338e-02
bigcom272       -1.766941e-39 -5.472192e-02
bigcom274       -1.772996e-39 -7.016150e-02
bigcom281       -1.767382e-39 -6.861660e-02
bigcom291       -1.767088e-39 -8.614317e-02
bigcom292       -1.766793e-39 -1.002339e-01
bigcom295       -1.767235e-39 -8.096536e-02
bigcom299       -1.766941e-39 -1.163721e-01
bigcom301       -1.768119e-39 -5.826746e-02
bigcom306       -1.766941e-39 -5.349385e-02
bigcom309       -1.767382e-39 -6.975537e-02
bigcom314       -1.767088e-39 -7.433957e-02
bigcom321       -1.767824e-39 -6.092875e-02
bigcom341       -1.766941e-39 -6.562149e-02
bigcom350       -1.766793e-39 -7.218848e-02
bigcom353       -1.766646e-39 -5.935127e-02
bigcom359       -1.766646e-39 -1.028801e-01
bigcom363       -1.766941e-39 -5.220759e-02
bigcom365       -1.766941e-39 -1.011270e-01
bigcom385       -1.767235e-39 -8.449355e-02
bigcom386       -1.766941e-39 -5.212384e-02
bigcom408       -1.767824e-39 -1.049498e-01
bigcom412       -1.767235e-39 -8.412343e-02
bigcom480       -1.767088e-39 -6.074634e-02
spin_vertex     -5.418922e-39 -2.930299e-01
membership_s1   -1.703873e-40  7.955840e-02
membership_s3   -1.768856e-39 -5.484832e-02
membership_s4    2.073193e-39 -2.993283e-03
membership_s5   -1.927499e-39 -1.303234e-01
membership_s6   -1.912553e-39 -6.656652e-02
membership_s7   -3.022839e-40  3.097289e-02
membership_s8   -1.767677e-39 -6.998958e-02
membership_s9   -1.768561e-39 -4.826827e-02
membership_s11  -1.767529e-39 -4.354347e-02
membership_s12  -1.768266e-39 -6.466649e-02
membership_s14  -1.767529e-39 -6.642721e-02
membership_s15  -1.790959e-39 -7.430191e-02
membership_s16  -1.768414e-39 -6.148356e-02
membership_s17  -1.767529e-39 -5.336520e-02
membership_s18  -1.779988e-39 -8.660710e-02
membership_s20  -1.767235e-39 -4.471835e-02
membership_s21  -1.790808e-39 -7.520510e-02
membership_s22  -1.770480e-39 -5.826939e-02
membership_s24  -1.771367e-39 -6.985666e-02
membership_s25  -1.770185e-39 -6.653404e-02
membership_s26  -1.768561e-39 -3.825693e-02
membership_s27  -1.894109e-39 -1.046130e-01
membership_s28  -1.769004e-39 -5.461709e-02
membership_s30   3.698874e-39  1.379299e-01
membership_s31  -1.857454e-39 -7.652696e-02
membership_s32   1.254549e-39  1.190991e-01
membership_s33  -1.767235e-39 -2.724682e-02
membership_s36  -1.369586e-39 -2.989820e-02
membership_s37  -1.781184e-39 -6.956558e-02
V1               2.754018e-39  7.639196e-02
V2               1.258938e-39  5.527898e-02
pdi              2.843257e-37 -3.285368e+01
adhesion        -1.095843e-43 -2.877183e-06
cohesion         2.191929e-43  5.753851e-06
inner            9.536967e-44  1.101010e-06
outer            1.023195e-43 -2.358085e-07
ioratio         -1.886515e-40 -6.418841e-02
comsize          5.297893e-43  2.519756e-05
[1] "Dataset: all_CT Model GBM, run: 3 of 10 2015-06-22 15:07:23"
Iter   TrainDeviance   ValidDeviance   StepSize   Improve
     1        0.0229            -nan     0.0100   -0.0001
     2        0.0203            -nan     0.0100    0.0003
     3        0.0195            -nan     0.0100    0.0000
     4        0.0188            -nan     0.0100    0.0000
     5        0.0183            -nan     0.0100    0.0000
     6        0.0175            -nan     0.0100    0.0000
     7        0.0165            -nan     0.0100    0.0002
     8        0.0160            -nan     0.0100   -0.0000
     9        0.0154            -nan     0.0100   -0.0000
    10        0.0151            -nan     0.0100    0.0000
    20        0.0128            -nan     0.0100   -0.0000
    40        0.0101            -nan     0.0100   -0.0000
    60        0.0085            -nan     0.0100   -0.0000
    80        0.0074            -nan     0.0100    0.0000
   100        0.0065            -nan     0.0100    0.0000
   120        0.0058            -nan     0.0100   -0.0000
   140        0.0052            -nan     0.0100   -0.0000
   160        0.0047            -nan     0.0100   -0.0000
   180        0.0044            -nan     0.0100   -0.0000
   200        0.0040            -nan     0.0100   -0.0000
   220        0.0037            -nan     0.0100   -0.0000
   240        0.0034            -nan     0.0100   -0.0000
   260        0.0031            -nan     0.0100   -0.0000
   280        0.0029            -nan     0.0100   -0.0000
   300        0.0027            -nan     0.0100   -0.0000
   320        0.0025            -nan     0.0100   -0.0000
   340        0.0023            -nan     0.0100   -0.0000
   357        0.0022            -nan     0.0100   -0.0000

[1] "GBM variable coefficients"
                            var     rel.inf
V1                           V1 5.947804407
comsize                 comsize 4.729165985
orbit49                 orbit49 4.132872196
orbit70                 orbit70 3.999960114
outer                     outer 3.125489207
cohesion               cohesion 3.063764376
adhesion               adhesion 2.826676218
orbit27                 orbit27 2.432778272
V2                           V2 2.293484294
knn                         knn 2.220468269
orbit24                 orbit24 2.194424282
orbit64                 orbit64 2.185940303
walktrap_vertex walktrap_vertex 2.048648906
spin_vertex         spin_vertex 1.972417869
third                     third 1.919658766
graph28                 graph28 1.897921329
fourth                   fourth 1.736933775
orbit65                 orbit65 1.681384655
graph8                   graph8 1.574697145
ioratio                 ioratio 1.542429811
orbit56                 orbit56 1.463742422
orbit45                 orbit45 1.400273016
orbit18                 orbit18 1.351083916
membership_s32   membership_s32 1.198463576
orbit62                 orbit62 1.162651082
trans                     trans 1.126242675
inner                     inner 1.098466273
orbit39                 orbit39 1.061015140
ratio5                   ratio5 1.025252860
bigcom40               bigcom40 0.975499881
graph20                 graph20 0.894951509
orbit57                 orbit57 0.888381243
bet                         bet 0.883677514
orbit63                 orbit63 0.867093488
graph26                 graph26 0.851344888
orbit20                 orbit20 0.848326600
graph23                 graph23 0.789592518
orbit54                 orbit54 0.730961396
orbit9                   orbit9 0.709853119
graph0                   graph0 0.699183246
graph2                   graph2 0.694664409
ratio1                   ratio1 0.689855409
orbit69                 orbit69 0.682735758
graph14                 graph14 0.680995712
graph4                   graph4 0.677918323
graph29                 graph29 0.673054948
graph22                 graph22 0.661426046
orbit50                 orbit50 0.655852803
orbit35                 orbit35 0.650432142
orbit66                 orbit66 0.642954039
ratio2                   ratio2 0.626567209
graph1                   graph1 0.618295061
graph12                 graph12 0.617603071
membership_s36   membership_s36 0.582388846
graph25                 graph25 0.560787087
constraint           constraint 0.526584866
fifth                     fifth 0.524647923
orbit68                 orbit68 0.490723275
orbit1                   orbit1 0.470137691
orbit47                 orbit47 0.467351120
orbit52                 orbit52 0.448827775
graph11                 graph11 0.447331219
pagerank               pagerank 0.447071100
sixth                     sixth 0.446829023
orbit71                 orbit71 0.433771227
graph21                 graph21 0.428174555
graph6                   graph6 0.420776675
orbit5                   orbit5 0.416234025
orbit37                 orbit37 0.400155752
graph7                   graph7 0.367139056
graph27                 graph27 0.348134122
graph17                 graph17 0.342332444
graph15                 graph15 0.324121552
graph10                 graph10 0.323363048
orbit6                   orbit6 0.294187158
orbit17                 orbit17 0.289518346
orbit46                 orbit46 0.276416439
orbit13                 orbit13 0.275283300
ratio6                   ratio6 0.272188407
ratio4                   ratio4 0.269127898
ratio3                   ratio3 0.261470975
orbit58                 orbit58 0.257058459
orbit12                 orbit12 0.254869322
orbit15                 orbit15 0.249383080
upto_fourth         upto_fourth 0.248930848
upto_fifth           upto_fifth 0.248802379
bigcom1                 bigcom1 0.247554993
selfinter             selfinter 0.246391434
bigcom21               bigcom21 0.245837990
graph5                   graph5 0.235993518
orbit21                 orbit21 0.214623819
membership_s1     membership_s1 0.212031817
orbit61                 orbit61 0.210229014
orbit42                 orbit42 0.203118062
orbit44                 orbit44 0.198356008
orbit11                 orbit11 0.197960179
graph13                 graph13 0.184916474
orbit31                 orbit31 0.182715533
orbit2                   orbit2 0.182492385
AP                           AP 0.165063596
orbit59                 orbit59 0.158962293
graph3                   graph3 0.156055116
second                   second 0.129907504
membership_s30   membership_s30 0.129667619
orbit25                 orbit25 0.116020034
graph16                 graph16 0.115124185
orbit19                 orbit19 0.109339579
orbit55                 orbit55 0.105326268
orbit40                 orbit40 0.100526107
ecc                         ecc 0.100338160
orbit30                 orbit30 0.092970530
graph19                 graph19 0.089482398
membership_s4     membership_s4 0.088698453
orbit36                 orbit36 0.079024999
orbit60                 orbit60 0.060690669
close                     close 0.060556369
evcent                   evcent 0.059020823
bigcom3                 bigcom3 0.058612596
graph18                 graph18 0.055050034
upto_second         upto_second 0.054779962
graph9                   graph9 0.052093713
orbit10                 orbit10 0.047668122
orbit22                 orbit22 0.047286302
orbit67                 orbit67 0.046464954
orbit23                 orbit23 0.042626408
orbit32                 orbit32 0.037289504
hubscore               hubscore 0.036185352
coreness               coreness 0.034198654
bigcom28               bigcom28 0.028580019
graph24                 graph24 0.027447775
orbit53                 orbit53 0.023842356
orbit33                 orbit33 0.023557276
orbit41                 orbit41 0.021598714
orbit28                 orbit28 0.020754838
orbit26                 orbit26 0.019806598
orbit29                 orbit29 0.019296339
pdi                         pdi 0.018987931
orbit51                 orbit51 0.016045762
orbit16                 orbit16 0.014509305
upto_sixth           upto_sixth 0.012186161
orbit7                   orbit7 0.010384632
bigcom4                 bigcom4 0.009183532
upto_third           upto_third 0.003116767
orbit0                   orbit0 0.000000000
orbit3                   orbit3 0.000000000
orbit4                   orbit4 0.000000000
orbit8                   orbit8 0.000000000
orbit14                 orbit14 0.000000000
orbit34                 orbit34 0.000000000
orbit38                 orbit38 0.000000000
orbit43                 orbit43 0.000000000
orbit48                 orbit48 0.000000000
orbit72                 orbit72 0.000000000
eccrad                   eccrad 0.000000000
first                     first 0.000000000
bigcom2                 bigcom2 0.000000000
bigcom6                 bigcom6 0.000000000
bigcom8                 bigcom8 0.000000000
bigcom9                 bigcom9 0.000000000
bigcom11               bigcom11 0.000000000
bigcom13               bigcom13 0.000000000
bigcom15               bigcom15 0.000000000
bigcom16               bigcom16 0.000000000
bigcom22               bigcom22 0.000000000
bigcom24               bigcom24 0.000000000
bigcom26               bigcom26 0.000000000
bigcom30               bigcom30 0.000000000
bigcom31               bigcom31 0.000000000
bigcom32               bigcom32 0.000000000
bigcom33               bigcom33 0.000000000
bigcom34               bigcom34 0.000000000
bigcom36               bigcom36 0.000000000
bigcom37               bigcom37 0.000000000
bigcom38               bigcom38 0.000000000
bigcom39               bigcom39 0.000000000
bigcom43               bigcom43 0.000000000
bigcom44               bigcom44 0.000000000
bigcom46               bigcom46 0.000000000
bigcom47               bigcom47 0.000000000
bigcom49               bigcom49 0.000000000
bigcom50               bigcom50 0.000000000
bigcom51               bigcom51 0.000000000
bigcom52               bigcom52 0.000000000
bigcom54               bigcom54 0.000000000
bigcom56               bigcom56 0.000000000
bigcom62               bigcom62 0.000000000
bigcom66               bigcom66 0.000000000
bigcom68               bigcom68 0.000000000
bigcom69               bigcom69 0.000000000
bigcom71               bigcom71 0.000000000
bigcom72               bigcom72 0.000000000
bigcom73               bigcom73 0.000000000
bigcom74               bigcom74 0.000000000
bigcom75               bigcom75 0.000000000
bigcom76               bigcom76 0.000000000
bigcom77               bigcom77 0.000000000
bigcom79               bigcom79 0.000000000
bigcom80               bigcom80 0.000000000
bigcom82               bigcom82 0.000000000
bigcom83               bigcom83 0.000000000
bigcom84               bigcom84 0.000000000
bigcom85               bigcom85 0.000000000
bigcom87               bigcom87 0.000000000
bigcom89               bigcom89 0.000000000
bigcom91               bigcom91 0.000000000
bigcom92               bigcom92 0.000000000
bigcom93               bigcom93 0.000000000
bigcom96               bigcom96 0.000000000
bigcom97               bigcom97 0.000000000
bigcom98               bigcom98 0.000000000
bigcom99               bigcom99 0.000000000
bigcom101             bigcom101 0.000000000
bigcom104             bigcom104 0.000000000
bigcom106             bigcom106 0.000000000
bigcom109             bigcom109 0.000000000
bigcom113             bigcom113 0.000000000
bigcom116             bigcom116 0.000000000
bigcom120             bigcom120 0.000000000
bigcom123             bigcom123 0.000000000
bigcom126             bigcom126 0.000000000
bigcom127             bigcom127 0.000000000
bigcom137             bigcom137 0.000000000
bigcom139             bigcom139 0.000000000
bigcom140             bigcom140 0.000000000
bigcom143             bigcom143 0.000000000
bigcom145             bigcom145 0.000000000
bigcom146             bigcom146 0.000000000
bigcom147             bigcom147 0.000000000
bigcom149             bigcom149 0.000000000
bigcom153             bigcom153 0.000000000
bigcom154             bigcom154 0.000000000
bigcom156             bigcom156 0.000000000
bigcom157             bigcom157 0.000000000
bigcom158             bigcom158 0.000000000
bigcom160             bigcom160 0.000000000
bigcom161             bigcom161 0.000000000
bigcom162             bigcom162 0.000000000
bigcom164             bigcom164 0.000000000
bigcom166             bigcom166 0.000000000
bigcom167             bigcom167 0.000000000
bigcom171             bigcom171 0.000000000
bigcom173             bigcom173 0.000000000
bigcom175             bigcom175 0.000000000
bigcom176             bigcom176 0.000000000
bigcom177             bigcom177 0.000000000
bigcom178             bigcom178 0.000000000
bigcom180             bigcom180 0.000000000
bigcom181             bigcom181 0.000000000
bigcom184             bigcom184 0.000000000
bigcom186             bigcom186 0.000000000
bigcom187             bigcom187 0.000000000
bigcom189             bigcom189 0.000000000
bigcom194             bigcom194 0.000000000
bigcom195             bigcom195 0.000000000
bigcom196             bigcom196 0.000000000
bigcom204             bigcom204 0.000000000
bigcom205             bigcom205 0.000000000
bigcom212             bigcom212 0.000000000
bigcom214             bigcom214 0.000000000
bigcom222             bigcom222 0.000000000
bigcom223             bigcom223 0.000000000
bigcom226             bigcom226 0.000000000
bigcom227             bigcom227 0.000000000
bigcom229             bigcom229 0.000000000
bigcom233             bigcom233 0.000000000
bigcom236             bigcom236 0.000000000
bigcom237             bigcom237 0.000000000
bigcom246             bigcom246 0.000000000
bigcom248             bigcom248 0.000000000
bigcom249             bigcom249 0.000000000
bigcom250             bigcom250 0.000000000
bigcom254             bigcom254 0.000000000
bigcom266             bigcom266 0.000000000
bigcom269             bigcom269 0.000000000
bigcom272             bigcom272 0.000000000
bigcom274             bigcom274 0.000000000
bigcom281             bigcom281 0.000000000
bigcom291             bigcom291 0.000000000
bigcom292             bigcom292 0.000000000
bigcom295             bigcom295 0.000000000
bigcom299             bigcom299 0.000000000
bigcom301             bigcom301 0.000000000
bigcom306             bigcom306 0.000000000
bigcom309             bigcom309 0.000000000
bigcom314             bigcom314 0.000000000
bigcom321             bigcom321 0.000000000
bigcom341             bigcom341 0.000000000
bigcom350             bigcom350 0.000000000
bigcom353             bigcom353 0.000000000
bigcom359             bigcom359 0.000000000
bigcom363             bigcom363 0.000000000
bigcom365             bigcom365 0.000000000
bigcom385             bigcom385 0.000000000
bigcom386             bigcom386 0.000000000
bigcom408             bigcom408 0.000000000
bigcom412             bigcom412 0.000000000
bigcom480             bigcom480 0.000000000
membership_s3     membership_s3 0.000000000
membership_s5     membership_s5 0.000000000
membership_s6     membership_s6 0.000000000
membership_s7     membership_s7 0.000000000
membership_s8     membership_s8 0.000000000
membership_s9     membership_s9 0.000000000
membership_s11   membership_s11 0.000000000
membership_s12   membership_s12 0.000000000
membership_s14   membership_s14 0.000000000
membership_s15   membership_s15 0.000000000
membership_s16   membership_s16 0.000000000
membership_s17   membership_s17 0.000000000
membership_s18   membership_s18 0.000000000
membership_s20   membership_s20 0.000000000
membership_s21   membership_s21 0.000000000
membership_s22   membership_s22 0.000000000
membership_s24   membership_s24 0.000000000
membership_s25   membership_s25 0.000000000
membership_s26   membership_s26 0.000000000
membership_s27   membership_s27 0.000000000
membership_s28   membership_s28 0.000000000
membership_s31   membership_s31 0.000000000
membership_s33   membership_s33 0.000000000
membership_s37   membership_s37 0.000000000
[1] "Dataset: all_CT Model RF, run: 3 of 10 2015-06-22 15:13:08"
     |      Out-of-bag   |
Tree |      MSE  %Var(y) |
   1 | 0.003832   210.67 |
   2 | 0.003594   197.57 |
   3 | 0.003547   194.98 |
   4 | 0.003104   170.63 |
   5 | 0.002933   161.26 |
   6 | 0.003161   173.77 |
   7 | 0.002964   162.97 |
   8 | 0.002669   146.72 |
   9 | 0.002536   139.43 |
  10 | 0.002518   138.40 |
  11 | 0.002484   136.56 |
  12 | 0.002354   129.38 |
  13 | 0.002296   126.21 |
  14 | 0.002273   124.98 |
  15 | 0.002213   121.65 |
  16 | 0.002191   120.46 |
  17 | 0.002138   117.55 |
  18 | 0.002122   116.63 |
  19 | 0.002109   115.91 |
  20 | 0.002097   115.27 |
  21 | 0.002061   113.30 |
  22 | 0.002061   113.27 |
  23 | 0.002039   112.11 |
  24 | 0.002036   111.90 |
  25 | 0.002019   111.00 |
  26 | 0.002005   110.21 |
  27 | 0.002001   110.00 |
  28 | 0.002002   110.05 |
  29 | 0.001987   109.26 |
  30 | 0.001978   108.74 |
  31 | 0.001964   107.96 |
  32 | 0.001954   107.43 |
  33 |  0.00196   107.77 |
  34 | 0.001957   107.57 |
  35 | 0.001949   107.16 |
  36 | 0.001949   107.17 |
  37 | 0.001954   107.40 |
  38 | 0.001947   107.03 |
  39 | 0.001956   107.55 |
  40 | 0.001957   107.55 |
  41 | 0.001952   107.32 |
  42 | 0.001948   107.11 |
  43 | 0.001948   107.11 |
  44 | 0.001948   107.07 |
  45 | 0.001947   107.01 |
  46 | 0.001954   107.43 |
  47 | 0.001958   107.62 |
  48 | 0.001956   107.51 |
  49 |  0.00195   107.20 |
  50 | 0.001951   107.27 |
  51 | 0.001955   107.48 |
  52 | 0.001946   106.99 |
  53 | 0.001943   106.80 |
  54 | 0.001933   106.24 |
  55 | 0.001931   106.18 |
  56 | 0.001929   106.02 |
  57 | 0.001922   105.67 |
  58 | 0.001919   105.51 |
  59 | 0.001902   104.56 |
  60 | 0.001901   104.51 |
  61 | 0.001904   104.65 |
  62 | 0.001906   104.76 |
  63 | 0.001908   104.90 |
  64 | 0.001916   105.35 |
  65 | 0.001919   105.49 |
  66 | 0.001924   105.78 |
  67 | 0.001922   105.63 |
  68 |  0.00192   105.54 |
  69 | 0.001923   105.69 |
  70 | 0.001924   105.78 |
  71 | 0.001923   105.72 |
  72 | 0.001922   105.68 |
  73 | 0.001917   105.37 |
  74 | 0.001911   105.04 |
  75 | 0.001911   105.06 |
  76 | 0.001907   104.81 |
  77 | 0.001907   104.84 |
  78 | 0.001905   104.74 |
  79 | 0.001904   104.66 |
  80 | 0.001899   104.39 |
  81 | 0.001895   104.15 |
  82 | 0.001891   103.93 |
  83 |  0.00189   103.88 |
  84 | 0.001887   103.74 |
  85 |  0.00189   103.91 |
  86 | 0.001889   103.86 |
  87 | 0.001888   103.81 |
  88 | 0.001888   103.77 |
  89 |  0.00189   103.91 |
  90 | 0.001888   103.80 |
  91 | 0.001892   103.99 |
  92 | 0.001892   104.01 |
  93 | 0.001894   104.11 |
  94 | 0.001892   104.03 |
  95 | 0.001887   103.72 |
  96 | 0.001886   103.68 |
  97 | 0.001889   103.85 |
  98 | 0.001889   103.83 |
  99 | 0.001891   103.95 |
 100 | 0.001891   103.94 |
[1] "Random Forest variable coefficients"
                      %IncMSE IncNodePurity
graph0           2.702157e-05  4.172727e-02
graph1           1.563270e-04  5.807460e-02
graph2           1.353323e-04  6.225498e-02
graph3           5.682417e-05  6.024567e-02
graph4           1.143745e-03  7.639831e-02
graph5           9.903449e-04  8.759630e-02
graph6           1.834679e-03  9.893445e-02
graph7           6.924770e-04  1.101657e-01
graph8           5.475301e-04  1.904024e-01
graph9           1.121313e-03  7.452590e-02
graph10          8.309091e-04  5.456252e-02
graph11          1.650685e-04  1.790943e-01
graph12          9.901451e-04  1.697010e-01
graph13          2.973176e-03  8.946368e-02
graph14          6.900034e-04  2.592968e-01
graph15          2.020391e-03  9.031607e-02
graph16          4.324852e-03  9.492811e-02
graph17          2.563784e-03  6.897763e-02
graph18          2.688435e-05  6.471647e-02
graph19          8.291325e-05  8.645325e-02
graph20          6.781306e-03  2.323883e-01
graph21          4.565228e-05  5.276458e-02
graph22          9.966457e-04  7.040510e-02
graph23          8.301878e-04  1.080760e-01
graph24          4.291319e-04  1.638032e-01
graph25          3.979649e-04  1.277396e-01
graph26          2.896645e-03  1.473170e-01
graph27          2.050673e-03  3.154851e-01
graph28          7.580623e-04  1.169098e-01
graph29          4.193147e-04  5.096321e-02
orbit0           4.831356e-04  1.300681e-01
orbit1           2.364776e-04  5.071130e-02
orbit2           1.280748e-04  8.086582e-02
orbit3           1.258588e-04  3.709456e-02
orbit4           3.107097e-05  7.369884e-02
orbit5           2.335050e-04  4.042783e-02
orbit6           5.988380e-04  1.442281e-01
orbit7           8.534790e-05  1.672441e-02
orbit8           2.322550e-04  5.380774e-02
orbit9           4.477229e-04  1.384026e-01
orbit10          2.272716e-04  1.196656e-01
orbit11          4.452360e-06  3.061538e-02
orbit12          6.458135e-04  1.561069e-01
orbit13          1.029781e-03  1.337504e-02
orbit14          2.223197e-04  1.441185e-01
orbit15          3.061654e-05  4.904119e-02
orbit16          1.075972e-05  4.563689e-02
orbit17          1.506319e-04  5.387160e-02
orbit18          1.288584e-04  6.618260e-02
orbit19          3.677273e-04  7.086959e-02
orbit20          1.783822e-03  1.482060e-01
orbit21          5.168189e-05  5.644900e-02
orbit22          4.499343e-04  2.065137e-01
orbit23          2.456209e-05  4.442459e-02
orbit24          8.962906e-04  3.172693e-01
orbit25          1.378991e-04  8.639016e-02
orbit26          6.807718e-05  4.803503e-02
orbit27          9.338784e-04  1.053420e-01
orbit28          3.760318e-04  1.098140e-01
orbit29          8.483810e-04  8.855469e-02
orbit30          1.643216e-05  2.543295e-02
orbit31          6.598884e-04  3.382059e-02
orbit32          1.387513e-03  5.962986e-02
orbit33          4.483618e-05  1.940872e-02
orbit34          1.739014e-03  4.869360e-02
orbit35          9.355386e-04  1.467843e-01
orbit36          3.492517e-04  7.806417e-02
orbit37          7.257213e-04  1.046748e-02
orbit38          4.394557e-04  1.492882e-01
orbit39          2.133000e-03  1.094375e-01
orbit40          1.561603e-03  2.068901e-02
orbit41          8.226892e-04  5.642680e-02
orbit42          2.430434e-04  6.455348e-02
orbit43          1.483044e-03  1.612697e-01
orbit44          6.942287e-05  2.932498e-02
orbit45          7.728750e-04  1.342960e-01
orbit46          6.233764e-04  1.310382e-01
orbit47          5.575522e-03  1.855174e-01
orbit48          3.952303e-04  5.522167e-02
orbit49          4.701324e-03  5.796789e-01
orbit50          1.173713e-03  9.093841e-02
orbit51          1.360705e-04  5.861844e-02
orbit52          1.550589e-03  2.281211e-01
orbit53          2.000635e-04  2.422675e-02
orbit54          8.673169e-04  2.778077e-01
orbit55          2.665717e-05  8.293207e-02
orbit56          6.939607e-03  3.022316e-01
orbit57          7.860523e-04  1.930298e-01
orbit58          3.808912e-04  7.078083e-02
orbit59          9.068306e-04  2.871330e-01
orbit60          7.656645e-04  7.986404e-02
orbit61          3.910550e-04  4.342917e-02
orbit62          3.450175e-03  2.774254e-01
orbit63          2.027035e-04  4.193610e-02
orbit64          2.059440e-03  2.062185e-01
orbit65          5.072041e-03  5.800768e-01
orbit66          9.463894e-04  3.003306e-01
orbit67          5.531546e-04  3.740788e-02
orbit68          2.053513e-03  2.215133e-01
orbit69          5.046462e-04  1.689534e-01
orbit70          1.390658e-03  4.880446e-01
orbit71          8.388745e-05  2.343844e-01
orbit72          2.008702e-04  5.565151e-02
AP               0.000000e+00  2.303930e-21
bet              8.024599e-04  1.355072e-01
ecc              0.000000e+00  8.571429e-03
eccrad           0.000000e+00  8.888889e-03
close            4.080916e-04  7.076122e-02
constraint       1.605371e-03  1.475821e-01
coreness         6.278107e-05  2.713061e-02
knn              2.909647e-04  1.998425e-01
hubscore         4.957766e-05  6.054451e-02
pagerank         3.307607e-04  1.044169e-01
trans            1.163987e-04  1.759380e-01
evcent           1.838126e-04  5.153867e-02
first            1.887874e-03  6.988537e-04
upto_second      6.247098e-04  9.223660e-02
upto_third       4.030782e-05  7.240738e-02
upto_fourth      1.652463e-04  5.160930e-02
upto_fifth       1.004527e-03  1.466580e-01
upto_sixth       1.347219e-05  2.939630e-02
second           1.941595e-04  9.422973e-02
third            9.408945e-04  2.244570e-01
fourth           1.590975e-04  2.112005e-01
fifth            1.889396e-04  1.673317e-01
sixth            8.386864e-05  8.623423e-02
ratio1           5.722938e-05  1.377507e-01
ratio2           4.725530e-03  2.917055e-01
ratio3           3.995728e-04  1.286432e-01
ratio4           1.088275e-03  7.587184e-02
ratio5          -1.478476e-05  1.965599e-01
ratio6           4.732580e-04  9.766251e-02
selfinter        2.405514e-04  2.837407e-02
walktrap_vertex  3.787439e-04  2.593628e-01
bigcom1          6.700353e-05  5.874591e-02
bigcom2          0.000000e+00  0.000000e+00
bigcom3          1.177203e-04  6.361078e-02
bigcom4          0.000000e+00  2.222222e-02
bigcom6          0.000000e+00  0.000000e+00
bigcom8          0.000000e+00  6.776264e-22
bigcom9          0.000000e+00  1.355253e-22
bigcom11         0.000000e+00  0.000000e+00
bigcom13         0.000000e+00  0.000000e+00
bigcom15         0.000000e+00  1.355253e-22
bigcom16         0.000000e+00  0.000000e+00
bigcom21        -4.647180e-06  2.641754e-02
bigcom22         0.000000e+00  9.486769e-22
bigcom24         0.000000e+00  0.000000e+00
bigcom26         0.000000e+00  4.065758e-22
bigcom28        -2.231147e-06  1.889941e-02
bigcom30         0.000000e+00  5.421011e-22
bigcom31         0.000000e+00  0.000000e+00
bigcom32         0.000000e+00  0.000000e+00
bigcom33         0.000000e+00  0.000000e+00
bigcom34         0.000000e+00  0.000000e+00
bigcom36         0.000000e+00  0.000000e+00
bigcom37         0.000000e+00  0.000000e+00
bigcom38         0.000000e+00  0.000000e+00
bigcom39         0.000000e+00  0.000000e+00
bigcom40         3.682036e-04  1.764192e-01
bigcom43         0.000000e+00  0.000000e+00
bigcom44         0.000000e+00  4.065758e-22
bigcom46         0.000000e+00  5.759824e-22
bigcom47         0.000000e+00  1.355253e-22
bigcom49         0.000000e+00  0.000000e+00
bigcom50         0.000000e+00  0.000000e+00
bigcom51         0.000000e+00  0.000000e+00
bigcom52         0.000000e+00  0.000000e+00
bigcom54         0.000000e+00  0.000000e+00
bigcom56         0.000000e+00  0.000000e+00
bigcom62         0.000000e+00  0.000000e+00
bigcom66         0.000000e+00  0.000000e+00
bigcom68         0.000000e+00  0.000000e+00
bigcom69         0.000000e+00  0.000000e+00
bigcom71         0.000000e+00  1.355253e-22
bigcom72         0.000000e+00  1.355253e-22
bigcom73         0.000000e+00  0.000000e+00
bigcom74         0.000000e+00  0.000000e+00
bigcom75         0.000000e+00  0.000000e+00
bigcom76         0.000000e+00  1.355253e-22
bigcom77         0.000000e+00  0.000000e+00
bigcom79         0.000000e+00  0.000000e+00
bigcom80         0.000000e+00  0.000000e+00
bigcom82         0.000000e+00  1.355253e-22
bigcom83         0.000000e+00  0.000000e+00
bigcom84         0.000000e+00  0.000000e+00
bigcom85         0.000000e+00  0.000000e+00
bigcom87         0.000000e+00  1.355253e-22
bigcom89         0.000000e+00  0.000000e+00
bigcom91         0.000000e+00  1.355253e-22
bigcom92         0.000000e+00  5.421011e-22
bigcom93         0.000000e+00  0.000000e+00
bigcom96         0.000000e+00  0.000000e+00
bigcom97         0.000000e+00  0.000000e+00
bigcom98         0.000000e+00  0.000000e+00
bigcom99         0.000000e+00  1.355253e-22
bigcom101        0.000000e+00  0.000000e+00
bigcom104        0.000000e+00  3.388132e-23
bigcom106        0.000000e+00  0.000000e+00
bigcom109        0.000000e+00  0.000000e+00
bigcom113        0.000000e+00  0.000000e+00
bigcom116        0.000000e+00  4.065758e-22
bigcom120        0.000000e+00  0.000000e+00
bigcom123        0.000000e+00  0.000000e+00
bigcom126        0.000000e+00  0.000000e+00
bigcom127        0.000000e+00  0.000000e+00
bigcom137        0.000000e+00  0.000000e+00
bigcom139        0.000000e+00  1.355253e-22
bigcom140        0.000000e+00  0.000000e+00
bigcom143        0.000000e+00  0.000000e+00
bigcom145        0.000000e+00  0.000000e+00
bigcom146        0.000000e+00  0.000000e+00
bigcom147        0.000000e+00  1.355253e-22
bigcom149        0.000000e+00  0.000000e+00
bigcom153        0.000000e+00  0.000000e+00
bigcom154        0.000000e+00  1.355253e-22
bigcom156        0.000000e+00  0.000000e+00
bigcom157        0.000000e+00  1.355253e-22
bigcom158        0.000000e+00  0.000000e+00
bigcom160        0.000000e+00  0.000000e+00
bigcom161        0.000000e+00  0.000000e+00
bigcom162        0.000000e+00  0.000000e+00
bigcom164        0.000000e+00  1.355253e-22
bigcom166        0.000000e+00  0.000000e+00
bigcom167        0.000000e+00  0.000000e+00
bigcom171        0.000000e+00  0.000000e+00
bigcom173        0.000000e+00  0.000000e+00
bigcom175        0.000000e+00  0.000000e+00
bigcom176        0.000000e+00  0.000000e+00
bigcom177        0.000000e+00  0.000000e+00
bigcom178        0.000000e+00  0.000000e+00
bigcom180        0.000000e+00  1.355253e-22
bigcom181        0.000000e+00  4.065758e-22
bigcom184        0.000000e+00  0.000000e+00
bigcom186        0.000000e+00  0.000000e+00
bigcom187        0.000000e+00  0.000000e+00
bigcom189        0.000000e+00  0.000000e+00
bigcom194        0.000000e+00  0.000000e+00
bigcom195        0.000000e+00  0.000000e+00
bigcom196        0.000000e+00  0.000000e+00
bigcom204        0.000000e+00  0.000000e+00
bigcom205        0.000000e+00  1.355253e-22
bigcom212        0.000000e+00  0.000000e+00
bigcom214        0.000000e+00  4.336809e-21
bigcom222        0.000000e+00  0.000000e+00
bigcom223        0.000000e+00  0.000000e+00
bigcom226        0.000000e+00  0.000000e+00
bigcom227        0.000000e+00  0.000000e+00
bigcom229        0.000000e+00  0.000000e+00
bigcom233        0.000000e+00  0.000000e+00
bigcom236        0.000000e+00  0.000000e+00
bigcom237        0.000000e+00  0.000000e+00
bigcom246        0.000000e+00  4.472334e-21
bigcom248        0.000000e+00  4.336809e-21
bigcom249        0.000000e+00  0.000000e+00
bigcom250        0.000000e+00  0.000000e+00
bigcom254        0.000000e+00  0.000000e+00
bigcom266        0.000000e+00  0.000000e+00
bigcom269        0.000000e+00  0.000000e+00
bigcom272        0.000000e+00  1.355253e-22
bigcom274        0.000000e+00  0.000000e+00
bigcom281        0.000000e+00  1.355253e-22
bigcom291        0.000000e+00  0.000000e+00
bigcom292        0.000000e+00  0.000000e+00
bigcom295        0.000000e+00  0.000000e+00
bigcom299        0.000000e+00  0.000000e+00
bigcom301        0.000000e+00  0.000000e+00
bigcom306        0.000000e+00  0.000000e+00
bigcom309        0.000000e+00  0.000000e+00
bigcom314        0.000000e+00  0.000000e+00
bigcom321        0.000000e+00  0.000000e+00
bigcom341        0.000000e+00  0.000000e+00
bigcom350        0.000000e+00  0.000000e+00
bigcom353        0.000000e+00  0.000000e+00
bigcom359        0.000000e+00  4.336809e-21
bigcom363        0.000000e+00  0.000000e+00
bigcom365        0.000000e+00  1.355253e-22
bigcom385        0.000000e+00  0.000000e+00
bigcom386        0.000000e+00  0.000000e+00
bigcom408        0.000000e+00  0.000000e+00
bigcom412        0.000000e+00  1.355253e-22
bigcom480        0.000000e+00  0.000000e+00
spin_vertex      2.305788e-04  3.301139e-01
membership_s1    3.830955e-05  7.175369e-02
membership_s3    0.000000e+00  1.355253e-22
membership_s4    6.727221e-05  5.992192e-02
membership_s5    0.000000e+00  1.118083e-21
membership_s6    0.000000e+00  4.065758e-22
membership_s7    0.000000e+00  9.687500e-03
membership_s8    0.000000e+00  0.000000e+00
membership_s9    0.000000e+00  1.355253e-22
membership_s11   0.000000e+00  5.285486e-21
membership_s12   0.000000e+00  0.000000e+00
membership_s14   0.000000e+00  0.000000e+00
membership_s15   0.000000e+00  4.065758e-22
membership_s16   0.000000e+00  0.000000e+00
membership_s17   0.000000e+00  1.355253e-22
membership_s18   0.000000e+00  4.065758e-22
membership_s20   0.000000e+00  0.000000e+00
membership_s21   0.000000e+00  7.115077e-22
membership_s22   0.000000e+00  4.336809e-21
membership_s24   0.000000e+00  0.000000e+00
membership_s25   0.000000e+00  0.000000e+00
membership_s26   0.000000e+00  0.000000e+00
membership_s27   0.000000e+00  1.660185e-21
membership_s28   0.000000e+00  1.355253e-22
membership_s30   1.292097e-05  9.693787e-03
membership_s31   0.000000e+00  2.710505e-22
membership_s32   3.204603e-05  1.058119e-01
membership_s33   0.000000e+00  0.000000e+00
membership_s36   1.721951e-05  3.523442e-02
membership_s37   0.000000e+00  2.710505e-22
V1               1.143015e-04  5.807431e-01
V2               1.232318e-04  3.353906e-01
pdi              0.000000e+00  2.469948e-20
adhesion         5.057248e-03  3.425093e-01
cohesion         4.626938e-03  3.319546e-01
inner            1.894137e-03  1.638131e-01
outer            1.890161e-03  3.329495e-01
ioratio          7.160891e-04  3.606619e-01
comsize          9.238456e-04  4.299339e-01
[1] "Dataset: all_CT Model GLM, run: 3 of 10 2015-06-22 15:15:09"
[1] "glmnet variable coefficients"
                         [,1]          [,2]
(Intercept)     -6.305777e+00 -6.850252e+00
graph0           1.491489e-40 -4.374488e-04
graph1           9.910666e-43 -2.849667e-06
graph2           7.701178e-41 -1.450311e-04
graph3           1.651133e-44 -2.318712e-08
graph4           1.410748e-45 -1.013612e-08
graph5           2.210428e-42  4.454470e-06
graph6           1.461771e-43 -1.449756e-07
graph7           3.552321e-42  4.798556e-06
graph8           5.918277e-41 -1.012448e-04
graph9           2.767597e-46 -5.377757e-10
graph10          4.619021e-47 -8.074486e-11
graph11         -2.297012e-49 -1.899494e-11
graph12          1.008611e-45 -9.521044e-11
graph13          3.576156e-45 -1.912657e-09
graph14          2.334153e-46 -2.103978e-09
graph15          9.025312e-44 -1.585053e-07
graph16          3.441868e-45 -1.329178e-09
graph17          6.818592e-45  3.068636e-09
graph18          1.108575e-43  1.742899e-07
graph19          1.845954e-44  2.254965e-08
graph20          1.166040e-43 -6.312095e-08
graph21          7.955852e-44  1.203157e-08
graph22          2.859814e-43  1.356477e-06
graph23          1.124727e-43 -9.482526e-08
graph24          1.814699e-43  2.800326e-07
graph25          7.827888e-43  1.357073e-06
graph26          7.777247e-43  8.754248e-07
graph27          4.548377e-42  1.330140e-05
graph28          5.862228e-42  1.149297e-06
graph29          5.427567e-41 -8.663015e-05
orbit0           1.491489e-40 -4.350989e-04
orbit1           2.731692e-42  3.630742e-06
orbit2           1.090730e-42 -6.707528e-06
orbit3           7.701178e-41 -1.437404e-04
orbit4           6.901548e-44  1.088241e-07
orbit5           1.918782e-44 -4.498667e-08
orbit6           6.866604e-46 -5.394911e-09
orbit7           6.900991e-45 -4.617815e-08
orbit8           2.210428e-42  4.518646e-06
orbit9           1.321646e-42  5.194993e-06
orbit10          2.941095e-43 -2.564542e-07
orbit11          2.532566e-43 -4.829100e-07
orbit12          1.182449e-41  4.349507e-05
orbit13          4.483452e-42  4.299491e-07
orbit14          5.918277e-41 -1.003261e-04
orbit15          1.562184e-45  2.241124e-09
orbit16          3.817579e-46 -1.579622e-09
orbit17          1.192590e-45  1.004384e-10
orbit18          4.025358e-46  2.778607e-09
orbit19          8.658612e-47  1.871034e-10
orbit20          7.420050e-47 -7.025546e-10
orbit21          9.267633e-47 -2.295136e-10
orbit22         -3.657882e-49 -1.786232e-11
orbit23          4.677644e-47 -4.376073e-10
orbit24          6.808951e-45  4.019498e-08
orbit25          5.976389e-45 -4.263027e-09
orbit26          1.115938e-45 -9.733748e-10
orbit27          3.588799e-44  8.140561e-08
orbit28          1.229371e-44 -3.652154e-08
orbit29          1.043122e-44  1.715726e-09
orbit30          8.434506e-45 -4.717191e-09
orbit31          3.436139e-46  1.873818e-09
orbit32          2.517285e-46 -4.074513e-09
orbit33          1.044992e-45 -1.802487e-09
orbit34          9.025312e-44 -1.567783e-07
orbit35          3.664388e-44  2.030521e-09
orbit36          1.183042e-44 -2.097309e-08
orbit37          9.645323e-45  9.064332e-09
orbit38          6.839077e-45 -6.411301e-09
orbit39          6.893618e-44  4.553427e-07
orbit40          2.262618e-44  2.674875e-08
orbit41          1.619903e-44 -1.234000e-08
orbit42          1.390306e-44  4.551771e-09
orbit43          1.698541e-43  2.729577e-07
orbit44          2.001154e-43  3.163694e-07
orbit45          2.071325e-43  1.107464e-06
orbit46          1.361083e-43 -2.663489e-08
orbit47          5.576709e-44  6.977719e-08
orbit48          3.229008e-44  4.519346e-08
orbit49          5.348049e-43  4.302301e-06
orbit50          8.780727e-44 -7.986925e-07
orbit51          2.409088e-43 -1.057671e-08
orbit52          5.907857e-43 -4.939430e-07
orbit53          1.289223e-43  6.777739e-08
orbit54          9.275355e-43  4.674212e-06
orbit55          2.856250e-43  1.316945e-06
orbit56          1.295632e-42  1.036985e-05
orbit57          1.767287e-43 -2.445348e-07
orbit58          2.538825e-43 -4.699209e-08
orbit59          7.445426e-43  5.201965e-07
orbit60          3.967053e-43  8.192068e-07
orbit61          4.266698e-43  6.023034e-07
orbit62          6.351253e-42  4.734379e-05
orbit63          1.380789e-42  5.699721e-07
orbit64          1.900078e-42  3.192552e-06
orbit65          7.967906e-42  2.671790e-05
orbit66          2.260257e-42  1.055380e-06
orbit67          1.158672e-42  1.453324e-06
orbit68          6.313006e-42  2.257434e-05
orbit69          1.318094e-41  1.546825e-05
orbit70          2.411290e-41  1.369180e-04
orbit71          6.960414e-42 -1.791690e-05
orbit72          5.427567e-41 -9.008673e-05
AP               1.890848e-39 -1.115837e-01
bet              3.610300e-44 -4.971540e-07
ecc             -8.701745e-40 -1.809904e-02
eccrad          -5.221047e-39 -1.085890e-01
close            6.064742e-38  1.956188e-01
constraint      -4.210694e-39 -6.388252e-02
coreness         4.558190e-40  4.417563e-03
knn             -1.352372e-42 -4.244086e-05
hubscore         1.986593e-37  3.726999e-01
pagerank        -4.216503e-39 -1.692087e-01
trans           -1.211036e-39 -1.434271e-01
evcent           1.986346e-37  3.504662e-01
first            1.491489e-40 -4.406178e-04
upto_second      2.574627e-42 -1.069684e-06
upto_third       5.343344e-43  2.479960e-06
upto_fourth      4.410829e-43  3.680167e-06
upto_fifth       5.052581e-43  6.644377e-06
upto_sixth       4.786680e-43  5.383485e-06
second           2.557215e-42 -7.860163e-07
third            5.050863e-43  4.166767e-06
fourth          -8.236251e-43 -2.640827e-06
fifth           -5.983015e-43 -4.546345e-06
sixth           -7.207043e-43 -9.709267e-06
ratio1          -1.725641e-42 -4.659709e-05
ratio2          -7.061591e-42  3.099539e-05
ratio3          -8.533290e-42 -9.900491e-05
ratio4          -4.183471e-42 -4.416809e-05
ratio5          -1.897093e-42 -3.775003e-05
ratio6          -7.049738e-43 -1.054328e-05
selfinter        5.021268e-39  1.276091e-01
walktrap_vertex  1.992224e-39  8.375325e-02
bigcom1         -2.476582e-40  6.191642e-02
bigcom2         -1.842486e-39 -6.874248e-02
bigcom3          1.321807e-39  1.383885e-01
bigcom4         -3.213139e-40  2.608534e-03
bigcom6         -1.841875e-39 -7.226016e-02
bigcom8         -1.885156e-39 -1.277352e-01
bigcom9         -1.849078e-39 -6.359258e-02
bigcom11        -1.844168e-39 -9.299689e-02
bigcom13        -1.845546e-39 -6.371208e-02
bigcom15        -1.846620e-39 -6.308795e-02
bigcom16        -1.842791e-39 -7.048691e-02
bigcom21         1.040059e-38  5.697629e-01
bigcom22        -1.872607e-39 -1.753638e-01
bigcom24        -1.841722e-39 -6.575150e-02
bigcom26        -1.854789e-39 -9.471379e-02
bigcom28         1.161478e-38  2.228177e-01
bigcom30        -1.858978e-39 -1.133887e-01
bigcom31        -1.841265e-39 -6.224724e-02
bigcom32        -1.843556e-39 -6.590669e-02
bigcom33        -1.841265e-39 -6.025587e-02
bigcom34        -1.841417e-39 -5.504227e-02
bigcom36        -1.843250e-39 -7.779000e-02
bigcom37        -1.841417e-39 -5.380246e-02
bigcom38        -1.842944e-39 -7.126640e-02
bigcom39        -1.845546e-39 -8.236845e-02
bigcom40         5.303889e-39  1.226739e-01
bigcom43        -1.842486e-39 -6.291942e-02
bigcom44        -1.868670e-39 -8.199293e-02
bigcom46        -1.844321e-39 -8.233024e-02
bigcom47        -1.843097e-39 -7.757360e-02
bigcom49        -1.842944e-39 -7.544273e-02
bigcom50        -1.842486e-39 -8.093880e-02
bigcom51        -1.841570e-39 -6.653552e-02
bigcom52        -1.841722e-39 -7.655101e-02
bigcom54        -1.841570e-39 -5.974100e-02
bigcom56        -1.843556e-39 -1.061056e-01
bigcom62        -1.841722e-39 -7.715575e-02
bigcom66        -1.841570e-39 -7.659596e-02
bigcom68        -1.841722e-39 -5.628193e-02
bigcom69        -1.843250e-39 -6.901994e-02
bigcom71        -1.842944e-39 -5.174717e-02
bigcom72        -1.841875e-39 -5.691341e-02
bigcom73        -1.844015e-39 -9.860874e-02
bigcom74        -1.843250e-39 -8.029289e-02
bigcom75        -1.841570e-39 -8.899419e-02
bigcom76        -1.842333e-39 -7.340844e-02
bigcom77        -1.842486e-39 -9.952732e-02
bigcom79        -1.841570e-39 -9.233463e-02
bigcom80        -1.842333e-39 -6.948354e-02
bigcom82        -1.842333e-39 -9.069186e-02
bigcom83        -1.841570e-39 -4.883456e-02
bigcom84        -1.842028e-39 -9.767796e-02
bigcom85        -1.841875e-39 -8.266595e-02
bigcom87        -1.842639e-39 -9.204907e-02
bigcom89        -1.841570e-39 -5.862299e-02
bigcom91        -1.842639e-39 -8.811101e-02
bigcom92        -1.846160e-39 -5.361519e-02
bigcom93        -1.841570e-39 -5.982672e-02
bigcom96        -1.841417e-39 -7.528923e-02
bigcom97        -1.843250e-39 -9.136969e-02
bigcom98        -1.841722e-39 -6.416461e-02
bigcom99        -1.841570e-39 -4.555818e-02
bigcom101       -1.844015e-39 -7.589592e-02
bigcom104       -1.842791e-39 -8.248983e-02
bigcom106       -1.842028e-39 -7.404735e-02
bigcom109       -1.841722e-39 -8.411862e-02
bigcom113       -1.842028e-39 -3.871820e-02
bigcom116       -1.847695e-39 -8.643804e-02
bigcom120       -1.841722e-39 -7.433551e-02
bigcom123       -1.841875e-39 -8.583146e-02
bigcom126       -1.841417e-39 -3.928722e-02
bigcom127       -1.842028e-39 -7.152454e-02
bigcom137       -1.842486e-39 -9.941622e-02
bigcom139       -1.841722e-39 -1.008097e-01
bigcom140       -1.841875e-39 -8.336495e-02
bigcom143       -1.841722e-39 -7.104724e-02
bigcom145       -1.841722e-39 -5.839832e-02
bigcom146       -1.841875e-39 -5.951122e-02
bigcom147       -1.844015e-39 -6.291260e-02
bigcom149       -1.841570e-39 -5.287367e-02
bigcom153       -1.842944e-39 -7.693635e-02
bigcom154       -1.842944e-39 -5.646640e-02
bigcom156       -1.842028e-39 -7.380875e-02
bigcom157       -1.843097e-39 -5.527916e-02
bigcom158       -1.841417e-39 -5.424590e-02
bigcom160       -1.841570e-39 -7.908250e-02
bigcom161       -1.841570e-39 -6.947349e-02
bigcom162       -1.841570e-39 -6.780081e-02
bigcom164       -1.841570e-39 -7.618146e-02
bigcom166       -1.842944e-39 -7.484948e-02
bigcom167       -1.844168e-39 -9.149726e-02
bigcom171       -1.842333e-39 -1.350355e-01
bigcom173       -1.841722e-39 -5.811302e-02
bigcom175       -1.841570e-39 -5.851131e-02
bigcom176       -1.841570e-39 -7.403909e-02
bigcom177       -1.841570e-39 -6.064233e-02
bigcom178       -1.841875e-39 -8.870230e-02
bigcom180       -1.841570e-39 -5.659971e-02
bigcom181       -1.843403e-39 -6.570023e-02
bigcom184       -1.841417e-39 -8.664302e-02
bigcom186       -1.841570e-39 -9.380001e-02
bigcom187       -1.841570e-39 -8.809593e-02
bigcom189       -1.842486e-39 -5.810692e-02
bigcom194       -1.841875e-39 -8.607789e-02
bigcom195       -1.841417e-39 -5.016305e-02
bigcom196       -1.841417e-39 -9.780001e-02
bigcom204       -1.842180e-39 -6.847126e-02
bigcom205       -1.841722e-39 -5.422261e-02
bigcom212       -1.841570e-39 -6.791592e-02
bigcom214       -1.841875e-39 -5.662222e-02
bigcom222       -1.841570e-39 -6.349862e-02
bigcom223       -1.841417e-39 -6.984996e-02
bigcom226       -1.841722e-39 -6.490508e-02
bigcom227       -1.841570e-39 -5.743846e-02
bigcom229       -1.841570e-39 -4.760416e-02
bigcom233       -1.841417e-39 -6.387731e-02
bigcom236       -1.841570e-39 -7.314925e-02
bigcom237       -1.841417e-39 -6.720992e-02
bigcom246       -1.842639e-39 -8.057587e-02
bigcom248       -1.843556e-39 -8.813864e-02
bigcom249       -1.841417e-39 -7.816856e-02
bigcom250       -1.843097e-39 -7.292243e-02
bigcom254       -1.841875e-39 -6.741329e-02
bigcom266       -1.841417e-39 -9.640044e-02
bigcom269       -1.841875e-39 -5.245745e-02
bigcom272       -1.841417e-39 -4.836650e-02
bigcom274       -1.848156e-39 -7.042607e-02
bigcom281       -1.842028e-39 -6.462763e-02
bigcom291       -1.841570e-39 -7.989257e-02
bigcom292       -1.841417e-39 -9.924707e-02
bigcom295       -1.841722e-39 -7.749593e-02
bigcom299       -1.841570e-39 -1.021008e-01
bigcom301       -1.842791e-39 -5.623943e-02
bigcom306       -1.841265e-39 -5.273924e-02
bigcom309       -1.842028e-39 -6.069773e-02
bigcom314       -1.841570e-39 -6.683181e-02
bigcom321       -1.842333e-39 -5.721258e-02
bigcom341       -1.841570e-39 -6.199487e-02
bigcom350       -1.841570e-39 -6.446784e-02
bigcom353       -1.841570e-39 -4.818239e-02
bigcom359       -1.841570e-39 -1.049759e-01
bigcom363       -1.841570e-39 -4.927702e-02
bigcom365       -1.841722e-39 -1.003972e-01
bigcom385       -1.841875e-39 -7.332795e-02
bigcom386       -1.841570e-39 -5.066640e-02
bigcom408       -1.842028e-39 -9.814664e-02
bigcom412       -1.841722e-39 -8.471992e-02
bigcom480       -1.841722e-39 -5.785956e-02
spin_vertex     -5.081566e-39 -2.471608e-01
membership_s1   -2.766456e-40  7.858121e-02
membership_s3   -1.843709e-39 -4.953375e-02
membership_s4    3.244808e-39  3.751350e-02
membership_s5   -2.006340e-39 -1.301856e-01
membership_s6   -1.995172e-39 -6.204657e-02
membership_s7   -3.258145e-40  3.479325e-02
membership_s8   -1.842639e-39 -6.024557e-02
membership_s9   -1.843097e-39 -3.821977e-02
membership_s11  -1.842486e-39 -3.809259e-02
membership_s12  -1.842791e-39 -5.840209e-02
membership_s14  -1.842333e-39 -5.805293e-02
membership_s15  -1.866159e-39 -6.702897e-02
membership_s16  -1.843097e-39 -5.725411e-02
membership_s17  -1.842333e-39 -4.963693e-02
membership_s18  -1.855408e-39 -8.002333e-02
membership_s20  -1.841875e-39 -4.148706e-02
membership_s21  -1.865532e-39 -6.731405e-02
membership_s22  -1.845546e-39 -5.372458e-02
membership_s24  -1.846313e-39 -6.637140e-02
membership_s25  -1.844933e-39 -6.246139e-02
membership_s26  -1.843556e-39 -3.299633e-02
membership_s27  -1.976363e-39 -1.001428e-01
membership_s28  -1.843709e-39 -4.911596e-02
membership_s30   2.927817e-39  9.100006e-02
membership_s31  -1.935059e-39 -7.019601e-02
membership_s32   1.152919e-39  1.153265e-01
membership_s33  -1.841875e-39 -2.607909e-02
membership_s36  -1.446021e-39 -3.173216e-02
membership_s37  -1.856183e-39 -6.712152e-02
V1               2.890836e-39  7.088950e-02
V2               1.460608e-39  6.446834e-02
pdi              3.663578e-36 -1.947348e+02
adhesion        -1.089442e-43 -2.226576e-06
cohesion         2.179188e-43  4.453951e-06
inner            1.078599e-43  1.238583e-06
outer            1.235934e-43  1.004555e-06
ioratio         -1.410310e-40 -4.039157e-02
comsize          4.390646e-43  1.773756e-05
[1] "Dataset: all_CT Model GBM, run: 4 of 10 2015-06-22 15:16:55"
Iter   TrainDeviance   ValidDeviance   StepSize   Improve
     1        0.0228            -nan     0.0100    0.0005
     2        0.0195            -nan     0.0100   -0.0000
     3        0.0189            -nan     0.0100   -0.0000
     4        0.0179            -nan     0.0100    0.0000
     5        0.0172            -nan     0.0100   -0.0000
     6        0.0164            -nan     0.0100   -0.0000
     7        0.0159            -nan     0.0100   -0.0000
     8        0.0154            -nan     0.0100    0.0000
     9        0.0143            -nan     0.0100    0.0002
    10        0.0139            -nan     0.0100   -0.0000
    20        0.0118            -nan     0.0100   -0.0000
    40        0.0094            -nan     0.0100    0.0000
    60        0.0079            -nan     0.0100    0.0000
    80        0.0069            -nan     0.0100    0.0000
   100        0.0061            -nan     0.0100    0.0000
   120        0.0054            -nan     0.0100   -0.0000
   140        0.0048            -nan     0.0100   -0.0000
   160        0.0044            -nan     0.0100   -0.0000
   180        0.0040            -nan     0.0100   -0.0000
   200        0.0037            -nan     0.0100   -0.0000
   220        0.0033            -nan     0.0100   -0.0000
   240        0.0031            -nan     0.0100   -0.0000
   260        0.0028            -nan     0.0100   -0.0000
   280        0.0026            -nan     0.0100   -0.0000
   300        0.0025            -nan     0.0100   -0.0000
   320        0.0023            -nan     0.0100   -0.0000
   340        0.0021            -nan     0.0100   -0.0000
   357        0.0020            -nan     0.0100   -0.0000

[1] "GBM variable coefficients"
                            var      rel.inf
V1                           V1 5.7043628238
comsize                 comsize 4.3213091721
orbit70                 orbit70 2.8663845601
spin_vertex         spin_vertex 2.5984428091
orbit62                 orbit62 2.5045513931
ioratio                 ioratio 2.4262303430
third                     third 2.3587665465
orbit65                 orbit65 2.3210878956
orbit49                 orbit49 2.1801541350
fourth                   fourth 1.9578528304
membership_s32   membership_s32 1.8969815204
graph28                 graph28 1.7446799954
orbit25                 orbit25 1.7124747758
V2                           V2 1.5590200159
graph8                   graph8 1.5222079765
orbit64                 orbit64 1.4907633379
orbit54                 orbit54 1.4831975198
walktrap_vertex walktrap_vertex 1.4735629504
knn                         knn 1.4279227492
outer                     outer 1.3841954694
orbit56                 orbit56 1.2867098149
graph29                 graph29 1.2811616921
bigcom40               bigcom40 1.2799316605
orbit69                 orbit69 1.2741454674
graph20                 graph20 1.1992222166
constraint           constraint 1.1948716779
orbit24                 orbit24 1.1877707468
orbit59                 orbit59 1.1252316527
ratio5                   ratio5 1.1234534964
orbit18                 orbit18 1.0626865194
graph26                 graph26 1.0618328177
trans                     trans 1.0596950925
orbit39                 orbit39 1.0586341024
ratio2                   ratio2 1.0560948265
orbit57                 orbit57 1.0527131282
orbit9                   orbit9 1.0468440511
adhesion               adhesion 0.9911763099
membership_s36   membership_s36 0.9760199462
inner                     inner 0.9565095069
cohesion               cohesion 0.9535923297
orbit15                 orbit15 0.9000666685
graph0                   graph0 0.8938567455
graph25                 graph25 0.8847786905
bet                         bet 0.8482145952
graph4                   graph4 0.8362983744
orbit66                 orbit66 0.8305437476
orbit20                 orbit20 0.7957446971
graph23                 graph23 0.7942134683
orbit46                 orbit46 0.7788009990
ratio3                   ratio3 0.7173755786
graph2                   graph2 0.7156530176
ratio6                   ratio6 0.7048046358
orbit37                 orbit37 0.6968449915
graph11                 graph11 0.6890433301
orbit52                 orbit52 0.6521507501
graph1                   graph1 0.6372017428
graph10                 graph10 0.6312265348
graph22                 graph22 0.6293591668
bigcom1                 bigcom1 0.5999506946
orbit68                 orbit68 0.5850152254
ratio1                   ratio1 0.5451615579
upto_fifth           upto_fifth 0.5434865817
graph5                   graph5 0.5303163614
orbit45                 orbit45 0.5300617104
orbit27                 orbit27 0.5235218455
orbit58                 orbit58 0.5089396069
orbit40                 orbit40 0.4936736798
orbit35                 orbit35 0.4837358391
graph17                 graph17 0.4833302474
pagerank               pagerank 0.4666181347
orbit17                 orbit17 0.4579777257
graph14                 graph14 0.4546591794
graph3                   graph3 0.4326826062
orbit63                 orbit63 0.4208761873
ratio4                   ratio4 0.4152359284
orbit13                 orbit13 0.4122879023
orbit50                 orbit50 0.3950399693
graph7                   graph7 0.3763734594
upto_sixth           upto_sixth 0.3573470564
graph21                 graph21 0.3515388884
orbit53                 orbit53 0.3510965742
bigcom21               bigcom21 0.3457956022
orbit31                 orbit31 0.3421007247
graph27                 graph27 0.3335620517
upto_second         upto_second 0.3304491106
graph12                 graph12 0.3264231491
selfinter             selfinter 0.3151734135
orbit44                 orbit44 0.2883490306
orbit1                   orbit1 0.2874761649
orbit36                 orbit36 0.2460476814
orbit19                 orbit19 0.2448810351
orbit55                 orbit55 0.2352880241
close                     close 0.2336253352
graph9                   graph9 0.2319914022
graph19                 graph19 0.2090207898
graph16                 graph16 0.2060008955
sixth                     sixth 0.1980368570
fifth                     fifth 0.1973996106
orbit2                   orbit2 0.1946317997
orbit32                 orbit32 0.1902359288
orbit41                 orbit41 0.1821211356
graph24                 graph24 0.1561455316
orbit30                 orbit30 0.1512116135
orbit21                 orbit21 0.1458870956
graph6                   graph6 0.1432284126
orbit11                 orbit11 0.1424689193
graph13                 graph13 0.1393062015
orbit28                 orbit28 0.1368100857
coreness               coreness 0.1330385269
orbit6                   orbit6 0.1305300882
orbit26                 orbit26 0.1237250192
orbit12                 orbit12 0.1202756891
membership_s4     membership_s4 0.1184620767
orbit29                 orbit29 0.1149722516
membership_s1     membership_s1 0.1137533134
graph18                 graph18 0.1024305285
graph15                 graph15 0.1019851951
orbit67                 orbit67 0.0983716932
orbit10                 orbit10 0.0895935477
orbit71                 orbit71 0.0886832399
upto_fourth         upto_fourth 0.0844342122
orbit47                 orbit47 0.0814462297
bigcom3                 bigcom3 0.0811662020
orbit23                 orbit23 0.0729383014
hubscore               hubscore 0.0668744315
orbit4                   orbit4 0.0595263474
orbit5                   orbit5 0.0588095172
orbit51                 orbit51 0.0552458681
orbit38                 orbit38 0.0524114679
bigcom28               bigcom28 0.0504596780
membership_s30   membership_s30 0.0501896257
orbit60                 orbit60 0.0443657197
orbit7                   orbit7 0.0417776737
orbit22                 orbit22 0.0391850150
upto_third           upto_third 0.0384252634
bigcom4                 bigcom4 0.0365914528
second                   second 0.0180334097
AP                           AP 0.0164059830
orbit61                 orbit61 0.0150439253
evcent                   evcent 0.0149588524
pdi                         pdi 0.0136962906
orbit43                 orbit43 0.0009751905
orbit0                   orbit0 0.0000000000
orbit3                   orbit3 0.0000000000
orbit8                   orbit8 0.0000000000
orbit14                 orbit14 0.0000000000
orbit16                 orbit16 0.0000000000
orbit33                 orbit33 0.0000000000
orbit34                 orbit34 0.0000000000
orbit42                 orbit42 0.0000000000
orbit48                 orbit48 0.0000000000
orbit72                 orbit72 0.0000000000
ecc                         ecc 0.0000000000
eccrad                   eccrad 0.0000000000
first                     first 0.0000000000
bigcom2                 bigcom2 0.0000000000
bigcom6                 bigcom6 0.0000000000
bigcom8                 bigcom8 0.0000000000
bigcom9                 bigcom9 0.0000000000
bigcom11               bigcom11 0.0000000000
bigcom13               bigcom13 0.0000000000
bigcom15               bigcom15 0.0000000000
bigcom16               bigcom16 0.0000000000
bigcom22               bigcom22 0.0000000000
bigcom24               bigcom24 0.0000000000
bigcom26               bigcom26 0.0000000000
bigcom30               bigcom30 0.0000000000
bigcom31               bigcom31 0.0000000000
bigcom32               bigcom32 0.0000000000
bigcom33               bigcom33 0.0000000000
bigcom34               bigcom34 0.0000000000
bigcom36               bigcom36 0.0000000000
bigcom37               bigcom37 0.0000000000
bigcom38               bigcom38 0.0000000000
bigcom39               bigcom39 0.0000000000
bigcom43               bigcom43 0.0000000000
bigcom44               bigcom44 0.0000000000
bigcom46               bigcom46 0.0000000000
bigcom47               bigcom47 0.0000000000
bigcom49               bigcom49 0.0000000000
bigcom50               bigcom50 0.0000000000
bigcom51               bigcom51 0.0000000000
bigcom52               bigcom52 0.0000000000
bigcom54               bigcom54 0.0000000000
bigcom56               bigcom56 0.0000000000
bigcom62               bigcom62 0.0000000000
bigcom66               bigcom66 0.0000000000
bigcom68               bigcom68 0.0000000000
bigcom69               bigcom69 0.0000000000
bigcom71               bigcom71 0.0000000000
bigcom72               bigcom72 0.0000000000
bigcom73               bigcom73 0.0000000000
bigcom74               bigcom74 0.0000000000
bigcom75               bigcom75 0.0000000000
bigcom76               bigcom76 0.0000000000
bigcom77               bigcom77 0.0000000000
bigcom79               bigcom79 0.0000000000
bigcom80               bigcom80 0.0000000000
bigcom82               bigcom82 0.0000000000
bigcom83               bigcom83 0.0000000000
bigcom84               bigcom84 0.0000000000
bigcom85               bigcom85 0.0000000000
bigcom87               bigcom87 0.0000000000
bigcom89               bigcom89 0.0000000000
bigcom91               bigcom91 0.0000000000
bigcom92               bigcom92 0.0000000000
bigcom93               bigcom93 0.0000000000
bigcom96               bigcom96 0.0000000000
bigcom97               bigcom97 0.0000000000
bigcom98               bigcom98 0.0000000000
bigcom99               bigcom99 0.0000000000
bigcom101             bigcom101 0.0000000000
bigcom104             bigcom104 0.0000000000
bigcom106             bigcom106 0.0000000000
bigcom109             bigcom109 0.0000000000
bigcom113             bigcom113 0.0000000000
bigcom116             bigcom116 0.0000000000
bigcom120             bigcom120 0.0000000000
bigcom123             bigcom123 0.0000000000
bigcom126             bigcom126 0.0000000000
bigcom127             bigcom127 0.0000000000
bigcom137             bigcom137 0.0000000000
bigcom139             bigcom139 0.0000000000
bigcom140             bigcom140 0.0000000000
bigcom143             bigcom143 0.0000000000
bigcom145             bigcom145 0.0000000000
bigcom146             bigcom146 0.0000000000
bigcom147             bigcom147 0.0000000000
bigcom149             bigcom149 0.0000000000
bigcom153             bigcom153 0.0000000000
bigcom154             bigcom154 0.0000000000
bigcom156             bigcom156 0.0000000000
bigcom157             bigcom157 0.0000000000
bigcom158             bigcom158 0.0000000000
bigcom160             bigcom160 0.0000000000
bigcom161             bigcom161 0.0000000000
bigcom162             bigcom162 0.0000000000
bigcom164             bigcom164 0.0000000000
bigcom166             bigcom166 0.0000000000
bigcom167             bigcom167 0.0000000000
bigcom171             bigcom171 0.0000000000
bigcom173             bigcom173 0.0000000000
bigcom175             bigcom175 0.0000000000
bigcom176             bigcom176 0.0000000000
bigcom177             bigcom177 0.0000000000
bigcom178             bigcom178 0.0000000000
bigcom180             bigcom180 0.0000000000
bigcom181             bigcom181 0.0000000000
bigcom184             bigcom184 0.0000000000
bigcom186             bigcom186 0.0000000000
bigcom187             bigcom187 0.0000000000
bigcom189             bigcom189 0.0000000000
bigcom194             bigcom194 0.0000000000
bigcom195             bigcom195 0.0000000000
bigcom196             bigcom196 0.0000000000
bigcom204             bigcom204 0.0000000000
bigcom205             bigcom205 0.0000000000
bigcom212             bigcom212 0.0000000000
bigcom214             bigcom214 0.0000000000
bigcom222             bigcom222 0.0000000000
bigcom223             bigcom223 0.0000000000
bigcom226             bigcom226 0.0000000000
bigcom227             bigcom227 0.0000000000
bigcom229             bigcom229 0.0000000000
bigcom233             bigcom233 0.0000000000
bigcom236             bigcom236 0.0000000000
bigcom237             bigcom237 0.0000000000
bigcom246             bigcom246 0.0000000000
bigcom248             bigcom248 0.0000000000
bigcom249             bigcom249 0.0000000000
bigcom250             bigcom250 0.0000000000
bigcom254             bigcom254 0.0000000000
bigcom266             bigcom266 0.0000000000
bigcom269             bigcom269 0.0000000000
bigcom272             bigcom272 0.0000000000
bigcom274             bigcom274 0.0000000000
bigcom281             bigcom281 0.0000000000
bigcom291             bigcom291 0.0000000000
bigcom292             bigcom292 0.0000000000
bigcom295             bigcom295 0.0000000000
bigcom299             bigcom299 0.0000000000
bigcom301             bigcom301 0.0000000000
bigcom306             bigcom306 0.0000000000
bigcom309             bigcom309 0.0000000000
bigcom314             bigcom314 0.0000000000
bigcom321             bigcom321 0.0000000000
bigcom341             bigcom341 0.0000000000
bigcom350             bigcom350 0.0000000000
bigcom353             bigcom353 0.0000000000
bigcom359             bigcom359 0.0000000000
bigcom363             bigcom363 0.0000000000
bigcom365             bigcom365 0.0000000000
bigcom385             bigcom385 0.0000000000
bigcom386             bigcom386 0.0000000000
bigcom408             bigcom408 0.0000000000
bigcom412             bigcom412 0.0000000000
bigcom480             bigcom480 0.0000000000
membership_s3     membership_s3 0.0000000000
membership_s5     membership_s5 0.0000000000
membership_s6     membership_s6 0.0000000000
membership_s7     membership_s7 0.0000000000
membership_s8     membership_s8 0.0000000000
membership_s9     membership_s9 0.0000000000
membership_s11   membership_s11 0.0000000000
membership_s12   membership_s12 0.0000000000
membership_s14   membership_s14 0.0000000000
membership_s15   membership_s15 0.0000000000
membership_s16   membership_s16 0.0000000000
membership_s17   membership_s17 0.0000000000
membership_s18   membership_s18 0.0000000000
membership_s20   membership_s20 0.0000000000
membership_s21   membership_s21 0.0000000000
membership_s22   membership_s22 0.0000000000
membership_s24   membership_s24 0.0000000000
membership_s25   membership_s25 0.0000000000
membership_s26   membership_s26 0.0000000000
membership_s27   membership_s27 0.0000000000
membership_s28   membership_s28 0.0000000000
membership_s31   membership_s31 0.0000000000
membership_s33   membership_s33 0.0000000000
membership_s37   membership_s37 0.0000000000
[1] "Dataset: all_CT Model RF, run: 4 of 10 2015-06-22 15:22:34"
     |      Out-of-bag   |
Tree |      MSE  %Var(y) |
   1 | 0.002763   158.55 |
   2 | 0.003521   202.04 |
   3 | 0.003086   177.04 |
   4 | 0.002803   160.82 |
   5 | 0.003055   175.27 |
   6 | 0.002936   168.43 |
   7 | 0.002808   161.13 |
   8 | 0.002823   161.97 |
   9 | 0.002716   155.81 |
  10 | 0.002647   151.88 |
  11 | 0.002587   148.45 |
  12 | 0.002458   141.01 |
  13 | 0.002309   132.49 |
  14 | 0.002321   133.17 |
  15 |  0.00223   127.95 |
  16 | 0.002176   124.84 |
  17 | 0.002122   121.73 |
  18 | 0.002109   121.02 |
  19 | 0.002111   121.11 |
  20 |  0.00209   119.93 |
  21 | 0.002061   118.24 |
  22 |  0.00202   115.93 |
  23 | 0.002013   115.52 |
  24 | 0.002008   115.20 |
  25 | 0.002011   115.40 |
  26 | 0.002011   115.36 |
  27 | 0.001994   114.42 |
  28 | 0.001992   114.30 |
  29 | 0.001979   113.57 |
  30 | 0.001975   113.30 |
  31 | 0.001955   112.18 |
  32 |  0.00196   112.47 |
  33 | 0.001953   112.07 |
  34 | 0.001948   111.77 |
  35 | 0.001917   110.01 |
  36 | 0.001894   108.69 |
  37 | 0.001887   108.25 |
  38 | 0.001882   107.96 |
  39 | 0.001878   107.73 |
  40 | 0.001872   107.40 |
  41 | 0.001871   107.38 |
  42 | 0.001858   106.59 |
  43 | 0.001853   106.32 |
  44 | 0.001846   105.90 |
  45 | 0.001845   105.87 |
  46 | 0.001855   106.42 |
  47 |  0.00185   106.16 |
  48 | 0.001845   105.89 |
  49 | 0.001849   106.06 |
  50 | 0.001847   105.98 |
  51 | 0.001855   106.41 |
  52 | 0.001854   106.40 |
  53 | 0.001854   106.35 |
  54 | 0.001853   106.33 |
  55 | 0.001848   106.02 |
  56 |  0.00185   106.12 |
  57 |  0.00185   106.17 |
  58 | 0.001849   106.11 |
  59 | 0.001847   105.96 |
  60 | 0.001846   105.89 |
  61 | 0.001841   105.62 |
  62 | 0.001839   105.50 |
  63 | 0.001835   105.30 |
  64 | 0.001836   105.33 |
  65 | 0.001834   105.25 |
  66 | 0.001835   105.26 |
  67 | 0.001831   105.08 |
  68 | 0.001832   105.10 |
  69 | 0.001828   104.87 |
  70 | 0.001821   104.50 |
  71 | 0.001825   104.73 |
  72 |  0.00183   104.98 |
  73 | 0.001827   104.81 |
  74 | 0.001825   104.73 |
  75 | 0.001827   104.83 |
  76 | 0.001831   105.04 |
  77 | 0.001827   104.83 |
  78 | 0.001828   104.91 |
  79 | 0.001833   105.19 |
  80 |  0.00183   105.00 |
  81 |  0.00183   105.00 |
  82 | 0.001825   104.70 |
  83 | 0.001818   104.32 |
  84 | 0.001818   104.32 |
  85 | 0.001817   104.24 |
  86 | 0.001814   104.08 |
  87 | 0.001813   104.01 |
  88 | 0.001817   104.23 |
  89 | 0.001815   104.16 |
  90 | 0.001811   103.90 |
  91 | 0.001809   103.79 |
  92 | 0.001812   103.97 |
  93 | 0.001811   103.91 |
  94 | 0.001811   103.93 |
  95 | 0.001812   103.94 |
  96 | 0.001812   103.98 |
  97 | 0.001812   103.98 |
  98 | 0.001814   104.06 |
  99 | 0.001814   104.10 |
 100 | 0.001808   103.72 |
[1] "Random Forest variable coefficients"
                      %IncMSE IncNodePurity
graph0           1.424015e-05  1.532687e-04
graph1           3.308591e-04  1.438683e-02
graph2           4.112687e-04  5.737606e-02
graph3           1.360422e-04  7.554193e-02
graph4           8.318005e-05  8.694446e-02
graph5           8.915060e-05  2.640385e-02
graph6           9.233349e-04  3.916493e-02
graph7           8.224881e-04  8.427406e-02
graph8           2.467727e-04  1.222743e-01
graph9           5.694775e-04  8.795893e-02
graph10          2.348556e-03  1.116704e-01
graph11          1.212287e-03  1.063492e-01
graph12          1.546294e-03  1.616293e-01
graph13          1.962047e-03  5.722798e-02
graph14          1.677641e-03  1.777979e-01
graph15          1.383131e-03  9.744969e-02
graph16          3.372088e-03  6.328410e-02
graph17          5.755947e-05  7.003792e-02
graph18          1.482513e-03  4.644089e-02
graph19          1.438797e-04  8.250017e-02
graph20          4.096635e-03  2.728653e-01
graph21          1.610540e-03  1.062052e-01
graph22          1.229075e-03  7.337248e-02
graph23          1.403552e-03  1.636514e-01
graph24          9.374308e-04  5.926516e-02
graph25          1.833875e-03  1.548721e-01
graph26          3.398063e-03  1.478030e-01
graph27          6.697579e-04  2.643261e-01
graph28          3.408784e-04  1.356383e-01
graph29          2.734933e-04  5.831466e-02
orbit0           3.043932e-04  1.057188e-01
orbit1           3.520666e-04  1.146972e-01
orbit2           1.103028e-04  5.948023e-02
orbit3           3.700632e-03  2.416154e-01
orbit4           1.317848e-04  1.083358e-01
orbit5           1.020170e-04  2.963789e-02
orbit6           1.057415e-03  1.399627e-01
orbit7           9.498350e-05  8.251134e-02
orbit8           6.823793e-04  9.008913e-02
orbit9           4.477207e-03  2.038922e-01
orbit10          8.607517e-04  4.348389e-04
orbit11          7.573121e-04  6.530988e-02
orbit12          1.355686e-03  2.510653e-01
orbit13          5.822035e-04  8.606961e-02
orbit14          5.543723e-04  2.663858e-01
orbit15          8.462880e-05  1.012900e-01
orbit16          4.088021e-05  5.282834e-02
orbit17          1.054446e-04  7.181181e-02
orbit18          4.568201e-04  1.218286e-01
orbit19          7.494820e-04  1.356162e-01
orbit20          1.295560e-03  1.125384e-01
orbit21          9.088843e-06  1.732143e-02
orbit22          1.364738e-03  7.435765e-02
orbit23          1.790510e-05  3.717276e-02
orbit24          2.909482e-03  2.538616e-01
orbit25          2.251519e-03  5.898107e-02
orbit26          2.457391e-04  5.075583e-02
orbit27          9.794417e-04  1.633424e-01
orbit28          4.257367e-05  1.601581e-01
orbit29          2.837466e-03  9.826590e-02
orbit30          1.069601e-03  7.632454e-02
orbit31          9.563293e-04  1.194457e-01
orbit32          1.040666e-03  4.477210e-02
orbit33          2.487227e-04  6.516723e-02
orbit34          3.095545e-03  1.044433e-01
orbit35          5.616944e-04  1.457238e-01
orbit36          2.478552e-05  7.986328e-02
orbit37          1.232609e-03  9.293930e-02
orbit38          2.826540e-04  1.277809e-02
orbit39          6.776338e-04  2.119686e-01
orbit40          1.293878e-03  4.824134e-02
orbit41          2.640595e-04  3.484588e-02
orbit42          4.951032e-04  1.122557e-01
orbit43          2.305143e-03  9.151696e-02
orbit44          4.594409e-06  7.889829e-02
orbit45          4.096473e-03  1.216508e-01
orbit46          7.616331e-04  1.184107e-01
orbit47          6.337293e-03  1.057921e-01
orbit48          1.808727e-05  6.995389e-02
orbit49          3.839089e-03  3.469834e-01
orbit50          2.325706e-04  9.818160e-02
orbit51          6.101828e-04  7.905560e-02
orbit52          1.038925e-03  2.077260e-01
orbit53          1.358800e-04  4.299636e-02
orbit54          1.509015e-04  2.398235e-01
orbit55          1.388486e-05  8.405072e-02
orbit56          5.486201e-03  3.745608e-01
orbit57          1.986812e-03  1.997386e-01
orbit58          9.268197e-04  1.280006e-01
orbit59          2.119986e-03  3.099097e-01
orbit60          4.367653e-04  1.095178e-01
orbit61          1.158969e-04  3.070223e-02
orbit62          3.560384e-03  1.949808e-01
orbit63          3.946453e-04  7.012118e-02
orbit64          1.177629e-03  2.175448e-01
orbit65          4.204816e-03  8.106923e-01
orbit66          9.263780e-04  4.867951e-01
orbit67          1.087770e-04  7.344013e-02
orbit68          1.226867e-03  2.721495e-01
orbit69          5.465327e-04  1.706557e-01
orbit70          5.953984e-04  3.438361e-01
orbit71          1.170282e-04  5.770460e-02
orbit72          6.121073e-04  4.500202e-02
AP               0.000000e+00  1.066667e-02
bet              6.629948e-04  1.642467e-01
ecc              0.000000e+00  2.913793e-21
eccrad           6.762849e-06  1.714286e-02
close            1.042139e-04  4.376342e-02
constraint       6.235487e-04  1.233559e-01
coreness        -3.607030e-07  6.063257e-02
knn              1.039536e-03  1.981117e-01
hubscore        -2.544932e-07  2.926774e-02
pagerank         5.687303e-05  1.936632e-01
trans            8.201423e-05  1.317765e-01
evcent           1.878786e-04  8.321404e-02
first            1.625992e-04  2.752169e-02
upto_second      6.168117e-04  7.810580e-02
upto_third       1.004853e-03  1.173010e-01
upto_fourth      1.783068e-04  5.170959e-02
upto_fifth       1.013580e-03  5.149684e-02
upto_sixth       4.557897e-06  3.395044e-02
second           8.412206e-05  4.461667e-02
third            8.730124e-04  3.093629e-01
fourth           5.491357e-04  2.064886e-01
fifth            5.112736e-04  1.179207e-01
sixth            3.394838e-05  4.341284e-02
ratio1           3.921751e-04  1.351343e-01
ratio2           3.075721e-03  1.753412e-01
ratio3           5.103612e-04  7.923809e-02
ratio4           2.281703e-04  9.669298e-02
ratio5           3.979143e-05  1.999195e-01
ratio6           9.772820e-05  1.166211e-01
selfinter        1.305721e-05  4.497865e-02
walktrap_vertex  5.869364e-04  2.006582e-01
bigcom1          3.965944e-05  4.541276e-02
bigcom2          0.000000e+00  0.000000e+00
bigcom3          2.189462e-04  3.263204e-02
bigcom4          1.001904e-06  1.122807e-02
bigcom6          0.000000e+00  0.000000e+00
bigcom8          0.000000e+00  0.000000e+00
bigcom9          0.000000e+00  0.000000e+00
bigcom11         0.000000e+00  2.168404e-21
bigcom13         0.000000e+00  0.000000e+00
bigcom15         0.000000e+00  0.000000e+00
bigcom16         0.000000e+00  0.000000e+00
bigcom21         5.369809e-05  8.593000e-02
bigcom22         0.000000e+00  1.355253e-22
bigcom24         0.000000e+00  0.000000e+00
bigcom26         0.000000e+00  0.000000e+00
bigcom28        -4.981331e-06  1.637376e-03
bigcom30         0.000000e+00  1.084202e-21
bigcom31         0.000000e+00  0.000000e+00
bigcom32         0.000000e+00  0.000000e+00
bigcom33         0.000000e+00  4.336809e-21
bigcom34         0.000000e+00  0.000000e+00
bigcom36         0.000000e+00  0.000000e+00
bigcom37         0.000000e+00  0.000000e+00
bigcom38         0.000000e+00  0.000000e+00
bigcom39         0.000000e+00  0.000000e+00
bigcom40         4.670820e-04  1.551151e-01
bigcom43         0.000000e+00  0.000000e+00
bigcom44         0.000000e+00  0.000000e+00
bigcom46         0.000000e+00  0.000000e+00
bigcom47         0.000000e+00  0.000000e+00
bigcom49         0.000000e+00  0.000000e+00
bigcom50         0.000000e+00  0.000000e+00
bigcom51         0.000000e+00  0.000000e+00
bigcom52         0.000000e+00  0.000000e+00
bigcom54         0.000000e+00  2.168404e-21
bigcom56         0.000000e+00  0.000000e+00
bigcom62         0.000000e+00  0.000000e+00
bigcom66         0.000000e+00  0.000000e+00
bigcom68         0.000000e+00  0.000000e+00
bigcom69         0.000000e+00  0.000000e+00
bigcom71         0.000000e+00  4.065758e-22
bigcom72         0.000000e+00  0.000000e+00
bigcom73         0.000000e+00  0.000000e+00
bigcom74         0.000000e+00  0.000000e+00
bigcom75         0.000000e+00  0.000000e+00
bigcom76         0.000000e+00  0.000000e+00
bigcom77         0.000000e+00  0.000000e+00
bigcom79         0.000000e+00  0.000000e+00
bigcom80         0.000000e+00  0.000000e+00
bigcom82         0.000000e+00  0.000000e+00
bigcom83         0.000000e+00  0.000000e+00
bigcom84         0.000000e+00  0.000000e+00
bigcom85         0.000000e+00  0.000000e+00
bigcom87         0.000000e+00  0.000000e+00
bigcom89         0.000000e+00  2.168404e-21
bigcom91         0.000000e+00  0.000000e+00
bigcom92         0.000000e+00  0.000000e+00
bigcom93         0.000000e+00  0.000000e+00
bigcom96         0.000000e+00  0.000000e+00
bigcom97         0.000000e+00  0.000000e+00
bigcom98         0.000000e+00  0.000000e+00
bigcom99         0.000000e+00  0.000000e+00
bigcom101        0.000000e+00  0.000000e+00
bigcom104        0.000000e+00  0.000000e+00
bigcom106        0.000000e+00  1.355253e-22
bigcom109        0.000000e+00  0.000000e+00
bigcom113        0.000000e+00  0.000000e+00
bigcom116        0.000000e+00  0.000000e+00
bigcom120        0.000000e+00  0.000000e+00
bigcom123        0.000000e+00  2.168404e-21
bigcom126        0.000000e+00  0.000000e+00
bigcom127        0.000000e+00  0.000000e+00
bigcom137        0.000000e+00  0.000000e+00
bigcom139        0.000000e+00  0.000000e+00
bigcom140        0.000000e+00  0.000000e+00
bigcom143        0.000000e+00  0.000000e+00
bigcom145        0.000000e+00  0.000000e+00
bigcom146        0.000000e+00  1.355253e-22
bigcom147        0.000000e+00  0.000000e+00
bigcom149        0.000000e+00  0.000000e+00
bigcom153        0.000000e+00  0.000000e+00
bigcom154        0.000000e+00  0.000000e+00
bigcom156        0.000000e+00  0.000000e+00
bigcom157        0.000000e+00  0.000000e+00
bigcom158        0.000000e+00  0.000000e+00
bigcom160        0.000000e+00  0.000000e+00
bigcom161        0.000000e+00  0.000000e+00
bigcom162        0.000000e+00  0.000000e+00
bigcom164        0.000000e+00  0.000000e+00
bigcom166        0.000000e+00  3.252607e-21
bigcom167        0.000000e+00  2.168404e-21
bigcom171        0.000000e+00  2.168404e-21
bigcom173        0.000000e+00  0.000000e+00
bigcom175        0.000000e+00  0.000000e+00
bigcom176        0.000000e+00  0.000000e+00
bigcom177        0.000000e+00  1.734723e-20
bigcom178        0.000000e+00  0.000000e+00
bigcom180        0.000000e+00  2.168404e-21
bigcom181        0.000000e+00  0.000000e+00
bigcom184        0.000000e+00  0.000000e+00
bigcom186        0.000000e+00  0.000000e+00
bigcom187        0.000000e+00  0.000000e+00
bigcom189        0.000000e+00  0.000000e+00
bigcom194        0.000000e+00  0.000000e+00
bigcom195        0.000000e+00  0.000000e+00
bigcom196        0.000000e+00  0.000000e+00
bigcom204        0.000000e+00  0.000000e+00
bigcom205        0.000000e+00  0.000000e+00
bigcom212        0.000000e+00  0.000000e+00
bigcom214        0.000000e+00  0.000000e+00
bigcom222        0.000000e+00  0.000000e+00
bigcom223        0.000000e+00  0.000000e+00
bigcom226        0.000000e+00  0.000000e+00
bigcom227        0.000000e+00  0.000000e+00
bigcom229        0.000000e+00  0.000000e+00
bigcom233        0.000000e+00  0.000000e+00
bigcom236        0.000000e+00  0.000000e+00
bigcom237        0.000000e+00  0.000000e+00
bigcom246        0.000000e+00  0.000000e+00
bigcom248        0.000000e+00  0.000000e+00
bigcom249        0.000000e+00  0.000000e+00
bigcom250        0.000000e+00  0.000000e+00
bigcom254        0.000000e+00  0.000000e+00
bigcom266        0.000000e+00  0.000000e+00
bigcom269        0.000000e+00  0.000000e+00
bigcom272        0.000000e+00  0.000000e+00
bigcom274        0.000000e+00  0.000000e+00
bigcom281        0.000000e+00  1.084202e-21
bigcom291        0.000000e+00  0.000000e+00
bigcom292        0.000000e+00  0.000000e+00
bigcom295        0.000000e+00  0.000000e+00
bigcom299        0.000000e+00  0.000000e+00
bigcom301        0.000000e+00  0.000000e+00
bigcom306        0.000000e+00  0.000000e+00
bigcom309        0.000000e+00  0.000000e+00
bigcom314        0.000000e+00  0.000000e+00
bigcom321        0.000000e+00  0.000000e+00
bigcom341        0.000000e+00  0.000000e+00
bigcom350        0.000000e+00  0.000000e+00
bigcom353        0.000000e+00  0.000000e+00
bigcom359        0.000000e+00  0.000000e+00
bigcom363        0.000000e+00  0.000000e+00
bigcom365        0.000000e+00  0.000000e+00
bigcom385        0.000000e+00  0.000000e+00
bigcom386        0.000000e+00  1.734723e-20
bigcom408        0.000000e+00  0.000000e+00
bigcom412        0.000000e+00  1.355253e-22
bigcom480        0.000000e+00  0.000000e+00
spin_vertex      2.065170e-04  4.128549e-01
membership_s1    2.561984e-05  2.056199e-02
membership_s3    0.000000e+00  0.000000e+00
membership_s4    9.080571e-06  4.668370e-02
membership_s5    0.000000e+00  0.000000e+00
membership_s6    0.000000e+00  2.168404e-21
membership_s7   -2.241650e-06  1.746834e-03
membership_s8    0.000000e+00  0.000000e+00
membership_s9    0.000000e+00  0.000000e+00
membership_s11   0.000000e+00  1.734723e-20
membership_s12   0.000000e+00  0.000000e+00
membership_s14   0.000000e+00  0.000000e+00
membership_s15   0.000000e+00  1.084202e-21
membership_s16   0.000000e+00  0.000000e+00
membership_s17   0.000000e+00  0.000000e+00
membership_s18   0.000000e+00  0.000000e+00
membership_s20   0.000000e+00  0.000000e+00
membership_s21   0.000000e+00  6.776264e-22
membership_s22   0.000000e+00  0.000000e+00
membership_s24   0.000000e+00  0.000000e+00
membership_s25   0.000000e+00  0.000000e+00
membership_s26   0.000000e+00  0.000000e+00
membership_s27   0.000000e+00  6.776264e-22
membership_s28   0.000000e+00  0.000000e+00
membership_s30   2.272211e-06  9.178976e-04
membership_s31   0.000000e+00  0.000000e+00
membership_s32   1.521648e-05  8.205848e-02
membership_s33   0.000000e+00  0.000000e+00
membership_s36   1.829046e-05  8.778476e-02
membership_s37   0.000000e+00  1.355253e-22
V1              -3.721193e-05  4.229681e-01
V2               6.788325e-05  1.957522e-01
pdi              0.000000e+00  3.523657e-21
adhesion         2.282652e-03  2.702790e-01
cohesion         2.166926e-03  1.872965e-01
inner            8.816221e-05  1.198455e-01
outer            4.651239e-05  2.481217e-01
ioratio          2.276491e-05  2.069852e-01
comsize          2.771980e-04  2.518563e-01
[1] "Dataset: all_CT Model GLM, run: 4 of 10 2015-06-22 15:24:03"
[1] "glmnet variable coefficients"
                         [,1]          [,2]
(Intercept)     -6.348723e+00 -6.993723e+00
graph0           8.073705e-41 -6.469973e-04
graph1           3.424630e-44 -2.973111e-07
graph2           5.096589e-41 -2.362832e-04
graph3           3.328348e-45 -1.910962e-08
graph4           4.329496e-48 -1.166812e-10
graph5           1.442226e-42  3.406402e-07
graph6           2.769298e-44 -1.023741e-07
graph7           2.309105e-42  1.341078e-06
graph8           4.785073e-41 -9.103345e-05
graph9           7.732572e-47 -5.392752e-10
graph10          9.219004e-49 -5.579694e-12
graph11         -3.876506e-51 -2.059055e-13
graph12          1.759249e-46 -3.061856e-10
graph13          1.554423e-45 -5.013789e-09
graph14          4.879026e-48 -7.283318e-11
graph15          5.060867e-44 -3.261423e-07
graph16          6.325377e-46 -1.996016e-09
graph17          1.353057e-45 -1.186470e-09
graph18          3.795002e-44 -1.573827e-08
graph19          9.540771e-45  9.745385e-09
graph20          8.659957e-44 -1.090271e-07
graph21          4.778893e-44 -5.831198e-08
graph22          1.600544e-43  5.250466e-07
graph23          6.776631e-44 -1.129334e-08
graph24          1.150132e-43  2.240118e-07
graph25          6.038926e-43  1.659783e-06
graph26          5.944121e-43  1.167891e-06
graph27          3.587909e-42  1.945095e-05
graph28          4.943859e-42  7.192013e-06
graph29          4.836049e-41 -9.238006e-05
orbit0           8.073705e-41 -6.416619e-04
orbit1           2.304223e-42 -8.213658e-08
orbit2           1.994086e-44 -3.076800e-07
orbit3           5.096589e-41 -2.328256e-04
orbit4           5.830785e-44  5.223841e-08
orbit5           2.836046e-45 -2.215505e-08
orbit6           6.179694e-46 -1.001089e-08
orbit7           2.132864e-48 -8.074975e-11
orbit8           1.442226e-42  4.413587e-07
orbit9           1.177170e-42  7.246893e-06
orbit10          2.221728e-43 -4.674853e-07
orbit11          1.583011e-44 -1.164789e-07
orbit12          9.806397e-42  2.482253e-05
orbit13          2.626655e-42 -8.332525e-07
orbit14          4.785073e-41 -8.739936e-05
orbit15          1.336894e-45  8.872767e-10
orbit16          6.624414e-47 -7.054942e-10
orbit17          6.566534e-46 -2.874061e-09
orbit18          3.432554e-46  2.546116e-09
orbit19          7.830420e-47  1.476276e-10
orbit20          4.041527e-47 -5.402390e-10
orbit21          3.422581e-49 -4.204379e-12
orbit22         -3.280157e-49 -2.640446e-11
orbit23         -1.894590e-51 -4.564344e-14
orbit24          6.063538e-45  5.065542e-08
orbit25          5.030875e-45 -2.618133e-09
orbit26          1.338660e-46 -4.984675e-10
orbit27          3.058594e-44  2.616349e-08
orbit28          3.006069e-45 -2.157067e-08
orbit29          8.086922e-45 -1.389165e-08
orbit30          2.617763e-45 -9.256610e-09
orbit31          3.135836e-46  7.267793e-10
orbit32          2.012149e-46 -3.516338e-09
orbit33          1.713052e-48 -2.672524e-11
orbit34          5.060867e-44 -3.215086e-07
orbit35          3.248159e-44  3.733967e-08
orbit36          8.939927e-45 -2.282913e-08
orbit37          7.435424e-45 -5.398804e-09
orbit38          2.783419e-46 -2.061909e-09
orbit39          6.321453e-44  6.657790e-07
orbit40          1.955881e-44  2.503237e-08
orbit41          8.394232e-45 -3.765217e-09
orbit42          7.937971e-46 -3.338022e-09
orbit43          1.337014e-43  1.380654e-07
orbit44          2.948543e-44 -7.374867e-08
orbit45          1.826247e-43  1.201495e-06
orbit46          1.137788e-43 -9.285650e-08
orbit47          1.086076e-44 -1.978802e-08
orbit48          2.207264e-44  5.561036e-08
orbit49          4.361505e-43  3.203970e-06
orbit50          6.633608e-44 -5.911281e-07
orbit51          1.816467e-43  9.933224e-09
orbit52          4.818264e-43 -9.458964e-07
orbit53          6.479509e-44 -9.462838e-08
orbit54          7.963473e-43  2.634438e-06
orbit55          1.448996e-43  5.025245e-07
orbit56          1.172142e-42  1.318042e-05
orbit57          1.460626e-43  6.869205e-08
orbit58          7.220602e-44 -1.654840e-07
orbit59          6.348775e-43  1.103252e-06
orbit60          2.869887e-43  7.800573e-07
orbit61          1.939737e-43  2.481372e-07
orbit62          5.345162e-42  5.137775e-05
orbit63          1.071475e-42  2.923552e-06
orbit64          1.450622e-42  1.969181e-06
orbit65          7.033611e-42  4.211059e-05
orbit66          1.911430e-42  2.154829e-06
orbit67          8.254173e-43  1.653335e-06
orbit68          5.377522e-42  3.339947e-05
orbit69          8.499183e-42  2.817308e-05
orbit70          2.142059e-41  1.558445e-04
orbit71          5.820027e-42 -8.582136e-06
orbit72          4.836049e-41 -9.811291e-05
AP               9.857824e-40 -1.730128e-01
bet              3.420813e-45 -9.443998e-08
ecc             -8.366295e-40 -1.532852e-02
eccrad          -5.019777e-39 -9.195671e-02
close            5.634959e-38  2.462476e-01
constraint      -3.923028e-39 -6.038049e-02
coreness         4.129691e-40  4.045476e-03
knn             -1.172932e-42 -3.516624e-05
hubscore         1.530435e-37  2.051496e-01
pagerank        -3.365976e-39 -2.252582e-01
trans           -1.100319e-39 -1.620264e-01
evcent           1.530078e-37  1.909035e-01
first            8.073705e-41 -6.491928e-04
upto_second      2.300634e-42 -1.233930e-06
upto_third       5.074091e-43  3.382751e-06
upto_fourth      4.212879e-43  3.908620e-06
upto_fifth       4.901224e-43  7.138665e-06
upto_sixth       5.644563e-43  7.095759e-06
second           2.295559e-42 -5.675357e-07
third            4.956093e-43  5.670688e-06
fourth          -7.799483e-43 -4.407486e-06
fifth           -5.711858e-43 -4.830833e-06
sixth           -6.739616e-43 -1.002691e-05
ratio1          -1.555075e-42 -4.363864e-05
ratio2          -6.950857e-42 -1.874962e-06
ratio3          -9.302189e-42 -1.168670e-04
ratio4          -4.051771e-42 -4.661593e-05
ratio5          -1.827655e-42 -3.747028e-05
ratio6          -6.523176e-43 -1.051505e-05
selfinter        4.576140e-39  1.234908e-01
walktrap_vertex  1.832930e-39  7.930224e-02
bigcom1         -1.818476e-40  6.883612e-02
bigcom2         -1.765470e-39 -7.111219e-02
bigcom3          1.461392e-39  1.466926e-01
bigcom4         -6.295124e-40 -1.750372e-02
bigcom6         -1.764295e-39 -7.768401e-02
bigcom8         -1.806363e-39 -1.204813e-01
bigcom9         -1.771071e-39 -6.654747e-02
bigcom11        -1.766793e-39 -9.805336e-02
bigcom13        -1.768561e-39 -6.864435e-02
bigcom15        -1.768266e-39 -6.745089e-02
bigcom16        -1.765470e-39 -7.213879e-02
bigcom21         1.033362e-38  5.855619e-01
bigcom22        -1.794748e-39 -1.566094e-01
bigcom24        -1.764736e-39 -7.500141e-02
bigcom26        -1.778049e-39 -9.177904e-02
bigcom28         1.126814e-38  2.203752e-01
bigcom30        -1.780586e-39 -1.245032e-01
bigcom31        -1.764148e-39 -4.720437e-02
bigcom32        -1.766205e-39 -6.913082e-02
bigcom33        -1.764295e-39 -7.801416e-02
bigcom34        -1.764442e-39 -5.288142e-02
bigcom36        -1.765764e-39 -8.644171e-02
bigcom37        -1.764148e-39 -6.277208e-02
bigcom38        -1.765764e-39 -6.803819e-02
bigcom39        -1.768561e-39 -8.960537e-02
bigcom40         5.364600e-39  1.557124e-01
bigcom43        -1.765323e-39 -6.353875e-02
bigcom44        -1.789599e-39 -7.587783e-02
bigcom46        -1.766941e-39 -8.496935e-02
bigcom47        -1.765911e-39 -7.787664e-02
bigcom49        -1.765764e-39 -8.221838e-02
bigcom50        -1.765176e-39 -8.361990e-02
bigcom51        -1.764442e-39 -7.005747e-02
bigcom52        -1.764442e-39 -7.185385e-02
bigcom54        -1.764295e-39 -6.227162e-02
bigcom56        -1.766205e-39 -9.878261e-02
bigcom62        -1.764295e-39 -6.718827e-02
bigcom66        -1.764295e-39 -8.886522e-02
bigcom68        -1.764442e-39 -5.774497e-02
bigcom69        -1.766058e-39 -6.607587e-02
bigcom71        -1.766058e-39 -5.629856e-02
bigcom72        -1.764442e-39 -6.096367e-02
bigcom73        -1.766499e-39 -1.037330e-01
bigcom74        -1.765764e-39 -8.114158e-02
bigcom75        -1.764295e-39 -9.199670e-02
bigcom76        -1.765176e-39 -7.619284e-02
bigcom77        -1.764882e-39 -9.490267e-02
bigcom79        -1.764442e-39 -9.746843e-02
bigcom80        -1.764882e-39 -6.953501e-02
bigcom82        -1.764882e-39 -1.007329e-01
bigcom83        -1.764002e-39 -5.785334e-02
bigcom84        -1.764882e-39 -1.067403e-01
bigcom85        -1.764736e-39 -9.287528e-02
bigcom87        -1.765323e-39 -9.501794e-02
bigcom89        -1.764295e-39 -5.992940e-02
bigcom91        -1.765176e-39 -9.434570e-02
bigcom92        -1.768709e-39 -5.261733e-02
bigcom93        -1.764295e-39 -6.303791e-02
bigcom96        -1.764148e-39 -5.968851e-02
bigcom97        -1.765764e-39 -8.676347e-02
bigcom98        -1.764442e-39 -6.856771e-02
bigcom99        -1.764148e-39 -4.275648e-02
bigcom101       -1.766941e-39 -7.733916e-02
bigcom104       -1.765617e-39 -8.739829e-02
bigcom106       -1.764736e-39 -7.698185e-02
bigcom109       -1.764589e-39 -9.235029e-02
bigcom113       -1.764882e-39 -4.353445e-02
bigcom116       -1.770776e-39 -9.239850e-02
bigcom120       -1.764295e-39 -7.612851e-02
bigcom123       -1.764295e-39 -9.142927e-02
bigcom126       -1.764295e-39 -3.999291e-02
bigcom127       -1.764736e-39 -7.406658e-02
bigcom137       -1.764736e-39 -1.203892e-01
bigcom139       -1.764442e-39 -1.066957e-01
bigcom140       -1.764295e-39 -8.473128e-02
bigcom143       -1.764295e-39 -7.100985e-02
bigcom145       -1.764589e-39 -6.429227e-02
bigcom146       -1.764442e-39 -6.611175e-02
bigcom147       -1.766793e-39 -6.681824e-02
bigcom149       -1.764295e-39 -5.682389e-02
bigcom153       -1.765470e-39 -7.663084e-02
bigcom154       -1.765323e-39 -6.214368e-02
bigcom156       -1.764442e-39 -7.830264e-02
bigcom157       -1.766058e-39 -5.618265e-02
bigcom158       -1.764148e-39 -5.768266e-02
bigcom160       -1.764148e-39 -1.060204e-01
bigcom161       -1.764295e-39 -7.147672e-02
bigcom162       -1.764295e-39 -6.996338e-02
bigcom164       -1.764295e-39 -8.419739e-02
bigcom166       -1.765470e-39 -8.025343e-02
bigcom167       -1.767088e-39 -1.020148e-01
bigcom171       -1.765176e-39 -1.318794e-01
bigcom173       -1.764442e-39 -6.242438e-02
bigcom175       -1.764148e-39 -5.849079e-02
bigcom176       -1.764148e-39 -6.908006e-02
bigcom177       -1.764295e-39 -6.133533e-02
bigcom178       -1.764295e-39 -7.146360e-02
bigcom180       -1.764002e-39 -5.643446e-02
bigcom181       -1.765617e-39 -6.910335e-02
bigcom184       -1.764442e-39 -9.142027e-02
bigcom186       -1.764148e-39 -9.396564e-02
bigcom187       -1.764295e-39 -9.306885e-02
bigcom189       -1.765323e-39 -6.051138e-02
bigcom194       -1.764736e-39 -8.923210e-02
bigcom195       -1.764148e-39 -5.325862e-02
bigcom196       -1.764295e-39 -1.047321e-01
bigcom204       -1.764736e-39 -8.041509e-02
bigcom205       -1.764442e-39 -5.720156e-02
bigcom212       -1.764442e-39 -7.375409e-02
bigcom214       -1.764295e-39 -5.326157e-02
bigcom222       -1.764148e-39 -7.360291e-02
bigcom223       -1.764295e-39 -9.173747e-02
bigcom226       -1.764442e-39 -7.114193e-02
bigcom227       -1.764442e-39 -6.065038e-02
bigcom229       -1.764148e-39 -4.836769e-02
bigcom233       -1.764148e-39 -6.015224e-02
bigcom236       -1.764148e-39 -7.085702e-02
bigcom237       -1.764295e-39 -6.607303e-02
bigcom246       -1.765470e-39 -8.454915e-02
bigcom248       -1.766205e-39 -9.331161e-02
bigcom249       -1.764442e-39 -8.429048e-02
bigcom250       -1.765764e-39 -7.213312e-02
bigcom254       -1.764589e-39 -7.661534e-02
bigcom266       -1.764295e-39 -9.898310e-02
bigcom269       -1.764736e-39 -5.002488e-02
bigcom272       -1.764295e-39 -5.214644e-02
bigcom274       -1.770480e-39 -7.312003e-02
bigcom281       -1.764589e-39 -6.850400e-02
bigcom291       -1.764295e-39 -8.846238e-02
bigcom292       -1.764295e-39 -9.949912e-02
bigcom295       -1.764442e-39 -8.041833e-02
bigcom299       -1.764148e-39 -9.230890e-02
bigcom301       -1.765323e-39 -6.005319e-02
bigcom306       -1.764148e-39 -5.596023e-02
bigcom309       -1.764736e-39 -5.795674e-02
bigcom314       -1.764442e-39 -6.991417e-02
bigcom321       -1.765323e-39 -6.212805e-02
bigcom341       -1.764148e-39 -6.070593e-02
bigcom350       -1.764295e-39 -6.103727e-02
bigcom353       -1.764295e-39 -4.966133e-02
bigcom359       -1.764295e-39 -1.025504e-01
bigcom363       -1.764295e-39 -4.956078e-02
bigcom365       -1.764442e-39 -1.034650e-01
bigcom385       -1.764295e-39 -6.972703e-02
bigcom386       -1.764295e-39 -5.211890e-02
bigcom408       -1.765176e-39 -1.057479e-01
bigcom412       -1.764442e-39 -8.510893e-02
bigcom480       -1.764148e-39 -6.044382e-02
spin_vertex     -4.805249e-39 -2.650114e-01
membership_s1   -1.453653e-40  8.821336e-02
membership_s3   -1.766352e-39 -5.249539e-02
membership_s4    3.309778e-39  5.854465e-02
membership_s5   -1.921562e-39 -1.308846e-01
membership_s6   -1.908595e-39 -7.018955e-02
membership_s7   -2.710465e-40  3.392319e-02
membership_s8   -1.765323e-39 -6.404968e-02
membership_s9   -1.766352e-39 -4.466904e-02
membership_s11  -1.765029e-39 -3.916869e-02
membership_s12  -1.765617e-39 -6.305559e-02
membership_s14  -1.765029e-39 -6.043161e-02
membership_s15  -1.788543e-39 -6.956341e-02
membership_s16  -1.765764e-39 -5.929895e-02
membership_s17  -1.764736e-39 -5.649106e-02
membership_s18  -1.778049e-39 -8.467639e-02
membership_s20  -1.764442e-39 -4.680687e-02
membership_s21  -1.788694e-39 -7.232937e-02
membership_s22  -1.767824e-39 -5.776442e-02
membership_s24  -1.769004e-39 -7.136399e-02
membership_s25  -1.767529e-39 -6.139112e-02
membership_s26  -1.765470e-39 -3.228218e-02
membership_s27  -1.892925e-39 -1.033377e-01
membership_s28  -1.765911e-39 -4.940720e-02
membership_s30   2.393304e-39  6.059762e-02
membership_s31  -1.854368e-39 -7.327630e-02
membership_s32   1.221999e-39  1.333225e-01
membership_s33  -1.764589e-39 -2.754383e-02
membership_s36  -1.360788e-39 -2.626922e-02
membership_s37  -1.776708e-39 -6.943877e-02
V1               2.762439e-39  9.079435e-02
V2               1.562777e-39  1.213807e-01
pdi              1.392405e-37 -3.071716e+01
adhesion        -1.079085e-43 -2.893576e-06
cohesion         2.158396e-43  5.785171e-06
inner            1.110147e-43  2.169309e-06
outer            1.206673e-43  1.012342e-06
ioratio         -4.586901e-40 -7.949701e-02
comsize          3.846259e-43  1.617892e-05
[1] "Dataset: all_CT Model GBM, run: 5 of 10 2015-06-22 15:25:44"
Iter   TrainDeviance   ValidDeviance   StepSize   Improve
     1        0.0198            -nan     0.0100    0.0005
     2        0.0181            -nan     0.0100   -0.0005
     3        0.0171            -nan     0.0100    0.0000
     4        0.0164            -nan     0.0100   -0.0000
     5        0.0153            -nan     0.0100    0.0002
     6        0.0151            -nan     0.0100   -0.0000
     7        0.0149            -nan     0.0100    0.0000
     8        0.0145            -nan     0.0100    0.0000
     9        0.0142            -nan     0.0100    0.0000
    10        0.0140            -nan     0.0100    0.0000
    20        0.0120            -nan     0.0100   -0.0000
    40        0.0099            -nan     0.0100    0.0000
    60        0.0083            -nan     0.0100    0.0000
    80        0.0072            -nan     0.0100   -0.0000
   100        0.0063            -nan     0.0100   -0.0000
   120        0.0057            -nan     0.0100    0.0000
   140        0.0051            -nan     0.0100    0.0000
   160        0.0046            -nan     0.0100   -0.0000
   180        0.0042            -nan     0.0100    0.0000
   200        0.0038            -nan     0.0100   -0.0000
   220        0.0034            -nan     0.0100   -0.0000
   240        0.0031            -nan     0.0100    0.0000
   260        0.0029            -nan     0.0100   -0.0000
   280        0.0027            -nan     0.0100   -0.0000
   300        0.0025            -nan     0.0100   -0.0000
   320        0.0023            -nan     0.0100   -0.0000
   340        0.0021            -nan     0.0100   -0.0000
   357        0.0020            -nan     0.0100   -0.0000

[1] "GBM variable coefficients"
                            var      rel.inf
V1                           V1 8.9474125487
orbit49                 orbit49 6.3194490892
comsize                 comsize 3.9834620872
outer                     outer 3.1022739941
orbit70                 orbit70 3.0511448093
adhesion               adhesion 3.0488436424
orbit62                 orbit62 2.7310459173
spin_vertex         spin_vertex 2.5883466846
ioratio                 ioratio 2.3707161363
fourth                   fourth 2.2705876080
V2                           V2 2.0405678507
orbit65                 orbit65 2.0079868603
graph20                 graph20 1.9227326885
orbit24                 orbit24 1.8741486005
graph8                   graph8 1.8522632375
knn                         knn 1.7192944620
cohesion               cohesion 1.7106592902
graph28                 graph28 1.6946545488
trans                     trans 1.6755941384
ratio2                   ratio2 1.5814919074
third                     third 1.5528476896
ratio5                   ratio5 1.4842359308
orbit27                 orbit27 1.3325349956
membership_s32   membership_s32 1.3195579420
orbit25                 orbit25 1.2846483931
orbit54                 orbit54 1.2586618640
orbit56                 orbit56 1.1909873101
orbit15                 orbit15 1.1875760340
inner                     inner 1.1509108452
upto_fifth           upto_fifth 1.1316962213
sixth                     sixth 1.0968554503
orbit39                 orbit39 1.0752944654
graph1                   graph1 1.0519416069
orbit71                 orbit71 0.9719100280
graph14                 graph14 0.8690851481
bet                         bet 0.8366393154
graph25                 graph25 0.8205419821
graph5                   graph5 0.7988065156
graph29                 graph29 0.7958406243
graph2                   graph2 0.7392743647
orbit45                 orbit45 0.7108910503
pagerank               pagerank 0.6680561902
graph0                   graph0 0.6574580471
constraint           constraint 0.6556414255
orbit35                 orbit35 0.6471178928
orbit9                   orbit9 0.6381330626
graph11                 graph11 0.6091733898
bigcom40               bigcom40 0.5979700918
membership_s36   membership_s36 0.5426337287
walktrap_vertex walktrap_vertex 0.5127777045
ratio3                   ratio3 0.4861990189
orbit63                 orbit63 0.4610887307
orbit66                 orbit66 0.4530171927
ratio4                   ratio4 0.4448217345
graph6                   graph6 0.4421658168
bigcom21               bigcom21 0.4384065701
graph7                   graph7 0.4249229478
orbit57                 orbit57 0.4176440283
upto_sixth           upto_sixth 0.4172501271
orbit69                 orbit69 0.4151638844
orbit40                 orbit40 0.3793462069
orbit18                 orbit18 0.3701784902
orbit68                 orbit68 0.3636352264
orbit59                 orbit59 0.3507372989
orbit52                 orbit52 0.3375857184
graph16                 graph16 0.3196789869
graph15                 graph15 0.2872109930
orbit1                   orbit1 0.2777489464
graph9                   graph9 0.2751989076
graph12                 graph12 0.2722175618
orbit50                 orbit50 0.2716604739
graph4                   graph4 0.2700767962
graph22                 graph22 0.2610648381
orbit5                   orbit5 0.2591961340
orbit46                 orbit46 0.2584232215
orbit37                 orbit37 0.2401363671
orbit58                 orbit58 0.2356901003
bigcom1                 bigcom1 0.2288156522
ratio1                   ratio1 0.2267584378
selfinter             selfinter 0.2228678232
graph23                 graph23 0.2203371978
graph3                   graph3 0.2197793191
fifth                     fifth 0.2141931065
orbit19                 orbit19 0.2073480138
coreness               coreness 0.2038153057
ratio6                   ratio6 0.2009924587
orbit12                 orbit12 0.1981329368
membership_s4     membership_s4 0.1904247017
membership_s1     membership_s1 0.1869471795
orbit31                 orbit31 0.1822040981
graph27                 graph27 0.1815216478
graph10                 graph10 0.1698249175
graph19                 graph19 0.1618083818
graph17                 graph17 0.1617672482
orbit55                 orbit55 0.1490387874
pdi                         pdi 0.1436559731
orbit22                 orbit22 0.1407535416
orbit20                 orbit20 0.1365729967
orbit53                 orbit53 0.1343781259
upto_second         upto_second 0.1260491545
orbit10                 orbit10 0.1072918941
membership_s27   membership_s27 0.1071982858
orbit64                 orbit64 0.0964675567
orbit60                 orbit60 0.0933309351
orbit38                 orbit38 0.0906171983
orbit16                 orbit16 0.0865675543
orbit17                 orbit17 0.0787613062
graph18                 graph18 0.0766205695
orbit13                 orbit13 0.0737730349
graph13                 graph13 0.0690875353
ecc                         ecc 0.0610513949
orbit30                 orbit30 0.0600594130
orbit36                 orbit36 0.0546098393
orbit23                 orbit23 0.0502570801
upto_fourth         upto_fourth 0.0501308929
orbit41                 orbit41 0.0484152324
bigcom3                 bigcom3 0.0482820340
orbit4                   orbit4 0.0482561035
orbit32                 orbit32 0.0478901133
orbit2                   orbit2 0.0446065523
bigcom28               bigcom28 0.0391702276
graph26                 graph26 0.0337015556
AP                           AP 0.0323525610
orbit47                 orbit47 0.0286706129
orbit11                 orbit11 0.0276645929
orbit28                 orbit28 0.0222477815
bigcom4                 bigcom4 0.0180874764
hubscore               hubscore 0.0177054235
orbit6                   orbit6 0.0152420306
membership_s30   membership_s30 0.0138987543
orbit21                 orbit21 0.0106687842
graph21                 graph21 0.0097641142
orbit7                   orbit7 0.0079675588
orbit48                 orbit48 0.0044601127
orbit33                 orbit33 0.0027470526
orbit67                 orbit67 0.0011925595
orbit29                 orbit29 0.0003555398
graph24                 graph24 0.0000000000
orbit0                   orbit0 0.0000000000
orbit3                   orbit3 0.0000000000
orbit8                   orbit8 0.0000000000
orbit14                 orbit14 0.0000000000
orbit26                 orbit26 0.0000000000
orbit34                 orbit34 0.0000000000
orbit42                 orbit42 0.0000000000
orbit43                 orbit43 0.0000000000
orbit44                 orbit44 0.0000000000
orbit51                 orbit51 0.0000000000
orbit61                 orbit61 0.0000000000
orbit72                 orbit72 0.0000000000
eccrad                   eccrad 0.0000000000
close                     close 0.0000000000
evcent                   evcent 0.0000000000
first                     first 0.0000000000
upto_third           upto_third 0.0000000000
second                   second 0.0000000000
bigcom2                 bigcom2 0.0000000000
bigcom6                 bigcom6 0.0000000000
bigcom8                 bigcom8 0.0000000000
bigcom9                 bigcom9 0.0000000000
bigcom11               bigcom11 0.0000000000
bigcom13               bigcom13 0.0000000000
bigcom15               bigcom15 0.0000000000
bigcom16               bigcom16 0.0000000000
bigcom22               bigcom22 0.0000000000
bigcom24               bigcom24 0.0000000000
bigcom26               bigcom26 0.0000000000
bigcom30               bigcom30 0.0000000000
bigcom31               bigcom31 0.0000000000
bigcom32               bigcom32 0.0000000000
bigcom33               bigcom33 0.0000000000
bigcom34               bigcom34 0.0000000000
bigcom36               bigcom36 0.0000000000
bigcom37               bigcom37 0.0000000000
bigcom38               bigcom38 0.0000000000
bigcom39               bigcom39 0.0000000000
bigcom43               bigcom43 0.0000000000
bigcom44               bigcom44 0.0000000000
bigcom46               bigcom46 0.0000000000
bigcom47               bigcom47 0.0000000000
bigcom49               bigcom49 0.0000000000
bigcom50               bigcom50 0.0000000000
bigcom51               bigcom51 0.0000000000
bigcom52               bigcom52 0.0000000000
bigcom54               bigcom54 0.0000000000
bigcom56               bigcom56 0.0000000000
bigcom62               bigcom62 0.0000000000
bigcom66               bigcom66 0.0000000000
bigcom68               bigcom68 0.0000000000
bigcom69               bigcom69 0.0000000000
bigcom71               bigcom71 0.0000000000
bigcom72               bigcom72 0.0000000000
bigcom73               bigcom73 0.0000000000
bigcom74               bigcom74 0.0000000000
bigcom75               bigcom75 0.0000000000
bigcom76               bigcom76 0.0000000000
bigcom77               bigcom77 0.0000000000
bigcom79               bigcom79 0.0000000000
bigcom80               bigcom80 0.0000000000
bigcom82               bigcom82 0.0000000000
bigcom83               bigcom83 0.0000000000
bigcom84               bigcom84 0.0000000000
bigcom85               bigcom85 0.0000000000
bigcom87               bigcom87 0.0000000000
bigcom89               bigcom89 0.0000000000
bigcom91               bigcom91 0.0000000000
bigcom92               bigcom92 0.0000000000
bigcom93               bigcom93 0.0000000000
bigcom96               bigcom96 0.0000000000
bigcom97               bigcom97 0.0000000000
bigcom98               bigcom98 0.0000000000
bigcom99               bigcom99 0.0000000000
bigcom101             bigcom101 0.0000000000
bigcom104             bigcom104 0.0000000000
bigcom106             bigcom106 0.0000000000
bigcom109             bigcom109 0.0000000000
bigcom113             bigcom113 0.0000000000
bigcom116             bigcom116 0.0000000000
bigcom120             bigcom120 0.0000000000
bigcom123             bigcom123 0.0000000000
bigcom126             bigcom126 0.0000000000
bigcom127             bigcom127 0.0000000000
bigcom137             bigcom137 0.0000000000
bigcom139             bigcom139 0.0000000000
bigcom140             bigcom140 0.0000000000
bigcom143             bigcom143 0.0000000000
bigcom145             bigcom145 0.0000000000
bigcom146             bigcom146 0.0000000000
bigcom147             bigcom147 0.0000000000
bigcom149             bigcom149 0.0000000000
bigcom153             bigcom153 0.0000000000
bigcom154             bigcom154 0.0000000000
bigcom156             bigcom156 0.0000000000
bigcom157             bigcom157 0.0000000000
bigcom158             bigcom158 0.0000000000
bigcom160             bigcom160 0.0000000000
bigcom161             bigcom161 0.0000000000
bigcom162             bigcom162 0.0000000000
bigcom164             bigcom164 0.0000000000
bigcom166             bigcom166 0.0000000000
bigcom167             bigcom167 0.0000000000
bigcom171             bigcom171 0.0000000000
bigcom173             bigcom173 0.0000000000
bigcom175             bigcom175 0.0000000000
bigcom176             bigcom176 0.0000000000
bigcom177             bigcom177 0.0000000000
bigcom178             bigcom178 0.0000000000
bigcom180             bigcom180 0.0000000000
bigcom181             bigcom181 0.0000000000
bigcom184             bigcom184 0.0000000000
bigcom186             bigcom186 0.0000000000
bigcom187             bigcom187 0.0000000000
bigcom189             bigcom189 0.0000000000
bigcom194             bigcom194 0.0000000000
bigcom195             bigcom195 0.0000000000
bigcom196             bigcom196 0.0000000000
bigcom204             bigcom204 0.0000000000
bigcom205             bigcom205 0.0000000000
bigcom212             bigcom212 0.0000000000
bigcom214             bigcom214 0.0000000000
bigcom222             bigcom222 0.0000000000
bigcom223             bigcom223 0.0000000000
bigcom226             bigcom226 0.0000000000
bigcom227             bigcom227 0.0000000000
bigcom229             bigcom229 0.0000000000
bigcom233             bigcom233 0.0000000000
bigcom236             bigcom236 0.0000000000
bigcom237             bigcom237 0.0000000000
bigcom246             bigcom246 0.0000000000
bigcom248             bigcom248 0.0000000000
bigcom249             bigcom249 0.0000000000
bigcom250             bigcom250 0.0000000000
bigcom254             bigcom254 0.0000000000
bigcom266             bigcom266 0.0000000000
bigcom269             bigcom269 0.0000000000
bigcom272             bigcom272 0.0000000000
bigcom274             bigcom274 0.0000000000
bigcom281             bigcom281 0.0000000000
bigcom291             bigcom291 0.0000000000
bigcom292             bigcom292 0.0000000000
bigcom295             bigcom295 0.0000000000
bigcom299             bigcom299 0.0000000000
bigcom301             bigcom301 0.0000000000
bigcom306             bigcom306 0.0000000000
bigcom309             bigcom309 0.0000000000
bigcom314             bigcom314 0.0000000000
bigcom321             bigcom321 0.0000000000
bigcom341             bigcom341 0.0000000000
bigcom350             bigcom350 0.0000000000
bigcom353             bigcom353 0.0000000000
bigcom359             bigcom359 0.0000000000
bigcom363             bigcom363 0.0000000000
bigcom365             bigcom365 0.0000000000
bigcom385             bigcom385 0.0000000000
bigcom386             bigcom386 0.0000000000
bigcom408             bigcom408 0.0000000000
bigcom412             bigcom412 0.0000000000
bigcom480             bigcom480 0.0000000000
membership_s3     membership_s3 0.0000000000
membership_s5     membership_s5 0.0000000000
membership_s6     membership_s6 0.0000000000
membership_s7     membership_s7 0.0000000000
membership_s8     membership_s8 0.0000000000
membership_s9     membership_s9 0.0000000000
membership_s11   membership_s11 0.0000000000
membership_s12   membership_s12 0.0000000000
membership_s14   membership_s14 0.0000000000
membership_s15   membership_s15 0.0000000000
membership_s16   membership_s16 0.0000000000
membership_s17   membership_s17 0.0000000000
membership_s18   membership_s18 0.0000000000
membership_s20   membership_s20 0.0000000000
membership_s21   membership_s21 0.0000000000
membership_s22   membership_s22 0.0000000000
membership_s24   membership_s24 0.0000000000
membership_s25   membership_s25 0.0000000000
membership_s26   membership_s26 0.0000000000
membership_s28   membership_s28 0.0000000000
membership_s31   membership_s31 0.0000000000
membership_s33   membership_s33 0.0000000000
membership_s37   membership_s37 0.0000000000
[1] "Dataset: all_CT Model RF, run: 5 of 10 2015-06-22 15:31:27"
     |      Out-of-bag   |
Tree |      MSE  %Var(y) |
   1 | 0.003633   207.87 |
   2 |  0.00341   195.07 |
   3 | 0.003705   211.98 |
   4 |  0.00312   178.48 |
   5 | 0.003068   175.54 |
   6 | 0.002921   167.10 |
   7 | 0.002892   165.43 |
   8 | 0.002912   166.62 |
   9 | 0.002734   156.43 |
  10 | 0.002581   147.64 |
  11 | 0.002483   142.05 |
  12 |  0.00245   140.17 |
  13 | 0.002429   138.98 |
  14 |  0.00234   133.86 |
  15 | 0.002245   128.46 |
  16 | 0.002203   126.05 |
  17 | 0.002162   123.70 |
  18 | 0.002135   122.13 |
  19 | 0.002114   120.94 |
  20 | 0.002067   118.27 |
  21 | 0.002044   116.94 |
  22 | 0.002035   116.44 |
  23 | 0.002028   116.03 |
  24 | 0.002012   115.12 |
  25 | 0.002033   116.32 |
  26 | 0.002023   115.72 |
  27 | 0.002012   115.11 |
  28 |    0.002   114.44 |
  29 | 0.001981   113.32 |
  30 | 0.001973   112.86 |
  31 | 0.001968   112.61 |
  32 |  0.00196   112.16 |
  33 | 0.001962   112.26 |
  34 | 0.001969   112.62 |
  35 | 0.001964   112.36 |
  36 | 0.001961   112.17 |
  37 | 0.001961   112.16 |
  38 | 0.001955   111.84 |
  39 | 0.001944   111.24 |
  40 |  0.00195   111.59 |
  41 | 0.001944   111.21 |
  42 | 0.001931   110.49 |
  43 | 0.001931   110.48 |
  44 |  0.00192   109.86 |
  45 | 0.001919   109.77 |
  46 | 0.001916   109.61 |
  47 | 0.001911   109.33 |
  48 | 0.001906   109.02 |
  49 | 0.001903   108.85 |
  50 | 0.001902   108.83 |
  51 | 0.001894   108.34 |
  52 | 0.001885   107.86 |
  53 | 0.001882   107.67 |
  54 | 0.001882   107.68 |
  55 | 0.001881   107.63 |
  56 | 0.001882   107.68 |
  57 | 0.001875   107.26 |
  58 |  0.00187   107.01 |
  59 | 0.001868   106.86 |
  60 | 0.001868   106.87 |
  61 | 0.001869   106.93 |
  62 | 0.001875   107.25 |
  63 | 0.001878   107.42 |
  64 | 0.001875   107.27 |
  65 | 0.001873   107.15 |
  66 | 0.001868   106.85 |
  67 |  0.00186   106.39 |
  68 |  0.00186   106.43 |
  69 | 0.001852   105.93 |
  70 | 0.001852   105.97 |
  71 | 0.001852   105.98 |
  72 | 0.001847   105.69 |
  73 | 0.001849   105.79 |
  74 | 0.001849   105.80 |
  75 | 0.001851   105.92 |
  76 | 0.001849   105.80 |
  77 | 0.001841   105.30 |
  78 | 0.001834   104.91 |
  79 | 0.001835   104.97 |
  80 |  0.00183   104.68 |
  81 | 0.001827   104.50 |
  82 | 0.001818   104.03 |
  83 | 0.001818   104.00 |
  84 | 0.001812   103.68 |
  85 | 0.001816   103.88 |
  86 | 0.001815   103.84 |
  87 | 0.001815   103.82 |
  88 | 0.001816   103.87 |
  89 | 0.001815   103.81 |
  90 | 0.001809   103.51 |
  91 | 0.001807   103.39 |
  92 | 0.001799   102.93 |
  93 | 0.001796   102.73 |
  94 | 0.001794   102.61 |
  95 | 0.001795   102.68 |
  96 |  0.00179   102.43 |
  97 |  0.00179   102.41 |
  98 | 0.001791   102.47 |
  99 | 0.001793   102.59 |
 100 |  0.00179   102.38 |
[1] "Random Forest variable coefficients"
                      %IncMSE IncNodePurity
graph0           1.987497e-04  5.280092e-02
graph1           7.466552e-05  2.759513e-02
graph2           1.790696e-03  4.861738e-02
graph3           1.682343e-03  1.002400e-01
graph4           1.142562e-03  1.238321e-01
graph5           7.579720e-04  1.083538e-01
graph6           1.657885e-03  1.369548e-01
graph7           5.825574e-04  6.282839e-02
graph8           2.820916e-04  6.876452e-02
graph9           3.021488e-04  6.422312e-02
graph10          1.524260e-03  4.217109e-02
graph11          2.397230e-03  2.404381e-01
graph12          4.801656e-04  1.083968e-01
graph13          8.414222e-05  7.145952e-02
graph14          5.711269e-04  6.935435e-02
graph15          1.452207e-03  1.361328e-02
graph16          6.048124e-04  5.527865e-03
graph17          8.647163e-04  7.236859e-02
graph18          9.046360e-04  4.373255e-02
graph19          9.512922e-04  5.415269e-02
graph20          1.517812e-02  4.249867e-01
graph21          7.950484e-04  8.344080e-02
graph22          2.018002e-04  5.537541e-02
graph23          1.618329e-03  1.980846e-01
graph24          3.689503e-04  1.065528e-01
graph25          4.169296e-03  2.890098e-01
graph26          9.834192e-04  5.861064e-02
graph27          9.097716e-04  1.126595e-01
graph28          1.045715e-03  2.099685e-01
graph29          2.998984e-04  5.936193e-02
orbit0           6.086739e-05  3.200250e-02
orbit1           1.050319e-03  1.119602e-01
orbit2           4.631636e-05  2.514049e-02
orbit3           1.064545e-03  2.929665e-02
orbit4           2.597110e-04  9.563481e-02
orbit5           1.761002e-05  4.555016e-02
orbit6           1.551211e-03  2.061682e-01
orbit7           5.572212e-06  4.710317e-02
orbit8           4.093029e-04  1.144962e-02
orbit9           3.773363e-03  8.429872e-02
orbit10          1.081453e-03  4.220042e-02
orbit11          2.075806e-04  6.179558e-02
orbit12          2.387887e-03  3.688615e-01
orbit13          1.132467e-04  7.935520e-02
orbit14          1.195049e-04  1.215601e-01
orbit15          8.794148e-04  6.781868e-02
orbit16         -9.080505e-06  5.093333e-02
orbit17          4.808459e-05  1.003226e-01
orbit18          6.697531e-05  1.230011e-01
orbit19          1.868280e-03  1.177718e-01
orbit20          3.276233e-04  8.991496e-02
orbit21          6.224290e-05  9.515451e-03
orbit22          4.024756e-03  1.002317e-01
orbit23          1.031352e-04  2.122687e-02
orbit24          1.446346e-03  7.527289e-02
orbit25          1.378520e-03  1.059617e-01
orbit26          9.906299e-05  3.120690e-02
orbit27          2.919653e-04  2.931006e-02
orbit28          2.171049e-04  9.713700e-02
orbit29          1.170347e-04  4.812669e-02
orbit30          1.301084e-03  1.436218e-02
orbit31          8.532000e-04  4.568194e-02
orbit32          7.411867e-05  3.835995e-02
orbit33          2.635458e-05  6.019570e-02
orbit34          7.842955e-04  1.046074e-02
orbit35          1.608580e-03  1.675584e-01
orbit36          2.225892e-04  6.054324e-02
orbit37          6.657902e-04  2.043011e-02
orbit38          3.908008e-04  1.095069e-01
orbit39          2.008092e-03  2.167973e-01
orbit40          1.517129e-03  5.689401e-02
orbit41          2.243349e-04  1.186362e-01
orbit42          6.308047e-05  7.277989e-02
orbit43          1.009097e-03  1.126216e-01
orbit44          1.201517e-04  7.956316e-02
orbit45          5.038373e-03  1.396873e-01
orbit46          6.392670e-04  1.445543e-01
orbit47          2.424141e-03  7.641115e-02
orbit48          7.198674e-05  1.856018e-02
orbit49          1.619721e-02  4.705715e-01
orbit50          2.700145e-04  1.023640e-01
orbit51          3.474768e-04  2.954677e-02
orbit52          1.026826e-03  1.574302e-01
orbit53          1.125113e-06  8.000000e-03
orbit54          1.605525e-04  2.405526e-01
orbit55          7.617742e-05  7.887604e-02
orbit56          9.005091e-03  1.845435e-01
orbit57          5.404431e-04  1.466694e-01
orbit58          1.880117e-04  5.074799e-02
orbit59          7.440944e-04  5.055778e-01
orbit60          5.527649e-04  1.158366e-01
orbit61          9.437019e-05  6.167964e-02
orbit62          5.862741e-03  3.456486e-01
orbit63          5.195053e-04  4.715622e-02
orbit64          2.249213e-06  5.924937e-02
orbit65          5.823459e-03  3.202369e-01
orbit66          4.035885e-04  6.838821e-01
orbit67          2.094903e-04  3.645527e-02
orbit68          1.280937e-03  3.145301e-01
orbit69          8.461707e-05  2.011658e-02
orbit70          1.256608e-03  6.253329e-01
orbit71          1.699402e-04  1.486405e-01
orbit72          4.955605e-04  9.466396e-02
AP               0.000000e+00  1.558541e-21
bet              6.552491e-04  1.293707e-01
ecc              2.264493e-06  1.818182e-02
eccrad           9.020306e-06  6.352083e-02
close            1.619837e-04  3.495924e-02
constraint       1.107834e-03  1.581183e-01
coreness         4.051453e-06  1.253333e-02
knn              2.975064e-03  2.326372e-01
hubscore         1.389811e-04  6.916775e-02
pagerank         2.051410e-04  1.261262e-01
trans            6.540142e-05  1.245433e-01
evcent           3.884743e-04  7.890168e-02
first            1.039126e-04  4.344343e-02
upto_second      1.964699e-04  1.074723e-01
upto_third       1.226843e-04  8.456515e-02
upto_fourth      8.911206e-06  2.279365e-02
upto_fifth       3.794743e-05  6.292907e-02
upto_sixth       1.371724e-04  2.399270e-02
second           1.790564e-04  5.530148e-02
third            5.574529e-05  2.100085e-01
fourth           1.267633e-04  3.121887e-01
fifth            1.175201e-03  2.577783e-01
sixth            2.119677e-03  2.350746e-01
ratio1           3.399715e-03  2.012261e-01
ratio2           2.266921e-03  2.759190e-01
ratio3           1.728255e-03  1.968853e-01
ratio4           5.207076e-04  1.963061e-01
ratio5          -1.447475e-05  1.839408e-01
ratio6           8.541540e-04  2.050129e-01
selfinter        1.240109e-04  2.843648e-03
walktrap_vertex  2.202163e-04  2.065393e-01
bigcom1          6.778621e-05  6.338967e-02
bigcom2          0.000000e+00  3.469447e-20
bigcom3          1.182382e-04  5.430920e-02
bigcom4          6.734007e-06  1.906977e-02
bigcom6          0.000000e+00  3.469447e-20
bigcom8          0.000000e+00  0.000000e+00
bigcom9          0.000000e+00  0.000000e+00
bigcom11         0.000000e+00  0.000000e+00
bigcom13         0.000000e+00  0.000000e+00
bigcom15         0.000000e+00  0.000000e+00
bigcom16         0.000000e+00  0.000000e+00
bigcom21         4.072663e-05  8.232493e-02
bigcom22         0.000000e+00  0.000000e+00
bigcom24         0.000000e+00  0.000000e+00
bigcom26         0.000000e+00  6.505213e-21
bigcom28        -1.227653e-05  1.948163e-02
bigcom30         0.000000e+00  6.505213e-21
bigcom31         0.000000e+00  0.000000e+00
bigcom32         0.000000e+00  0.000000e+00
bigcom33         0.000000e+00  1.734723e-20
bigcom34         0.000000e+00  0.000000e+00
bigcom36         0.000000e+00  0.000000e+00
bigcom37         0.000000e+00  0.000000e+00
bigcom38         0.000000e+00  0.000000e+00
bigcom39         0.000000e+00  0.000000e+00
bigcom40         4.409965e-04  1.169200e-01
bigcom43         0.000000e+00  0.000000e+00
bigcom44         0.000000e+00  0.000000e+00
bigcom46         0.000000e+00  0.000000e+00
bigcom47         0.000000e+00  0.000000e+00
bigcom49         0.000000e+00  0.000000e+00
bigcom50         0.000000e+00  0.000000e+00
bigcom51         0.000000e+00  0.000000e+00
bigcom52         0.000000e+00  5.421011e-22
bigcom54         0.000000e+00  0.000000e+00
bigcom56         0.000000e+00  0.000000e+00
bigcom62         0.000000e+00  0.000000e+00
bigcom66         0.000000e+00  0.000000e+00
bigcom68         0.000000e+00  1.626303e-21
bigcom69         0.000000e+00  0.000000e+00
bigcom71         0.000000e+00  0.000000e+00
bigcom72         0.000000e+00  1.734723e-20
bigcom73         0.000000e+00  1.734723e-20
bigcom74         0.000000e+00  0.000000e+00
bigcom75         0.000000e+00  1.734723e-20
bigcom76         0.000000e+00  6.938894e-20
bigcom77         0.000000e+00  0.000000e+00
bigcom79         0.000000e+00  3.469447e-20
bigcom80         0.000000e+00  0.000000e+00
bigcom82         0.000000e+00  0.000000e+00
bigcom83         0.000000e+00  0.000000e+00
bigcom84         0.000000e+00  0.000000e+00
bigcom85         0.000000e+00  0.000000e+00
bigcom87         0.000000e+00  0.000000e+00
bigcom89         0.000000e+00  3.469447e-20
bigcom91         0.000000e+00  0.000000e+00
bigcom92         0.000000e+00  0.000000e+00
bigcom93         0.000000e+00  0.000000e+00
bigcom96         0.000000e+00  0.000000e+00
bigcom97         0.000000e+00  0.000000e+00
bigcom98         0.000000e+00  1.734723e-20
bigcom99         0.000000e+00  0.000000e+00
bigcom101        0.000000e+00  0.000000e+00
bigcom104        0.000000e+00  0.000000e+00
bigcom106        0.000000e+00  5.421011e-22
bigcom109        0.000000e+00  1.734723e-20
bigcom113        0.000000e+00  3.469447e-20
bigcom116        0.000000e+00  0.000000e+00
bigcom120        0.000000e+00  0.000000e+00
bigcom123        0.000000e+00  0.000000e+00
bigcom126        0.000000e+00  0.000000e+00
bigcom127        0.000000e+00  0.000000e+00
bigcom137        0.000000e+00  0.000000e+00
bigcom139        0.000000e+00  0.000000e+00
bigcom140        0.000000e+00  3.469447e-20
bigcom143        0.000000e+00  0.000000e+00
bigcom145        0.000000e+00  0.000000e+00
bigcom146        0.000000e+00  3.469447e-20
bigcom147        0.000000e+00  0.000000e+00
bigcom149        0.000000e+00  1.734723e-20
bigcom153        0.000000e+00  0.000000e+00
bigcom154        0.000000e+00  0.000000e+00
bigcom156        0.000000e+00  0.000000e+00
bigcom157        0.000000e+00  0.000000e+00
bigcom158        0.000000e+00  0.000000e+00
bigcom160        0.000000e+00  0.000000e+00
bigcom161        0.000000e+00  0.000000e+00
bigcom162        0.000000e+00  1.734723e-20
bigcom164        0.000000e+00  0.000000e+00
bigcom166        0.000000e+00  0.000000e+00
bigcom167        0.000000e+00  0.000000e+00
bigcom171        0.000000e+00  3.469447e-20
bigcom173        0.000000e+00  6.938894e-20
bigcom175        0.000000e+00  1.734723e-20
bigcom176        0.000000e+00  0.000000e+00
bigcom177        0.000000e+00  0.000000e+00
bigcom178        0.000000e+00  1.734723e-20
bigcom180        0.000000e+00  0.000000e+00
bigcom181        0.000000e+00  0.000000e+00
bigcom184        0.000000e+00  0.000000e+00
bigcom186        0.000000e+00  0.000000e+00
bigcom187        0.000000e+00  0.000000e+00
bigcom189        0.000000e+00  0.000000e+00
bigcom194        0.000000e+00  1.734723e-20
bigcom195        0.000000e+00  0.000000e+00
bigcom196        0.000000e+00  1.734723e-20
bigcom204        0.000000e+00  1.734723e-20
bigcom205        0.000000e+00  0.000000e+00
bigcom212        0.000000e+00  1.734723e-20
bigcom214        0.000000e+00  0.000000e+00
bigcom222        0.000000e+00  0.000000e+00
bigcom223        0.000000e+00  1.734723e-20
bigcom226        0.000000e+00  0.000000e+00
bigcom227        0.000000e+00  0.000000e+00
bigcom229        0.000000e+00  0.000000e+00
bigcom233        0.000000e+00  0.000000e+00
bigcom236        0.000000e+00  1.734723e-20
bigcom237        0.000000e+00  0.000000e+00
bigcom246        0.000000e+00  0.000000e+00
bigcom248        0.000000e+00  0.000000e+00
bigcom249        0.000000e+00  2.602085e-20
bigcom250        0.000000e+00  0.000000e+00
bigcom254        0.000000e+00  0.000000e+00
bigcom266        0.000000e+00  0.000000e+00
bigcom269        0.000000e+00  1.734723e-20
bigcom272        0.000000e+00  3.469447e-20
bigcom274        0.000000e+00  0.000000e+00
bigcom281        0.000000e+00  0.000000e+00
bigcom291        0.000000e+00  0.000000e+00
bigcom292        0.000000e+00  0.000000e+00
bigcom295        0.000000e+00  0.000000e+00
bigcom299        0.000000e+00  1.734723e-20
bigcom301        0.000000e+00  0.000000e+00
bigcom306        0.000000e+00  0.000000e+00
bigcom309        0.000000e+00  0.000000e+00
bigcom314        0.000000e+00  0.000000e+00
bigcom321        0.000000e+00  0.000000e+00
bigcom341        0.000000e+00  0.000000e+00
bigcom350        0.000000e+00  0.000000e+00
bigcom353        0.000000e+00  0.000000e+00
bigcom359        0.000000e+00  3.469447e-20
bigcom363        0.000000e+00  0.000000e+00
bigcom365        0.000000e+00  0.000000e+00
bigcom385        0.000000e+00  0.000000e+00
bigcom386        0.000000e+00  0.000000e+00
bigcom408        0.000000e+00  0.000000e+00
bigcom412        0.000000e+00  1.734723e-20
bigcom480        0.000000e+00  0.000000e+00
spin_vertex      3.905278e-04  5.066475e-01
membership_s1    2.278423e-06  1.623229e-02
membership_s3    0.000000e+00  0.000000e+00
membership_s4    2.038086e-05  5.276300e-02
membership_s5    0.000000e+00  0.000000e+00
membership_s6    0.000000e+00  5.421011e-22
membership_s7    0.000000e+00  1.346806e-02
membership_s8    0.000000e+00  0.000000e+00
membership_s9    0.000000e+00  0.000000e+00
membership_s11   0.000000e+00  0.000000e+00
membership_s12   0.000000e+00  0.000000e+00
membership_s14   0.000000e+00  1.734723e-20
membership_s15   0.000000e+00  0.000000e+00
membership_s16   0.000000e+00  0.000000e+00
membership_s17   0.000000e+00  2.602085e-20
membership_s18   0.000000e+00  0.000000e+00
membership_s20   0.000000e+00  0.000000e+00
membership_s21   0.000000e+00  0.000000e+00
membership_s22   0.000000e+00  0.000000e+00
membership_s24   0.000000e+00  1.301043e-20
membership_s25   0.000000e+00  0.000000e+00
membership_s26   0.000000e+00  1.734723e-20
membership_s27   0.000000e+00  6.098637e-22
membership_s28   0.000000e+00  0.000000e+00
membership_s30   4.725067e-06  1.040062e-02
membership_s31   0.000000e+00  1.355253e-22
membership_s32   4.301612e-05  7.078532e-02
membership_s33   0.000000e+00  0.000000e+00
membership_s36   4.186401e-05  2.806660e-02
membership_s37   0.000000e+00  0.000000e+00
V1               2.722808e-05  5.733779e-01
V2               5.097742e-05  2.087040e-01
pdi              0.000000e+00  7.250602e-21
adhesion         5.548588e-03  4.081587e-01
cohesion         5.688693e-03  3.498996e-01
inner            1.307862e-04  2.054331e-01
outer            1.105920e-04  3.044309e-01
ioratio          2.843498e-04  3.226733e-01
comsize          6.388629e-04  4.623352e-01
[1] "Dataset: all_CT Model GLM, run: 5 of 10 2015-06-22 15:33:04"
[1] "glmnet variable coefficients"
                         [,1]          [,2]
(Intercept)     -6.345803e+00 -6.922609e+00
graph0           8.622931e-41 -5.790534e-04
graph1           3.681750e-44 -3.107488e-07
graph2           5.394512e-41 -1.709276e-04
graph3           3.612188e-45 -1.675232e-08
graph4           3.748237e-48 -1.693594e-10
graph5           1.567334e-42  2.388087e-06
graph6           2.956494e-44 -1.012881e-07
graph7           2.408506e-42  2.298982e-06
graph8           4.945725e-41 -7.823413e-05
graph9           8.427227e-47 -4.057765e-10
graph10          9.741919e-49 -7.920811e-12
graph11         -6.608019e-51 -3.351993e-13
graph12          1.879234e-46 -4.407711e-10
graph13          1.661002e-45 -3.827459e-09
graph14          5.055180e-48 -8.890038e-11
graph15          5.513873e-44 -1.812539e-07
graph16          6.883490e-46 -1.646738e-09
graph17          1.431580e-45 -1.867724e-09
graph18          4.041386e-44 -1.364350e-08
graph19          1.005648e-44  9.677623e-09
graph20          9.198260e-44 -1.530837e-07
graph21          5.088847e-44 -2.971065e-08
graph22          1.653033e-43  6.401555e-07
graph23          7.009080e-44 -7.614385e-08
graph24          1.197962e-43  1.825283e-07
graph25          6.232680e-43  1.353150e-06
graph26          6.065472e-43  8.484424e-07
graph27          3.653717e-42  1.585753e-05
graph28          5.021840e-42  4.377915e-06
graph29          4.923058e-41 -8.030919e-05
orbit0           8.622931e-41 -5.759735e-04
orbit1           2.429735e-42 -1.185721e-06
orbit2           2.168646e-44 -3.151426e-07
orbit3           5.394512e-41 -1.685295e-04
orbit4           6.156815e-44  3.996288e-08
orbit5           3.106376e-45 -1.937712e-08
orbit6           4.118238e-46 -2.224567e-08
orbit7           2.297234e-48 -9.033793e-11
orbit8           1.567334e-42  2.474085e-06
orbit9           1.236908e-42  6.406396e-06
orbit10          2.394769e-43 -3.897904e-07
orbit11          1.677212e-44 -1.213104e-07
orbit12          1.043799e-41  4.309924e-05
orbit13          2.708032e-42 -1.967327e-06
orbit14          4.945725e-41 -7.668198e-05
orbit15          1.405722e-45 -1.717002e-10
orbit16          7.231873e-47 -6.089460e-10
orbit17          7.323852e-46 -7.041562e-10
orbit18          3.652406e-46  2.538969e-09
orbit19          7.621399e-47 -2.504344e-10
orbit20          4.250070e-47 -6.813057e-10
orbit21          3.659220e-49 -4.964053e-12
orbit22         -7.829700e-49 -4.710683e-11
orbit23         -1.885915e-51 -5.063006e-14
orbit24          6.349980e-45  4.404243e-08
orbit25          5.474325e-45 -2.388275e-10
orbit26          1.424813e-46 -6.551645e-10
orbit27          3.198749e-44  3.236234e-09
orbit28          3.294430e-45 -1.944143e-08
orbit29          8.567448e-45 -6.538663e-09
orbit30          2.808683e-45 -7.464897e-09
orbit31          2.716089e-46 -1.820715e-09
orbit32          2.241968e-46 -4.320010e-09
orbit33          1.776527e-48 -3.061072e-11
orbit34          5.513873e-44 -1.783198e-07
orbit35          3.390892e-44 -5.317737e-09
orbit36          9.497690e-45 -2.717611e-08
orbit37          8.124584e-45  7.593262e-09
orbit38          3.007350e-46 -2.064073e-09
orbit39          6.591897e-44  6.113402e-07
orbit40          2.140614e-44  4.992826e-08
orbit41          8.897019e-45 -1.706866e-08
orbit42          8.172032e-46 -4.370070e-09
orbit43          1.431362e-43  1.729745e-07
orbit44          3.086845e-44 -8.611159e-08
orbit45          1.923282e-43  1.235460e-06
orbit46          1.199035e-43 -2.809506e-08
orbit47          1.164732e-44 -1.478407e-08
orbit48          2.313460e-44  4.647268e-08
orbit49          4.830648e-43  3.749985e-06
orbit50          6.856330e-44 -7.364366e-07
orbit51          1.914377e-43 -2.388047e-08
orbit52          5.191474e-43 -4.213388e-07
orbit53          6.913357e-44 -4.654618e-08
orbit54          8.701390e-43  5.060535e-06
orbit55          1.450413e-43  4.186255e-07
orbit56          1.262444e-42  1.697017e-05
orbit57          1.517372e-43 -9.560924e-08
orbit58          7.417094e-44 -2.533108e-07
orbit59          6.729357e-43  1.106560e-06
orbit60          2.986919e-43  6.592393e-07
orbit61          1.995378e-43  1.101256e-07
orbit62          5.619340e-42  4.630154e-05
orbit63          1.074809e-42  7.704106e-07
orbit64          1.533508e-42  3.302448e-06
orbit65          7.382322e-42  3.537531e-05
orbit66          1.976891e-42  1.967284e-06
orbit67          8.315940e-43  9.773352e-07
orbit68          5.423341e-42  2.521968e-05
orbit69          8.731845e-42  2.999404e-05
orbit70          2.198139e-41  1.416594e-04
orbit71          5.873879e-42 -1.194543e-05
orbit72          4.923058e-41 -8.641951e-05
AP               1.965262e-39 -1.254203e-01
bet              3.801813e-45 -9.395623e-08
ecc             -6.709373e-40 -1.201592e-02
eccrad          -4.025624e-39 -7.207404e-02
close            5.580152e-38  1.023236e-01
constraint      -3.924741e-39 -6.400996e-02
coreness         4.043433e-40  2.295551e-03
knn             -1.272673e-42 -3.073207e-05
hubscore         1.606653e-37  1.655494e-01
pagerank        -4.044961e-39 -1.784514e-01
trans           -1.376443e-39 -1.724148e-01
evcent           1.606076e-37  1.498016e-01
first            8.622931e-41 -5.834527e-04
upto_second      2.296018e-42 -1.097325e-05
upto_third       4.942342e-43  2.224193e-06
upto_fourth      4.176515e-43  4.164391e-06
upto_fifth       4.952525e-43  7.427054e-06
upto_sixth       4.926367e-43  6.249952e-06
second           2.284579e-42 -1.067966e-05
third            4.746383e-43  5.187433e-06
fourth          -7.554960e-43 -1.761211e-06
fifth           -5.637131e-43 -5.188326e-06
sixth           -6.856663e-43 -1.053879e-05
ratio1          -1.648161e-42 -3.728483e-05
ratio2          -6.535801e-42  3.472209e-05
ratio3          -1.583641e-41 -2.153405e-04
ratio4          -4.029852e-42 -4.869018e-05
ratio5          -1.720599e-42 -3.902141e-05
ratio6          -6.743749e-43 -1.158551e-05
selfinter        4.127847e-39  7.832573e-02
walktrap_vertex  1.676630e-39  6.600215e-02
bigcom1         -1.962371e-40  7.004564e-02
bigcom2         -1.770480e-39 -6.172604e-02
bigcom3          1.406001e-39  1.686298e-01
bigcom4         -6.294807e-40 -1.968762e-02
bigcom6         -1.769446e-39 -6.010203e-02
bigcom8         -1.811144e-39 -1.097297e-01
bigcom9         -1.776857e-39 -6.708479e-02
bigcom11        -1.771515e-39 -8.018277e-02
bigcom13        -1.773885e-39 -6.813547e-02
bigcom15        -1.773589e-39 -6.578008e-02
bigcom16        -1.770480e-39 -7.506410e-02
bigcom21         1.062222e-38  5.940527e-01
bigcom22        -1.800537e-39 -1.640460e-01
bigcom24        -1.769741e-39 -7.550047e-02
bigcom26        -1.783131e-39 -9.642942e-02
bigcom28         1.142518e-38  2.164764e-01
bigcom30        -1.786585e-39 -1.187300e-01
bigcom31        -1.769446e-39 -5.511732e-02
bigcom32        -1.771515e-39 -5.847910e-02
bigcom33        -1.769299e-39 -8.384919e-02
bigcom34        -1.769446e-39 -4.589826e-02
bigcom36        -1.771071e-39 -8.426051e-02
bigcom37        -1.769446e-39 -5.975985e-02
bigcom38        -1.770628e-39 -7.481713e-02
bigcom39        -1.773440e-39 -7.131414e-02
bigcom40         5.355180e-39  1.529885e-01
bigcom43        -1.769889e-39 -5.740978e-02
bigcom44        -1.796115e-39 -8.240689e-02
bigcom46        -1.771811e-39 -6.486510e-02
bigcom47        -1.771219e-39 -6.312323e-02
bigcom49        -1.770776e-39 -7.900009e-02
bigcom50        -1.770332e-39 -8.940229e-02
bigcom51        -1.769446e-39 -7.260859e-02
bigcom52        -1.769741e-39 -8.307579e-02
bigcom54        -1.769446e-39 -6.901474e-02
bigcom56        -1.771219e-39 -1.085750e-01
bigcom62        -1.769594e-39 -7.363795e-02
bigcom66        -1.769594e-39 -7.803034e-02
bigcom68        -1.769741e-39 -6.457276e-02
bigcom69        -1.771071e-39 -7.854335e-02
bigcom71        -1.771219e-39 -5.636494e-02
bigcom72        -1.769741e-39 -6.116614e-02
bigcom73        -1.771663e-39 -7.975098e-02
bigcom74        -1.770480e-39 -8.594389e-02
bigcom75        -1.769299e-39 -7.251301e-02
bigcom76        -1.770185e-39 -6.981444e-02
bigcom77        -1.769889e-39 -9.512266e-02
bigcom79        -1.769446e-39 -1.030672e-01
bigcom80        -1.770037e-39 -5.519509e-02
bigcom82        -1.769741e-39 -8.958583e-02
bigcom83        -1.769299e-39 -4.655890e-02
bigcom84        -1.770037e-39 -1.051363e-01
bigcom85        -1.769741e-39 -1.009980e-01
bigcom87        -1.770185e-39 -7.229954e-02
bigcom89        -1.769299e-39 -5.925780e-02
bigcom91        -1.770185e-39 -8.866810e-02
bigcom92        -1.773589e-39 -5.363723e-02
bigcom93        -1.769299e-39 -5.541888e-02
bigcom96        -1.769004e-39 -8.299276e-02
bigcom97        -1.770923e-39 -9.378183e-02
bigcom98        -1.769446e-39 -7.076211e-02
bigcom99        -1.769299e-39 -4.979658e-02
bigcom101       -1.771959e-39 -7.138602e-02
bigcom104       -1.770037e-39 -8.909648e-02
bigcom106       -1.769741e-39 -6.676988e-02
bigcom109       -1.769594e-39 -8.681504e-02
bigcom113       -1.769889e-39 -4.462197e-02
bigcom116       -1.775667e-39 -6.819653e-02
bigcom120       -1.769446e-39 -5.654163e-02
bigcom123       -1.769594e-39 -7.576196e-02
bigcom126       -1.769446e-39 -4.270503e-02
bigcom127       -1.769889e-39 -7.636008e-02
bigcom137       -1.770480e-39 -1.121563e-01
bigcom139       -1.769594e-39 -7.653176e-02
bigcom140       -1.769741e-39 -8.403889e-02
bigcom143       -1.769594e-39 -5.837319e-02
bigcom145       -1.769741e-39 -5.968813e-02
bigcom146       -1.769741e-39 -5.867647e-02
bigcom147       -1.771367e-39 -5.452721e-02
bigcom149       -1.769299e-39 -5.455265e-02
bigcom153       -1.770628e-39 -6.526523e-02
bigcom154       -1.770628e-39 -6.103811e-02
bigcom156       -1.769741e-39 -7.569917e-02
bigcom157       -1.771219e-39 -5.159890e-02
bigcom158       -1.769446e-39 -6.264383e-02
bigcom160       -1.769299e-39 -7.114500e-02
bigcom161       -1.769594e-39 -6.943626e-02
bigcom162       -1.769151e-39 -7.461342e-02
bigcom164       -1.769446e-39 -7.824192e-02
bigcom166       -1.770185e-39 -7.848948e-02
bigcom167       -1.771959e-39 -8.124919e-02
bigcom171       -1.770037e-39 -1.198447e-01
bigcom173       -1.769741e-39 -6.109153e-02
bigcom175       -1.769299e-39 -6.454924e-02
bigcom176       -1.769446e-39 -7.690403e-02
bigcom177       -1.769446e-39 -5.901360e-02
bigcom178       -1.769594e-39 -9.353884e-02
bigcom180       -1.769299e-39 -5.339014e-02
bigcom181       -1.771367e-39 -6.167752e-02
bigcom184       -1.769594e-39 -7.427421e-02
bigcom186       -1.769299e-39 -1.076687e-01
bigcom187       -1.769151e-39 -9.086791e-02
bigcom189       -1.770332e-39 -6.210257e-02
bigcom194       -1.769889e-39 -8.942478e-02
bigcom195       -1.769446e-39 -6.261457e-02
bigcom196       -1.769151e-39 -1.090018e-01
bigcom204       -1.769741e-39 -7.904288e-02
bigcom205       -1.769151e-39 -4.397506e-02
bigcom212       -1.769446e-39 -7.438736e-02
bigcom214       -1.769741e-39 -6.104263e-02
bigcom222       -1.769446e-39 -6.806463e-02
bigcom223       -1.769446e-39 -6.572471e-02
bigcom226       -1.769446e-39 -7.260882e-02
bigcom227       -1.769446e-39 -6.203963e-02
bigcom229       -1.769151e-39 -4.575377e-02
bigcom233       -1.769446e-39 -4.895896e-02
bigcom236       -1.769446e-39 -6.944156e-02
bigcom237       -1.769446e-39 -6.248920e-02
bigcom246       -1.770776e-39 -7.529715e-02
bigcom248       -1.771219e-39 -9.108046e-02
bigcom249       -1.769594e-39 -6.877079e-02
bigcom250       -1.771071e-39 -7.259507e-02
bigcom254       -1.769594e-39 -7.356954e-02
bigcom266       -1.769151e-39 -1.099985e-01
bigcom269       -1.769889e-39 -6.129440e-02
bigcom272       -1.769446e-39 -5.819791e-02
bigcom274       -1.775370e-39 -6.447958e-02
bigcom281       -1.769594e-39 -6.652046e-02
bigcom291       -1.769446e-39 -8.157568e-02
bigcom292       -1.769446e-39 -1.028373e-01
bigcom295       -1.769594e-39 -6.991443e-02
bigcom299       -1.769446e-39 -9.893707e-02
bigcom301       -1.770185e-39 -5.771889e-02
bigcom306       -1.769299e-39 -5.513723e-02
bigcom309       -1.769594e-39 -6.805617e-02
bigcom314       -1.769446e-39 -5.404883e-02
bigcom321       -1.770332e-39 -6.542608e-02
bigcom341       -1.769299e-39 -5.998085e-02
bigcom350       -1.769004e-39 -8.623361e-02
bigcom353       -1.769299e-39 -4.891786e-02
bigcom359       -1.769446e-39 -1.054469e-01
bigcom363       -1.769151e-39 -4.788539e-02
bigcom365       -1.769594e-39 -7.788093e-02
bigcom385       -1.769741e-39 -8.443688e-02
bigcom386       -1.769446e-39 -5.215753e-02
bigcom408       -1.769889e-39 -8.096972e-02
bigcom412       -1.769594e-39 -7.815371e-02
bigcom480       -1.769446e-39 -7.021164e-02
spin_vertex     -5.091812e-39 -2.982738e-01
membership_s1   -1.055768e-39  2.584100e-03
membership_s3   -1.771515e-39 -5.509978e-02
membership_s4    3.327347e-39  5.407551e-02
membership_s5   -1.927148e-39 -1.232760e-01
membership_s6   -1.913415e-39 -5.899015e-02
membership_s7   -2.861222e-40  4.106190e-02
membership_s8   -1.770628e-39 -6.440200e-02
membership_s9   -1.771367e-39 -4.888746e-02
membership_s11  -1.770480e-39 -4.502010e-02
membership_s12  -1.770628e-39 -6.500977e-02
membership_s14  -1.770037e-39 -6.614215e-02
membership_s15  -1.793534e-39 -6.919334e-02
membership_s16  -1.770776e-39 -6.315193e-02
membership_s17  -1.770037e-39 -4.791133e-02
membership_s18  -1.782381e-39 -8.119625e-02
membership_s20  -1.769594e-39 -4.844338e-02
membership_s21  -1.793685e-39 -7.086429e-02
membership_s22  -1.773144e-39 -6.143701e-02
membership_s24  -1.773885e-39 -6.717653e-02
membership_s25  -1.772848e-39 -6.104574e-02
membership_s26  -1.771219e-39 -3.697131e-02
membership_s27  -1.898346e-39 -9.714908e-02
membership_s28  -1.771367e-39 -5.847273e-02
membership_s30   3.088364e-39  1.129181e-01
membership_s31  -1.861692e-39 -7.070410e-02
membership_s32   1.216755e-39  1.261748e-01
membership_s33  -1.769741e-39 -3.110041e-02
membership_s36  -1.365270e-39 -2.684590e-02
membership_s37  -1.782981e-39 -6.756388e-02
V1               3.033314e-39  7.423363e-02
V2               1.298870e-39  6.486610e-02
pdi              2.777504e-37 -2.784572e+01
adhesion        -1.018805e-43 -1.766400e-06
cohesion         2.037925e-43  3.532396e-06
inner            9.790320e-44  3.025847e-07
outer            1.202934e-43  1.034955e-06
ioratio          8.113933e-41 -4.674841e-03
comsize          4.494824e-43  2.228112e-05
[1] "Dataset: all_CT Model GBM, run: 6 of 10 2015-06-22 15:34:55"
Iter   TrainDeviance   ValidDeviance   StepSize   Improve
     1        0.0201            -nan     0.0100   -0.0003
     2        0.0191            -nan     0.0100    0.0000
     3        0.0186            -nan     0.0100   -0.0000
     4        0.0180            -nan     0.0100   -0.0000
     5        0.0173            -nan     0.0100   -0.0000
     6        0.0170            -nan     0.0100    0.0000
     7        0.0166            -nan     0.0100   -0.0000
     8        0.0163            -nan     0.0100   -0.0000
     9        0.0157            -nan     0.0100   -0.0000
    10        0.0155            -nan     0.0100   -0.0000
    20        0.0125            -nan     0.0100   -0.0000
    40        0.0099            -nan     0.0100    0.0000
    60        0.0084            -nan     0.0100    0.0000
    80        0.0073            -nan     0.0100    0.0000
   100        0.0064            -nan     0.0100   -0.0000
   120        0.0058            -nan     0.0100   -0.0000
   140        0.0051            -nan     0.0100   -0.0000
   160        0.0046            -nan     0.0100   -0.0000
   180        0.0042            -nan     0.0100   -0.0000
   200        0.0038            -nan     0.0100   -0.0000
   220        0.0035            -nan     0.0100   -0.0000
   240        0.0032            -nan     0.0100   -0.0000
   260        0.0030            -nan     0.0100   -0.0000
   280        0.0027            -nan     0.0100   -0.0000
   300        0.0025            -nan     0.0100   -0.0000
   320        0.0023            -nan     0.0100   -0.0000
   340        0.0022            -nan     0.0100   -0.0000
   357        0.0020            -nan     0.0100   -0.0000

[1] "GBM variable coefficients"
                            var     rel.inf
V1                           V1 6.680038172
comsize                 comsize 5.613494467
orbit49                 orbit49 4.378597491
orbit70                 orbit70 2.950102028
ioratio                 ioratio 2.749030666
knn                         knn 2.735753836
spin_vertex         spin_vertex 2.466709332
fourth                   fourth 2.356977025
V2                           V2 2.232098682
walktrap_vertex walktrap_vertex 2.231071026
third                     third 2.213098314
orbit62                 orbit62 2.198964474
cohesion               cohesion 2.022095619
orbit65                 orbit65 1.942491418
orbit56                 orbit56 1.933813893
adhesion               adhesion 1.913101634
outer                     outer 1.717451950
graph20                 graph20 1.572637439
bet                         bet 1.539251756
ratio2                   ratio2 1.433850144
trans                     trans 1.389704368
graph10                 graph10 1.371761377
graph28                 graph28 1.272644393
constraint           constraint 1.259310729
graph0                   graph0 1.240601328
orbit54                 orbit54 1.239898953
graph2                   graph2 1.103706587
graph4                   graph4 1.064626367
bigcom40               bigcom40 1.037865514
orbit39                 orbit39 1.032343257
orbit24                 orbit24 1.029910419
inner                     inner 0.945157799
ratio5                   ratio5 0.942864083
orbit9                   orbit9 0.914950425
orbit37                 orbit37 0.910948170
membership_s32   membership_s32 0.908497946
orbit25                 orbit25 0.905468424
orbit64                 orbit64 0.882349674
graph23                 graph23 0.879727358
orbit18                 orbit18 0.852482834
orbit1                   orbit1 0.846926705
ratio1                   ratio1 0.825459976
orbit35                 orbit35 0.807541178
fifth                     fifth 0.802005451
graph5                   graph5 0.798748526
orbit71                 orbit71 0.777772905
graph29                 graph29 0.736346433
orbit17                 orbit17 0.697928436
orbit69                 orbit69 0.684677909
graph14                 graph14 0.650237517
graph1                   graph1 0.635412562
upto_fifth           upto_fifth 0.567669496
orbit57                 orbit57 0.561220450
orbit12                 orbit12 0.558690185
orbit11                 orbit11 0.548517764
orbit20                 orbit20 0.493316661
graph12                 graph12 0.467968967
orbit6                   orbit6 0.453718389
graph11                 graph11 0.445053884
orbit45                 orbit45 0.443844574
graph8                   graph8 0.400944495
sixth                     sixth 0.397251796
orbit52                 orbit52 0.393667501
orbit50                 orbit50 0.378838888
membership_s36   membership_s36 0.368218541
orbit63                 orbit63 0.351221528
ratio6                   ratio6 0.349008797
graph6                   graph6 0.347447567
ratio4                   ratio4 0.343984324
orbit21                 orbit21 0.338182002
orbit32                 orbit32 0.325469064
graph27                 graph27 0.324725651
graph22                 graph22 0.323752636
bigcom21               bigcom21 0.316780597
bigcom1                 bigcom1 0.311925567
orbit4                   orbit4 0.278449910
pagerank               pagerank 0.275105581
orbit66                 orbit66 0.270265720
orbit58                 orbit58 0.261589166
orbit59                 orbit59 0.257557013
orbit53                 orbit53 0.249177913
graph16                 graph16 0.239462667
selfinter             selfinter 0.236477800
orbit7                   orbit7 0.230351231
graph7                   graph7 0.225408058
graph17                 graph17 0.218475692
orbit10                 orbit10 0.202787181
AP                           AP 0.195123537
orbit15                 orbit15 0.191508289
upto_fourth         upto_fourth 0.186562147
graph25                 graph25 0.185108813
coreness               coreness 0.184681854
graph24                 graph24 0.166236942
orbit13                 orbit13 0.159195144
orbit28                 orbit28 0.151608769
graph15                 graph15 0.150993702
orbit36                 orbit36 0.149186555
orbit2                   orbit2 0.148642282
orbit46                 orbit46 0.146802043
orbit19                 orbit19 0.146069912
upto_second         upto_second 0.144376223
orbit40                 orbit40 0.140886423
membership_s4     membership_s4 0.136531977
orbit68                 orbit68 0.126440855
graph19                 graph19 0.125288413
orbit27                 orbit27 0.108816477
close                     close 0.105872525
upto_sixth           upto_sixth 0.104100584
orbit41                 orbit41 0.104037579
graph21                 graph21 0.095419524
orbit55                 orbit55 0.091826361
orbit5                   orbit5 0.088439013
orbit33                 orbit33 0.087900621
orbit31                 orbit31 0.083997815
bigcom4                 bigcom4 0.082936592
membership_s30   membership_s30 0.074677710
orbit47                 orbit47 0.072874355
orbit38                 orbit38 0.068381694
pdi                         pdi 0.067932367
ratio3                   ratio3 0.064405781
upto_third           upto_third 0.061951002
ecc                         ecc 0.060321352
bigcom3                 bigcom3 0.059901005
graph3                   graph3 0.059665003
graph18                 graph18 0.059165924
graph9                   graph9 0.058063388
orbit42                 orbit42 0.057739924
membership_s1     membership_s1 0.053552342
orbit29                 orbit29 0.048771390
orbit30                 orbit30 0.039110813
orbit61                 orbit61 0.036614082
orbit23                 orbit23 0.031536242
graph26                 graph26 0.029851455
orbit51                 orbit51 0.025840324
graph13                 graph13 0.020872058
bigcom28               bigcom28 0.015092422
orbit67                 orbit67 0.015074460
orbit48                 orbit48 0.013435532
orbit60                 orbit60 0.007942950
second                   second 0.007553217
orbit26                 orbit26 0.006034228
orbit22                 orbit22 0.005461193
orbit43                 orbit43 0.004404921
bigcom186             bigcom186 0.000147671
orbit0                   orbit0 0.000000000
orbit3                   orbit3 0.000000000
orbit8                   orbit8 0.000000000
orbit14                 orbit14 0.000000000
orbit16                 orbit16 0.000000000
orbit34                 orbit34 0.000000000
orbit44                 orbit44 0.000000000
orbit72                 orbit72 0.000000000
eccrad                   eccrad 0.000000000
hubscore               hubscore 0.000000000
evcent                   evcent 0.000000000
first                     first 0.000000000
bigcom2                 bigcom2 0.000000000
bigcom6                 bigcom6 0.000000000
bigcom8                 bigcom8 0.000000000
bigcom9                 bigcom9 0.000000000
bigcom11               bigcom11 0.000000000
bigcom13               bigcom13 0.000000000
bigcom15               bigcom15 0.000000000
bigcom16               bigcom16 0.000000000
bigcom22               bigcom22 0.000000000
bigcom24               bigcom24 0.000000000
bigcom26               bigcom26 0.000000000
bigcom30               bigcom30 0.000000000
bigcom31               bigcom31 0.000000000
bigcom32               bigcom32 0.000000000
bigcom33               bigcom33 0.000000000
bigcom34               bigcom34 0.000000000
bigcom36               bigcom36 0.000000000
bigcom37               bigcom37 0.000000000
bigcom38               bigcom38 0.000000000
bigcom39               bigcom39 0.000000000
bigcom43               bigcom43 0.000000000
bigcom44               bigcom44 0.000000000
bigcom46               bigcom46 0.000000000
bigcom47               bigcom47 0.000000000
bigcom49               bigcom49 0.000000000
bigcom50               bigcom50 0.000000000
bigcom51               bigcom51 0.000000000
bigcom52               bigcom52 0.000000000
bigcom54               bigcom54 0.000000000
bigcom56               bigcom56 0.000000000
bigcom62               bigcom62 0.000000000
bigcom66               bigcom66 0.000000000
bigcom68               bigcom68 0.000000000
bigcom69               bigcom69 0.000000000
bigcom71               bigcom71 0.000000000
bigcom72               bigcom72 0.000000000
bigcom73               bigcom73 0.000000000
bigcom74               bigcom74 0.000000000
bigcom75               bigcom75 0.000000000
bigcom76               bigcom76 0.000000000
bigcom77               bigcom77 0.000000000
bigcom79               bigcom79 0.000000000
bigcom80               bigcom80 0.000000000
bigcom82               bigcom82 0.000000000
bigcom83               bigcom83 0.000000000
bigcom84               bigcom84 0.000000000
bigcom85               bigcom85 0.000000000
bigcom87               bigcom87 0.000000000
bigcom89               bigcom89 0.000000000
bigcom91               bigcom91 0.000000000
bigcom92               bigcom92 0.000000000
bigcom93               bigcom93 0.000000000
bigcom96               bigcom96 0.000000000
bigcom97               bigcom97 0.000000000
bigcom98               bigcom98 0.000000000
bigcom99               bigcom99 0.000000000
bigcom101             bigcom101 0.000000000
bigcom104             bigcom104 0.000000000
bigcom106             bigcom106 0.000000000
bigcom109             bigcom109 0.000000000
bigcom113             bigcom113 0.000000000
bigcom116             bigcom116 0.000000000
bigcom120             bigcom120 0.000000000
bigcom123             bigcom123 0.000000000
bigcom126             bigcom126 0.000000000
bigcom127             bigcom127 0.000000000
bigcom137             bigcom137 0.000000000
bigcom139             bigcom139 0.000000000
bigcom140             bigcom140 0.000000000
bigcom143             bigcom143 0.000000000
bigcom145             bigcom145 0.000000000
bigcom146             bigcom146 0.000000000
bigcom147             bigcom147 0.000000000
bigcom149             bigcom149 0.000000000
bigcom153             bigcom153 0.000000000
bigcom154             bigcom154 0.000000000
bigcom156             bigcom156 0.000000000
bigcom157             bigcom157 0.000000000
bigcom158             bigcom158 0.000000000
bigcom160             bigcom160 0.000000000
bigcom161             bigcom161 0.000000000
bigcom162             bigcom162 0.000000000
bigcom164             bigcom164 0.000000000
bigcom166             bigcom166 0.000000000
bigcom167             bigcom167 0.000000000
bigcom171             bigcom171 0.000000000
bigcom173             bigcom173 0.000000000
bigcom175             bigcom175 0.000000000
bigcom176             bigcom176 0.000000000
bigcom177             bigcom177 0.000000000
bigcom178             bigcom178 0.000000000
bigcom180             bigcom180 0.000000000
bigcom181             bigcom181 0.000000000
bigcom184             bigcom184 0.000000000
bigcom187             bigcom187 0.000000000
bigcom189             bigcom189 0.000000000
bigcom194             bigcom194 0.000000000
bigcom195             bigcom195 0.000000000
bigcom196             bigcom196 0.000000000
bigcom204             bigcom204 0.000000000
bigcom205             bigcom205 0.000000000
bigcom212             bigcom212 0.000000000
bigcom214             bigcom214 0.000000000
bigcom222             bigcom222 0.000000000
bigcom223             bigcom223 0.000000000
bigcom226             bigcom226 0.000000000
bigcom227             bigcom227 0.000000000
bigcom229             bigcom229 0.000000000
bigcom233             bigcom233 0.000000000
bigcom236             bigcom236 0.000000000
bigcom237             bigcom237 0.000000000
bigcom246             bigcom246 0.000000000
bigcom248             bigcom248 0.000000000
bigcom249             bigcom249 0.000000000
bigcom250             bigcom250 0.000000000
bigcom254             bigcom254 0.000000000
bigcom266             bigcom266 0.000000000
bigcom269             bigcom269 0.000000000
bigcom272             bigcom272 0.000000000
bigcom274             bigcom274 0.000000000
bigcom281             bigcom281 0.000000000
bigcom291             bigcom291 0.000000000
bigcom292             bigcom292 0.000000000
bigcom295             bigcom295 0.000000000
bigcom299             bigcom299 0.000000000
bigcom301             bigcom301 0.000000000
bigcom306             bigcom306 0.000000000
bigcom309             bigcom309 0.000000000
bigcom314             bigcom314 0.000000000
bigcom321             bigcom321 0.000000000
bigcom341             bigcom341 0.000000000
bigcom350             bigcom350 0.000000000
bigcom353             bigcom353 0.000000000
bigcom359             bigcom359 0.000000000
bigcom363             bigcom363 0.000000000
bigcom365             bigcom365 0.000000000
bigcom385             bigcom385 0.000000000
bigcom386             bigcom386 0.000000000
bigcom408             bigcom408 0.000000000
bigcom412             bigcom412 0.000000000
bigcom480             bigcom480 0.000000000
membership_s3     membership_s3 0.000000000
membership_s5     membership_s5 0.000000000
membership_s6     membership_s6 0.000000000
membership_s7     membership_s7 0.000000000
membership_s8     membership_s8 0.000000000
membership_s9     membership_s9 0.000000000
membership_s11   membership_s11 0.000000000
membership_s12   membership_s12 0.000000000
membership_s14   membership_s14 0.000000000
membership_s15   membership_s15 0.000000000
membership_s16   membership_s16 0.000000000
membership_s17   membership_s17 0.000000000
membership_s18   membership_s18 0.000000000
membership_s20   membership_s20 0.000000000
membership_s21   membership_s21 0.000000000
membership_s22   membership_s22 0.000000000
membership_s24   membership_s24 0.000000000
membership_s25   membership_s25 0.000000000
membership_s26   membership_s26 0.000000000
membership_s27   membership_s27 0.000000000
membership_s28   membership_s28 0.000000000
membership_s31   membership_s31 0.000000000
membership_s33   membership_s33 0.000000000
membership_s37   membership_s37 0.000000000
[1] "Dataset: all_CT Model RF, run: 6 of 10 2015-06-22 15:40:47"
     |      Out-of-bag   |
Tree |      MSE  %Var(y) |
   1 | 0.003033   165.85 |
   2 | 0.003741   204.61 |
   3 | 0.003693   201.97 |
   4 | 0.003177   173.72 |
   5 | 0.002835   155.04 |
   6 | 0.002558   139.88 |
   7 | 0.002444   133.64 |
   8 |  0.00241   131.77 |
   9 |  0.00217   118.65 |
  10 | 0.002157   117.95 |
  11 | 0.002112   115.47 |
  12 | 0.002126   116.26 |
  13 | 0.002101   114.88 |
  14 | 0.002043   111.74 |
  15 | 0.002024   110.71 |
  16 | 0.002014   110.16 |
  17 | 0.002092   114.41 |
  18 | 0.002122   116.04 |
  19 | 0.002107   115.24 |
  20 | 0.002094   114.51 |
  21 | 0.002082   113.88 |
  22 | 0.002064   112.90 |
  23 | 0.002061   112.70 |
  24 | 0.002057   112.47 |
  25 | 0.002039   111.50 |
  26 | 0.002025   110.76 |
  27 | 0.002029   110.98 |
  28 | 0.002022   110.56 |
  29 | 0.002017   110.30 |
  30 | 0.002024   110.70 |
  31 | 0.002014   110.13 |
  32 | 0.002002   109.48 |
  33 | 0.002011   109.95 |
  34 | 0.002003   109.55 |
  35 | 0.001992   108.91 |
  36 | 0.001996   109.15 |
  37 | 0.001988   108.72 |
  38 | 0.001986   108.63 |
  39 | 0.001981   108.32 |
  40 | 0.001979   108.22 |
  41 | 0.001974   107.96 |
  42 | 0.001968   107.63 |
  43 | 0.001972   107.83 |
  44 | 0.001968   107.61 |
  45 | 0.001966   107.52 |
  46 | 0.001971   107.81 |
  47 | 0.001973   107.92 |
  48 | 0.001972   107.84 |
  49 | 0.001972   107.85 |
  50 | 0.001971   107.79 |
  51 | 0.001971   107.76 |
  52 | 0.001976   108.06 |
  53 | 0.001967   107.56 |
  54 | 0.001965   107.48 |
  55 | 0.001964   107.41 |
  56 | 0.001962   107.31 |
  57 | 0.001959   107.14 |
  58 | 0.001947   106.45 |
  59 | 0.001946   106.39 |
  60 | 0.001945   106.38 |
  61 | 0.001948   106.51 |
  62 | 0.001941   106.17 |
  63 | 0.001947   106.50 |
  64 | 0.001951   106.68 |
  65 | 0.001952   106.77 |
  66 | 0.001953   106.78 |
  67 | 0.001952   106.72 |
  68 |  0.00195   106.65 |
  69 | 0.001944   106.31 |
  70 | 0.001944   106.34 |
  71 |  0.00194   106.09 |
  72 | 0.001939   106.05 |
  73 | 0.001938   105.97 |
  74 | 0.001937   105.95 |
  75 | 0.001932   105.65 |
  76 | 0.001935   105.79 |
  77 | 0.001933   105.73 |
  78 | 0.001934   105.77 |
  79 | 0.001936   105.88 |
  80 | 0.001937   105.91 |
  81 |  0.00194   106.08 |
  82 | 0.001938   106.01 |
  83 | 0.001938   105.98 |
  84 | 0.001937   105.94 |
  85 | 0.001937   105.94 |
  86 | 0.001935   105.83 |
  87 | 0.001932   105.67 |
  88 | 0.001929   105.46 |
  89 | 0.001927   105.37 |
  90 | 0.001928   105.42 |
  91 | 0.001927   105.39 |
  92 | 0.001925   105.29 |
  93 | 0.001927   105.37 |
  94 | 0.001921   105.08 |
  95 | 0.001922   105.08 |
  96 | 0.001919   104.96 |
  97 | 0.001921   105.05 |
  98 | 0.001916   104.75 |
  99 | 0.001913   104.63 |
 100 |  0.00191   104.43 |
[1] "Random Forest variable coefficients"
                      %IncMSE IncNodePurity
graph0           2.853828e-04  8.605738e-02
graph1           1.294461e-03  3.630205e-02
graph2           1.859733e-03  1.100547e-01
graph3           1.582238e-04  4.141199e-02
graph4           1.258934e-03  3.708928e-02
graph5           9.637761e-05  4.704129e-02
graph6           7.700322e-04  8.344405e-02
graph7           3.082918e-04  3.113328e-02
graph8           1.570371e-04  6.964686e-02
graph9           1.023571e-03  7.759323e-02
graph10          3.073151e-03  1.361280e-01
graph11          5.260538e-04  1.389886e-01
graph12          1.860266e-03  1.305249e-01
graph13          3.681273e-03  8.482193e-02
graph14          8.320958e-04  2.706787e-01
graph15          7.617185e-05  1.409145e-01
graph16          4.627611e-04  2.979817e-02
graph17          4.713607e-04  6.720964e-02
graph18          1.547322e-03  9.515804e-02
graph19          2.680528e-05  3.966964e-02
graph20          8.413001e-03  3.103655e-01
graph21          3.403466e-05  8.090634e-02
graph22          1.368522e-04  8.639187e-02
graph23          1.785023e-03  1.737871e-01
graph24          4.827951e-04  1.249343e-01
graph25          4.460803e-03  2.056802e-01
graph26          1.376963e-03  1.017140e-01
graph27          3.178317e-04  3.327075e-02
graph28          5.163774e-04  1.667622e-01
graph29          1.921793e-04  1.146526e-01
orbit0           1.450910e-04  7.296502e-02
orbit1           2.028915e-04  1.601571e-01
orbit2           1.087000e-04  5.958105e-02
orbit3           7.758959e-04  5.312461e-02
orbit4           2.978054e-06  6.358799e-02
orbit5           5.777823e-05  3.403421e-02
orbit6           9.047562e-05  4.362508e-02
orbit7           2.688751e-05  9.932099e-03
orbit8           2.370253e-03  1.338111e-01
orbit9           1.493296e-03  7.295625e-02
orbit10          1.268643e-04  6.600406e-02
orbit11          4.766228e-04  9.985816e-03
orbit12          1.891466e-03  2.182812e-01
orbit13          5.408959e-05  6.437385e-02
orbit14          4.233595e-05  6.851052e-02
orbit15          2.927930e-04  3.888177e-02
orbit16          7.004626e-05  4.925973e-02
orbit17          1.200092e-04  7.666658e-02
orbit18          5.362573e-04  1.770215e-01
orbit19          1.348165e-05  5.152597e-02
orbit20          1.223703e-03  1.052784e-01
orbit21          1.899089e-04  2.665227e-02
orbit22          2.017302e-03  1.664927e-01
orbit23          2.507876e-04  9.931813e-02
orbit24          2.338180e-03  1.438778e-01
orbit25          2.750235e-04  1.393979e-01
orbit26          6.784305e-05  5.619316e-02
orbit27          3.808321e-04  5.548443e-02
orbit28          1.183649e-03  8.428778e-02
orbit29          7.520436e-04  1.072130e-01
orbit30          2.346854e-03  6.775569e-02
orbit31          1.791035e-04  6.940327e-02
orbit32          4.890615e-04  1.611419e-01
orbit33          2.613330e-04  1.024523e-01
orbit34          2.128766e-04  1.218380e-02
orbit35          6.584266e-04  8.886937e-02
orbit36          7.960466e-05  4.536578e-02
orbit37          5.209337e-04  6.260029e-02
orbit38          2.407339e-03  5.237966e-02
orbit39          1.283506e-03  1.442256e-01
orbit40          8.402162e-04  6.510968e-02
orbit41         -2.263468e-08  1.642065e-03
orbit42          2.289916e-04  4.756261e-02
orbit43          6.708710e-05  5.475824e-02
orbit44          0.000000e+00  3.610393e-19
orbit45          3.335486e-03  9.672800e-02
orbit46          3.622282e-04  8.623182e-02
orbit47          6.208031e-03  1.095683e-01
orbit48          4.536176e-06  8.750000e-03
orbit49          5.119643e-03  3.454857e-01
orbit50          4.389932e-04  8.569292e-02
orbit51          7.243053e-04  4.502528e-02
orbit52          4.130369e-04  2.670147e-01
orbit53          3.668492e-04  3.346258e-02
orbit54          7.660104e-04  2.293583e-01
orbit55          3.935048e-04  1.889059e-02
orbit56          5.986335e-03  3.998345e-01
orbit57          1.144242e-03  1.721729e-01
orbit58          3.878118e-04  8.416231e-02
orbit59          1.260845e-03  5.468853e-01
orbit60          3.884075e-04  4.741967e-02
orbit61          0.000000e+00  1.974603e-19
orbit62          9.582874e-03  2.418031e-01
orbit63          8.367971e-05  4.683707e-02
orbit64          1.444889e-03  1.792588e-01
orbit65          2.757414e-03  7.705394e-01
orbit66          6.304585e-04  4.573868e-01
orbit67          7.557912e-05  2.230819e-02
orbit68          3.043979e-04  1.602333e-01
orbit69          1.390018e-04  1.177337e-01
orbit70          4.639381e-04  3.912190e-01
orbit71          8.403994e-05  9.173221e-02
orbit72          2.815192e-04  2.644929e-02
AP               9.751867e-06  1.294643e-02
bet              1.090542e-03  1.777336e-01
ecc              0.000000e+00  4.336809e-20
eccrad           2.031811e-05  7.033333e-02
close            2.925079e-04  1.023274e-01
constraint       3.090722e-04  1.745912e-01
coreness         1.878646e-04  3.047332e-02
knn              5.028998e-04  1.756271e-01
hubscore        -4.586824e-06  6.039141e-02
pagerank         1.664767e-04  1.018603e-01
trans            1.094913e-05  1.224779e-01
evcent           2.052670e-05  4.106789e-02
first            3.920521e-04  6.918242e-02
upto_second      8.139810e-04  1.232083e-02
upto_third       6.747638e-06  3.737436e-02
upto_fourth      3.275811e-04  8.274180e-02
upto_fifth       4.606860e-05  3.895652e-02
upto_sixth       3.141977e-05  7.442816e-04
second           8.154893e-05  6.119302e-02
third            2.589270e-04  2.923218e-01
fourth           2.975311e-04  1.973334e-01
fifth            1.153103e-04  2.345116e-01
sixth            1.742683e-03  1.940518e-01
ratio1           3.875285e-04  1.363932e-01
ratio2           1.041718e-03  2.749220e-01
ratio3           1.522122e-03  1.433370e-01
ratio4           1.372785e-04  1.248187e-01
ratio5          -1.479503e-06  1.914490e-01
ratio6           6.644409e-04  2.179689e-01
selfinter        2.007698e-05  1.135825e-02
walktrap_vertex  4.038571e-04  2.005470e-01
bigcom1          3.508990e-05  5.286640e-02
bigcom2          0.000000e+00  0.000000e+00
bigcom3          3.215940e-04  2.035564e-02
bigcom4         -6.844698e-06  3.136232e-02
bigcom6          0.000000e+00  0.000000e+00
bigcom8          0.000000e+00  0.000000e+00
bigcom9          0.000000e+00  0.000000e+00
bigcom11         0.000000e+00  0.000000e+00
bigcom13         0.000000e+00  0.000000e+00
bigcom15         0.000000e+00  0.000000e+00
bigcom16         0.000000e+00  0.000000e+00
bigcom21         3.315372e-05  5.799112e-02
bigcom22         0.000000e+00  0.000000e+00
bigcom24         0.000000e+00  0.000000e+00
bigcom26         0.000000e+00  0.000000e+00
bigcom28        -2.242152e-06  3.097399e-04
bigcom30         0.000000e+00  0.000000e+00
bigcom31         0.000000e+00  0.000000e+00
bigcom32         0.000000e+00  0.000000e+00
bigcom33         0.000000e+00  0.000000e+00
bigcom34         0.000000e+00  0.000000e+00
bigcom36         0.000000e+00  0.000000e+00
bigcom37         0.000000e+00  0.000000e+00
bigcom38         0.000000e+00  0.000000e+00
bigcom39         0.000000e+00  0.000000e+00
bigcom40         3.000629e-04  1.909153e-01
bigcom43         0.000000e+00  0.000000e+00
bigcom44         0.000000e+00  0.000000e+00
bigcom46         0.000000e+00  0.000000e+00
bigcom47         0.000000e+00  0.000000e+00
bigcom49         0.000000e+00  0.000000e+00
bigcom50         0.000000e+00  0.000000e+00
bigcom51         0.000000e+00  0.000000e+00
bigcom52         0.000000e+00  0.000000e+00
bigcom54         0.000000e+00  0.000000e+00
bigcom56         0.000000e+00  0.000000e+00
bigcom62         0.000000e+00  0.000000e+00
bigcom66         0.000000e+00  0.000000e+00
bigcom68         0.000000e+00  0.000000e+00
bigcom69         0.000000e+00  0.000000e+00
bigcom71         0.000000e+00  0.000000e+00
bigcom72         0.000000e+00  0.000000e+00
bigcom73         0.000000e+00  0.000000e+00
bigcom74         0.000000e+00  0.000000e+00
bigcom75         0.000000e+00  0.000000e+00
bigcom76         0.000000e+00  0.000000e+00
bigcom77         0.000000e+00  0.000000e+00
bigcom79         0.000000e+00  0.000000e+00
bigcom80         0.000000e+00  0.000000e+00
bigcom82         0.000000e+00  0.000000e+00
bigcom83         0.000000e+00  0.000000e+00
bigcom84         0.000000e+00  0.000000e+00
bigcom85         0.000000e+00  0.000000e+00
bigcom87         0.000000e+00  0.000000e+00
bigcom89         0.000000e+00  0.000000e+00
bigcom91         0.000000e+00  0.000000e+00
bigcom92         0.000000e+00  0.000000e+00
bigcom93         0.000000e+00  0.000000e+00
bigcom96         0.000000e+00  0.000000e+00
bigcom97         0.000000e+00  0.000000e+00
bigcom98         0.000000e+00  0.000000e+00
bigcom99         0.000000e+00  0.000000e+00
bigcom101        0.000000e+00  0.000000e+00
bigcom104        0.000000e+00  0.000000e+00
bigcom106        0.000000e+00  0.000000e+00
bigcom109        0.000000e+00  0.000000e+00
bigcom113        0.000000e+00  0.000000e+00
bigcom116        0.000000e+00  0.000000e+00
bigcom120        0.000000e+00  0.000000e+00
bigcom123        0.000000e+00  0.000000e+00
bigcom126        0.000000e+00  0.000000e+00
bigcom127        0.000000e+00  0.000000e+00
bigcom137        0.000000e+00  0.000000e+00
bigcom139        0.000000e+00  0.000000e+00
bigcom140        0.000000e+00  0.000000e+00
bigcom143        0.000000e+00  0.000000e+00
bigcom145        0.000000e+00  0.000000e+00
bigcom146        0.000000e+00  0.000000e+00
bigcom147        0.000000e+00  0.000000e+00
bigcom149        0.000000e+00  0.000000e+00
bigcom153        0.000000e+00  0.000000e+00
bigcom154        0.000000e+00  0.000000e+00
bigcom156        0.000000e+00  0.000000e+00
bigcom157        0.000000e+00  0.000000e+00
bigcom158        0.000000e+00  0.000000e+00
bigcom160        0.000000e+00  0.000000e+00
bigcom161        0.000000e+00  0.000000e+00
bigcom162        0.000000e+00  0.000000e+00
bigcom164        0.000000e+00  0.000000e+00
bigcom166        0.000000e+00  0.000000e+00
bigcom167        0.000000e+00  0.000000e+00
bigcom171        0.000000e+00  0.000000e+00
bigcom173        0.000000e+00  0.000000e+00
bigcom175        0.000000e+00  0.000000e+00
bigcom176        0.000000e+00  0.000000e+00
bigcom177        0.000000e+00  0.000000e+00
bigcom178        0.000000e+00  0.000000e+00
bigcom180        0.000000e+00  0.000000e+00
bigcom181        0.000000e+00  0.000000e+00
bigcom184        0.000000e+00  0.000000e+00
bigcom186        0.000000e+00  0.000000e+00
bigcom187        0.000000e+00  0.000000e+00
bigcom189        0.000000e+00  0.000000e+00
bigcom194        0.000000e+00  0.000000e+00
bigcom195        0.000000e+00  0.000000e+00
bigcom196        0.000000e+00  0.000000e+00
bigcom204        0.000000e+00  0.000000e+00
bigcom205        0.000000e+00  0.000000e+00
bigcom212        0.000000e+00  3.469447e-20
bigcom214        0.000000e+00  0.000000e+00
bigcom222        0.000000e+00  0.000000e+00
bigcom223        0.000000e+00  0.000000e+00
bigcom226        0.000000e+00  0.000000e+00
bigcom227        0.000000e+00  0.000000e+00
bigcom229        0.000000e+00  0.000000e+00
bigcom233        0.000000e+00  0.000000e+00
bigcom236        0.000000e+00  0.000000e+00
bigcom237        0.000000e+00  0.000000e+00
bigcom246        0.000000e+00  0.000000e+00
bigcom248        0.000000e+00  0.000000e+00
bigcom249        0.000000e+00  0.000000e+00
bigcom250        0.000000e+00  0.000000e+00
bigcom254        0.000000e+00  0.000000e+00
bigcom266        0.000000e+00  0.000000e+00
bigcom269        0.000000e+00  0.000000e+00
bigcom272        0.000000e+00  0.000000e+00
bigcom274        0.000000e+00  0.000000e+00
bigcom281        0.000000e+00  0.000000e+00
bigcom291        0.000000e+00  0.000000e+00
bigcom292        0.000000e+00  0.000000e+00
bigcom295        0.000000e+00  0.000000e+00
bigcom299        0.000000e+00  0.000000e+00
bigcom301        0.000000e+00  0.000000e+00
bigcom306        0.000000e+00  0.000000e+00
bigcom309        0.000000e+00  0.000000e+00
bigcom314        0.000000e+00  0.000000e+00
bigcom321        0.000000e+00  0.000000e+00
bigcom341        0.000000e+00  0.000000e+00
bigcom350        0.000000e+00  0.000000e+00
bigcom353        0.000000e+00  0.000000e+00
bigcom359        0.000000e+00  0.000000e+00
bigcom363        0.000000e+00  0.000000e+00
bigcom365        0.000000e+00  0.000000e+00
bigcom385        0.000000e+00  0.000000e+00
bigcom386        0.000000e+00  0.000000e+00
bigcom408        0.000000e+00  0.000000e+00
bigcom412        0.000000e+00  0.000000e+00
bigcom480        0.000000e+00  0.000000e+00
spin_vertex      2.672750e-04  4.291088e-01
membership_s1    7.923681e-05  7.232665e-03
membership_s3    0.000000e+00  0.000000e+00
membership_s4    4.520192e-06  3.642831e-03
membership_s5    0.000000e+00  0.000000e+00
membership_s6    0.000000e+00  0.000000e+00
membership_s7    0.000000e+00  0.000000e+00
membership_s8    0.000000e+00  0.000000e+00
membership_s9    0.000000e+00  0.000000e+00
membership_s11   0.000000e+00  0.000000e+00
membership_s12   0.000000e+00  0.000000e+00
membership_s14   0.000000e+00  0.000000e+00
membership_s15   0.000000e+00  0.000000e+00
membership_s16   0.000000e+00  0.000000e+00
membership_s17   0.000000e+00  0.000000e+00
membership_s18   0.000000e+00  0.000000e+00
membership_s20   0.000000e+00  0.000000e+00
membership_s21   0.000000e+00  0.000000e+00
membership_s22   0.000000e+00  0.000000e+00
membership_s24   0.000000e+00  0.000000e+00
membership_s25   0.000000e+00  0.000000e+00
membership_s26   0.000000e+00  0.000000e+00
membership_s27   0.000000e+00  0.000000e+00
membership_s28   0.000000e+00  0.000000e+00
membership_s30   4.052404e-06  7.484582e-03
membership_s31   0.000000e+00  0.000000e+00
membership_s32   3.755890e-06  9.558043e-02
membership_s33   0.000000e+00  0.000000e+00
membership_s36   2.904753e-05  7.747845e-02
membership_s37   0.000000e+00  0.000000e+00
V1               1.124876e-04  5.333854e-01
V2               3.107926e-05  2.958544e-01
pdi              4.497195e-06  2.357143e-02
adhesion         5.780223e-03  3.991603e-01
cohesion         5.177756e-03  4.309737e-01
inner            2.294774e-03  2.833245e-01
outer            2.753468e-04  1.569456e-01
ioratio          2.698257e-03  3.447383e-01
comsize          4.835803e-04  4.418774e-01
[1] "Dataset: all_CT Model GLM, run: 6 of 10 2015-06-22 15:42:12"
[1] "glmnet variable coefficients"
                         [,1]          [,2]
(Intercept)     -6.300536e+00 -6.850791e+00
graph0           8.880815e-41 -5.493330e-04
graph1           3.757634e-44 -3.121471e-07
graph2           5.492467e-41 -1.523417e-04
graph3           3.655461e-45 -1.780829e-08
graph4           4.638948e-48 -1.235136e-10
graph5           1.549645e-42  1.591013e-06
graph6           2.979351e-44 -1.016483e-07
graph7           2.442456e-42  2.512307e-06
graph8           5.010883e-41 -7.480461e-05
graph9           8.515612e-47 -4.554301e-10
graph10          1.007726e-48 -6.830046e-12
graph11         -4.241235e-51 -1.938944e-13
graph12          1.884827e-46 -4.868903e-10
graph13          1.678453e-45 -3.656984e-09
graph14          5.273578e-48 -8.562816e-11
graph15          5.568616e-44 -2.271575e-07
graph16          6.934944e-46 -1.993737e-09
graph17          1.431777e-45 -2.408553e-09
graph18          4.070855e-44  1.988889e-09
graph19          1.010319e-44  8.456791e-09
graph20          8.826458e-44 -1.268215e-07
graph21          5.116688e-44 -4.759363e-08
graph22          1.670172e-43  6.267107e-07
graph23          7.033528e-44 -9.245426e-08
graph24          1.207587e-43  1.755856e-07
graph25          6.324564e-43  1.350573e-06
graph26          6.148632e-43  8.015132e-07
graph27          3.728243e-42  1.661411e-05
graph28          5.085861e-42  4.263236e-06
graph29          4.958018e-41 -8.513007e-05
orbit0           8.880815e-41 -5.451650e-04
orbit1           2.549823e-42  3.074506e-07
orbit2           2.170237e-44 -3.265444e-07
orbit3           5.492467e-41 -1.494028e-04
orbit4           6.457660e-44  7.790230e-08
orbit5           3.121424e-45 -2.113275e-08
orbit6           6.798563e-46 -9.419685e-09
orbit7           2.222158e-48 -8.980064e-11
orbit8           1.549645e-42  1.680347e-06
orbit9           1.280437e-42  5.628256e-06
orbit10          2.415616e-43 -3.676104e-07
orbit11          1.675654e-44 -1.218246e-07
orbit12          1.066320e-41  4.257579e-05
orbit13          2.741703e-42 -1.454914e-06
orbit14          5.010883e-41 -7.303679e-05
orbit15          1.485540e-45  1.084812e-09
orbit16          7.262653e-47 -6.579970e-10
orbit17          7.301418e-46 -1.531035e-09
orbit18          3.828022e-46  2.707139e-09
orbit19          8.578673e-47  8.592765e-11
orbit20          4.360203e-47 -6.000885e-10
orbit21          3.635704e-49 -4.974212e-12
orbit22         -3.684730e-49 -2.376207e-11
orbit23         -2.014867e-51 -4.978650e-14
orbit24          6.668169e-45  4.691341e-08
orbit25          5.483872e-45 -3.924951e-09
orbit26          1.421344e-46 -6.806894e-10
orbit27          3.411462e-44  5.646539e-08
orbit28          3.312044e-45 -2.102522e-08
orbit29          8.849298e-45 -2.510479e-09
orbit30          2.800236e-45 -8.061593e-09
orbit31          3.393367e-46  8.169301e-10
orbit32          2.280116e-46 -4.379453e-09
orbit33          1.759116e-48 -2.934232e-11
orbit34          5.568616e-44 -2.245023e-07
orbit35          3.590464e-44  1.664653e-08
orbit36          9.526342e-45 -3.050808e-08
orbit37          8.126027e-45  1.536455e-09
orbit38          2.994749e-46 -2.206795e-09
orbit39          6.754495e-44  4.752485e-07
orbit40          2.125431e-44  2.111907e-08
orbit41          8.961607e-45 -1.760483e-08
orbit42          8.158350e-46 -3.896580e-09
orbit43          1.465787e-43  2.428717e-07
orbit44          3.078946e-44 -7.520988e-08
orbit45          2.027786e-43  1.417599e-06
orbit46          1.244069e-43 -4.088859e-08
orbit47          1.162291e-44 -1.775679e-08
orbit48          2.320359e-44  4.489270e-08
orbit49          5.048375e-43  4.599100e-06
orbit50          6.303499e-44 -7.608774e-07
orbit51          1.949017e-43 -1.049266e-07
orbit52          5.378529e-43 -1.738058e-07
orbit53          6.896254e-44 -8.096730e-08
orbit54          8.766460e-43  4.186680e-06
orbit55          1.466396e-43  4.836363e-07
orbit56          1.264731e-42  1.171082e-05
orbit57          1.529948e-43 -1.248341e-07
orbit58          7.408450e-44 -2.404973e-07
orbit59          6.899472e-43  9.051105e-07
orbit60          3.029033e-43  6.523447e-07
orbit61          1.995648e-43  1.464182e-07
orbit62          5.812212e-42  5.513761e-05
orbit63          1.077445e-42  6.259668e-08
orbit64          1.572293e-42  3.808007e-06
orbit65          7.484691e-42  2.765155e-05
orbit66          2.023116e-42  2.033811e-06
orbit67          8.404263e-43  9.995507e-07
orbit68          5.567217e-42  2.686204e-05
orbit69          8.826207e-42  3.042287e-05
orbit70          2.260793e-41  1.514653e-04
orbit71          5.933677e-42 -1.289299e-05
orbit72          4.958018e-41 -9.077840e-05
AP               1.858392e-39 -1.261055e-01
bet              3.799730e-45 -9.983405e-08
ecc             -8.757904e-40 -1.806352e-02
eccrad          -5.254743e-39 -1.083612e-01
close            5.988920e-38  1.616821e-01
constraint      -4.211178e-39 -6.646258e-02
coreness         4.373785e-40  3.708946e-03
knn             -1.326553e-42 -4.125088e-05
hubscore         1.667735e-37  2.505216e-01
pagerank        -4.290720e-39 -1.812290e-01
trans           -1.586404e-39 -1.725735e-01
evcent           1.667078e-37  2.325773e-01
first            8.880815e-41 -5.534967e-04
upto_second      2.496573e-42 -6.931535e-06
upto_third       5.324264e-43  2.704573e-06
upto_fourth      4.416310e-43  4.004134e-06
upto_fifth       5.035743e-43  6.849284e-06
upto_sixth       4.812107e-43  5.369042e-06
second           2.489153e-42 -6.533794e-06
third            5.086446e-43  5.381225e-06
fourth          -8.170656e-43 -2.876358e-06
fifth           -5.991765e-43 -5.013188e-06
sixth           -7.188928e-43 -1.007472e-05
ratio1          -1.710904e-42 -4.743539e-05
ratio2          -6.636200e-42  3.386894e-05
ratio3          -8.569527e-42 -1.055933e-04
ratio4          -4.251140e-42 -4.672228e-05
ratio5          -1.906293e-42 -3.587891e-05
ratio6          -6.968205e-43 -1.082054e-05
selfinter        4.483505e-39  9.461128e-02
walktrap_vertex  2.072425e-39  9.678844e-02
bigcom1         -2.688360e-40  6.193148e-02
bigcom2         -1.852315e-39 -7.124603e-02
bigcom3          1.254110e-39  1.297579e-01
bigcom4          1.468056e-40  2.281083e-02
bigcom6         -1.851235e-39 -8.266482e-02
bigcom8         -1.895771e-39 -1.274795e-01
bigcom9         -1.859133e-39 -6.789742e-02
bigcom11        -1.854015e-39 -9.821326e-02
bigcom13        -1.855098e-39 -6.720432e-02
bigcom15        -1.856493e-39 -6.794226e-02
bigcom16        -1.852469e-39 -7.138990e-02
bigcom21         1.100804e-38  5.942035e-01
bigcom22        -1.883718e-39 -1.614626e-01
bigcom24        -1.851543e-39 -7.023013e-02
bigcom26        -1.866316e-39 -1.038379e-01
bigcom28         8.689459e-39  8.304404e-02
bigcom30        -1.868199e-39 -1.221140e-01
bigcom31        -1.851235e-39 -5.431540e-02
bigcom32        -1.853242e-39 -7.247025e-02
bigcom33        -1.851235e-39 -7.779365e-02
bigcom34        -1.851389e-39 -5.149400e-02
bigcom36        -1.852624e-39 -8.372070e-02
bigcom37        -1.851081e-39 -5.641896e-02
bigcom38        -1.852778e-39 -7.381066e-02
bigcom39        -1.855098e-39 -9.004347e-02
bigcom40         5.357579e-39  1.410844e-01
bigcom43        -1.852315e-39 -6.255017e-02
bigcom44        -1.879576e-39 -8.253125e-02
bigcom46        -1.854015e-39 -8.357523e-02
bigcom47        -1.852933e-39 -8.113334e-02
bigcom49        -1.852624e-39 -7.866350e-02
bigcom50        -1.851852e-39 -8.566907e-02
bigcom51        -1.851389e-39 -6.497884e-02
bigcom52        -1.851389e-39 -7.945771e-02
bigcom54        -1.850926e-39 -6.148129e-02
bigcom56        -1.853087e-39 -9.366001e-02
bigcom62        -1.851235e-39 -8.632729e-02
bigcom66        -1.851235e-39 -9.087891e-02
bigcom68        -1.851389e-39 -6.162340e-02
bigcom69        -1.852933e-39 -7.984485e-02
bigcom71        -1.853087e-39 -5.706598e-02
bigcom72        -1.851543e-39 -6.243505e-02
bigcom73        -1.853551e-39 -1.024628e-01
bigcom74        -1.852624e-39 -8.797824e-02
bigcom75        -1.851235e-39 -9.277478e-02
bigcom76        -1.852161e-39 -7.663310e-02
bigcom77        -1.852161e-39 -1.038817e-01
bigcom79        -1.851389e-39 -1.014301e-01
bigcom80        -1.852161e-39 -7.180604e-02
bigcom82        -1.851852e-39 -9.902701e-02
bigcom83        -1.851235e-39 -5.143395e-02
bigcom84        -1.851389e-39 -9.598135e-02
bigcom85        -1.851698e-39 -8.802055e-02
bigcom87        -1.852469e-39 -9.429711e-02
bigcom89        -1.851235e-39 -6.335831e-02
bigcom91        -1.852161e-39 -9.274717e-02
bigcom92        -1.855873e-39 -5.585640e-02
bigcom93        -1.851235e-39 -6.471501e-02
bigcom96        -1.851235e-39 -7.752908e-02
bigcom97        -1.852624e-39 -1.016630e-01
bigcom98        -1.851235e-39 -7.134499e-02
bigcom99        -1.851235e-39 -4.782162e-02
bigcom101       -1.854015e-39 -7.743921e-02
bigcom104       -1.852624e-39 -8.597357e-02
bigcom106       -1.851543e-39 -7.873517e-02
bigcom109       -1.851389e-39 -8.900664e-02
bigcom113       -1.851543e-39 -4.477815e-02
bigcom116       -1.857579e-39 -9.268029e-02
bigcom120       -1.851389e-39 -7.468377e-02
bigcom123       -1.851543e-39 -9.145180e-02
bigcom126       -1.851235e-39 -4.202566e-02
bigcom127       -1.851543e-39 -7.791675e-02
bigcom137       -1.852161e-39 -1.175147e-01
bigcom139       -1.851235e-39 -1.068295e-01
bigcom140       -1.851235e-39 -7.816329e-02
bigcom143       -1.851235e-39 -7.435959e-02
bigcom145       -1.851543e-39 -6.200052e-02
bigcom146       -1.851698e-39 -6.050759e-02
bigcom147       -1.853860e-39 -6.322520e-02
bigcom149       -1.850926e-39 -5.460932e-02
bigcom153       -1.852469e-39 -7.878283e-02
bigcom154       -1.852315e-39 -6.097983e-02
bigcom156       -1.851389e-39 -7.242407e-02
bigcom157       -1.852624e-39 -5.715849e-02
bigcom158       -1.851081e-39 -5.714487e-02
bigcom160       -1.851389e-39 -9.134262e-02
bigcom161       -1.851235e-39 -5.955717e-02
bigcom162       -1.851235e-39 -7.279737e-02
bigcom164       -1.851235e-39 -7.608301e-02
bigcom166       -1.851852e-39 -8.230447e-02
bigcom167       -1.854015e-39 -9.725453e-02
bigcom171       -1.852161e-39 -1.307256e-01
bigcom173       -1.851543e-39 -6.179561e-02
bigcom175       -1.851235e-39 -6.236719e-02
bigcom176       -1.851235e-39 -7.475449e-02
bigcom177       -1.851389e-39 -5.691156e-02
bigcom178       -1.851543e-39 -9.716482e-02
bigcom180       -1.851235e-39 -5.604886e-02
bigcom181       -1.852624e-39 -6.194811e-02
bigcom184       -1.851235e-39 -8.247841e-02
bigcom186       -1.851235e-39 -9.819849e-02
bigcom187       -1.851235e-39 -8.993268e-02
bigcom189       -1.852006e-39 -6.220539e-02
bigcom194       -1.851389e-39 -9.208060e-02
bigcom195       -1.851235e-39 -5.577189e-02
bigcom196       -1.851081e-39 -1.043473e-01
bigcom204       -1.851852e-39 -7.815013e-02
bigcom205       -1.851081e-39 -6.418775e-02
bigcom212       -1.851389e-39 -7.367769e-02
bigcom214       -1.851543e-39 -5.893905e-02
bigcom222       -1.851235e-39 -6.961086e-02
bigcom223       -1.851235e-39 -8.385241e-02
bigcom226       -1.851389e-39 -6.852508e-02
bigcom227       -1.851389e-39 -6.091408e-02
bigcom229       -1.851235e-39 -5.033805e-02
bigcom233       -1.851235e-39 -6.154756e-02
bigcom236       -1.851235e-39 -7.989074e-02
bigcom237       -1.851235e-39 -6.323295e-02
bigcom246       -1.852315e-39 -7.974232e-02
bigcom248       -1.853087e-39 -9.087538e-02
bigcom249       -1.851389e-39 -8.572761e-02
bigcom250       -1.852933e-39 -7.441299e-02
bigcom254       -1.851389e-39 -7.490661e-02
bigcom266       -1.851081e-39 -9.644950e-02
bigcom269       -1.851543e-39 -5.527250e-02
bigcom272       -1.851235e-39 -5.465153e-02
bigcom274       -1.857890e-39 -7.379941e-02
bigcom281       -1.851543e-39 -6.462818e-02
bigcom291       -1.851235e-39 -7.926325e-02
bigcom292       -1.851081e-39 -1.095452e-01
bigcom295       -1.851543e-39 -8.462061e-02
bigcom299       -1.851081e-39 -1.029965e-01
bigcom301       -1.852161e-39 -5.695933e-02
bigcom306       -1.851235e-39 -5.510725e-02
bigcom309       -1.851389e-39 -6.908092e-02
bigcom314       -1.851389e-39 -7.062171e-02
bigcom321       -1.852161e-39 -6.361501e-02
bigcom341       -1.851081e-39 -5.928333e-02
bigcom350       -1.851235e-39 -6.947171e-02
bigcom353       -1.851235e-39 -4.794632e-02
bigcom359       -1.851081e-39 -1.126796e-01
bigcom363       -1.851081e-39 -5.776324e-02
bigcom365       -1.851235e-39 -9.980796e-02
bigcom385       -1.851543e-39 -8.321516e-02
bigcom386       -1.851235e-39 -5.405168e-02
bigcom408       -1.852161e-39 -1.051309e-01
bigcom412       -1.851389e-39 -9.060719e-02
bigcom480       -1.851389e-39 -6.341554e-02
spin_vertex     -5.494607e-39 -2.693663e-01
membership_s1   -2.422733e-40  8.155270e-02
membership_s3   -1.853706e-39 -5.143003e-02
membership_s4    3.278282e-39  3.448470e-02
membership_s5   -2.018184e-39 -1.354846e-01
membership_s6   -2.004892e-39 -6.713633e-02
membership_s7   -3.533945e-40  2.872967e-02
membership_s8   -1.852006e-39 -6.297200e-02
membership_s9   -1.853087e-39 -4.748884e-02
membership_s11  -1.852161e-39 -4.105185e-02
membership_s12  -1.852624e-39 -6.086780e-02
membership_s14  -1.851852e-39 -5.763921e-02
membership_s15  -1.877511e-39 -7.445523e-02
membership_s16  -1.852624e-39 -5.999883e-02
membership_s17  -1.851852e-39 -4.946624e-02
membership_s18  -1.865376e-39 -8.289342e-02
membership_s20  -1.851235e-39 -4.474720e-02
membership_s21  -1.876401e-39 -7.547678e-02
membership_s22  -1.855408e-39 -6.032284e-02
membership_s24  -1.856028e-39 -7.205295e-02
membership_s25  -1.854324e-39 -6.741634e-02
membership_s26  -1.852933e-39 -3.751267e-02
membership_s27  -1.983950e-39 -1.095101e-01
membership_s28  -1.853396e-39 -5.219101e-02
membership_s30   2.966024e-39  1.126245e-01
membership_s31  -1.949318e-39 -7.536134e-02
membership_s32   1.178645e-39  1.186128e-01
membership_s33  -1.851389e-39 -2.982176e-02
membership_s36  -1.458497e-39 -3.391366e-02
membership_s37  -1.866316e-39 -6.976484e-02
V1               2.931509e-39  8.214911e-02
V2               1.439285e-39  8.197351e-02
pdi              2.662470e-37 -2.569526e+01
adhesion        -1.084645e-43 -2.309083e-06
cohesion         2.169581e-43  4.617760e-06
inner            1.093021e-43  1.194448e-06
outer            1.273408e-43  9.843756e-07
ioratio         -1.411911e-40 -4.110390e-02
comsize          4.371639e-43  2.130583e-05
[1] "Dataset: all_CT Model GBM, run: 7 of 10 2015-06-22 15:44:25"
Iter   TrainDeviance   ValidDeviance   StepSize   Improve
     1        0.0213            -nan     0.0100   -0.0005
     2        0.0189            -nan     0.0100   -0.0001
     3        0.0180            -nan     0.0100    0.0003
     4        0.0171            -nan     0.0100    0.0001
     5        0.0167            -nan     0.0100   -0.0000
     6        0.0164            -nan     0.0100   -0.0000
     7        0.0161            -nan     0.0100    0.0000
     8        0.0157            -nan     0.0100    0.0000
     9        0.0154            -nan     0.0100    0.0000
    10        0.0152            -nan     0.0100    0.0000
    20        0.0133            -nan     0.0100    0.0000
    40        0.0106            -nan     0.0100   -0.0000
    60        0.0087            -nan     0.0100   -0.0000
    80        0.0075            -nan     0.0100    0.0000
   100        0.0065            -nan     0.0100    0.0000
   120        0.0058            -nan     0.0100   -0.0000
   140        0.0052            -nan     0.0100    0.0000
   160        0.0047            -nan     0.0100   -0.0000
   180        0.0043            -nan     0.0100   -0.0000
   200        0.0039            -nan     0.0100   -0.0000
   220        0.0035            -nan     0.0100    0.0000
   240        0.0032            -nan     0.0100   -0.0000
   260        0.0030            -nan     0.0100   -0.0000
   280        0.0027            -nan     0.0100   -0.0000
   300        0.0025            -nan     0.0100   -0.0000
   320        0.0024            -nan     0.0100   -0.0000
   340        0.0022            -nan     0.0100   -0.0000
   357        0.0020            -nan     0.0100   -0.0000

[1] "GBM variable coefficients"
                            var      rel.inf
V1                           V1 5.9809116293
V2                           V2 4.2380623509
comsize                 comsize 3.1908414643
orbit65                 orbit65 3.0418299469
orbit49                 orbit49 2.9686138132
orbit70                 orbit70 2.8370771340
ioratio                 ioratio 2.7358984822
orbit54                 orbit54 2.6972972964
outer                     outer 2.2550273204
fourth                   fourth 2.0606022084
orbit62                 orbit62 2.0509455676
knn                         knn 1.8350810951
graph28                 graph28 1.8072943985
adhesion               adhesion 1.7988487842
cohesion               cohesion 1.7180655311
orbit57                 orbit57 1.6411113589
walktrap_vertex walktrap_vertex 1.6133121671
third                     third 1.5852774900
graph4                   graph4 1.5741888136
spin_vertex         spin_vertex 1.5531387052
orbit64                 orbit64 1.4761982267
orbit24                 orbit24 1.4599235244
trans                     trans 1.3888579203
orbit37                 orbit37 1.2921575757
orbit25                 orbit25 1.2412790964
graph23                 graph23 1.2148816856
ratio2                   ratio2 1.1638477179
orbit56                 orbit56 1.1470757924
orbit9                   orbit9 1.1107850235
orbit69                 orbit69 1.0880310835
ratio5                   ratio5 1.0636443244
graph2                   graph2 1.0395219053
graph0                   graph0 1.0280255123
sixth                     sixth 1.0037886660
orbit18                 orbit18 0.9944012738
bigcom40               bigcom40 0.9913161639
membership_s32   membership_s32 0.9595163430
graph29                 graph29 0.9450423967
constraint           constraint 0.9057668207
bet                         bet 0.8908209437
inner                     inner 0.8781648511
orbit52                 orbit52 0.8720923258
graph10                 graph10 0.8352204575
graph8                   graph8 0.8258850300
graph14                 graph14 0.8107647802
graph1                   graph1 0.8010115725
graph5                   graph5 0.7660758301
graph20                 graph20 0.7298973058
ratio6                   ratio6 0.6992986570
orbit27                 orbit27 0.6724781627
orbit39                 orbit39 0.6591300960
orbit59                 orbit59 0.6546207638
orbit20                 orbit20 0.6297915298
orbit40                 orbit40 0.6222991229
graph25                 graph25 0.6007484428
graph26                 graph26 0.5886617208
ratio4                   ratio4 0.5440468585
graph3                   graph3 0.5219286797
graph22                 graph22 0.4950864571
orbit15                 orbit15 0.4803238349
graph6                   graph6 0.4661932129
graph12                 graph12 0.4633692277
orbit44                 orbit44 0.4582617105
pagerank               pagerank 0.4407310330
orbit46                 orbit46 0.4378775307
orbit12                 orbit12 0.4239303470
graph11                 graph11 0.4226071248
orbit17                 orbit17 0.4139149667
ratio3                   ratio3 0.3829706765
graph17                 graph17 0.3760134281
orbit71                 orbit71 0.3716339426
upto_fifth           upto_fifth 0.3713979910
orbit1                   orbit1 0.3644889258
membership_s36   membership_s36 0.3475881137
orbit68                 orbit68 0.3473197887
orbit58                 orbit58 0.3153764210
orbit45                 orbit45 0.3125612608
orbit10                 orbit10 0.3119594872
upto_sixth           upto_sixth 0.3047758651
upto_fourth         upto_fourth 0.2835379763
orbit19                 orbit19 0.2750040896
orbit55                 orbit55 0.2733145498
orbit66                 orbit66 0.2709077197
graph16                 graph16 0.2682161106
orbit6                   orbit6 0.2428914915
orbit41                 orbit41 0.2334967446
close                     close 0.2273460330
bigcom1                 bigcom1 0.2263389444
graph7                   graph7 0.2220574534
orbit36                 orbit36 0.2218435471
fifth                     fifth 0.2213095359
orbit7                   orbit7 0.1915267867
orbit31                 orbit31 0.1859485735
orbit30                 orbit30 0.1822371126
orbit35                 orbit35 0.1713086642
ratio1                   ratio1 0.1709226828
orbit38                 orbit38 0.1688568154
orbit50                 orbit50 0.1480941836
graph13                 graph13 0.1437892055
orbit53                 orbit53 0.1422498750
graph18                 graph18 0.1381762936
selfinter             selfinter 0.1370283436
orbit67                 orbit67 0.1333950530
orbit32                 orbit32 0.1156352696
orbit63                 orbit63 0.1119546167
bigcom4                 bigcom4 0.1100691688
graph15                 graph15 0.1076162759
graph27                 graph27 0.1064251214
orbit21                 orbit21 0.1058353156
orbit28                 orbit28 0.1029859870
orbit5                   orbit5 0.0996199652
upto_second         upto_second 0.0920657871
membership_s1     membership_s1 0.0913670564
orbit11                 orbit11 0.0903859634
graph21                 graph21 0.0842573097
graph9                   graph9 0.0813968250
orbit2                   orbit2 0.0783902846
orbit42                 orbit42 0.0758725414
graph19                 graph19 0.0748891344
upto_third           upto_third 0.0746941746
hubscore               hubscore 0.0689854952
orbit51                 orbit51 0.0678215592
ecc                         ecc 0.0636344949
orbit60                 orbit60 0.0601963655
pdi                         pdi 0.0589115787
orbit29                 orbit29 0.0583065921
membership_s4     membership_s4 0.0571477788
orbit16                 orbit16 0.0552433808
bigcom3                 bigcom3 0.0542544435
orbit26                 orbit26 0.0508978720
orbit33                 orbit33 0.0458231947
coreness               coreness 0.0440870981
bigcom28               bigcom28 0.0420822188
orbit48                 orbit48 0.0389778603
graph24                 graph24 0.0361933390
membership_s30   membership_s30 0.0317084140
orbit22                 orbit22 0.0244359499
AP                           AP 0.0202699317
orbit47                 orbit47 0.0168929155
orbit61                 orbit61 0.0077742235
orbit13                 orbit13 0.0041185000
evcent                   evcent 0.0001731248
orbit0                   orbit0 0.0000000000
orbit3                   orbit3 0.0000000000
orbit4                   orbit4 0.0000000000
orbit8                   orbit8 0.0000000000
orbit14                 orbit14 0.0000000000
orbit23                 orbit23 0.0000000000
orbit34                 orbit34 0.0000000000
orbit43                 orbit43 0.0000000000
orbit72                 orbit72 0.0000000000
eccrad                   eccrad 0.0000000000
first                     first 0.0000000000
second                   second 0.0000000000
bigcom2                 bigcom2 0.0000000000
bigcom6                 bigcom6 0.0000000000
bigcom8                 bigcom8 0.0000000000
bigcom9                 bigcom9 0.0000000000
bigcom11               bigcom11 0.0000000000
bigcom13               bigcom13 0.0000000000
bigcom15               bigcom15 0.0000000000
bigcom16               bigcom16 0.0000000000
bigcom21               bigcom21 0.0000000000
bigcom22               bigcom22 0.0000000000
bigcom24               bigcom24 0.0000000000
bigcom26               bigcom26 0.0000000000
bigcom30               bigcom30 0.0000000000
bigcom31               bigcom31 0.0000000000
bigcom32               bigcom32 0.0000000000
bigcom33               bigcom33 0.0000000000
bigcom34               bigcom34 0.0000000000
bigcom36               bigcom36 0.0000000000
bigcom37               bigcom37 0.0000000000
bigcom38               bigcom38 0.0000000000
bigcom39               bigcom39 0.0000000000
bigcom43               bigcom43 0.0000000000
bigcom44               bigcom44 0.0000000000
bigcom46               bigcom46 0.0000000000
bigcom47               bigcom47 0.0000000000
bigcom49               bigcom49 0.0000000000
bigcom50               bigcom50 0.0000000000
bigcom51               bigcom51 0.0000000000
bigcom52               bigcom52 0.0000000000
bigcom54               bigcom54 0.0000000000
bigcom56               bigcom56 0.0000000000
bigcom62               bigcom62 0.0000000000
bigcom66               bigcom66 0.0000000000
bigcom68               bigcom68 0.0000000000
bigcom69               bigcom69 0.0000000000
bigcom71               bigcom71 0.0000000000
bigcom72               bigcom72 0.0000000000
bigcom73               bigcom73 0.0000000000
bigcom74               bigcom74 0.0000000000
bigcom75               bigcom75 0.0000000000
bigcom76               bigcom76 0.0000000000
bigcom77               bigcom77 0.0000000000
bigcom79               bigcom79 0.0000000000
bigcom80               bigcom80 0.0000000000
bigcom82               bigcom82 0.0000000000
bigcom83               bigcom83 0.0000000000
bigcom84               bigcom84 0.0000000000
bigcom85               bigcom85 0.0000000000
bigcom87               bigcom87 0.0000000000
bigcom89               bigcom89 0.0000000000
bigcom91               bigcom91 0.0000000000
bigcom92               bigcom92 0.0000000000
bigcom93               bigcom93 0.0000000000
bigcom96               bigcom96 0.0000000000
bigcom97               bigcom97 0.0000000000
bigcom98               bigcom98 0.0000000000
bigcom99               bigcom99 0.0000000000
bigcom101             bigcom101 0.0000000000
bigcom104             bigcom104 0.0000000000
bigcom106             bigcom106 0.0000000000
bigcom109             bigcom109 0.0000000000
bigcom113             bigcom113 0.0000000000
bigcom116             bigcom116 0.0000000000
bigcom120             bigcom120 0.0000000000
bigcom123             bigcom123 0.0000000000
bigcom126             bigcom126 0.0000000000
bigcom127             bigcom127 0.0000000000
bigcom137             bigcom137 0.0000000000
bigcom139             bigcom139 0.0000000000
bigcom140             bigcom140 0.0000000000
bigcom143             bigcom143 0.0000000000
bigcom145             bigcom145 0.0000000000
bigcom146             bigcom146 0.0000000000
bigcom147             bigcom147 0.0000000000
bigcom149             bigcom149 0.0000000000
bigcom153             bigcom153 0.0000000000
bigcom154             bigcom154 0.0000000000
bigcom156             bigcom156 0.0000000000
bigcom157             bigcom157 0.0000000000
bigcom158             bigcom158 0.0000000000
bigcom160             bigcom160 0.0000000000
bigcom161             bigcom161 0.0000000000
bigcom162             bigcom162 0.0000000000
bigcom164             bigcom164 0.0000000000
bigcom166             bigcom166 0.0000000000
bigcom167             bigcom167 0.0000000000
bigcom171             bigcom171 0.0000000000
bigcom173             bigcom173 0.0000000000
bigcom175             bigcom175 0.0000000000
bigcom176             bigcom176 0.0000000000
bigcom177             bigcom177 0.0000000000
bigcom178             bigcom178 0.0000000000
bigcom180             bigcom180 0.0000000000
bigcom181             bigcom181 0.0000000000
bigcom184             bigcom184 0.0000000000
bigcom186             bigcom186 0.0000000000
bigcom187             bigcom187 0.0000000000
bigcom189             bigcom189 0.0000000000
bigcom194             bigcom194 0.0000000000
bigcom195             bigcom195 0.0000000000
bigcom196             bigcom196 0.0000000000
bigcom204             bigcom204 0.0000000000
bigcom205             bigcom205 0.0000000000
bigcom212             bigcom212 0.0000000000
bigcom214             bigcom214 0.0000000000
bigcom222             bigcom222 0.0000000000
bigcom223             bigcom223 0.0000000000
bigcom226             bigcom226 0.0000000000
bigcom227             bigcom227 0.0000000000
bigcom229             bigcom229 0.0000000000
bigcom233             bigcom233 0.0000000000
bigcom236             bigcom236 0.0000000000
bigcom237             bigcom237 0.0000000000
bigcom246             bigcom246 0.0000000000
bigcom248             bigcom248 0.0000000000
bigcom249             bigcom249 0.0000000000
bigcom250             bigcom250 0.0000000000
bigcom254             bigcom254 0.0000000000
bigcom266             bigcom266 0.0000000000
bigcom269             bigcom269 0.0000000000
bigcom272             bigcom272 0.0000000000
bigcom274             bigcom274 0.0000000000
bigcom281             bigcom281 0.0000000000
bigcom291             bigcom291 0.0000000000
bigcom292             bigcom292 0.0000000000
bigcom295             bigcom295 0.0000000000
bigcom299             bigcom299 0.0000000000
bigcom301             bigcom301 0.0000000000
bigcom306             bigcom306 0.0000000000
bigcom309             bigcom309 0.0000000000
bigcom314             bigcom314 0.0000000000
bigcom321             bigcom321 0.0000000000
bigcom341             bigcom341 0.0000000000
bigcom350             bigcom350 0.0000000000
bigcom353             bigcom353 0.0000000000
bigcom359             bigcom359 0.0000000000
bigcom363             bigcom363 0.0000000000
bigcom365             bigcom365 0.0000000000
bigcom385             bigcom385 0.0000000000
bigcom386             bigcom386 0.0000000000
bigcom408             bigcom408 0.0000000000
bigcom412             bigcom412 0.0000000000
bigcom480             bigcom480 0.0000000000
membership_s3     membership_s3 0.0000000000
membership_s5     membership_s5 0.0000000000
membership_s6     membership_s6 0.0000000000
membership_s7     membership_s7 0.0000000000
membership_s8     membership_s8 0.0000000000
membership_s9     membership_s9 0.0000000000
membership_s11   membership_s11 0.0000000000
membership_s12   membership_s12 0.0000000000
membership_s14   membership_s14 0.0000000000
membership_s15   membership_s15 0.0000000000
membership_s16   membership_s16 0.0000000000
membership_s17   membership_s17 0.0000000000
membership_s18   membership_s18 0.0000000000
membership_s20   membership_s20 0.0000000000
membership_s21   membership_s21 0.0000000000
membership_s22   membership_s22 0.0000000000
membership_s24   membership_s24 0.0000000000
membership_s25   membership_s25 0.0000000000
membership_s26   membership_s26 0.0000000000
membership_s27   membership_s27 0.0000000000
membership_s28   membership_s28 0.0000000000
membership_s31   membership_s31 0.0000000000
membership_s33   membership_s33 0.0000000000
membership_s37   membership_s37 0.0000000000
[1] "Dataset: all_CT Model RF, run: 7 of 10 2015-06-22 15:50:13"
     |      Out-of-bag   |
Tree |      MSE  %Var(y) |
   1 |  0.00471   257.17 |
   2 | 0.003769   205.80 |
   3 | 0.003198   174.61 |
   4 | 0.002935   160.22 |
   5 | 0.002687   146.71 |
   6 | 0.002697   147.25 |
   7 | 0.002748   150.05 |
   8 | 0.002721   148.54 |
   9 | 0.002621   143.10 |
  10 | 0.002572   140.44 |
  11 | 0.002453   133.94 |
  12 | 0.002383   130.11 |
  13 | 0.002354   128.54 |
  14 | 0.002274   124.17 |
  15 | 0.002259   123.33 |
  16 | 0.002211   120.71 |
  17 | 0.002211   120.71 |
  18 | 0.002182   119.13 |
  19 | 0.002156   117.70 |
  20 | 0.002144   117.08 |
  21 | 0.002128   116.15 |
  22 | 0.002133   116.46 |
  23 | 0.002138   116.71 |
  24 | 0.002117   115.58 |
  25 | 0.002109   115.13 |
  26 |  0.00207   113.02 |
  27 | 0.002067   112.86 |
  28 | 0.002063   112.65 |
  29 | 0.002069   112.96 |
  30 | 0.002079   113.51 |
  31 |  0.00207   113.03 |
  32 | 0.002043   111.54 |
  33 | 0.002031   110.87 |
  34 | 0.002031   110.86 |
  35 | 0.002024   110.48 |
  36 | 0.002024   110.47 |
  37 |  0.00202   110.28 |
  38 | 0.002009   109.68 |
  39 | 0.002011   109.79 |
  40 | 0.002012   109.85 |
  41 | 0.002003   109.33 |
  42 | 0.001995   108.91 |
  43 | 0.001996   108.98 |
  44 | 0.001995   108.93 |
  45 | 0.001991   108.69 |
  46 | 0.001978   108.00 |
  47 |  0.00198   108.08 |
  48 | 0.001964   107.25 |
  49 | 0.001957   106.85 |
  50 | 0.001954   106.69 |
  51 | 0.001959   106.97 |
  52 | 0.001955   106.75 |
  53 | 0.001966   107.34 |
  54 | 0.001966   107.31 |
  55 | 0.001958   106.89 |
  56 |  0.00196   106.98 |
  57 | 0.001958   106.91 |
  58 | 0.001953   106.60 |
  59 | 0.001949   106.43 |
  60 | 0.001952   106.60 |
  61 | 0.001954   106.70 |
  62 | 0.001955   106.76 |
  63 | 0.001955   106.72 |
  64 | 0.001953   106.65 |
  65 | 0.001949   106.43 |
  66 | 0.001955   106.75 |
  67 | 0.001951   106.54 |
  68 | 0.001946   106.27 |
  69 | 0.001945   106.19 |
  70 | 0.001947   106.32 |
  71 | 0.001939   105.83 |
  72 |  0.00194   105.93 |
  73 | 0.001941   105.95 |
  74 | 0.001941   105.95 |
  75 | 0.001937   105.74 |
  76 | 0.001932   105.50 |
  77 | 0.001933   105.55 |
  78 | 0.001925   105.12 |
  79 |  0.00192   104.84 |
  80 | 0.001925   105.12 |
  81 | 0.001924   105.02 |
  82 | 0.001923   104.99 |
  83 | 0.001927   105.19 |
  84 | 0.001922   104.93 |
  85 | 0.001925   105.11 |
  86 | 0.001925   105.08 |
  87 | 0.001927   105.19 |
  88 | 0.001924   105.06 |
  89 | 0.001918   104.69 |
  90 | 0.001913   104.43 |
  91 |  0.00191   104.30 |
  92 |  0.00191   104.27 |
  93 | 0.001898   103.60 |
  94 | 0.001898   103.60 |
  95 | 0.001897   103.56 |
  96 | 0.001898   103.60 |
  97 | 0.001899   103.66 |
  98 | 0.001897   103.58 |
  99 | 0.001898   103.64 |
 100 | 0.001901   103.79 |
[1] "Random Forest variable coefficients"
                      %IncMSE IncNodePurity
graph0           1.338514e-04  9.394459e-02
graph1           8.272487e-04  6.759523e-02
graph2           8.807219e-04  6.494166e-02
graph3           8.891097e-05  3.824087e-02
graph4           1.210751e-03  5.662640e-02
graph5           4.057733e-04  6.757951e-02
graph6           1.023398e-03  6.068405e-02
graph7           1.982155e-03  8.464661e-02
graph8           3.440544e-04  1.565900e-01
graph9           1.065914e-03  5.436078e-02
graph10          5.356827e-03  2.603039e-01
graph11          2.904932e-03  1.471292e-01
graph12          4.674897e-03  2.068179e-01
graph13          1.457231e-04  4.905916e-02
graph14          1.145817e-03  1.847448e-01
graph15          1.274850e-03  2.153052e-02
graph16          4.630457e-04  1.415822e-01
graph17          1.503950e-03  1.525642e-01
graph18          2.568518e-04  1.604527e-01
graph19          1.876768e-03  3.343604e-02
graph20          5.168173e-03  3.632012e-01
graph21          1.367193e-05  4.023601e-02
graph22          5.165673e-04  8.642820e-02
graph23          1.672698e-03  1.548842e-01
graph24          1.133736e-04  3.827505e-02
graph25          1.122629e-03  1.656977e-01
graph26          3.007588e-03  2.081859e-01
graph27          2.089584e-03  1.197976e-01
graph28          3.215665e-04  2.055816e-01
graph29          3.126386e-04  1.080653e-01
orbit0          -2.282063e-06  8.571429e-03
orbit1           2.444252e-03  1.107608e-01
orbit2           5.239423e-05  2.570238e-02
orbit3           1.027935e-03  5.651500e-02
orbit4           7.927237e-04  9.838000e-02
orbit5           1.350564e-04  9.494350e-02
orbit6           1.565987e-03  1.054212e-01
orbit7           1.135307e-04  8.609383e-02
orbit8           1.946996e-04  3.091308e-02
orbit9           6.865887e-04  4.775813e-02
orbit10          1.267744e-03  6.193634e-02
orbit11          5.180802e-04  3.929410e-02
orbit12          1.734325e-03  2.762506e-01
orbit13          5.903796e-04  1.541982e-01
orbit14          7.489630e-05  3.419313e-02
orbit15          1.227653e-03  2.321382e-02
orbit16          1.362566e-05  5.986668e-02
orbit17          8.646229e-05  1.025759e-01
orbit18          1.074375e-03  1.843523e-01
orbit19          5.785777e-04  1.575845e-01
orbit20          2.234506e-03  8.523169e-02
orbit21          7.091636e-05  2.755620e-02
orbit22          2.214043e-03  1.255930e-01
orbit23         -2.255809e-06  2.547619e-02
orbit24          1.453938e-03  3.064317e-01
orbit25          1.177957e-03  1.124677e-01
orbit26          4.259859e-04  6.409566e-02
orbit27          3.573187e-04  5.994723e-02
orbit28          6.083823e-04  1.036321e-01
orbit29          8.720440e-04  7.597564e-02
orbit30          1.398675e-03  8.505679e-02
orbit31          1.317273e-04  2.802934e-02
orbit32          2.862397e-04  1.388542e-01
orbit33          3.176044e-05  1.857143e-02
orbit34          1.854765e-03  1.124579e-01
orbit35          8.953927e-04  8.423744e-02
orbit36          2.773940e-06  5.993163e-02
orbit37          2.949600e-04  6.063464e-02
orbit38          4.205047e-05  4.833872e-02
orbit39          4.870901e-04  1.781850e-01
orbit40          4.006186e-04  7.256971e-02
orbit41          2.944447e-05  7.805653e-02
orbit42          4.757863e-04  1.455735e-01
orbit43          7.358046e-04  4.892251e-02
orbit44          1.572913e-04  1.877528e-02
orbit45          1.134318e-02  1.506515e-01
orbit46          1.105263e-04  9.811263e-02
orbit47          2.744310e-05  2.712963e-02
orbit48          0.000000e+00  2.426487e-02
orbit49          4.283555e-03  3.662360e-01
orbit50          3.081462e-04  6.718084e-02
orbit51          1.616809e-03  1.161441e-01
orbit52          1.157674e-03  7.619863e-02
orbit53          4.744402e-06  3.549466e-02
orbit54          1.010504e-04  3.552324e-01
orbit55          2.022436e-04  5.063792e-02
orbit56          6.930294e-03  1.760875e-01
orbit57          1.187076e-03  2.564036e-01
orbit58          3.439575e-04  7.639913e-02
orbit59          2.148788e-03  4.836387e-01
orbit60          2.527193e-04  4.452213e-02
orbit61          2.500592e-04  8.368494e-02
orbit62          3.666898e-03  3.195036e-01
orbit63          3.959557e-04  1.082866e-01
orbit64          2.123329e-03  1.479671e-01
orbit65          5.861958e-03  3.339238e-01
orbit66          8.580060e-04  4.240460e-01
orbit67          2.184742e-04  6.254189e-02
orbit68          1.106600e-03  3.649950e-01
orbit69          3.776891e-04  1.218465e-01
orbit70          4.989128e-04  4.087382e-01
orbit71          5.083662e-04  1.044589e-01
orbit72          1.656028e-04  1.082401e-01
AP              -5.780347e-07  4.523810e-03
bet              3.724485e-04  1.005420e-01
ecc              1.356206e-05  4.652551e-02
eccrad           9.082261e-06  2.834565e-02
close            5.422985e-04  3.481434e-02
constraint       8.399778e-04  1.815059e-01
coreness         0.000000e+00  1.353389e-18
knn              1.865426e-04  1.775443e-01
hubscore         5.006698e-05  9.717227e-03
pagerank         4.817903e-05  9.224579e-02
trans            1.600401e-05  4.060647e-02
evcent           1.640986e-03  1.573605e-01
first            4.520796e-06  1.500000e-02
upto_second      4.407313e-04  9.152207e-02
upto_third       2.578058e-04  6.912558e-02
upto_fourth      4.718885e-04  5.183604e-02
upto_fifth       1.581031e-05  8.446983e-02
upto_sixth       6.522598e-05  2.336502e-02
second           2.649038e-03  3.247140e-02
third            2.574783e-04  1.521686e-01
fourth           1.679417e-04  1.816279e-01
fifth            4.386561e-04  1.167725e-01
sixth            1.762150e-04  4.684382e-02
ratio1           1.522510e-04  1.361206e-01
ratio2           1.383767e-03  2.177713e-01
ratio3           3.826674e-04  1.034754e-01
ratio4           5.557833e-04  4.752892e-02
ratio5          -3.543154e-07  2.348265e-01
ratio6           6.602850e-04  1.597436e-01
selfinter        1.217231e-05  2.752902e-03
walktrap_vertex  3.695604e-04  2.022855e-01
bigcom1          1.145382e-04  2.072874e-02
bigcom2          0.000000e+00  0.000000e+00
bigcom3          2.560764e-04  3.680453e-02
bigcom4         -2.560906e-06  2.283273e-02
bigcom6          0.000000e+00  0.000000e+00
bigcom8          0.000000e+00  1.084202e-21
bigcom9          0.000000e+00  0.000000e+00
bigcom11         0.000000e+00  0.000000e+00
bigcom13         0.000000e+00  0.000000e+00
bigcom15         0.000000e+00  5.421011e-22
bigcom16         0.000000e+00  0.000000e+00
bigcom21         0.000000e+00  5.421011e-22
bigcom22         0.000000e+00  5.421011e-22
bigcom24         0.000000e+00  0.000000e+00
bigcom26         0.000000e+00  0.000000e+00
bigcom28        -1.607162e-06  3.543729e-03
bigcom30         0.000000e+00  1.084202e-21
bigcom31         0.000000e+00  0.000000e+00
bigcom32         0.000000e+00  0.000000e+00
bigcom33         0.000000e+00  0.000000e+00
bigcom34         0.000000e+00  0.000000e+00
bigcom36         0.000000e+00  0.000000e+00
bigcom37         0.000000e+00  0.000000e+00
bigcom38         0.000000e+00  0.000000e+00
bigcom39         0.000000e+00  3.388132e-23
bigcom40         2.968051e-04  1.088455e-01
bigcom43         0.000000e+00  0.000000e+00
bigcom44         0.000000e+00  0.000000e+00
bigcom46         0.000000e+00  5.759824e-22
bigcom47         0.000000e+00  1.084202e-21
bigcom49         0.000000e+00  0.000000e+00
bigcom50         0.000000e+00  0.000000e+00
bigcom51         0.000000e+00  0.000000e+00
bigcom52         0.000000e+00  0.000000e+00
bigcom54         0.000000e+00  0.000000e+00
bigcom56         0.000000e+00  1.084202e-21
bigcom62         0.000000e+00  0.000000e+00
bigcom66         0.000000e+00  0.000000e+00
bigcom68         0.000000e+00  0.000000e+00
bigcom69         0.000000e+00  5.421011e-22
bigcom71         0.000000e+00  0.000000e+00
bigcom72         0.000000e+00  0.000000e+00
bigcom73         0.000000e+00  0.000000e+00
bigcom74         0.000000e+00  0.000000e+00
bigcom75         0.000000e+00  0.000000e+00
bigcom76         0.000000e+00  0.000000e+00
bigcom77         0.000000e+00  0.000000e+00
bigcom79         0.000000e+00  0.000000e+00
bigcom80         0.000000e+00  5.421011e-22
bigcom82         0.000000e+00  0.000000e+00
bigcom83         0.000000e+00  0.000000e+00
bigcom84         0.000000e+00  0.000000e+00
bigcom85         0.000000e+00  0.000000e+00
bigcom87         0.000000e+00  5.421011e-22
bigcom89         0.000000e+00  0.000000e+00
bigcom91         0.000000e+00  0.000000e+00
bigcom92         0.000000e+00  0.000000e+00
bigcom93         0.000000e+00  0.000000e+00
bigcom96         0.000000e+00  0.000000e+00
bigcom97         0.000000e+00  0.000000e+00
bigcom98         0.000000e+00  0.000000e+00
bigcom99         0.000000e+00  0.000000e+00
bigcom101        0.000000e+00  0.000000e+00
bigcom104        0.000000e+00  0.000000e+00
bigcom106        0.000000e+00  6.776264e-23
bigcom109        0.000000e+00  0.000000e+00
bigcom113        0.000000e+00  0.000000e+00
bigcom116        0.000000e+00  0.000000e+00
bigcom120        0.000000e+00  3.388132e-23
bigcom123        0.000000e+00  0.000000e+00
bigcom126        0.000000e+00  0.000000e+00
bigcom127        0.000000e+00  0.000000e+00
bigcom137        0.000000e+00  0.000000e+00
bigcom139        0.000000e+00  0.000000e+00
bigcom140        0.000000e+00  0.000000e+00
bigcom143        0.000000e+00  0.000000e+00
bigcom145        0.000000e+00  0.000000e+00
bigcom146        0.000000e+00  0.000000e+00
bigcom147        0.000000e+00  0.000000e+00
bigcom149        0.000000e+00  0.000000e+00
bigcom153        0.000000e+00  0.000000e+00
bigcom154        0.000000e+00  0.000000e+00
bigcom156        0.000000e+00  0.000000e+00
bigcom157        0.000000e+00  0.000000e+00
bigcom158        0.000000e+00  0.000000e+00
bigcom160        0.000000e+00  0.000000e+00
bigcom161        0.000000e+00  0.000000e+00
bigcom162        0.000000e+00  0.000000e+00
bigcom164        0.000000e+00  0.000000e+00
bigcom166        0.000000e+00  0.000000e+00
bigcom167        0.000000e+00  0.000000e+00
bigcom171        0.000000e+00  0.000000e+00
bigcom173        0.000000e+00  0.000000e+00
bigcom175        0.000000e+00  0.000000e+00
bigcom176        0.000000e+00  0.000000e+00
bigcom177        0.000000e+00  0.000000e+00
bigcom178        0.000000e+00  0.000000e+00
bigcom180        0.000000e+00  0.000000e+00
bigcom181        0.000000e+00  0.000000e+00
bigcom184        0.000000e+00  0.000000e+00
bigcom186        0.000000e+00  0.000000e+00
bigcom187        0.000000e+00  0.000000e+00
bigcom189        0.000000e+00  0.000000e+00
bigcom194        0.000000e+00  0.000000e+00
bigcom195        0.000000e+00  0.000000e+00
bigcom196        0.000000e+00  0.000000e+00
bigcom204        0.000000e+00  0.000000e+00
bigcom205        0.000000e+00  0.000000e+00
bigcom212        0.000000e+00  0.000000e+00
bigcom214        0.000000e+00  0.000000e+00
bigcom222        0.000000e+00  3.388132e-23
bigcom223        0.000000e+00  0.000000e+00
bigcom226        0.000000e+00  0.000000e+00
bigcom227        0.000000e+00  0.000000e+00
bigcom229        0.000000e+00  0.000000e+00
bigcom233        0.000000e+00  0.000000e+00
bigcom236        0.000000e+00  0.000000e+00
bigcom237        0.000000e+00  0.000000e+00
bigcom246        0.000000e+00  0.000000e+00
bigcom248        0.000000e+00  0.000000e+00
bigcom249        0.000000e+00  0.000000e+00
bigcom250        0.000000e+00  0.000000e+00
bigcom254        0.000000e+00  0.000000e+00
bigcom266        0.000000e+00  0.000000e+00
bigcom269        0.000000e+00  0.000000e+00
bigcom272        0.000000e+00  0.000000e+00
bigcom274        0.000000e+00  0.000000e+00
bigcom281        0.000000e+00  0.000000e+00
bigcom291        0.000000e+00  0.000000e+00
bigcom292        0.000000e+00  0.000000e+00
bigcom295        0.000000e+00  0.000000e+00
bigcom299        0.000000e+00  1.734723e-20
bigcom301        0.000000e+00  0.000000e+00
bigcom306        0.000000e+00  0.000000e+00
bigcom309        0.000000e+00  0.000000e+00
bigcom314        0.000000e+00  0.000000e+00
bigcom321        0.000000e+00  0.000000e+00
bigcom341        0.000000e+00  0.000000e+00
bigcom350        0.000000e+00  0.000000e+00
bigcom353        0.000000e+00  0.000000e+00
bigcom359        0.000000e+00  0.000000e+00
bigcom363        0.000000e+00  0.000000e+00
bigcom365        0.000000e+00  0.000000e+00
bigcom385        0.000000e+00  0.000000e+00
bigcom386        0.000000e+00  5.421011e-22
bigcom408        0.000000e+00  0.000000e+00
bigcom412        0.000000e+00  0.000000e+00
bigcom480        0.000000e+00  0.000000e+00
spin_vertex      2.336458e-04  4.090310e-01
membership_s1    2.845615e-05  9.873891e-04
membership_s3    0.000000e+00  0.000000e+00
membership_s4    2.185317e-05  8.314120e-03
membership_s5    0.000000e+00  3.184844e-21
membership_s6    0.000000e+00  1.084202e-21
membership_s7    0.000000e+00  5.759824e-22
membership_s8    0.000000e+00  0.000000e+00
membership_s9    0.000000e+00  0.000000e+00
membership_s11   0.000000e+00  0.000000e+00
membership_s12   0.000000e+00  0.000000e+00
membership_s14   0.000000e+00  0.000000e+00
membership_s15   0.000000e+00  3.388132e-23
membership_s16   0.000000e+00  0.000000e+00
membership_s17   0.000000e+00  3.388132e-23
membership_s18   0.000000e+00  0.000000e+00
membership_s20   0.000000e+00  0.000000e+00
membership_s21   0.000000e+00  1.084202e-21
membership_s22   0.000000e+00  0.000000e+00
membership_s24   0.000000e+00  5.421011e-22
membership_s25   0.000000e+00  0.000000e+00
membership_s26   0.000000e+00  0.000000e+00
membership_s27   0.000000e+00  9.147956e-22
membership_s28   0.000000e+00  0.000000e+00
membership_s30   1.575742e-05  3.931697e-02
membership_s31   0.000000e+00  1.761829e-21
membership_s32   8.888259e-06  2.145391e-02
membership_s33   0.000000e+00  1.084202e-21
membership_s36   1.667806e-05  7.733416e-02
membership_s37   0.000000e+00  0.000000e+00
V1               2.191753e-04  5.752944e-01
V2               4.350320e-04  3.282523e-01
pdi              0.000000e+00  1.118083e-21
adhesion         4.923529e-03  4.356552e-01
cohesion         6.496693e-03  4.795145e-01
inner            1.402844e-03  2.089209e-01
outer            7.043046e-04  1.841433e-01
ioratio          7.288260e-04  3.743575e-01
comsize          6.815182e-04  3.626998e-01
[1] "Dataset: all_CT Model GLM, run: 7 of 10 2015-06-22 15:52:01"
[1] "glmnet variable coefficients"
                         [,1]          [,2]
(Intercept)     -6.298866e+00 -7.002886e+00
graph0           9.196239e-41 -6.397711e-04
graph1           3.810229e-44 -2.963769e-07
graph2           5.879440e-41 -1.769404e-04
graph3           3.785312e-45 -1.676308e-08
graph4           4.712972e-48 -1.269834e-10
graph5           1.645705e-42  1.742678e-06
graph6           3.082138e-44 -1.007348e-07
graph7           2.661260e-42  2.106386e-06
graph8           5.494757e-41 -7.902863e-05
graph9           8.888012e-47 -4.118168e-10
graph10          1.021687e-48 -6.835319e-12
graph11         -4.325702e-51 -2.148092e-13
graph12          1.962437e-46 -4.542719e-10
graph13          1.779224e-45 -3.733037e-09
graph14          5.332382e-48 -9.072270e-11
graph15          5.974482e-44 -1.888985e-07
graph16          7.149373e-46 -1.830172e-09
graph17          1.486553e-45 -2.753676e-09
graph18          4.256830e-44 -1.759205e-08
graph19          1.086520e-44  1.107429e-08
graph20          9.064782e-44 -1.308765e-07
graph21          5.531423e-44 -3.782107e-08
graph22          1.847345e-43  6.546037e-07
graph23          7.676030e-44 -6.521474e-08
graph24          1.316151e-43  1.820564e-07
graph25          6.801313e-43  1.447831e-06
graph26          6.913465e-43  1.073397e-06
graph27          3.995688e-42  1.567320e-05
graph28          5.657744e-42  5.035855e-06
graph29          5.499179e-41 -8.894830e-05
orbit0           9.196239e-41 -6.359092e-04
orbit1           2.615457e-42  1.114371e-06
orbit2           2.187904e-44 -3.153317e-07
orbit3           5.879440e-41 -1.741663e-04
orbit4           6.668321e-44  8.210432e-08
orbit5           3.214565e-45 -1.999340e-08
orbit6           6.872330e-46 -1.042976e-08
orbit7           2.248747e-48 -8.938357e-11
orbit8           1.645705e-42  1.829060e-06
orbit9           1.322789e-42  6.640627e-06
orbit10          2.547640e-43 -3.951141e-07
orbit11          1.706141e-44 -1.201030e-07
orbit12          1.099004e-41  3.848122e-05
orbit13          3.024430e-42 -1.929969e-06
orbit14          5.494757e-41 -7.712586e-05
orbit15          1.522267e-45  1.050448e-09
orbit16          7.507036e-47 -6.196878e-10
orbit17          7.742130e-46 -9.250424e-10
orbit18          3.971989e-46  2.875553e-09
orbit19          8.771492e-47  1.252796e-10
orbit20          4.619370e-47 -6.644754e-10
orbit21          3.660505e-49 -4.907449e-12
orbit22         -3.799935e-49 -2.667111e-11
orbit23         -2.008389e-51 -5.157650e-14
orbit24          6.891632e-45  5.211100e-08
orbit25          5.580265e-45 -3.549312e-09
orbit26          1.469034e-46 -6.737827e-10
orbit27          3.504087e-44  5.235804e-08
orbit28          3.440481e-45 -2.131947e-08
orbit29          9.362068e-45 -3.996526e-09
orbit30          2.955943e-45 -7.698282e-09
orbit31          3.515616e-46  7.615687e-10
orbit32          2.344291e-46 -4.740153e-09
orbit33          1.770782e-48 -3.097718e-11
orbit34          5.974482e-44 -1.869694e-07
orbit35          3.695145e-44  4.052805e-08
orbit36          1.040691e-44 -2.904080e-08
orbit37          8.480334e-45  2.373965e-09
orbit38          3.034380e-46 -2.106939e-09
orbit39          7.073408e-44  5.740040e-07
orbit40          2.151350e-44  1.897187e-08
orbit41          9.674447e-45 -2.315232e-08
orbit42          8.302186e-46 -4.182579e-09
orbit43          1.517869e-43  1.753950e-07
orbit44          3.171397e-44 -9.207394e-08
orbit45          2.103823e-43  1.506956e-06
orbit46          1.297016e-43 -8.431070e-08
orbit47          1.212549e-44 -1.163225e-08
orbit48          2.523530e-44  5.182792e-08
orbit49          5.061957e-43  4.385214e-06
orbit50          6.452718e-44 -7.500995e-07
orbit51          2.071351e-43 -1.008074e-07
orbit52          5.549847e-43 -2.300157e-07
orbit53          7.487987e-44 -5.769199e-08
orbit54          8.820077e-43  3.967550e-06
orbit55          1.638937e-43  5.103258e-07
orbit56          1.339049e-42  1.434522e-05
orbit57          1.638737e-43 -7.797254e-08
orbit58          7.942063e-44 -2.126172e-07
orbit59          7.043123e-43  7.295119e-07
orbit60          3.273295e-43  7.171111e-07
orbit61          2.200178e-43  1.291349e-07
orbit62          5.959193e-42  4.801192e-05
orbit63          1.161893e-42  2.486461e-07
orbit64          1.684160e-42  4.337043e-06
orbit65          7.598603e-42  2.704687e-05
orbit66          2.141810e-42  2.799654e-06
orbit67          9.792250e-43  1.400480e-06
orbit68          5.831270e-42  2.474522e-05
orbit69          9.796439e-42  2.941240e-05
orbit70          2.306069e-41  1.354998e-04
orbit71          6.773709e-42 -1.153874e-05
orbit72          5.499179e-41 -9.488700e-05
AP               1.881413e-39 -1.322208e-01
bet              3.890486e-45 -9.278099e-08
ecc             -8.586234e-40 -1.317720e-02
eccrad          -5.151741e-39 -7.904604e-02
close            6.183709e-38  1.752695e-01
constraint      -4.196068e-39 -5.793939e-02
coreness         4.444197e-40  2.775376e-03
knn             -1.281715e-42 -3.384900e-05
hubscore         1.735514e-37  2.643819e-01
pagerank        -4.275223e-39 -1.829950e-01
trans           -1.265863e-39 -1.433469e-01
evcent           1.734329e-37  2.471976e-01
first            9.196239e-41 -6.430077e-04
upto_second      2.558471e-42 -4.377031e-06
upto_third       5.480670e-43  2.695537e-06
upto_fourth      4.557174e-43  3.806413e-06
upto_fifth       5.117152e-43  6.786855e-06
upto_sixth       5.380069e-43  5.566196e-06
second           2.551054e-42 -3.815630e-06
third            5.233578e-43  5.027696e-06
fourth          -8.455769e-43 -3.081579e-06
fifth           -6.179936e-43 -4.702774e-06
sixth           -7.129870e-43 -9.789781e-06
ratio1          -1.680465e-42 -4.040931e-05
ratio2          -7.156208e-42  2.711349e-05
ratio3          -8.740995e-42 -1.001626e-04
ratio4          -5.723146e-42 -6.270909e-05
ratio5          -1.830564e-41 -3.982377e-03
ratio6          -6.907477e-43 -1.042824e-05
selfinter        5.003264e-39  1.210503e-01
walktrap_vertex  2.148731e-39  9.883962e-02
bigcom1         -2.472557e-40  6.580465e-02
bigcom2         -1.855253e-39 -7.353033e-02
bigcom3          1.195069e-39  1.275333e-01
bigcom4          1.086844e-40  2.001028e-02
bigcom6         -1.854634e-39 -7.061177e-02
bigcom8         -1.900147e-39 -1.248224e-01
bigcom9         -1.861781e-39 -6.608746e-02
bigcom11        -1.857269e-39 -9.310252e-02
bigcom13        -1.858512e-39 -6.524809e-02
bigcom15        -1.859133e-39 -6.562358e-02
bigcom16        -1.855253e-39 -7.367552e-02
bigcom21        -1.866473e-39 -9.329332e-02
bigcom22        -1.885956e-39 -1.352101e-01
bigcom24        -1.854789e-39 -6.957979e-02
bigcom26        -1.868042e-39 -1.009163e-01
bigcom28         1.140324e-38  1.830081e-01
bigcom30        -1.872449e-39 -1.070167e-01
bigcom31        -1.854324e-39 -5.170871e-02
bigcom32        -1.856493e-39 -6.976002e-02
bigcom33        -1.854324e-39 -7.077244e-02
bigcom34        -1.854324e-39 -5.306082e-02
bigcom36        -1.855253e-39 -6.651703e-02
bigcom37        -1.854324e-39 -6.109268e-02
bigcom38        -1.856028e-39 -7.085138e-02
bigcom39        -1.858512e-39 -8.505007e-02
bigcom40         5.327147e-39  1.417033e-01
bigcom43        -1.855408e-39 -6.136048e-02
bigcom44        -1.881804e-39 -8.008741e-02
bigcom46        -1.856803e-39 -7.882903e-02
bigcom47        -1.855253e-39 -8.118472e-02
bigcom49        -1.855718e-39 -7.480180e-02
bigcom50        -1.855098e-39 -8.216001e-02
bigcom51        -1.854324e-39 -6.649395e-02
bigcom52        -1.854479e-39 -8.238459e-02
bigcom54        -1.854324e-39 -6.035053e-02
bigcom56        -1.856183e-39 -1.164673e-01
bigcom62        -1.854324e-39 -8.152029e-02
bigcom66        -1.854479e-39 -8.258803e-02
bigcom68        -1.854479e-39 -5.462713e-02
bigcom69        -1.855718e-39 -7.084751e-02
bigcom71        -1.856183e-39 -5.352929e-02
bigcom72        -1.854479e-39 -5.297436e-02
bigcom73        -1.856803e-39 -9.914420e-02
bigcom74        -1.855873e-39 -8.702975e-02
bigcom75        -1.854170e-39 -9.007618e-02
bigcom76        -1.854943e-39 -6.877638e-02
bigcom77        -1.855253e-39 -1.081383e-01
bigcom79        -1.854479e-39 -8.638189e-02
bigcom80        -1.854943e-39 -7.105603e-02
bigcom82        -1.854789e-39 -8.582782e-02
bigcom83        -1.854324e-39 -4.973900e-02
bigcom84        -1.854943e-39 -8.666032e-02
bigcom85        -1.854943e-39 -8.065353e-02
bigcom87        -1.855408e-39 -9.023817e-02
bigcom89        -1.854170e-39 -6.059220e-02
bigcom91        -1.855098e-39 -7.850350e-02
bigcom92        -1.858512e-39 -5.476404e-02
bigcom93        -1.854170e-39 -6.295921e-02
bigcom96        -1.854324e-39 -8.140503e-02
bigcom97        -1.855873e-39 -1.032826e-01
bigcom98        -1.854479e-39 -6.138283e-02
bigcom99        -1.854324e-39 -4.656311e-02
bigcom101       -1.856958e-39 -7.727770e-02
bigcom104       -1.855253e-39 -8.545454e-02
bigcom106       -1.854634e-39 -7.544930e-02
bigcom109       -1.854479e-39 -8.479542e-02
bigcom113       -1.854943e-39 -4.383750e-02
bigcom116       -1.860690e-39 -8.582061e-02
bigcom120       -1.854324e-39 -7.625370e-02
bigcom123       -1.854324e-39 -8.545906e-02
bigcom126       -1.854324e-39 -3.989136e-02
bigcom127       -1.854324e-39 -7.030867e-02
bigcom137       -1.855253e-39 -1.119237e-01
bigcom139       -1.854479e-39 -9.976137e-02
bigcom140       -1.854634e-39 -8.678956e-02
bigcom143       -1.854324e-39 -7.328060e-02
bigcom145       -1.854324e-39 -6.924348e-02
bigcom146       -1.854789e-39 -5.895451e-02
bigcom147       -1.856493e-39 -6.235698e-02
bigcom149       -1.854324e-39 -5.266062e-02
bigcom153       -1.855718e-39 -7.613693e-02
bigcom154       -1.855873e-39 -5.888410e-02
bigcom156       -1.854789e-39 -7.567264e-02
bigcom157       -1.855718e-39 -5.405806e-02
bigcom158       -1.854324e-39 -5.894187e-02
bigcom160       -1.854479e-39 -8.929790e-02
bigcom161       -1.854324e-39 -5.862410e-02
bigcom162       -1.854015e-39 -6.422247e-02
bigcom164       -1.854324e-39 -7.706725e-02
bigcom166       -1.855563e-39 -7.466530e-02
bigcom167       -1.856803e-39 -9.329324e-02
bigcom171       -1.855098e-39 -1.488612e-01
bigcom173       -1.854479e-39 -5.413838e-02
bigcom175       -1.854324e-39 -5.909820e-02
bigcom176       -1.854324e-39 -7.234398e-02
bigcom177       -1.854324e-39 -5.725398e-02
bigcom178       -1.854634e-39 -9.671475e-02
bigcom180       -1.854324e-39 -5.593990e-02
bigcom181       -1.856338e-39 -6.505630e-02
bigcom184       -1.854170e-39 -8.236453e-02
bigcom186       -1.854170e-39 -9.750815e-02
bigcom187       -1.854324e-39 -7.819614e-02
bigcom189       -1.855563e-39 -5.936873e-02
bigcom194       -1.854634e-39 -7.750260e-02
bigcom195       -1.854479e-39 -5.441355e-02
bigcom196       -1.854324e-39 -8.599669e-02
bigcom204       -1.855098e-39 -7.743332e-02
bigcom205       -1.854479e-39 -5.571989e-02
bigcom212       -1.854479e-39 -7.180322e-02
bigcom214       -1.854634e-39 -5.902979e-02
bigcom222       -1.854324e-39 -6.724905e-02
bigcom223       -1.854479e-39 -7.845501e-02
bigcom226       -1.853860e-39 -6.856096e-02
bigcom227       -1.854324e-39 -6.046290e-02
bigcom229       -1.854324e-39 -4.838282e-02
bigcom233       -1.854170e-39 -6.104765e-02
bigcom236       -1.854170e-39 -7.587473e-02
bigcom237       -1.854324e-39 -6.213089e-02
bigcom246       -1.855408e-39 -7.574082e-02
bigcom248       -1.855873e-39 -6.891188e-02
bigcom249       -1.854324e-39 -8.455213e-02
bigcom250       -1.856028e-39 -7.159828e-02
bigcom254       -1.854634e-39 -6.928004e-02
bigcom266       -1.854324e-39 -9.230218e-02
bigcom269       -1.854943e-39 -5.383802e-02
bigcom272       -1.854324e-39 -5.256465e-02
bigcom274       -1.860534e-39 -6.906419e-02
bigcom281       -1.854634e-39 -6.601418e-02
bigcom291       -1.854479e-39 -8.118666e-02
bigcom292       -1.854170e-39 -1.042209e-01
bigcom295       -1.854324e-39 -8.204575e-02
bigcom299       -1.854324e-39 -1.076416e-01
bigcom301       -1.855253e-39 -5.520414e-02
bigcom306       -1.854170e-39 -4.993407e-02
bigcom309       -1.854479e-39 -6.879481e-02
bigcom314       -1.854479e-39 -6.953958e-02
bigcom321       -1.855098e-39 -5.423048e-02
bigcom341       -1.854324e-39 -6.180492e-02
bigcom350       -1.854324e-39 -7.179993e-02
bigcom353       -1.854170e-39 -4.418929e-02
bigcom359       -1.854324e-39 -1.104583e-01
bigcom363       -1.854170e-39 -4.826613e-02
bigcom365       -1.854324e-39 -1.048258e-01
bigcom385       -1.854324e-39 -8.486662e-02
bigcom386       -1.854015e-39 -4.695701e-02
bigcom408       -1.854943e-39 -1.005487e-01
bigcom412       -1.854479e-39 -6.850807e-02
bigcom480       -1.854479e-39 -6.088004e-02
spin_vertex     -4.886255e-39 -2.423327e-01
membership_s1   -2.635519e-40  7.980086e-02
membership_s3   -1.856338e-39 -5.336668e-02
membership_s4    3.228165e-39  3.486920e-02
membership_s5   -2.021856e-39 -1.358885e-01
membership_s6   -2.004349e-39 -6.511507e-02
membership_s7   -3.688268e-40  3.357418e-02
membership_s8   -1.855563e-39 -6.203365e-02
membership_s9   -1.855873e-39 -4.210254e-02
membership_s11  -1.855098e-39 -4.257709e-02
membership_s12  -1.855563e-39 -5.814909e-02
membership_s14  -1.855098e-39 -5.896181e-02
membership_s15  -1.881007e-39 -6.978697e-02
membership_s16  -1.855408e-39 -5.820230e-02
membership_s17  -1.855098e-39 -4.982812e-02
membership_s18  -1.868199e-39 -8.385394e-02
membership_s20  -1.854479e-39 -4.795220e-02
membership_s21  -1.881007e-39 -7.166633e-02
membership_s22  -1.858356e-39 -5.783142e-02
membership_s24  -1.859133e-39 -6.834620e-02
membership_s25  -1.856958e-39 -6.331890e-02
membership_s26  -1.856183e-39 -3.665639e-02
membership_s27  -1.988032e-39 -1.033876e-01
membership_s28  -1.856183e-39 -5.139093e-02
membership_s30   3.652490e-39  1.277105e-01
membership_s31  -1.950687e-39 -7.248524e-02
membership_s32  -4.225329e-40  5.311033e-02
membership_s33  -1.854634e-39 -2.808434e-02
membership_s36  -1.453029e-39 -3.075202e-02
membership_s37  -1.868827e-39 -6.925164e-02
V1               2.951240e-39  8.141543e-02
V2               1.445887e-39  8.577678e-02
pdi              2.701298e-37 -2.588956e+01
adhesion        -1.110694e-43 -2.312963e-06
cohesion         2.221702e-43  4.627000e-06
inner            1.037405e-43  9.967575e-07
outer            1.178845e-43  7.057827e-07
ioratio         -1.175412e-40 -3.794571e-02
comsize          5.402598e-43  2.689747e-05
[1] "Dataset: all_CT Model GBM, run: 8 of 10 2015-06-22 15:54:09"
Iter   TrainDeviance   ValidDeviance   StepSize   Improve
     1        0.0219            -nan     0.0100   -0.0001
     2        0.0200            -nan     0.0100   -0.0000
     3        0.0185            -nan     0.0100   -0.0000
     4        0.0177            -nan     0.0100    0.0000
     5        0.0159            -nan     0.0100   -0.0000
     6        0.0157            -nan     0.0100    0.0000
     7        0.0152            -nan     0.0100   -0.0000
     8        0.0145            -nan     0.0100    0.0001
     9        0.0142            -nan     0.0100   -0.0000
    10        0.0139            -nan     0.0100    0.0001
    20        0.0119            -nan     0.0100    0.0000
    40        0.0095            -nan     0.0100    0.0000
    60        0.0080            -nan     0.0100   -0.0000
    80        0.0069            -nan     0.0100   -0.0000
   100        0.0060            -nan     0.0100    0.0000
   120        0.0053            -nan     0.0100   -0.0000
   140        0.0048            -nan     0.0100   -0.0000
   160        0.0043            -nan     0.0100   -0.0000
   180        0.0039            -nan     0.0100   -0.0000
   200        0.0036            -nan     0.0100   -0.0000
   220        0.0033            -nan     0.0100   -0.0000
   240        0.0030            -nan     0.0100   -0.0000
   260        0.0028            -nan     0.0100   -0.0000
   280        0.0026            -nan     0.0100   -0.0000
   300        0.0024            -nan     0.0100   -0.0000
   320        0.0022            -nan     0.0100   -0.0000
   340        0.0021            -nan     0.0100   -0.0000
   357        0.0020            -nan     0.0100   -0.0000

[1] "GBM variable coefficients"
                            var     rel.inf
V1                           V1 7.216674778
comsize                 comsize 4.833674060
orbit49                 orbit49 3.772298855
orbit70                 orbit70 3.477486637
V2                           V2 3.216345439
orbit64                 orbit64 3.190768397
knn                         knn 3.024822076
orbit24                 orbit24 2.889630473
spin_vertex         spin_vertex 2.263761342
trans                     trans 2.228117449
outer                     outer 2.118313722
orbit54                 orbit54 2.107604540
fourth                   fourth 1.974750137
ratio5                   ratio5 1.781023698
orbit65                 orbit65 1.778442926
graph8                   graph8 1.761960587
walktrap_vertex walktrap_vertex 1.665710739
cohesion               cohesion 1.649184429
ioratio                 ioratio 1.631129343
adhesion               adhesion 1.601321383
orbit25                 orbit25 1.533260944
membership_s32   membership_s32 1.468405134
graph28                 graph28 1.448007904
orbit18                 orbit18 1.433602551
orbit62                 orbit62 1.226264149
orbit27                 orbit27 1.224020171
ratio2                   ratio2 1.197392949
bet                         bet 1.138355153
orbit57                 orbit57 1.125818110
inner                     inner 1.013827182
orbit56                 orbit56 0.920529874
graph1                   graph1 0.881550997
graph20                 graph20 0.864376821
constraint           constraint 0.852935700
bigcom40               bigcom40 0.825525117
third                     third 0.795592475
orbit15                 orbit15 0.795485184
graph10                 graph10 0.774164173
orbit9                   orbit9 0.765428699
graph0                   graph0 0.746355144
graph4                   graph4 0.728833833
graph26                 graph26 0.726208442
graph11                 graph11 0.720237225
graph29                 graph29 0.717792264
orbit58                 orbit58 0.693213865
graph25                 graph25 0.641330961
orbit44                 orbit44 0.635809242
pagerank               pagerank 0.622487621
orbit63                 orbit63 0.603887531
membership_s36   membership_s36 0.598513634
orbit20                 orbit20 0.584564747
sixth                     sixth 0.557684265
orbit45                 orbit45 0.538053572
graph12                 graph12 0.516504000
graph6                   graph6 0.506448873
graph27                 graph27 0.496484833
graph5                   graph5 0.482753207
upto_fifth           upto_fifth 0.474335850
orbit39                 orbit39 0.470877043
orbit5                   orbit5 0.422146718
orbit12                 orbit12 0.385848742
graph7                   graph7 0.379454311
orbit17                 orbit17 0.372698267
orbit7                   orbit7 0.370744314
ratio3                   ratio3 0.360691226
ratio4                   ratio4 0.360632417
graph2                   graph2 0.352305686
orbit68                 orbit68 0.340908123
orbit52                 orbit52 0.316711314
graph22                 graph22 0.309245200
orbit46                 orbit46 0.304569987
bigcom21               bigcom21 0.288931673
graph23                 graph23 0.280173932
orbit35                 orbit35 0.279678476
upto_sixth           upto_sixth 0.277742425
fifth                     fifth 0.274035379
ratio1                   ratio1 0.267462527
selfinter             selfinter 0.266372040
bigcom1                 bigcom1 0.258879061
orbit53                 orbit53 0.258743138
orbit69                 orbit69 0.252732240
graph14                 graph14 0.248368380
graph13                 graph13 0.240951406
graph3                   graph3 0.239202077
graph15                 graph15 0.230359935
orbit40                 orbit40 0.226446712
orbit21                 orbit21 0.224046019
orbit66                 orbit66 0.216763320
close                     close 0.209817901
coreness               coreness 0.194808968
graph21                 graph21 0.191491622
orbit50                 orbit50 0.185401850
orbit26                 orbit26 0.181432458
orbit28                 orbit28 0.175565337
graph16                 graph16 0.173461836
orbit30                 orbit30 0.168265182
ratio6                   ratio6 0.163487963
orbit37                 orbit37 0.159866228
graph18                 graph18 0.156250040
orbit22                 orbit22 0.147163293
orbit47                 orbit47 0.146538904
orbit13                 orbit13 0.145760590
graph24                 graph24 0.135828652
graph17                 graph17 0.131120835
orbit59                 orbit59 0.129253991
orbit31                 orbit31 0.117945903
upto_second         upto_second 0.116271386
orbit19                 orbit19 0.113055683
orbit51                 orbit51 0.109322520
membership_s1     membership_s1 0.107689338
upto_fourth         upto_fourth 0.105512042
orbit6                   orbit6 0.100793433
orbit38                 orbit38 0.098194500
bigcom3                 bigcom3 0.091155975
orbit2                   orbit2 0.090767434
orbit60                 orbit60 0.089736812
orbit23                 orbit23 0.088154950
upto_third           upto_third 0.080093369
orbit4                   orbit4 0.074546811
orbit55                 orbit55 0.072900073
orbit10                 orbit10 0.070617386
orbit42                 orbit42 0.064719673
graph9                   graph9 0.055825124
orbit1                   orbit1 0.051089067
bigcom28               bigcom28 0.042510256
orbit67                 orbit67 0.041024288
orbit41                 orbit41 0.037165537
orbit36                 orbit36 0.036132497
graph19                 graph19 0.034516920
orbit16                 orbit16 0.032374364
orbit48                 orbit48 0.023744606
membership_s4     membership_s4 0.019643572
orbit71                 orbit71 0.015810653
hubscore               hubscore 0.015725639
orbit32                 orbit32 0.014119839
orbit29                 orbit29 0.013865069
membership_s30   membership_s30 0.012665788
bigcom4                 bigcom4 0.009235046
AP                           AP 0.008956010
second                   second 0.008731117
bigcom186             bigcom186 0.001562463
ecc                         ecc 0.001523714
orbit0                   orbit0 0.000000000
orbit3                   orbit3 0.000000000
orbit8                   orbit8 0.000000000
orbit11                 orbit11 0.000000000
orbit14                 orbit14 0.000000000
orbit33                 orbit33 0.000000000
orbit34                 orbit34 0.000000000
orbit43                 orbit43 0.000000000
orbit61                 orbit61 0.000000000
orbit72                 orbit72 0.000000000
eccrad                   eccrad 0.000000000
evcent                   evcent 0.000000000
first                     first 0.000000000
bigcom2                 bigcom2 0.000000000
bigcom6                 bigcom6 0.000000000
bigcom8                 bigcom8 0.000000000
bigcom9                 bigcom9 0.000000000
bigcom11               bigcom11 0.000000000
bigcom13               bigcom13 0.000000000
bigcom15               bigcom15 0.000000000
bigcom16               bigcom16 0.000000000
bigcom22               bigcom22 0.000000000
bigcom24               bigcom24 0.000000000
bigcom26               bigcom26 0.000000000
bigcom30               bigcom30 0.000000000
bigcom31               bigcom31 0.000000000
bigcom32               bigcom32 0.000000000
bigcom33               bigcom33 0.000000000
bigcom34               bigcom34 0.000000000
bigcom36               bigcom36 0.000000000
bigcom37               bigcom37 0.000000000
bigcom38               bigcom38 0.000000000
bigcom39               bigcom39 0.000000000
bigcom43               bigcom43 0.000000000
bigcom44               bigcom44 0.000000000
bigcom46               bigcom46 0.000000000
bigcom47               bigcom47 0.000000000
bigcom49               bigcom49 0.000000000
bigcom50               bigcom50 0.000000000
bigcom51               bigcom51 0.000000000
bigcom52               bigcom52 0.000000000
bigcom54               bigcom54 0.000000000
bigcom56               bigcom56 0.000000000
bigcom62               bigcom62 0.000000000
bigcom66               bigcom66 0.000000000
bigcom68               bigcom68 0.000000000
bigcom69               bigcom69 0.000000000
bigcom71               bigcom71 0.000000000
bigcom72               bigcom72 0.000000000
bigcom73               bigcom73 0.000000000
bigcom74               bigcom74 0.000000000
bigcom75               bigcom75 0.000000000
bigcom76               bigcom76 0.000000000
bigcom77               bigcom77 0.000000000
bigcom79               bigcom79 0.000000000
bigcom80               bigcom80 0.000000000
bigcom82               bigcom82 0.000000000
bigcom83               bigcom83 0.000000000
bigcom84               bigcom84 0.000000000
bigcom85               bigcom85 0.000000000
bigcom87               bigcom87 0.000000000
bigcom89               bigcom89 0.000000000
bigcom91               bigcom91 0.000000000
bigcom92               bigcom92 0.000000000
bigcom93               bigcom93 0.000000000
bigcom96               bigcom96 0.000000000
bigcom97               bigcom97 0.000000000
bigcom98               bigcom98 0.000000000
bigcom99               bigcom99 0.000000000
bigcom101             bigcom101 0.000000000
bigcom104             bigcom104 0.000000000
bigcom106             bigcom106 0.000000000
bigcom109             bigcom109 0.000000000
bigcom113             bigcom113 0.000000000
bigcom116             bigcom116 0.000000000
bigcom120             bigcom120 0.000000000
bigcom123             bigcom123 0.000000000
bigcom126             bigcom126 0.000000000
bigcom127             bigcom127 0.000000000
bigcom137             bigcom137 0.000000000
bigcom139             bigcom139 0.000000000
bigcom140             bigcom140 0.000000000
bigcom143             bigcom143 0.000000000
bigcom145             bigcom145 0.000000000
bigcom146             bigcom146 0.000000000
bigcom147             bigcom147 0.000000000
bigcom149             bigcom149 0.000000000
bigcom153             bigcom153 0.000000000
bigcom154             bigcom154 0.000000000
bigcom156             bigcom156 0.000000000
bigcom157             bigcom157 0.000000000
bigcom158             bigcom158 0.000000000
bigcom160             bigcom160 0.000000000
bigcom161             bigcom161 0.000000000
bigcom162             bigcom162 0.000000000
bigcom164             bigcom164 0.000000000
bigcom166             bigcom166 0.000000000
bigcom167             bigcom167 0.000000000
bigcom171             bigcom171 0.000000000
bigcom173             bigcom173 0.000000000
bigcom175             bigcom175 0.000000000
bigcom176             bigcom176 0.000000000
bigcom177             bigcom177 0.000000000
bigcom178             bigcom178 0.000000000
bigcom180             bigcom180 0.000000000
bigcom181             bigcom181 0.000000000
bigcom184             bigcom184 0.000000000
bigcom187             bigcom187 0.000000000
bigcom189             bigcom189 0.000000000
bigcom194             bigcom194 0.000000000
bigcom195             bigcom195 0.000000000
bigcom196             bigcom196 0.000000000
bigcom204             bigcom204 0.000000000
bigcom205             bigcom205 0.000000000
bigcom212             bigcom212 0.000000000
bigcom214             bigcom214 0.000000000
bigcom222             bigcom222 0.000000000
bigcom223             bigcom223 0.000000000
bigcom226             bigcom226 0.000000000
bigcom227             bigcom227 0.000000000
bigcom229             bigcom229 0.000000000
bigcom233             bigcom233 0.000000000
bigcom236             bigcom236 0.000000000
bigcom237             bigcom237 0.000000000
bigcom246             bigcom246 0.000000000
bigcom248             bigcom248 0.000000000
bigcom249             bigcom249 0.000000000
bigcom250             bigcom250 0.000000000
bigcom254             bigcom254 0.000000000
bigcom266             bigcom266 0.000000000
bigcom269             bigcom269 0.000000000
bigcom272             bigcom272 0.000000000
bigcom274             bigcom274 0.000000000
bigcom281             bigcom281 0.000000000
bigcom291             bigcom291 0.000000000
bigcom292             bigcom292 0.000000000
bigcom295             bigcom295 0.000000000
bigcom299             bigcom299 0.000000000
bigcom301             bigcom301 0.000000000
bigcom306             bigcom306 0.000000000
bigcom309             bigcom309 0.000000000
bigcom314             bigcom314 0.000000000
bigcom321             bigcom321 0.000000000
bigcom341             bigcom341 0.000000000
bigcom350             bigcom350 0.000000000
bigcom353             bigcom353 0.000000000
bigcom359             bigcom359 0.000000000
bigcom363             bigcom363 0.000000000
bigcom365             bigcom365 0.000000000
bigcom385             bigcom385 0.000000000
bigcom386             bigcom386 0.000000000
bigcom408             bigcom408 0.000000000
bigcom412             bigcom412 0.000000000
bigcom480             bigcom480 0.000000000
membership_s3     membership_s3 0.000000000
membership_s5     membership_s5 0.000000000
membership_s6     membership_s6 0.000000000
membership_s7     membership_s7 0.000000000
membership_s8     membership_s8 0.000000000
membership_s9     membership_s9 0.000000000
membership_s11   membership_s11 0.000000000
membership_s12   membership_s12 0.000000000
membership_s14   membership_s14 0.000000000
membership_s15   membership_s15 0.000000000
membership_s16   membership_s16 0.000000000
membership_s17   membership_s17 0.000000000
membership_s18   membership_s18 0.000000000
membership_s20   membership_s20 0.000000000
membership_s21   membership_s21 0.000000000
membership_s22   membership_s22 0.000000000
membership_s24   membership_s24 0.000000000
membership_s25   membership_s25 0.000000000
membership_s26   membership_s26 0.000000000
membership_s27   membership_s27 0.000000000
membership_s28   membership_s28 0.000000000
membership_s31   membership_s31 0.000000000
membership_s33   membership_s33 0.000000000
membership_s37   membership_s37 0.000000000
pdi                         pdi 0.000000000
[1] "Dataset: all_CT Model RF, run: 8 of 10 2015-06-22 16:00:00"
     |      Out-of-bag   |
Tree |      MSE  %Var(y) |
   1 | 0.004025   230.88 |
   2 | 0.003263   187.21 |
   3 | 0.003228   185.20 |
   4 | 0.002813   161.39 |
   5 | 0.002787   159.89 |
   6 | 0.002711   155.55 |
   7 | 0.002612   149.84 |
   8 | 0.002549   146.25 |
   9 | 0.002399   137.64 |
  10 | 0.002356   135.16 |
  11 |  0.00233   133.66 |
  12 | 0.002263   129.83 |
  13 |  0.00216   123.92 |
  14 | 0.002117   121.45 |
  15 | 0.002102   120.59 |
  16 | 0.002057   117.99 |
  17 | 0.002037   116.88 |
  18 | 0.002017   115.70 |
  19 | 0.001994   114.39 |
  20 | 0.001953   112.02 |
  21 | 0.001946   111.63 |
  22 | 0.001939   111.23 |
  23 | 0.001926   110.51 |
  24 | 0.001921   110.18 |
  25 | 0.001896   108.76 |
  26 | 0.001885   108.15 |
  27 | 0.001883   108.00 |
  28 | 0.001876   107.64 |
  29 | 0.001881   107.88 |
  30 | 0.001859   106.67 |
  31 | 0.001858   106.60 |
  32 | 0.001861   106.76 |
  33 | 0.001862   106.80 |
  34 |  0.00185   106.14 |
  35 |  0.00185   106.13 |
  36 | 0.001852   106.27 |
  37 | 0.001857   106.50 |
  38 | 0.001857   106.53 |
  39 | 0.001847   105.94 |
  40 | 0.001858   106.57 |
  41 | 0.001853   106.32 |
  42 | 0.001844   105.80 |
  43 | 0.001848   106.00 |
  44 | 0.001849   106.10 |
  45 |  0.00185   106.12 |
  46 | 0.001844   105.76 |
  47 | 0.001842   105.68 |
  48 |  0.00184   105.55 |
  49 | 0.001836   105.35 |
  50 | 0.001836   105.33 |
  51 | 0.001842   105.69 |
  52 | 0.001836   105.35 |
  53 | 0.001829   104.91 |
  54 | 0.001823   104.58 |
  55 | 0.001821   104.45 |
  56 | 0.001823   104.57 |
  57 | 0.001821   104.45 |
  58 | 0.001813   104.02 |
  59 | 0.001808   103.70 |
  60 | 0.001803   103.45 |
  61 | 0.001805   103.57 |
  62 | 0.001802   103.38 |
  63 | 0.001804   103.47 |
  64 | 0.001801   103.34 |
  65 | 0.001804   103.51 |
  66 | 0.001806   103.61 |
  67 | 0.001805   103.54 |
  68 | 0.001798   103.14 |
  69 | 0.001798   103.12 |
  70 | 0.001798   103.15 |
  71 | 0.001793   102.87 |
  72 | 0.001792   102.78 |
  73 | 0.001792   102.80 |
  74 | 0.001794   102.94 |
  75 | 0.001794   102.93 |
  76 | 0.001796   103.05 |
  77 | 0.001797   103.11 |
  78 | 0.001797   103.10 |
  79 | 0.001796   103.01 |
  80 | 0.001796   103.05 |
  81 | 0.001799   103.19 |
  82 | 0.001789   102.63 |
  83 |  0.00179   102.68 |
  84 | 0.001789   102.63 |
  85 | 0.001785   102.39 |
  86 | 0.001781   102.18 |
  87 | 0.001782   102.22 |
  88 | 0.001782   102.20 |
  89 | 0.001783   102.31 |
  90 | 0.001782   102.24 |
  91 | 0.001786   102.43 |
  92 | 0.001789   102.63 |
  93 | 0.001789   102.63 |
  94 | 0.001793   102.86 |
  95 | 0.001794   102.90 |
  96 | 0.001794   102.91 |
  97 | 0.001794   102.91 |
  98 | 0.001798   103.14 |
  99 | 0.001797   103.07 |
 100 | 0.001798   103.16 |
[1] "Random Forest variable coefficients"
                     %IncMSE IncNodePurity
graph0          8.217099e-06  1.216162e-02
graph1          1.873568e-03  1.518955e-01
graph2          5.449184e-04  4.629031e-02
graph3          1.456409e-04  5.071438e-02
graph4          1.062475e-04  6.053130e-02
graph5          2.351392e-05  2.473222e-02
graph6          9.565106e-04  9.345376e-02
graph7          1.363853e-03  9.276218e-02
graph8          1.978788e-04  1.321885e-01
graph9          9.011326e-04  6.826771e-02
graph10         2.972930e-03  1.460546e-01
graph11         1.669408e-03  8.708810e-02
graph12         3.302703e-03  2.306920e-01
graph13         1.381891e-03  3.432669e-03
graph14         6.048195e-04  7.662606e-02
graph15         2.136246e-05  1.025197e-01
graph16         1.155766e-03  7.302762e-03
graph17         2.498061e-03  1.193211e-01
graph18         2.375489e-03  1.069140e-01
graph19         2.625466e-04  8.019047e-02
graph20         1.183714e-02  3.403830e-01
graph21         4.850563e-03  1.356392e-01
graph22         1.591239e-05  5.323810e-02
graph23         2.852762e-03  2.134916e-01
graph24         4.888749e-04  4.204571e-02
graph25         1.443096e-03  8.352326e-02
graph26         1.543546e-03  2.175990e-01
graph27         8.755879e-04  1.237373e-01
graph28         3.202034e-04  1.125002e-01
graph29         9.437114e-05  5.427856e-02
orbit0          1.125631e-05  5.163512e-02
orbit1          2.906495e-04  1.604590e-01
orbit2          8.173040e-05  6.838763e-02
orbit3          1.021671e-03  4.635881e-02
orbit4          1.805176e-06  3.477988e-02
orbit5          3.820698e-04  6.010202e-02
orbit6          1.804250e-03  1.354533e-01
orbit7          3.379939e-05  1.045632e-02
orbit8          9.572021e-04  5.451496e-02
orbit9          8.474025e-04  7.464672e-02
orbit10         2.014492e-04  7.164957e-02
orbit11         4.054967e-05  2.288112e-02
orbit12         8.833234e-04  2.815619e-01
orbit13         1.046474e-03  1.130579e-01
orbit14         1.488119e-04  2.867846e-02
orbit15         1.190652e-03  4.427077e-02
orbit16         1.357523e-05  3.676190e-02
orbit17         6.938665e-04  3.803387e-02
orbit18         3.829368e-04  1.047033e-01
orbit19         6.469244e-04  1.651685e-01
orbit20         1.729292e-03  6.331923e-02
orbit21         3.386497e-05  4.082834e-02
orbit22         2.970012e-04  5.878498e-02
orbit23         6.326557e-05  6.251108e-02
orbit24         2.830734e-03  2.209355e-01
orbit25         1.440180e-03  2.517938e-02
orbit26         1.143206e-04  4.089411e-02
orbit27         8.967798e-04  1.264052e-01
orbit28         1.038734e-03  9.342003e-02
orbit29         2.595946e-03  4.844674e-02
orbit30         1.726969e-03  2.903009e-02
orbit31         2.586262e-04  1.456413e-01
orbit32         1.240500e-03  8.679326e-02
orbit33         9.011039e-06  3.592491e-02
orbit34         1.656294e-03  3.524690e-02
orbit35         2.365593e-03  2.344319e-01
orbit36         2.920387e-04  5.060297e-02
orbit37         3.198226e-04  5.287571e-02
orbit38         1.133704e-05  6.132628e-02
orbit39         2.380542e-03  1.077979e-01
orbit40         1.806029e-03  1.048398e-01
orbit41         4.189056e-04  4.035676e-02
orbit42         3.149098e-04  5.684207e-02
orbit43         6.902135e-04  1.289883e-01
orbit44         4.474600e-05  8.462711e-02
orbit45         5.444491e-03  1.386405e-01
orbit46         4.516125e-04  6.153073e-02
orbit47         2.020696e-03  5.250441e-02
orbit48         2.281542e-06  4.539133e-02
orbit49         9.772247e-03  2.674557e-01
orbit50         4.118071e-04  6.015230e-02
orbit51         2.877838e-04  8.798212e-02
orbit52         5.225243e-04  1.253136e-01
orbit53         6.896720e-04  3.495456e-02
orbit54         1.089203e-03  4.091654e-01
orbit55         2.726027e-04  5.722112e-02
orbit56         1.030350e-02  3.267740e-01
orbit57         1.512805e-03  2.009681e-01
orbit58         1.514737e-04  4.842572e-02
orbit59         1.740748e-03  4.573460e-01
orbit60         1.195134e-04  8.165602e-02
orbit61         0.000000e+00  9.666667e-03
orbit62         6.265873e-03  2.336766e-01
orbit63         2.037593e-04  6.073792e-02
orbit64         2.083344e-03  3.480568e-01
orbit65         4.855920e-03  4.871675e-01
orbit66         1.670616e-03  3.941454e-01
orbit67         2.001624e-04  6.467586e-02
orbit68         2.022605e-03  2.137167e-01
orbit69         1.730086e-04  6.823474e-02
orbit70         1.021755e-03  3.426295e-01
orbit71         6.024413e-04  1.120522e-01
orbit72         6.049841e-04  1.082430e-01
AP              0.000000e+00  0.000000e+00
bet             8.339007e-04  1.388490e-01
ecc             0.000000e+00  4.743385e-22
eccrad          1.360076e-05  5.550225e-02
close           1.140771e-05  3.187629e-02
constraint      8.794705e-04  2.635532e-01
coreness        0.000000e+00  5.082198e-22
knn             2.308509e-04  1.781789e-01
hubscore        1.287991e-03  5.474483e-02
pagerank        4.543015e-05  6.385596e-02
trans           5.462592e-05  1.483782e-01
evcent          2.703958e-03  5.752725e-02
first           2.183926e-04  6.655490e-02
upto_second     6.971924e-04  1.040617e-01
upto_third      4.570119e-04  6.001532e-02
upto_fourth     1.260922e-04  4.613096e-02
upto_fifth      1.181890e-04  8.657037e-02
upto_sixth      3.099835e-04  1.264437e-02
second          3.236682e-06  1.535294e-02
third           2.003180e-05  1.191982e-01
fourth          5.024358e-04  3.612422e-01
fifth           2.997120e-04  2.171718e-01
sixth           1.177943e-04  2.232768e-01
ratio1          1.244369e-04  1.762863e-01
ratio2          2.052777e-03  2.054296e-01
ratio3          6.088811e-04  1.480689e-01
ratio4          8.381687e-05  1.368675e-01
ratio5          1.687352e-05  2.481165e-01
ratio6          1.736624e-04  1.109096e-01
selfinter       1.623712e-04  2.479697e-02
walktrap_vertex 2.683982e-04  2.237710e-01
bigcom1         1.045753e-04  2.910051e-02
bigcom2         0.000000e+00  8.673617e-21
bigcom3         1.579875e-04  2.336646e-02
bigcom4         2.001668e-05  9.700203e-03
bigcom6         0.000000e+00  0.000000e+00
bigcom8         0.000000e+00  0.000000e+00
bigcom9         0.000000e+00  0.000000e+00
bigcom11        0.000000e+00  0.000000e+00
bigcom13        0.000000e+00  0.000000e+00
bigcom15        0.000000e+00  0.000000e+00
bigcom16        0.000000e+00  0.000000e+00
bigcom21        1.936344e-05  1.031047e-01
bigcom22        0.000000e+00  0.000000e+00
bigcom24        0.000000e+00  0.000000e+00
bigcom26        0.000000e+00  0.000000e+00
bigcom28        9.054655e-06  3.040102e-03
bigcom30        0.000000e+00  0.000000e+00
bigcom31        0.000000e+00  1.734723e-20
bigcom32        0.000000e+00  1.734723e-20
bigcom33        0.000000e+00  0.000000e+00
bigcom34        0.000000e+00  0.000000e+00
bigcom36        0.000000e+00  0.000000e+00
bigcom37        0.000000e+00  0.000000e+00
bigcom38        0.000000e+00  0.000000e+00
bigcom39        0.000000e+00  0.000000e+00
bigcom40        6.442064e-04  1.477318e-01
bigcom43        0.000000e+00  0.000000e+00
bigcom44        0.000000e+00  0.000000e+00
bigcom46        0.000000e+00  0.000000e+00
bigcom47        0.000000e+00  0.000000e+00
bigcom49        0.000000e+00  0.000000e+00
bigcom50        0.000000e+00  0.000000e+00
bigcom51        0.000000e+00  0.000000e+00
bigcom52        0.000000e+00  0.000000e+00
bigcom54        0.000000e+00  5.204170e-20
bigcom56        0.000000e+00  0.000000e+00
bigcom62        0.000000e+00  0.000000e+00
bigcom66        0.000000e+00  0.000000e+00
bigcom68        0.000000e+00  0.000000e+00
bigcom69        0.000000e+00  0.000000e+00
bigcom71        0.000000e+00  1.734723e-20
bigcom72        0.000000e+00  0.000000e+00
bigcom73        0.000000e+00  0.000000e+00
bigcom74        0.000000e+00  0.000000e+00
bigcom75        0.000000e+00  1.734723e-20
bigcom76        0.000000e+00  0.000000e+00
bigcom77        0.000000e+00  0.000000e+00
bigcom79        0.000000e+00  1.734723e-20
bigcom80        0.000000e+00  0.000000e+00
bigcom82        0.000000e+00  0.000000e+00
bigcom83        0.000000e+00  0.000000e+00
bigcom84        0.000000e+00  0.000000e+00
bigcom85        0.000000e+00  0.000000e+00
bigcom87        0.000000e+00  1.734723e-20
bigcom89        0.000000e+00  0.000000e+00
bigcom91        0.000000e+00  0.000000e+00
bigcom92        0.000000e+00  0.000000e+00
bigcom93        0.000000e+00  3.469447e-20
bigcom96        0.000000e+00  0.000000e+00
bigcom97        0.000000e+00  0.000000e+00
bigcom98        0.000000e+00  0.000000e+00
bigcom99        0.000000e+00  0.000000e+00
bigcom101       0.000000e+00  0.000000e+00
bigcom104       0.000000e+00  1.734723e-20
bigcom106       0.000000e+00  0.000000e+00
bigcom109       0.000000e+00  0.000000e+00
bigcom113       0.000000e+00  1.734723e-20
bigcom116       0.000000e+00  0.000000e+00
bigcom120       0.000000e+00  1.734723e-20
bigcom123       0.000000e+00  0.000000e+00
bigcom126       0.000000e+00  0.000000e+00
bigcom127       0.000000e+00  0.000000e+00
bigcom137       0.000000e+00  0.000000e+00
bigcom139       0.000000e+00  0.000000e+00
bigcom140       0.000000e+00  0.000000e+00
bigcom143       0.000000e+00  0.000000e+00
bigcom145       0.000000e+00  1.734723e-20
bigcom146       0.000000e+00  0.000000e+00
bigcom147       0.000000e+00  0.000000e+00
bigcom149       0.000000e+00  8.673617e-21
bigcom153       0.000000e+00  0.000000e+00
bigcom154       0.000000e+00  0.000000e+00
bigcom156       0.000000e+00  0.000000e+00
bigcom157       0.000000e+00  0.000000e+00
bigcom158       0.000000e+00  0.000000e+00
bigcom160       0.000000e+00  0.000000e+00
bigcom161       0.000000e+00  1.734723e-20
bigcom162       0.000000e+00  8.673617e-21
bigcom164       0.000000e+00  0.000000e+00
bigcom166       0.000000e+00  0.000000e+00
bigcom167       0.000000e+00  0.000000e+00
bigcom171       0.000000e+00  0.000000e+00
bigcom173       0.000000e+00  0.000000e+00
bigcom175       0.000000e+00  0.000000e+00
bigcom176       0.000000e+00  1.734723e-20
bigcom177       0.000000e+00  0.000000e+00
bigcom178       0.000000e+00  1.734723e-20
bigcom180       0.000000e+00  3.469447e-20
bigcom181       0.000000e+00  0.000000e+00
bigcom184       0.000000e+00  0.000000e+00
bigcom186       0.000000e+00  0.000000e+00
bigcom187       0.000000e+00  0.000000e+00
bigcom189       0.000000e+00  0.000000e+00
bigcom194       0.000000e+00  0.000000e+00
bigcom195       0.000000e+00  0.000000e+00
bigcom196       0.000000e+00  0.000000e+00
bigcom204       0.000000e+00  0.000000e+00
bigcom205       0.000000e+00  0.000000e+00
bigcom212       0.000000e+00  0.000000e+00
bigcom214       0.000000e+00  0.000000e+00
bigcom222       0.000000e+00  0.000000e+00
bigcom223       0.000000e+00  0.000000e+00
bigcom226       0.000000e+00  0.000000e+00
bigcom227       0.000000e+00  0.000000e+00
bigcom229       0.000000e+00  0.000000e+00
bigcom233       0.000000e+00  0.000000e+00
bigcom236       0.000000e+00  0.000000e+00
bigcom237       0.000000e+00  0.000000e+00
bigcom246       0.000000e+00  0.000000e+00
bigcom248       0.000000e+00  0.000000e+00
bigcom249       0.000000e+00  0.000000e+00
bigcom250       0.000000e+00  1.734723e-20
bigcom254       0.000000e+00  0.000000e+00
bigcom266       0.000000e+00  0.000000e+00
bigcom269       0.000000e+00  0.000000e+00
bigcom272       0.000000e+00  0.000000e+00
bigcom274       0.000000e+00  0.000000e+00
bigcom281       0.000000e+00  1.734723e-20
bigcom291       0.000000e+00  0.000000e+00
bigcom292       0.000000e+00  0.000000e+00
bigcom295       0.000000e+00  0.000000e+00
bigcom299       0.000000e+00  0.000000e+00
bigcom301       0.000000e+00  0.000000e+00
bigcom306       0.000000e+00  3.469447e-20
bigcom309       0.000000e+00  1.734723e-20
bigcom314       0.000000e+00  0.000000e+00
bigcom321       0.000000e+00  1.734723e-20
bigcom341       0.000000e+00  0.000000e+00
bigcom350       0.000000e+00  0.000000e+00
bigcom353       0.000000e+00  0.000000e+00
bigcom359       0.000000e+00  0.000000e+00
bigcom363       0.000000e+00  1.734723e-20
bigcom365       0.000000e+00  0.000000e+00
bigcom385       0.000000e+00  0.000000e+00
bigcom386       0.000000e+00  8.673617e-21
bigcom408       0.000000e+00  0.000000e+00
bigcom412       0.000000e+00  0.000000e+00
bigcom480       0.000000e+00  1.734723e-20
spin_vertex     1.097234e-04  3.879677e-01
membership_s1   3.207003e-05  2.734510e-02
membership_s3   0.000000e+00  3.816392e-19
membership_s4   2.028821e-05  1.046586e-03
membership_s5   0.000000e+00  0.000000e+00
membership_s6   0.000000e+00  3.388132e-23
membership_s7   0.000000e+00  0.000000e+00
membership_s8   0.000000e+00  0.000000e+00
membership_s9   0.000000e+00  0.000000e+00
membership_s11  0.000000e+00  0.000000e+00
membership_s12  0.000000e+00  0.000000e+00
membership_s14  0.000000e+00  1.734723e-20
membership_s15  0.000000e+00  0.000000e+00
membership_s16  0.000000e+00  0.000000e+00
membership_s17  0.000000e+00  1.734723e-20
membership_s18  0.000000e+00  0.000000e+00
membership_s20  0.000000e+00  0.000000e+00
membership_s21  0.000000e+00  0.000000e+00
membership_s22  0.000000e+00  0.000000e+00
membership_s24  0.000000e+00  0.000000e+00
membership_s25  0.000000e+00  0.000000e+00
membership_s26  0.000000e+00  0.000000e+00
membership_s27  0.000000e+00  6.776264e-23
membership_s28  0.000000e+00  0.000000e+00
membership_s30  1.031716e-05  1.662872e-02
membership_s31  0.000000e+00  0.000000e+00
membership_s32  1.406633e-05  3.784610e-02
membership_s33  0.000000e+00  0.000000e+00
membership_s36  4.551009e-05  5.417959e-02
membership_s37  0.000000e+00  0.000000e+00
V1              2.227275e-04  7.680481e-01
V2              1.120152e-04  2.737554e-01
pdi             0.000000e+00  5.082198e-22
adhesion        6.796985e-03  4.661177e-01
cohesion        7.569758e-03  4.142635e-01
inner           1.643334e-04  2.257236e-01
outer           1.918537e-04  2.431670e-01
ioratio         4.800685e-04  2.274847e-01
comsize         1.094203e-03  3.310030e-01
[1] "Dataset: all_CT Model GLM, run: 8 of 10 2015-06-22 16:01:32"
[1] "glmnet variable coefficients"
                         [,1]          [,2]
(Intercept)     -6.348556e+00 -6.861639e+00
graph0           7.745783e-41 -8.165190e-04
graph1           3.444248e-44 -3.336953e-07
graph2           4.993586e-41 -2.055886e-04
graph3           3.400217e-45 -1.898597e-08
graph4           4.343177e-48 -1.499406e-10
graph5           1.391353e-42  7.131764e-07
graph6           2.779164e-44 -9.904983e-08
graph7           2.286929e-42  1.061867e-06
graph8           4.770511e-41 -1.081193e-04
graph9           7.965226e-47 -3.900698e-10
graph10          9.318665e-49 -9.557104e-12
graph11         -3.999051e-51 -2.385342e-13
graph12          1.798891e-46 -5.007927e-10
graph13          1.567844e-45 -3.576986e-09
graph14          4.908170e-48 -1.120090e-10
graph15          5.264539e-44 -7.283599e-08
graph16          6.425058e-46 -1.904495e-09
graph17          1.345423e-45 -3.577756e-09
graph18          3.805253e-44 -3.628869e-08
graph19          9.564076e-45  1.311052e-08
graph20          8.189981e-44  2.040271e-08
graph21          4.815522e-44  1.846073e-08
graph22          1.630414e-43  3.649485e-07
graph23          6.846647e-44 -1.212511e-08
graph24          1.143675e-43  1.989265e-07
graph25          5.889372e-43  1.702471e-06
graph26          5.964240e-43  1.081133e-06
graph27          3.426052e-42  1.418864e-05
graph28          4.967991e-42  3.200201e-06
graph29          4.936258e-41 -1.045992e-04
orbit0           7.745783e-41 -8.102421e-04
orbit1           2.264223e-42  2.227347e-06
orbit2           2.024932e-44 -3.612190e-07
orbit3           4.993586e-41 -2.014877e-04
orbit4           5.604042e-44  5.761012e-08
orbit5           2.951167e-45 -2.204019e-08
orbit6           5.932915e-46 -1.166324e-08
orbit7           2.218195e-48 -1.077584e-10
orbit8           1.391353e-42  8.352448e-07
orbit9           1.123322e-42  5.884145e-06
orbit10          2.188311e-43 -2.977253e-07
orbit11          1.618979e-44 -1.242680e-07
orbit12          9.378726e-42  4.209367e-05
orbit13          2.641051e-42 -4.111036e-06
orbit14          4.770511e-41 -1.055919e-04
orbit15          1.276502e-45  1.207463e-09
orbit16          6.793632e-47 -6.266537e-10
orbit17          7.012126e-46 -2.912665e-10
orbit18          3.298661e-46  2.299322e-09
orbit19          7.522600e-47  1.051102e-10
orbit20          4.087046e-47 -7.927624e-10
orbit21          3.575312e-49 -6.369250e-12
orbit22         -3.472985e-49 -2.887355e-11
orbit23         -1.881587e-51 -6.193647e-14
orbit24          5.794158e-45  5.052293e-08
orbit25          4.995376e-45  3.563054e-09
orbit26          1.384744e-46 -7.763379e-10
orbit27          2.870085e-44  1.455727e-08
orbit28          3.074711e-45 -2.522538e-08
orbit29          7.870464e-45 -1.795685e-09
orbit30          2.764570e-45 -5.900207e-09
orbit31          2.893654e-46 -4.742921e-10
orbit32          1.995333e-46 -5.223791e-09
orbit33          1.755261e-48 -4.014286e-11
orbit34          5.264539e-44 -6.917721e-08
orbit35          3.127930e-44  9.493142e-09
orbit36          8.791881e-45 -2.583098e-08
orbit37          7.411375e-45  3.520385e-09
orbit38          2.881574e-46 -2.274080e-09
orbit39          5.918721e-44  4.239147e-07
orbit40          1.884011e-44  3.152846e-08
orbit41          8.252444e-45 -3.308447e-08
orbit42          8.054184e-46 -4.804804e-09
orbit43          1.291026e-43  8.945633e-08
orbit44          3.065796e-44 -9.482588e-08
orbit45          1.741952e-43  1.283753e-06
orbit46          1.078007e-43 -9.208251e-08
orbit47          1.119477e-44 -2.488319e-09
orbit48          2.226693e-44  5.614706e-08
orbit49          4.419372e-43  5.184870e-06
orbit50          5.798544e-44 -6.936135e-07
orbit51          1.750823e-43  2.814254e-08
orbit52          4.792661e-43  7.489294e-07
orbit53          6.668215e-44  2.029923e-08
orbit54          7.694034e-43  4.093128e-06
orbit55          1.493566e-43  1.128896e-07
orbit56          1.126347e-42  1.284674e-05
orbit57          1.438568e-43  6.653969e-08
orbit58          7.545219e-44 -1.877812e-07
orbit59          5.977131e-43  8.432668e-07
orbit60          2.805755e-43  5.558825e-07
orbit61          2.014209e-43  3.579222e-07
orbit62          4.878727e-42  3.989464e-05
orbit63          1.016308e-42 -1.851586e-07
orbit64          1.469252e-42  6.498198e-06
orbit65          6.413814e-42  2.647691e-05
orbit66          1.841574e-42  2.271109e-06
orbit67          8.619106e-43  1.582263e-06
orbit68          4.904754e-42  1.789769e-05
orbit69          8.971968e-42  4.620586e-05
orbit70          1.921551e-41  9.787365e-05
orbit71          6.159338e-42 -9.710681e-06
orbit72          4.936258e-41 -1.124500e-04
AP               1.846946e-39 -1.228145e-01
bet              3.631635e-45 -1.104038e-07
ecc             -8.217541e-40 -2.125329e-02
eccrad          -4.930525e-39 -1.274964e-01
close            5.370861e-38  1.712162e-01
constraint      -3.874021e-39 -7.474706e-02
coreness         3.755645e-40  3.158648e-03
knn             -1.203812e-42 -4.063919e-05
hubscore         1.477117e-37  2.481047e-01
pagerank        -3.993892e-39 -4.120988e-01
trans           -1.272172e-39 -1.775506e-01
evcent           1.476350e-37  2.306535e-01
first            7.745783e-41 -8.208351e-04
upto_second      2.199063e-42 -6.279513e-06
upto_third       4.770147e-43  2.814392e-06
upto_fourth      4.160390e-43  4.549806e-06
upto_fifth       4.731309e-43  7.686995e-06
upto_sixth       4.483569e-43  5.851373e-06
second           2.194511e-42 -5.573455e-06
third            4.591199e-43  5.494902e-06
fourth          -7.222338e-43 -2.794483e-06
fifth           -5.629703e-43 -5.696638e-06
sixth           -6.808277e-43 -1.143651e-05
ratio1          -1.572148e-42 -5.016812e-05
ratio2          -6.461878e-42  3.396583e-05
ratio3          -8.322894e-42 -1.207331e-04
ratio4          -4.003368e-42 -5.055413e-05
ratio5          -1.815399e-42 -3.896924e-05
ratio6          -6.632997e-43 -1.227134e-05
selfinter        4.115016e-39  1.099910e-01
walktrap_vertex  1.701468e-39  8.579297e-02
bigcom1         -1.964216e-40  7.039496e-02
bigcom2         -1.765617e-39 -8.818336e-02
bigcom3          1.352613e-39  1.414105e-01
bigcom4          2.371678e-40  2.257475e-02
bigcom6         -1.764736e-39 -9.094046e-02
bigcom8         -1.806671e-39 -1.423770e-01
bigcom9         -1.770628e-39 -7.240290e-02
bigcom11        -1.767382e-39 -1.139231e-01
bigcom13        -1.768856e-39 -8.139202e-02
bigcom15        -1.769299e-39 -7.409852e-02
bigcom16        -1.765911e-39 -8.328571e-02
bigcom21         1.047836e-38  6.068597e-01
bigcom22        -1.794899e-39 -1.906472e-01
bigcom24        -1.765029e-39 -8.066459e-02
bigcom26        -1.778347e-39 -1.210831e-01
bigcom28         8.548425e-39  1.853776e-01
bigcom30        -1.780586e-39 -1.413378e-01
bigcom31        -1.764442e-39 -6.028062e-02
bigcom32        -1.766205e-39 -7.895441e-02
bigcom33        -1.764589e-39 -9.102141e-02
bigcom34        -1.764736e-39 -5.789890e-02
bigcom36        -1.766205e-39 -9.715324e-02
bigcom37        -1.764589e-39 -6.966403e-02
bigcom38        -1.765911e-39 -8.553482e-02
bigcom39        -1.768266e-39 -9.809974e-02
bigcom40         4.501648e-39  1.460109e-01
bigcom43        -1.765617e-39 -7.051465e-02
bigcom44        -1.789750e-39 -8.822286e-02
bigcom46        -1.766941e-39 -9.767299e-02
bigcom47        -1.766352e-39 -9.215987e-02
bigcom49        -1.765470e-39 -8.697264e-02
bigcom50        -1.765617e-39 -1.072935e-01
bigcom51        -1.764589e-39 -5.324283e-02
bigcom52        -1.764882e-39 -1.016821e-01
bigcom54        -1.764589e-39 -7.394923e-02
bigcom56        -1.766352e-39 -1.198097e-01
bigcom62        -1.764736e-39 -9.813387e-02
bigcom66        -1.764736e-39 -1.036053e-01
bigcom68        -1.764882e-39 -6.867480e-02
bigcom69        -1.766352e-39 -9.308134e-02
bigcom71        -1.766352e-39 -6.445558e-02
bigcom72        -1.764882e-39 -7.183487e-02
bigcom73        -1.766793e-39 -1.185017e-01
bigcom74        -1.765617e-39 -1.014115e-01
bigcom75        -1.764589e-39 -1.092385e-01
bigcom76        -1.765176e-39 -9.232891e-02
bigcom77        -1.765323e-39 -1.238722e-01
bigcom79        -1.764736e-39 -1.210214e-01
bigcom80        -1.765323e-39 -8.248101e-02
bigcom82        -1.765029e-39 -1.124284e-01
bigcom83        -1.764589e-39 -5.706587e-02
bigcom84        -1.765176e-39 -1.202741e-01
bigcom85        -1.765176e-39 -1.065787e-01
bigcom87        -1.765617e-39 -1.076005e-01
bigcom89        -1.764442e-39 -7.105576e-02
bigcom91        -1.765323e-39 -1.000452e-01
bigcom92        -1.768561e-39 -6.048364e-02
bigcom93        -1.764442e-39 -7.588683e-02
bigcom96        -1.764589e-39 -9.454497e-02
bigcom97        -1.766058e-39 -1.200562e-01
bigcom98        -1.764736e-39 -7.861077e-02
bigcom99        -1.764589e-39 -5.233116e-02
bigcom101       -1.767088e-39 -8.707263e-02
bigcom104       -1.765764e-39 -1.064150e-01
bigcom106       -1.765029e-39 -9.167007e-02
bigcom109       -1.764882e-39 -1.005503e-01
bigcom113       -1.765029e-39 -4.715776e-02
bigcom116       -1.771071e-39 -1.038613e-01
bigcom120       -1.764589e-39 -8.439830e-02
bigcom123       -1.764736e-39 -1.008989e-01
bigcom126       -1.764295e-39 -4.051692e-02
bigcom127       -1.765029e-39 -8.989145e-02
bigcom137       -1.765470e-39 -1.351620e-01
bigcom139       -1.764736e-39 -1.193304e-01
bigcom140       -1.764736e-39 -1.028535e-01
bigcom143       -1.764589e-39 -8.798297e-02
bigcom145       -1.764882e-39 -7.037074e-02
bigcom146       -1.764882e-39 -6.161777e-02
bigcom147       -1.766646e-39 -6.930738e-02
bigcom149       -1.764589e-39 -6.269989e-02
bigcom153       -1.765764e-39 -9.372036e-02
bigcom154       -1.766058e-39 -6.815518e-02
bigcom156       -1.764882e-39 -9.194288e-02
bigcom157       -1.766058e-39 -6.078114e-02
bigcom158       -1.764295e-39 -7.876751e-02
bigcom160       -1.764736e-39 -1.059477e-01
bigcom161       -1.764736e-39 -8.075765e-02
bigcom162       -1.764589e-39 -8.496208e-02
bigcom164       -1.764442e-39 -9.206959e-02
bigcom166       -1.765911e-39 -8.987479e-02
bigcom167       -1.767382e-39 -1.138345e-01
bigcom171       -1.765470e-39 -1.571654e-01
bigcom173       -1.764589e-39 -7.123049e-02
bigcom175       -1.764589e-39 -7.183980e-02
bigcom176       -1.764589e-39 -8.864800e-02
bigcom177       -1.764736e-39 -6.747956e-02
bigcom178       -1.764736e-39 -1.216231e-01
bigcom180       -1.764442e-39 -6.085180e-02
bigcom181       -1.766499e-39 -7.377363e-02
bigcom184       -1.764736e-39 -9.438025e-02
bigcom186       -1.764589e-39 -1.185624e-01
bigcom187       -1.764589e-39 -1.074490e-01
bigcom189       -1.765764e-39 -6.994345e-02
bigcom194       -1.765029e-39 -1.000294e-01
bigcom195       -1.764736e-39 -6.552427e-02
bigcom196       -1.764589e-39 -1.195783e-01
bigcom204       -1.765176e-39 -9.051478e-02
bigcom205       -1.764736e-39 -6.627126e-02
bigcom212       -1.764589e-39 -9.002693e-02
bigcom214       -1.764882e-39 -6.769275e-02
bigcom222       -1.764442e-39 -6.840293e-02
bigcom223       -1.764736e-39 -8.961009e-02
bigcom226       -1.764736e-39 -7.692908e-02
bigcom227       -1.764736e-39 -7.046120e-02
bigcom229       -1.764589e-39 -5.506833e-02
bigcom233       -1.764442e-39 -6.754172e-02
bigcom236       -1.764589e-39 -9.326815e-02
bigcom237       -1.764442e-39 -7.875125e-02
bigcom246       -1.765617e-39 -9.313947e-02
bigcom248       -1.766352e-39 -1.033938e-01
bigcom249       -1.764736e-39 -1.001512e-01
bigcom250       -1.766352e-39 -8.297587e-02
bigcom254       -1.764882e-39 -8.083965e-02
bigcom266       -1.764589e-39 -1.190088e-01
bigcom269       -1.765176e-39 -6.350765e-02
bigcom272       -1.764589e-39 -6.261392e-02
bigcom274       -1.770037e-39 -8.151102e-02
bigcom281       -1.765029e-39 -7.767708e-02
bigcom291       -1.764736e-39 -9.381522e-02
bigcom292       -1.764589e-39 -1.315062e-01
bigcom295       -1.764736e-39 -9.626342e-02
bigcom299       -1.764295e-39 -1.469532e-01
bigcom301       -1.765470e-39 -6.842284e-02
bigcom306       -1.764589e-39 -6.202707e-02
bigcom309       -1.765029e-39 -8.260218e-02
bigcom314       -1.764589e-39 -8.693061e-02
bigcom321       -1.765323e-39 -7.341905e-02
bigcom341       -1.764589e-39 -6.967575e-02
bigcom350       -1.764589e-39 -8.190078e-02
bigcom353       -1.764589e-39 -5.503602e-02
bigcom359       -1.764442e-39 -1.274407e-01
bigcom363       -1.764589e-39 -5.918706e-02
bigcom365       -1.764589e-39 -1.071945e-01
bigcom385       -1.764589e-39 -9.780978e-02
bigcom386       -1.764442e-39 -5.892395e-02
bigcom408       -1.765470e-39 -1.227928e-01
bigcom412       -1.764882e-39 -1.011945e-01
bigcom480       -1.764589e-39 -7.010119e-02
spin_vertex     -5.654216e-39 -3.245014e-01
membership_s1   -1.619052e-40  8.837893e-02
membership_s3   -1.766646e-39 -5.815765e-02
membership_s4    2.678948e-39  3.197542e-02
membership_s5   -1.924700e-39 -1.543916e-01
membership_s6   -1.906708e-39 -7.884584e-02
membership_s7   -2.419875e-40  3.564878e-02
membership_s8   -1.765764e-39 -7.432120e-02
membership_s9   -1.766646e-39 -5.322972e-02
membership_s11  -1.765617e-39 -4.904201e-02
membership_s12  -1.765617e-39 -7.767010e-02
membership_s14  -1.764736e-39 -5.855428e-02
membership_s15  -1.789448e-39 -8.467547e-02
membership_s16  -1.766205e-39 -6.979220e-02
membership_s17  -1.765176e-39 -6.390054e-02
membership_s18  -1.777453e-39 -1.021410e-01
membership_s20  -1.764736e-39 -5.708074e-02
membership_s21  -1.789448e-39 -8.727796e-02
membership_s22  -1.768414e-39 -7.134054e-02
membership_s24  -1.768856e-39 -8.293226e-02
membership_s25  -1.767824e-39 -7.643403e-02
membership_s26  -1.766205e-39 -4.303258e-02
membership_s27  -1.897327e-39 -1.245171e-01
membership_s28  -1.766793e-39 -6.049992e-02
membership_s30   3.080074e-39  1.414166e-01
membership_s31  -1.855504e-39 -8.800272e-02
membership_s32   1.256940e-39  1.289452e-01
membership_s33  -1.764442e-39 -3.325478e-02
membership_s36  -1.355751e-39 -3.530248e-02
membership_s37  -1.779391e-39 -8.268038e-02
V1               2.767723e-39  9.580204e-02
V2               1.557517e-39  1.145006e-01
pdi              2.758619e-37 -2.955802e+01
adhesion        -1.107119e-43 -3.354733e-06
cohesion         2.214584e-43  6.709388e-06
inner            1.072345e-43  1.711511e-06
outer            1.127266e-43  5.410577e-08
ioratio         -5.059903e-40 -9.167317e-02
comsize          5.040184e-43  3.237735e-05
[1] "Dataset: all_CT Model GBM, run: 9 of 10 2015-06-22 16:03:24"
Iter   TrainDeviance   ValidDeviance   StepSize   Improve
     1        0.0181            -nan     0.0100    0.0003
     2        0.0156            -nan     0.0100    0.0003
     3        0.0145            -nan     0.0100   -0.0000
     4        0.0139            -nan     0.0100   -0.0000
     5        0.0134            -nan     0.0100   -0.0000
     6        0.0128            -nan     0.0100   -0.0000
     7        0.0125            -nan     0.0100   -0.0000
     8        0.0122            -nan     0.0100    0.0000
     9        0.0120            -nan     0.0100    0.0000
    10        0.0118            -nan     0.0100   -0.0000
    20        0.0098            -nan     0.0100   -0.0000
    40        0.0077            -nan     0.0100   -0.0000
    60        0.0063            -nan     0.0100    0.0000
    80        0.0054            -nan     0.0100   -0.0000
   100        0.0047            -nan     0.0100   -0.0000
   120        0.0041            -nan     0.0100    0.0000
   140        0.0036            -nan     0.0100   -0.0000
   160        0.0033            -nan     0.0100   -0.0000
   180        0.0030            -nan     0.0100   -0.0000
   200        0.0027            -nan     0.0100   -0.0000
   220        0.0025            -nan     0.0100   -0.0000
   240        0.0023            -nan     0.0100   -0.0000
   260        0.0021            -nan     0.0100   -0.0000
   280        0.0020            -nan     0.0100   -0.0000
   300        0.0018            -nan     0.0100   -0.0000
   320        0.0017            -nan     0.0100   -0.0000
   340        0.0016            -nan     0.0100   -0.0000
   357        0.0015            -nan     0.0100   -0.0000

[1] "GBM variable coefficients"
                            var      rel.inf
V1                           V1 7.965017e+00
comsize                 comsize 5.379659e+00
orbit24                 orbit24 3.699285e+00
orbit70                 orbit70 3.310350e+00
orbit62                 orbit62 2.987749e+00
fourth                   fourth 2.821704e+00
third                     third 2.281486e+00
orbit49                 orbit49 2.267361e+00
cohesion               cohesion 2.155406e+00
knn                         knn 2.112041e+00
spin_vertex         spin_vertex 2.043144e+00
ratio5                   ratio5 1.881447e+00
graph28                 graph28 1.747330e+00
orbit57                 orbit57 1.716383e+00
walktrap_vertex walktrap_vertex 1.669109e+00
graph8                   graph8 1.644713e+00
constraint           constraint 1.564827e+00
graph0                   graph0 1.535288e+00
adhesion               adhesion 1.520621e+00
orbit25                 orbit25 1.421107e+00
outer                     outer 1.406335e+00
membership_s32   membership_s32 1.357631e+00
bet                         bet 1.334307e+00
bigcom40               bigcom40 1.266589e+00
orbit64                 orbit64 1.093621e+00
trans                     trans 1.020419e+00
graph2                   graph2 1.013074e+00
graph11                 graph11 1.001119e+00
graph4                   graph4 9.649276e-01
orbit9                   orbit9 9.435378e-01
orbit27                 orbit27 9.267755e-01
orbit54                 orbit54 9.260968e-01
orbit65                 orbit65 9.161113e-01
orbit63                 orbit63 9.078227e-01
ratio2                   ratio2 8.937231e-01
orbit71                 orbit71 8.891262e-01
graph20                 graph20 8.788576e-01
graph22                 graph22 8.787751e-01
V2                           V2 8.463630e-01
graph26                 graph26 7.991676e-01
graph12                 graph12 7.959727e-01
sixth                     sixth 7.776777e-01
graph10                 graph10 7.556916e-01
orbit56                 orbit56 7.506423e-01
ioratio                 ioratio 7.481656e-01
graph23                 graph23 7.246119e-01
orbit20                 orbit20 7.217951e-01
orbit17                 orbit17 7.190281e-01
orbit15                 orbit15 7.174393e-01
ratio1                   ratio1 7.173771e-01
pagerank               pagerank 7.119932e-01
orbit66                 orbit66 7.023747e-01
orbit45                 orbit45 6.570110e-01
orbit58                 orbit58 6.206196e-01
orbit1                   orbit1 5.795893e-01
ratio3                   ratio3 5.087670e-01
upto_fifth           upto_fifth 4.942062e-01
graph5                   graph5 4.933349e-01
graph6                   graph6 4.801592e-01
graph25                 graph25 4.771741e-01
fifth                     fifth 4.761942e-01
graph29                 graph29 4.650336e-01
ratio6                   ratio6 4.357865e-01
orbit6                   orbit6 4.204783e-01
orbit67                 orbit67 3.739390e-01
inner                     inner 3.703872e-01
orbit39                 orbit39 3.603314e-01
orbit31                 orbit31 3.347379e-01
orbit59                 orbit59 3.324074e-01
ratio4                   ratio4 3.311284e-01
orbit10                 orbit10 3.310114e-01
graph14                 graph14 3.261003e-01
orbit50                 orbit50 3.243411e-01
upto_sixth           upto_sixth 3.195067e-01
orbit11                 orbit11 3.070571e-01
orbit68                 orbit68 3.063210e-01
graph7                   graph7 3.001211e-01
graph1                   graph1 2.977006e-01
graph17                 graph17 2.954766e-01
coreness               coreness 2.930900e-01
orbit46                 orbit46 2.922168e-01
orbit37                 orbit37 2.742160e-01
orbit28                 orbit28 2.678648e-01
bigcom21               bigcom21 2.645849e-01
graph15                 graph15 2.640514e-01
orbit40                 orbit40 2.574494e-01
orbit53                 orbit53 2.572889e-01
orbit12                 orbit12 2.532338e-01
close                     close 2.525172e-01
orbit35                 orbit35 2.468673e-01
orbit55                 orbit55 2.453116e-01
upto_second         upto_second 2.430498e-01
orbit13                 orbit13 2.423749e-01
orbit44                 orbit44 2.408586e-01
orbit47                 orbit47 2.273149e-01
orbit30                 orbit30 2.248982e-01
orbit18                 orbit18 2.057532e-01
upto_fourth         upto_fourth 1.950919e-01
orbit52                 orbit52 1.806757e-01
graph13                 graph13 1.757800e-01
membership_s30   membership_s30 1.631861e-01
bigcom4                 bigcom4 1.604114e-01
orbit69                 orbit69 1.559479e-01
orbit29                 orbit29 1.432250e-01
orbit48                 orbit48 1.429621e-01
graph27                 graph27 1.391707e-01
orbit60                 orbit60 1.296904e-01
orbit36                 orbit36 1.285126e-01
AP                           AP 1.266172e-01
orbit41                 orbit41 1.173072e-01
orbit21                 orbit21 1.134608e-01
orbit22                 orbit22 1.058293e-01
bigcom3                 bigcom3 9.771780e-02
graph16                 graph16 8.856812e-02
hubscore               hubscore 8.071636e-02
orbit51                 orbit51 8.039519e-02
orbit19                 orbit19 7.915585e-02
graph21                 graph21 7.907949e-02
orbit42                 orbit42 7.638426e-02
orbit7                   orbit7 7.556311e-02
orbit5                   orbit5 7.173744e-02
orbit26                 orbit26 7.064595e-02
orbit4                   orbit4 5.503159e-02
graph18                 graph18 5.472120e-02
selfinter             selfinter 5.452849e-02
orbit32                 orbit32 5.246779e-02
ecc                         ecc 5.116902e-02
graph9                   graph9 5.039987e-02
bigcom28               bigcom28 4.324951e-02
graph3                   graph3 4.276947e-02
graph19                 graph19 4.267493e-02
membership_s1     membership_s1 3.880774e-02
orbit23                 orbit23 3.744418e-02
evcent                   evcent 3.568733e-02
orbit61                 orbit61 3.061443e-02
orbit38                 orbit38 2.155220e-02
orbit2                   orbit2 7.676364e-03
bigcom301             bigcom301 1.382331e-04
orbit16                 orbit16 1.147881e-04
membership_s5     membership_s5 6.959824e-05
orbit43                 orbit43 8.916318e-06
orbit33                 orbit33 2.601235e-06
graph24                 graph24 0.000000e+00
orbit0                   orbit0 0.000000e+00
orbit3                   orbit3 0.000000e+00
orbit8                   orbit8 0.000000e+00
orbit14                 orbit14 0.000000e+00
orbit34                 orbit34 0.000000e+00
orbit72                 orbit72 0.000000e+00
eccrad                   eccrad 0.000000e+00
first                     first 0.000000e+00
upto_third           upto_third 0.000000e+00
second                   second 0.000000e+00
bigcom1                 bigcom1 0.000000e+00
bigcom2                 bigcom2 0.000000e+00
bigcom6                 bigcom6 0.000000e+00
bigcom8                 bigcom8 0.000000e+00
bigcom9                 bigcom9 0.000000e+00
bigcom11               bigcom11 0.000000e+00
bigcom13               bigcom13 0.000000e+00
bigcom15               bigcom15 0.000000e+00
bigcom16               bigcom16 0.000000e+00
bigcom22               bigcom22 0.000000e+00
bigcom24               bigcom24 0.000000e+00
bigcom26               bigcom26 0.000000e+00
bigcom30               bigcom30 0.000000e+00
bigcom31               bigcom31 0.000000e+00
bigcom32               bigcom32 0.000000e+00
bigcom33               bigcom33 0.000000e+00
bigcom34               bigcom34 0.000000e+00
bigcom36               bigcom36 0.000000e+00
bigcom37               bigcom37 0.000000e+00
bigcom38               bigcom38 0.000000e+00
bigcom39               bigcom39 0.000000e+00
bigcom43               bigcom43 0.000000e+00
bigcom44               bigcom44 0.000000e+00
bigcom46               bigcom46 0.000000e+00
bigcom47               bigcom47 0.000000e+00
bigcom49               bigcom49 0.000000e+00
bigcom50               bigcom50 0.000000e+00
bigcom51               bigcom51 0.000000e+00
bigcom52               bigcom52 0.000000e+00
bigcom54               bigcom54 0.000000e+00
bigcom56               bigcom56 0.000000e+00
bigcom62               bigcom62 0.000000e+00
bigcom66               bigcom66 0.000000e+00
bigcom68               bigcom68 0.000000e+00
bigcom69               bigcom69 0.000000e+00
bigcom71               bigcom71 0.000000e+00
bigcom72               bigcom72 0.000000e+00
bigcom73               bigcom73 0.000000e+00
bigcom74               bigcom74 0.000000e+00
bigcom75               bigcom75 0.000000e+00
bigcom76               bigcom76 0.000000e+00
bigcom77               bigcom77 0.000000e+00
bigcom79               bigcom79 0.000000e+00
bigcom80               bigcom80 0.000000e+00
bigcom82               bigcom82 0.000000e+00
bigcom83               bigcom83 0.000000e+00
bigcom84               bigcom84 0.000000e+00
bigcom85               bigcom85 0.000000e+00
bigcom87               bigcom87 0.000000e+00
bigcom89               bigcom89 0.000000e+00
bigcom91               bigcom91 0.000000e+00
bigcom92               bigcom92 0.000000e+00
bigcom93               bigcom93 0.000000e+00
bigcom96               bigcom96 0.000000e+00
bigcom97               bigcom97 0.000000e+00
bigcom98               bigcom98 0.000000e+00
bigcom99               bigcom99 0.000000e+00
bigcom101             bigcom101 0.000000e+00
bigcom104             bigcom104 0.000000e+00
bigcom106             bigcom106 0.000000e+00
bigcom109             bigcom109 0.000000e+00
bigcom113             bigcom113 0.000000e+00
bigcom116             bigcom116 0.000000e+00
bigcom120             bigcom120 0.000000e+00
bigcom123             bigcom123 0.000000e+00
bigcom126             bigcom126 0.000000e+00
bigcom127             bigcom127 0.000000e+00
bigcom137             bigcom137 0.000000e+00
bigcom139             bigcom139 0.000000e+00
bigcom140             bigcom140 0.000000e+00
bigcom143             bigcom143 0.000000e+00
bigcom145             bigcom145 0.000000e+00
bigcom146             bigcom146 0.000000e+00
bigcom147             bigcom147 0.000000e+00
bigcom149             bigcom149 0.000000e+00
bigcom153             bigcom153 0.000000e+00
bigcom154             bigcom154 0.000000e+00
bigcom156             bigcom156 0.000000e+00
bigcom157             bigcom157 0.000000e+00
bigcom158             bigcom158 0.000000e+00
bigcom160             bigcom160 0.000000e+00
bigcom161             bigcom161 0.000000e+00
bigcom162             bigcom162 0.000000e+00
bigcom164             bigcom164 0.000000e+00
bigcom166             bigcom166 0.000000e+00
bigcom167             bigcom167 0.000000e+00
bigcom171             bigcom171 0.000000e+00
bigcom173             bigcom173 0.000000e+00
bigcom175             bigcom175 0.000000e+00
bigcom176             bigcom176 0.000000e+00
bigcom177             bigcom177 0.000000e+00
bigcom178             bigcom178 0.000000e+00
bigcom180             bigcom180 0.000000e+00
bigcom181             bigcom181 0.000000e+00
bigcom184             bigcom184 0.000000e+00
bigcom186             bigcom186 0.000000e+00
bigcom187             bigcom187 0.000000e+00
bigcom189             bigcom189 0.000000e+00
bigcom194             bigcom194 0.000000e+00
bigcom195             bigcom195 0.000000e+00
bigcom196             bigcom196 0.000000e+00
bigcom204             bigcom204 0.000000e+00
bigcom205             bigcom205 0.000000e+00
bigcom212             bigcom212 0.000000e+00
bigcom214             bigcom214 0.000000e+00
bigcom222             bigcom222 0.000000e+00
bigcom223             bigcom223 0.000000e+00
bigcom226             bigcom226 0.000000e+00
bigcom227             bigcom227 0.000000e+00
bigcom229             bigcom229 0.000000e+00
bigcom233             bigcom233 0.000000e+00
bigcom236             bigcom236 0.000000e+00
bigcom237             bigcom237 0.000000e+00
bigcom246             bigcom246 0.000000e+00
bigcom248             bigcom248 0.000000e+00
bigcom249             bigcom249 0.000000e+00
bigcom250             bigcom250 0.000000e+00
bigcom254             bigcom254 0.000000e+00
bigcom266             bigcom266 0.000000e+00
bigcom269             bigcom269 0.000000e+00
bigcom272             bigcom272 0.000000e+00
bigcom274             bigcom274 0.000000e+00
bigcom281             bigcom281 0.000000e+00
bigcom291             bigcom291 0.000000e+00
bigcom292             bigcom292 0.000000e+00
bigcom295             bigcom295 0.000000e+00
bigcom299             bigcom299 0.000000e+00
bigcom306             bigcom306 0.000000e+00
bigcom309             bigcom309 0.000000e+00
bigcom314             bigcom314 0.000000e+00
bigcom321             bigcom321 0.000000e+00
bigcom341             bigcom341 0.000000e+00
bigcom350             bigcom350 0.000000e+00
bigcom353             bigcom353 0.000000e+00
bigcom359             bigcom359 0.000000e+00
bigcom363             bigcom363 0.000000e+00
bigcom365             bigcom365 0.000000e+00
bigcom385             bigcom385 0.000000e+00
bigcom386             bigcom386 0.000000e+00
bigcom408             bigcom408 0.000000e+00
bigcom412             bigcom412 0.000000e+00
bigcom480             bigcom480 0.000000e+00
membership_s3     membership_s3 0.000000e+00
membership_s4     membership_s4 0.000000e+00
membership_s6     membership_s6 0.000000e+00
membership_s7     membership_s7 0.000000e+00
membership_s8     membership_s8 0.000000e+00
membership_s9     membership_s9 0.000000e+00
membership_s11   membership_s11 0.000000e+00
membership_s12   membership_s12 0.000000e+00
membership_s14   membership_s14 0.000000e+00
membership_s15   membership_s15 0.000000e+00
membership_s16   membership_s16 0.000000e+00
membership_s17   membership_s17 0.000000e+00
membership_s18   membership_s18 0.000000e+00
membership_s20   membership_s20 0.000000e+00
membership_s21   membership_s21 0.000000e+00
membership_s22   membership_s22 0.000000e+00
membership_s24   membership_s24 0.000000e+00
membership_s25   membership_s25 0.000000e+00
membership_s26   membership_s26 0.000000e+00
membership_s27   membership_s27 0.000000e+00
membership_s28   membership_s28 0.000000e+00
membership_s31   membership_s31 0.000000e+00
membership_s33   membership_s33 0.000000e+00
membership_s36   membership_s36 0.000000e+00
membership_s37   membership_s37 0.000000e+00
pdi                         pdi 0.000000e+00
[1] "Dataset: all_CT Model RF, run: 9 of 10 2015-06-22 16:09:11"
     |      Out-of-bag   |
Tree |      MSE  %Var(y) |
   1 | 0.003326   221.46 |
   2 | 0.002982   198.56 |
   3 | 0.002954   196.68 |
   4 | 0.003284   218.65 |
   5 | 0.003275   218.10 |
   6 | 0.003017   200.93 |
   7 | 0.002817   187.61 |
   8 | 0.002587   172.24 |
   9 | 0.002437   162.25 |
  10 | 0.002318   154.35 |
  11 | 0.002193   146.04 |
  12 | 0.002054   136.80 |
  13 | 0.002044   136.14 |
  14 | 0.002005   133.50 |
  15 | 0.001933   128.74 |
  16 | 0.001847   123.02 |
  17 | 0.001801   119.96 |
  18 | 0.001775   118.22 |
  19 | 0.001755   116.90 |
  20 | 0.001744   116.10 |
  21 | 0.001723   114.73 |
  22 | 0.001725   114.88 |
  23 | 0.001718   114.38 |
  24 | 0.001713   114.10 |
  25 | 0.001717   114.34 |
  26 |  0.00169   112.51 |
  27 | 0.001684   112.12 |
  28 | 0.001677   111.69 |
  29 | 0.001657   110.37 |
  30 | 0.001662   110.67 |
  31 | 0.001652   109.99 |
  32 | 0.001638   109.09 |
  33 | 0.001635   108.87 |
  34 | 0.001629   108.46 |
  35 | 0.001632   108.64 |
  36 | 0.001628   108.38 |
  37 | 0.001632   108.68 |
  38 | 0.001623   108.10 |
  39 | 0.001623   108.05 |
  40 | 0.001625   108.23 |
  41 | 0.001628   108.39 |
  42 |  0.00163   108.54 |
  43 | 0.001631   108.59 |
  44 |  0.00163   108.52 |
  45 | 0.001628   108.40 |
  46 | 0.001634   108.78 |
  47 | 0.001634   108.83 |
  48 | 0.001628   108.41 |
  49 | 0.001632   108.67 |
  50 | 0.001636   108.95 |
  51 | 0.001636   108.93 |
  52 | 0.001641   109.25 |
  53 | 0.001637   109.01 |
  54 | 0.001637   109.00 |
  55 | 0.001632   108.65 |
  56 | 0.001627   108.31 |
  57 | 0.001628   108.40 |
  58 | 0.001624   108.12 |
  59 | 0.001625   108.23 |
  60 | 0.001618   107.77 |
  61 | 0.001616   107.60 |
  62 | 0.001618   107.73 |
  63 | 0.001616   107.60 |
  64 | 0.001613   107.42 |
  65 |  0.00161   107.21 |
  66 | 0.001609   107.11 |
  67 | 0.001607   107.02 |
  68 | 0.001603   106.77 |
  69 | 0.001601   106.61 |
  70 | 0.001599   106.47 |
  71 | 0.001599   106.50 |
  72 |   0.0016   106.56 |
  73 | 0.001602   106.69 |
  74 | 0.001603   106.76 |
  75 | 0.001603   106.75 |
  76 | 0.001601   106.61 |
  77 | 0.001599   106.51 |
  78 | 0.001597   106.35 |
  79 | 0.001596   106.29 |
  80 | 0.001595   106.22 |
  81 | 0.001595   106.21 |
  82 | 0.001597   106.32 |
  83 | 0.001598   106.39 |
  84 | 0.001599   106.46 |
  85 | 0.001601   106.58 |
  86 |   0.0016   106.56 |
  87 |   0.0016   106.57 |
  88 | 0.001602   106.68 |
  89 |   0.0016   106.55 |
  90 | 0.001606   106.91 |
  91 | 0.001607   106.98 |
  92 | 0.001606   106.91 |
  93 | 0.001601   106.63 |
  94 | 0.001601   106.61 |
  95 | 0.001599   106.51 |
  96 | 0.001602   106.69 |
  97 |   0.0016   106.53 |
  98 | 0.001602   106.70 |
  99 | 0.001601   106.61 |
 100 | 0.001601   106.63 |
[1] "Random Forest variable coefficients"
                      %IncMSE IncNodePurity
graph0           1.550871e-04  5.243810e-02
graph1           2.346963e-03  5.011630e-02
graph2           1.153912e-03  6.766100e-02
graph3           2.058776e-04  5.656360e-02
graph4           1.343258e-03  1.057454e-01
graph5           5.600023e-05  6.765994e-02
graph6           1.666041e-03  1.337633e-01
graph7           2.747911e-03  1.641943e-01
graph8           2.803294e-04  9.688241e-02
graph9           8.202211e-04  4.726390e-02
graph10          2.177709e-03  2.161271e-01
graph11          9.998060e-04  6.958274e-02
graph12          1.530880e-03  1.825201e-01
graph13          2.630630e-04  3.478801e-02
graph14          8.947013e-04  9.195254e-02
graph15          6.039628e-04  1.220649e-01
graph16          1.123389e-03  4.894332e-02
graph17          6.108419e-05  3.972773e-02
graph18          1.853545e-03  6.410907e-02
graph19          1.091258e-03  6.273265e-02
graph20          8.391095e-04  1.303653e-01
graph21          7.232531e-04  4.904400e-02
graph22          4.362947e-04  5.577603e-02
graph23          1.579306e-03  1.745496e-01
graph24          8.832480e-04  7.013478e-02
graph25          6.273355e-04  6.201370e-02
graph26          2.422309e-03  2.962976e-01
[truncated: 142,954 more chars]
