# Supplementary material for: Distinctive Behaviors of Druggable Proteins in Cellular Networks
Source: PLoS Comput Biol. 2015 Dec 23;11(12):e1004597. doi: 10.1371/journal.pcbi.1004597 (PMC4689399; doi:10.1371/journal.pcbi.1004597)
Supplement: S1 File — (ZIP) [file pcbi.1004597.s004.zip › S1_File/direct.atc.20150613_all_predict.ppi.optimised_Target_results_all_targets.txt]

[[1]]
[1] "all_targets"

[1] "Dataset: all_targets Model GBM, run: 1 of 10 2015-06-22 14:48:12"
Iter   TrainDeviance   ValidDeviance   StepSize   Improve
     1        0.0726            -nan     0.0100    0.0007
     2        0.0710            -nan     0.0100    0.0000
     3        0.0695            -nan     0.0100    0.0002
     4        0.0679            -nan     0.0100    0.0002
     5        0.0671            -nan     0.0100    0.0001
     6        0.0663            -nan     0.0100    0.0001
     7        0.0657            -nan     0.0100    0.0001
     8        0.0650            -nan     0.0100    0.0001
     9        0.0643            -nan     0.0100    0.0001
    10        0.0637            -nan     0.0100    0.0000
    20        0.0584            -nan     0.0100   -0.0000
    40        0.0515            -nan     0.0100   -0.0000
    60        0.0465            -nan     0.0100   -0.0000
    80        0.0428            -nan     0.0100   -0.0000
   100        0.0395            -nan     0.0100   -0.0000
   120        0.0364            -nan     0.0100   -0.0000
   140        0.0341            -nan     0.0100   -0.0000
   160        0.0321            -nan     0.0100    0.0000
   180        0.0301            -nan     0.0100   -0.0000
   200        0.0283            -nan     0.0100   -0.0000
   220        0.0266            -nan     0.0100   -0.0000
   240        0.0253            -nan     0.0100    0.0000
   260        0.0238            -nan     0.0100    0.0000
   280        0.0225            -nan     0.0100   -0.0000
   300        0.0215            -nan     0.0100   -0.0000
   320        0.0206            -nan     0.0100    0.0000
   340        0.0195            -nan     0.0100   -0.0000
   360        0.0188            -nan     0.0100   -0.0000
   376        0.0180            -nan     0.0100    0.0000

[1] "GBM variable coefficients"
                            var     rel.inf
ratio5                   ratio5 7.189084201
V2                           V2 6.474217086
comsize                 comsize 4.696858934
pagerank               pagerank 4.389076755
V1                           V1 3.672034703
outer                     outer 3.287122457
orbit39                 orbit39 3.244108646
adhesion               adhesion 2.723376907
inner                     inner 2.667416240
walktrap_vertex walktrap_vertex 2.172049264
spin_vertex         spin_vertex 2.147168514
trans                     trans 2.126069796
bigcom30               bigcom30 1.907023517
ratio2                   ratio2 1.749267479
ratio1                   ratio1 1.728857201
ioratio                 ioratio 1.723051160
orbit62                 orbit62 1.624088710
knn                         knn 1.522911736
cohesion               cohesion 1.437049307
orbit24                 orbit24 1.384814671
third                     third 1.339789007
graph4                   graph4 1.336428225
orbit18                 orbit18 1.282379968
orbit49                 orbit49 1.281613862
ratio6                   ratio6 1.219671622
bet                         bet 1.208478776
graph11                 graph11 1.110526516
orbit56                 orbit56 0.929334792
membership_s32   membership_s32 0.927007478
ratio4                   ratio4 0.861711342
coreness               coreness 0.788145680
graph6                   graph6 0.763273178
orbit70                 orbit70 0.712819563
orbit30                 orbit30 0.667346641
orbit19                 orbit19 0.667241833
orbit65                 orbit65 0.650861024
fourth                   fourth 0.642677094
graph10                 graph10 0.636631685
graph1                   graph1 0.573042491
graph5                   graph5 0.554354914
membership_s30   membership_s30 0.544794836
orbit50                 orbit50 0.528760788
orbit44                 orbit44 0.518627840
graph20                 graph20 0.503151438
orbit52                 orbit52 0.501651810
orbit36                 orbit36 0.497409248
graph21                 graph21 0.489781561
graph23                 graph23 0.478802595
graph14                 graph14 0.467487867
graph16                 graph16 0.425533632
orbit28                 orbit28 0.424843526
graph7                   graph7 0.415330344
orbit68                 orbit68 0.411030353
selfinter             selfinter 0.404042952
orbit32                 orbit32 0.388806145
fifth                     fifth 0.385027876
orbit29                 orbit29 0.375789702
graph18                 graph18 0.370777412
graph27                 graph27 0.370560821
orbit45                 orbit45 0.367330490
graph15                 graph15 0.362191823
ratio3                   ratio3 0.358940775
orbit9                   orbit9 0.348102187
orbit37                 orbit37 0.341885452
graph12                 graph12 0.341106531
graph17                 graph17 0.330609178
bigcom178             bigcom178 0.324964465
orbit20                 orbit20 0.320744482
orbit35                 orbit35 0.316442935
orbit64                 orbit64 0.315714430
orbit38                 orbit38 0.314201748
orbit5                   orbit5 0.313846723
orbit1                   orbit1 0.312454802
graph0                   graph0 0.300141832
graph2                   graph2 0.295502029
upto_fifth           upto_fifth 0.291786897
bigcom52               bigcom52 0.289035680
graph8                   graph8 0.285131147
graph3                   graph3 0.281799591
orbit31                 orbit31 0.272641764
constraint           constraint 0.267167332
graph13                 graph13 0.266156934
upto_sixth           upto_sixth 0.263488196
graph19                 graph19 0.260268948
orbit27                 orbit27 0.258443963
orbit16                 orbit16 0.255407885
membership_s1     membership_s1 0.243662678
sixth                     sixth 0.240968100
graph25                 graph25 0.239898219
orbit2                   orbit2 0.239436070
orbit59                 orbit59 0.237929677
graph22                 graph22 0.232798114
orbit69                 orbit69 0.226910845
orbit46                 orbit46 0.223975463
orbit40                 orbit40 0.216026153
graph26                 graph26 0.209248222
orbit54                 orbit54 0.203145892
orbit66                 orbit66 0.199758694
graph24                 graph24 0.191497280
orbit58                 orbit58 0.188975120
orbit41                 orbit41 0.181479890
orbit17                 orbit17 0.177248731
orbit25                 orbit25 0.171294109
hubscore               hubscore 0.161598620
orbit26                 orbit26 0.152500760
orbit55                 orbit55 0.151263370
graph9                   graph9 0.145777927
ecc                         ecc 0.137705224
orbit21                 orbit21 0.137144023
orbit63                 orbit63 0.134981593
bigcom26               bigcom26 0.127852630
bigcom28               bigcom28 0.126390685
orbit61                 orbit61 0.126035733
bigcom385             bigcom385 0.123711124
orbit47                 orbit47 0.117566548
orbit51                 orbit51 0.114159168
orbit33                 orbit33 0.110660184
bigcom4                 bigcom4 0.109665509
graph28                 graph28 0.103828472
bigcom205             bigcom205 0.097499769
orbit4                   orbit4 0.096288948
orbit6                   orbit6 0.094431492
orbit23                 orbit23 0.090414854
orbit22                 orbit22 0.089790741
bigcom116             bigcom116 0.089155613
orbit71                 orbit71 0.083531315
upto_second         upto_second 0.080217607
orbit12                 orbit12 0.078461374
upto_fourth         upto_fourth 0.069540090
orbit67                 orbit67 0.068648993
membership_s4     membership_s4 0.063082993
orbit13                 orbit13 0.058813315
orbit15                 orbit15 0.049415635
close                     close 0.048950506
orbit11                 orbit11 0.040961786
upto_third           upto_third 0.039924956
graph29                 graph29 0.031384689
orbit10                 orbit10 0.029192973
second                   second 0.028481987
bigcom21               bigcom21 0.025763021
orbit48                 orbit48 0.024594087
orbit42                 orbit42 0.020205594
AP                           AP 0.020179926
bigcom1                 bigcom1 0.019944470
membership_s15   membership_s15 0.019058850
bigcom40               bigcom40 0.016177854
membership_s27   membership_s27 0.014185418
orbit7                   orbit7 0.012083827
orbit57                 orbit57 0.006231295
pdi                         pdi 0.005956374
bigcom3                 bigcom3 0.005632880
orbit0                   orbit0 0.000000000
orbit3                   orbit3 0.000000000
orbit8                   orbit8 0.000000000
orbit14                 orbit14 0.000000000
orbit34                 orbit34 0.000000000
orbit43                 orbit43 0.000000000
orbit53                 orbit53 0.000000000
orbit60                 orbit60 0.000000000
orbit72                 orbit72 0.000000000
eccrad                   eccrad 0.000000000
evcent                   evcent 0.000000000
first                     first 0.000000000
bigcom2                 bigcom2 0.000000000
bigcom6                 bigcom6 0.000000000
bigcom8                 bigcom8 0.000000000
bigcom9                 bigcom9 0.000000000
bigcom11               bigcom11 0.000000000
bigcom13               bigcom13 0.000000000
bigcom15               bigcom15 0.000000000
bigcom16               bigcom16 0.000000000
bigcom22               bigcom22 0.000000000
bigcom24               bigcom24 0.000000000
bigcom31               bigcom31 0.000000000
bigcom32               bigcom32 0.000000000
bigcom33               bigcom33 0.000000000
bigcom34               bigcom34 0.000000000
bigcom36               bigcom36 0.000000000
bigcom37               bigcom37 0.000000000
bigcom38               bigcom38 0.000000000
bigcom39               bigcom39 0.000000000
bigcom43               bigcom43 0.000000000
bigcom44               bigcom44 0.000000000
bigcom46               bigcom46 0.000000000
bigcom47               bigcom47 0.000000000
bigcom49               bigcom49 0.000000000
bigcom50               bigcom50 0.000000000
bigcom51               bigcom51 0.000000000
bigcom54               bigcom54 0.000000000
bigcom56               bigcom56 0.000000000
bigcom62               bigcom62 0.000000000
bigcom66               bigcom66 0.000000000
bigcom68               bigcom68 0.000000000
bigcom69               bigcom69 0.000000000
bigcom71               bigcom71 0.000000000
bigcom72               bigcom72 0.000000000
bigcom73               bigcom73 0.000000000
bigcom74               bigcom74 0.000000000
bigcom75               bigcom75 0.000000000
bigcom76               bigcom76 0.000000000
bigcom77               bigcom77 0.000000000
bigcom79               bigcom79 0.000000000
bigcom80               bigcom80 0.000000000
bigcom82               bigcom82 0.000000000
bigcom83               bigcom83 0.000000000
bigcom84               bigcom84 0.000000000
bigcom85               bigcom85 0.000000000
bigcom87               bigcom87 0.000000000
bigcom89               bigcom89 0.000000000
bigcom91               bigcom91 0.000000000
bigcom92               bigcom92 0.000000000
bigcom93               bigcom93 0.000000000
bigcom96               bigcom96 0.000000000
bigcom97               bigcom97 0.000000000
bigcom98               bigcom98 0.000000000
bigcom99               bigcom99 0.000000000
bigcom101             bigcom101 0.000000000
bigcom104             bigcom104 0.000000000
bigcom106             bigcom106 0.000000000
bigcom109             bigcom109 0.000000000
bigcom113             bigcom113 0.000000000
bigcom120             bigcom120 0.000000000
bigcom123             bigcom123 0.000000000
bigcom126             bigcom126 0.000000000
bigcom127             bigcom127 0.000000000
bigcom137             bigcom137 0.000000000
bigcom139             bigcom139 0.000000000
bigcom140             bigcom140 0.000000000
bigcom143             bigcom143 0.000000000
bigcom145             bigcom145 0.000000000
bigcom146             bigcom146 0.000000000
bigcom147             bigcom147 0.000000000
bigcom149             bigcom149 0.000000000
bigcom153             bigcom153 0.000000000
bigcom154             bigcom154 0.000000000
bigcom156             bigcom156 0.000000000
bigcom157             bigcom157 0.000000000
bigcom158             bigcom158 0.000000000
bigcom160             bigcom160 0.000000000
bigcom161             bigcom161 0.000000000
bigcom162             bigcom162 0.000000000
bigcom164             bigcom164 0.000000000
bigcom166             bigcom166 0.000000000
bigcom167             bigcom167 0.000000000
bigcom171             bigcom171 0.000000000
bigcom173             bigcom173 0.000000000
bigcom175             bigcom175 0.000000000
bigcom176             bigcom176 0.000000000
bigcom177             bigcom177 0.000000000
bigcom180             bigcom180 0.000000000
bigcom181             bigcom181 0.000000000
bigcom184             bigcom184 0.000000000
bigcom186             bigcom186 0.000000000
bigcom187             bigcom187 0.000000000
bigcom189             bigcom189 0.000000000
bigcom194             bigcom194 0.000000000
bigcom195             bigcom195 0.000000000
bigcom196             bigcom196 0.000000000
bigcom204             bigcom204 0.000000000
bigcom212             bigcom212 0.000000000
bigcom214             bigcom214 0.000000000
bigcom222             bigcom222 0.000000000
bigcom223             bigcom223 0.000000000
bigcom226             bigcom226 0.000000000
bigcom227             bigcom227 0.000000000
bigcom229             bigcom229 0.000000000
bigcom233             bigcom233 0.000000000
bigcom236             bigcom236 0.000000000
bigcom237             bigcom237 0.000000000
bigcom246             bigcom246 0.000000000
bigcom248             bigcom248 0.000000000
bigcom249             bigcom249 0.000000000
bigcom250             bigcom250 0.000000000
bigcom254             bigcom254 0.000000000
bigcom266             bigcom266 0.000000000
bigcom269             bigcom269 0.000000000
bigcom272             bigcom272 0.000000000
bigcom274             bigcom274 0.000000000
bigcom281             bigcom281 0.000000000
bigcom291             bigcom291 0.000000000
bigcom292             bigcom292 0.000000000
bigcom295             bigcom295 0.000000000
bigcom299             bigcom299 0.000000000
bigcom301             bigcom301 0.000000000
bigcom306             bigcom306 0.000000000
bigcom309             bigcom309 0.000000000
bigcom314             bigcom314 0.000000000
bigcom321             bigcom321 0.000000000
bigcom341             bigcom341 0.000000000
bigcom350             bigcom350 0.000000000
bigcom353             bigcom353 0.000000000
bigcom359             bigcom359 0.000000000
bigcom363             bigcom363 0.000000000
bigcom365             bigcom365 0.000000000
bigcom386             bigcom386 0.000000000
bigcom408             bigcom408 0.000000000
bigcom412             bigcom412 0.000000000
bigcom480             bigcom480 0.000000000
membership_s3     membership_s3 0.000000000
membership_s5     membership_s5 0.000000000
membership_s6     membership_s6 0.000000000
membership_s7     membership_s7 0.000000000
membership_s8     membership_s8 0.000000000
membership_s9     membership_s9 0.000000000
membership_s11   membership_s11 0.000000000
membership_s12   membership_s12 0.000000000
membership_s14   membership_s14 0.000000000
membership_s16   membership_s16 0.000000000
membership_s17   membership_s17 0.000000000
membership_s18   membership_s18 0.000000000
membership_s20   membership_s20 0.000000000
membership_s21   membership_s21 0.000000000
membership_s22   membership_s22 0.000000000
membership_s24   membership_s24 0.000000000
membership_s25   membership_s25 0.000000000
membership_s26   membership_s26 0.000000000
membership_s28   membership_s28 0.000000000
membership_s31   membership_s31 0.000000000
membership_s33   membership_s33 0.000000000
membership_s36   membership_s36 0.000000000
membership_s37   membership_s37 0.000000000
[1] "Dataset: all_targets Model RF, run: 1 of 10 2015-06-22 14:54:45"
     |      Out-of-bag   |
Tree |      MSE  %Var(y) |
   1 |   0.0139   227.51 |
   2 |  0.01306   213.81 |
   3 |  0.01275   208.70 |
   4 |  0.01165   190.62 |
   5 |  0.01106   180.96 |
   6 |  0.01024   167.57 |
   7 | 0.009774   159.95 |
   8 |  0.00927   151.70 |
   9 | 0.009022   147.65 |
  10 | 0.008669   141.87 |
  11 | 0.008359   136.79 |
  12 | 0.008126   132.99 |
  13 | 0.007891   129.13 |
  14 | 0.007735   126.58 |
  15 | 0.007681   125.70 |
  16 | 0.007551   123.58 |
  17 | 0.007414   121.34 |
  18 |  0.00731   119.64 |
  19 | 0.007247   118.61 |
  20 | 0.007203   117.87 |
  21 | 0.007193   117.72 |
  22 | 0.007147   116.96 |
  23 | 0.007131   116.70 |
  24 | 0.007067   115.65 |
  25 | 0.007009   114.71 |
  26 | 0.006951   113.75 |
  27 | 0.006858   112.24 |
  28 | 0.006884   112.66 |
  29 | 0.006799   111.28 |
  30 | 0.006764   110.70 |
  31 | 0.006772   110.83 |
  32 | 0.006751   110.49 |
  33 | 0.006736   110.24 |
  34 | 0.006762   110.66 |
  35 | 0.006759   110.61 |
  36 | 0.006758   110.60 |
  37 | 0.006721   109.99 |
  38 | 0.006729   110.12 |
  39 | 0.006706   109.75 |
  40 | 0.006699   109.63 |
  41 | 0.006686   109.42 |
  42 | 0.006661   109.01 |
  43 | 0.006651   108.85 |
  44 | 0.006639   108.66 |
  45 | 0.006622   108.37 |
  46 |  0.00662   108.35 |
  47 |  0.00659   107.84 |
  48 | 0.006593   107.89 |
  49 | 0.006587   107.81 |
  50 | 0.006579   107.67 |
  51 | 0.006568   107.48 |
  52 |  0.00656   107.36 |
  53 | 0.006553   107.24 |
  54 | 0.006547   107.15 |
  55 | 0.006547   107.14 |
  56 |  0.00655   107.20 |
  57 | 0.006533   106.92 |
  58 | 0.006531   106.88 |
  59 | 0.006523   106.74 |
  60 | 0.006524   106.77 |
  61 | 0.006518   106.68 |
  62 | 0.006519   106.69 |
  63 | 0.006523   106.76 |
  64 | 0.006523   106.75 |
  65 | 0.006508   106.50 |
  66 | 0.006505   106.46 |
  67 | 0.006502   106.41 |
  68 | 0.006499   106.35 |
  69 | 0.006487   106.16 |
  70 | 0.006489   106.20 |
  71 | 0.006491   106.23 |
  72 | 0.006492   106.25 |
  73 | 0.006493   106.26 |
  74 | 0.006495   106.29 |
  75 | 0.006489   106.19 |
  76 | 0.006469   105.87 |
  77 | 0.006463   105.78 |
  78 |  0.00647   105.88 |
  79 | 0.006461   105.73 |
  80 | 0.006458   105.69 |
  81 | 0.006454   105.62 |
  82 | 0.006437   105.35 |
  83 | 0.006436   105.32 |
  84 | 0.006439   105.38 |
  85 | 0.006433   105.29 |
  86 | 0.006436   105.32 |
  87 | 0.006435   105.32 |
  88 | 0.006438   105.35 |
  89 | 0.006433   105.28 |
  90 |  0.00643   105.23 |
  91 | 0.006427   105.18 |
  92 | 0.006419   105.05 |
  93 | 0.006411   104.93 |
  94 | 0.006405   104.82 |
  95 | 0.006398   104.71 |
  96 | 0.006401   104.76 |
  97 | 0.006404   104.81 |
  98 |   0.0064   104.75 |
  99 | 0.006398   104.71 |
 100 | 0.006393   104.63 |
[1] "Random Forest variable coefficients"
                      %IncMSE IncNodePurity
graph0           6.177460e-04  1.432837e-01
graph1           1.588141e-03  1.987455e-01
graph2           1.217567e-03  1.690246e-01
graph3           5.164932e-04  3.149450e-01
graph4           2.671332e-03  3.783635e-01
graph5           1.770912e-03  4.635051e-01
graph6           1.218480e-03  1.994303e-01
graph7           2.312259e-03  3.908715e-01
graph8           2.360336e-04  1.097345e-01
graph9           2.104122e-03  8.460280e-02
graph10          3.510085e-03  4.919585e-01
graph11          3.653198e-03  4.229431e-01
graph12          1.635172e-03  4.497566e-01
graph13          5.235086e-04  3.318023e-01
graph14          3.195409e-03  2.796930e-01
graph15          1.567572e-03  1.805414e-01
graph16          2.200139e-03  3.948374e-01
graph17          1.836155e-03  4.126349e-01
graph18          1.166222e-03  1.817394e-01
graph19          1.659773e-03  3.732067e-01
graph20          3.923494e-03  4.834847e-01
graph21          1.281689e-03  2.998412e-01
graph22          1.392557e-04  1.844573e-01
graph23          4.273373e-03  4.723030e-01
graph24          1.216856e-03  1.578673e-01
graph25          9.049241e-04  3.788231e-01
graph26          1.769412e-03  2.495337e-01
graph27          5.064224e-04  2.349039e-01
graph28          1.529654e-03  3.008935e-01
graph29          7.017349e-05  8.342808e-02
orbit0           7.353607e-04  1.788998e-01
orbit1           1.218315e-03  2.484356e-01
orbit2           4.766701e-04  2.112064e-01
orbit3           7.093548e-04  1.616026e-01
orbit4           8.311945e-04  2.087065e-01
orbit5           3.084878e-03  2.157297e-01
orbit6           2.487570e-03  3.358153e-01
orbit7           2.296198e-04  1.304536e-01
orbit8           1.133149e-03  1.853111e-01
orbit9           6.992075e-04  3.102855e-01
orbit10          8.162026e-04  2.648639e-01
orbit11          1.767284e-04  1.511433e-01
orbit12          3.319384e-04  2.650592e-01
orbit13          5.523022e-04  1.710951e-01
orbit14          1.573796e-04  9.844109e-02
orbit15          1.350154e-03  1.104587e-01
orbit16          7.242501e-04  2.000214e-01
orbit17          1.990985e-03  1.320621e-01
orbit18          1.617347e-03  8.384795e-01
orbit19          1.257067e-03  2.670908e-01
orbit20          1.657607e-03  3.373282e-01
orbit21          3.239155e-04  2.230776e-01
orbit22          3.194485e-03  4.863584e-01
orbit23          6.369837e-04  2.861959e-01
orbit24          4.532564e-03  6.846480e-01
orbit25          8.938741e-04  2.289383e-01
orbit26          2.130645e-04  2.215447e-01
orbit27          1.263395e-03  2.681366e-01
orbit28          1.144446e-03  1.297198e-01
orbit29          4.508310e-04  2.445457e-01
orbit30          3.451826e-04  1.970833e-01
orbit31          1.275553e-03  4.525532e-01
orbit32          2.482511e-03  2.517189e-01
orbit33          3.760322e-04  1.344333e-01
orbit34          2.917143e-03  2.643488e-01
orbit35          6.495966e-04  2.581271e-01
orbit36          1.800431e-03  3.484619e-01
orbit37          2.552399e-03  3.793909e-01
orbit38          1.428221e-03  2.887939e-01
orbit39          2.900535e-03  1.016014e+00
orbit40          2.277620e-03  2.961185e-01
orbit41          4.170179e-04  1.294663e-01
orbit42          2.820829e-05  1.060981e-01
orbit43          7.793118e-04  2.768671e-01
orbit44          3.146661e-04  1.052862e-01
orbit45          3.522670e-03  4.429320e-01
orbit46          9.613029e-04  3.467584e-01
orbit47          1.477003e-03  3.571571e-02
orbit48          1.186700e-03  8.441362e-02
orbit49          6.414309e-03  5.745482e-01
orbit50          3.742433e-04  2.196414e-01
orbit51          2.437332e-03  2.616363e-01
orbit52          1.679722e-03  1.978473e-01
orbit53          7.021194e-04  1.539304e-01
orbit54          5.651102e-04  2.854537e-01
orbit55          2.966513e-04  1.474959e-01
orbit56          8.796291e-03  4.842631e-01
orbit57          1.018213e-03  2.172696e-01
orbit58          1.777181e-04  6.804007e-02
orbit59          1.352623e-03  2.544959e-01
orbit60          5.803539e-04  1.819587e-01
orbit61          6.143233e-05  9.946473e-02
orbit62          5.365080e-03  5.676072e-01
orbit63          3.087547e-04  1.485214e-01
orbit64          1.294404e-03  2.223545e-01
orbit65          3.496094e-03  5.844993e-01
orbit66          1.149075e-03  2.372272e-01
orbit67          3.375604e-04  5.975047e-02
orbit68          3.217840e-03  2.979254e-01
orbit69          3.072714e-04  8.793034e-02
orbit70          1.056162e-03  4.990261e-01
orbit71          2.879239e-05  7.659930e-02
orbit72          4.081803e-04  5.348874e-02
AP              -1.767593e-05  2.718521e-02
bet              6.957771e-04  4.887927e-01
ecc              6.726457e-06  4.900019e-02
eccrad           1.286001e-05  1.308737e-01
close            8.414610e-04  2.485725e-01
constraint       1.388248e-03  4.225462e-01
coreness         4.531565e-04  4.367239e-01
knn              1.457114e-03  5.770643e-01
hubscore         6.874378e-04  3.203606e-01
pagerank         9.920198e-04  1.452575e+00
trans            1.943273e-04  5.513914e-01
evcent           1.563829e-03  2.067196e-01
first            1.449580e-04  1.591068e-01
upto_second      1.611496e-03  2.573683e-01
upto_third       1.549612e-03  2.126575e-01
upto_fourth      3.904966e-04  2.293032e-01
upto_fifth       2.722489e-03  2.759065e-01
upto_sixth       5.833487e-04  2.706961e-01
second           5.120412e-04  2.012105e-01
third            5.037347e-04  5.764024e-01
fourth           2.459647e-03  7.661040e-01
fifth            1.099379e-03  5.397765e-01
sixth            2.443863e-03  5.920409e-01
ratio1           7.844288e-04  1.095806e+00
ratio2           2.848179e-03  1.271391e+00
ratio3           1.413947e-03  6.886342e-01
ratio4           1.916349e-03  8.523674e-01
ratio5           1.404483e-03  2.709811e+00
ratio6           3.839167e-03  9.311233e-01
selfinter        1.776838e-05  1.579564e-01
walktrap_vertex  8.230898e-04  1.192631e+00
bigcom1          2.873484e-05  5.283407e-02
bigcom2          0.000000e+00  3.111660e-19
bigcom3          1.613642e-04  9.769131e-02
bigcom4          5.466069e-05  1.711279e-02
bigcom6          0.000000e+00  3.252607e-21
bigcom8          0.000000e+00  7.074419e-20
bigcom9          0.000000e+00  3.686287e-20
bigcom11         0.000000e+00  3.417947e-19
bigcom13         0.000000e+00  1.355253e-20
bigcom15         0.000000e+00  6.288373e-20
bigcom16         0.000000e+00  1.355253e-21
bigcom21        -8.543682e-06  2.863329e-02
bigcom22         2.420186e-06  2.046688e-02
bigcom24         0.000000e+00  0.000000e+00
bigcom26         9.547323e-05  2.142154e-01
bigcom28         1.519835e-04  7.801404e-02
bigcom30         1.079624e-03  1.138904e+00
bigcom31         0.000000e+00  2.538117e-18
bigcom32         0.000000e+00  2.710505e-20
bigcom33         0.000000e+00  8.546224e-19
bigcom34         0.000000e+00  6.505213e-21
bigcom36         0.000000e+00  6.911789e-20
bigcom37         0.000000e+00  1.734723e-20
bigcom38         0.000000e+00  0.000000e+00
bigcom39         0.000000e+00  5.637851e-20
bigcom40         0.000000e+00  7.411064e-18
bigcom43         0.000000e+00  1.355253e-20
bigcom44         0.000000e+00  6.207057e-20
bigcom46         0.000000e+00  1.393200e-18
bigcom47         0.000000e+00  8.500145e-19
bigcom49         0.000000e+00  2.710505e-22
bigcom50         0.000000e+00  8.803722e-19
bigcom51         0.000000e+00  1.110223e-18
bigcom52        -1.762908e-05  2.795110e-01
bigcom54         0.000000e+00  1.945059e-18
bigcom56         0.000000e+00  5.421011e-22
bigcom62         0.000000e+00  5.648693e-19
bigcom66         0.000000e+00  1.949396e-18
bigcom68         0.000000e+00  8.944668e-21
bigcom69         0.000000e+00  4.933120e-20
bigcom71         0.000000e+00  1.301043e-20
bigcom72         0.000000e+00  4.336809e-21
bigcom73         0.000000e+00  4.147073e-20
bigcom74         0.000000e+00  5.770666e-19
bigcom75         0.000000e+00  8.456777e-19
bigcom76         0.000000e+00  4.607859e-20
bigcom77         0.000000e+00  2.195509e-20
bigcom79         0.000000e+00  1.714286e-02
bigcom80         0.000000e+00  2.789110e-19
bigcom82         0.000000e+00  5.903481e-19
bigcom83         0.000000e+00  0.000000e+00
bigcom84         0.000000e+00  1.413800e-18
bigcom85         0.000000e+00  8.603144e-19
bigcom87         0.000000e+00  5.724587e-19
bigcom89         0.000000e+00  1.399705e-18
bigcom91         0.000000e+00  2.862294e-19
bigcom92         0.000000e+00  2.168404e-20
bigcom93         0.000000e+00  8.651933e-19
bigcom96         0.000000e+00  1.387779e-18
bigcom97         0.000000e+00  1.956714e-18
bigcom98         0.000000e+00  2.507760e-18
bigcom99         0.000000e+00  0.000000e+00
bigcom101        0.000000e+00  3.035766e-20
bigcom104        0.000000e+00  6.158268e-19
bigcom106        0.000000e+00  5.553826e-19
bigcom109        0.000000e+00  0.000000e+00
bigcom113        0.000000e+00  1.111578e-18
bigcom116        8.853449e-05  4.779339e-02
bigcom120        0.000000e+00  5.551115e-19
bigcom123        0.000000e+00  8.521829e-19
bigcom126        0.000000e+00  1.388321e-18
bigcom127        0.000000e+00  5.724587e-19
bigcom137        0.000000e+00  5.727298e-19
bigcom139        0.000000e+00  1.114560e-18
bigcom140        0.000000e+00  8.565197e-19
bigcom143        0.000000e+00  8.944668e-21
bigcom145        0.000000e+00  5.551115e-19
bigcom146        0.000000e+00  1.111307e-18
bigcom147        0.000000e+00  9.215718e-21
bigcom149        0.000000e+00  8.500145e-19
bigcom153        0.000000e+00  5.561957e-19
bigcom154        0.000000e+00  5.095750e-20
bigcom156        0.000000e+00  8.630249e-19
bigcom157        0.000000e+00  3.144186e-20
bigcom158        0.000000e+00  8.329383e-19
bigcom160        0.000000e+00  2.846031e-19
bigcom161        0.000000e+00  7.589415e-21
bigcom162        0.000000e+00  1.843144e-20
bigcom164        0.000000e+00  1.665335e-18
bigcom166        0.000000e+00  4.878910e-21
bigcom167        0.000000e+00  5.776087e-19
bigcom171        0.000000e+00  1.136786e-18
bigcom173        0.000000e+00  5.727298e-19
bigcom175        0.000000e+00  1.788934e-20
bigcom176        0.000000e+00  2.775558e-19
bigcom177        0.000000e+00  8.326673e-19
bigcom178       -2.440600e-05  3.694510e-01
bigcom180        0.000000e+00  8.326673e-19
bigcom181        0.000000e+00  2.780979e-19
bigcom184        0.000000e+00  1.125402e-18
bigcom186        0.000000e+00  5.681219e-19
bigcom187       -5.902129e-06  4.392217e-01
bigcom189        0.000000e+00  3.469447e-20
bigcom194        0.000000e+00  1.111307e-18
bigcom195        0.000000e+00  8.370041e-19
bigcom196        0.000000e+00  1.980837e-18
bigcom204        0.000000e+00  1.133262e-18
bigcom205       -5.766811e-06  5.321583e-01
bigcom212        0.000000e+00  1.951564e-20
bigcom214        0.000000e+00  0.000000e+00
bigcom222        0.000000e+00  3.144186e-19
bigcom223        0.000000e+00  1.084202e-21
bigcom226        0.000000e+00  8.456777e-19
bigcom227        0.000000e+00  5.724587e-19
bigcom229        0.000000e+00  1.422473e-18
bigcom233        0.000000e+00  1.951564e-20
bigcom236        0.000000e+00  5.724587e-19
bigcom237        0.000000e+00  1.123233e-18
bigcom246        0.000000e+00  3.187554e-19
bigcom248        0.000000e+00  2.222614e-20
bigcom249        0.000000e+00  8.370041e-19
bigcom250        0.000000e+00  4.336809e-21
bigcom254        0.000000e+00  1.687019e-18
bigcom266        0.000000e+00  1.669671e-18
bigcom269        0.000000e+00  0.000000e+00
bigcom272        0.000000e+00  2.498002e-18
bigcom274        0.000000e+00  3.659182e-20
bigcom281        0.000000e+00  1.301043e-20
bigcom291        0.000000e+00  1.665335e-18
bigcom292        0.000000e+00  2.059984e-20
bigcom295        0.000000e+00  2.840610e-19
bigcom299        0.000000e+00  1.132178e-18
bigcom301        0.000000e+00  8.750000e-03
bigcom306        0.000000e+00  8.326673e-19
bigcom309        0.000000e+00  1.144917e-18
bigcom314        0.000000e+00  2.515349e-18
bigcom321        0.000000e+00  5.551115e-19
bigcom341        0.000000e+00  8.348357e-19
bigcom350        0.000000e+00  4.336809e-21
bigcom353        0.000000e+00  1.942890e-18
bigcom359        0.000000e+00  1.691355e-18
bigcom363        0.000000e+00  8.326673e-19
bigcom365        0.000000e+00  1.626303e-20
bigcom385        7.800517e-06  3.833031e-01
bigcom386        0.000000e+00  5.551115e-19
bigcom408        0.000000e+00  1.192622e-20
bigcom412        0.000000e+00  2.710505e-22
bigcom480        0.000000e+00  5.553826e-19
spin_vertex      7.515426e-04  9.257356e-01
membership_s1    6.111261e-04  4.355626e-01
membership_s3    0.000000e+00  4.878910e-20
membership_s4    5.869533e-06  1.587308e-02
membership_s5    0.000000e+00  1.878380e-19
membership_s6    0.000000e+00  1.772671e-19
membership_s7    4.994150e-05  6.414466e-02
membership_s8    0.000000e+00  8.806432e-19
membership_s9    0.000000e+00  8.492014e-19
membership_s11   0.000000e+00  3.903128e-20
membership_s12   0.000000e+00  1.084202e-20
membership_s14   0.000000e+00  1.698132e-18
membership_s15   3.847583e-05  1.613944e-01
membership_s16   0.000000e+00  8.673617e-21
membership_s17   0.000000e+00  1.084202e-20
membership_s18   0.000000e+00  2.547875e-20
membership_s20   0.000000e+00  2.255141e-18
membership_s21   0.000000e+00  1.463673e-19
membership_s22   0.000000e+00  4.038653e-20
membership_s24   0.000000e+00  1.029992e-19
membership_s25   0.000000e+00  2.656295e-20
membership_s26   0.000000e+00  5.930586e-19
membership_s27   6.750675e-06  9.375000e-03
membership_s28   0.000000e+00  2.222614e-20
membership_s30   1.336037e-04  1.450853e-01
membership_s31   2.537651e-05  6.901429e-03
membership_s32   5.714528e-04  4.827251e-01
membership_s33   0.000000e+00  8.673617e-21
membership_s36   4.442178e-05  9.675506e-02
membership_s37   0.000000e+00  1.016440e-19
V1               2.756802e-03  2.367564e+00
V2               1.890154e-03  2.003365e+00
pdi             -2.551715e-05  8.476960e-02
adhesion         2.211360e-02  1.760922e+00
cohesion         2.060833e-02  1.600663e+00
inner            4.593368e-03  1.220549e+00
outer            1.036091e-03  2.278873e+00
ioratio          4.550881e-03  1.344830e+00
comsize          3.622791e-03  1.646025e+00
[1] "Dataset: all_targets Model GLM, run: 1 of 10 2015-06-22 15:00:50"
[1] "glmnet variable coefficients"
                     [,1]          [,2]
(Intercept)     -5.085425 -1.012476e+01
graph0           0.000000 -2.305020e-03
graph1           0.000000  0.000000e+00
graph2           0.000000 -1.309833e-03
graph3           0.000000  0.000000e+00
graph4           0.000000  0.000000e+00
graph5           0.000000  0.000000e+00
graph6           0.000000  0.000000e+00
graph7           0.000000  0.000000e+00
graph8           0.000000  5.774620e-04
graph9           0.000000  0.000000e+00
graph10          0.000000  0.000000e+00
graph11          0.000000  0.000000e+00
graph12          0.000000  0.000000e+00
graph13          0.000000  0.000000e+00
graph14          0.000000  0.000000e+00
graph15          0.000000 -1.319925e-06
graph16          0.000000  0.000000e+00
graph17          0.000000  0.000000e+00
graph18          0.000000  0.000000e+00
graph19          0.000000  2.896565e-08
graph20          0.000000 -9.383783e-08
graph21          0.000000  3.060985e-08
graph22          0.000000  0.000000e+00
graph23          0.000000 -4.910794e-07
graph24          0.000000  0.000000e+00
graph25          0.000000  2.939462e-06
graph26          0.000000  0.000000e+00
graph27          0.000000  0.000000e+00
graph28          0.000000 -1.976382e-05
graph29          0.000000  5.293934e-05
orbit0           0.000000 -2.265999e-03
orbit1           0.000000  0.000000e+00
orbit2           0.000000  0.000000e+00
orbit3           0.000000 -1.125514e-03
orbit4           0.000000 -3.891711e-06
orbit5           0.000000  0.000000e+00
orbit6           0.000000  0.000000e+00
orbit7           0.000000  0.000000e+00
orbit8           0.000000  0.000000e+00
orbit9           0.000000  0.000000e+00
orbit10          0.000000 -4.700199e-06
orbit11          0.000000  0.000000e+00
orbit12          0.000000  0.000000e+00
orbit13          0.000000 -4.972634e-08
orbit14          0.000000  5.159145e-04
orbit15          0.000000 -6.510565e-08
orbit16          0.000000  0.000000e+00
orbit17          0.000000  0.000000e+00
orbit18          0.000000  8.309349e-09
orbit19          0.000000  2.032265e-09
orbit20          0.000000 -5.316802e-09
orbit21          0.000000  0.000000e+00
orbit22          0.000000 -1.486672e-10
orbit23          0.000000  0.000000e+00
orbit24          0.000000  0.000000e+00
orbit25          0.000000  5.357743e-08
orbit26          0.000000  0.000000e+00
orbit27          0.000000  2.273440e-06
orbit28          0.000000  0.000000e+00
orbit29          0.000000 -1.191448e-07
orbit30          0.000000  2.454742e-10
orbit31          0.000000  5.506716e-08
orbit32          0.000000 -7.442085e-09
orbit33          0.000000  0.000000e+00
orbit34          0.000000 -9.579291e-07
orbit35          0.000000 -3.112525e-06
orbit36          0.000000 -1.121014e-09
orbit37          0.000000 -1.049135e-07
orbit38          0.000000  0.000000e+00
orbit39          0.000000  4.947072e-06
orbit40          0.000000  1.489290e-07
orbit41          0.000000 -4.159879e-07
orbit42          0.000000  0.000000e+00
orbit43          0.000000 -2.885629e-06
orbit44          0.000000  7.837671e-08
orbit45          0.000000 -1.243410e-08
orbit46          0.000000 -1.793580e-07
orbit47          0.000000  0.000000e+00
orbit48          0.000000  2.546223e-06
orbit49          0.000000  1.365552e-05
orbit50          0.000000 -1.676203e-05
orbit51          0.000000  4.152845e-09
orbit52          0.000000  5.647103e-08
orbit53          0.000000  1.169766e-07
orbit54          0.000000 -1.364461e-05
orbit55          0.000000  1.222629e-05
orbit56          0.000000  6.863409e-05
orbit57          0.000000 -1.286949e-06
orbit58          0.000000 -1.072933e-07
orbit59          0.000000 -1.399713e-06
orbit60          0.000000  2.835313e-06
orbit61          0.000000  0.000000e+00
orbit62          0.000000  3.472382e-04
orbit63          0.000000  2.602623e-06
orbit64          0.000000  6.483543e-06
orbit65          0.000000 -6.816292e-05
orbit66          0.000000 -1.695401e-05
orbit67          0.000000  4.194153e-08
orbit68          0.000000  2.529426e-04
orbit69          0.000000 -3.421295e-04
orbit70          0.000000  6.107488e-04
orbit71          0.000000 -4.949243e-04
orbit72          0.000000  2.448730e-04
AP               0.000000  1.045859e-02
bet              0.000000  0.000000e+00
ecc              0.000000  2.084830e-02
eccrad           0.000000  1.178358e-01
close            0.000000  0.000000e+00
constraint       0.000000 -3.575333e-01
coreness         0.000000 -2.269757e-02
knn              0.000000 -2.533916e-04
hubscore         0.000000  7.643372e-01
pagerank         0.000000  0.000000e+00
trans            0.000000 -2.095702e-01
evcent           0.000000  4.391515e-03
first            0.000000 -2.487375e-03
upto_second      0.000000  0.000000e+00
upto_third       0.000000  0.000000e+00
upto_fourth      0.000000  0.000000e+00
upto_fifth       0.000000  8.924235e-05
upto_sixth       0.000000  4.891603e-06
second           0.000000  0.000000e+00
third            0.000000  2.902504e-08
fourth           0.000000 -7.162214e-05
fifth            0.000000  5.158317e-06
sixth            0.000000  0.000000e+00
ratio1           0.000000 -5.249053e-04
ratio2           0.000000  2.684242e-03
ratio3           0.000000  1.886224e-03
ratio4           0.000000 -1.930301e-03
ratio5           0.000000  0.000000e+00
ratio6           0.000000  4.610650e-05
selfinter        0.000000  3.669425e-01
walktrap_vertex  0.000000 -2.016759e-01
bigcom1          0.000000  2.108831e-02
bigcom2          0.000000 -4.512494e-01
bigcom3          0.000000  7.342322e-02
bigcom4          0.000000  2.990997e-01
bigcom6          0.000000 -2.784939e-01
bigcom8          0.000000 -9.842057e-01
bigcom9          0.000000 -4.550435e-01
bigcom11         0.000000 -8.750402e-01
bigcom13         0.000000 -5.912405e-01
bigcom15         0.000000 -2.286611e-01
bigcom16         0.000000 -1.442953e-02
bigcom21         0.000000  1.359797e-01
bigcom22         0.000000 -2.801329e-01
bigcom24         0.000000 -2.350696e-01
bigcom26         0.000000  2.445931e-01
bigcom28         0.000000  1.747278e-01
bigcom30         0.000000  1.860312e+00
bigcom31         0.000000 -1.186842e-01
bigcom32         0.000000 -5.764106e-01
bigcom33         0.000000 -5.087569e-01
bigcom34         0.000000 -1.779989e-02
bigcom36         0.000000 -6.696425e-01
bigcom37         0.000000  0.000000e+00
bigcom38         0.000000 -1.521139e-01
bigcom39         0.000000 -7.128735e-01
bigcom40         0.000000 -2.555263e-03
bigcom43         0.000000 -2.526398e-02
bigcom44         0.000000 -8.262752e-02
bigcom46         0.000000 -6.839153e-01
bigcom47         0.000000 -6.776794e-01
bigcom49         0.000000 -4.467315e-01
bigcom50         0.000000 -5.578055e-01
bigcom51         0.000000 -2.053368e-01
bigcom52         0.000000  2.936882e+00
bigcom54         0.000000 -1.996680e-01
bigcom56         0.000000 -6.946078e-01
bigcom62         0.000000 -6.104617e-01
bigcom66         0.000000 -5.923306e-01
bigcom68         0.000000 -4.489247e-02
bigcom69         0.000000 -4.231683e-01
bigcom71         0.000000  0.000000e+00
bigcom72         0.000000 -1.895507e-02
bigcom73         0.000000 -8.179768e-01
bigcom74         0.000000 -5.101401e-01
bigcom75         0.000000 -6.748417e-01
bigcom76         0.000000 -3.138268e-01
bigcom77         0.000000 -5.272561e-01
bigcom79         0.000000 -8.229010e-01
bigcom80         0.000000 -5.388383e-01
bigcom82         0.000000 -7.806284e-01
bigcom83         0.000000  0.000000e+00
bigcom84         0.000000 -9.022148e-01
bigcom85         0.000000 -6.274295e-01
bigcom87         0.000000 -7.037729e-01
bigcom89         0.000000 -1.502067e-01
bigcom91         0.000000 -8.358795e-01
bigcom92         0.000000 -2.755652e-01
bigcom93         0.000000  0.000000e+00
bigcom96         0.000000 -3.850588e-01
bigcom97         0.000000 -6.737975e-01
bigcom98         0.000000 -2.100141e-01
bigcom99         0.000000  0.000000e+00
bigcom101        0.000000 -5.949637e-02
bigcom104        0.000000 -5.403573e-01
bigcom106        0.000000 -4.988045e-01
bigcom109        0.000000 -2.375239e-01
bigcom113        0.000000 -3.554847e-01
bigcom116        0.000000  8.000040e-01
bigcom120        0.000000 -4.165796e-01
bigcom123        0.000000 -5.847417e-01
bigcom126        0.000000 -1.052151e-01
bigcom127        0.000000 -1.882188e-01
bigcom137        0.000000 -8.342064e-01
bigcom139        0.000000 -3.833811e-01
bigcom140        0.000000 -2.988842e-01
bigcom143        0.000000 -6.948740e-01
bigcom145        0.000000  0.000000e+00
bigcom146        0.000000  0.000000e+00
bigcom147        0.000000 -1.358667e-01
bigcom149        0.000000 -1.690860e-02
bigcom153        0.000000 -5.153441e-01
bigcom154        0.000000 -2.485953e-02
bigcom156        0.000000 -5.680331e-01
bigcom157        0.000000  0.000000e+00
bigcom158        0.000000 -4.448036e-02
bigcom160        0.000000 -4.879038e-01
bigcom161        0.000000 -2.020003e-01
bigcom162        0.000000 -2.255243e-01
bigcom164        0.000000 -2.629020e-01
bigcom166        0.000000 -2.257949e-01
bigcom167        0.000000 -1.132994e+00
bigcom171        0.000000 -9.588112e-01
bigcom173        0.000000 -6.283398e-02
bigcom175        0.000000  0.000000e+00
bigcom176        0.000000 -1.856008e-01
bigcom177        0.000000 -1.172468e-02
bigcom178        0.000000  2.913796e+00
bigcom180        0.000000 -9.933181e-03
bigcom181        0.000000 -3.697292e-01
bigcom184        0.000000 -6.853617e-02
bigcom186        0.000000 -7.800476e-01
bigcom187        0.000000  2.822434e+00
bigcom189        0.000000  0.000000e+00
bigcom194        0.000000 -2.631706e-01
bigcom195        0.000000 -1.901864e-01
bigcom196        0.000000 -9.176278e-01
bigcom204        0.000000 -4.148268e-01
bigcom205        0.000000  3.948276e+00
bigcom212        0.000000 -2.979851e-01
bigcom214        0.000000 -4.721466e-02
bigcom222        0.000000 -1.292350e-01
bigcom223        0.000000 -4.155614e-01
bigcom226        0.000000 -8.776355e-02
bigcom227        0.000000  0.000000e+00
bigcom229        0.000000  0.000000e+00
bigcom233        0.000000 -2.409639e-01
bigcom236        0.000000 -2.990033e-01
bigcom237        0.000000 -3.128854e-02
bigcom246        0.000000 -3.747584e-01
bigcom248        0.000000 -5.825299e-01
bigcom249        0.000000 -4.059745e-01
bigcom250        0.000000 -2.052091e-02
bigcom254        0.000000 -2.441041e-01
bigcom266        0.000000 -6.015894e-01
bigcom269        0.000000 -1.157531e-01
bigcom272        0.000000 -1.968260e-01
bigcom274        0.000000  0.000000e+00
bigcom281        0.000000 -5.549152e-02
bigcom291        0.000000 -1.934074e-01
bigcom292        0.000000 -6.063807e-01
bigcom295        0.000000 -5.118973e-01
bigcom299        0.000000 -5.702024e-01
bigcom301        0.000000 -2.668126e-02
bigcom306        0.000000 -1.129931e-01
bigcom309        0.000000 -3.845734e-01
bigcom314        0.000000 -4.065278e-01
bigcom321        0.000000 -3.879362e-01
bigcom341        0.000000 -1.217806e-02
bigcom350        0.000000 -4.175015e-01
bigcom353        0.000000  0.000000e+00
bigcom359        0.000000 -4.277004e-01
bigcom363        0.000000  0.000000e+00
bigcom365        0.000000 -5.840619e-01
bigcom385        0.000000  2.930371e+00
bigcom386        0.000000  0.000000e+00
bigcom408        0.000000 -7.269653e-01
bigcom412        0.000000 -1.595286e-01
bigcom480        0.000000 -3.203136e-02
spin_vertex      0.000000 -7.615876e-01
membership_s1    0.000000  9.878709e-01
membership_s3    0.000000 -3.067292e-01
membership_s4    0.000000  4.720191e-01
membership_s5    0.000000 -3.584306e-01
membership_s6    0.000000 -1.044434e+00
membership_s7    0.000000  2.526707e-01
membership_s8    0.000000 -1.546235e-01
membership_s9    0.000000 -2.382026e-01
membership_s11   0.000000 -1.540792e-01
membership_s12   0.000000 -1.877406e-01
membership_s14   0.000000 -2.276572e-01
membership_s15   0.000000  6.422660e-01
membership_s16   0.000000 -8.152279e-02
membership_s17   0.000000 -1.434991e-01
membership_s18   0.000000 -5.155426e-01
membership_s20   0.000000 -1.400825e-01
membership_s21   0.000000 -5.157209e-01
membership_s22   0.000000 -2.574238e-01
membership_s24   0.000000 -2.272933e-01
membership_s25   0.000000 -2.444934e-01
membership_s26   0.000000 -6.579088e-01
membership_s27   0.000000 -2.880184e-01
membership_s28   0.000000 -2.346688e-01
membership_s30   0.000000  9.528058e-01
membership_s31   0.000000  3.026499e-01
membership_s32   0.000000  1.530697e+00
membership_s33   0.000000 -5.932780e-02
membership_s36   0.000000 -1.033844e-01
membership_s37   0.000000 -3.891315e-01
V1               0.000000  7.835115e-01
V2               0.000000 -5.296994e-01
pdi              0.000000 -3.604158e+01
adhesion         0.000000  9.519851e-07
cohesion         0.000000 -5.560748e-06
inner            0.000000  4.125998e-05
outer            0.000000  1.155668e-05
ioratio          0.000000  3.108725e-02
comsize          0.000000  4.619002e-04
[1] "Dataset: all_targets Model GBM, run: 2 of 10 2015-06-22 15:03:09"
Iter   TrainDeviance   ValidDeviance   StepSize   Improve
     1        0.0723            -nan     0.0100    0.0001
     2        0.0707            -nan     0.0100    0.0000
     3        0.0687            -nan     0.0100    0.0001
     4        0.0675            -nan     0.0100    0.0002
     5        0.0663            -nan     0.0100    0.0000
     6        0.0654            -nan     0.0100    0.0000
     7        0.0645            -nan     0.0100    0.0000
     8        0.0636            -nan     0.0100    0.0001
     9        0.0629            -nan     0.0100    0.0000
    10        0.0621            -nan     0.0100    0.0001
    20        0.0566            -nan     0.0100    0.0000
    40        0.0501            -nan     0.0100    0.0000
    60        0.0455            -nan     0.0100    0.0000
    80        0.0425            -nan     0.0100    0.0000
   100        0.0390            -nan     0.0100    0.0000
   120        0.0364            -nan     0.0100   -0.0000
   140        0.0340            -nan     0.0100    0.0000
   160        0.0324            -nan     0.0100   -0.0000
   180        0.0307            -nan     0.0100    0.0000
   200        0.0289            -nan     0.0100   -0.0000
   220        0.0266            -nan     0.0100   -0.0000
   240        0.0251            -nan     0.0100   -0.0000
   260        0.0235            -nan     0.0100   -0.0000
   280        0.0221            -nan     0.0100   -0.0000
   300        0.0211            -nan     0.0100   -0.0000
   320        0.0202            -nan     0.0100   -0.0000
   340        0.0192            -nan     0.0100   -0.0000
   360        0.0182            -nan     0.0100    0.0000
   376        0.0175            -nan     0.0100   -0.0000

[1] "GBM variable coefficients"
                            var     rel.inf
ratio5                   ratio5 7.069603286
V1                           V1 5.171043977
V2                           V2 4.730475582
comsize                 comsize 4.628138644
pagerank               pagerank 4.249545421
inner                     inner 3.480881331
ioratio                 ioratio 2.928543462
spin_vertex         spin_vertex 2.831560081
orbit62                 orbit62 2.205138016
outer                     outer 2.116817870
ratio2                   ratio2 1.891746555
trans                     trans 1.884281035
adhesion               adhesion 1.882889111
ratio1                   ratio1 1.759581365
orbit49                 orbit49 1.739867880
orbit70                 orbit70 1.729404283
cohesion               cohesion 1.682857537
walktrap_vertex walktrap_vertex 1.646985159
third                     third 1.632085615
knn                         knn 1.526590933
orbit18                 orbit18 1.273192736
bet                         bet 1.214903893
bigcom30               bigcom30 1.202020919
graph11                 graph11 1.122550973
membership_s32   membership_s32 1.075239841
orbit39                 orbit39 1.045960088
graph19                 graph19 0.971312468
orbit52                 orbit52 0.931788223
graph20                 graph20 0.872054007
orbit24                 orbit24 0.867626371
orbit36                 orbit36 0.816386090
graph4                   graph4 0.803021548
orbit56                 orbit56 0.792724928
coreness               coreness 0.769073319
graph23                 graph23 0.718472653
graph5                   graph5 0.675784642
graph6                   graph6 0.637912436
graph17                 graph17 0.626520083
orbit27                 orbit27 0.613201845
graph22                 graph22 0.576848101
fourth                   fourth 0.574973458
orbit54                 orbit54 0.572200358
orbit65                 orbit65 0.563941238
graph7                   graph7 0.547718212
membership_s30   membership_s30 0.544563068
ratio3                   ratio3 0.541039496
orbit45                 orbit45 0.538375912
constraint           constraint 0.516333049
graph3                   graph3 0.502011233
ratio4                   ratio4 0.493618701
orbit50                 orbit50 0.470167802
graph0                   graph0 0.468200807
orbit38                 orbit38 0.447951883
graph12                 graph12 0.442706816
fifth                     fifth 0.441939829
orbit44                 orbit44 0.439645077
ratio6                   ratio6 0.438717008
bigcom52               bigcom52 0.429351921
graph10                 graph10 0.429250784
orbit66                 orbit66 0.388306788
orbit40                 orbit40 0.386099352
bigcom178             bigcom178 0.382562976
graph27                 graph27 0.372750921
graph15                 graph15 0.357323969
graph1                   graph1 0.345539426
orbit32                 orbit32 0.341751646
orbit59                 orbit59 0.331596901
graph14                 graph14 0.331224212
orbit20                 orbit20 0.321594036
graph24                 graph24 0.312117114
orbit30                 orbit30 0.311317317
orbit19                 orbit19 0.306267449
orbit10                 orbit10 0.305699916
graph16                 graph16 0.298648962
orbit2                   orbit2 0.297741198
graph2                   graph2 0.287500919
graph26                 graph26 0.284284035
graph21                 graph21 0.280575025
orbit28                 orbit28 0.277718724
upto_sixth           upto_sixth 0.272897216
orbit35                 orbit35 0.270797697
orbit13                 orbit13 0.257853752
selfinter             selfinter 0.256802693
orbit61                 orbit61 0.253919199
orbit69                 orbit69 0.244300175
orbit68                 orbit68 0.242261266
graph18                 graph18 0.241503700
graph13                 graph13 0.236727187
membership_s4     membership_s4 0.235913672
graph25                 graph25 0.235348114
orbit5                   orbit5 0.233673288
orbit25                 orbit25 0.231939588
bigcom205             bigcom205 0.231799040
bigcom3                 bigcom3 0.225437187
sixth                     sixth 0.224389905
orbit41                 orbit41 0.215802909
graph29                 graph29 0.215509376
orbit12                 orbit12 0.202121888
orbit57                 orbit57 0.193196261
orbit29                 orbit29 0.193104123
orbit58                 orbit58 0.190686945
orbit53                 orbit53 0.182703157
orbit26                 orbit26 0.167981433
orbit63                 orbit63 0.164691329
orbit17                 orbit17 0.159736314
orbit31                 orbit31 0.159570688
bigcom26               bigcom26 0.158809290
orbit37                 orbit37 0.158687336
bigcom28               bigcom28 0.155503969
orbit16                 orbit16 0.154130838
bigcom385             bigcom385 0.149513712
orbit15                 orbit15 0.143499327
orbit6                   orbit6 0.143082593
orbit4                   orbit4 0.135389299
orbit7                   orbit7 0.131892009
upto_fifth           upto_fifth 0.130708541
orbit64                 orbit64 0.128329188
graph28                 graph28 0.127232578
orbit55                 orbit55 0.124556203
second                   second 0.124012654
hubscore               hubscore 0.123678118
graph8                   graph8 0.120044531
upto_third           upto_third 0.110766192
bigcom40               bigcom40 0.103682986
bigcom187             bigcom187 0.097755235
membership_s1     membership_s1 0.092430302
orbit47                 orbit47 0.078040893
orbit11                 orbit11 0.077157448
orbit23                 orbit23 0.075638150
orbit46                 orbit46 0.073758042
upto_fourth         upto_fourth 0.073253762
orbit1                   orbit1 0.066225554
close                     close 0.065694902
orbit22                 orbit22 0.062136487
orbit21                 orbit21 0.062053143
orbit60                 orbit60 0.059463265
orbit71                 orbit71 0.056866589
orbit9                   orbit9 0.054107016
upto_second         upto_second 0.051990202
evcent                   evcent 0.049378327
membership_s15   membership_s15 0.045950307
graph9                   graph9 0.035730029
AP                           AP 0.030672884
orbit48                 orbit48 0.020927071
orbit33                 orbit33 0.016921422
membership_s7     membership_s7 0.013624171
bigcom21               bigcom21 0.013059146
membership_s6     membership_s6 0.012089300
orbit67                 orbit67 0.011181780
bigcom1                 bigcom1 0.007054011
ecc                         ecc 0.005666733
bigcom4                 bigcom4 0.005175672
orbit51                 orbit51 0.002090691
membership_s31   membership_s31 0.001760153
orbit0                   orbit0 0.000000000
orbit3                   orbit3 0.000000000
orbit8                   orbit8 0.000000000
orbit14                 orbit14 0.000000000
orbit34                 orbit34 0.000000000
orbit42                 orbit42 0.000000000
orbit43                 orbit43 0.000000000
orbit72                 orbit72 0.000000000
eccrad                   eccrad 0.000000000
first                     first 0.000000000
bigcom2                 bigcom2 0.000000000
bigcom6                 bigcom6 0.000000000
bigcom8                 bigcom8 0.000000000
bigcom9                 bigcom9 0.000000000
bigcom11               bigcom11 0.000000000
bigcom13               bigcom13 0.000000000
bigcom15               bigcom15 0.000000000
bigcom16               bigcom16 0.000000000
bigcom22               bigcom22 0.000000000
bigcom24               bigcom24 0.000000000
bigcom31               bigcom31 0.000000000
bigcom32               bigcom32 0.000000000
bigcom33               bigcom33 0.000000000
bigcom34               bigcom34 0.000000000
bigcom36               bigcom36 0.000000000
bigcom37               bigcom37 0.000000000
bigcom38               bigcom38 0.000000000
bigcom39               bigcom39 0.000000000
bigcom43               bigcom43 0.000000000
bigcom44               bigcom44 0.000000000
bigcom46               bigcom46 0.000000000
bigcom47               bigcom47 0.000000000
bigcom49               bigcom49 0.000000000
bigcom50               bigcom50 0.000000000
bigcom51               bigcom51 0.000000000
bigcom54               bigcom54 0.000000000
bigcom56               bigcom56 0.000000000
bigcom62               bigcom62 0.000000000
bigcom66               bigcom66 0.000000000
bigcom68               bigcom68 0.000000000
bigcom69               bigcom69 0.000000000
bigcom71               bigcom71 0.000000000
bigcom72               bigcom72 0.000000000
bigcom73               bigcom73 0.000000000
bigcom74               bigcom74 0.000000000
bigcom75               bigcom75 0.000000000
bigcom76               bigcom76 0.000000000
bigcom77               bigcom77 0.000000000
bigcom79               bigcom79 0.000000000
bigcom80               bigcom80 0.000000000
bigcom82               bigcom82 0.000000000
bigcom83               bigcom83 0.000000000
bigcom84               bigcom84 0.000000000
bigcom85               bigcom85 0.000000000
bigcom87               bigcom87 0.000000000
bigcom89               bigcom89 0.000000000
bigcom91               bigcom91 0.000000000
bigcom92               bigcom92 0.000000000
bigcom93               bigcom93 0.000000000
bigcom96               bigcom96 0.000000000
bigcom97               bigcom97 0.000000000
bigcom98               bigcom98 0.000000000
bigcom99               bigcom99 0.000000000
bigcom101             bigcom101 0.000000000
bigcom104             bigcom104 0.000000000
bigcom106             bigcom106 0.000000000
bigcom109             bigcom109 0.000000000
bigcom113             bigcom113 0.000000000
bigcom116             bigcom116 0.000000000
bigcom120             bigcom120 0.000000000
bigcom123             bigcom123 0.000000000
bigcom126             bigcom126 0.000000000
bigcom127             bigcom127 0.000000000
bigcom137             bigcom137 0.000000000
bigcom139             bigcom139 0.000000000
bigcom140             bigcom140 0.000000000
bigcom143             bigcom143 0.000000000
bigcom145             bigcom145 0.000000000
bigcom146             bigcom146 0.000000000
bigcom147             bigcom147 0.000000000
bigcom149             bigcom149 0.000000000
bigcom153             bigcom153 0.000000000
bigcom154             bigcom154 0.000000000
bigcom156             bigcom156 0.000000000
bigcom157             bigcom157 0.000000000
bigcom158             bigcom158 0.000000000
bigcom160             bigcom160 0.000000000
bigcom161             bigcom161 0.000000000
bigcom162             bigcom162 0.000000000
bigcom164             bigcom164 0.000000000
bigcom166             bigcom166 0.000000000
bigcom167             bigcom167 0.000000000
bigcom171             bigcom171 0.000000000
bigcom173             bigcom173 0.000000000
bigcom175             bigcom175 0.000000000
bigcom176             bigcom176 0.000000000
bigcom177             bigcom177 0.000000000
bigcom180             bigcom180 0.000000000
bigcom181             bigcom181 0.000000000
bigcom184             bigcom184 0.000000000
bigcom186             bigcom186 0.000000000
bigcom189             bigcom189 0.000000000
bigcom194             bigcom194 0.000000000
bigcom195             bigcom195 0.000000000
bigcom196             bigcom196 0.000000000
bigcom204             bigcom204 0.000000000
bigcom212             bigcom212 0.000000000
bigcom214             bigcom214 0.000000000
bigcom222             bigcom222 0.000000000
bigcom223             bigcom223 0.000000000
bigcom226             bigcom226 0.000000000
bigcom227             bigcom227 0.000000000
bigcom229             bigcom229 0.000000000
bigcom233             bigcom233 0.000000000
bigcom236             bigcom236 0.000000000
bigcom237             bigcom237 0.000000000
bigcom246             bigcom246 0.000000000
bigcom248             bigcom248 0.000000000
bigcom249             bigcom249 0.000000000
bigcom250             bigcom250 0.000000000
bigcom254             bigcom254 0.000000000
bigcom266             bigcom266 0.000000000
bigcom269             bigcom269 0.000000000
bigcom272             bigcom272 0.000000000
bigcom274             bigcom274 0.000000000
bigcom281             bigcom281 0.000000000
bigcom291             bigcom291 0.000000000
bigcom292             bigcom292 0.000000000
bigcom295             bigcom295 0.000000000
bigcom299             bigcom299 0.000000000
bigcom301             bigcom301 0.000000000
bigcom306             bigcom306 0.000000000
bigcom309             bigcom309 0.000000000
bigcom314             bigcom314 0.000000000
bigcom321             bigcom321 0.000000000
bigcom341             bigcom341 0.000000000
bigcom350             bigcom350 0.000000000
bigcom353             bigcom353 0.000000000
bigcom359             bigcom359 0.000000000
bigcom363             bigcom363 0.000000000
bigcom365             bigcom365 0.000000000
bigcom386             bigcom386 0.000000000
bigcom408             bigcom408 0.000000000
bigcom412             bigcom412 0.000000000
bigcom480             bigcom480 0.000000000
membership_s3     membership_s3 0.000000000
membership_s5     membership_s5 0.000000000
membership_s8     membership_s8 0.000000000
membership_s9     membership_s9 0.000000000
membership_s11   membership_s11 0.000000000
membership_s12   membership_s12 0.000000000
membership_s14   membership_s14 0.000000000
membership_s16   membership_s16 0.000000000
membership_s17   membership_s17 0.000000000
membership_s18   membership_s18 0.000000000
membership_s20   membership_s20 0.000000000
membership_s21   membership_s21 0.000000000
membership_s22   membership_s22 0.000000000
membership_s24   membership_s24 0.000000000
membership_s25   membership_s25 0.000000000
membership_s26   membership_s26 0.000000000
membership_s27   membership_s27 0.000000000
membership_s28   membership_s28 0.000000000
membership_s33   membership_s33 0.000000000
membership_s36   membership_s36 0.000000000
membership_s37   membership_s37 0.000000000
pdi                         pdi 0.000000000
[1] "Dataset: all_targets Model RF, run: 2 of 10 2015-06-22 15:09:18"
     |      Out-of-bag   |
Tree |      MSE  %Var(y) |
   1 |  0.01173   191.48 |
   2 |  0.01018   166.32 |
   3 | 0.008457   138.10 |
   4 |  0.00829   135.38 |
   5 | 0.009204   150.30 |
   6 | 0.009037   147.58 |
   7 | 0.009084   148.35 |
   8 | 0.008761   143.07 |
   9 | 0.008565   139.86 |
  10 | 0.008243   134.61 |
  11 | 0.008171   133.43 |
  12 | 0.007877   128.64 |
  13 | 0.007846   128.13 |
  14 | 0.007614   124.33 |
  15 |  0.00763   124.60 |
  16 |  0.00756   123.45 |
  17 | 0.007439   121.49 |
  18 | 0.007333   119.76 |
  19 | 0.007241   118.25 |
  20 | 0.007217   117.85 |
  21 | 0.007155   116.84 |
  22 | 0.007108   116.07 |
  23 | 0.007099   115.93 |
  24 | 0.007118   116.23 |
  25 | 0.007061   115.30 |
  26 | 0.007023   114.68 |
  27 | 0.007008   114.45 |
  28 | 0.006974   113.89 |
  29 | 0.006935   113.25 |
  30 | 0.006883   112.40 |
  31 | 0.006836   111.64 |
  32 | 0.006801   111.06 |
  33 |  0.00678   110.73 |
  34 | 0.006756   110.32 |
  35 |  0.00673   109.90 |
  36 | 0.006709   109.56 |
  37 | 0.006694   109.31 |
  38 | 0.006674   108.99 |
  39 |  0.00666   108.76 |
  40 | 0.006642   108.47 |
  41 | 0.006593   107.66 |
  42 | 0.006545   106.89 |
  43 | 0.006539   106.78 |
  44 | 0.006516   106.40 |
  45 |  0.00652   106.47 |
  46 | 0.006533   106.69 |
  47 | 0.006527   106.59 |
  48 | 0.006522   106.51 |
  49 | 0.006503   106.20 |
  50 | 0.006506   106.24 |
  51 |  0.00649   105.99 |
  52 | 0.006479   105.81 |
  53 | 0.006481   105.84 |
  54 | 0.006471   105.68 |
  55 | 0.006474   105.72 |
  56 | 0.006463   105.55 |
  57 | 0.006451   105.35 |
  58 | 0.006439   105.16 |
  59 |  0.00644   105.16 |
  60 | 0.006447   105.28 |
  61 | 0.006445   105.24 |
  62 |  0.00644   105.17 |
  63 | 0.006431   105.02 |
  64 | 0.006421   104.85 |
  65 | 0.006412   104.71 |
  66 | 0.006394   104.41 |
  67 | 0.006387   104.30 |
  68 | 0.006381   104.20 |
  69 | 0.006371   104.04 |
  70 | 0.006374   104.09 |
  71 |  0.00637   104.03 |
  72 | 0.006376   104.12 |
  73 | 0.006371   104.05 |
  74 | 0.006362   103.89 |
  75 | 0.006364   103.92 |
  76 | 0.006362   103.89 |
  77 | 0.006361   103.88 |
  78 | 0.006358   103.83 |
  79 | 0.006351   103.71 |
  80 | 0.006348   103.66 |
  81 |  0.00636   103.85 |
  82 | 0.006362   103.89 |
  83 | 0.006356   103.80 |
  84 | 0.006365   103.94 |
  85 |  0.00636   103.87 |
  86 | 0.006353   103.75 |
  87 | 0.006353   103.74 |
  88 | 0.006348   103.67 |
  89 | 0.006346   103.63 |
  90 | 0.006346   103.63 |
  91 | 0.006342   103.57 |
  92 | 0.006339   103.51 |
  93 | 0.006341   103.56 |
  94 | 0.006341   103.55 |
  95 | 0.006338   103.50 |
  96 | 0.006336   103.46 |
  97 | 0.006338   103.50 |
  98 | 0.006345   103.62 |
  99 | 0.006343   103.59 |
 100 | 0.006346   103.63 |
[1] "Random Forest variable coefficients"
                      %IncMSE IncNodePurity
graph0           4.765695e-06  4.186996e-02
graph1           5.311372e-04  2.649646e-01
graph2           1.209031e-03  1.282144e-01
graph3           1.100441e-03  2.798884e-01
graph4           8.890062e-04  3.306093e-01
graph5           4.692256e-04  2.942508e-01
graph6           4.160988e-04  3.535082e-01
graph7           1.046884e-03  2.919034e-01
graph8           8.308025e-05  1.064330e-01
graph9           1.423413e-04  2.793941e-01
graph10          1.225540e-03  3.511172e-01
graph11          3.536053e-03  5.264925e-01
graph12          2.514986e-03  5.171684e-01
graph13          2.340440e-03  1.730719e-01
graph14          1.211023e-03  3.833638e-01
graph15          6.042291e-04  1.256179e-01
graph16          8.575687e-04  3.148390e-01
graph17          5.853640e-04  3.193421e-01
graph18          1.251254e-04  1.511452e-01
graph19          2.273261e-03  2.744854e-01
graph20          3.022988e-03  5.358878e-01
graph21          7.574438e-04  1.551097e-01
graph22          1.431144e-03  3.039390e-01
graph23          2.555218e-03  2.901465e-01
graph24          1.357538e-04  1.326138e-01
graph25          2.064981e-03  4.046751e-01
graph26          1.663507e-03  3.264966e-01
graph27          1.162068e-03  2.821646e-01
graph28          1.112080e-03  2.376311e-01
graph29          4.964511e-04  1.896543e-01
orbit0           2.364912e-04  1.024476e-01
orbit1           5.866025e-04  1.799159e-01
orbit2           5.534088e-04  7.308947e-02
orbit3           2.613641e-04  1.444564e-01
orbit4           2.305075e-04  2.682928e-01
orbit5           6.315475e-04  1.733914e-01
orbit6           2.027095e-03  2.349023e-01
orbit7           3.113527e-04  2.565469e-01
orbit8           1.086001e-03  1.361374e-01
orbit9           7.316989e-04  3.148803e-01
orbit10          3.502225e-04  2.077977e-01
orbit11          4.259072e-04  8.141050e-02
orbit12          4.905030e-04  1.972799e-01
orbit13          1.353530e-04  2.417227e-01
orbit14          2.440147e-04  8.704174e-02
orbit15          5.092292e-04  2.115348e-01
orbit16          1.651708e-04  3.192250e-01
orbit17          3.139560e-04  2.517057e-01
orbit18          1.666832e-03  6.161902e-01
orbit19          5.645858e-04  2.806549e-01
orbit20          1.370545e-03  2.423798e-01
orbit21          3.926566e-04  1.953605e-01
orbit22          3.019729e-03  5.727202e-01
orbit23          5.534472e-04  1.482727e-01
orbit24          1.171683e-03  6.530827e-01
orbit25          7.819568e-04  2.291042e-01
orbit26          1.299642e-04  1.314473e-01
orbit27          5.086381e-04  2.994000e-01
orbit28          7.158513e-04  2.617872e-01
orbit29          4.530752e-04  1.603303e-01
orbit30          8.667767e-04  2.291937e-01
orbit31          1.552772e-03  4.369024e-01
orbit32          2.256301e-03  3.011964e-01
orbit33          1.166369e-04  1.655130e-01
orbit34          6.576571e-04  2.027452e-01
orbit35          3.984630e-04  2.210793e-01
orbit36          2.229660e-03  3.576717e-01
orbit37          1.764339e-03  3.159208e-01
orbit38          5.922189e-04  3.637140e-01
orbit39          1.746316e-03  6.124619e-01
orbit40          1.441907e-03  3.473817e-01
orbit41          1.119104e-04  9.705319e-02
orbit42          7.396494e-05  7.053222e-02
orbit43          1.407761e-03  2.681553e-01
orbit44          5.311721e-04  2.603830e-01
orbit45          9.712870e-04  4.936391e-01
orbit46          1.656665e-03  2.844916e-01
orbit47          4.200003e-04  2.041610e-01
orbit48          3.801101e-04  1.385691e-01
orbit49          3.346199e-03  5.996634e-01
orbit50          7.782435e-04  3.937403e-01
orbit51          8.276303e-04  1.897397e-01
orbit52          1.005432e-03  4.410981e-01
orbit53          2.035754e-04  2.431102e-01
orbit54          1.546235e-03  5.024755e-01
orbit55          1.075698e-05  4.351364e-02
orbit56          3.296539e-03  4.757789e-01
orbit57          4.912389e-04  1.888172e-01
orbit58          2.751183e-04  7.544308e-02
orbit59          2.157866e-04  8.207685e-01
orbit60          4.502270e-04  1.820515e-01
orbit61          4.684383e-04  1.426737e-01
orbit62          6.394539e-03  4.749877e-01
orbit63          1.434353e-04  1.464566e-01
orbit64          4.734250e-04  1.619243e-01
orbit65          5.471066e-03  8.751938e-01
orbit66          4.953358e-04  4.054599e-01
orbit67          2.015969e-04  6.245943e-02
orbit68          1.675037e-03  3.931994e-01
orbit69          1.264962e-04  7.548570e-02
orbit70          1.358497e-03  5.076126e-01
orbit71          0.000000e+00  9.230769e-03
orbit72          2.789708e-04  1.381929e-01
AP               3.633191e-06  2.596508e-02
bet              9.606777e-04  4.979049e-01
ecc              1.286255e-05  8.141074e-02
eccrad          -5.700964e-06  4.905204e-02
close            3.413767e-04  3.581368e-01
constraint       1.052151e-03  6.333062e-01
coreness         1.287652e-03  3.926781e-01
knn              7.180296e-04  7.004681e-01
hubscore         1.120714e-03  3.686000e-01
pagerank         8.016021e-04  1.719027e+00
trans            4.338473e-04  5.741276e-01
evcent           6.419135e-04  2.367017e-01
first            6.241166e-05  1.189673e-01
upto_second      4.557749e-04  2.335682e-01
upto_third       1.166390e-04  1.717044e-01
upto_fourth      4.527014e-04  1.888685e-01
upto_fifth       1.076813e-03  1.603141e-01
upto_sixth       8.915009e-04  2.037522e-01
second           6.209421e-04  1.492592e-01
third            6.479504e-04  5.415238e-01
fourth           8.478575e-04  6.299278e-01
fifth            4.627613e-04  5.628369e-01
sixth            6.607029e-04  6.947319e-01
ratio1           9.680544e-04  6.964601e-01
ratio2           1.256775e-03  1.180611e+00
ratio3           9.849187e-04  7.221340e-01
ratio4           1.823642e-03  6.005743e-01
ratio5           6.256797e-04  2.690612e+00
ratio6           1.330333e-03  9.712207e-01
selfinter        1.777918e-04  2.161732e-01
walktrap_vertex  5.228730e-04  9.384856e-01
bigcom1          5.901583e-05  1.047846e-01
bigcom2          0.000000e+00  0.000000e+00
bigcom3          9.235122e-05  4.181262e-01
bigcom4         -2.563580e-05  4.779642e-03
bigcom6          0.000000e+00  0.000000e+00
bigcom8          0.000000e+00  0.000000e+00
bigcom9          0.000000e+00  0.000000e+00
bigcom11         0.000000e+00  0.000000e+00
bigcom13         0.000000e+00  0.000000e+00
bigcom15         0.000000e+00  0.000000e+00
bigcom16         0.000000e+00  0.000000e+00
bigcom21         2.902147e-05  6.370136e-02
bigcom22         1.291807e-05  7.104209e-02
bigcom24         0.000000e+00  0.000000e+00
bigcom26         2.147617e-04  1.600180e-01
bigcom28         1.131319e-05  1.431215e-01
bigcom30         8.121009e-04  6.601285e-01
bigcom31         0.000000e+00  0.000000e+00
bigcom32         0.000000e+00  0.000000e+00
bigcom33         0.000000e+00  0.000000e+00
bigcom34         0.000000e+00  0.000000e+00
bigcom36         0.000000e+00  0.000000e+00
bigcom37         0.000000e+00  0.000000e+00
bigcom38         0.000000e+00  0.000000e+00
bigcom39         0.000000e+00  0.000000e+00
bigcom40         3.675385e-04  2.096649e-01
bigcom43         0.000000e+00  0.000000e+00
bigcom44         0.000000e+00  0.000000e+00
bigcom46         0.000000e+00  0.000000e+00
bigcom47         0.000000e+00  0.000000e+00
bigcom49         0.000000e+00  0.000000e+00
bigcom50         0.000000e+00  0.000000e+00
bigcom51         0.000000e+00  0.000000e+00
bigcom52        -2.011296e-06  2.787935e-01
bigcom54         0.000000e+00  0.000000e+00
bigcom56         0.000000e+00  0.000000e+00
bigcom62         0.000000e+00  1.387779e-19
bigcom66         0.000000e+00  0.000000e+00
bigcom68         0.000000e+00  0.000000e+00
bigcom69         0.000000e+00  0.000000e+00
bigcom71         0.000000e+00  0.000000e+00
bigcom72         0.000000e+00  0.000000e+00
bigcom73         0.000000e+00  0.000000e+00
bigcom74         0.000000e+00  1.387779e-19
bigcom75         0.000000e+00  0.000000e+00
bigcom76         0.000000e+00  0.000000e+00
bigcom77         0.000000e+00  0.000000e+00
bigcom79         0.000000e+00  0.000000e+00
bigcom80         0.000000e+00  0.000000e+00
bigcom82         0.000000e+00  0.000000e+00
bigcom83         0.000000e+00  0.000000e+00
bigcom84         0.000000e+00  0.000000e+00
bigcom85         0.000000e+00  0.000000e+00
bigcom87         0.000000e+00  0.000000e+00
bigcom89         0.000000e+00  0.000000e+00
bigcom91         0.000000e+00  0.000000e+00
bigcom92         0.000000e+00  1.387779e-19
bigcom93         0.000000e+00  0.000000e+00
bigcom96         0.000000e+00  0.000000e+00
bigcom97         0.000000e+00  0.000000e+00
bigcom98         0.000000e+00  0.000000e+00
bigcom99         0.000000e+00  0.000000e+00
bigcom101        0.000000e+00  0.000000e+00
bigcom104        0.000000e+00  0.000000e+00
bigcom106        0.000000e+00  0.000000e+00
bigcom109        0.000000e+00  0.000000e+00
bigcom113        0.000000e+00  0.000000e+00
bigcom116        0.000000e+00  0.000000e+00
bigcom120        0.000000e+00  0.000000e+00
bigcom123        0.000000e+00  0.000000e+00
bigcom126        0.000000e+00  0.000000e+00
bigcom127        0.000000e+00  0.000000e+00
bigcom137        0.000000e+00  2.775558e-19
bigcom139        0.000000e+00  0.000000e+00
bigcom140        0.000000e+00  0.000000e+00
bigcom143        0.000000e+00  0.000000e+00
bigcom145        0.000000e+00  0.000000e+00
bigcom146        0.000000e+00  0.000000e+00
bigcom147        0.000000e+00  0.000000e+00
bigcom149        0.000000e+00  0.000000e+00
bigcom153        0.000000e+00  0.000000e+00
bigcom154        0.000000e+00  0.000000e+00
bigcom156        0.000000e+00  1.387779e-19
bigcom157        0.000000e+00  0.000000e+00
bigcom158        0.000000e+00  0.000000e+00
bigcom160        0.000000e+00  0.000000e+00
bigcom161        0.000000e+00  0.000000e+00
bigcom162        0.000000e+00  1.387779e-19
bigcom164        0.000000e+00  0.000000e+00
bigcom166        0.000000e+00  0.000000e+00
bigcom167        0.000000e+00  0.000000e+00
bigcom171        0.000000e+00  0.000000e+00
bigcom173        0.000000e+00  0.000000e+00
bigcom175        0.000000e+00  0.000000e+00
bigcom176        0.000000e+00  0.000000e+00
bigcom177        0.000000e+00  0.000000e+00
bigcom178       -2.647522e-05  3.591519e-01
bigcom180        0.000000e+00  2.775558e-19
bigcom181        0.000000e+00  0.000000e+00
bigcom184        0.000000e+00  0.000000e+00
bigcom186        0.000000e+00  0.000000e+00
bigcom187       -1.056902e-05  3.238069e-01
bigcom189        0.000000e+00  0.000000e+00
bigcom194        0.000000e+00  0.000000e+00
bigcom195        0.000000e+00  0.000000e+00
bigcom196        0.000000e+00  0.000000e+00
bigcom204        0.000000e+00  0.000000e+00
bigcom205        1.651290e-06  3.915824e-01
bigcom212        0.000000e+00  0.000000e+00
bigcom214        0.000000e+00  0.000000e+00
bigcom222        0.000000e+00  0.000000e+00
bigcom223        0.000000e+00  0.000000e+00
bigcom226        0.000000e+00  0.000000e+00
bigcom227        0.000000e+00  1.387779e-19
bigcom229        0.000000e+00  0.000000e+00
bigcom233        0.000000e+00  0.000000e+00
bigcom236        0.000000e+00  0.000000e+00
bigcom237        0.000000e+00  1.387779e-19
bigcom246        0.000000e+00  0.000000e+00
bigcom248        0.000000e+00  0.000000e+00
bigcom249        0.000000e+00  0.000000e+00
bigcom250        0.000000e+00  0.000000e+00
bigcom254        0.000000e+00  0.000000e+00
bigcom266        0.000000e+00  0.000000e+00
bigcom269        0.000000e+00  0.000000e+00
bigcom272        0.000000e+00  0.000000e+00
bigcom274        0.000000e+00  0.000000e+00
bigcom281        0.000000e+00  0.000000e+00
bigcom291        0.000000e+00  0.000000e+00
bigcom292        0.000000e+00  0.000000e+00
bigcom295        0.000000e+00  0.000000e+00
bigcom299        0.000000e+00  0.000000e+00
bigcom301        0.000000e+00  0.000000e+00
bigcom306        0.000000e+00  0.000000e+00
bigcom309        0.000000e+00  0.000000e+00
bigcom314        0.000000e+00  0.000000e+00
bigcom321        0.000000e+00  0.000000e+00
bigcom341        0.000000e+00  0.000000e+00
bigcom350        0.000000e+00  0.000000e+00
bigcom353        0.000000e+00  0.000000e+00
bigcom359        0.000000e+00  0.000000e+00
bigcom363        0.000000e+00  0.000000e+00
bigcom365        0.000000e+00  0.000000e+00
bigcom385        1.959670e-05  4.151614e-01
bigcom386        0.000000e+00  0.000000e+00
bigcom408        0.000000e+00  0.000000e+00
bigcom412        0.000000e+00  0.000000e+00
bigcom480        0.000000e+00  0.000000e+00
spin_vertex      5.467810e-04  7.446617e-01
membership_s1    8.425865e-04  3.085507e-01
membership_s3    0.000000e+00  0.000000e+00
membership_s4    1.360738e-05  3.910427e-02
membership_s5    1.355524e-05  1.996995e-02
membership_s6    0.000000e+00  0.000000e+00
membership_s7    3.033145e-05  6.778389e-02
membership_s8    0.000000e+00  0.000000e+00
membership_s9    0.000000e+00  0.000000e+00
membership_s11   0.000000e+00  0.000000e+00
membership_s12   0.000000e+00  0.000000e+00
membership_s14   0.000000e+00  0.000000e+00
membership_s15   1.808306e-05  1.762232e-01
membership_s16   0.000000e+00  0.000000e+00
membership_s17   0.000000e+00  0.000000e+00
membership_s18   0.000000e+00  0.000000e+00
membership_s20   0.000000e+00  0.000000e+00
membership_s21   0.000000e+00  0.000000e+00
membership_s22   0.000000e+00  0.000000e+00
membership_s24   0.000000e+00  0.000000e+00
membership_s25   0.000000e+00  0.000000e+00
membership_s26   0.000000e+00  0.000000e+00
membership_s27   0.000000e+00  0.000000e+00
membership_s28   0.000000e+00  0.000000e+00
membership_s30   4.224392e-04  1.630176e-01
membership_s31  -1.176417e-06  1.013116e-01
membership_s32   5.662504e-04  4.922406e-01
membership_s33   0.000000e+00  0.000000e+00
membership_s36   1.425928e-05  2.223298e-02
membership_s37   0.000000e+00  0.000000e+00
V1               1.717102e-03  1.848439e+00
V2               2.144238e-03  2.409339e+00
pdi             -8.764326e-06  4.540926e-02
adhesion         2.275200e-02  1.586718e+00
cohesion         2.104984e-02  1.527987e+00
inner            5.806119e-03  1.664988e+00
outer            1.333602e-03  1.502589e+00
ioratio          6.445418e-03  1.522883e+00
comsize          3.098311e-03  1.923859e+00
[1] "Dataset: all_targets Model GLM, run: 2 of 10 2015-06-22 15:12:12"
[1] "glmnet variable coefficients"
                     [,1]          [,2]
(Intercept)     -5.083249 -9.875833e+00
graph0           0.000000 -3.758178e-03
graph1           0.000000  0.000000e+00
graph2           0.000000 -3.107166e-03
graph3           0.000000  0.000000e+00
graph4           0.000000  0.000000e+00
graph5           0.000000  3.162367e-06
graph6           0.000000 -4.268354e-07
graph7           0.000000  0.000000e+00
graph8           0.000000  3.299554e-04
graph9           0.000000 -3.121347e-09
graph10          0.000000  0.000000e+00
graph11          0.000000  0.000000e+00
graph12          0.000000  0.000000e+00
graph13          0.000000  0.000000e+00
graph14          0.000000  0.000000e+00
graph15          0.000000 -1.836747e-06
graph16          0.000000  0.000000e+00
graph17          0.000000 -6.360850e-09
graph18          0.000000  2.284583e-07
graph19          0.000000  3.974407e-08
graph20          0.000000 -3.199989e-07
graph21          0.000000  0.000000e+00
graph22          0.000000  0.000000e+00
graph23          0.000000 -9.404713e-07
graph24          0.000000  0.000000e+00
graph25          0.000000  0.000000e+00
graph26          0.000000  0.000000e+00
graph27          0.000000  2.583275e-07
graph28          0.000000 -2.548429e-05
graph29          0.000000  3.538118e-04
orbit0           0.000000 -3.416413e-03
orbit1           0.000000  0.000000e+00
orbit2           0.000000  0.000000e+00
orbit3           0.000000 -2.534690e-03
orbit4           0.000000 -6.910829e-06
orbit5           0.000000  0.000000e+00
orbit6           0.000000  7.660797e-13
orbit7           0.000000  0.000000e+00
orbit8           0.000000  5.591859e-06
orbit9           0.000000 -2.600391e-05
orbit10          0.000000 -1.030580e-06
orbit11          0.000000  0.000000e+00
orbit12          0.000000  0.000000e+00
orbit13          0.000000  0.000000e+00
orbit14          0.000000  4.324361e-04
orbit15          0.000000 -2.818587e-08
orbit16          0.000000 -1.468846e-10
orbit17          0.000000 -1.286020e-08
orbit18          0.000000  8.467089e-09
orbit19          0.000000  4.989157e-09
orbit20          0.000000 -5.302028e-09
orbit21          0.000000  0.000000e+00
orbit22          0.000000 -5.089684e-10
orbit23          0.000000  0.000000e+00
orbit24          0.000000 -1.398331e-07
orbit25          0.000000  6.474665e-08
orbit26          0.000000  0.000000e+00
orbit27          0.000000  4.682316e-06
orbit28          0.000000  0.000000e+00
orbit29          0.000000 -6.855328e-09
orbit30          0.000000  0.000000e+00
orbit31          0.000000  1.730367e-07
orbit32          0.000000 -1.841932e-08
orbit33          0.000000  0.000000e+00
orbit34          0.000000 -2.208261e-06
orbit35          0.000000 -1.459431e-06
orbit36          0.000000 -5.023073e-08
orbit37          0.000000 -1.249278e-07
orbit38          0.000000  0.000000e+00
orbit39          0.000000  3.084501e-06
orbit40          0.000000  1.000924e-07
orbit41          0.000000 -1.682168e-07
orbit42          0.000000 -2.235345e-08
orbit43          0.000000  6.082201e-08
orbit44          0.000000  1.530286e-07
orbit45          0.000000 -2.087116e-08
orbit46          0.000000 -1.235560e-06
orbit47          0.000000  0.000000e+00
orbit48          0.000000  4.038072e-06
orbit49          0.000000  9.879112e-06
orbit50          0.000000 -1.633827e-05
orbit51          0.000000  3.133473e-06
orbit52          0.000000 -6.294709e-07
orbit53          0.000000  0.000000e+00
orbit54          0.000000 -1.400662e-05
orbit55          0.000000  8.461591e-06
orbit56          0.000000  1.755947e-05
orbit57          0.000000 -2.449820e-06
orbit58          0.000000 -4.179445e-07
orbit59          0.000000  0.000000e+00
orbit60          0.000000  2.835466e-06
orbit61          0.000000  0.000000e+00
orbit62          0.000000  4.424757e-04
orbit63          0.000000  0.000000e+00
orbit64          0.000000 -8.823259e-08
orbit65          0.000000 -1.671203e-05
orbit66          0.000000 -7.838178e-05
orbit67          0.000000  1.935649e-05
orbit68          0.000000 -1.389175e-09
orbit69          0.000000  1.609562e-05
orbit70          0.000000  1.502984e-03
orbit71          0.000000 -5.612148e-04
orbit72          0.000000  4.800580e-04
AP               0.000000  5.242746e-02
bet              0.000000 -7.731342e-07
ecc              0.000000  2.394929e-02
eccrad           0.000000  1.381496e-01
close            0.000000  0.000000e+00
constraint       0.000000 -4.463426e-01
coreness         0.000000 -3.989618e-02
knn              0.000000 -6.510960e-04
hubscore         0.000000  7.695757e+00
pagerank         0.000000  0.000000e+00
trans            0.000000 -2.769447e-01
evcent           0.000000  2.557785e+00
first            0.000000 -3.936015e-03
upto_second      0.000000 -1.070288e-04
upto_third       0.000000  0.000000e+00
upto_fourth      0.000000  0.000000e+00
upto_fifth       0.000000  7.966728e-05
upto_sixth       0.000000  4.366708e-06
second           0.000000 -7.879904e-05
third            0.000000  2.201951e-06
fourth           0.000000 -3.820502e-05
fifth            0.000000  1.643953e-05
sixth            0.000000 -3.873903e-06
ratio1           0.000000 -5.979974e-04
ratio2           0.000000  3.047210e-03
ratio3           0.000000  2.114293e-03
ratio4           0.000000 -1.457457e-02
ratio5           0.000000  0.000000e+00
ratio6           0.000000  9.310652e-05
selfinter        0.000000  5.295449e-01
walktrap_vertex  0.000000  1.718638e-02
bigcom1          0.000000  3.653607e-03
bigcom2          0.000000 -6.066741e-01
bigcom3          0.000000  7.316168e-02
bigcom4          0.000000  1.916605e-01
bigcom6          0.000000 -5.201683e-01
bigcom8          0.000000 -9.911434e-01
bigcom9          0.000000 -6.989966e-01
bigcom11         0.000000 -1.115573e+00
bigcom13         0.000000 -8.498540e-01
bigcom15         0.000000 -3.459464e-01
bigcom16         0.000000 -2.690353e-01
bigcom21         0.000000  3.548156e-02
bigcom22         0.000000 -4.689772e-01
bigcom24         0.000000 -3.285607e-01
bigcom26         0.000000  2.595085e-01
bigcom28         0.000000  2.484532e-01
bigcom30         0.000000  1.241594e+00
bigcom31         0.000000 -2.914817e-01
bigcom32         0.000000 -6.775978e-01
bigcom33         0.000000 -6.423904e-01
bigcom34         0.000000 -9.714691e-02
bigcom36         0.000000 -9.325662e-01
bigcom37         0.000000  0.000000e+00
bigcom38         0.000000 -2.790828e-01
bigcom39         0.000000 -8.203608e-01
bigcom40         0.000000  1.739451e-02
bigcom43         0.000000 -1.391341e-01
bigcom44         0.000000 -2.101766e-01
bigcom46         0.000000 -8.434411e-01
bigcom47         0.000000 -7.587160e-01
bigcom49         0.000000 -6.251711e-01
bigcom50         0.000000 -7.306856e-01
bigcom51         0.000000 -3.213579e-01
bigcom52         0.000000  2.515310e+00
bigcom54         0.000000 -4.080996e-01
bigcom56         0.000000 -7.790610e-01
bigcom62         0.000000 -8.062695e-01
bigcom66         0.000000 -8.630075e-01
bigcom68         0.000000 -1.311503e-01
bigcom69         0.000000 -6.752975e-01
bigcom71         0.000000 -9.348590e-04
bigcom72         0.000000 -9.800523e-02
bigcom73         0.000000 -9.257060e-01
bigcom74         0.000000 -7.034401e-01
bigcom75         0.000000 -7.854498e-01
bigcom76         0.000000 -4.595853e-01
bigcom77         0.000000 -7.411293e-01
bigcom79         0.000000 -1.235866e+00
bigcom80         0.000000 -7.056047e-01
bigcom82         0.000000 -1.077636e+00
bigcom83         0.000000  0.000000e+00
bigcom84         0.000000 -1.189482e+00
bigcom85         0.000000 -6.454583e-01
bigcom87         0.000000 -8.269069e-01
bigcom89         0.000000 -4.406074e-01
bigcom91         0.000000 -1.107738e+00
bigcom92         0.000000 -4.359188e-01
bigcom93         0.000000  0.000000e+00
bigcom96         0.000000 -6.261200e-01
bigcom97         0.000000 -9.812874e-01
bigcom98         0.000000 -7.483749e-01
bigcom99         0.000000  0.000000e+00
bigcom101        0.000000 -2.306652e-01
bigcom104        0.000000 -8.246008e-01
bigcom106        0.000000 -7.410695e-01
bigcom109        0.000000 -3.244717e-01
bigcom113        0.000000 -5.648118e-01
bigcom116        0.000000 -9.696212e-01
bigcom120        0.000000 -5.975222e-01
bigcom123        0.000000 -7.607985e-01
bigcom126        0.000000 -1.913043e-01
bigcom127        0.000000 -3.336914e-01
bigcom137        0.000000 -1.013221e+00
bigcom139        0.000000 -7.830603e-01
bigcom140        0.000000 -6.087696e-01
bigcom143        0.000000 -9.705914e-01
bigcom145        0.000000  0.000000e+00
bigcom146        0.000000  0.000000e+00
bigcom147        0.000000 -2.077882e-01
bigcom149        0.000000 -7.788604e-02
bigcom153        0.000000 -6.677889e-01
bigcom154        0.000000 -4.381438e-02
bigcom156        0.000000 -7.189530e-01
bigcom157        0.000000  0.000000e+00
bigcom158        0.000000 -1.958473e-01
bigcom160        0.000000 -6.672033e-01
bigcom161        0.000000 -3.969909e-01
bigcom162        0.000000 -4.377708e-01
bigcom164        0.000000 -4.360199e-01
bigcom166        0.000000 -4.093503e-01
bigcom167        0.000000 -1.255519e+00
bigcom171        0.000000 -1.146797e+00
bigcom173        0.000000 -1.720988e-01
bigcom175        0.000000  0.000000e+00
bigcom176        0.000000 -2.813079e-01
bigcom177        0.000000 -1.464236e-02
bigcom178        0.000000  2.677539e+00
bigcom180        0.000000 -7.992076e-02
bigcom181        0.000000 -4.432961e-01
bigcom184        0.000000 -1.627816e-01
bigcom186        0.000000 -1.043488e+00
bigcom187        0.000000  2.045584e+00
bigcom189        0.000000  0.000000e+00
bigcom194        0.000000 -4.272879e-01
bigcom195        0.000000 -3.968753e-01
bigcom196        0.000000 -1.263613e+00
bigcom204        0.000000 -5.372716e-01
bigcom205        0.000000  3.658672e+00
bigcom212        0.000000 -5.164040e-01
bigcom214        0.000000 -1.606661e-01
bigcom222        0.000000 -1.118088e-01
bigcom223        0.000000 -5.347817e-01
bigcom226        0.000000 -2.493942e-01
bigcom227        0.000000 -1.512347e-03
bigcom229        0.000000  0.000000e+00
bigcom233        0.000000 -3.037855e-01
bigcom236        0.000000 -3.550873e-01
bigcom237        0.000000 -1.288088e-01
bigcom246        0.000000 -5.489624e-01
bigcom248        0.000000 -7.590598e-01
bigcom249        0.000000 -6.331914e-01
bigcom250        0.000000 -1.072726e-01
bigcom254        0.000000 -2.296689e-01
bigcom266        0.000000 -1.049193e+00
bigcom269        0.000000 -3.265403e-01
bigcom272        0.000000 -4.267788e-01
bigcom274        0.000000  0.000000e+00
bigcom281        0.000000 -1.648473e-01
bigcom291        0.000000 -5.784001e-01
bigcom292        0.000000 -6.262581e-01
bigcom295        0.000000 -6.739013e-01
bigcom299        0.000000 -8.607533e-01
bigcom301        0.000000 -1.173830e-01
bigcom306        0.000000 -3.087363e-01
bigcom309        0.000000 -6.262749e-01
bigcom314        0.000000 -5.181923e-01
bigcom321        0.000000 -5.936061e-01
bigcom341        0.000000 -9.193547e-02
bigcom350        0.000000 -6.059574e-01
bigcom353        0.000000 -1.494217e-02
bigcom359        0.000000 -4.486183e-01
bigcom363        0.000000  0.000000e+00
bigcom365        0.000000 -7.029851e-01
bigcom385        0.000000  2.689240e+00
bigcom386        0.000000  0.000000e+00
bigcom408        0.000000 -9.549698e-01
bigcom412        0.000000 -2.642793e-01
bigcom480        0.000000 -1.391341e-01
spin_vertex      0.000000 -1.085431e+00
membership_s1    0.000000  9.636623e-01
membership_s3    0.000000 -3.383364e-01
membership_s4    0.000000  5.993252e-01
membership_s5    0.000000 -2.418052e-01
membership_s6    0.000000 -1.253109e+00
membership_s7    0.000000  4.138354e-01
membership_s8    0.000000 -2.727613e-01
membership_s9    0.000000 -2.802746e-01
membership_s11   0.000000 -1.714525e-01
membership_s12   0.000000 -2.197316e-01
membership_s14   0.000000 -2.203552e-01
membership_s15   0.000000  7.975021e-01
membership_s16   0.000000 -1.453118e-01
membership_s17   0.000000 -2.382398e-01
membership_s18   0.000000 -4.956159e-01
membership_s20   0.000000 -1.513888e-01
membership_s21   0.000000 -5.805162e-01
membership_s22   0.000000 -2.891638e-01
membership_s24   0.000000 -2.291392e-01
membership_s25   0.000000 -2.938602e-01
membership_s26   0.000000 -8.372387e-01
membership_s27   0.000000 -2.242101e-01
membership_s28   0.000000 -2.410990e-01
membership_s30   0.000000  1.120612e+00
membership_s31   0.000000  4.232958e-01
membership_s32   0.000000  1.893774e+00
membership_s33   0.000000 -5.505312e-02
membership_s36   0.000000 -2.978941e-02
membership_s37   0.000000 -3.923122e-01
V1               0.000000  1.135020e+00
V2               0.000000 -1.157774e+00
pdi              0.000000  3.503515e+01
adhesion         0.000000  0.000000e+00
cohesion         0.000000  0.000000e+00
inner            0.000000  2.700485e-05
outer            0.000000  0.000000e+00
ioratio          0.000000  3.897228e-03
comsize          0.000000  5.237125e-04
[1] "Dataset: all_targets Model GBM, run: 3 of 10 2015-06-22 15:16:14"
Iter   TrainDeviance   ValidDeviance   StepSize   Improve
     1        0.0716            -nan     0.0100    0.0002
     2        0.0701            -nan     0.0100    0.0001
     3        0.0691            -nan     0.0100    0.0000
     4        0.0677            -nan     0.0100    0.0001
     5        0.0665            -nan     0.0100    0.0001
     6        0.0654            -nan     0.0100    0.0001
     7        0.0644            -nan     0.0100    0.0001
     8        0.0636            -nan     0.0100    0.0001
     9        0.0631            -nan     0.0100    0.0000
    10        0.0624            -nan     0.0100    0.0000
    20        0.0573            -nan     0.0100   -0.0000
    40        0.0500            -nan     0.0100    0.0000
    60        0.0459            -nan     0.0100   -0.0000
    80        0.0424            -nan     0.0100    0.0000
   100        0.0398            -nan     0.0100    0.0000
   120        0.0374            -nan     0.0100   -0.0000
   140        0.0352            -nan     0.0100    0.0000
   160        0.0328            -nan     0.0100   -0.0000
   180        0.0306            -nan     0.0100   -0.0000
   200        0.0287            -nan     0.0100    0.0000
   220        0.0275            -nan     0.0100   -0.0000
   240        0.0262            -nan     0.0100   -0.0000
   260        0.0247            -nan     0.0100   -0.0000
   280        0.0234            -nan     0.0100   -0.0000
   300        0.0223            -nan     0.0100   -0.0000
   320        0.0211            -nan     0.0100   -0.0000
   340        0.0201            -nan     0.0100   -0.0000
   360        0.0192            -nan     0.0100   -0.0000
   376        0.0184            -nan     0.0100   -0.0000

[1] "GBM variable coefficients"
                            var     rel.inf
ratio5                   ratio5 7.873597778
pagerank               pagerank 4.139887192
V2                           V2 4.005284666
comsize                 comsize 3.750908640
outer                     outer 3.449121405
V1                           V1 3.231319842
inner                     inner 2.864218843
ioratio                 ioratio 2.786503314
walktrap_vertex walktrap_vertex 2.579685592
spin_vertex         spin_vertex 2.480274380
ratio2                   ratio2 2.398545310
adhesion               adhesion 2.308344600
orbit70                 orbit70 2.034898340
bet                         bet 1.986580601
orbit39                 orbit39 1.882201398
orbit49                 orbit49 1.858398351
orbit24                 orbit24 1.691784820
cohesion               cohesion 1.662220682
bigcom30               bigcom30 1.564110605
graph6                   graph6 1.476938628
knn                         knn 1.469393173
trans                     trans 1.399530206
orbit56                 orbit56 1.394096161
orbit62                 orbit62 1.371109482
third                     third 1.204907257
orbit18                 orbit18 1.117448269
ratio1                   ratio1 1.107193498
graph4                   graph4 1.083717860
graph12                 graph12 0.993856196
orbit35                 orbit35 0.766757037
orbit1                   orbit1 0.703997152
orbit64                 orbit64 0.699900353
graph20                 graph20 0.682030289
membership_s32   membership_s32 0.679461699
graph14                 graph14 0.652870223
orbit65                 orbit65 0.652494524
orbit37                 orbit37 0.616876695
fourth                   fourth 0.608099989
graph23                 graph23 0.563472520
graph5                   graph5 0.557922350
graph11                 graph11 0.557186304
orbit38                 orbit38 0.553688210
constraint           constraint 0.550278258
bigcom178             bigcom178 0.538572395
graph7                   graph7 0.529130361
orbit25                 orbit25 0.494832468
orbit32                 orbit32 0.490728641
orbit16                 orbit16 0.486926036
orbit19                 orbit19 0.486369815
orbit59                 orbit59 0.484707557
orbit36                 orbit36 0.478592521
orbit27                 orbit27 0.457686772
orbit28                 orbit28 0.452947165
graph22                 graph22 0.452924347
selfinter             selfinter 0.432448071
graph13                 graph13 0.412615998
coreness               coreness 0.411967879
orbit52                 orbit52 0.411322946
orbit69                 orbit69 0.409776424
graph10                 graph10 0.401039093
graph0                   graph0 0.392312323
membership_s1     membership_s1 0.377985059
sixth                     sixth 0.376805151
orbit50                 orbit50 0.369618383
ratio4                   ratio4 0.368861315
graph28                 graph28 0.358644312
graph19                 graph19 0.357013096
fifth                     fifth 0.355064740
ratio6                   ratio6 0.352668341
orbit45                 orbit45 0.346588554
orbit6                   orbit6 0.316625661
bigcom52               bigcom52 0.312058410
graph16                 graph16 0.309858324
orbit2                   orbit2 0.306909246
graph1                   graph1 0.305336124
upto_sixth           upto_sixth 0.304554577
orbit17                 orbit17 0.301415500
orbit54                 orbit54 0.300447866
orbit44                 orbit44 0.294623931
graph2                   graph2 0.292203015
graph21                 graph21 0.282109946
orbit57                 orbit57 0.268505627
orbit46                 orbit46 0.266153568
graph9                   graph9 0.261598053
orbit66                 orbit66 0.255121742
graph18                 graph18 0.250038570
graph25                 graph25 0.241851511
graph27                 graph27 0.235935785
orbit31                 orbit31 0.234250210
bigcom205             bigcom205 0.233513366
orbit41                 orbit41 0.227323017
upto_third           upto_third 0.225992054
graph26                 graph26 0.223007815
graph3                   graph3 0.220428984
orbit55                 orbit55 0.217683346
orbit40                 orbit40 0.208877300
graph29                 graph29 0.204586155
orbit58                 orbit58 0.201932620
orbit23                 orbit23 0.201543185
orbit21                 orbit21 0.198631943
graph8                   graph8 0.196593684
membership_s30   membership_s30 0.192417560
graph15                 graph15 0.191747103
bigcom40               bigcom40 0.174082221
orbit68                 orbit68 0.170384574
graph24                 graph24 0.166851282
bigcom3                 bigcom3 0.164181803
orbit15                 orbit15 0.163793042
orbit30                 orbit30 0.161086659
orbit26                 orbit26 0.159044329
bigcom26               bigcom26 0.157351321
bigcom4                 bigcom4 0.153456977
orbit47                 orbit47 0.143960903
orbit29                 orbit29 0.133957958
bigcom385             bigcom385 0.130839196
bigcom116             bigcom116 0.123991683
upto_second         upto_second 0.115243394
orbit20                 orbit20 0.114714652
bigcom187             bigcom187 0.109199844
orbit9                   orbit9 0.108151215
orbit5                   orbit5 0.106603274
orbit53                 orbit53 0.104088768
upto_fourth         upto_fourth 0.103029026
upto_fifth           upto_fifth 0.100644695
orbit10                 orbit10 0.098972060
bigcom28               bigcom28 0.096382690
orbit71                 orbit71 0.089530483
hubscore               hubscore 0.084034903
orbit11                 orbit11 0.076266895
graph17                 graph17 0.073456805
second                   second 0.071795528
orbit13                 orbit13 0.068961441
orbit51                 orbit51 0.068858673
orbit63                 orbit63 0.067523945
orbit4                   orbit4 0.066777564
orbit42                 orbit42 0.063083421
orbit22                 orbit22 0.057347362
orbit7                   orbit7 0.052820217
close                     close 0.047752297
membership_s15   membership_s15 0.043690477
orbit12                 orbit12 0.043266155
orbit48                 orbit48 0.040854811
orbit67                 orbit67 0.033717118
bigcom1                 bigcom1 0.018958513
orbit61                 orbit61 0.014954716
membership_s27   membership_s27 0.013985341
orbit43                 orbit43 0.013437482
bigcom21               bigcom21 0.011083410
orbit60                 orbit60 0.009261329
ecc                         ecc 0.007840752
AP                           AP 0.007215809
bigcom22               bigcom22 0.005330273
ratio3                   ratio3 0.005044459
orbit0                   orbit0 0.000000000
orbit3                   orbit3 0.000000000
orbit8                   orbit8 0.000000000
orbit14                 orbit14 0.000000000
orbit33                 orbit33 0.000000000
orbit34                 orbit34 0.000000000
orbit72                 orbit72 0.000000000
eccrad                   eccrad 0.000000000
evcent                   evcent 0.000000000
first                     first 0.000000000
bigcom2                 bigcom2 0.000000000
bigcom6                 bigcom6 0.000000000
bigcom8                 bigcom8 0.000000000
bigcom9                 bigcom9 0.000000000
bigcom11               bigcom11 0.000000000
bigcom13               bigcom13 0.000000000
bigcom15               bigcom15 0.000000000
bigcom16               bigcom16 0.000000000
bigcom24               bigcom24 0.000000000
bigcom31               bigcom31 0.000000000
bigcom32               bigcom32 0.000000000
bigcom33               bigcom33 0.000000000
bigcom34               bigcom34 0.000000000
bigcom36               bigcom36 0.000000000
bigcom37               bigcom37 0.000000000
bigcom38               bigcom38 0.000000000
bigcom39               bigcom39 0.000000000
bigcom43               bigcom43 0.000000000
bigcom44               bigcom44 0.000000000
bigcom46               bigcom46 0.000000000
bigcom47               bigcom47 0.000000000
bigcom49               bigcom49 0.000000000
bigcom50               bigcom50 0.000000000
bigcom51               bigcom51 0.000000000
bigcom54               bigcom54 0.000000000
bigcom56               bigcom56 0.000000000
bigcom62               bigcom62 0.000000000
bigcom66               bigcom66 0.000000000
bigcom68               bigcom68 0.000000000
bigcom69               bigcom69 0.000000000
bigcom71               bigcom71 0.000000000
bigcom72               bigcom72 0.000000000
bigcom73               bigcom73 0.000000000
bigcom74               bigcom74 0.000000000
bigcom75               bigcom75 0.000000000
bigcom76               bigcom76 0.000000000
bigcom77               bigcom77 0.000000000
bigcom79               bigcom79 0.000000000
bigcom80               bigcom80 0.000000000
bigcom82               bigcom82 0.000000000
bigcom83               bigcom83 0.000000000
bigcom84               bigcom84 0.000000000
bigcom85               bigcom85 0.000000000
bigcom87               bigcom87 0.000000000
bigcom89               bigcom89 0.000000000
bigcom91               bigcom91 0.000000000
bigcom92               bigcom92 0.000000000
bigcom93               bigcom93 0.000000000
bigcom96               bigcom96 0.000000000
bigcom97               bigcom97 0.000000000
bigcom98               bigcom98 0.000000000
bigcom99               bigcom99 0.000000000
bigcom101             bigcom101 0.000000000
bigcom104             bigcom104 0.000000000
bigcom106             bigcom106 0.000000000
bigcom109             bigcom109 0.000000000
bigcom113             bigcom113 0.000000000
bigcom120             bigcom120 0.000000000
bigcom123             bigcom123 0.000000000
bigcom126             bigcom126 0.000000000
bigcom127             bigcom127 0.000000000
bigcom137             bigcom137 0.000000000
bigcom139             bigcom139 0.000000000
bigcom140             bigcom140 0.000000000
bigcom143             bigcom143 0.000000000
bigcom145             bigcom145 0.000000000
bigcom146             bigcom146 0.000000000
bigcom147             bigcom147 0.000000000
bigcom149             bigcom149 0.000000000
bigcom153             bigcom153 0.000000000
bigcom154             bigcom154 0.000000000
bigcom156             bigcom156 0.000000000
bigcom157             bigcom157 0.000000000
bigcom158             bigcom158 0.000000000
bigcom160             bigcom160 0.000000000
bigcom161             bigcom161 0.000000000
bigcom162             bigcom162 0.000000000
bigcom164             bigcom164 0.000000000
bigcom166             bigcom166 0.000000000
bigcom167             bigcom167 0.000000000
bigcom171             bigcom171 0.000000000
bigcom173             bigcom173 0.000000000
bigcom175             bigcom175 0.000000000
bigcom176             bigcom176 0.000000000
bigcom177             bigcom177 0.000000000
bigcom180             bigcom180 0.000000000
bigcom181             bigcom181 0.000000000
bigcom184             bigcom184 0.000000000
bigcom186             bigcom186 0.000000000
bigcom189             bigcom189 0.000000000
bigcom194             bigcom194 0.000000000
bigcom195             bigcom195 0.000000000
bigcom196             bigcom196 0.000000000
bigcom204             bigcom204 0.000000000
bigcom212             bigcom212 0.000000000
bigcom214             bigcom214 0.000000000
bigcom222             bigcom222 0.000000000
bigcom223             bigcom223 0.000000000
bigcom226             bigcom226 0.000000000
bigcom227             bigcom227 0.000000000
bigcom229             bigcom229 0.000000000
bigcom233             bigcom233 0.000000000
bigcom236             bigcom236 0.000000000
bigcom237             bigcom237 0.000000000
bigcom246             bigcom246 0.000000000
bigcom248             bigcom248 0.000000000
bigcom249             bigcom249 0.000000000
bigcom250             bigcom250 0.000000000
bigcom254             bigcom254 0.000000000
bigcom266             bigcom266 0.000000000
bigcom269             bigcom269 0.000000000
bigcom272             bigcom272 0.000000000
bigcom274             bigcom274 0.000000000
bigcom281             bigcom281 0.000000000
bigcom291             bigcom291 0.000000000
bigcom292             bigcom292 0.000000000
bigcom295             bigcom295 0.000000000
bigcom299             bigcom299 0.000000000
bigcom301             bigcom301 0.000000000
bigcom306             bigcom306 0.000000000
bigcom309             bigcom309 0.000000000
bigcom314             bigcom314 0.000000000
bigcom321             bigcom321 0.000000000
bigcom341             bigcom341 0.000000000
bigcom350             bigcom350 0.000000000
bigcom353             bigcom353 0.000000000
bigcom359             bigcom359 0.000000000
bigcom363             bigcom363 0.000000000
bigcom365             bigcom365 0.000000000
bigcom386             bigcom386 0.000000000
bigcom408             bigcom408 0.000000000
bigcom412             bigcom412 0.000000000
bigcom480             bigcom480 0.000000000
membership_s3     membership_s3 0.000000000
membership_s4     membership_s4 0.000000000
membership_s5     membership_s5 0.000000000
membership_s6     membership_s6 0.000000000
membership_s7     membership_s7 0.000000000
membership_s8     membership_s8 0.000000000
membership_s9     membership_s9 0.000000000
membership_s11   membership_s11 0.000000000
membership_s12   membership_s12 0.000000000
membership_s14   membership_s14 0.000000000
membership_s16   membership_s16 0.000000000
membership_s17   membership_s17 0.000000000
membership_s18   membership_s18 0.000000000
membership_s20   membership_s20 0.000000000
membership_s21   membership_s21 0.000000000
membership_s22   membership_s22 0.000000000
membership_s24   membership_s24 0.000000000
membership_s25   membership_s25 0.000000000
membership_s26   membership_s26 0.000000000
membership_s28   membership_s28 0.000000000
membership_s31   membership_s31 0.000000000
membership_s33   membership_s33 0.000000000
membership_s36   membership_s36 0.000000000
membership_s37   membership_s37 0.000000000
pdi                         pdi 0.000000000
[1] "Dataset: all_targets Model RF, run: 3 of 10 2015-06-22 15:22:39"
     |      Out-of-bag   |
Tree |      MSE  %Var(y) |
   1 |  0.01229   201.66 |
   2 |  0.01177   193.18 |
   3 |  0.01074   176.22 |
   4 | 0.009783   160.57 |
   5 | 0.009627   158.02 |
   6 |  0.00925   151.82 |
   7 | 0.008798   144.42 |
   8 | 0.008477   139.15 |
   9 | 0.008287   136.03 |
  10 | 0.008133   133.50 |
  11 | 0.007922   130.03 |
  12 | 0.007707   126.51 |
  13 | 0.007667   125.85 |
  14 | 0.007561   124.11 |
  15 | 0.007462   122.48 |
  16 | 0.007426   121.90 |
  17 | 0.007326   120.25 |
  18 | 0.007269   119.31 |
  19 | 0.007226   118.62 |
  20 | 0.007181   117.87 |
  21 | 0.007089   116.37 |
  22 | 0.007021   115.25 |
  23 |  0.00699   114.73 |
  24 | 0.006931   113.77 |
  25 | 0.006876   112.87 |
  26 | 0.006841   112.29 |
  27 | 0.006826   112.05 |
  28 | 0.006765   111.03 |
  29 | 0.006721   110.32 |
  30 | 0.006707   110.09 |
  31 | 0.006688   109.77 |
  32 | 0.006669   109.46 |
  33 | 0.006658   109.29 |
  34 | 0.006647   109.10 |
  35 |  0.00665   109.15 |
  36 | 0.006618   108.63 |
  37 | 0.006618   108.63 |
  38 | 0.006584   108.07 |
  39 | 0.006596   108.28 |
  40 | 0.006565   107.77 |
  41 | 0.006551   107.53 |
  42 | 0.006521   107.04 |
  43 | 0.006518   106.98 |
  44 | 0.006513   106.90 |
  45 | 0.006496   106.63 |
  46 | 0.006512   106.90 |
  47 | 0.006512   106.89 |
  48 | 0.006499   106.68 |
  49 | 0.006505   106.77 |
  50 | 0.006504   106.76 |
  51 | 0.006507   106.80 |
  52 | 0.006495   106.61 |
  53 | 0.006488   106.50 |
  54 | 0.006487   106.48 |
  55 |  0.00648   106.36 |
  56 | 0.006465   106.11 |
  57 | 0.006452   105.91 |
  58 | 0.006447   105.82 |
  59 | 0.006439   105.68 |
  60 | 0.006436   105.65 |
  61 | 0.006427   105.50 |
  62 | 0.006418   105.35 |
  63 | 0.006419   105.36 |
  64 | 0.006408   105.18 |
  65 | 0.006402   105.09 |
  66 | 0.006403   105.10 |
  67 | 0.006406   105.15 |
  68 | 0.006408   105.18 |
  69 | 0.006394   104.95 |
  70 | 0.006394   104.95 |
  71 | 0.006392   104.91 |
  72 | 0.006395   104.96 |
  73 | 0.006401   105.07 |
  74 | 0.006396   104.98 |
  75 | 0.006392   104.91 |
  76 | 0.006388   104.86 |
  77 | 0.006386   104.82 |
  78 | 0.006378   104.69 |
  79 | 0.006365   104.48 |
  80 | 0.006367   104.50 |
  81 | 0.006368   104.52 |
  82 | 0.006372   104.58 |
  83 | 0.006373   104.61 |
  84 | 0.006377   104.67 |
  85 | 0.006372   104.59 |
  86 | 0.006369   104.54 |
  87 | 0.006369   104.54 |
  88 | 0.006362   104.43 |
  89 | 0.006357   104.35 |
  90 | 0.006364   104.45 |
  91 | 0.006367   104.51 |
  92 | 0.006363   104.44 |
  93 | 0.006358   104.36 |
  94 |  0.00636   104.40 |
  95 |  0.00636   104.39 |
  96 | 0.006352   104.27 |
  97 | 0.006353   104.27 |
  98 | 0.006346   104.16 |
  99 | 0.006346   104.17 |
 100 | 0.006347   104.19 |
[1] "Random Forest variable coefficients"
                      %IncMSE IncNodePurity
graph0           7.457803e-04  2.451333e-01
graph1           1.578459e-03  1.601627e-01
graph2           1.567342e-04  1.298508e-01
graph3           1.227635e-03  2.646839e-01
graph4           1.396164e-03  4.960257e-01
graph5           4.313754e-04  2.581863e-01
graph6           6.551657e-04  2.701085e-01
graph7           1.305014e-03  2.035238e-01
graph8           2.566218e-04  1.971165e-01
graph9           2.451612e-03  2.358260e-01
graph10          1.215929e-03  3.282381e-01
graph11          2.940733e-03  5.831087e-01
graph12          1.794407e-03  4.941070e-01
graph13          3.749597e-04  3.939329e-01
graph14          8.824691e-04  5.733741e-01
graph15          9.032482e-04  2.450902e-01
graph16          6.056695e-04  2.879227e-01
graph17          2.128495e-04  2.760664e-01
graph18          1.195295e-03  2.814617e-01
graph19          1.011183e-03  2.371531e-01
graph20          4.329218e-03  6.442212e-01
graph21          8.004714e-04  2.296805e-01
graph22          4.982409e-04  1.520937e-01
graph23          8.782431e-04  2.967253e-01
graph24          3.050521e-04  1.302032e-01
graph25          4.639290e-04  3.204311e-01
graph26          8.396223e-04  2.213148e-01
graph27          9.795138e-04  1.777462e-01
graph28          7.944346e-04  1.186311e-01
graph29          6.048521e-04  1.919558e-01
orbit0           1.658094e-04  1.260213e-01
orbit1           1.372906e-03  3.354622e-01
orbit2           5.920590e-04  1.584070e-01
orbit3           2.894192e-04  1.581505e-01
orbit4           1.635324e-03  3.212884e-01
orbit5           2.312892e-04  2.472749e-01
orbit6           8.773859e-04  4.050677e-01
orbit7           1.314998e-04  1.339292e-01
orbit8           5.508865e-04  2.697677e-01
orbit9           1.975661e-03  4.242454e-01
orbit10          6.743132e-04  1.187202e-01
orbit11          3.333215e-04  1.377257e-01
orbit12          1.308186e-03  1.474793e-01
orbit13          2.014017e-04  1.210657e-01
orbit14          3.466670e-04  1.997570e-01
orbit15          2.035488e-03  3.728962e-01
orbit16          7.424289e-04  2.800632e-01
orbit17          2.726312e-03  3.818696e-01
orbit18          1.717496e-03  6.563171e-01
orbit19          5.280600e-04  2.726313e-01
orbit20          1.398593e-03  4.532733e-01
orbit21          1.102814e-03  1.382635e-01
orbit22          2.865496e-03  4.394087e-01
orbit23          1.036489e-03  2.350530e-01
orbit24          1.547792e-03  4.547160e-01
orbit25          9.843672e-04  1.973215e-01
orbit26          2.506590e-04  1.379630e-01
orbit27          2.627269e-03  1.756606e-01
orbit28          2.235259e-03  2.812564e-01
orbit29          1.090854e-03  3.118968e-01
orbit30          1.437910e-03  3.052595e-01
orbit31          7.054831e-04  4.749930e-01
orbit32          1.134140e-03  4.356227e-01
orbit33          1.711738e-04  1.411837e-01
orbit34          3.828157e-04  1.469296e-01
orbit35          1.099759e-03  4.105748e-01
orbit36          8.500867e-04  3.253867e-01
orbit37          1.342605e-03  3.884751e-01
orbit38          9.213971e-04  2.595849e-01
orbit39          1.128149e-03  1.019040e+00
orbit40          9.224961e-04  1.885786e-01
orbit41          2.209502e-04  1.462287e-01
orbit42          1.426128e-04  5.101704e-02
orbit43          1.184090e-03  1.782439e-01
orbit44          4.603538e-04  1.343649e-01
orbit45          2.160675e-03  4.734170e-01
orbit46          1.131963e-03  1.637805e-01
orbit47          8.749000e-04  1.223746e-01
orbit48          9.813952e-04  1.938843e-01
orbit49          4.185658e-03  9.943777e-01
orbit50          2.288844e-04  6.696337e-02
orbit51          1.245785e-03  2.848136e-01
orbit52          1.988426e-03  4.022834e-01
orbit53          9.185110e-04  1.711853e-01
orbit54          1.142588e-04  4.017285e-01
orbit55          6.301124e-05  9.032546e-02
orbit56          5.573779e-03  1.103826e+00
orbit57          8.677350e-04  2.776988e-01
orbit58          5.505200e-04  1.855693e-01
orbit59          9.368242e-04  5.858406e-01
orbit60          7.884808e-05  1.125937e-01
orbit61          2.131457e-04  1.884011e-01
orbit62          4.293007e-03  6.423646e-01
orbit63          3.441233e-04  1.344198e-01
orbit64          7.212467e-04  1.065556e-01
orbit65          4.545599e-03  7.553879e-01
orbit66          6.099735e-04  4.891392e-01
orbit67          2.633088e-04  8.668359e-02
orbit68          1.455673e-03  2.828412e-01
orbit69          2.123480e-04  1.596229e-01
orbit70          1.311052e-03  5.229019e-01
orbit71          1.009371e-04  6.186022e-02
orbit72          3.970862e-04  2.079410e-01
AP              -2.027870e-06  1.807018e-02
bet              1.177771e-03  6.643810e-01
ecc              2.544980e-05  5.175435e-02
eccrad           2.275555e-05  6.006892e-02
close            7.218229e-04  2.239762e-01
constraint       3.264289e-04  3.366389e-01
coreness         6.554310e-05  1.820503e-01
knn              1.793566e-03  6.457292e-01
hubscore         1.459225e-04  2.153582e-01
pagerank         1.259620e-03  1.203411e+00
trans            2.392628e-04  4.298013e-01
evcent           1.596069e-03  1.881364e-01
first            1.203599e-04  2.199587e-01
upto_second      1.189606e-03  4.025892e-01
upto_third       6.364945e-04  1.784867e-01
upto_fourth      1.829491e-03  2.075835e-01
upto_fifth       2.709297e-03  2.423353e-01
upto_sixth       3.103667e-04  1.991355e-01
second           2.469648e-04  2.882717e-01
third            2.621387e-03  7.537720e-01
fourth           1.340442e-03  6.297618e-01
fifth            1.002185e-03  4.497946e-01
sixth            2.207639e-03  5.432387e-01
ratio1           1.187182e-03  8.945752e-01
ratio2           2.091470e-03  1.083326e+00
ratio3           2.713647e-03  3.000295e-01
ratio4           1.402346e-03  2.970276e-01
ratio5           7.073701e-04  2.437478e+00
ratio6           2.962744e-03  4.728812e-01
selfinter        8.842367e-05  9.501888e-02
walktrap_vertex  9.267317e-04  1.113830e+00
bigcom1          1.028400e-04  4.846896e-02
bigcom2          0.000000e+00  5.204170e-20
bigcom3          2.855784e-04  3.888593e-01
bigcom4         -6.921848e-06  7.775855e-02
bigcom6          0.000000e+00  6.938894e-20
bigcom8          0.000000e+00  2.710505e-20
bigcom9          0.000000e+00  3.469447e-20
bigcom11         0.000000e+00  0.000000e+00
bigcom13         0.000000e+00  2.602085e-20
bigcom15         0.000000e+00  4.336809e-20
bigcom16         0.000000e+00  5.551115e-19
bigcom21         1.358929e-05  4.191122e-02
bigcom22        -3.066348e-06  1.025366e-01
bigcom24         0.000000e+00  0.000000e+00
bigcom26         1.387754e-04  1.050717e-01
bigcom28         1.671574e-04  1.113676e-02
bigcom30         1.120708e-03  9.135134e-01
bigcom31         0.000000e+00  1.387779e-19
bigcom32         0.000000e+00  0.000000e+00
bigcom33         0.000000e+00  8.673617e-20
bigcom34         0.000000e+00  0.000000e+00
bigcom36         0.000000e+00  1.647987e-19
bigcom37         0.000000e+00  0.000000e+00
bigcom38         0.000000e+00  1.387779e-19
bigcom39         0.000000e+00  1.734723e-20
bigcom40         4.204470e-04  1.979003e-01
bigcom43         0.000000e+00  0.000000e+00
bigcom44         0.000000e+00  3.469447e-20
bigcom46         0.000000e+00  1.734723e-20
bigcom47         0.000000e+00  0.000000e+00
bigcom49         0.000000e+00  1.734723e-20
bigcom50         0.000000e+00  7.047314e-20
bigcom51         0.000000e+00  1.734723e-20
bigcom52        -3.085036e-06  2.946185e-01
bigcom54         0.000000e+00  0.000000e+00
bigcom56         0.000000e+00  0.000000e+00
bigcom62         0.000000e+00  0.000000e+00
bigcom66         0.000000e+00  8.673617e-21
bigcom68         0.000000e+00  1.387779e-19
bigcom69         0.000000e+00  1.647987e-19
bigcom71         0.000000e+00  0.000000e+00
bigcom72         0.000000e+00  3.469447e-20
bigcom73         0.000000e+00  0.000000e+00
bigcom74         0.000000e+00  2.602085e-20
bigcom75         0.000000e+00  0.000000e+00
bigcom76         0.000000e+00  3.469447e-20
bigcom77         0.000000e+00  0.000000e+00
bigcom79         0.000000e+00  0.000000e+00
bigcom80         0.000000e+00  0.000000e+00
bigcom82         0.000000e+00  5.204170e-20
bigcom83         0.000000e+00  1.734723e-19
bigcom84         0.000000e+00  5.204170e-20
bigcom85         0.000000e+00  3.469447e-20
bigcom87         0.000000e+00  0.000000e+00
bigcom89         0.000000e+00  1.734723e-20
bigcom91         0.000000e+00  0.000000e+00
bigcom92         0.000000e+00  0.000000e+00
bigcom93         0.000000e+00  0.000000e+00
bigcom96         0.000000e+00  0.000000e+00
bigcom97         0.000000e+00  1.994932e-19
bigcom98         0.000000e+00  1.734723e-20
bigcom99         0.000000e+00  1.387779e-19
bigcom101        0.000000e+00  0.000000e+00
bigcom104        0.000000e+00  3.469447e-20
bigcom106        0.000000e+00  6.938894e-20
bigcom109        0.000000e+00  0.000000e+00
bigcom113        0.000000e+00  0.000000e+00
bigcom116        7.473805e-05  6.210613e-02
bigcom120        0.000000e+00  0.000000e+00
bigcom123        0.000000e+00  1.561251e-19
bigcom126        0.000000e+00  0.000000e+00
bigcom127        0.000000e+00  0.000000e+00
bigcom137        0.000000e+00  3.469447e-20
bigcom139        0.000000e+00  0.000000e+00
bigcom140        0.000000e+00  0.000000e+00
bigcom143        0.000000e+00  0.000000e+00
bigcom145        0.000000e+00  1.387779e-19
bigcom146        0.000000e+00  2.081668e-19
bigcom147        0.000000e+00  0.000000e+00
bigcom149        0.000000e+00  0.000000e+00
bigcom153        0.000000e+00  1.387779e-19
bigcom154        0.000000e+00  1.734723e-20
bigcom156        0.000000e+00  3.469447e-20
bigcom157        0.000000e+00  0.000000e+00
bigcom158        0.000000e+00  0.000000e+00
bigcom160        0.000000e+00  1.040834e-19
bigcom161        0.000000e+00  0.000000e+00
bigcom162        0.000000e+00  1.387779e-19
bigcom164        0.000000e+00  3.469447e-20
bigcom166        0.000000e+00  6.505213e-21
bigcom167        0.000000e+00  1.734723e-20
bigcom171        0.000000e+00  2.602085e-20
bigcom173        0.000000e+00  0.000000e+00
bigcom175        0.000000e+00  0.000000e+00
bigcom176        0.000000e+00  1.387779e-19
bigcom177        0.000000e+00  1.734723e-20
bigcom178       -1.850429e-05  2.963780e-01
bigcom180        0.000000e+00  0.000000e+00
bigcom181        0.000000e+00  1.294537e-18
bigcom184        0.000000e+00  0.000000e+00
bigcom186        0.000000e+00  0.000000e+00
bigcom187        8.989887e-07  3.908121e-01
bigcom189        0.000000e+00  0.000000e+00
bigcom194        0.000000e+00  0.000000e+00
bigcom195        0.000000e+00  0.000000e+00
bigcom196        0.000000e+00  0.000000e+00
bigcom204        0.000000e+00  0.000000e+00
bigcom205       -4.019073e-06  3.960005e-01
bigcom212        0.000000e+00  0.000000e+00
bigcom214        0.000000e+00  0.000000e+00
bigcom222        0.000000e+00  2.775558e-19
bigcom223        0.000000e+00  0.000000e+00
bigcom226        0.000000e+00  0.000000e+00
bigcom227        0.000000e+00  0.000000e+00
bigcom229        0.000000e+00  0.000000e+00
bigcom233        0.000000e+00  0.000000e+00
bigcom236        0.000000e+00  0.000000e+00
bigcom237        0.000000e+00  0.000000e+00
bigcom246        0.000000e+00  0.000000e+00
bigcom248        0.000000e+00  8.239937e-20
bigcom249        0.000000e+00  2.602085e-20
bigcom250        0.000000e+00  3.469447e-20
bigcom254        0.000000e+00  0.000000e+00
bigcom266        0.000000e+00  6.938894e-20
bigcom269        0.000000e+00  0.000000e+00
bigcom272        0.000000e+00  0.000000e+00
bigcom274        0.000000e+00  0.000000e+00
bigcom281        0.000000e+00  5.204170e-20
bigcom291        0.000000e+00  0.000000e+00
bigcom292        0.000000e+00  0.000000e+00
bigcom295        0.000000e+00  0.000000e+00
bigcom299        0.000000e+00  3.469447e-20
bigcom301        0.000000e+00  1.387779e-19
bigcom306        0.000000e+00  0.000000e+00
bigcom309        0.000000e+00  0.000000e+00
bigcom314        0.000000e+00  5.204170e-20
bigcom321        0.000000e+00  1.734723e-20
bigcom341        0.000000e+00  0.000000e+00
bigcom350        0.000000e+00  0.000000e+00
bigcom353        0.000000e+00  0.000000e+00
bigcom359        0.000000e+00  1.734723e-20
bigcom363        0.000000e+00  1.734723e-20
bigcom365        0.000000e+00  1.734723e-20
bigcom385        1.164238e-05  3.349387e-01
bigcom386        0.000000e+00  0.000000e+00
bigcom408        0.000000e+00  1.734723e-20
bigcom412        0.000000e+00  0.000000e+00
bigcom480        0.000000e+00  0.000000e+00
spin_vertex      5.092502e-04  9.206376e-01
membership_s1    1.059649e-03  5.070289e-01
membership_s3    0.000000e+00  1.387779e-19
membership_s4    9.380851e-06  3.885573e-03
membership_s5    0.000000e+00  3.035766e-19
membership_s6    0.000000e+00  8.565197e-20
membership_s7    1.937192e-05  2.690427e-02
membership_s8    0.000000e+00  3.469447e-20
membership_s9    0.000000e+00  0.000000e+00
membership_s11   0.000000e+00  3.469447e-20
membership_s12   0.000000e+00  6.071532e-20
membership_s14   0.000000e+00  6.938894e-20
membership_s15   6.307518e-06  1.582566e-01
membership_s16   0.000000e+00  0.000000e+00
membership_s17   0.000000e+00  6.938894e-20
membership_s18   0.000000e+00  1.040834e-19
membership_s20   0.000000e+00  1.908196e-19
membership_s21   0.000000e+00  5.312591e-20
membership_s22   0.000000e+00  8.673617e-21
membership_s24   0.000000e+00  0.000000e+00
membership_s25   0.000000e+00  0.000000e+00
membership_s26   0.000000e+00  1.734723e-20
membership_s27   0.000000e+00  2.667137e-19
membership_s28   0.000000e+00  7.806256e-20
membership_s30   1.091985e-04  9.467760e-02
membership_s31   4.043213e-05  5.518600e-02
membership_s32   3.431203e-04  3.633512e-01
membership_s33   0.000000e+00  6.505213e-21
membership_s36   5.675992e-05  1.042949e-01
membership_s37   0.000000e+00  3.469447e-20
V1               1.309029e-03  1.314778e+00
V2               1.790698e-03  2.298705e+00
pdi              1.991393e-05  6.539858e-02
adhesion         1.992459e-02  1.950450e+00
cohesion         2.119139e-02  1.701163e+00
inner            3.769157e-03  1.426383e+00
outer            1.952468e-03  2.258497e+00
ioratio          5.260430e-03  1.381288e+00
comsize          4.157995e-03  1.430504e+00
[1] "Dataset: all_targets Model GLM, run: 3 of 10 2015-06-22 15:27:19"
[1] "glmnet variable coefficients"
                    [,1]          [,2]
(Intercept)     -5.08843 -9.218889e+00
graph0           0.00000 -1.175687e-03
graph1           0.00000  0.000000e+00
graph2           0.00000 -2.186475e-03
graph3           0.00000  0.000000e+00
graph4           0.00000 -5.240227e-09
graph5           0.00000  0.000000e+00
graph6           0.00000 -4.836643e-08
graph7           0.00000  0.000000e+00
graph8           0.00000  0.000000e+00
graph9           0.00000  0.000000e+00
graph10          0.00000  0.000000e+00
graph11          0.00000 -1.235101e-10
graph12          0.00000  0.000000e+00
graph13          0.00000  0.000000e+00
graph14          0.00000 -3.243013e-10
graph15          0.00000 -6.240874e-07
graph16          0.00000  0.000000e+00
graph17          0.00000  0.000000e+00
graph18          0.00000  1.590325e-06
graph19          0.00000  0.000000e+00
graph20          0.00000  0.000000e+00
graph21          0.00000  0.000000e+00
graph22          0.00000  0.000000e+00
graph23          0.00000 -2.643547e-06
graph24          0.00000  0.000000e+00
graph25          0.00000  0.000000e+00
graph26          0.00000  0.000000e+00
graph27          0.00000  1.674192e-05
graph28          0.00000  0.000000e+00
graph29          0.00000  6.177562e-04
orbit0           0.00000 -1.225015e-03
orbit1           0.00000  0.000000e+00
orbit2           0.00000  0.000000e+00
orbit3           0.00000 -1.907371e-03
orbit4           0.00000 -2.825886e-06
orbit5           0.00000  1.626587e-07
orbit6           0.00000  0.000000e+00
orbit7           0.00000 -1.704872e-07
orbit8           0.00000  0.000000e+00
orbit9           0.00000 -5.198931e-06
orbit10          0.00000 -5.577729e-09
orbit11          0.00000  0.000000e+00
orbit12          0.00000  0.000000e+00
orbit13          0.00000  0.000000e+00
orbit14          0.00000  0.000000e+00
orbit15          0.00000 -1.305511e-08
orbit16          0.00000 -6.632415e-09
orbit17          0.00000 -1.680255e-12
orbit18          0.00000  9.857277e-09
orbit19          0.00000  1.329094e-09
orbit20          0.00000 -3.213167e-09
orbit21          0.00000  0.000000e+00
orbit22          0.00000 -6.353236e-11
orbit23          0.00000 -7.898273e-09
orbit24          0.00000 -1.822130e-08
orbit25          0.00000  4.098986e-09
orbit26          0.00000  0.000000e+00
orbit27          0.00000  2.138834e-06
orbit28          0.00000 -5.942347e-07
orbit29          0.00000  0.000000e+00
orbit30          0.00000  3.011113e-09
orbit31          0.00000  8.812239e-08
orbit32          0.00000 -3.865360e-08
orbit33          0.00000  0.000000e+00
orbit34          0.00000 -7.662295e-07
orbit35          0.00000 -3.365204e-06
orbit36          0.00000 -9.877117e-08
orbit37          0.00000 -9.102738e-08
orbit38          0.00000  0.000000e+00
orbit39          0.00000  5.857104e-06
orbit40          0.00000  2.348696e-07
orbit41          0.00000  0.000000e+00
orbit42          0.00000 -3.565114e-07
orbit43          0.00000  6.371513e-07
orbit44          0.00000  1.211807e-05
orbit45          0.00000 -7.953655e-07
orbit46          0.00000 -3.204943e-06
orbit47          0.00000 -2.727683e-07
orbit48          0.00000  2.260298e-06
orbit49          0.00000  1.464588e-05
orbit50          0.00000 -1.603530e-05
orbit51          0.00000 -5.011864e-10
orbit52          0.00000  1.743305e-06
orbit53          0.00000  0.000000e+00
orbit54          0.00000 -1.676478e-05
orbit55          0.00000  2.075875e-05
orbit56          0.00000  8.508570e-06
orbit57          0.00000 -4.682888e-06
orbit58          0.00000 -1.611411e-06
orbit59          0.00000 -4.705032e-06
orbit60          0.00000  5.160150e-06
orbit61          0.00000  9.266584e-07
orbit62          0.00000  4.532351e-04
orbit63          0.00000  0.000000e+00
orbit64          0.00000  1.691575e-06
orbit65          0.00000 -7.925233e-07
orbit66          0.00000 -2.042947e-06
orbit67          0.00000  2.212674e-06
orbit68          0.00000  4.394301e-05
orbit69          0.00000  2.039014e-05
orbit70          0.00000  1.203570e-03
orbit71          0.00000 -5.418505e-04
orbit72          0.00000  5.375446e-04
AP               0.00000 -3.810755e-02
bet              0.00000 -1.315245e-06
ecc              0.00000  3.558982e-02
eccrad           0.00000  2.027683e-01
close            0.00000  0.000000e+00
constraint       0.00000 -5.039638e-01
coreness         0.00000 -3.536481e-02
knn              0.00000 -7.509499e-04
hubscore         0.00000  2.437713e+00
pagerank         0.00000  2.763740e-01
trans            0.00000 -3.560424e-01
evcent           0.00000  1.204173e-01
first            0.00000 -1.201205e-03
upto_second      0.00000 -1.547083e-06
upto_third       0.00000  0.000000e+00
upto_fourth      0.00000  0.000000e+00
upto_fifth       0.00000  1.598547e-05
upto_sixth       0.00000  0.000000e+00
second           0.00000  0.000000e+00
third            0.00000  0.000000e+00
fourth           0.00000 -5.323555e-05
fifth            0.00000  2.117462e-05
sixth            0.00000 -1.637323e-04
ratio1           0.00000 -5.573373e-04
ratio2           0.00000  2.820417e-03
ratio3           0.00000 -2.655216e-03
ratio4           0.00000  0.000000e+00
ratio5           0.00000  0.000000e+00
ratio6           0.00000 -1.531748e-04
selfinter        0.00000  4.039962e-01
walktrap_vertex  0.00000 -2.969788e-01
bigcom1          0.00000  6.204487e-02
bigcom2          0.00000 -5.358419e-01
bigcom3          0.00000  3.012754e-01
bigcom4          0.00000  2.940094e-01
bigcom6          0.00000 -3.246275e-01
bigcom8          0.00000 -1.080676e+00
bigcom9          0.00000 -5.152079e-01
bigcom11         0.00000 -8.686431e-01
bigcom13         0.00000 -6.487011e-01
bigcom15         0.00000 -2.344250e-01
bigcom16         0.00000 -1.502113e-01
bigcom21         0.00000  2.524231e-01
bigcom22         0.00000 -2.382526e-01
bigcom24         0.00000 -2.142253e-01
bigcom26         0.00000  3.508100e-01
bigcom28         0.00000  3.734328e-02
bigcom30         0.00000  1.804849e+00
bigcom31         0.00000 -1.399865e-01
bigcom32         0.00000 -5.517571e-01
bigcom33         0.00000  0.000000e+00
bigcom34         0.00000 -2.645593e-02
bigcom36         0.00000 -6.574140e-01
bigcom37         0.00000  0.000000e+00
bigcom38         0.00000 -2.933858e-01
bigcom39         0.00000 -7.772017e-01
bigcom40         0.00000  2.236292e-01
bigcom43         0.00000 -6.030614e-02
bigcom44         0.00000 -1.037851e-01
bigcom46         0.00000 -7.267854e-01
bigcom47         0.00000 -6.947147e-01
bigcom49         0.00000 -4.706114e-01
bigcom50         0.00000 -5.772939e-01
bigcom51         0.00000 -2.428506e-01
bigcom52         0.00000  2.788025e+00
bigcom54         0.00000 -2.501545e-01
bigcom56         0.00000 -6.737271e-01
bigcom62         0.00000 -6.751769e-01
bigcom66         0.00000 -5.504694e-01
bigcom68         0.00000 -9.034165e-02
bigcom69         0.00000 -5.166868e-01
bigcom71         0.00000  0.000000e+00
bigcom72         0.00000 -1.448455e-02
bigcom73         0.00000 -8.389780e-01
bigcom74         0.00000 -5.310325e-01
bigcom75         0.00000 -6.982267e-01
bigcom76         0.00000 -3.677075e-01
bigcom77         0.00000 -5.683908e-01
bigcom79         0.00000 -7.704047e-01
bigcom80         0.00000 -5.917384e-01
bigcom82         0.00000 -7.523302e-01
bigcom83         0.00000  0.000000e+00
bigcom84         0.00000 -8.432386e-01
bigcom85         0.00000 -6.229360e-01
bigcom87         0.00000 -7.765221e-01
bigcom89         0.00000 -1.735684e-01
bigcom91         0.00000 -7.608629e-01
bigcom92         0.00000 -2.863636e-01
bigcom93         0.00000  0.000000e+00
bigcom96         0.00000 -4.022627e-01
bigcom97         0.00000 -7.542047e-01
bigcom98         0.00000 -4.563812e-01
bigcom99         0.00000  0.000000e+00
bigcom101        0.00000 -1.254036e-01
bigcom104        0.00000 -5.435437e-01
bigcom106        0.00000 -5.827807e-01
bigcom109        0.00000 -2.718691e-01
bigcom113        0.00000 -4.090832e-01
bigcom116        0.00000  8.400578e-01
bigcom120        0.00000 -5.129274e-01
bigcom123        0.00000 -6.579483e-01
bigcom126        0.00000 -1.423515e-01
bigcom127        0.00000 -2.649602e-01
bigcom137        0.00000 -8.252473e-01
bigcom139        0.00000 -7.030811e-01
bigcom140        0.00000 -3.376500e-01
bigcom143        0.00000 -7.980972e-01
bigcom145        0.00000  0.000000e+00
bigcom146        0.00000  0.000000e+00
bigcom147        0.00000 -1.168878e-01
bigcom149        0.00000 -1.497987e-02
bigcom153        0.00000 -6.351317e-01
bigcom154        0.00000 -5.011090e-02
bigcom156        0.00000 -5.824195e-01
bigcom157        0.00000  0.000000e+00
bigcom158        0.00000 -9.409757e-02
bigcom160        0.00000 -4.928810e-01
bigcom161        0.00000 -2.851313e-01
bigcom162        0.00000 -3.021492e-01
bigcom164        0.00000 -3.391416e-01
bigcom166        0.00000 -3.136474e-01
bigcom167        0.00000 -1.074951e+00
bigcom171        0.00000 -9.503445e-01
bigcom173        0.00000 -8.493082e-02
bigcom175        0.00000  0.000000e+00
bigcom176        0.00000 -2.280352e-01
bigcom177        0.00000 -1.656673e-02
bigcom178        0.00000  2.617451e+00
bigcom180        0.00000 -2.107068e-02
bigcom181        0.00000 -3.692238e-01
bigcom184        0.00000 -1.162812e-01
bigcom186        0.00000 -7.907536e-01
bigcom187        0.00000  2.637165e+00
bigcom189        0.00000  0.000000e+00
bigcom194        0.00000 -2.616691e-01
bigcom195        0.00000 -2.432870e-01
bigcom196        0.00000 -8.282858e-01
bigcom204        0.00000 -4.489158e-01
bigcom205        0.00000  3.652729e+00
bigcom212        0.00000 -1.364392e-01
bigcom214        0.00000 -6.262633e-02
bigcom222        0.00000 -1.890967e-01
bigcom223        0.00000 -2.451532e-01
bigcom226        0.00000 -1.631340e-01
bigcom227        0.00000  0.000000e+00
bigcom229        0.00000  0.000000e+00
bigcom233        0.00000 -2.766367e-01
bigcom236        0.00000 -3.295372e-01
bigcom237        0.00000 -3.166515e-02
bigcom246        0.00000 -4.013650e-01
bigcom248        0.00000 -6.272192e-01
bigcom249        0.00000 -4.225036e-01
bigcom250        0.00000 -2.634285e-02
bigcom254        0.00000 -2.648965e-01
bigcom266        0.00000 -5.610281e-01
bigcom269        0.00000 -1.346288e-01
bigcom272        0.00000 -2.004716e-01
bigcom274        0.00000  0.000000e+00
bigcom281        0.00000 -1.156616e-01
bigcom291        0.00000 -4.287440e-01
bigcom292        0.00000 -6.292547e-01
bigcom295        0.00000 -5.736392e-01
bigcom299        0.00000 -7.100591e-01
bigcom301        0.00000 -4.944688e-02
bigcom306        0.00000 -1.399252e-01
bigcom309        0.00000 -4.655022e-01
bigcom314        0.00000 -3.971284e-01
bigcom321        0.00000 -4.339390e-01
bigcom341        0.00000 -2.482069e-02
bigcom350        0.00000 -4.035143e-01
bigcom353        0.00000 -2.010315e-03
bigcom359        0.00000 -5.156881e-01
bigcom363        0.00000  0.000000e+00
bigcom365        0.00000 -6.699676e-01
bigcom385        0.00000  2.756169e+00
bigcom386        0.00000  0.000000e+00
bigcom408        0.00000 -7.072494e-01
bigcom412        0.00000 -1.170087e-01
bigcom480        0.00000 -4.996082e-02
spin_vertex      0.00000 -7.703880e-01
membership_s1    0.00000  9.937450e-01
membership_s3    0.00000 -2.990109e-01
membership_s4    0.00000  4.455900e-01
membership_s5    0.00000 -3.336758e-01
membership_s6    0.00000 -1.161343e+00
membership_s7    0.00000  2.627237e-01
membership_s8    0.00000 -2.366497e-01
membership_s9    0.00000 -1.648960e-01
membership_s11   0.00000 -1.514675e-01
membership_s12   0.00000 -1.771246e-01
membership_s14   0.00000 -2.328610e-01
membership_s15   0.00000  6.937960e-01
membership_s16   0.00000 -1.154508e-01
membership_s17   0.00000 -1.988540e-01
membership_s18   0.00000 -5.553365e-01
membership_s20   0.00000 -1.511955e-01
membership_s21   0.00000 -5.529636e-01
membership_s22   0.00000 -2.495141e-01
membership_s24   0.00000 -2.511524e-01
membership_s25   0.00000 -3.367335e-01
membership_s26   0.00000 -4.325414e-01
membership_s27   0.00000 -3.157601e-01
membership_s28   0.00000 -2.726739e-01
membership_s30   0.00000  9.304094e-01
membership_s31   0.00000  3.212332e-01
membership_s32   0.00000  1.304659e+00
membership_s33   0.00000 -2.642909e-02
membership_s36   0.00000 -1.250666e-01
membership_s37   0.00000 -4.182259e-01
V1               0.00000  1.454629e+00
V2               0.00000 -1.309492e-01
pdi              0.00000  1.974538e-01
adhesion         0.00000  3.154997e-06
cohesion         0.00000 -9.711424e-06
inner            0.00000  5.473337e-05
outer            0.00000  9.293398e-06
ioratio          0.00000  5.903727e-02
comsize          0.00000  4.046166e-04
[1] "Dataset: all_targets Model GBM, run: 4 of 10 2015-06-22 15:29:35"
Iter   TrainDeviance   ValidDeviance   StepSize   Improve
     1        0.0725            -nan     0.0100    0.0002
     2        0.0703            -nan     0.0100    0.0005
     3        0.0690            -nan     0.0100    0.0001
     4        0.0676            -nan     0.0100    0.0002
     5        0.0668            -nan     0.0100    0.0001
     6        0.0658            -nan     0.0100    0.0000
     7        0.0648            -nan     0.0100   -0.0000
     8        0.0642            -nan     0.0100    0.0001
     9        0.0636            -nan     0.0100    0.0001
    10        0.0630            -nan     0.0100    0.0001
    20        0.0574            -nan     0.0100    0.0000
    40        0.0501            -nan     0.0100    0.0000
    60        0.0457            -nan     0.0100    0.0000
    80        0.0419            -nan     0.0100   -0.0000
   100        0.0388            -nan     0.0100   -0.0000
   120        0.0367            -nan     0.0100    0.0000
   140        0.0339            -nan     0.0100   -0.0000
   160        0.0321            -nan     0.0100    0.0000
   180        0.0301            -nan     0.0100    0.0000
   200        0.0285            -nan     0.0100   -0.0000
   220        0.0270            -nan     0.0100    0.0000
   240        0.0256            -nan     0.0100   -0.0000
   260        0.0243            -nan     0.0100   -0.0000
   280        0.0230            -nan     0.0100   -0.0000
   300        0.0219            -nan     0.0100   -0.0000
   320        0.0209            -nan     0.0100    0.0000
   340        0.0199            -nan     0.0100   -0.0000
   360        0.0190            -nan     0.0100   -0.0000
   376        0.0185            -nan     0.0100   -0.0000

[1] "GBM variable coefficients"
                            var     rel.inf
ratio5                   ratio5 9.710453905
V2                           V2 5.530487740
pagerank               pagerank 4.594482335
comsize                 comsize 4.525306954
V1                           V1 3.746424062
outer                     outer 3.351391156
inner                     inner 3.171769042
orbit70                 orbit70 2.719249730
ioratio                 ioratio 2.632459452
spin_vertex         spin_vertex 2.418218400
walktrap_vertex walktrap_vertex 2.302848228
adhesion               adhesion 2.285525359
orbit18                 orbit18 2.152553046
bigcom30               bigcom30 2.010308408
cohesion               cohesion 1.981044324
orbit62                 orbit62 1.972358151
ratio2                   ratio2 1.790660664
orbit49                 orbit49 1.586079105
third                     third 1.476591805
orbit56                 orbit56 1.449874252
knn                         knn 1.417191357
orbit52                 orbit52 1.375268211
orbit39                 orbit39 1.242660261
trans                     trans 1.116742517
bet                         bet 1.116289489
orbit65                 orbit65 0.993073498
ratio4                   ratio4 0.987154786
graph11                 graph11 0.851311012
membership_s32   membership_s32 0.696563996
orbit30                 orbit30 0.655828115
graph5                   graph5 0.628311484
graph18                 graph18 0.615053819
graph4                   graph4 0.611312026
orbit24                 orbit24 0.599116577
graph12                 graph12 0.577842116
graph23                 graph23 0.560596113
orbit69                 orbit69 0.556856865
membership_s30   membership_s30 0.540334605
orbit28                 orbit28 0.534729107
graph28                 graph28 0.533833041
orbit25                 orbit25 0.519939829
orbit45                 orbit45 0.515474723
orbit36                 orbit36 0.513326261
graph19                 graph19 0.493952016
ratio1                   ratio1 0.482155688
sixth                     sixth 0.479915569
graph6                   graph6 0.471262401
graph1                   graph1 0.425377271
ratio3                   ratio3 0.417140890
constraint           constraint 0.409912221
graph16                 graph16 0.407552730
orbit64                 orbit64 0.406907323
orbit35                 orbit35 0.405703185
orbit27                 orbit27 0.372319693
orbit50                 orbit50 0.369579552
graph29                 graph29 0.367752734
orbit54                 orbit54 0.360015602
orbit9                   orbit9 0.360006534
orbit32                 orbit32 0.358897287
fourth                   fourth 0.357235468
graph8                   graph8 0.350569797
graph26                 graph26 0.330671500
orbit38                 orbit38 0.316503612
graph22                 graph22 0.312336919
orbit46                 orbit46 0.309671218
graph17                 graph17 0.308029189
graph7                   graph7 0.307746295
orbit68                 orbit68 0.299254899
orbit15                 orbit15 0.294036222
graph21                 graph21 0.282519548
orbit26                 orbit26 0.281878764
graph9                   graph9 0.280855504
graph2                   graph2 0.279678767
graph0                   graph0 0.273923906
orbit31                 orbit31 0.265287514
orbit37                 orbit37 0.259117797
orbit12                 orbit12 0.258018599
orbit66                 orbit66 0.254095278
orbit16                 orbit16 0.252457786
orbit61                 orbit61 0.252419802
orbit59                 orbit59 0.235912228
graph10                 graph10 0.233675698
orbit1                   orbit1 0.222365471
bigcom205             bigcom205 0.211480637
graph20                 graph20 0.211285085
bigcom40               bigcom40 0.201823160
bigcom28               bigcom28 0.200564720
orbit5                   orbit5 0.198755152
graph3                   graph3 0.196626086
upto_fifth           upto_fifth 0.191864249
graph24                 graph24 0.187487030
orbit53                 orbit53 0.187262727
orbit21                 orbit21 0.186923318
graph14                 graph14 0.185426367
orbit13                 orbit13 0.182268682
membership_s1     membership_s1 0.179506415
orbit19                 orbit19 0.177544099
bigcom26               bigcom26 0.175551906
orbit29                 orbit29 0.173478596
graph15                 graph15 0.172669005
graph25                 graph25 0.160920689
upto_sixth           upto_sixth 0.160915635
orbit4                   orbit4 0.155005619
hubscore               hubscore 0.152829296
close                     close 0.147156691
orbit47                 orbit47 0.138131627
bigcom187             bigcom187 0.138123145
ratio6                   ratio6 0.136495437
coreness               coreness 0.132063464
orbit17                 orbit17 0.128837918
bigcom4                 bigcom4 0.120254605
orbit42                 orbit42 0.119343573
orbit44                 orbit44 0.116975514
orbit40                 orbit40 0.115023155
bigcom178             bigcom178 0.113581083
orbit33                 orbit33 0.111744658
second                   second 0.111575111
selfinter             selfinter 0.107449860
orbit23                 orbit23 0.107343797
AP                           AP 0.103387034
upto_third           upto_third 0.097915575
orbit41                 orbit41 0.096006175
orbit55                 orbit55 0.095664618
upto_second         upto_second 0.090616578
bigcom116             bigcom116 0.087023853
graph27                 graph27 0.076355214
orbit20                 orbit20 0.071415859
orbit48                 orbit48 0.071064455
orbit51                 orbit51 0.070638666
bigcom385             bigcom385 0.069676923
orbit57                 orbit57 0.063193520
orbit7                   orbit7 0.063135351
orbit43                 orbit43 0.062880460
orbit6                   orbit6 0.062370091
orbit22                 orbit22 0.062107418
orbit63                 orbit63 0.061776561
orbit58                 orbit58 0.052737285
pdi                         pdi 0.050285458
bigcom3                 bigcom3 0.049506358
graph13                 graph13 0.046533407
ecc                         ecc 0.039696502
orbit2                   orbit2 0.030696153
bigcom21               bigcom21 0.030121253
orbit11                 orbit11 0.022345068
membership_s36   membership_s36 0.016195844
fifth                     fifth 0.014907304
evcent                   evcent 0.014165993
orbit67                 orbit67 0.011818888
orbit10                 orbit10 0.010530917
orbit71                 orbit71 0.008288720
membership_s27   membership_s27 0.007647127
membership_s4     membership_s4 0.007202913
bigcom1                 bigcom1 0.005898151
membership_s15   membership_s15 0.005489248
orbit60                 orbit60 0.002808545
orbit0                   orbit0 0.000000000
orbit3                   orbit3 0.000000000
orbit8                   orbit8 0.000000000
orbit14                 orbit14 0.000000000
orbit34                 orbit34 0.000000000
orbit72                 orbit72 0.000000000
eccrad                   eccrad 0.000000000
first                     first 0.000000000
upto_fourth         upto_fourth 0.000000000
bigcom2                 bigcom2 0.000000000
bigcom6                 bigcom6 0.000000000
bigcom8                 bigcom8 0.000000000
bigcom9                 bigcom9 0.000000000
bigcom11               bigcom11 0.000000000
bigcom13               bigcom13 0.000000000
bigcom15               bigcom15 0.000000000
bigcom16               bigcom16 0.000000000
bigcom22               bigcom22 0.000000000
bigcom24               bigcom24 0.000000000
bigcom31               bigcom31 0.000000000
bigcom32               bigcom32 0.000000000
bigcom33               bigcom33 0.000000000
bigcom34               bigcom34 0.000000000
bigcom36               bigcom36 0.000000000
bigcom37               bigcom37 0.000000000
bigcom38               bigcom38 0.000000000
bigcom39               bigcom39 0.000000000
bigcom43               bigcom43 0.000000000
bigcom44               bigcom44 0.000000000
bigcom46               bigcom46 0.000000000
bigcom47               bigcom47 0.000000000
bigcom49               bigcom49 0.000000000
bigcom50               bigcom50 0.000000000
bigcom51               bigcom51 0.000000000
bigcom52               bigcom52 0.000000000
bigcom54               bigcom54 0.000000000
bigcom56               bigcom56 0.000000000
bigcom62               bigcom62 0.000000000
bigcom66               bigcom66 0.000000000
bigcom68               bigcom68 0.000000000
bigcom69               bigcom69 0.000000000
bigcom71               bigcom71 0.000000000
bigcom72               bigcom72 0.000000000
bigcom73               bigcom73 0.000000000
bigcom74               bigcom74 0.000000000
bigcom75               bigcom75 0.000000000
bigcom76               bigcom76 0.000000000
bigcom77               bigcom77 0.000000000
bigcom79               bigcom79 0.000000000
bigcom80               bigcom80 0.000000000
bigcom82               bigcom82 0.000000000
bigcom83               bigcom83 0.000000000
bigcom84               bigcom84 0.000000000
bigcom85               bigcom85 0.000000000
bigcom87               bigcom87 0.000000000
bigcom89               bigcom89 0.000000000
bigcom91               bigcom91 0.000000000
bigcom92               bigcom92 0.000000000
bigcom93               bigcom93 0.000000000
bigcom96               bigcom96 0.000000000
bigcom97               bigcom97 0.000000000
bigcom98               bigcom98 0.000000000
bigcom99               bigcom99 0.000000000
bigcom101             bigcom101 0.000000000
bigcom104             bigcom104 0.000000000
bigcom106             bigcom106 0.000000000
bigcom109             bigcom109 0.000000000
bigcom113             bigcom113 0.000000000
bigcom120             bigcom120 0.000000000
bigcom123             bigcom123 0.000000000
bigcom126             bigcom126 0.000000000
bigcom127             bigcom127 0.000000000
bigcom137             bigcom137 0.000000000
bigcom139             bigcom139 0.000000000
bigcom140             bigcom140 0.000000000
bigcom143             bigcom143 0.000000000
bigcom145             bigcom145 0.000000000
bigcom146             bigcom146 0.000000000
bigcom147             bigcom147 0.000000000
bigcom149             bigcom149 0.000000000
bigcom153             bigcom153 0.000000000
bigcom154             bigcom154 0.000000000
bigcom156             bigcom156 0.000000000
bigcom157             bigcom157 0.000000000
bigcom158             bigcom158 0.000000000
bigcom160             bigcom160 0.000000000
bigcom161             bigcom161 0.000000000
bigcom162             bigcom162 0.000000000
bigcom164             bigcom164 0.000000000
bigcom166             bigcom166 0.000000000
bigcom167             bigcom167 0.000000000
bigcom171             bigcom171 0.000000000
bigcom173             bigcom173 0.000000000
bigcom175             bigcom175 0.000000000
bigcom176             bigcom176 0.000000000
bigcom177             bigcom177 0.000000000
bigcom180             bigcom180 0.000000000
bigcom181             bigcom181 0.000000000
bigcom184             bigcom184 0.000000000
bigcom186             bigcom186 0.000000000
bigcom189             bigcom189 0.000000000
bigcom194             bigcom194 0.000000000
bigcom195             bigcom195 0.000000000
bigcom196             bigcom196 0.000000000
bigcom204             bigcom204 0.000000000
bigcom212             bigcom212 0.000000000
bigcom214             bigcom214 0.000000000
bigcom222             bigcom222 0.000000000
bigcom223             bigcom223 0.000000000
bigcom226             bigcom226 0.000000000
bigcom227             bigcom227 0.000000000
bigcom229             bigcom229 0.000000000
bigcom233             bigcom233 0.000000000
bigcom236             bigcom236 0.000000000
bigcom237             bigcom237 0.000000000
bigcom246             bigcom246 0.000000000
bigcom248             bigcom248 0.000000000
bigcom249             bigcom249 0.000000000
bigcom250             bigcom250 0.000000000
bigcom254             bigcom254 0.000000000
bigcom266             bigcom266 0.000000000
bigcom269             bigcom269 0.000000000
bigcom272             bigcom272 0.000000000
bigcom274             bigcom274 0.000000000
bigcom281             bigcom281 0.000000000
bigcom291             bigcom291 0.000000000
bigcom292             bigcom292 0.000000000
bigcom295             bigcom295 0.000000000
bigcom299             bigcom299 0.000000000
bigcom301             bigcom301 0.000000000
bigcom306             bigcom306 0.000000000
bigcom309             bigcom309 0.000000000
bigcom314             bigcom314 0.000000000
bigcom321             bigcom321 0.000000000
bigcom341             bigcom341 0.000000000
bigcom350             bigcom350 0.000000000
bigcom353             bigcom353 0.000000000
bigcom359             bigcom359 0.000000000
bigcom363             bigcom363 0.000000000
bigcom365             bigcom365 0.000000000
bigcom386             bigcom386 0.000000000
bigcom408             bigcom408 0.000000000
bigcom412             bigcom412 0.000000000
bigcom480             bigcom480 0.000000000
membership_s3     membership_s3 0.000000000
membership_s5     membership_s5 0.000000000
membership_s6     membership_s6 0.000000000
membership_s7     membership_s7 0.000000000
membership_s8     membership_s8 0.000000000
membership_s9     membership_s9 0.000000000
membership_s11   membership_s11 0.000000000
membership_s12   membership_s12 0.000000000
membership_s14   membership_s14 0.000000000
membership_s16   membership_s16 0.000000000
membership_s17   membership_s17 0.000000000
membership_s18   membership_s18 0.000000000
membership_s20   membership_s20 0.000000000
membership_s21   membership_s21 0.000000000
membership_s22   membership_s22 0.000000000
membership_s24   membership_s24 0.000000000
membership_s25   membership_s25 0.000000000
membership_s26   membership_s26 0.000000000
membership_s28   membership_s28 0.000000000
membership_s31   membership_s31 0.000000000
membership_s33   membership_s33 0.000000000
membership_s37   membership_s37 0.000000000
[1] "Dataset: all_targets Model RF, run: 4 of 10 2015-06-22 15:35:37"
     |      Out-of-bag   |
Tree |      MSE  %Var(y) |
   1 |  0.01421   232.47 |
   2 |  0.01258   205.76 |
   3 |  0.01134   185.46 |
   4 |  0.01062   173.76 |
   5 | 0.009305   152.19 |
   6 | 0.008924   145.95 |
   7 | 0.008945   146.30 |
   8 | 0.008549   139.82 |
   9 | 0.008339   136.39 |
  10 | 0.008074   132.04 |
  11 | 0.007721   126.27 |
  12 | 0.007566   123.74 |
  13 | 0.007655   125.20 |
  14 | 0.007574   123.87 |
  15 |  0.00743   121.51 |
  16 | 0.007244   118.48 |
  17 | 0.007151   116.95 |
  18 | 0.006991   114.34 |
  19 | 0.006939   113.48 |
  20 | 0.006954   113.74 |
  21 | 0.006894   112.76 |
  22 |  0.00683   111.71 |
  23 | 0.006781   110.90 |
  24 | 0.006771   110.74 |
  25 | 0.006761   110.57 |
  26 | 0.006741   110.25 |
  27 | 0.006719   109.88 |
  28 | 0.006687   109.36 |
  29 |  0.00666   108.92 |
  30 | 0.006648   108.72 |
  31 | 0.006629   108.41 |
  32 | 0.006602   107.98 |
  33 | 0.006602   107.98 |
  34 | 0.006565   107.37 |
  35 | 0.006555   107.21 |
  36 | 0.006556   107.22 |
  37 | 0.006558   107.25 |
  38 | 0.006567   107.39 |
  39 | 0.006562   107.32 |
  40 | 0.006546   107.06 |
  41 | 0.006544   107.02 |
  42 | 0.006517   106.58 |
  43 | 0.006506   106.41 |
  44 | 0.006487   106.09 |
  45 | 0.006495   106.22 |
  46 | 0.006487   106.09 |
  47 | 0.006471   105.83 |
  48 | 0.006465   105.73 |
  49 | 0.006466   105.74 |
  50 | 0.006459   105.63 |
  51 | 0.006464   105.71 |
  52 | 0.006466   105.75 |
  53 | 0.006461   105.67 |
  54 | 0.006466   105.75 |
  55 | 0.006459   105.64 |
  56 | 0.006464   105.72 |
  57 | 0.006455   105.57 |
  58 | 0.006441   105.34 |
  59 | 0.006439   105.30 |
  60 | 0.006435   105.24 |
  61 | 0.006448   105.46 |
  62 | 0.006447   105.43 |
  63 | 0.006443   105.38 |
  64 | 0.006447   105.43 |
  65 | 0.006453   105.54 |
  66 | 0.006462   105.68 |
  67 | 0.006446   105.43 |
  68 | 0.006434   105.23 |
  69 | 0.006437   105.27 |
  70 | 0.006424   105.07 |
  71 | 0.006421   105.01 |
  72 |  0.00642   104.99 |
  73 | 0.006415   104.91 |
  74 | 0.006406   104.77 |
  75 | 0.006404   104.73 |
  76 | 0.006401   104.69 |
  77 | 0.006397   104.63 |
  78 | 0.006403   104.71 |
  79 | 0.006413   104.88 |
  80 | 0.006406   104.77 |
  81 | 0.006403   104.71 |
  82 | 0.006388   104.47 |
  83 | 0.006385   104.42 |
  84 | 0.006385   104.43 |
  85 | 0.006387   104.46 |
  86 | 0.006379   104.33 |
  87 | 0.006377   104.30 |
  88 |  0.00637   104.18 |
  89 | 0.006372   104.22 |
  90 | 0.006371   104.19 |
  91 | 0.006368   104.15 |
  92 | 0.006362   104.05 |
  93 | 0.006359   104.00 |
  94 | 0.006351   103.87 |
  95 | 0.006349   103.83 |
  96 | 0.006354   103.91 |
  97 | 0.006357   103.97 |
  98 | 0.006356   103.96 |
  99 | 0.006349   103.83 |
 100 |  0.00635   103.86 |
[1] "Random Forest variable coefficients"
                      %IncMSE IncNodePurity
graph0           3.047412e-05  9.913948e-02
graph1           3.649862e-03  3.321888e-01
graph2           1.684684e-04  7.302069e-02
graph3           2.935436e-04  2.385410e-01
graph4           1.727160e-03  3.940906e-01
graph5           1.849406e-03  2.239311e-01
graph6           6.363839e-04  3.179032e-01
graph7           4.131057e-03  3.120654e-01
graph8           2.347365e-04  8.785609e-02
graph9           4.202799e-04  1.904172e-01
graph10          2.844337e-03  3.274008e-01
graph11          4.474337e-03  5.054163e-01
graph12          1.406858e-03  3.911706e-01
graph13          3.943029e-04  3.401428e-01
graph14          2.597180e-03  2.854268e-01
graph15          2.172396e-05  1.737900e-01
graph16          2.193808e-03  2.780777e-01
graph17          3.199442e-03  2.832191e-01
graph18          2.019357e-04  9.085850e-02
graph19          2.694400e-03  2.265176e-01
graph20          2.318190e-03  4.950765e-01
graph21          1.689234e-03  2.553625e-01
graph22          5.817055e-04  2.353698e-01
graph23          3.912415e-04  2.941398e-01
graph24          2.855623e-04  1.934274e-01
graph25          4.101073e-03  2.355403e-01
graph26          9.287642e-04  1.472051e-01
graph27          9.124100e-04  3.837532e-01
graph28          1.525418e-03  3.395249e-01
graph29          1.911420e-04  1.057463e-01
orbit0           2.779259e-04  1.324403e-01
orbit1           1.486132e-03  3.032642e-01
orbit2           6.032885e-04  1.346043e-01
orbit3           2.857843e-04  1.665252e-01
orbit4           3.235430e-04  1.436946e-01
orbit5           5.208051e-04  1.571941e-01
orbit6           7.393657e-04  4.670452e-01
orbit7           8.405798e-04  1.020097e-01
orbit8           1.161716e-03  2.353601e-01
orbit9           2.973982e-03  4.258767e-01
orbit10          8.813351e-04  2.135870e-01
orbit11          6.106719e-04  1.310594e-01
orbit12          7.142297e-04  4.938008e-01
orbit13          3.002451e-04  2.003439e-01
orbit14          1.092942e-04  1.166142e-01
orbit15          1.078422e-03  1.454542e-01
orbit16          1.837493e-03  1.694236e-01
orbit17          1.867944e-03  3.001928e-01
orbit18          2.394367e-03  5.589761e-01
orbit19          1.902604e-03  3.656272e-01
orbit20          1.145763e-03  3.066544e-01
orbit21          3.578217e-04  2.618908e-01
orbit22          5.817569e-03  5.033712e-01
orbit23          6.670684e-04  2.125744e-01
orbit24          1.265888e-03  5.341918e-01
orbit25          4.024028e-03  3.386821e-01
orbit26          1.456491e-03  1.854417e-01
orbit27          1.121949e-03  2.325164e-01
orbit28          1.536661e-04  1.733641e-01
orbit29          1.759648e-03  3.379429e-01
orbit30          2.393252e-03  2.467747e-01
orbit31          1.911259e-03  4.808957e-01
orbit32          8.089305e-04  2.480181e-01
orbit33          1.873609e-04  5.779689e-02
orbit34          5.596783e-04  3.644400e-01
orbit35          1.864332e-03  2.574504e-01
orbit36          6.994963e-04  3.193619e-01
orbit37          2.223411e-04  1.779237e-01
orbit38          1.799620e-03  2.394593e-01
orbit39          4.570915e-03  1.028721e+00
orbit40          1.082580e-03  2.612664e-01
orbit41          1.507052e-04  1.412791e-01
orbit42          3.220689e-05  6.254850e-02
orbit43          9.174687e-04  1.192285e-01
orbit44          6.301411e-04  9.433916e-02
orbit45          8.255732e-04  2.783377e-01
orbit46          1.043954e-03  2.548076e-01
orbit47          6.892922e-04  2.384553e-01
orbit48          5.373610e-05  1.073333e-01
orbit49          3.839286e-03  4.858907e-01
orbit50          5.926008e-04  2.958241e-01
orbit51          1.849784e-03  3.782368e-01
orbit52          1.012768e-03  3.811555e-01
orbit53          1.593628e-03  9.845545e-02
orbit54          2.104464e-04  3.783636e-01
orbit55          1.336138e-04  1.869698e-01
orbit56          5.919022e-03  1.181218e+00
orbit57          8.778963e-04  2.091249e-01
orbit58          1.845629e-04  5.531859e-02
orbit59          8.074608e-04  5.226177e-01
orbit60          6.251263e-05  1.135405e-01
orbit61          1.359699e-04  2.175744e-02
orbit62          3.342685e-03  4.449247e-01
orbit63          2.567983e-04  2.490785e-01
orbit64          2.880314e-04  2.258337e-01
orbit65          3.679736e-03  1.145689e+00
orbit66          6.367084e-04  4.091348e-01
orbit67          4.225799e-04  8.445369e-02
orbit68          1.489825e-03  2.923902e-01
orbit69          1.784857e-04  1.499568e-01
orbit70          1.938088e-03  7.912536e-01
orbit71          6.301763e-04  1.464555e-01
orbit72          5.191095e-04  1.114589e-01
AP               9.515179e-06  4.051384e-02
bet              9.472692e-04  3.881792e-01
ecc              2.087273e-05  1.332864e-01
eccrad           6.286212e-05  8.131379e-02
close            1.306129e-03  3.999103e-01
constraint       1.737306e-03  6.060636e-01
coreness         7.076222e-04  1.660755e-01
knn              1.224898e-03  5.980463e-01
hubscore         1.180022e-03  2.385780e-01
pagerank         1.152737e-03  1.421560e+00
trans            4.712485e-04  4.485197e-01
evcent           1.425926e-03  3.318701e-01
first            9.458333e-05  9.632250e-02
upto_second      1.619232e-04  1.500403e-01
upto_third       2.733277e-04  1.474806e-01
upto_fourth      3.018648e-04  2.692098e-01
upto_fifth       1.921597e-03  2.683791e-01
upto_sixth       3.616948e-04  1.213867e-01
second           1.906461e-04  2.004493e-01
third            2.701985e-03  7.776113e-01
fourth           2.196053e-03  8.108908e-01
fifth            1.326965e-03  4.836058e-01
sixth            1.057155e-03  4.952484e-01
ratio1           9.557279e-04  7.238386e-01
ratio2           1.966801e-03  1.295083e+00
ratio3           1.134747e-03  7.537315e-01
ratio4           4.196169e-03  7.655590e-01
ratio5           5.352994e-04  2.596541e+00
ratio6           2.165163e-03  5.299390e-01
selfinter        1.147660e-04  9.583800e-02
walktrap_vertex  6.324904e-04  9.925772e-01
bigcom1          9.528104e-05  3.912953e-02
bigcom2          0.000000e+00  0.000000e+00
bigcom3          1.003280e-04  1.875718e-01
bigcom4          8.038344e-05  6.721425e-02
bigcom6          0.000000e+00  0.000000e+00
bigcom8          0.000000e+00  0.000000e+00
bigcom9          0.000000e+00  8.673617e-21
bigcom11         0.000000e+00  0.000000e+00
bigcom13         0.000000e+00  0.000000e+00
bigcom15         0.000000e+00  1.734723e-20
bigcom16         0.000000e+00  0.000000e+00
bigcom21         1.845290e-05  8.840213e-02
bigcom22        -2.029525e-06  4.321067e-02
bigcom24         0.000000e+00  0.000000e+00
bigcom26         6.638727e-05  4.031013e-02
bigcom28        -5.229903e-05  7.480427e-02
bigcom30         8.372014e-04  1.040635e+00
bigcom31         0.000000e+00  0.000000e+00
bigcom32         0.000000e+00  0.000000e+00
bigcom33         0.000000e+00  0.000000e+00
bigcom34         0.000000e+00  0.000000e+00
bigcom36         0.000000e+00  1.301043e-20
bigcom37         0.000000e+00  0.000000e+00
bigcom38         0.000000e+00  0.000000e+00
bigcom39         0.000000e+00  2.710505e-22
bigcom40         3.113035e-04  2.907211e-01
bigcom43         0.000000e+00  0.000000e+00
bigcom44         0.000000e+00  0.000000e+00
bigcom46         0.000000e+00  4.336809e-21
bigcom47         0.000000e+00  4.336809e-21
bigcom49         0.000000e+00  0.000000e+00
bigcom50         0.000000e+00  1.734723e-20
bigcom51         0.000000e+00  0.000000e+00
bigcom52         0.000000e+00  0.000000e+00
bigcom54         0.000000e+00  0.000000e+00
bigcom56         0.000000e+00  0.000000e+00
bigcom62         0.000000e+00  0.000000e+00
bigcom66         0.000000e+00  0.000000e+00
bigcom68         0.000000e+00  0.000000e+00
bigcom69         0.000000e+00  0.000000e+00
bigcom71         0.000000e+00  0.000000e+00
bigcom72         0.000000e+00  0.000000e+00
bigcom73         0.000000e+00  0.000000e+00
bigcom74         0.000000e+00  0.000000e+00
bigcom75         0.000000e+00  0.000000e+00
bigcom76         0.000000e+00  1.734723e-20
bigcom77         0.000000e+00  0.000000e+00
bigcom79         0.000000e+00  0.000000e+00
bigcom80         0.000000e+00  0.000000e+00
bigcom82         0.000000e+00  0.000000e+00
bigcom83         0.000000e+00  0.000000e+00
bigcom84         0.000000e+00  0.000000e+00
bigcom85         0.000000e+00  0.000000e+00
bigcom87         0.000000e+00  0.000000e+00
bigcom89         0.000000e+00  0.000000e+00
bigcom91         0.000000e+00  0.000000e+00
bigcom92         0.000000e+00  0.000000e+00
bigcom93         0.000000e+00  0.000000e+00
bigcom96         0.000000e+00  0.000000e+00
bigcom97         0.000000e+00  0.000000e+00
bigcom98         0.000000e+00  0.000000e+00
bigcom99         0.000000e+00  0.000000e+00
bigcom101        0.000000e+00  0.000000e+00
bigcom104        0.000000e+00  0.000000e+00
bigcom106        0.000000e+00  0.000000e+00
bigcom109        0.000000e+00  1.734723e-20
bigcom113        0.000000e+00  0.000000e+00
bigcom116        2.617354e-05  8.219075e-02
bigcom120        0.000000e+00  0.000000e+00
bigcom123        0.000000e+00  0.000000e+00
bigcom126        0.000000e+00  0.000000e+00
bigcom127        0.000000e+00  0.000000e+00
bigcom137        0.000000e+00  0.000000e+00
bigcom139        0.000000e+00  0.000000e+00
bigcom140        0.000000e+00  0.000000e+00
bigcom143        0.000000e+00  0.000000e+00
bigcom145        0.000000e+00  0.000000e+00
bigcom146        0.000000e+00  0.000000e+00
bigcom147        0.000000e+00  0.000000e+00
bigcom149        0.000000e+00  0.000000e+00
bigcom153        0.000000e+00  0.000000e+00
bigcom154        0.000000e+00  0.000000e+00
bigcom156        0.000000e+00  0.000000e+00
bigcom157        0.000000e+00  0.000000e+00
bigcom158        0.000000e+00  0.000000e+00
bigcom160        0.000000e+00  0.000000e+00
bigcom161        0.000000e+00  0.000000e+00
bigcom162        0.000000e+00  0.000000e+00
bigcom164        0.000000e+00  0.000000e+00
bigcom166        0.000000e+00  0.000000e+00
bigcom167        0.000000e+00  0.000000e+00
bigcom171        0.000000e+00  0.000000e+00
bigcom173        0.000000e+00  8.673617e-21
bigcom175        0.000000e+00  0.000000e+00
bigcom176        0.000000e+00  0.000000e+00
bigcom177        0.000000e+00  0.000000e+00
bigcom178       -2.781630e-05  2.956661e-01
bigcom180        0.000000e+00  0.000000e+00
bigcom181        0.000000e+00  0.000000e+00
bigcom184        0.000000e+00  0.000000e+00
bigcom186        0.000000e+00  0.000000e+00
bigcom187        2.207537e-05  3.547561e-01
bigcom189        0.000000e+00  0.000000e+00
bigcom194        0.000000e+00  0.000000e+00
bigcom195        0.000000e+00  1.734723e-20
bigcom196        0.000000e+00  0.000000e+00
bigcom204        0.000000e+00  0.000000e+00
bigcom205       -1.230031e-06  4.393090e-01
bigcom212        0.000000e+00  0.000000e+00
bigcom214        0.000000e+00  0.000000e+00
bigcom222        0.000000e+00  0.000000e+00
bigcom223        0.000000e+00  0.000000e+00
bigcom226        0.000000e+00  0.000000e+00
bigcom227        0.000000e+00  0.000000e+00
bigcom229        0.000000e+00  0.000000e+00
bigcom233        0.000000e+00  0.000000e+00
bigcom236        0.000000e+00  0.000000e+00
bigcom237        0.000000e+00  0.000000e+00
bigcom246        0.000000e+00  0.000000e+00
bigcom248        0.000000e+00  0.000000e+00
bigcom249        0.000000e+00  0.000000e+00
bigcom250        0.000000e+00  0.000000e+00
bigcom254        0.000000e+00  0.000000e+00
bigcom266        0.000000e+00  0.000000e+00
bigcom269        0.000000e+00  0.000000e+00
bigcom272        0.000000e+00  0.000000e+00
bigcom274        0.000000e+00  0.000000e+00
bigcom281        0.000000e+00  0.000000e+00
bigcom291        0.000000e+00  0.000000e+00
bigcom292        0.000000e+00  0.000000e+00
bigcom295        0.000000e+00  8.673617e-21
bigcom299        0.000000e+00  0.000000e+00
bigcom301        0.000000e+00  1.734723e-20
bigcom306        0.000000e+00  0.000000e+00
bigcom309        0.000000e+00  0.000000e+00
bigcom314        0.000000e+00  0.000000e+00
bigcom321        0.000000e+00  0.000000e+00
bigcom341        0.000000e+00  0.000000e+00
bigcom350        0.000000e+00  0.000000e+00
bigcom353        0.000000e+00  0.000000e+00
bigcom359        0.000000e+00  8.673617e-21
bigcom363        0.000000e+00  0.000000e+00
bigcom365        0.000000e+00  0.000000e+00
bigcom385        4.499015e-06  4.175699e-01
bigcom386        0.000000e+00  0.000000e+00
bigcom408        0.000000e+00  0.000000e+00
bigcom412        0.000000e+00  0.000000e+00
bigcom480        0.000000e+00  0.000000e+00
spin_vertex      9.190013e-04  8.424526e-01
membership_s1    7.880649e-04  4.222545e-01
membership_s3    0.000000e+00  0.000000e+00
membership_s4    2.683033e-05  3.062527e-02
membership_s5    0.000000e+00  3.469447e-20
membership_s6    0.000000e+00  0.000000e+00
membership_s7    2.409244e-05  5.332754e-02
membership_s8    0.000000e+00  0.000000e+00
membership_s9    0.000000e+00  0.000000e+00
membership_s11   0.000000e+00  0.000000e+00
membership_s12   0.000000e+00  1.734723e-20
membership_s14   0.000000e+00  0.000000e+00
membership_s15   2.685442e-05  1.985036e-01
membership_s16   0.000000e+00  0.000000e+00
membership_s17   0.000000e+00  0.000000e+00
membership_s18   0.000000e+00  0.000000e+00
membership_s20   0.000000e+00  0.000000e+00
membership_s21   0.000000e+00  0.000000e+00
membership_s22   0.000000e+00  0.000000e+00
membership_s24   0.000000e+00  0.000000e+00
membership_s25   0.000000e+00  0.000000e+00
membership_s26   0.000000e+00  0.000000e+00
membership_s27   2.344540e-06  8.036738e-03
membership_s28   0.000000e+00  0.000000e+00
membership_s30   3.286447e-04  9.593266e-02
membership_s31   9.310238e-06  4.743535e-02
membership_s32   4.383633e-04  3.443245e-01
membership_s33   0.000000e+00  0.000000e+00
membership_s36   2.071989e-05  5.563465e-02
membership_s37   0.000000e+00  0.000000e+00
V1               1.866000e-03  1.941133e+00
V2               2.573171e-03  2.428069e+00
pdi              1.751691e-06  6.759067e-02
adhesion         2.237736e-02  1.359219e+00
cohesion         1.562477e-02  1.531705e+00
inner            3.725613e-03  1.341592e+00
outer            1.214195e-03  2.240404e+00
ioratio          7.628719e-03  1.602314e+00
comsize          2.076800e-03  1.316234e+00
[1] "Dataset: all_targets Model GLM, run: 4 of 10 2015-06-22 15:38:37"
[1] "glmnet variable coefficients"
                     [,1]          [,2]
(Intercept)     -5.084756 -1.241370e+01
graph0           0.000000 -2.405523e-03
graph1           0.000000  0.000000e+00
graph2           0.000000 -3.020328e-03
graph3           0.000000  0.000000e+00
graph4           0.000000  0.000000e+00
graph5           0.000000 -9.063764e-07
graph6           0.000000  0.000000e+00
graph7           0.000000  0.000000e+00
graph8           0.000000  0.000000e+00
graph9           0.000000  0.000000e+00
graph10          0.000000  0.000000e+00
graph11          0.000000  0.000000e+00
graph12          0.000000  0.000000e+00
graph13          0.000000  0.000000e+00
graph14          0.000000  0.000000e+00
graph15          0.000000 -2.593173e-06
graph16          0.000000  0.000000e+00
graph17          0.000000  0.000000e+00
graph18          0.000000  2.148761e-08
graph19          0.000000  0.000000e+00
graph20          0.000000  0.000000e+00
graph21          0.000000  0.000000e+00
graph22          0.000000  0.000000e+00
graph23          0.000000  0.000000e+00
graph24          0.000000  0.000000e+00
graph25          0.000000  0.000000e+00
graph26          0.000000  0.000000e+00
graph27          0.000000  5.905433e-05
graph28          0.000000 -1.620414e-10
graph29          0.000000 -4.028385e-04
orbit0           0.000000 -2.589024e-03
orbit1           0.000000 -3.773371e-06
orbit2           0.000000  0.000000e+00
orbit3           0.000000 -2.596918e-03
orbit4           0.000000 -7.614542e-07
orbit5           0.000000  0.000000e+00
orbit6           0.000000  0.000000e+00
orbit7           0.000000  0.000000e+00
orbit8           0.000000  0.000000e+00
orbit9           0.000000  0.000000e+00
orbit10          0.000000 -7.484529e-07
orbit11          0.000000  0.000000e+00
orbit12          0.000000 -3.905510e-05
orbit13          0.000000  0.000000e+00
orbit14          0.000000  0.000000e+00
orbit15          0.000000 -1.577207e-08
orbit16          0.000000  0.000000e+00
orbit17          0.000000 -3.214578e-08
orbit18          0.000000  4.239276e-09
orbit19          0.000000  1.269478e-09
orbit20          0.000000 -3.667451e-09
orbit21          0.000000  0.000000e+00
orbit22          0.000000 -1.250637e-10
orbit23          0.000000  0.000000e+00
orbit24          0.000000  0.000000e+00
orbit25          0.000000  1.650390e-07
orbit26          0.000000  0.000000e+00
orbit27          0.000000  2.098959e-06
orbit28          0.000000  0.000000e+00
orbit29          0.000000 -9.433052e-09
orbit30          0.000000  0.000000e+00
orbit31          0.000000  4.547431e-08
orbit32          0.000000 -1.434125e-08
orbit33          0.000000  0.000000e+00
orbit34          0.000000 -2.592943e-06
orbit35          0.000000 -3.636405e-06
orbit36          0.000000  0.000000e+00
orbit37          0.000000 -1.898794e-07
orbit38          0.000000  0.000000e+00
orbit39          0.000000  6.355260e-06
orbit40          0.000000  0.000000e+00
orbit41          0.000000  0.000000e+00
orbit42          0.000000  0.000000e+00
orbit43          0.000000  3.000007e-07
orbit44          0.000000  4.678301e-11
orbit45          0.000000  0.000000e+00
orbit46          0.000000  0.000000e+00
orbit47          0.000000 -3.078034e-13
orbit48          0.000000  2.745054e-06
orbit49          0.000000  6.113107e-06
orbit50          0.000000 -2.399534e-06
orbit51          0.000000  0.000000e+00
orbit52          0.000000  8.799879e-08
orbit53          0.000000 -4.175086e-08
orbit54          0.000000 -2.312715e-05
orbit55          0.000000  7.369350e-06
orbit56          0.000000  3.713766e-05
orbit57          0.000000  0.000000e+00
orbit58          0.000000 -5.826891e-08
orbit59          0.000000 -4.001124e-06
orbit60          0.000000  1.981303e-06
orbit61          0.000000  0.000000e+00
orbit62          0.000000  2.135879e-04
orbit63          0.000000  0.000000e+00
orbit64          0.000000 -1.741227e-05
orbit65          0.000000  7.875261e-05
orbit66          0.000000 -3.210545e-05
orbit67          0.000000  9.179824e-08
orbit68          0.000000  1.079417e-04
orbit69          0.000000  1.467518e-05
orbit70          0.000000  1.174679e-03
orbit71          0.000000 -2.845619e-04
orbit72          0.000000 -3.455583e-04
AP               0.000000 -2.704530e-02
bet              0.000000  0.000000e+00
ecc              0.000000  0.000000e+00
eccrad           0.000000  0.000000e+00
close            0.000000  0.000000e+00
constraint       0.000000 -2.090042e-01
coreness         0.000000 -2.835347e-02
knn              0.000000 -2.685694e-05
hubscore         0.000000  7.667812e-02
pagerank         0.000000  1.087665e-01
trans            0.000000 -7.940234e-01
evcent           0.000000  0.000000e+00
first            0.000000 -2.249965e-03
upto_second      0.000000  0.000000e+00
upto_third       0.000000  0.000000e+00
upto_fourth      0.000000  0.000000e+00
upto_fifth       0.000000  2.874452e-05
upto_sixth       0.000000  3.115646e-04
second           0.000000  0.000000e+00
third            0.000000  7.995609e-06
fourth           0.000000 -5.171959e-05
fifth            0.000000  0.000000e+00
sixth            0.000000  0.000000e+00
ratio1           0.000000 -6.285764e-04
ratio2           0.000000  2.808641e-03
ratio3           0.000000  1.990292e-03
ratio4           0.000000 -1.035625e-03
ratio5           0.000000  0.000000e+00
ratio6           0.000000  5.422579e-05
selfinter        0.000000  3.662020e-01
walktrap_vertex  0.000000 -1.771462e-02
bigcom1          0.000000 -1.283377e-03
bigcom2          0.000000 -4.952491e-01
bigcom3          0.000000  1.885429e-02
bigcom4          0.000000  1.640665e-01
bigcom6          0.000000 -2.905338e-01
bigcom8          0.000000 -7.022130e-01
bigcom9          0.000000 -5.201887e-01
bigcom11         0.000000 -8.889569e-01
bigcom13         0.000000 -6.096170e-01
bigcom15         0.000000 -2.762511e-01
bigcom16         0.000000 -1.517600e-01
bigcom21         0.000000  1.569934e-01
bigcom22         0.000000 -1.995800e-01
bigcom24         0.000000 -2.099663e-01
bigcom26         0.000000  2.327904e-01
bigcom28         0.000000  2.809291e-01
bigcom30         0.000000  1.835588e+00
bigcom31         0.000000 -3.326925e-02
bigcom32         0.000000 -4.480933e-01
bigcom33         0.000000 -4.140410e-01
bigcom34         0.000000 -2.256466e-02
bigcom36         0.000000 -6.365537e-01
bigcom37         0.000000  0.000000e+00
bigcom38         0.000000 -2.877987e-01
bigcom39         0.000000 -7.033185e-01
bigcom40         0.000000  7.896456e-02
bigcom43         0.000000 -5.138605e-02
bigcom44         0.000000 -4.744635e-02
bigcom46         0.000000 -6.174956e-01
bigcom47         0.000000 -5.872202e-01
bigcom49         0.000000 -4.631883e-01
bigcom50         0.000000 -6.267233e-01
bigcom51         0.000000 -2.340639e-01
bigcom52         0.000000 -4.030416e-01
bigcom54         0.000000 -2.167731e-01
bigcom56         0.000000 -5.128767e-01
bigcom62         0.000000 -5.308884e-01
bigcom66         0.000000 -6.290712e-01
bigcom68         0.000000 -3.134292e-02
bigcom69         0.000000 -4.549159e-01
bigcom71         0.000000  0.000000e+00
bigcom72         0.000000 -3.080147e-02
bigcom73         0.000000 -7.712403e-01
bigcom74         0.000000 -4.889156e-01
bigcom75         0.000000 -6.465000e-01
bigcom76         0.000000 -3.821091e-01
bigcom77         0.000000 -4.527848e-01
bigcom79         0.000000 -8.227566e-01
bigcom80         0.000000 -4.213378e-01
bigcom82         0.000000 -7.236519e-01
bigcom83         0.000000  0.000000e+00
bigcom84         0.000000 -8.517546e-01
bigcom85         0.000000 -6.062122e-01
bigcom87         0.000000 -7.049721e-01
bigcom89         0.000000 -1.180265e-01
bigcom91         0.000000 -6.298451e-01
bigcom92         0.000000 -2.329911e-01
bigcom93         0.000000  0.000000e+00
bigcom96         0.000000 -1.997496e-01
bigcom97         0.000000 -7.074805e-01
bigcom98         0.000000 -3.817665e-01
bigcom99         0.000000  0.000000e+00
bigcom101        0.000000 -8.651886e-02
bigcom104        0.000000 -6.120001e-01
bigcom106        0.000000 -5.157204e-01
bigcom109        0.000000 -2.710940e-01
bigcom113        0.000000 -3.489154e-01
bigcom116        0.000000  7.688906e-01
bigcom120        0.000000 -3.233806e-01
bigcom123        0.000000 -5.458294e-01
bigcom126        0.000000 -7.503501e-02
bigcom127        0.000000 -2.401139e-01
bigcom137        0.000000 -8.396975e-01
bigcom139        0.000000 -6.019197e-01
bigcom140        0.000000 -2.342564e-01
bigcom143        0.000000 -6.088269e-01
bigcom145        0.000000  0.000000e+00
bigcom146        0.000000  0.000000e+00
bigcom147        0.000000 -1.250056e-01
bigcom149        0.000000 -2.455418e-02
bigcom153        0.000000 -4.511056e-01
bigcom154        0.000000 -8.165117e-02
bigcom156        0.000000 -4.405215e-01
bigcom157        0.000000  0.000000e+00
bigcom158        0.000000 -2.891285e-02
bigcom160        0.000000 -5.532927e-01
bigcom161        0.000000 -2.318872e-01
bigcom162        0.000000 -2.849094e-01
bigcom164        0.000000 -2.526619e-01
bigcom166        0.000000 -2.204850e-01
bigcom167        0.000000 -1.096486e+00
bigcom171        0.000000 -1.018319e+00
bigcom173        0.000000 -6.446414e-02
bigcom175        0.000000  0.000000e+00
bigcom176        0.000000 -1.284396e-01
bigcom177        0.000000 -3.230773e-02
bigcom178        0.000000  3.283231e+00
bigcom180        0.000000 -2.804496e-04
bigcom181        0.000000 -3.359895e-01
bigcom184        0.000000 -7.520168e-02
bigcom186        0.000000 -6.232069e-01
bigcom187        0.000000  2.637111e+00
bigcom189        0.000000  0.000000e+00
bigcom194        0.000000 -2.648288e-01
bigcom195        0.000000 -2.359817e-01
bigcom196        0.000000 -8.349588e-01
bigcom204        0.000000 -3.901352e-01
bigcom205        0.000000  3.688724e+00
bigcom212        0.000000 -3.100271e-01
bigcom214        0.000000  0.000000e+00
bigcom222        0.000000 -2.178231e-01
bigcom223        0.000000 -4.221028e-01
bigcom226        0.000000 -1.062538e-01
bigcom227        0.000000  0.000000e+00
bigcom229        0.000000  0.000000e+00
bigcom233        0.000000 -9.448317e-02
bigcom236        0.000000 -1.456960e-01
bigcom237        0.000000 -3.501621e-02
bigcom246        0.000000 -4.135587e-01
bigcom248        0.000000 -6.946802e-01
bigcom249        0.000000 -3.940959e-01
bigcom250        0.000000 -1.757111e-02
bigcom254        0.000000 -2.496742e-01
bigcom266        0.000000 -5.824535e-01
bigcom269        0.000000 -6.356223e-03
bigcom272        0.000000 -2.170288e-01
bigcom274        0.000000  0.000000e+00
bigcom281        0.000000 -8.737566e-02
bigcom291        0.000000 -3.961243e-01
bigcom292        0.000000 -6.766965e-01
bigcom295        0.000000 -4.295772e-01
bigcom299        0.000000 -5.420967e-01
bigcom301        0.000000 -5.383952e-02
bigcom306        0.000000 -1.101062e-01
bigcom309        0.000000 -3.437666e-01
bigcom314        0.000000 -2.384056e-01
bigcom321        0.000000 -4.221242e-01
bigcom341        0.000000 -5.717198e-03
bigcom350        0.000000 -3.015250e-01
bigcom353        0.000000  0.000000e+00
bigcom359        0.000000 -4.665140e-01
bigcom363        0.000000  0.000000e+00
bigcom365        0.000000 -5.322130e-01
bigcom385        0.000000  3.139260e+00
bigcom386        0.000000  0.000000e+00
bigcom408        0.000000 -7.935620e-01
bigcom412        0.000000 -1.204739e-01
bigcom480        0.000000 -5.941264e-05
spin_vertex      0.000000 -1.212928e+00
membership_s1    0.000000  9.938208e-01
membership_s3    0.000000 -2.187381e-01
membership_s4    0.000000  4.446182e-01
membership_s5    0.000000 -2.751538e-01
membership_s6    0.000000 -1.154839e+00
membership_s7    0.000000  2.383368e-01
membership_s8    0.000000 -1.726451e-01
membership_s9    0.000000 -1.848984e-01
membership_s11   0.000000 -6.975434e-02
membership_s12   0.000000 -1.392696e-01
membership_s14   0.000000 -1.400275e-01
membership_s15   0.000000  6.807239e-01
membership_s16   0.000000 -4.328032e-02
membership_s17   0.000000 -1.176189e-01
membership_s18   0.000000 -5.374164e-01
membership_s20   0.000000 -1.037982e-01
membership_s21   0.000000 -5.160474e-01
membership_s22   0.000000 -2.035746e-01
membership_s24   0.000000 -2.207499e-01
membership_s25   0.000000 -1.523128e-01
membership_s26   0.000000 -5.599845e-01
membership_s27   0.000000 -2.862930e-01
membership_s28   0.000000 -2.273706e-01
membership_s30   0.000000  1.026000e+00
membership_s31   0.000000  3.158396e-01
membership_s32   0.000000  1.370258e+00
membership_s33   0.000000 -7.009349e-03
membership_s36   0.000000 -9.108251e-02
membership_s37   0.000000 -3.166747e-01
V1               0.000000  9.599228e-01
V2               0.000000 -4.002925e-01
pdi              0.000000 -2.101018e-01
adhesion         0.000000  0.000000e+00
cohesion         0.000000  0.000000e+00
inner            0.000000  3.669306e-05
outer            0.000000  0.000000e+00
ioratio          0.000000 -2.968785e-02
comsize          0.000000  4.060732e-04
[1] "Dataset: all_targets Model GBM, run: 5 of 10 2015-06-22 15:40:50"
Iter   TrainDeviance   ValidDeviance   StepSize   Improve
     1        0.0728            -nan     0.0100    0.0002
     2        0.0709            -nan     0.0100    0.0001
     3        0.0691            -nan     0.0100    0.0002
     4        0.0680            -nan     0.0100    0.0001
     5        0.0672            -nan     0.0100    0.0002
     6        0.0659            -nan     0.0100    0.0003
     7        0.0650            -nan     0.0100    0.0002
     8        0.0645            -nan     0.0100    0.0001
     9        0.0635            -nan     0.0100    0.0001
    10        0.0630            -nan     0.0100    0.0000
    20        0.0571            -nan     0.0100   -0.0000
    40        0.0494            -nan     0.0100   -0.0000
    60        0.0451            -nan     0.0100   -0.0000
    80        0.0416            -nan     0.0100   -0.0000
   100        0.0384            -nan     0.0100    0.0000
   120        0.0357            -nan     0.0100    0.0000
   140        0.0338            -nan     0.0100   -0.0000
   160        0.0320            -nan     0.0100   -0.0000
   180        0.0303            -nan     0.0100   -0.0000
   200        0.0286            -nan     0.0100   -0.0000
   220        0.0270            -nan     0.0100   -0.0000
   240        0.0259            -nan     0.0100   -0.0000
   260        0.0245            -nan     0.0100   -0.0000
   280        0.0230            -nan     0.0100   -0.0000
   300        0.0219            -nan     0.0100   -0.0000
   320        0.0208            -nan     0.0100   -0.0000
   340        0.0199            -nan     0.0100   -0.0000
   360        0.0184            -nan     0.0100   -0.0000
   376        0.0177            -nan     0.0100   -0.0000

[1] "GBM variable coefficients"
                            var     rel.inf
ratio5                   ratio5 9.587647987
V2                           V2 5.538987143
comsize                 comsize 4.235059110
pagerank               pagerank 4.021770143
V1                           V1 3.114375272
outer                     outer 2.845399157
orbit39                 orbit39 2.535672169
ioratio                 ioratio 2.391245628
adhesion               adhesion 2.282330790
knn                         knn 2.191209158
orbit62                 orbit62 2.160366219
spin_vertex         spin_vertex 2.035070337
ratio1                   ratio1 1.950359664
inner                     inner 1.911868415
orbit49                 orbit49 1.861300026
ratio2                   ratio2 1.839432981
orbit18                 orbit18 1.757741265
third                     third 1.691521105
cohesion               cohesion 1.649099631
orbit70                 orbit70 1.640274580
walktrap_vertex walktrap_vertex 1.472591818
trans                     trans 1.445445010
bet                         bet 1.388253917
orbit24                 orbit24 1.315204314
bigcom30               bigcom30 1.270811652
ratio4                   ratio4 1.159939168
orbit56                 orbit56 1.116995352
orbit65                 orbit65 1.081400738
membership_s32   membership_s32 1.037026019
graph23                 graph23 0.876410867
graph11                 graph11 0.865246533
orbit30                 orbit30 0.840414465
orbit52                 orbit52 0.767075005
graph4                   graph4 0.755742083
graph20                 graph20 0.745960924
graph7                   graph7 0.697965587
coreness               coreness 0.675099360
graph6                   graph6 0.670149828
membership_s30   membership_s30 0.607081862
orbit19                 orbit19 0.599329644
fourth                   fourth 0.597416362
graph1                   graph1 0.567928850
orbit25                 orbit25 0.563912131
orbit31                 orbit31 0.552581360
graph12                 graph12 0.546815143
graph5                   graph5 0.545246560
orbit17                 orbit17 0.535661383
graph17                 graph17 0.530808724
graph14                 graph14 0.526555309
constraint           constraint 0.504122185
graph3                   graph3 0.473711956
orbit9                   orbit9 0.446308159
bigcom52               bigcom52 0.440775890
orbit36                 orbit36 0.439807798
graph19                 graph19 0.437782279
orbit35                 orbit35 0.429602981
orbit16                 orbit16 0.406721039
graph29                 graph29 0.398921564
orbit32                 orbit32 0.389173821
orbit37                 orbit37 0.379480151
upto_sixth           upto_sixth 0.376335678
graph22                 graph22 0.374477616
graph2                   graph2 0.364744325
graph26                 graph26 0.353708081
orbit11                 orbit11 0.352339378
graph16                 graph16 0.329345220
orbit41                 orbit41 0.325782304
orbit27                 orbit27 0.321927293
bigcom178             bigcom178 0.320274063
ratio6                   ratio6 0.316704947
orbit44                 orbit44 0.316105839
orbit5                   orbit5 0.286030067
orbit45                 orbit45 0.284736587
graph10                 graph10 0.284556941
orbit68                 orbit68 0.275985386
graph25                 graph25 0.274882251
ratio3                   ratio3 0.266789506
orbit38                 orbit38 0.262474189
bigcom28               bigcom28 0.259803944
orbit6                   orbit6 0.253375415
orbit1                   orbit1 0.247517436
orbit54                 orbit54 0.237989237
orbit59                 orbit59 0.235646088
orbit50                 orbit50 0.229662444
graph15                 graph15 0.229426875
graph18                 graph18 0.222983959
bigcom3                 bigcom3 0.220546766
orbit28                 orbit28 0.208012790
selfinter             selfinter 0.204859853
graph8                   graph8 0.194391663
upto_fifth           upto_fifth 0.189873020
orbit33                 orbit33 0.188249084
sixth                     sixth 0.175336208
orbit69                 orbit69 0.172422428
graph0                   graph0 0.172016212
orbit4                   orbit4 0.169656093
orbit40                 orbit40 0.167704407
orbit55                 orbit55 0.160290716
orbit20                 orbit20 0.155932855
orbit63                 orbit63 0.154908528
orbit23                 orbit23 0.154746868
fifth                     fifth 0.153939945
graph13                 graph13 0.153369436
orbit29                 orbit29 0.150208912
orbit46                 orbit46 0.144150255
graph21                 graph21 0.132840991
orbit66                 orbit66 0.131973283
orbit64                 orbit64 0.131458690
orbit58                 orbit58 0.127214582
orbit12                 orbit12 0.123778703
bigcom40               bigcom40 0.120595041
orbit13                 orbit13 0.120346735
bigcom385             bigcom385 0.116909514
orbit26                 orbit26 0.107274529
membership_s1     membership_s1 0.106422303
close                     close 0.103575019
graph24                 graph24 0.099307261
bigcom116             bigcom116 0.099047123
orbit48                 orbit48 0.091583486
graph9                   graph9 0.086068811
upto_second         upto_second 0.079475217
orbit2                   orbit2 0.071259446
graph27                 graph27 0.065581684
AP                           AP 0.060041875
upto_fourth         upto_fourth 0.057913790
second                   second 0.057173245
membership_s7     membership_s7 0.055061137
orbit7                   orbit7 0.053947781
orbit67                 orbit67 0.053467805
orbit21                 orbit21 0.052115346
orbit57                 orbit57 0.047341901
membership_s27   membership_s27 0.045651805
orbit47                 orbit47 0.037568480
hubscore               hubscore 0.032644176
orbit15                 orbit15 0.032459571
graph28                 graph28 0.031940276
orbit22                 orbit22 0.031627751
bigcom4                 bigcom4 0.029311737
ecc                         ecc 0.026505242
orbit10                 orbit10 0.022680386
orbit61                 orbit61 0.020045528
orbit53                 orbit53 0.017295329
orbit71                 orbit71 0.016075275
orbit42                 orbit42 0.015443805
bigcom21               bigcom21 0.011286669
membership_s4     membership_s4 0.008345339
upto_third           upto_third 0.007590069
orbit60                 orbit60 0.007067055
membership_s36   membership_s36 0.004672397
orbit51                 orbit51 0.004655891
bigcom22               bigcom22 0.004599710
pdi                         pdi 0.004328530
orbit0                   orbit0 0.000000000
orbit3                   orbit3 0.000000000
orbit8                   orbit8 0.000000000
orbit14                 orbit14 0.000000000
orbit34                 orbit34 0.000000000
orbit43                 orbit43 0.000000000
orbit72                 orbit72 0.000000000
eccrad                   eccrad 0.000000000
evcent                   evcent 0.000000000
first                     first 0.000000000
bigcom1                 bigcom1 0.000000000
bigcom2                 bigcom2 0.000000000
bigcom6                 bigcom6 0.000000000
bigcom8                 bigcom8 0.000000000
bigcom9                 bigcom9 0.000000000
bigcom11               bigcom11 0.000000000
bigcom13               bigcom13 0.000000000
bigcom15               bigcom15 0.000000000
bigcom16               bigcom16 0.000000000
bigcom24               bigcom24 0.000000000
bigcom26               bigcom26 0.000000000
bigcom31               bigcom31 0.000000000
bigcom32               bigcom32 0.000000000
bigcom33               bigcom33 0.000000000
bigcom34               bigcom34 0.000000000
bigcom36               bigcom36 0.000000000
bigcom37               bigcom37 0.000000000
bigcom38               bigcom38 0.000000000
bigcom39               bigcom39 0.000000000
bigcom43               bigcom43 0.000000000
bigcom44               bigcom44 0.000000000
bigcom46               bigcom46 0.000000000
bigcom47               bigcom47 0.000000000
bigcom49               bigcom49 0.000000000
bigcom50               bigcom50 0.000000000
bigcom51               bigcom51 0.000000000
bigcom54               bigcom54 0.000000000
bigcom56               bigcom56 0.000000000
bigcom62               bigcom62 0.000000000
bigcom66               bigcom66 0.000000000
bigcom68               bigcom68 0.000000000
bigcom69               bigcom69 0.000000000
bigcom71               bigcom71 0.000000000
bigcom72               bigcom72 0.000000000
bigcom73               bigcom73 0.000000000
bigcom74               bigcom74 0.000000000
bigcom75               bigcom75 0.000000000
bigcom76               bigcom76 0.000000000
bigcom77               bigcom77 0.000000000
bigcom79               bigcom79 0.000000000
bigcom80               bigcom80 0.000000000
bigcom82               bigcom82 0.000000000
bigcom83               bigcom83 0.000000000
bigcom84               bigcom84 0.000000000
bigcom85               bigcom85 0.000000000
bigcom87               bigcom87 0.000000000
bigcom89               bigcom89 0.000000000
bigcom91               bigcom91 0.000000000
bigcom92               bigcom92 0.000000000
bigcom93               bigcom93 0.000000000
bigcom96               bigcom96 0.000000000
bigcom97               bigcom97 0.000000000
bigcom98               bigcom98 0.000000000
bigcom99               bigcom99 0.000000000
bigcom101             bigcom101 0.000000000
bigcom104             bigcom104 0.000000000
bigcom106             bigcom106 0.000000000
bigcom109             bigcom109 0.000000000
bigcom113             bigcom113 0.000000000
bigcom120             bigcom120 0.000000000
bigcom123             bigcom123 0.000000000
bigcom126             bigcom126 0.000000000
bigcom127             bigcom127 0.000000000
bigcom137             bigcom137 0.000000000
bigcom139             bigcom139 0.000000000
bigcom140             bigcom140 0.000000000
bigcom143             bigcom143 0.000000000
bigcom145             bigcom145 0.000000000
bigcom146             bigcom146 0.000000000
bigcom147             bigcom147 0.000000000
bigcom149             bigcom149 0.000000000
bigcom153             bigcom153 0.000000000
bigcom154             bigcom154 0.000000000
bigcom156             bigcom156 0.000000000
bigcom157             bigcom157 0.000000000
bigcom158             bigcom158 0.000000000
bigcom160             bigcom160 0.000000000
bigcom161             bigcom161 0.000000000
bigcom162             bigcom162 0.000000000
bigcom164             bigcom164 0.000000000
bigcom166             bigcom166 0.000000000
bigcom167             bigcom167 0.000000000
bigcom171             bigcom171 0.000000000
bigcom173             bigcom173 0.000000000
bigcom175             bigcom175 0.000000000
bigcom176             bigcom176 0.000000000
bigcom177             bigcom177 0.000000000
bigcom180             bigcom180 0.000000000
bigcom181             bigcom181 0.000000000
bigcom184             bigcom184 0.000000000
bigcom186             bigcom186 0.000000000
bigcom187             bigcom187 0.000000000
bigcom189             bigcom189 0.000000000
bigcom194             bigcom194 0.000000000
bigcom195             bigcom195 0.000000000
bigcom196             bigcom196 0.000000000
bigcom204             bigcom204 0.000000000
bigcom205             bigcom205 0.000000000
bigcom212             bigcom212 0.000000000
bigcom214             bigcom214 0.000000000
bigcom222             bigcom222 0.000000000
bigcom223             bigcom223 0.000000000
bigcom226             bigcom226 0.000000000
bigcom227             bigcom227 0.000000000
bigcom229             bigcom229 0.000000000
bigcom233             bigcom233 0.000000000
bigcom236             bigcom236 0.000000000
bigcom237             bigcom237 0.000000000
bigcom246             bigcom246 0.000000000
bigcom248             bigcom248 0.000000000
bigcom249             bigcom249 0.000000000
bigcom250             bigcom250 0.000000000
bigcom254             bigcom254 0.000000000
bigcom266             bigcom266 0.000000000
bigcom269             bigcom269 0.000000000
bigcom272             bigcom272 0.000000000
bigcom274             bigcom274 0.000000000
bigcom281             bigcom281 0.000000000
bigcom291             bigcom291 0.000000000
bigcom292             bigcom292 0.000000000
bigcom295             bigcom295 0.000000000
bigcom299             bigcom299 0.000000000
bigcom301             bigcom301 0.000000000
bigcom306             bigcom306 0.000000000
bigcom309             bigcom309 0.000000000
bigcom314             bigcom314 0.000000000
bigcom321             bigcom321 0.000000000
bigcom341             bigcom341 0.000000000
bigcom350             bigcom350 0.000000000
bigcom353             bigcom353 0.000000000
bigcom359             bigcom359 0.000000000
bigcom363             bigcom363 0.000000000
bigcom365             bigcom365 0.000000000
bigcom386             bigcom386 0.000000000
bigcom408             bigcom408 0.000000000
bigcom412             bigcom412 0.000000000
bigcom480             bigcom480 0.000000000
membership_s3     membership_s3 0.000000000
membership_s5     membership_s5 0.000000000
membership_s6     membership_s6 0.000000000
membership_s8     membership_s8 0.000000000
membership_s9     membership_s9 0.000000000
membership_s11   membership_s11 0.000000000
membership_s12   membership_s12 0.000000000
membership_s14   membership_s14 0.000000000
membership_s15   membership_s15 0.000000000
membership_s16   membership_s16 0.000000000
membership_s17   membership_s17 0.000000000
membership_s18   membership_s18 0.000000000
membership_s20   membership_s20 0.000000000
membership_s21   membership_s21 0.000000000
membership_s22   membership_s22 0.000000000
membership_s24   membership_s24 0.000000000
membership_s25   membership_s25 0.000000000
membership_s26   membership_s26 0.000000000
membership_s28   membership_s28 0.000000000
membership_s31   membership_s31 0.000000000
membership_s33   membership_s33 0.000000000
membership_s37   membership_s37 0.000000000
[1] "Dataset: all_targets Model RF, run: 5 of 10 2015-06-22 15:46:53"
     |      Out-of-bag   |
Tree |      MSE  %Var(y) |
   1 |  0.01403   225.84 |
   2 |  0.01384   222.74 |
   3 |  0.01196   192.51 |
   4 |   0.0105   169.02 |
   5 | 0.009985   160.67 |
   6 | 0.009356   150.55 |
   7 | 0.008657   139.30 |
   8 | 0.008327   133.99 |
   9 | 0.007883   126.84 |
  10 | 0.007789   125.34 |
  11 |  0.00775   124.71 |
  12 | 0.007569   121.79 |
  13 |  0.00748   120.37 |
  14 | 0.007397   119.03 |
  15 | 0.007334   118.02 |
  16 | 0.007141   114.91 |
  17 | 0.007103   114.30 |
  18 | 0.007057   113.55 |
  19 | 0.006966   112.09 |
  20 |  0.00694   111.67 |
  21 | 0.006896   110.96 |
  22 | 0.006894   110.93 |
  23 | 0.006825   109.82 |
  24 | 0.006795   109.34 |
  25 |  0.00678   109.10 |
  26 | 0.006734   108.36 |
  27 | 0.006746   108.55 |
  28 | 0.006721   108.14 |
  29 |  0.00669   107.64 |
  30 | 0.006666   107.26 |
  31 | 0.006674   107.40 |
  32 | 0.006675   107.41 |
  33 |  0.00669   107.65 |
  34 | 0.006667   107.28 |
  35 | 0.006678   107.46 |
  36 | 0.006677   107.45 |
  37 | 0.006664   107.23 |
  38 | 0.006654   107.07 |
  39 |  0.00666   107.17 |
  40 | 0.006651   107.02 |
  41 |  0.00664   106.85 |
  42 | 0.006647   106.95 |
  43 | 0.006632   106.72 |
  44 | 0.006628   106.65 |
  45 | 0.006622   106.56 |
  46 | 0.006605   106.28 |
  47 | 0.006602   106.24 |
  48 | 0.006589   106.02 |
  49 | 0.006575   105.79 |
  50 | 0.006565   105.63 |
  51 | 0.006556   105.49 |
  52 | 0.006547   105.34 |
  53 |  0.00655   105.39 |
  54 | 0.006531   105.08 |
  55 | 0.006523   104.96 |
  56 |  0.00652   104.91 |
  57 | 0.006514   104.81 |
  58 | 0.006509   104.74 |
  59 | 0.006496   104.53 |
  60 | 0.006475   104.20 |
  61 | 0.006477   104.22 |
  62 | 0.006481   104.29 |
  63 | 0.006482   104.31 |
  64 | 0.006479   104.26 |
  65 | 0.006471   104.12 |
  66 | 0.006481   104.28 |
  67 |  0.00648   104.27 |
  68 | 0.006484   104.33 |
  69 | 0.006481   104.28 |
  70 | 0.006482   104.30 |
  71 | 0.006479   104.26 |
  72 | 0.006476   104.20 |
  73 | 0.006468   104.08 |
  74 | 0.006444   103.69 |
  75 | 0.006433   103.52 |
  76 | 0.006436   103.56 |
  77 | 0.006433   103.52 |
  78 | 0.006416   103.25 |
  79 | 0.006416   103.24 |
  80 | 0.006416   103.24 |
  81 | 0.006415   103.23 |
  82 | 0.006417   103.26 |
  83 | 0.006412   103.17 |
  84 | 0.006408   103.11 |
  85 | 0.006412   103.18 |
  86 | 0.006402   103.02 |
  87 |  0.00641   103.15 |
  88 | 0.006401   102.99 |
  89 | 0.006392   102.86 |
  90 |  0.00638   102.66 |
  91 | 0.006373   102.55 |
  92 | 0.006369   102.48 |
  93 | 0.006363   102.40 |
  94 | 0.006355   102.26 |
  95 | 0.006348   102.14 |
  96 | 0.006346   102.12 |
  97 |  0.00634   102.01 |
  98 |  0.00633   101.86 |
  99 | 0.006331   101.88 |
 100 | 0.006321   101.72 |
[1] "Random Forest variable coefficients"
                      %IncMSE IncNodePurity
graph0           2.775079e-04  1.264763e-01
graph1           2.836221e-04  2.900177e-01
graph2           1.306906e-03  1.530729e-01
graph3           2.389756e-03  2.251103e-01
graph4           2.893347e-03  4.035358e-01
graph5           3.377202e-03  2.501219e-01
graph6           9.181267e-04  1.700398e-01
graph7           2.266804e-03  3.035994e-01
graph8           2.585625e-04  1.054131e-01
graph9           7.472076e-04  2.293977e-01
graph10          2.718785e-03  3.132392e-01
graph11          1.401969e-03  5.637290e-01
graph12          4.175793e-04  2.259494e-01
graph13          1.914257e-03  2.231528e-01
graph14          1.053424e-03  3.228531e-01
graph15          1.278958e-03  1.075309e-01
graph16          2.704082e-03  4.446625e-01
graph17          1.177555e-03  3.407480e-01
graph18          2.574664e-03  2.498929e-01
graph19          1.291872e-03  3.507753e-01
graph20          5.016967e-03  5.105646e-01
graph21          1.055796e-03  3.312976e-01
graph22          4.072584e-04  3.852372e-01
graph23          3.785391e-03  3.921948e-01
graph24          1.302849e-03  1.477530e-01
graph25          9.267799e-04  2.751682e-01
graph26          1.612596e-03  4.217715e-01
graph27          9.397830e-04  1.983041e-01
graph28          6.487954e-04  1.843526e-01
graph29          5.916869e-04  2.011388e-01
orbit0           3.650899e-05  1.177228e-01
orbit1           1.016552e-03  2.461129e-01
orbit2           3.857652e-04  1.146346e-01
orbit3           4.262775e-04  1.585150e-01
orbit4           1.324681e-03  1.783850e-01
orbit5           1.892605e-03  3.501722e-01
orbit6           1.204294e-03  3.542255e-01
orbit7           6.095415e-04  2.304482e-01
orbit8           1.918015e-03  2.833282e-01
orbit9           9.755029e-04  3.394801e-01
orbit10          5.867255e-04  1.366690e-01
orbit11          5.860944e-04  1.760184e-01
orbit12          1.050340e-03  4.362421e-01
orbit13          1.316294e-04  1.645042e-01
orbit14          3.267843e-04  8.721500e-02
orbit15          9.633368e-04  1.301307e-01
orbit16          1.362179e-03  2.616409e-01
orbit17          3.380181e-04  2.570846e-01
orbit18          2.337952e-03  6.577712e-01
orbit19          4.043942e-04  2.402976e-01
orbit20          6.647223e-04  2.488071e-01
orbit21          5.379056e-04  1.216834e-01
orbit22          2.629210e-03  5.177546e-01
orbit23          1.765567e-04  1.225798e-01
orbit24          1.501964e-03  5.363854e-01
orbit25          1.743333e-03  3.628255e-01
orbit26          4.644613e-04  2.184437e-01
orbit27          3.597769e-03  3.552323e-01
orbit28          5.843961e-04  1.959809e-01
orbit29          2.258363e-03  1.450889e-01
orbit30          2.747041e-03  2.598502e-01
orbit31          1.829147e-03  4.496219e-01
orbit32          3.924275e-04  2.238306e-01
orbit33          1.464102e-04  5.263421e-02
orbit34          4.842185e-03  1.892382e-01
orbit35          1.622243e-03  3.677218e-01
orbit36          1.006289e-03  3.810645e-01
orbit37          1.167660e-03  1.853101e-01
orbit38          1.948485e-03  2.765274e-01
orbit39          3.930360e-03  1.068520e+00
orbit40          1.744378e-03  2.815953e-01
orbit41          1.932511e-04  1.274751e-01
orbit42          0.000000e+00  5.472919e-02
orbit43          1.506234e-03  1.051066e-01
orbit44          9.843415e-04  1.286370e-01
orbit45          1.312309e-03  4.254463e-01
orbit46          1.569982e-03  5.802340e-01
orbit47          4.919989e-04  2.084087e-01
orbit48          4.909786e-04  1.127755e-01
orbit49          4.956203e-03  6.784462e-01
orbit50          6.528238e-04  2.639359e-01
orbit51          3.117598e-03  2.987351e-01
orbit52          1.154508e-03  2.548833e-01
orbit53          7.330660e-04  2.812980e-01
orbit54          1.281434e-04  2.547686e-01
orbit55          9.761766e-05  1.747585e-01
orbit56          1.035583e-02  1.113780e+00
orbit57          8.920455e-04  2.197695e-01
orbit58          1.987796e-04  8.242543e-02
orbit59          8.579121e-04  6.632586e-01
orbit60          4.338498e-04  8.963189e-02
orbit61          6.126137e-05  7.530137e-02
orbit62          6.054558e-03  6.820335e-01
orbit63          3.905110e-04  1.782388e-01
orbit64         -1.317946e-05  9.232733e-02
orbit65          6.078329e-03  8.490483e-01
orbit66          1.150239e-03  3.087268e-01
orbit67          6.563034e-05  5.297132e-02
orbit68          1.773303e-03  3.916491e-01
orbit69          5.903898e-05  1.067038e-01
orbit70          1.418717e-03  5.502495e-01
orbit71          1.539565e-04  1.545776e-01
orbit72          7.059864e-04  3.254281e-01
AP               2.314535e-06  6.179455e-02
bet              8.819978e-04  5.487049e-01
ecc              2.594572e-05  1.317477e-01
eccrad           3.897726e-05  1.266592e-01
close            7.456366e-04  2.529134e-01
constraint       9.291434e-04  5.517828e-01
coreness         3.762610e-04  2.953499e-01
knn              1.381740e-03  7.858455e-01
hubscore         7.178368e-04  2.737838e-01
pagerank         1.258888e-03  1.629067e+00
trans            1.000318e-04  4.526931e-01
evcent           2.015835e-03  2.716650e-01
first            4.497704e-04  1.604824e-01
upto_second      5.089169e-04  2.770889e-01
upto_third       1.650748e-03  1.722127e-01
upto_fourth      5.186965e-04  3.433395e-01
upto_fifth       5.180310e-04  3.150307e-01
upto_sixth       5.061915e-04  2.128443e-01
second           4.777605e-04  2.101083e-01
third            3.349595e-03  8.156743e-01
fourth           1.067091e-03  5.606815e-01
fifth            2.119843e-03  5.927089e-01
sixth            1.942427e-03  6.173924e-01
ratio1           1.266032e-03  8.948316e-01
ratio2           2.517567e-03  1.053534e+00
ratio3           8.597961e-04  7.715915e-01
ratio4           1.012129e-03  6.920208e-01
ratio5           8.400061e-04  2.901589e+00
ratio6           2.082932e-03  7.743104e-01
selfinter        3.820314e-04  2.068179e-01
walktrap_vertex  4.283402e-04  8.181953e-01
bigcom1          3.913640e-05  7.987555e-03
bigcom2          0.000000e+00  2.775558e-19
bigcom3          2.503056e-04  2.789837e-01
bigcom4          9.695508e-05  5.804413e-02
bigcom6          0.000000e+00  4.163336e-19
bigcom8          0.000000e+00  8.673617e-21
bigcom9          0.000000e+00  0.000000e+00
bigcom11         0.000000e+00  0.000000e+00
bigcom13         0.000000e+00  0.000000e+00
bigcom15         0.000000e+00  1.084202e-21
bigcom16         0.000000e+00  0.000000e+00
bigcom21         1.584460e-05  7.831631e-02
bigcom22         4.340469e-06  1.125253e-02
bigcom24         0.000000e+00  0.000000e+00
bigcom26         0.000000e+00  2.786400e-19
bigcom28        -1.770053e-05  7.100886e-02
bigcom30         6.523758e-04  8.127398e-01
bigcom31         0.000000e+00  0.000000e+00
bigcom32         0.000000e+00  0.000000e+00
bigcom33         0.000000e+00  0.000000e+00
bigcom34         0.000000e+00  2.775558e-19
bigcom36         0.000000e+00  0.000000e+00
bigcom37         0.000000e+00  3.469447e-20
bigcom38         0.000000e+00  0.000000e+00
bigcom39         0.000000e+00  4.163336e-19
bigcom40         6.649960e-04  1.798341e-01
bigcom43         0.000000e+00  1.084202e-21
bigcom44         0.000000e+00  4.336809e-21
bigcom46         0.000000e+00  2.775558e-19
bigcom47         0.000000e+00  0.000000e+00
bigcom49         0.000000e+00  0.000000e+00
bigcom50         0.000000e+00  4.163336e-19
bigcom51         0.000000e+00  5.551115e-19
bigcom52        -1.822127e-05  2.754348e-01
bigcom54         0.000000e+00  0.000000e+00
bigcom56         0.000000e+00  1.387779e-19
bigcom62         0.000000e+00  0.000000e+00
bigcom66         0.000000e+00  8.326673e-19
bigcom68         0.000000e+00  0.000000e+00
bigcom69         0.000000e+00  1.387779e-19
bigcom71         0.000000e+00  3.469447e-20
bigcom72         0.000000e+00  0.000000e+00
bigcom73         0.000000e+00  0.000000e+00
bigcom74         0.000000e+00  0.000000e+00
bigcom75         0.000000e+00  0.000000e+00
bigcom76         0.000000e+00  0.000000e+00
bigcom77         0.000000e+00  2.775558e-19
bigcom79         0.000000e+00  6.938894e-19
bigcom80         0.000000e+00  5.551115e-19
bigcom82         0.000000e+00  0.000000e+00
bigcom83         0.000000e+00  5.551115e-19
bigcom84         0.000000e+00  2.775558e-19
bigcom85         0.000000e+00  9.714451e-19
bigcom87         0.000000e+00  3.577867e-20
bigcom89         0.000000e+00  2.775558e-19
bigcom91         0.000000e+00  0.000000e+00
bigcom92         0.000000e+00  0.000000e+00
bigcom93         0.000000e+00  0.000000e+00
bigcom96         0.000000e+00  0.000000e+00
bigcom97         0.000000e+00  0.000000e+00
bigcom98         0.000000e+00  5.551115e-19
bigcom99         0.000000e+00  5.551115e-19
bigcom101        0.000000e+00  0.000000e+00
bigcom104        0.000000e+00  2.775558e-19
bigcom106        0.000000e+00  5.551115e-19
bigcom109        0.000000e+00  0.000000e+00
bigcom113        0.000000e+00  1.387779e-19
bigcom116        4.004637e-05  9.972079e-02
bigcom120        0.000000e+00  0.000000e+00
bigcom123        0.000000e+00  0.000000e+00
bigcom126        0.000000e+00  2.775558e-19
bigcom127        0.000000e+00  0.000000e+00
bigcom137        0.000000e+00  0.000000e+00
bigcom139        0.000000e+00  2.775558e-19
bigcom140        0.000000e+00  5.551115e-19
bigcom143        0.000000e+00  0.000000e+00
bigcom145        0.000000e+00  2.786400e-19
bigcom146        0.000000e+00  0.000000e+00
bigcom147        0.000000e+00  0.000000e+00
bigcom149        0.000000e+00  0.000000e+00
bigcom153        0.000000e+00  2.775558e-19
bigcom154        0.000000e+00  2.168404e-21
bigcom156        0.000000e+00  1.387779e-19
bigcom157        0.000000e+00  1.387779e-19
bigcom158        0.000000e+00  0.000000e+00
bigcom160        0.000000e+00  2.775558e-19
bigcom161        0.000000e+00  5.551115e-19
bigcom162        0.000000e+00  0.000000e+00
bigcom164        0.000000e+00  0.000000e+00
bigcom166        0.000000e+00  5.551115e-19
bigcom167        0.000000e+00  0.000000e+00
bigcom171        0.000000e+00  3.122502e-19
bigcom173        0.000000e+00  2.775558e-19
bigcom175        0.000000e+00  1.387779e-19
bigcom176        0.000000e+00  5.551115e-19
bigcom177        0.000000e+00  5.551115e-19
bigcom178        7.473443e-07  2.415501e-01
bigcom180        0.000000e+00  2.775558e-19
bigcom181        0.000000e+00  0.000000e+00
bigcom184        0.000000e+00  4.163336e-19
bigcom186        0.000000e+00  5.551115e-19
bigcom187        0.000000e+00  2.775558e-19
bigcom189        0.000000e+00  0.000000e+00
bigcom194        0.000000e+00  0.000000e+00
bigcom195        0.000000e+00  0.000000e+00
bigcom196        0.000000e+00  4.163336e-19
bigcom204        0.000000e+00  3.122502e-19
bigcom205       -4.551754e-06  6.347296e-01
bigcom212        0.000000e+00  4.163336e-19
bigcom214        0.000000e+00  0.000000e+00
bigcom222        0.000000e+00  6.938894e-19
bigcom223        0.000000e+00  0.000000e+00
bigcom226        0.000000e+00  0.000000e+00
bigcom227        0.000000e+00  0.000000e+00
bigcom229        0.000000e+00  2.775558e-19
bigcom233        0.000000e+00  5.551115e-19
bigcom236        0.000000e+00  8.326673e-19
bigcom237        0.000000e+00  5.551115e-19
bigcom246        0.000000e+00  0.000000e+00
bigcom248        0.000000e+00  4.163336e-19
bigcom249        0.000000e+00  2.775558e-19
bigcom250        0.000000e+00  0.000000e+00
bigcom254        0.000000e+00  5.551115e-19
bigcom266        0.000000e+00  0.000000e+00
bigcom269        0.000000e+00  0.000000e+00
bigcom272        0.000000e+00  2.775558e-19
bigcom274        0.000000e+00  4.336809e-21
bigcom281        0.000000e+00  0.000000e+00
bigcom291        0.000000e+00  5.551115e-19
bigcom292        0.000000e+00  8.326673e-19
bigcom295        0.000000e+00  0.000000e+00
bigcom299        0.000000e+00  2.775558e-19
bigcom301        0.000000e+00  0.000000e+00
bigcom306        0.000000e+00  5.551115e-19
bigcom309        0.000000e+00  8.673617e-19
bigcom314        0.000000e+00  3.122502e-19
bigcom321        0.000000e+00  2.775558e-19
bigcom341        0.000000e+00  0.000000e+00
bigcom350        0.000000e+00  2.775558e-19
bigcom353        0.000000e+00  5.551115e-19
bigcom359        0.000000e+00  0.000000e+00
bigcom363        0.000000e+00  2.775558e-19
bigcom365        0.000000e+00  1.387779e-19
bigcom385        2.974579e-05  3.794907e-01
bigcom386        0.000000e+00  2.775558e-19
bigcom408        0.000000e+00  0.000000e+00
bigcom412        0.000000e+00  0.000000e+00
bigcom480        0.000000e+00  0.000000e+00
spin_vertex      7.836050e-04  1.053264e+00
membership_s1    6.855994e-04  1.742898e-01
membership_s3    0.000000e+00  0.000000e+00
membership_s4    3.406857e-06  2.816135e-02
membership_s5    0.000000e+00  1.843144e-20
membership_s6    0.000000e+00  0.000000e+00
membership_s7    1.694009e-05  2.919059e-02
membership_s8    0.000000e+00  0.000000e+00
membership_s9    0.000000e+00  2.775558e-19
membership_s11   0.000000e+00  0.000000e+00
membership_s12   0.000000e+00  0.000000e+00
membership_s14   0.000000e+00  7.285839e-19
membership_s15   0.000000e+00  0.000000e+00
membership_s16   0.000000e+00  5.551115e-19
membership_s17   0.000000e+00  2.775558e-19
membership_s18   0.000000e+00  0.000000e+00
membership_s20   0.000000e+00  2.775558e-19
membership_s21   0.000000e+00  0.000000e+00
membership_s22   0.000000e+00  0.000000e+00
membership_s24   0.000000e+00  0.000000e+00
membership_s25   0.000000e+00  0.000000e+00
membership_s26   0.000000e+00  2.775558e-19
membership_s27   4.551662e-06  1.040611e-02
membership_s28   0.000000e+00  0.000000e+00
membership_s30   2.727346e-04  1.213552e-01
membership_s31  -2.202682e-06  2.370249e-02
membership_s32   2.757432e-04  8.425774e-01
membership_s33   0.000000e+00  0.000000e+00
membership_s36   2.248753e-05  4.234963e-02
membership_s37   0.000000e+00  3.469447e-20
V1               2.073450e-03  2.201502e+00
V2               1.429037e-03  2.170173e+00
pdi              5.320959e-06  4.470049e-02
adhesion         1.861195e-02  1.260365e+00
cohesion         1.612193e-02  1.468562e+00
inner            5.289641e-03  1.029202e+00
outer            1.805143e-03  1.901277e+00
ioratio          6.651937e-03  1.634076e+00
comsize          3.345986e-03  1.598392e+00
[1] "Dataset: all_targets Model GLM, run: 5 of 10 2015-06-22 15:50:03"
[1] "glmnet variable coefficients"
                     [,1]          [,2]
(Intercept)     -5.068317 -1.293652e+01
graph0           0.000000 -1.644691e-03
graph1           0.000000  0.000000e+00
graph2           0.000000 -1.904997e-03
graph3           0.000000  0.000000e+00
graph4           0.000000  0.000000e+00
graph5           0.000000  0.000000e+00
graph6           0.000000 -1.163836e-07
graph7           0.000000  0.000000e+00
graph8           0.000000  6.153623e-06
graph9           0.000000 -5.120725e-10
graph10          0.000000  0.000000e+00
graph11          0.000000  0.000000e+00
graph12          0.000000  0.000000e+00
graph13          0.000000  0.000000e+00
graph14          0.000000  0.000000e+00
graph15          0.000000 -8.379561e-07
graph16          0.000000  0.000000e+00
graph17          0.000000  0.000000e+00
graph18          0.000000  1.938610e-12
graph19          0.000000  5.039613e-08
graph20          0.000000  0.000000e+00
graph21          0.000000  0.000000e+00
graph22          0.000000  0.000000e+00
graph23          0.000000 -7.333943e-07
graph24          0.000000  0.000000e+00
graph25          0.000000  0.000000e+00
graph26          0.000000  0.000000e+00
graph27          0.000000  6.405655e-05
graph28          0.000000 -8.373494e-06
graph29          0.000000  3.339507e-04
orbit0           0.000000 -2.187414e-03
orbit1           0.000000  0.000000e+00
orbit2           0.000000  0.000000e+00
orbit3           0.000000 -1.875093e-03
orbit4           0.000000 -3.510449e-06
orbit5           0.000000  0.000000e+00
orbit6           0.000000  0.000000e+00
orbit7           0.000000  0.000000e+00
orbit8           0.000000  0.000000e+00
orbit9           0.000000 -2.735467e-07
orbit10          0.000000 -6.718805e-06
orbit11          0.000000  0.000000e+00
orbit12          0.000000  3.531428e-05
orbit13          0.000000  0.000000e+00
orbit14          0.000000  3.654467e-06
orbit15          0.000000 -4.218740e-08
orbit16          0.000000 -1.111103e-10
orbit17          0.000000  0.000000e+00
orbit18          0.000000  8.147311e-09
orbit19          0.000000  4.751514e-10
orbit20          0.000000 -8.782143e-09
orbit21          0.000000  0.000000e+00
orbit22          0.000000 -2.942325e-10
orbit23          0.000000  0.000000e+00
orbit24          0.000000 -6.126514e-08
orbit25          0.000000  7.009613e-08
orbit26          0.000000  0.000000e+00
orbit27          0.000000  1.944200e-06
orbit28          0.000000 -4.106569e-09
orbit29          0.000000 -2.738961e-07
orbit30          0.000000  0.000000e+00
orbit31          0.000000  7.497885e-08
orbit32          0.000000 -5.554854e-09
orbit33          0.000000  0.000000e+00
orbit34          0.000000 -4.910056e-07
orbit35          0.000000 -2.561711e-06
orbit36          0.000000 -2.088112e-09
orbit37          0.000000 -7.421356e-09
orbit38          0.000000  0.000000e+00
orbit39          0.000000  2.485591e-06
orbit40          0.000000  3.316226e-07
orbit41          0.000000 -5.843470e-08
orbit42          0.000000 -7.791555e-13
orbit43          0.000000  5.736514e-11
orbit44          0.000000  0.000000e+00
orbit45          0.000000  0.000000e+00
orbit46          0.000000  0.000000e+00
orbit47          0.000000  0.000000e+00
orbit48          0.000000  2.585212e-06
orbit49          0.000000  7.509494e-06
orbit50          0.000000 -1.679366e-05
orbit51          0.000000  1.430229e-07
orbit52          0.000000 -2.438605e-07
orbit53          0.000000  0.000000e+00
orbit54          0.000000 -1.687397e-05
orbit55          0.000000  8.723059e-06
orbit56          0.000000  1.058749e-04
orbit57          0.000000 -2.056553e-06
orbit58          0.000000 -8.478511e-07
orbit59          0.000000  0.000000e+00
orbit60          0.000000  1.145176e-06
orbit61          0.000000  0.000000e+00
orbit62          0.000000  3.464027e-04
orbit63          0.000000  0.000000e+00
orbit64          0.000000 -4.450529e-06
orbit65          0.000000 -3.409536e-05
orbit66          0.000000 -3.249285e-05
orbit67          0.000000  6.305408e-06
orbit68          0.000000  6.830307e-05
orbit69          0.000000  8.636900e-05
orbit70          0.000000  1.111703e-03
orbit71          0.000000 -4.451531e-04
orbit72          0.000000  5.169293e-04
AP               0.000000  1.051139e-02
bet              0.000000  0.000000e+00
ecc              0.000000  1.173338e-02
eccrad           0.000000  6.660352e-02
close            0.000000  0.000000e+00
constraint       0.000000 -4.885778e-01
coreness         0.000000 -3.668151e-02
knn              0.000000 -4.477340e-04
hubscore         0.000000  2.078685e-01
pagerank         0.000000  0.000000e+00
trans            0.000000 -4.918284e-01
evcent           0.000000  0.000000e+00
first            0.000000 -1.936941e-03
upto_second      0.000000  0.000000e+00
upto_third       0.000000  0.000000e+00
upto_fourth      0.000000  0.000000e+00
upto_fifth       0.000000  9.451769e-05
upto_sixth       0.000000  0.000000e+00
second           0.000000  0.000000e+00
third            0.000000  2.715060e-06
fourth           0.000000 -7.665663e-05
fifth            0.000000  1.471136e-05
sixth            0.000000 -2.624767e-05
ratio1           0.000000 -6.168077e-04
ratio2           0.000000  2.916883e-03
ratio3           0.000000  2.110929e-03
ratio4           0.000000 -1.607058e-04
ratio5           0.000000  0.000000e+00
ratio6           0.000000  5.825147e-05
selfinter        0.000000  4.074448e-01
walktrap_vertex  0.000000 -2.319548e-01
bigcom1          0.000000  3.345423e-02
bigcom2          0.000000 -2.256451e-01
bigcom3          0.000000  3.653716e-01
bigcom4          0.000000  2.440700e-01
bigcom6          0.000000  0.000000e+00
bigcom8          0.000000 -7.183244e-01
bigcom9          0.000000 -3.308804e-01
bigcom11         0.000000 -7.316906e-01
bigcom13         0.000000 -4.631669e-01
bigcom15         0.000000 -1.552188e-01
bigcom16         0.000000 -1.389119e-01
bigcom21         0.000000  1.174365e-01
bigcom22         0.000000 -3.260680e-01
bigcom24         0.000000 -2.184492e-01
bigcom26         0.000000 -1.128882e+00
bigcom28         0.000000  1.396768e-01
bigcom30         0.000000  1.451706e+00
bigcom31         0.000000 -4.475443e-02
bigcom32         0.000000 -3.790302e-01
bigcom33         0.000000 -6.049334e-01
bigcom34         0.000000 -1.844258e-02
bigcom36         0.000000 -6.956951e-01
bigcom37         0.000000  0.000000e+00
bigcom38         0.000000 -2.718138e-01
bigcom39         0.000000 -5.159856e-01
bigcom40         0.000000  2.239850e-01
bigcom43         0.000000  0.000000e+00
bigcom44         0.000000 -3.608467e-02
bigcom46         0.000000 -5.312113e-01
bigcom47         0.000000 -5.438277e-01
bigcom49         0.000000 -4.015077e-01
bigcom50         0.000000 -5.605724e-01
bigcom51         0.000000 -2.122466e-01
bigcom52         0.000000  2.489162e+00
bigcom54         0.000000 -2.205035e-01
bigcom56         0.000000 -7.486496e-01
bigcom62         0.000000 -5.204491e-01
bigcom66         0.000000 -5.406126e-01
bigcom68         0.000000 -1.432141e-02
bigcom69         0.000000 -4.137107e-01
bigcom71         0.000000  0.000000e+00
bigcom72         0.000000 -1.227642e-02
bigcom73         0.000000 -6.517424e-01
bigcom74         0.000000 -4.673717e-01
bigcom75         0.000000 -5.721285e-01
bigcom76         0.000000 -1.717893e-01
bigcom77         0.000000 -4.828090e-01
bigcom79         0.000000 -8.327193e-01
bigcom80         0.000000 -3.774000e-01
bigcom82         0.000000 -6.429672e-01
bigcom83         0.000000  0.000000e+00
bigcom84         0.000000 -9.838919e-01
bigcom85         0.000000 -5.566591e-01
bigcom87         0.000000 -5.510587e-01
bigcom89         0.000000  0.000000e+00
bigcom91         0.000000 -7.673590e-01
bigcom92         0.000000 -7.014933e-02
bigcom93         0.000000  0.000000e+00
bigcom96         0.000000 -2.844274e-01
bigcom97         0.000000 -8.052646e-01
bigcom98         0.000000 -3.949988e-01
bigcom99         0.000000  0.000000e+00
bigcom101        0.000000 -6.209537e-02
bigcom104        0.000000 -4.523390e-01
bigcom106        0.000000 -3.542543e-01
bigcom109        0.000000 -1.202028e-01
bigcom113        0.000000  0.000000e+00
bigcom116        0.000000  9.801383e-01
bigcom120        0.000000 -3.060190e-01
bigcom123        0.000000 -4.994656e-01
bigcom126        0.000000 -2.022952e-02
bigcom127        0.000000 -2.165975e-01
bigcom137        0.000000 -8.075126e-01
bigcom139        0.000000 -4.687363e-01
bigcom140        0.000000 -3.224194e-01
bigcom143        0.000000 -6.338331e-01
bigcom145        0.000000  0.000000e+00
bigcom146        0.000000  0.000000e+00
bigcom147        0.000000 -4.889816e-03
bigcom149        0.000000 -2.842238e-02
bigcom153        0.000000 -4.224882e-01
bigcom154        0.000000 -3.917277e-05
bigcom156        0.000000 -4.557981e-01
bigcom157        0.000000  0.000000e+00
bigcom158        0.000000 -4.407269e-02
bigcom160        0.000000 -3.611084e-01
bigcom161        0.000000 -1.966434e-01
bigcom162        0.000000 -1.577822e-01
bigcom164        0.000000 -3.208057e-01
bigcom166        0.000000 -1.840485e-01
bigcom167        0.000000 -9.702592e-01
bigcom171        0.000000 -9.793300e-01
bigcom173        0.000000 -1.009356e-01
bigcom175        0.000000  0.000000e+00
bigcom176        0.000000 -1.654681e-01
bigcom177        0.000000  0.000000e+00
bigcom178        0.000000  2.650390e+00
bigcom180        0.000000 -1.854786e-02
bigcom181        0.000000 -1.324773e-01
bigcom184        0.000000  0.000000e+00
bigcom186        0.000000 -8.725228e-01
bigcom187        0.000000 -7.614996e-01
bigcom189        0.000000  0.000000e+00
bigcom194        0.000000 -2.720632e-01
bigcom195        0.000000 -4.505421e-02
bigcom196        0.000000 -9.742739e-01
bigcom204        0.000000 -2.826101e-01
bigcom205        0.000000  5.859448e+00
bigcom212        0.000000 -3.347883e-01
bigcom214        0.000000 -1.293062e-02
bigcom222        0.000000 -7.003540e-02
bigcom223        0.000000  0.000000e+00
bigcom226        0.000000 -1.050988e-01
bigcom227        0.000000  0.000000e+00
bigcom229        0.000000  0.000000e+00
bigcom233        0.000000 -1.311869e-01
bigcom236        0.000000 -2.142401e-01
bigcom237        0.000000  0.000000e+00
bigcom246        0.000000 -2.140228e-01
bigcom248        0.000000 -7.603479e-03
bigcom249        0.000000 -2.670744e-01
bigcom250        0.000000 -1.468913e-02
bigcom254        0.000000 -2.333781e-01
bigcom266        0.000000 -7.454591e-01
bigcom269        0.000000 -7.970130e-02
bigcom272        0.000000 -7.529595e-02
bigcom274        0.000000  0.000000e+00
bigcom281        0.000000  0.000000e+00
bigcom291        0.000000 -2.652042e-01
bigcom292        0.000000 -6.382936e-01
bigcom295        0.000000 -3.489454e-01
bigcom299        0.000000 -6.299892e-01
bigcom301        0.000000 -1.739828e-02
bigcom306        0.000000 -1.701072e-04
bigcom309        0.000000 -4.329777e-01
bigcom314        0.000000 -1.353501e-01
bigcom321        0.000000 -3.468092e-01
bigcom341        0.000000  0.000000e+00
bigcom350        0.000000 -5.135060e-01
bigcom353        0.000000  0.000000e+00
bigcom359        0.000000 -4.708379e-01
bigcom363        0.000000  0.000000e+00
bigcom365        0.000000 -4.123022e-01
bigcom385        0.000000  2.655551e+00
bigcom386        0.000000  0.000000e+00
bigcom408        0.000000 -5.456734e-01
bigcom412        0.000000 -1.164706e-01
bigcom480        0.000000 -2.967596e-02
spin_vertex      0.000000 -6.063989e-01
membership_s1    0.000000  8.356187e-01
membership_s3    0.000000 -2.793459e-01
membership_s4    0.000000  5.969878e-01
membership_s5    0.000000 -2.236951e-01
membership_s6    0.000000 -1.024144e+00
membership_s7    0.000000  3.712771e-01
membership_s8    0.000000 -1.972429e-01
membership_s9    0.000000 -2.574666e-01
membership_s11   0.000000 -1.620325e-01
membership_s12   0.000000 -1.363212e-01
membership_s14   0.000000 -2.131062e-01
membership_s15   0.000000 -4.687797e-01
membership_s16   0.000000 -7.907948e-02
membership_s17   0.000000 -1.530930e-01
membership_s18   0.000000 -4.067593e-01
membership_s20   0.000000 -1.258141e-01
membership_s21   0.000000 -4.050394e-01
membership_s22   0.000000 -2.224568e-01
membership_s24   0.000000 -1.753917e-01
membership_s25   0.000000 -2.150109e-01
membership_s26   0.000000 -6.768686e-01
membership_s27   0.000000 -8.564600e-01
membership_s28   0.000000 -2.535383e-01
membership_s30   0.000000  1.179042e+00
membership_s31   0.000000  7.165409e-02
membership_s32   0.000000  1.781458e+00
membership_s33   0.000000 -4.377833e-02
membership_s36   0.000000  1.977937e-02
membership_s37   0.000000 -3.129574e-01
V1               0.000000  2.430791e-02
V2               0.000000 -1.139928e+00
pdi              0.000000 -8.525337e+01
adhesion         0.000000  0.000000e+00
cohesion         0.000000  0.000000e+00
inner            0.000000  3.703526e-05
outer            0.000000  1.122786e-04
ioratio          0.000000  0.000000e+00
comsize          0.000000  6.776856e-04
[1] "Dataset: all_targets Model GBM, run: 6 of 10 2015-06-22 15:52:29"
Iter   TrainDeviance   ValidDeviance   StepSize   Improve
     1        0.0725            -nan     0.0100   -0.0000
     2        0.0709            -nan     0.0100    0.0001
     3        0.0694            -nan     0.0100    0.0002
     4        0.0681            -nan     0.0100    0.0002
     5        0.0667            -nan     0.0100    0.0001
     6        0.0657            -nan     0.0100    0.0001
     7        0.0650            -nan     0.0100    0.0000
     8        0.0644            -nan     0.0100    0.0000
     9        0.0635            -nan     0.0100    0.0001
    10        0.0623            -nan     0.0100    0.0000
    20        0.0570            -nan     0.0100    0.0000
    40        0.0508            -nan     0.0100    0.0000
    60        0.0460            -nan     0.0100   -0.0000
    80        0.0424            -nan     0.0100    0.0000
   100        0.0394            -nan     0.0100    0.0000
   120        0.0363            -nan     0.0100   -0.0000
   140        0.0337            -nan     0.0100   -0.0000
   160        0.0314            -nan     0.0100   -0.0000
   180        0.0294            -nan     0.0100   -0.0000
   200        0.0279            -nan     0.0100   -0.0000
   220        0.0260            -nan     0.0100   -0.0000
   240        0.0245            -nan     0.0100    0.0000
   260        0.0231            -nan     0.0100   -0.0000
   280        0.0219            -nan     0.0100   -0.0000
   300        0.0208            -nan     0.0100    0.0000
   320        0.0197            -nan     0.0100   -0.0000
   340        0.0186            -nan     0.0100   -0.0000
   360        0.0177            -nan     0.0100   -0.0000
   376        0.0171            -nan     0.0100   -0.0000

[1] "GBM variable coefficients"
                            var     rel.inf
ratio5                   ratio5 5.838063462
V2                           V2 5.614597747
V1                           V1 3.918877327
comsize                 comsize 3.621952487
orbit39                 orbit39 3.561881724
adhesion               adhesion 3.383750067
inner                     inner 3.069063781
outer                     outer 2.876655684
pagerank               pagerank 2.639834154
walktrap_vertex walktrap_vertex 2.215603398
ioratio                 ioratio 2.170568336
cohesion               cohesion 1.921530791
spin_vertex         spin_vertex 1.894259142
orbit70                 orbit70 1.886620572
orbit56                 orbit56 1.824572097
third                     third 1.744779231
orbit62                 orbit62 1.652831454
bigcom30               bigcom30 1.612176395
knn                         knn 1.503648504
ratio1                   ratio1 1.466740813
ratio2                   ratio2 1.374528921
orbit36                 orbit36 1.350745707
orbit49                 orbit49 1.349980391
orbit18                 orbit18 1.280347470
orbit24                 orbit24 1.245069287
bet                         bet 1.207325770
graph20                 graph20 1.092451360
trans                     trans 1.075224598
coreness               coreness 1.023456733
membership_s32   membership_s32 0.955756166
graph17                 graph17 0.913984367
graph11                 graph11 0.882032758
graph4                   graph4 0.762891053
graph5                   graph5 0.749416333
orbit65                 orbit65 0.746988925
membership_s30   membership_s30 0.730021443
ratio4                   ratio4 0.716456203
constraint           constraint 0.712442733
graph2                   graph2 0.624683148
graph12                 graph12 0.604692877
fourth                   fourth 0.600951224
graph6                   graph6 0.578954650
graph10                 graph10 0.575466727
ratio6                   ratio6 0.574048779
orbit9                   orbit9 0.558529962
bigcom178             bigcom178 0.551304031
orbit69                 orbit69 0.550248866
graph19                 graph19 0.547407615
orbit25                 orbit25 0.547182678
graph1                   graph1 0.533193381
orbit44                 orbit44 0.531470540
orbit68                 orbit68 0.481292828
orbit27                 orbit27 0.478373416
orbit41                 orbit41 0.465203361
graph14                 graph14 0.461605451
graph0                   graph0 0.458602432
graph13                 graph13 0.432767705
orbit58                 orbit58 0.431919626
orbit38                 orbit38 0.407222203
orbit45                 orbit45 0.401933389
orbit37                 orbit37 0.375723578
graph23                 graph23 0.375280701
ratio3                   ratio3 0.363438229
orbit11                 orbit11 0.352980029
graph9                   graph9 0.351797047
graph28                 graph28 0.346495288
orbit50                 orbit50 0.345804134
orbit31                 orbit31 0.341326233
upto_fifth           upto_fifth 0.329322487
graph24                 graph24 0.325872573
bigcom40               bigcom40 0.324365408
graph7                   graph7 0.320761531
graph15                 graph15 0.305661443
graph18                 graph18 0.304993583
bigcom52               bigcom52 0.302953885
selfinter             selfinter 0.284068379
orbit13                 orbit13 0.277826851
orbit59                 orbit59 0.277627580
graph29                 graph29 0.268062902
graph16                 graph16 0.264431526
graph26                 graph26 0.261355709
orbit2                   orbit2 0.253386530
sixth                     sixth 0.251654337
orbit40                 orbit40 0.245400839
orbit17                 orbit17 0.244916247
graph3                   graph3 0.234884085
orbit52                 orbit52 0.226356830
orbit30                 orbit30 0.225394304
orbit60                 orbit60 0.215342443
orbit54                 orbit54 0.213987521
orbit64                 orbit64 0.212951874
orbit15                 orbit15 0.211933890
graph25                 graph25 0.210027587
orbit63                 orbit63 0.209099772
orbit20                 orbit20 0.208139335
orbit21                 orbit21 0.207473599
orbit61                 orbit61 0.206413939
orbit23                 orbit23 0.200679782
orbit71                 orbit71 0.195172029
orbit19                 orbit19 0.193760092
bigcom3                 bigcom3 0.192155970
orbit26                 orbit26 0.190503603
graph27                 graph27 0.184297515
orbit53                 orbit53 0.183970332
upto_sixth           upto_sixth 0.173088913
orbit16                 orbit16 0.166407575
membership_s1     membership_s1 0.156586139
AP                           AP 0.155312693
bigcom26               bigcom26 0.154695913
orbit5                   orbit5 0.154667095
fifth                     fifth 0.151923415
upto_second         upto_second 0.150566851
close                     close 0.149493845
bigcom4                 bigcom4 0.147679226
bigcom385             bigcom385 0.143421319
bigcom187             bigcom187 0.143052641
graph8                   graph8 0.142561034
orbit57                 orbit57 0.139304865
orbit35                 orbit35 0.133508577
orbit48                 orbit48 0.129963066
orbit29                 orbit29 0.125620810
upto_fourth         upto_fourth 0.116871045
orbit7                   orbit7 0.110485846
bigcom116             bigcom116 0.106466110
orbit32                 orbit32 0.104545517
orbit46                 orbit46 0.103677220
orbit10                 orbit10 0.102351600
orbit1                   orbit1 0.102277170
orbit22                 orbit22 0.102149671
upto_third           upto_third 0.094532950
graph22                 graph22 0.094154607
orbit6                   orbit6 0.086111053
orbit66                 orbit66 0.072846429
orbit42                 orbit42 0.072667558
orbit47                 orbit47 0.071975686
bigcom28               bigcom28 0.071034363
orbit28                 orbit28 0.069322221
orbit51                 orbit51 0.061863180
hubscore               hubscore 0.050030514
orbit33                 orbit33 0.042009272
evcent                   evcent 0.041967704
orbit12                 orbit12 0.034562728
orbit67                 orbit67 0.028789063
membership_s36   membership_s36 0.025435077
membership_s7     membership_s7 0.022965529
ecc                         ecc 0.021272379
orbit55                 orbit55 0.018841900
membership_s15   membership_s15 0.014604709
graph21                 graph21 0.010934068
bigcom21               bigcom21 0.010454207
orbit4                   orbit4 0.006177204
bigcom1                 bigcom1 0.003903604
orbit43                 orbit43 0.002656700
membership_s31   membership_s31 0.001975313
orbit0                   orbit0 0.000000000
orbit3                   orbit3 0.000000000
orbit8                   orbit8 0.000000000
orbit14                 orbit14 0.000000000
orbit34                 orbit34 0.000000000
orbit72                 orbit72 0.000000000
eccrad                   eccrad 0.000000000
first                     first 0.000000000
second                   second 0.000000000
bigcom2                 bigcom2 0.000000000
bigcom6                 bigcom6 0.000000000
bigcom8                 bigcom8 0.000000000
bigcom9                 bigcom9 0.000000000
bigcom11               bigcom11 0.000000000
bigcom13               bigcom13 0.000000000
bigcom15               bigcom15 0.000000000
bigcom16               bigcom16 0.000000000
bigcom22               bigcom22 0.000000000
bigcom24               bigcom24 0.000000000
bigcom31               bigcom31 0.000000000
bigcom32               bigcom32 0.000000000
bigcom33               bigcom33 0.000000000
bigcom34               bigcom34 0.000000000
bigcom36               bigcom36 0.000000000
bigcom37               bigcom37 0.000000000
bigcom38               bigcom38 0.000000000
bigcom39               bigcom39 0.000000000
bigcom43               bigcom43 0.000000000
bigcom44               bigcom44 0.000000000
bigcom46               bigcom46 0.000000000
bigcom47               bigcom47 0.000000000
bigcom49               bigcom49 0.000000000
bigcom50               bigcom50 0.000000000
bigcom51               bigcom51 0.000000000
bigcom54               bigcom54 0.000000000
bigcom56               bigcom56 0.000000000
bigcom62               bigcom62 0.000000000
bigcom66               bigcom66 0.000000000
bigcom68               bigcom68 0.000000000
bigcom69               bigcom69 0.000000000
bigcom71               bigcom71 0.000000000
bigcom72               bigcom72 0.000000000
bigcom73               bigcom73 0.000000000
bigcom74               bigcom74 0.000000000
bigcom75               bigcom75 0.000000000
bigcom76               bigcom76 0.000000000
bigcom77               bigcom77 0.000000000
bigcom79               bigcom79 0.000000000
bigcom80               bigcom80 0.000000000
bigcom82               bigcom82 0.000000000
bigcom83               bigcom83 0.000000000
bigcom84               bigcom84 0.000000000
bigcom85               bigcom85 0.000000000
bigcom87               bigcom87 0.000000000
bigcom89               bigcom89 0.000000000
bigcom91               bigcom91 0.000000000
bigcom92               bigcom92 0.000000000
bigcom93               bigcom93 0.000000000
bigcom96               bigcom96 0.000000000
bigcom97               bigcom97 0.000000000
bigcom98               bigcom98 0.000000000
bigcom99               bigcom99 0.000000000
bigcom101             bigcom101 0.000000000
bigcom104             bigcom104 0.000000000
bigcom106             bigcom106 0.000000000
bigcom109             bigcom109 0.000000000
bigcom113             bigcom113 0.000000000
bigcom120             bigcom120 0.000000000
bigcom123             bigcom123 0.000000000
bigcom126             bigcom126 0.000000000
bigcom127             bigcom127 0.000000000
bigcom137             bigcom137 0.000000000
bigcom139             bigcom139 0.000000000
bigcom140             bigcom140 0.000000000
bigcom143             bigcom143 0.000000000
bigcom145             bigcom145 0.000000000
bigcom146             bigcom146 0.000000000
bigcom147             bigcom147 0.000000000
bigcom149             bigcom149 0.000000000
bigcom153             bigcom153 0.000000000
bigcom154             bigcom154 0.000000000
bigcom156             bigcom156 0.000000000
bigcom157             bigcom157 0.000000000
bigcom158             bigcom158 0.000000000
bigcom160             bigcom160 0.000000000
bigcom161             bigcom161 0.000000000
bigcom162             bigcom162 0.000000000
bigcom164             bigcom164 0.000000000
bigcom166             bigcom166 0.000000000
bigcom167             bigcom167 0.000000000
bigcom171             bigcom171 0.000000000
bigcom173             bigcom173 0.000000000
bigcom175             bigcom175 0.000000000
bigcom176             bigcom176 0.000000000
bigcom177             bigcom177 0.000000000
bigcom180             bigcom180 0.000000000
bigcom181             bigcom181 0.000000000
bigcom184             bigcom184 0.000000000
bigcom186             bigcom186 0.000000000
bigcom189             bigcom189 0.000000000
bigcom194             bigcom194 0.000000000
bigcom195             bigcom195 0.000000000
bigcom196             bigcom196 0.000000000
bigcom204             bigcom204 0.000000000
bigcom205             bigcom205 0.000000000
bigcom212             bigcom212 0.000000000
bigcom214             bigcom214 0.000000000
bigcom222             bigcom222 0.000000000
bigcom223             bigcom223 0.000000000
bigcom226             bigcom226 0.000000000
bigcom227             bigcom227 0.000000000
bigcom229             bigcom229 0.000000000
bigcom233             bigcom233 0.000000000
bigcom236             bigcom236 0.000000000
bigcom237             bigcom237 0.000000000
bigcom246             bigcom246 0.000000000
bigcom248             bigcom248 0.000000000
bigcom249             bigcom249 0.000000000
bigcom250             bigcom250 0.000000000
bigcom254             bigcom254 0.000000000
bigcom266             bigcom266 0.000000000
bigcom269             bigcom269 0.000000000
bigcom272             bigcom272 0.000000000
bigcom274             bigcom274 0.000000000
bigcom281             bigcom281 0.000000000
bigcom291             bigcom291 0.000000000
bigcom292             bigcom292 0.000000000
bigcom295             bigcom295 0.000000000
bigcom299             bigcom299 0.000000000
bigcom301             bigcom301 0.000000000
bigcom306             bigcom306 0.000000000
bigcom309             bigcom309 0.000000000
bigcom314             bigcom314 0.000000000
bigcom321             bigcom321 0.000000000
bigcom341             bigcom341 0.000000000
bigcom350             bigcom350 0.000000000
bigcom353             bigcom353 0.000000000
bigcom359             bigcom359 0.000000000
bigcom363             bigcom363 0.000000000
bigcom365             bigcom365 0.000000000
bigcom386             bigcom386 0.000000000
bigcom408             bigcom408 0.000000000
bigcom412             bigcom412 0.000000000
bigcom480             bigcom480 0.000000000
membership_s3     membership_s3 0.000000000
membership_s4     membership_s4 0.000000000
membership_s5     membership_s5 0.000000000
membership_s6     membership_s6 0.000000000
membership_s8     membership_s8 0.000000000
membership_s9     membership_s9 0.000000000
membership_s11   membership_s11 0.000000000
membership_s12   membership_s12 0.000000000
membership_s14   membership_s14 0.000000000
membership_s16   membership_s16 0.000000000
membership_s17   membership_s17 0.000000000
membership_s18   membership_s18 0.000000000
membership_s20   membership_s20 0.000000000
membership_s21   membership_s21 0.000000000
membership_s22   membership_s22 0.000000000
membership_s24   membership_s24 0.000000000
membership_s25   membership_s25 0.000000000
membership_s26   membership_s26 0.000000000
membership_s27   membership_s27 0.000000000
membership_s28   membership_s28 0.000000000
membership_s33   membership_s33 0.000000000
membership_s37   membership_s37 0.000000000
pdi                         pdi 0.000000000
[1] "Dataset: all_targets Model RF, run: 6 of 10 2015-06-22 15:58:43"
     |      Out-of-bag   |
Tree |      MSE  %Var(y) |
   1 |  0.01477   241.18 |
   2 |  0.01254   204.82 |
   3 |  0.01145   186.94 |
   4 |   0.0102   166.54 |
   5 |  0.01024   167.16 |
   6 | 0.009533   155.66 |
   7 | 0.009309   152.00 |
   8 | 0.008777   143.33 |
   9 | 0.008509   138.95 |
  10 | 0.008363   136.55 |
  11 | 0.008338   136.15 |
  12 | 0.008142   132.95 |
  13 |  0.00799   130.47 |
  14 | 0.007769   126.86 |
  15 | 0.007595   124.03 |
  16 |   0.0075   122.47 |
  17 |  0.00737   120.35 |
  18 | 0.007256   118.48 |
  19 |  0.00724   118.22 |
  20 |  0.00719   117.41 |
  21 |  0.00718   117.24 |
  22 | 0.007081   115.63 |
  23 | 0.007062   115.31 |
  24 | 0.006965   113.73 |
  25 | 0.006951   113.51 |
  26 | 0.006943   113.36 |
  27 | 0.006895   112.59 |
  28 | 0.006892   112.53 |
  29 | 0.006828   111.49 |
  30 | 0.006825   111.44 |
  31 | 0.006839   111.67 |
  32 | 0.006835   111.62 |
  33 | 0.006819   111.35 |
  34 | 0.006797   110.99 |
  35 | 0.006789   110.86 |
  36 | 0.006784   110.77 |
  37 | 0.006776   110.65 |
  38 | 0.006759   110.37 |
  39 | 0.006728   109.86 |
  40 | 0.006729   109.87 |
  41 | 0.006709   109.56 |
  42 |  0.00668   109.08 |
  43 | 0.006663   108.80 |
  44 | 0.006654   108.65 |
  45 | 0.006633   108.31 |
  46 | 0.006625   108.18 |
  47 | 0.006618   108.06 |
  48 | 0.006605   107.85 |
  49 | 0.006608   107.90 |
  50 | 0.006595   107.69 |
  51 | 0.006603   107.82 |
  52 | 0.006585   107.53 |
  53 | 0.006592   107.64 |
  54 | 0.006582   107.47 |
  55 | 0.006575   107.36 |
  56 | 0.006542   106.82 |
  57 | 0.006525   106.55 |
  58 | 0.006525   106.55 |
  59 | 0.006523   106.52 |
  60 | 0.006512   106.33 |
  61 | 0.006511   106.32 |
  62 | 0.006504   106.20 |
  63 | 0.006497   106.09 |
  64 | 0.006491   105.99 |
  65 | 0.006485   105.89 |
  66 | 0.006481   105.82 |
  67 | 0.006477   105.77 |
  68 |  0.00647   105.65 |
  69 | 0.006466   105.59 |
  70 | 0.006459   105.46 |
  71 | 0.006445   105.24 |
  72 | 0.006431   105.01 |
  73 | 0.006416   104.77 |
  74 | 0.006414   104.74 |
  75 | 0.006419   104.82 |
  76 | 0.006419   104.81 |
  77 | 0.006405   104.59 |
  78 |   0.0064   104.50 |
  79 | 0.006404   104.57 |
  80 | 0.006402   104.53 |
  81 | 0.006401   104.52 |
  82 | 0.006389   104.33 |
  83 |  0.00639   104.34 |
  84 | 0.006382   104.22 |
  85 | 0.006375   104.10 |
  86 | 0.006373   104.06 |
  87 | 0.006368   103.98 |
  88 | 0.006366   103.96 |
  89 | 0.006366   103.96 |
  90 | 0.006369   104.00 |
  91 | 0.006365   103.94 |
  92 | 0.006356   103.79 |
  93 | 0.006359   103.84 |
  94 | 0.006356   103.79 |
  95 | 0.006349   103.67 |
  96 | 0.006348   103.66 |
  97 | 0.006345   103.60 |
  98 | 0.006338   103.49 |
  99 | 0.006335   103.44 |
 100 | 0.006334   103.43 |
[1] "Random Forest variable coefficients"
                      %IncMSE IncNodePurity
graph0           1.630044e-04  1.685414e-01
graph1           1.779571e-03  2.581698e-01
graph2           2.954353e-05  1.224913e-01
graph3           4.412253e-04  2.156579e-01
graph4           1.275189e-03  3.784868e-01
graph5           4.089853e-04  2.950868e-01
graph6           2.382885e-03  2.558717e-01
graph7           9.310805e-04  3.674338e-01
graph8           1.171252e-04  7.581170e-02
graph9           4.943371e-04  2.013811e-01
graph10          3.965062e-03  2.282495e-01
graph11          1.254606e-03  4.135900e-01
graph12          1.216604e-03  2.852487e-01
graph13          9.839486e-04  2.086231e-01
graph14          1.928680e-03  1.741565e-01
graph15          1.136962e-03  2.235969e-01
graph16          3.260604e-03  2.443476e-01
graph17          1.882853e-03  4.428847e-01
graph18          2.398237e-04  2.044512e-01
graph19          2.334327e-03  3.162786e-01
graph20          4.909856e-03  5.340958e-01
graph21          1.950980e-03  2.014849e-01
graph22          4.964080e-04  2.378081e-01
graph23          2.530514e-03  4.614533e-01
graph24          4.085947e-05  1.404853e-01
graph25          2.663111e-03  1.964450e-01
graph26          9.478767e-04  2.825112e-01
graph27          1.329567e-03  4.813892e-01
graph28          7.852528e-04  1.461801e-01
graph29          2.357334e-04  6.872192e-02
orbit0           3.488273e-04  1.519619e-01
orbit1           7.383928e-04  2.677738e-01
orbit2           7.330991e-04  4.007768e-01
orbit3           8.170413e-04  1.464297e-01
orbit4           1.258757e-04  1.540646e-01
orbit5           9.127273e-04  2.360010e-01
orbit6           1.241683e-03  2.367991e-01
orbit7           1.197758e-03  2.853121e-01
orbit8           2.622283e-03  3.057238e-01
orbit9           4.174319e-03  3.417649e-01
orbit10          6.439298e-04  2.130410e-01
orbit11          1.408708e-03  1.222395e-01
orbit12          1.409455e-03  3.036809e-01
orbit13          2.068125e-05  4.311401e-02
orbit14          2.186899e-04  3.231596e-02
orbit15          3.387626e-04  1.183471e-01
orbit16          6.864590e-04  1.946104e-01
orbit17          6.146130e-04  3.706930e-01
orbit18          2.086961e-03  5.407932e-01
orbit19          3.137450e-03  3.245352e-01
orbit20          1.658887e-03  3.858790e-01
orbit21          2.801041e-03  3.289815e-01
orbit22          3.910266e-03  4.359090e-01
orbit23          2.748041e-04  2.339395e-01
orbit24          2.278943e-03  8.247486e-01
orbit25          1.912417e-03  2.235656e-01
orbit26          6.755376e-04  3.037160e-01
orbit27          1.178677e-03  2.701501e-01
orbit28          2.971540e-03  3.473657e-01
orbit29          2.507293e-03  2.805575e-01
orbit30          1.831728e-03  1.446211e-01
orbit31          3.980421e-03  5.184673e-01
orbit32          1.834126e-03  2.083304e-01
orbit33          9.294028e-04  1.529795e-01
orbit34          2.470563e-03  1.250983e-01
orbit35          2.014960e-03  2.562360e-01
orbit36          5.369654e-04  2.512262e-01
orbit37          4.868659e-04  3.810984e-01
orbit38          1.199349e-03  3.053955e-01
orbit39          1.640712e-03  1.248548e+00
orbit40          1.996825e-03  3.438072e-01
orbit41          1.332284e-04  1.361390e-01
orbit42          1.144427e-05  3.266234e-02
orbit43          6.137127e-04  2.540123e-01
orbit44          1.601777e-03  2.759112e-01
orbit45          1.798541e-03  3.427171e-01
orbit46          1.102767e-03  1.830898e-01
orbit47          1.499001e-04  9.128529e-02
orbit48          2.315987e-04  8.089000e-02
orbit49          6.291806e-03  6.916117e-01
orbit50          2.520588e-04  2.583059e-01
orbit51          1.504030e-03  1.086296e-01
orbit52          1.583792e-03  2.312204e-01
orbit53          6.612404e-04  1.882944e-01
orbit54          6.246800e-04  4.525304e-01
orbit55          1.235633e-05  9.391894e-02
orbit56          7.686196e-03  1.041435e+00
orbit57          1.120577e-03  2.767855e-01
orbit58          8.249893e-04  9.102298e-02
orbit59          7.598041e-04  7.406663e-01
orbit60          1.717310e-04  1.693016e-01
orbit61          2.033006e-04  1.150772e-01
orbit62          4.802233e-03  5.353031e-01
orbit63          3.087396e-04  1.924884e-01
orbit64          1.665359e-03  1.749687e-01
orbit65          4.407696e-03  7.976511e-01
orbit66          5.203577e-04  6.459014e-01
orbit67         -2.336455e-05  1.151266e-01
orbit68          2.331296e-03  2.004787e-01
orbit69          1.447925e-04  2.108249e-01
orbit70          1.581719e-03  6.863129e-01
orbit71          1.788355e-05  2.014174e-02
orbit72          2.261549e-04  1.756146e-01
AP               0.000000e+00  5.619702e-03
bet              1.178099e-03  7.049434e-01
ecc              3.703126e-05  9.838594e-02
eccrad           2.016668e-05  4.515978e-02
close            9.963941e-04  2.907903e-01
constraint       8.396108e-04  4.215821e-01
coreness         1.121112e-03  4.405695e-01
knn              1.276773e-03  7.274966e-01
hubscore         6.075156e-04  2.499606e-01
pagerank         1.135265e-03  1.109205e+00
trans            2.066013e-04  5.318729e-01
evcent           6.503123e-04  2.246452e-01
first            5.478049e-04  1.834468e-01
upto_second      7.456082e-04  3.151180e-01
upto_third       1.832082e-03  1.803672e-01
upto_fourth      6.685741e-05  1.367524e-01
upto_fifth       1.509245e-03  1.877603e-01
upto_sixth       2.280793e-04  1.788666e-01
second           5.290495e-04  1.529449e-01
third            1.128618e-03  5.547511e-01
fourth           1.282736e-03  6.851363e-01
fifth            5.658590e-04  4.365946e-01
sixth            8.355660e-04  5.223971e-01
ratio1           1.392817e-03  8.180226e-01
ratio2           1.543383e-03  1.012927e+00
ratio3           3.145180e-03  6.899716e-01
ratio4           6.913617e-04  4.029997e-01
ratio5           6.907100e-04  2.723358e+00
ratio6           1.483694e-03  5.767920e-01
selfinter        3.303460e-05  2.795915e-01
walktrap_vertex  7.439128e-04  1.192260e+00
bigcom1          9.367625e-05  7.034583e-02
bigcom2          0.000000e+00  1.734723e-20
bigcom3          1.759177e-04  2.972929e-01
bigcom4          2.036060e-04  3.360873e-02
bigcom6          0.000000e+00  0.000000e+00
bigcom8          0.000000e+00  1.295622e-19
bigcom9          0.000000e+00  3.469447e-20
bigcom11         0.000000e+00  1.734723e-20
bigcom13         0.000000e+00  0.000000e+00
bigcom15         0.000000e+00  5.204170e-20
bigcom16         0.000000e+00  1.040834e-19
bigcom21         2.950730e-06  5.257431e-02
bigcom22         0.000000e+00  1.132991e-19
bigcom24         0.000000e+00  0.000000e+00
bigcom26         1.520923e-04  1.244020e-01
bigcom28         1.010957e-05  6.423479e-02
bigcom30         8.419222e-04  8.493055e-01
bigcom31         0.000000e+00  6.938894e-20
bigcom32         0.000000e+00  3.469447e-20
bigcom33         0.000000e+00  0.000000e+00
bigcom34         0.000000e+00  0.000000e+00
bigcom36         0.000000e+00  1.843144e-20
bigcom37         0.000000e+00  0.000000e+00
bigcom38         0.000000e+00  5.204170e-20
bigcom39         0.000000e+00  0.000000e+00
bigcom40         4.114478e-04  2.072611e-01
bigcom43         0.000000e+00  0.000000e+00
bigcom44         0.000000e+00  3.469447e-20
bigcom46         0.000000e+00  5.421011e-22
bigcom47         0.000000e+00  0.000000e+00
bigcom49         0.000000e+00  5.204170e-20
bigcom50         0.000000e+00  8.673617e-20
bigcom51         0.000000e+00  0.000000e+00
bigcom52         8.185786e-06  2.203159e-01
bigcom54         0.000000e+00  0.000000e+00
bigcom56         0.000000e+00  0.000000e+00
bigcom62         0.000000e+00  1.734723e-20
bigcom66         0.000000e+00  5.204170e-20
bigcom68         0.000000e+00  0.000000e+00
bigcom69         0.000000e+00  0.000000e+00
bigcom71         0.000000e+00  0.000000e+00
bigcom72         0.000000e+00  0.000000e+00
bigcom73         0.000000e+00  0.000000e+00
bigcom74         0.000000e+00  0.000000e+00
bigcom75         0.000000e+00  0.000000e+00
bigcom76         0.000000e+00  1.788934e-20
bigcom77         0.000000e+00  1.734723e-20
bigcom79         0.000000e+00  3.469447e-20
bigcom80         0.000000e+00  1.734723e-20
bigcom82         0.000000e+00  0.000000e+00
bigcom83         0.000000e+00  0.000000e+00
bigcom84         0.000000e+00  5.421011e-22
bigcom85         0.000000e+00  0.000000e+00
bigcom87         0.000000e+00  1.734723e-20
bigcom89         0.000000e+00  0.000000e+00
bigcom91         0.000000e+00  0.000000e+00
bigcom92         0.000000e+00  1.734723e-20
bigcom93         0.000000e+00  0.000000e+00
bigcom96         0.000000e+00  0.000000e+00
bigcom97         0.000000e+00  1.734723e-20
bigcom98         0.000000e+00  0.000000e+00
bigcom99         0.000000e+00  0.000000e+00
bigcom101        0.000000e+00  0.000000e+00
bigcom104        0.000000e+00  3.469447e-20
bigcom106        0.000000e+00  1.734723e-20
bigcom109        0.000000e+00  0.000000e+00
bigcom113        0.000000e+00  0.000000e+00
bigcom116        3.270597e-05  4.859162e-02
bigcom120        0.000000e+00  0.000000e+00
bigcom123        0.000000e+00  3.469447e-20
bigcom126        0.000000e+00  0.000000e+00
bigcom127        0.000000e+00  0.000000e+00
bigcom137        0.000000e+00  6.938894e-20
bigcom139        0.000000e+00  3.469447e-20
bigcom140        0.000000e+00  0.000000e+00
bigcom143        0.000000e+00  0.000000e+00
bigcom145        0.000000e+00  1.734723e-20
bigcom146        0.000000e+00  0.000000e+00
bigcom147        0.000000e+00  1.734723e-20
bigcom149        0.000000e+00  0.000000e+00
bigcom153        0.000000e+00  0.000000e+00
bigcom154        0.000000e+00  3.469447e-20
bigcom156        0.000000e+00  3.469447e-20
bigcom157        0.000000e+00  0.000000e+00
bigcom158        0.000000e+00  0.000000e+00
bigcom160        0.000000e+00  1.734723e-20
bigcom161        0.000000e+00  3.469447e-20
bigcom162        0.000000e+00  0.000000e+00
bigcom164        0.000000e+00  0.000000e+00
bigcom166        0.000000e+00  0.000000e+00
bigcom167        0.000000e+00  1.734723e-20
bigcom171        0.000000e+00  1.734723e-20
bigcom173        0.000000e+00  1.734723e-20
bigcom175        0.000000e+00  0.000000e+00
bigcom176        0.000000e+00  3.469447e-20
bigcom177        0.000000e+00  0.000000e+00
bigcom178       -1.574622e-05  3.355563e-01
bigcom180        0.000000e+00  0.000000e+00
bigcom181        0.000000e+00  0.000000e+00
bigcom184        0.000000e+00  0.000000e+00
bigcom186        0.000000e+00  3.469447e-20
bigcom187        6.507472e-06  3.207664e-01
bigcom189        0.000000e+00  1.734723e-20
bigcom194        0.000000e+00  0.000000e+00
bigcom195        0.000000e+00  3.469447e-20
bigcom196        0.000000e+00  3.469447e-20
bigcom204        0.000000e+00  0.000000e+00
bigcom205        0.000000e+00  0.000000e+00
bigcom212        0.000000e+00  0.000000e+00
bigcom214        0.000000e+00  0.000000e+00
bigcom222        0.000000e+00  1.734723e-20
bigcom223        0.000000e+00  0.000000e+00
bigcom226        0.000000e+00  0.000000e+00
bigcom227        0.000000e+00  0.000000e+00
bigcom229        0.000000e+00  5.421011e-22
bigcom233        0.000000e+00  0.000000e+00
bigcom236        0.000000e+00  5.204170e-20
bigcom237        0.000000e+00  0.000000e+00
bigcom246        0.000000e+00  0.000000e+00
bigcom248        0.000000e+00  6.938894e-20
bigcom249        0.000000e+00  0.000000e+00
bigcom250        0.000000e+00  0.000000e+00
bigcom254        0.000000e+00  0.000000e+00
bigcom266        0.000000e+00  0.000000e+00
bigcom269        0.000000e+00  3.469447e-20
bigcom272        0.000000e+00  3.469447e-20
bigcom274        0.000000e+00  2.168404e-21
bigcom281        0.000000e+00  1.734723e-20
bigcom291        0.000000e+00  0.000000e+00
bigcom292        0.000000e+00  1.734723e-20
bigcom295        0.000000e+00  0.000000e+00
bigcom299        0.000000e+00  1.734723e-20
bigcom301        0.000000e+00  3.469447e-20
bigcom306        0.000000e+00  0.000000e+00
bigcom309        0.000000e+00  0.000000e+00
bigcom314        0.000000e+00  0.000000e+00
bigcom321        0.000000e+00  1.734723e-20
bigcom341        0.000000e+00  1.084202e-21
bigcom350        0.000000e+00  0.000000e+00
bigcom353        0.000000e+00  0.000000e+00
bigcom359        0.000000e+00  0.000000e+00
bigcom363        0.000000e+00  0.000000e+00
bigcom365        0.000000e+00  3.469447e-20
bigcom385        1.691422e-05  3.211981e-01
bigcom386        0.000000e+00  0.000000e+00
bigcom408        0.000000e+00  0.000000e+00
bigcom412        0.000000e+00  0.000000e+00
bigcom480        0.000000e+00  0.000000e+00
spin_vertex      4.765990e-04  8.450442e-01
membership_s1    8.400983e-04  3.903219e-01
membership_s3    0.000000e+00  1.788934e-20
membership_s4    2.820652e-06  1.735931e-02
membership_s5    0.000000e+00  6.830474e-20
membership_s6    0.000000e+00  3.144186e-20
membership_s7    4.426735e-05  5.055605e-02
membership_s8    0.000000e+00  0.000000e+00
membership_s9    0.000000e+00  1.734723e-20
membership_s11   0.000000e+00  0.000000e+00
membership_s12   0.000000e+00  1.387779e-19
membership_s14   0.000000e+00  0.000000e+00
membership_s15   2.521768e-05  1.317805e-01
membership_s16   0.000000e+00  0.000000e+00
membership_s17   0.000000e+00  0.000000e+00
membership_s18   0.000000e+00  5.421011e-22
membership_s20   0.000000e+00  1.734723e-20
membership_s21   0.000000e+00  1.084202e-21
membership_s22   0.000000e+00  5.421011e-22
membership_s24   0.000000e+00  1.734723e-20
membership_s25   0.000000e+00  5.204170e-20
membership_s26   0.000000e+00  6.938894e-20
membership_s27   0.000000e+00  5.421011e-22
membership_s28   0.000000e+00  0.000000e+00
membership_s30   1.933289e-04  1.796520e-01
membership_s31   1.002523e-05  6.140428e-02
membership_s32   3.736148e-04  4.903394e-01
membership_s33   0.000000e+00  0.000000e+00
membership_s36   1.343377e-05  6.452433e-02
membership_s37   0.000000e+00  1.084202e-21
V1               2.084592e-03  2.109465e+00
V2               2.021164e-03  2.084623e+00
pdi              6.420750e-06  5.788856e-02
adhesion         2.318748e-02  1.511837e+00
cohesion         1.823754e-02  1.459453e+00
inner            3.272326e-03  1.148629e+00
outer            1.610681e-03  2.080188e+00
ioratio          5.126971e-03  1.295863e+00
comsize          4.269049e-03  1.557431e+00
[1] "Dataset: all_targets Model GLM, run: 6 of 10 2015-06-22 16:01:52"
[1] "glmnet variable coefficients"
                     [,1]          [,2]
(Intercept)     -5.083165 -1.201503e+01
graph0           0.000000 -2.886176e-03
graph1           0.000000  0.000000e+00
graph2           0.000000 -1.870788e-03
graph3           0.000000  0.000000e+00
graph4           0.000000  0.000000e+00
graph5           0.000000  0.000000e+00
graph6           0.000000  0.000000e+00
graph7           0.000000  0.000000e+00
graph8           0.000000  0.000000e+00
graph9           0.000000  0.000000e+00
graph10          0.000000  0.000000e+00
graph11          0.000000  0.000000e+00
graph12          0.000000  0.000000e+00
graph13          0.000000  0.000000e+00
graph14          0.000000  0.000000e+00
graph15          0.000000 -1.300538e-06
graph16          0.000000  0.000000e+00
graph17          0.000000  0.000000e+00
graph18          0.000000  0.000000e+00
graph19          0.000000  7.310811e-08
graph20          0.000000  0.000000e+00
graph21          0.000000  0.000000e+00
graph22          0.000000  0.000000e+00
graph23          0.000000 -1.163970e-06
graph24          0.000000  0.000000e+00
graph25          0.000000  0.000000e+00
graph26          0.000000  0.000000e+00
graph27          0.000000  1.311177e-06
graph28          0.000000  0.000000e+00
graph29          0.000000  8.801100e-04
orbit0           0.000000 -2.923796e-03
orbit1           0.000000  0.000000e+00
orbit2           0.000000  0.000000e+00
orbit3           0.000000 -1.727926e-03
orbit4           0.000000 -2.000045e-06
orbit5           0.000000  0.000000e+00
orbit6           0.000000  0.000000e+00
orbit7           0.000000  0.000000e+00
orbit8           0.000000  0.000000e+00
orbit9           0.000000 -1.730218e-06
orbit10          0.000000 -3.757826e-06
orbit11          0.000000  0.000000e+00
orbit12          0.000000  5.783088e-05
orbit13          0.000000  0.000000e+00
orbit14          0.000000  0.000000e+00
orbit15          0.000000 -3.923636e-08
orbit16          0.000000  0.000000e+00
orbit17          0.000000 -3.569229e-08
orbit18          0.000000  6.638056e-09
orbit19          0.000000  2.867859e-09
orbit20          0.000000 -5.076808e-09
orbit21          0.000000  0.000000e+00
orbit22          0.000000 -9.931072e-11
orbit23          0.000000  0.000000e+00
orbit24          0.000000 -4.493081e-08
orbit25          0.000000  1.061254e-07
orbit26          0.000000  0.000000e+00
orbit27          0.000000  2.219081e-06
orbit28          0.000000  0.000000e+00
orbit29          0.000000 -8.338023e-09
orbit30          0.000000  2.747909e-09
orbit31          0.000000  9.214409e-08
orbit32          0.000000 -2.403561e-08
orbit33          0.000000  0.000000e+00
orbit34          0.000000 -1.481144e-06
orbit35          0.000000 -4.357478e-06
orbit36          0.000000  8.935309e-10
orbit37          0.000000 -1.062251e-07
orbit38          0.000000  0.000000e+00
orbit39          0.000000  5.417312e-06
orbit40          0.000000  8.307319e-11
orbit41          0.000000 -1.060868e-07
orbit42          0.000000  0.000000e+00
orbit43          0.000000  0.000000e+00
orbit44          0.000000  3.526368e-08
orbit45          0.000000  1.488367e-07
orbit46          0.000000 -2.295579e-06
orbit47          0.000000  0.000000e+00
orbit48          0.000000  3.593299e-06
orbit49          0.000000  1.295470e-05
orbit50          0.000000 -4.365233e-06
orbit51          0.000000  1.766975e-07
orbit52          0.000000  4.002191e-06
orbit53          0.000000  0.000000e+00
orbit54          0.000000 -1.227075e-05
orbit55          0.000000  1.018579e-05
orbit56          0.000000  6.692204e-05
orbit57          0.000000 -2.333125e-06
orbit58          0.000000 -2.490872e-06
orbit59          0.000000  0.000000e+00
orbit60          0.000000  2.170558e-06
orbit61          0.000000  0.000000e+00
orbit62          0.000000  4.216127e-04
orbit63          0.000000 -2.221076e-05
orbit64          0.000000  5.978063e-07
orbit65          0.000000 -3.154762e-05
orbit66          0.000000 -4.224040e-05
orbit67          0.000000  0.000000e+00
orbit68          0.000000  1.582099e-05
orbit69          0.000000  1.953740e-05
orbit70          0.000000  1.205975e-03
orbit71          0.000000 -5.020002e-04
orbit72          0.000000  7.847127e-04
AP               0.000000 -3.976817e-03
bet              0.000000  0.000000e+00
ecc              0.000000  5.577094e-03
eccrad           0.000000  3.026312e-02
close            0.000000  0.000000e+00
constraint       0.000000 -2.388576e-01
coreness         0.000000 -2.509889e-02
knn              0.000000 -7.510545e-04
hubscore         0.000000  1.858013e+00
pagerank         0.000000  0.000000e+00
trans            0.000000 -6.627359e-01
evcent           0.000000  8.953074e-02
first            0.000000 -3.545653e-03
upto_second      0.000000 -6.165793e-05
upto_third       0.000000  0.000000e+00
upto_fourth      0.000000  0.000000e+00
upto_fifth       0.000000  6.377139e-05
upto_sixth       0.000000  6.688687e-05
second           0.000000 -1.967443e-05
third            0.000000  1.963150e-05
fourth           0.000000 -5.636429e-05
fifth            0.000000  6.223446e-08
sixth            0.000000  0.000000e+00
ratio1           0.000000 -1.141216e-03
ratio2           0.000000  3.071465e-03
ratio3           0.000000  1.913054e-03
ratio4           0.000000 -1.966099e-03
ratio5           0.000000  0.000000e+00
ratio6           0.000000  4.813009e-05
selfinter        0.000000  3.256700e-01
walktrap_vertex  0.000000 -1.419190e-01
bigcom1          0.000000  9.152814e-02
bigcom2          0.000000 -4.244994e-01
bigcom3          0.000000  2.726227e-01
bigcom4          0.000000  3.267512e-01
bigcom6          0.000000 -2.613549e-01
bigcom8          0.000000 -9.203226e-01
bigcom9          0.000000 -4.972653e-01
bigcom11         0.000000 -8.843805e-01
bigcom13         0.000000 -5.150668e-01
bigcom15         0.000000 -1.862811e-01
bigcom16         0.000000 -1.138540e-01
bigcom21         0.000000  2.286667e-01
bigcom22         0.000000 -1.640777e+00
bigcom24         0.000000 -6.335295e-02
bigcom26         0.000000  2.090274e-01
bigcom28         0.000000 -2.990954e-02
bigcom30         0.000000  1.609923e+00
bigcom31         0.000000 -1.071775e-01
bigcom32         0.000000 -4.814058e-01
bigcom33         0.000000 -5.083204e-01
bigcom34         0.000000 -3.005137e-02
bigcom36         0.000000 -6.008657e-01
bigcom37         0.000000  0.000000e+00
bigcom38         0.000000 -2.097771e-01
bigcom39         0.000000 -6.426642e-01
bigcom40         0.000000  4.134502e-01
bigcom43         0.000000  0.000000e+00
bigcom44         0.000000 -9.553893e-02
bigcom46         0.000000 -6.108869e-01
bigcom47         0.000000 -6.859960e-01
bigcom49         0.000000 -3.508070e-01
bigcom50         0.000000 -5.496148e-01
bigcom51         0.000000 -1.236149e-01
bigcom52         0.000000  2.827342e+00
bigcom54         0.000000 -1.255310e-01
bigcom56         0.000000 -4.328527e-01
bigcom62         0.000000 -5.839170e-01
bigcom66         0.000000 -5.952928e-01
bigcom68         0.000000 -2.987831e-03
bigcom69         0.000000 -4.806271e-01
bigcom71         0.000000  0.000000e+00
bigcom72         0.000000 -8.369020e-03
bigcom73         0.000000 -7.669043e-01
bigcom74         0.000000 -5.021304e-01
bigcom75         0.000000 -7.032953e-01
bigcom76         0.000000 -2.674609e-01
bigcom77         0.000000 -5.374120e-01
bigcom79         0.000000 -9.176937e-01
bigcom80         0.000000 -4.745640e-01
bigcom82         0.000000 -7.734467e-01
bigcom83         0.000000  0.000000e+00
bigcom84         0.000000 -6.523036e-01
bigcom85         0.000000 -6.484051e-01
bigcom87         0.000000 -7.156283e-01
bigcom89         0.000000 -1.617605e-01
bigcom91         0.000000 -6.920229e-01
bigcom92         0.000000 -2.746409e-01
bigcom93         0.000000  0.000000e+00
bigcom96         0.000000 -3.380108e-01
bigcom97         0.000000 -7.431809e-01
bigcom98         0.000000 -4.490278e-01
bigcom99         0.000000  0.000000e+00
bigcom101        0.000000 -1.084663e-01
bigcom104        0.000000 -5.145594e-01
bigcom106        0.000000 -4.417865e-01
bigcom109        0.000000 -1.137325e-01
bigcom113        0.000000 -2.406347e-01
bigcom116        0.000000  8.654013e-01
bigcom120        0.000000 -3.573417e-01
bigcom123        0.000000 -5.472928e-01
bigcom126        0.000000 -8.047501e-02
bigcom127        0.000000 -2.452963e-01
bigcom137        0.000000 -8.201888e-01
bigcom139        0.000000 -5.412740e-01
bigcom140        0.000000 -1.875977e-01
bigcom143        0.000000 -6.411252e-01
bigcom145        0.000000  0.000000e+00
bigcom146        0.000000  0.000000e+00
bigcom147        0.000000 -5.970046e-02
bigcom149        0.000000  0.000000e+00
bigcom153        0.000000 -4.440906e-01
bigcom154        0.000000 -2.957606e-02
bigcom156        0.000000 -2.616917e-01
bigcom157        0.000000  0.000000e+00
bigcom158        0.000000 -4.442483e-02
bigcom160        0.000000 -4.856244e-01
bigcom161        0.000000 -1.662506e-01
bigcom162        0.000000 -2.745413e-01
bigcom164        0.000000 -1.671072e-01
bigcom166        0.000000 -1.753371e-01
bigcom167        0.000000 -1.066721e+00
bigcom171        0.000000 -8.073564e-01
bigcom173        0.000000 -1.144473e-01
bigcom175        0.000000  0.000000e+00
bigcom176        0.000000 -1.196587e-01
bigcom177        0.000000 -8.937484e-03
bigcom178        0.000000  2.615676e+00
bigcom180        0.000000 -6.912774e-03
bigcom181        0.000000 -2.400416e-01
bigcom184        0.000000  0.000000e+00
bigcom186        0.000000 -7.947962e-01
bigcom187        0.000000  2.438861e+00
bigcom189        0.000000  0.000000e+00
bigcom194        0.000000 -2.514092e-01
bigcom195        0.000000 -1.486592e-01
bigcom196        0.000000 -9.256864e-01
bigcom204        0.000000 -2.672293e-01
bigcom205        0.000000 -3.076887e-01
bigcom212        0.000000 -2.829223e-01
bigcom214        0.000000 -1.150690e-02
bigcom222        0.000000 -1.173244e-01
bigcom223        0.000000 -3.869839e-01
bigcom226        0.000000 -5.223880e-02
bigcom227        0.000000  0.000000e+00
bigcom229        0.000000  0.000000e+00
bigcom233        0.000000 -1.194307e-01
bigcom236        0.000000 -3.084521e-01
bigcom237        0.000000  0.000000e+00
bigcom246        0.000000 -3.114670e-01
bigcom248        0.000000 -5.082147e-01
bigcom249        0.000000 -4.100130e-01
bigcom250        0.000000 -2.866139e-02
bigcom254        0.000000 -1.765022e-01
bigcom266        0.000000 -5.690094e-01
bigcom269        0.000000 -7.644285e-02
bigcom272        0.000000 -1.989051e-01
bigcom274        0.000000  0.000000e+00
bigcom281        0.000000 -4.772203e-02
bigcom291        0.000000 -3.092070e-01
bigcom292        0.000000 -6.440009e-01
bigcom295        0.000000 -4.549715e-01
bigcom299        0.000000 -5.575501e-01
bigcom301        0.000000 -2.899926e-02
bigcom306        0.000000 -1.109992e-01
bigcom309        0.000000 -4.558940e-01
bigcom314        0.000000 -2.828888e-01
bigcom321        0.000000 -3.983221e-01
bigcom341        0.000000  0.000000e+00
bigcom350        0.000000 -4.349682e-01
bigcom353        0.000000  0.000000e+00
bigcom359        0.000000 -4.069880e-01
bigcom363        0.000000  0.000000e+00
bigcom365        0.000000 -5.035943e-01
bigcom385        0.000000  2.722682e+00
bigcom386        0.000000  0.000000e+00
bigcom408        0.000000 -7.694953e-01
bigcom412        0.000000 -1.628716e-01
bigcom480        0.000000 -3.509723e-02
spin_vertex      0.000000 -8.779805e-01
membership_s1    0.000000  9.286172e-01
membership_s3    0.000000 -2.677909e-01
membership_s4    0.000000  3.379301e-01
membership_s5    0.000000 -2.998736e-01
membership_s6    0.000000 -1.173957e+00
membership_s7    0.000000  2.864854e-01
membership_s8    0.000000 -1.727216e-01
membership_s9    0.000000 -2.207988e-01
membership_s11   0.000000 -1.192298e-01
membership_s12   0.000000 -1.743836e-01
membership_s14   0.000000 -1.518574e-01
membership_s15   0.000000  6.550667e-01
membership_s16   0.000000 -7.628313e-02
membership_s17   0.000000 -1.599277e-01
membership_s18   0.000000 -4.920485e-01
membership_s20   0.000000 -6.618373e-02
membership_s21   0.000000 -4.996610e-01
membership_s22   0.000000 -2.636188e-01
membership_s24   0.000000 -1.947212e-01
membership_s25   0.000000 -2.567758e-01
membership_s26   0.000000 -5.446680e-01
membership_s27   0.000000 -1.088210e+00
membership_s28   0.000000 -2.646129e-01
membership_s30   0.000000  1.077628e+00
membership_s31   0.000000  3.040680e-01
membership_s32   0.000000  1.604945e+00
membership_s33   0.000000 -1.886462e-02
membership_s36   0.000000 -1.033128e-01
membership_s37   0.000000 -3.747170e-01
V1               0.000000  2.670683e-01
V2               0.000000 -1.089366e+00
pdi              0.000000  0.000000e+00
adhesion         0.000000  1.089395e-05
cohesion         0.000000 -2.482119e-05
inner            0.000000  9.142899e-06
outer            0.000000  1.062897e-04
ioratio          0.000000  3.858999e-02
comsize          0.000000  6.802006e-04
[1] "Dataset: all_targets Model GBM, run: 7 of 10 2015-06-22 16:04:49"
Iter   TrainDeviance   ValidDeviance   StepSize   Improve
     1        0.0727            -nan     0.0100    0.0000
     2        0.0707            -nan     0.0100    0.0004
     3        0.0692            -nan     0.0100    0.0001
     4        0.0678            -nan     0.0100    0.0001
     5        0.0670            -nan     0.0100   -0.0000
     6        0.0657            -nan     0.0100   -0.0000
     7        0.0648            -nan     0.0100    0.0000
     8        0.0640            -nan     0.0100    0.0000
     9        0.0629            -nan     0.0100    0.0001
    10        0.0622            -nan     0.0100    0.0000
    20        0.0570            -nan     0.0100    0.0000
    40        0.0508            -nan     0.0100   -0.0000
    60        0.0457            -nan     0.0100    0.0000
    80        0.0419            -nan     0.0100    0.0000
   100        0.0388            -nan     0.0100   -0.0000
   120        0.0358            -nan     0.0100   -0.0000
   140        0.0339            -nan     0.0100    0.0000
   160        0.0314            -nan     0.0100    0.0000
   180        0.0293            -nan     0.0100   -0.0000
   200        0.0274            -nan     0.0100   -0.0000
   220        0.0259            -nan     0.0100   -0.0000
   240        0.0247            -nan     0.0100   -0.0000
   260        0.0235            -nan     0.0100   -0.0000
   280        0.0225            -nan     0.0100   -0.0000
   300        0.0216            -nan     0.0100   -0.0000
   320        0.0204            -nan     0.0100   -0.0000
   340        0.0194            -nan     0.0100   -0.0000
   360        0.0185            -nan     0.0100   -0.0000
   376        0.0179            -nan     0.0100   -0.0000

[1] "GBM variable coefficients"
                            var     rel.inf
ratio5                   ratio5 7.013383200
V2                           V2 5.694292254
pagerank               pagerank 5.689456416
comsize                 comsize 4.887124094
walktrap_vertex walktrap_vertex 3.348359556
V1                           V1 3.322699335
inner                     inner 2.890653837
ioratio                 ioratio 2.715821781
adhesion               adhesion 2.412008017
outer                     outer 2.302494413
orbit62                 orbit62 2.196767767
cohesion               cohesion 2.153423762
spin_vertex         spin_vertex 2.035140739
ratio2                   ratio2 1.694792160
orbit39                 orbit39 1.619352601
ratio1                   ratio1 1.603440783
orbit70                 orbit70 1.596508203
bigcom30               bigcom30 1.549001635
orbit49                 orbit49 1.358967384
orbit24                 orbit24 1.358601047
graph4                   graph4 1.316527568
third                     third 1.293101710
bet                         bet 1.261173606
knn                         knn 1.254049536
ratio4                   ratio4 1.093263801
orbit56                 orbit56 1.072895673
trans                     trans 1.068093831
orbit65                 orbit65 1.039685589
orbit18                 orbit18 0.836706720
graph1                   graph1 0.810917873
graph6                   graph6 0.801102052
constraint           constraint 0.747693226
membership_s32   membership_s32 0.728380005
orbit52                 orbit52 0.711927499
graph11                 graph11 0.665485808
orbit30                 orbit30 0.606666876
ratio3                   ratio3 0.603516921
ratio6                   ratio6 0.594944159
bigcom178             bigcom178 0.579644224
graph7                   graph7 0.578094022
graph14                 graph14 0.567142311
membership_s30   membership_s30 0.557526213
fourth                   fourth 0.557255945
orbit45                 orbit45 0.547140050
graph2                   graph2 0.546662368
orbit26                 orbit26 0.445892788
graph22                 graph22 0.441185378
graph10                 graph10 0.428352600
graph23                 graph23 0.426903331
orbit17                 orbit17 0.425595976
graph29                 graph29 0.423260446
orbit59                 orbit59 0.421720946
graph5                   graph5 0.415874897
graph17                 graph17 0.415724620
orbit25                 orbit25 0.414014320
orbit23                 orbit23 0.411647683
orbit28                 orbit28 0.410705832
graph25                 graph25 0.393949635
upto_fifth           upto_fifth 0.382359924
graph20                 graph20 0.368271253
graph19                 graph19 0.366753308
orbit46                 orbit46 0.353945057
sixth                     sixth 0.352026985
orbit1                   orbit1 0.350158941
bigcom52               bigcom52 0.347539646
orbit5                   orbit5 0.329784907
graph12                 graph12 0.328784566
orbit69                 orbit69 0.321204174
orbit50                 orbit50 0.313160600
orbit29                 orbit29 0.312583861
orbit44                 orbit44 0.305373119
graph15                 graph15 0.303930190
orbit27                 orbit27 0.302995375
orbit37                 orbit37 0.301947132
orbit16                 orbit16 0.300911387
orbit38                 orbit38 0.299418422
graph28                 graph28 0.293595604
orbit10                 orbit10 0.283987123
orbit32                 orbit32 0.278761804
upto_second         upto_second 0.277460132
orbit31                 orbit31 0.262156098
orbit54                 orbit54 0.254774649
graph3                   graph3 0.251261478
orbit58                 orbit58 0.239999281
graph26                 graph26 0.235753172
graph27                 graph27 0.230310358
orbit55                 orbit55 0.227376925
orbit4                   orbit4 0.225213454
orbit12                 orbit12 0.222836004
orbit66                 orbit66 0.218524555
bigcom40               bigcom40 0.212084930
orbit40                 orbit40 0.210282709
bigcom3                 bigcom3 0.206543303
orbit68                 orbit68 0.204541626
bigcom28               bigcom28 0.200646676
orbit2                   orbit2 0.192954100
orbit61                 orbit61 0.192399600
orbit47                 orbit47 0.192042510
orbit19                 orbit19 0.185397820
graph0                   graph0 0.179482296
selfinter             selfinter 0.177459023
orbit57                 orbit57 0.177267067
graph21                 graph21 0.176193591
orbit33                 orbit33 0.175615592
orbit15                 orbit15 0.173105976
graph16                 graph16 0.166833665
bigcom205             bigcom205 0.166421371
graph18                 graph18 0.164101215
fifth                     fifth 0.161544551
graph8                   graph8 0.161154341
orbit9                   orbit9 0.161011564
graph24                 graph24 0.158798019
coreness               coreness 0.148259607
membership_s1     membership_s1 0.148094233
upto_third           upto_third 0.143677259
bigcom26               bigcom26 0.140023868
orbit6                   orbit6 0.138683214
upto_fourth         upto_fourth 0.132065523
close                     close 0.130015802
orbit41                 orbit41 0.128733884
graph13                 graph13 0.127805749
orbit11                 orbit11 0.124918191
second                   second 0.123593169
orbit53                 orbit53 0.122110366
orbit21                 orbit21 0.121553443
bigcom116             bigcom116 0.118457229
orbit36                 orbit36 0.117848376
orbit22                 orbit22 0.112167019
orbit35                 orbit35 0.107777206
hubscore               hubscore 0.107119926
orbit64                 orbit64 0.095581952
orbit7                   orbit7 0.081343413
graph9                   graph9 0.077964580
orbit42                 orbit42 0.064385306
orbit13                 orbit13 0.064129446
orbit67                 orbit67 0.056252166
evcent                   evcent 0.056181943
bigcom187             bigcom187 0.054996601
orbit20                 orbit20 0.053086046
upto_sixth           upto_sixth 0.049051555
orbit63                 orbit63 0.045882409
bigcom385             bigcom385 0.040117120
bigcom4                 bigcom4 0.032923439
AP                           AP 0.032862998
orbit51                 orbit51 0.017112523
orbit43                 orbit43 0.016766930
membership_s27   membership_s27 0.016107987
membership_s15   membership_s15 0.014545622
orbit48                 orbit48 0.011523326
bigcom1                 bigcom1 0.008009719
membership_s36   membership_s36 0.006479158
orbit71                 orbit71 0.006474491
pdi                         pdi 0.006310035
membership_s31   membership_s31 0.003251117
orbit0                   orbit0 0.000000000
orbit3                   orbit3 0.000000000
orbit8                   orbit8 0.000000000
orbit14                 orbit14 0.000000000
orbit34                 orbit34 0.000000000
orbit60                 orbit60 0.000000000
orbit72                 orbit72 0.000000000
ecc                         ecc 0.000000000
eccrad                   eccrad 0.000000000
first                     first 0.000000000
bigcom2                 bigcom2 0.000000000
bigcom6                 bigcom6 0.000000000
bigcom8                 bigcom8 0.000000000
bigcom9                 bigcom9 0.000000000
bigcom11               bigcom11 0.000000000
bigcom13               bigcom13 0.000000000
bigcom15               bigcom15 0.000000000
bigcom16               bigcom16 0.000000000
bigcom21               bigcom21 0.000000000
bigcom22               bigcom22 0.000000000
bigcom24               bigcom24 0.000000000
bigcom31               bigcom31 0.000000000
bigcom32               bigcom32 0.000000000
bigcom33               bigcom33 0.000000000
bigcom34               bigcom34 0.000000000
bigcom36               bigcom36 0.000000000
bigcom37               bigcom37 0.000000000
bigcom38               bigcom38 0.000000000
bigcom39               bigcom39 0.000000000
bigcom43               bigcom43 0.000000000
bigcom44               bigcom44 0.000000000
bigcom46               bigcom46 0.000000000
bigcom47               bigcom47 0.000000000
bigcom49               bigcom49 0.000000000
bigcom50               bigcom50 0.000000000
bigcom51               bigcom51 0.000000000
bigcom54               bigcom54 0.000000000
bigcom56               bigcom56 0.000000000
bigcom62               bigcom62 0.000000000
bigcom66               bigcom66 0.000000000
bigcom68               bigcom68 0.000000000
bigcom69               bigcom69 0.000000000
bigcom71               bigcom71 0.000000000
bigcom72               bigcom72 0.000000000
bigcom73               bigcom73 0.000000000
bigcom74               bigcom74 0.000000000
bigcom75               bigcom75 0.000000000
bigcom76               bigcom76 0.000000000
bigcom77               bigcom77 0.000000000
bigcom79               bigcom79 0.000000000
bigcom80               bigcom80 0.000000000
bigcom82               bigcom82 0.000000000
bigcom83               bigcom83 0.000000000
bigcom84               bigcom84 0.000000000
bigcom85               bigcom85 0.000000000
bigcom87               bigcom87 0.000000000
bigcom89               bigcom89 0.000000000
bigcom91               bigcom91 0.000000000
bigcom92               bigcom92 0.000000000
bigcom93               bigcom93 0.000000000
bigcom96               bigcom96 0.000000000
bigcom97               bigcom97 0.000000000
bigcom98               bigcom98 0.000000000
bigcom99               bigcom99 0.000000000
bigcom101             bigcom101 0.000000000
bigcom104             bigcom104 0.000000000
bigcom106             bigcom106 0.000000000
bigcom109             bigcom109 0.000000000
bigcom113             bigcom113 0.000000000
bigcom120             bigcom120 0.000000000
bigcom123             bigcom123 0.000000000
bigcom126             bigcom126 0.000000000
bigcom127             bigcom127 0.000000000
bigcom137             bigcom137 0.000000000
bigcom139             bigcom139 0.000000000
bigcom140             bigcom140 0.000000000
bigcom143             bigcom143 0.000000000
bigcom145             bigcom145 0.000000000
bigcom146             bigcom146 0.000000000
bigcom147             bigcom147 0.000000000
bigcom149             bigcom149 0.000000000
bigcom153             bigcom153 0.000000000
bigcom154             bigcom154 0.000000000
bigcom156             bigcom156 0.000000000
bigcom157             bigcom157 0.000000000
bigcom158             bigcom158 0.000000000
bigcom160             bigcom160 0.000000000
bigcom161             bigcom161 0.000000000
bigcom162             bigcom162 0.000000000
bigcom164             bigcom164 0.000000000
bigcom166             bigcom166 0.000000000
bigcom167             bigcom167 0.000000000
bigcom171             bigcom171 0.000000000
bigcom173             bigcom173 0.000000000
bigcom175             bigcom175 0.000000000
bigcom176             bigcom176 0.000000000
bigcom177             bigcom177 0.000000000
bigcom180             bigcom180 0.000000000
bigcom181             bigcom181 0.000000000
bigcom184             bigcom184 0.000000000
bigcom186             bigcom186 0.000000000
bigcom189             bigcom189 0.000000000
bigcom194             bigcom194 0.000000000
bigcom195             bigcom195 0.000000000
bigcom196             bigcom196 0.000000000
bigcom204             bigcom204 0.000000000
bigcom212             bigcom212 0.000000000
bigcom214             bigcom214 0.000000000
bigcom222             bigcom222 0.000000000
bigcom223             bigcom223 0.000000000
bigcom226             bigcom226 0.000000000
bigcom227             bigcom227 0.000000000
bigcom229             bigcom229 0.000000000
bigcom233             bigcom233 0.000000000
bigcom236             bigcom236 0.000000000
bigcom237             bigcom237 0.000000000
bigcom246             bigcom246 0.000000000
bigcom248             bigcom248 0.000000000
bigcom249             bigcom249 0.000000000
bigcom250             bigcom250 0.000000000
bigcom254             bigcom254 0.000000000
bigcom266             bigcom266 0.000000000
bigcom269             bigcom269 0.000000000
bigcom272             bigcom272 0.000000000
bigcom274             bigcom274 0.000000000
bigcom281             bigcom281 0.000000000
bigcom291             bigcom291 0.000000000
bigcom292             bigcom292 0.000000000
bigcom295             bigcom295 0.000000000
bigcom299             bigcom299 0.000000000
bigcom301             bigcom301 0.000000000
bigcom306             bigcom306 0.000000000
bigcom309             bigcom309 0.000000000
bigcom314             bigcom314 0.000000000
bigcom321             bigcom321 0.000000000
bigcom341             bigcom341 0.000000000
bigcom350             bigcom350 0.000000000
bigcom353             bigcom353 0.000000000
bigcom359             bigcom359 0.000000000
bigcom363             bigcom363 0.000000000
bigcom365             bigcom365 0.000000000
bigcom386             bigcom386 0.000000000
bigcom408             bigcom408 0.000000000
bigcom412             bigcom412 0.000000000
bigcom480             bigcom480 0.000000000
membership_s3     membership_s3 0.000000000
membership_s4     membership_s4 0.000000000
membership_s5     membership_s5 0.000000000
membership_s6     membership_s6 0.000000000
membership_s7     membership_s7 0.000000000
membership_s8     membership_s8 0.000000000
membership_s9     membership_s9 0.000000000
membership_s11   membership_s11 0.000000000
membership_s12   membership_s12 0.000000000
membership_s14   membership_s14 0.000000000
membership_s16   membership_s16 0.000000000
membership_s17   membership_s17 0.000000000
membership_s18   membership_s18 0.000000000
membership_s20   membership_s20 0.000000000
membership_s21   membership_s21 0.000000000
membership_s22   membership_s22 0.000000000
membership_s24   membership_s24 0.000000000
membership_s25   membership_s25 0.000000000
membership_s26   membership_s26 0.000000000
membership_s28   membership_s28 0.000000000
membership_s33   membership_s33 0.000000000
membership_s37   membership_s37 0.000000000
[1] "Dataset: all_targets Model RF, run: 7 of 10 2015-06-22 16:11:04"
     |      Out-of-bag   |
Tree |      MSE  %Var(y) |
   1 |  0.01051   171.40 |
   2 |  0.01103   179.87 |
   3 | 0.009544   155.58 |
   4 | 0.009401   153.26 |
   5 | 0.009399   153.22 |
   6 | 0.009117   148.63 |
   7 | 0.008514   138.79 |
   8 |  0.00856   139.54 |
   9 | 0.007904   128.84 |
  10 | 0.007854   128.04 |
  11 |  0.00775   126.35 |
  12 | 0.007679   125.18 |
  13 | 0.007628   124.35 |
  14 | 0.007482   121.97 |
  15 | 0.007349   119.80 |
  16 | 0.007232   117.90 |
  17 | 0.007241   118.04 |
  18 | 0.007167   116.84 |
  19 | 0.007165   116.81 |
  20 | 0.007146   116.49 |
  21 | 0.007135   116.32 |
  22 | 0.007097   115.69 |
  23 | 0.007066   115.19 |
  24 | 0.007069   115.24 |
  25 | 0.007054   114.99 |
  26 | 0.007019   114.42 |
  27 | 0.006999   114.09 |
  28 | 0.006976   113.73 |
  29 |  0.00693   112.97 |
  30 | 0.006885   112.24 |
  31 | 0.006877   112.11 |
  32 | 0.006851   111.69 |
  33 | 0.006833   111.40 |
  34 | 0.006801   110.88 |
  35 |  0.00679   110.69 |
  36 | 0.006785   110.61 |
  37 | 0.006778   110.49 |
  38 | 0.006758   110.17 |
  39 |  0.00674   109.87 |
  40 | 0.006742   109.91 |
  41 |  0.00671   109.39 |
  42 | 0.006698   109.19 |
  43 | 0.006709   109.38 |
  44 |  0.00669   109.06 |
  45 | 0.006692   109.09 |
  46 | 0.006678   108.87 |
  47 | 0.006662   108.61 |
  48 |  0.00664   108.25 |
  49 | 0.006614   107.82 |
  50 | 0.006595   107.51 |
  51 | 0.006589   107.42 |
  52 |  0.00659   107.43 |
  53 | 0.006589   107.41 |
  54 | 0.006572   107.13 |
  55 | 0.006557   106.89 |
  56 | 0.006549   106.76 |
  57 | 0.006543   106.66 |
  58 |  0.00653   106.45 |
  59 | 0.006523   106.34 |
  60 | 0.006511   106.15 |
  61 | 0.006505   106.05 |
  62 | 0.006516   106.22 |
  63 | 0.006517   106.24 |
  64 | 0.006508   106.10 |
  65 | 0.006502   105.99 |
  66 | 0.006495   105.89 |
  67 | 0.006485   105.72 |
  68 |  0.00648   105.64 |
  69 | 0.006483   105.68 |
  70 | 0.006482   105.68 |
  71 | 0.006487   105.75 |
  72 | 0.006477   105.58 |
  73 | 0.006479   105.62 |
  74 | 0.006479   105.62 |
  75 | 0.006482   105.67 |
  76 | 0.006478   105.61 |
  77 | 0.006467   105.43 |
  78 | 0.006464   105.38 |
  79 | 0.006465   105.39 |
  80 | 0.006453   105.20 |
  81 | 0.006444   105.04 |
  82 | 0.006442   105.01 |
  83 | 0.006437   104.93 |
  84 | 0.006446   105.08 |
  85 | 0.006454   105.22 |
  86 | 0.006465   105.39 |
  87 | 0.006468   105.44 |
  88 | 0.006466   105.42 |
  89 | 0.006462   105.35 |
  90 | 0.006468   105.45 |
  91 | 0.006463   105.36 |
  92 | 0.006469   105.46 |
  93 | 0.006468   105.44 |
  94 | 0.006464   105.38 |
  95 | 0.006463   105.36 |
  96 | 0.006468   105.44 |
  97 | 0.006467   105.42 |
  98 | 0.006469   105.46 |
  99 | 0.006468   105.43 |
 100 | 0.006471   105.49 |
[1] "Random Forest variable coefficients"
                      %IncMSE IncNodePurity
graph0           4.322751e-04  2.399417e-01
graph1           4.367693e-03  2.724803e-01
graph2           8.838196e-05  8.384116e-02
graph3           3.627514e-04  2.166039e-01
graph4           1.767188e-03  3.575070e-01
graph5           1.617677e-03  2.093311e-01
graph6           3.802978e-03  2.946522e-01
graph7           1.640392e-03  3.622135e-01
graph8           3.014014e-04  8.857472e-02
graph9           7.445515e-05  8.290518e-02
graph10          2.041304e-03  2.402501e-01
graph11          2.808396e-03  3.125304e-01
graph12          8.254106e-04  3.933105e-01
graph13          9.113951e-05  1.263767e-01
graph14          2.038529e-03  3.610742e-01
graph15          2.320179e-04  1.939165e-01
graph16          3.196484e-03  4.012859e-01
graph17          6.829057e-04  3.188211e-01
graph18          3.999481e-04  1.130368e-01
graph19          1.100056e-03  1.597540e-01
graph20          4.907466e-03  5.582053e-01
graph21          1.257709e-03  3.316476e-01
graph22          5.378331e-04  2.048242e-01
graph23          2.199539e-03  4.360230e-01
graph24          1.028734e-03  2.214289e-01
graph25          1.141728e-03  2.638624e-01
graph26          1.070280e-03  4.536040e-01
graph27          8.392798e-04  2.175991e-01
graph28          9.022722e-04  2.134111e-01
graph29          8.297107e-04  1.919018e-01
orbit0           3.415885e-04  1.200493e-01
orbit1           1.677232e-03  1.511480e-01
orbit2           1.137282e-03  1.846127e-01
orbit3           1.014059e-03  1.456949e-01
orbit4           2.250398e-04  2.655942e-01
orbit5           6.777032e-04  1.605457e-01
orbit6           2.028428e-03  3.105193e-01
orbit7           7.586324e-04  2.014920e-01
orbit8           1.488868e-03  3.661391e-01
orbit9           6.992210e-04  2.947602e-01
orbit10          3.236904e-04  1.211324e-01
orbit11          6.499449e-04  1.232273e-01
orbit12          5.311197e-04  1.721884e-01
orbit13          3.755580e-04  1.841330e-01
orbit14          6.466256e-04  1.546806e-01
orbit15          1.150478e-03  2.482717e-01
orbit16          8.292108e-04  3.385489e-01
orbit17          4.201122e-04  1.857448e-01
orbit18          1.657479e-03  7.087857e-01
orbit19          1.752703e-03  2.674459e-01
orbit20          1.309529e-03  4.209260e-01
orbit21          1.411674e-03  1.757024e-01
orbit22          2.616509e-03  5.052063e-01
orbit23          1.558954e-03  2.748390e-01
orbit24          1.985448e-03  5.157120e-01
orbit25          1.412437e-03  2.213103e-01
orbit26          1.347982e-03  1.296962e-01
orbit27          1.248911e-03  1.366123e-01
orbit28          2.166000e-03  3.001983e-01
orbit29          7.517787e-04  1.241298e-01
orbit30          9.168558e-04  2.176547e-01
orbit31          1.360101e-03  4.860834e-01
orbit32          1.225306e-03  2.062294e-01
orbit33          1.547336e-03  1.397578e-01
orbit34          1.610122e-03  1.613026e-01
orbit35          3.326643e-04  3.518742e-01
orbit36          1.076986e-03  2.744114e-01
orbit37          3.845724e-04  2.962552e-01
orbit38          8.244870e-04  2.808350e-01
orbit39          1.938132e-03  9.790783e-01
orbit40          1.573067e-03  2.290149e-01
orbit41          3.624782e-04  1.010484e-01
orbit42          2.410370e-04  9.776949e-02
orbit43          1.443175e-03  2.128084e-01
orbit44          1.765883e-03  1.581084e-01
orbit45          3.684121e-03  2.302104e-01
orbit46          2.206253e-03  3.344062e-01
orbit47          5.931355e-04  2.326697e-01
orbit48          1.013096e-03  1.048554e-01
orbit49          4.545962e-03  5.801167e-01
orbit50          2.601965e-04  2.530591e-01
orbit51          9.351762e-04  1.931696e-01
orbit52          1.280388e-03  5.275419e-01
orbit53          7.800524e-04  1.797948e-01
orbit54          3.618958e-04  3.175317e-01
orbit55          6.740805e-06  7.731421e-02
orbit56          7.560174e-03  8.631542e-01
orbit57          1.049929e-03  2.130923e-01
orbit58          3.701534e-04  1.695681e-01
orbit59          1.527401e-03  7.458297e-01
orbit60          9.655519e-04  1.287051e-01
orbit61          9.042493e-05  1.216551e-01
orbit62          5.023845e-03  7.657349e-01
orbit63          6.744987e-04  1.646376e-01
orbit64          2.040863e-04  1.664407e-01
orbit65          4.742790e-03  1.037087e+00
orbit66          3.069555e-04  5.162070e-01
orbit67          1.390106e-04  7.849122e-02
orbit68          2.212039e-03  4.761182e-01
orbit69          2.711467e-04  2.105489e-01
orbit70          1.501997e-03  5.765125e-01
orbit71          6.153104e-05  3.945613e-02
orbit72          4.534893e-04  1.504339e-01
AP               2.144532e-05  6.745075e-02
bet              1.157757e-03  4.824955e-01
ecc              0.000000e+00  5.939646e-02
eccrad          -4.519875e-06  1.766234e-02
close            6.156312e-04  3.214568e-01
constraint       1.163752e-03  5.259100e-01
coreness         1.059562e-03  3.503347e-01
knn              1.059996e-03  6.748051e-01
hubscore         1.656227e-03  2.957678e-01
pagerank         8.766238e-04  1.664800e+00
trans            1.301465e-04  4.213450e-01
evcent           5.204577e-04  2.463600e-01
first            2.910686e-04  1.089275e-01
upto_second      1.226902e-03  3.366806e-01
upto_third       1.300476e-03  2.564886e-01
upto_fourth      2.104909e-03  2.858015e-01
upto_fifth       1.180456e-03  2.325184e-01
upto_sixth       6.049433e-04  1.375340e-01
second           8.403563e-04  1.919941e-01
third            3.184307e-03  8.493530e-01
fourth           9.765116e-04  8.152268e-01
fifth            4.111808e-04  5.022122e-01
sixth            2.212256e-03  6.849082e-01
ratio1           7.465280e-04  9.360902e-01
ratio2           2.389956e-03  1.099863e+00
ratio3           9.479916e-04  5.591083e-01
ratio4           3.088393e-03  7.895882e-01
ratio5           1.604109e-03  2.202264e+00
ratio6           1.391851e-03  6.210569e-01
selfinter        2.553178e-04  1.232852e-01
walktrap_vertex  7.281993e-04  1.331716e+00
bigcom1          6.639782e-05  7.655679e-02
bigcom2          0.000000e+00  0.000000e+00
bigcom3          3.373251e-05  2.461610e-01
bigcom4          5.964414e-06  3.494046e-02
bigcom6          0.000000e+00  0.000000e+00
bigcom8          0.000000e+00  1.301043e-20
bigcom9          0.000000e+00  0.000000e+00
bigcom11         0.000000e+00  0.000000e+00
bigcom13         0.000000e+00  0.000000e+00
bigcom15         0.000000e+00  0.000000e+00
bigcom16         0.000000e+00  0.000000e+00
bigcom21         0.000000e+00  0.000000e+00
bigcom22        -2.962170e-06  4.370508e-02
bigcom24         0.000000e+00  0.000000e+00
bigcom26         9.295515e-05  8.722650e-02
bigcom28         1.949557e-05  7.156939e-02
bigcom30         1.025846e-03  7.889446e-01
bigcom31         0.000000e+00  0.000000e+00
bigcom32         0.000000e+00  0.000000e+00
bigcom33         0.000000e+00  0.000000e+00
bigcom34         0.000000e+00  0.000000e+00
bigcom36         0.000000e+00  0.000000e+00
bigcom37         0.000000e+00  0.000000e+00
bigcom38         0.000000e+00  0.000000e+00
bigcom39         0.000000e+00  0.000000e+00
bigcom40         1.646401e-04  2.034447e-01
bigcom43         0.000000e+00  0.000000e+00
bigcom44         0.000000e+00  0.000000e+00
bigcom46         0.000000e+00  0.000000e+00
bigcom47         0.000000e+00  0.000000e+00
bigcom49         0.000000e+00  0.000000e+00
bigcom50         0.000000e+00  0.000000e+00
bigcom51         0.000000e+00  0.000000e+00
bigcom52         1.174013e-06  3.718476e-01
bigcom54         0.000000e+00  0.000000e+00
bigcom56         0.000000e+00  0.000000e+00
bigcom62         0.000000e+00  0.000000e+00
bigcom66         0.000000e+00  0.000000e+00
bigcom68         0.000000e+00  0.000000e+00
bigcom69         0.000000e+00  0.000000e+00
bigcom71         0.000000e+00  0.000000e+00
bigcom72         0.000000e+00  0.000000e+00
bigcom73         0.000000e+00  0.000000e+00
bigcom74         0.000000e+00  0.000000e+00
bigcom75         0.000000e+00  0.000000e+00
bigcom76         0.000000e+00  0.000000e+00
bigcom77         0.000000e+00  0.000000e+00
bigcom79         0.000000e+00  0.000000e+00
bigcom80         0.000000e+00  0.000000e+00
bigcom82         0.000000e+00  0.000000e+00
bigcom83         0.000000e+00  0.000000e+00
bigcom84         0.000000e+00  0.000000e+00
bigcom85         0.000000e+00  0.000000e+00
bigcom87         0.000000e+00  0.000000e+00
bigcom89         0.000000e+00  0.000000e+00
bigcom91         0.000000e+00  0.000000e+00
bigcom92         0.000000e+00  0.000000e+00
bigcom93         0.000000e+00  0.000000e+00
bigcom96         0.000000e+00  0.000000e+00
bigcom97         0.000000e+00  0.000000e+00
bigcom98         0.000000e+00  0.000000e+00
bigcom99         0.000000e+00  0.000000e+00
bigcom101        0.000000e+00  0.000000e+00
bigcom104        0.000000e+00  0.000000e+00
bigcom106        0.000000e+00  0.000000e+00
bigcom109        0.000000e+00  0.000000e+00
bigcom113        0.000000e+00  0.000000e+00
bigcom116        7.673593e-05  6.267707e-02
bigcom120        0.000000e+00  0.000000e+00
bigcom123        0.000000e+00  0.000000e+00
bigcom126        0.000000e+00  0.000000e+00
bigcom127        0.000000e+00  0.000000e+00
bigcom137        0.000000e+00  0.000000e+00
bigcom139        0.000000e+00  0.000000e+00
bigcom140        0.000000e+00  0.000000e+00
bigcom143        0.000000e+00  0.000000e+00
bigcom145        0.000000e+00  0.000000e+00
bigcom146        0.000000e+00  0.000000e+00
bigcom147        0.000000e+00  0.000000e+00
bigcom149        0.000000e+00  0.000000e+00
bigcom153        0.000000e+00  0.000000e+00
bigcom154        0.000000e+00  0.000000e+00
bigcom156        0.000000e+00  0.000000e+00
bigcom157        0.000000e+00  0.000000e+00
bigcom158        0.000000e+00  0.000000e+00
bigcom160        0.000000e+00  0.000000e+00
bigcom161        0.000000e+00  0.000000e+00
bigcom162        0.000000e+00  0.000000e+00
bigcom164        0.000000e+00  0.000000e+00
bigcom166        0.000000e+00  0.000000e+00
bigcom167        0.000000e+00  0.000000e+00
bigcom171        0.000000e+00  0.000000e+00
bigcom173        0.000000e+00  0.000000e+00
bigcom175        0.000000e+00  0.000000e+00
bigcom176        0.000000e+00  0.000000e+00
bigcom177        0.000000e+00  0.000000e+00
bigcom178       -2.538263e-05  3.071649e-01
bigcom180        0.000000e+00  0.000000e+00
bigcom181        0.000000e+00  0.000000e+00
bigcom184        0.000000e+00  0.000000e+00
bigcom186        0.000000e+00  0.000000e+00
bigcom187        6.023386e-06  3.752635e-01
bigcom189        0.000000e+00  0.000000e+00
bigcom194        0.000000e+00  0.000000e+00
bigcom195        0.000000e+00  0.000000e+00
bigcom196        0.000000e+00  0.000000e+00
bigcom204        0.000000e+00  0.000000e+00
bigcom205        1.394243e-05  4.992331e-01
bigcom212        0.000000e+00  0.000000e+00
bigcom214        0.000000e+00  0.000000e+00
bigcom222        0.000000e+00  0.000000e+00
bigcom223        0.000000e+00  0.000000e+00
bigcom226        0.000000e+00  0.000000e+00
bigcom227        0.000000e+00  0.000000e+00
bigcom229        0.000000e+00  0.000000e+00
bigcom233        0.000000e+00  0.000000e+00
bigcom236        0.000000e+00  0.000000e+00
bigcom237        0.000000e+00  0.000000e+00
bigcom246        0.000000e+00  0.000000e+00
bigcom248        0.000000e+00  0.000000e+00
bigcom249        0.000000e+00  0.000000e+00
bigcom250        0.000000e+00  0.000000e+00
bigcom254        0.000000e+00  0.000000e+00
bigcom266        0.000000e+00  0.000000e+00
bigcom269        0.000000e+00  0.000000e+00
bigcom272        0.000000e+00  0.000000e+00
bigcom274        0.000000e+00  0.000000e+00
bigcom281        0.000000e+00  0.000000e+00
bigcom291        0.000000e+00  0.000000e+00
bigcom292        0.000000e+00  0.000000e+00
bigcom295        0.000000e+00  0.000000e+00
bigcom299        0.000000e+00  0.000000e+00
bigcom301        0.000000e+00  0.000000e+00
bigcom306        0.000000e+00  0.000000e+00
bigcom309        0.000000e+00  0.000000e+00
bigcom314        0.000000e+00  0.000000e+00
bigcom321        0.000000e+00  0.000000e+00
bigcom341        0.000000e+00  0.000000e+00
bigcom350        0.000000e+00  0.000000e+00
bigcom353        0.000000e+00  0.000000e+00
bigcom359        0.000000e+00  0.000000e+00
bigcom363        0.000000e+00  0.000000e+00
bigcom365        0.000000e+00  0.000000e+00
bigcom385        6.779548e-06  4.124228e-01
bigcom386        0.000000e+00  0.000000e+00
bigcom408        0.000000e+00  0.000000e+00
bigcom412        0.000000e+00  0.000000e+00
bigcom480        0.000000e+00  0.000000e+00
spin_vertex      4.677719e-04  8.452551e-01
membership_s1    6.639531e-04  4.655022e-01
membership_s3    0.000000e+00  0.000000e+00
membership_s4    5.991163e-06  1.799120e-02
membership_s5    5.144033e-06  4.750000e-03
membership_s6    0.000000e+00  4.878910e-20
membership_s7    0.000000e+00  8.888889e-03
membership_s8    0.000000e+00  0.000000e+00
membership_s9    0.000000e+00  0.000000e+00
membership_s11   0.000000e+00  0.000000e+00
membership_s12   0.000000e+00  0.000000e+00
membership_s14   0.000000e+00  0.000000e+00
membership_s15   2.782425e-05  1.495874e-01
membership_s16   0.000000e+00  0.000000e+00
membership_s17   0.000000e+00  0.000000e+00
membership_s18   0.000000e+00  1.084202e-20
membership_s20   0.000000e+00  0.000000e+00
membership_s21   0.000000e+00  0.000000e+00
membership_s22   0.000000e+00  0.000000e+00
membership_s24   0.000000e+00  0.000000e+00
membership_s25   0.000000e+00  0.000000e+00
membership_s26   0.000000e+00  0.000000e+00
membership_s27   2.284670e-06  9.750000e-03
membership_s28   0.000000e+00  0.000000e+00
membership_s30   1.840178e-04  1.498494e-01
membership_s31   8.616860e-06  1.049259e-01
membership_s32   4.086925e-04  3.349953e-01
membership_s33   0.000000e+00  0.000000e+00
membership_s36   5.662950e-05  1.367064e-01
membership_s37   0.000000e+00  0.000000e+00
V1               1.584284e-03  1.765064e+00
V2               1.738319e-03  2.033489e+00
pdi             -1.070209e-06  4.548066e-02
adhesion         2.111333e-02  1.537430e+00
cohesion         2.123319e-02  1.316424e+00
inner            4.268146e-03  1.294590e+00
outer            1.710897e-03  2.455537e+00
ioratio          5.687114e-03  1.585380e+00
comsize          2.993219e-03  1.503302e+00
[1] "Dataset: all_targets Model GLM, run: 7 of 10 2015-06-22 16:14:46"
[1] "glmnet variable coefficients"
                     [,1]          [,2]
(Intercept)     -5.081488 -9.853325e+00
graph0           0.000000 -2.646439e-03
graph1           0.000000  0.000000e+00
graph2           0.000000 -1.824831e-03
graph3           0.000000  0.000000e+00
graph4           0.000000  0.000000e+00
graph5           0.000000  0.000000e+00
graph6           0.000000 -3.696617e-07
graph7           0.000000  0.000000e+00
graph8           0.000000  0.000000e+00
graph9           0.000000 -1.784633e-09
graph10          0.000000  0.000000e+00
graph11          0.000000  0.000000e+00
graph12          0.000000  0.000000e+00
graph13          0.000000  0.000000e+00
graph14          0.000000  0.000000e+00
graph15          0.000000 -1.018154e-06
graph16          0.000000  0.000000e+00
graph17          0.000000  0.000000e+00
graph18          0.000000  4.196935e-09
graph19          0.000000  2.386445e-08
graph20          0.000000  0.000000e+00
graph21          0.000000  0.000000e+00
graph22          0.000000  0.000000e+00
graph23          0.000000 -5.133985e-07
graph24          0.000000  0.000000e+00
graph25          0.000000  0.000000e+00
graph26          0.000000  0.000000e+00
graph27          0.000000  2.603231e-05
graph28          0.000000 -3.659515e-06
graph29          0.000000  3.162633e-04
orbit0           0.000000 -2.629958e-03
orbit1           0.000000 -1.111038e-05
orbit2           0.000000  0.000000e+00
orbit3           0.000000 -1.469933e-03
orbit4           0.000000 -4.046602e-06
orbit5           0.000000  0.000000e+00
orbit6           0.000000  0.000000e+00
orbit7           0.000000  0.000000e+00
orbit8           0.000000  0.000000e+00
orbit9           0.000000 -5.083031e-06
orbit10          0.000000 -3.758525e-06
orbit11          0.000000  0.000000e+00
orbit12          0.000000  0.000000e+00
orbit13          0.000000  0.000000e+00
orbit14          0.000000  0.000000e+00
orbit15          0.000000 -5.311675e-08
orbit16          0.000000 -1.479179e-09
orbit17          0.000000 -5.078945e-09
orbit18          0.000000  7.209193e-09
orbit19          0.000000  4.546510e-10
orbit20          0.000000 -5.589239e-09
orbit21          0.000000  0.000000e+00
orbit22          0.000000 -5.029234e-11
orbit23          0.000000  0.000000e+00
orbit24          0.000000  0.000000e+00
orbit25          0.000000  1.340708e-07
orbit26          0.000000  0.000000e+00
orbit27          0.000000  3.266471e-06
orbit28          0.000000 -9.406980e-08
orbit29          0.000000 -3.193023e-08
orbit30          0.000000  0.000000e+00
orbit31          0.000000  4.666328e-08
orbit32          0.000000 -1.796630e-08
orbit33          0.000000  0.000000e+00
orbit34          0.000000 -1.156961e-06
orbit35          0.000000 -3.170840e-06
orbit36          0.000000 -4.474641e-09
orbit37          0.000000 -6.509622e-08
orbit38          0.000000  0.000000e+00
orbit39          0.000000  4.117202e-06
orbit40          0.000000  1.663680e-10
orbit41          0.000000 -2.567579e-07
orbit42          0.000000 -1.880218e-09
orbit43          0.000000  0.000000e+00
orbit44          0.000000  6.347470e-10
orbit45          0.000000  0.000000e+00
orbit46          0.000000 -1.345288e-06
orbit47          0.000000  0.000000e+00
orbit48          0.000000  2.549871e-06
orbit49          0.000000  1.300456e-05
orbit50          0.000000 -1.340704e-05
orbit51          0.000000  1.796349e-09
orbit52          0.000000  0.000000e+00
orbit53          0.000000  0.000000e+00
orbit54          0.000000 -1.799295e-05
orbit55          0.000000  7.548988e-06
orbit56          0.000000  8.103511e-05
orbit57          0.000000 -2.056109e-06
orbit58          0.000000 -3.845277e-07
orbit59          0.000000 -2.064153e-06
orbit60          0.000000  3.027860e-06
orbit61          0.000000  0.000000e+00
orbit62          0.000000  3.727622e-04
orbit63          0.000000  0.000000e+00
orbit64          0.000000 -1.929430e-06
orbit65          0.000000 -2.584547e-05
orbit66          0.000000 -1.878360e-05
orbit67          0.000000  1.818591e-05
orbit68          0.000000  4.697256e-05
orbit69          0.000000  5.947647e-05
orbit70          0.000000  1.159468e-03
orbit71          0.000000 -4.758749e-04
orbit72          0.000000  8.092119e-05
AP               0.000000  5.449235e-02
bet              0.000000 -6.100427e-10
ecc              0.000000 -3.425716e-02
eccrad           0.000000 -2.036510e-01
close            0.000000  0.000000e+00
constraint       0.000000 -2.464431e-01
coreness         0.000000 -2.170156e-02
knn              0.000000 -6.282759e-04
hubscore         0.000000  9.474161e-01
pagerank         0.000000 -4.559283e-02
trans            0.000000 -4.134182e-01
evcent           0.000000  2.367330e-02
first            0.000000 -2.754091e-03
upto_second      0.000000 -9.649634e-06
upto_third       0.000000  0.000000e+00
upto_fourth      0.000000  0.000000e+00
upto_fifth       0.000000  9.138747e-05
upto_sixth       0.000000  9.139305e-06
second           0.000000 -2.964895e-06
third            0.000000  4.105343e-08
fourth           0.000000 -3.736176e-05
fifth            0.000000  3.795784e-05
sixth            0.000000 -1.531736e-05
ratio1           0.000000 -3.557491e-04
ratio2           0.000000  2.034291e-03
ratio3           0.000000  2.855370e-03
ratio4           0.000000 -2.938470e-03
ratio5           0.000000  0.000000e+00
ratio6           0.000000  1.044900e-04
selfinter        0.000000  4.418782e-01
walktrap_vertex  0.000000 -1.084348e-01
bigcom1          0.000000  8.812186e-02
bigcom2          0.000000 -4.509747e-01
bigcom3          0.000000  1.379138e-02
bigcom4          0.000000  1.599453e-01
bigcom6          0.000000 -2.451961e-01
bigcom8          0.000000 -9.529733e-01
bigcom9          0.000000 -4.981160e-01
bigcom11         0.000000 -7.947770e-01
bigcom13         0.000000 -5.468415e-01
bigcom15         0.000000 -1.824698e-01
bigcom16         0.000000 -1.127895e-01
bigcom21         0.000000 -1.138795e+00
bigcom22         0.000000 -1.743315e-01
bigcom24         0.000000 -2.676560e-01
bigcom26         0.000000  2.951949e-01
bigcom28         0.000000  1.795274e-01
bigcom30         0.000000  1.764645e+00
bigcom31         0.000000 -1.278236e-01
bigcom32         0.000000 -5.128014e-01
bigcom33         0.000000 -3.675704e-01
bigcom34         0.000000 -4.499533e-02
bigcom36         0.000000 -3.813508e-01
bigcom37         0.000000  0.000000e+00
bigcom38         0.000000 -2.688434e-01
bigcom39         0.000000 -7.275142e-01
bigcom40         0.000000  1.876136e-01
bigcom43         0.000000 -5.968923e-02
bigcom44         0.000000 -3.824044e-02
bigcom46         0.000000 -6.408824e-01
bigcom47         0.000000 -6.219281e-01
bigcom49         0.000000 -4.525692e-01
bigcom50         0.000000 -5.033005e-01
bigcom51         0.000000 -2.248014e-01
bigcom52         0.000000  2.857008e+00
bigcom54         0.000000 -2.279237e-01
bigcom56         0.000000 -7.025058e-01
bigcom62         0.000000 -5.557009e-01
bigcom66         0.000000 -6.276152e-01
bigcom68         0.000000 -1.443831e-02
bigcom69         0.000000 -4.186724e-01
bigcom71         0.000000  0.000000e+00
bigcom72         0.000000 -1.584213e-02
bigcom73         0.000000 -8.028792e-01
bigcom74         0.000000 -4.952191e-01
bigcom75         0.000000 -6.788512e-01
bigcom76         0.000000 -1.196596e-01
bigcom77         0.000000 -5.482555e-01
bigcom79         0.000000 -7.818079e-01
bigcom80         0.000000 -4.989339e-01
bigcom82         0.000000 -7.119852e-01
bigcom83         0.000000  0.000000e+00
bigcom84         0.000000 -7.850070e-01
bigcom85         0.000000 -5.401104e-01
bigcom87         0.000000 -7.202894e-01
bigcom89         0.000000 -1.404540e-01
bigcom91         0.000000 -6.764217e-01
bigcom92         0.000000 -2.677674e-01
bigcom93         0.000000  0.000000e+00
bigcom96         0.000000 -3.904550e-01
bigcom97         0.000000 -7.437872e-01
bigcom98         0.000000 -3.467851e-01
bigcom99         0.000000  0.000000e+00
bigcom101        0.000000 -8.228844e-02
bigcom104        0.000000 -5.505216e-01
bigcom106        0.000000 -5.054645e-01
bigcom109        0.000000 -2.356884e-01
bigcom113        0.000000 -3.594114e-01
bigcom116        0.000000  8.258498e-01
bigcom120        0.000000 -3.959764e-01
bigcom123        0.000000 -4.144731e-01
bigcom126        0.000000 -1.284197e-01
bigcom127        0.000000  0.000000e+00
bigcom137        0.000000 -7.124105e-01
bigcom139        0.000000 -6.666086e-01
bigcom140        0.000000 -2.540019e-01
bigcom143        0.000000 -7.052995e-01
bigcom145        0.000000  0.000000e+00
bigcom146        0.000000  0.000000e+00
bigcom147        0.000000 -7.941972e-02
bigcom149        0.000000 -2.536215e-02
bigcom153        0.000000 -5.525181e-01
bigcom154        0.000000 -5.931068e-02
bigcom156        0.000000 -5.017380e-01
bigcom157        0.000000  0.000000e+00
bigcom158        0.000000 -5.393502e-02
bigcom160        0.000000 -5.123399e-01
bigcom161        0.000000 -5.940883e-02
bigcom162        0.000000 -1.838752e-01
bigcom164        0.000000 -2.806937e-01
bigcom166        0.000000 -7.698974e-02
bigcom167        0.000000 -9.849458e-01
bigcom171        0.000000 -9.733783e-01
bigcom173        0.000000 -1.153685e-01
bigcom175        0.000000  0.000000e+00
bigcom176        0.000000 -1.607228e-01
bigcom177        0.000000 -2.078256e-03
bigcom178        0.000000  2.517274e+00
bigcom180        0.000000 -2.440635e-02
bigcom181        0.000000 -3.380631e-01
bigcom184        0.000000 -3.418767e-05
bigcom186        0.000000 -6.884658e-01
bigcom187        0.000000  2.636659e+00
bigcom189        0.000000  0.000000e+00
bigcom194        0.000000 -3.121151e-02
bigcom195        0.000000 -2.214207e-01
bigcom196        0.000000 -7.729432e-01
bigcom204        0.000000 -3.913678e-01
bigcom205        0.000000  3.636705e+00
bigcom212        0.000000 -1.643965e-01
bigcom214        0.000000 -4.906139e-02
bigcom222        0.000000 -1.856848e-01
bigcom223        0.000000 -4.385052e-01
bigcom226        0.000000 -6.299564e-02
bigcom227        0.000000  0.000000e+00
bigcom229        0.000000  0.000000e+00
bigcom233        0.000000 -2.011248e-01
bigcom236        0.000000 -3.441657e-01
bigcom237        0.000000 -5.193797e-02
bigcom246        0.000000 -3.818703e-01
bigcom248        0.000000 -4.675809e-01
bigcom249        0.000000 -4.250364e-01
bigcom250        0.000000 -1.756753e-02
bigcom254        0.000000 -2.372401e-01
bigcom266        0.000000 -5.828512e-01
bigcom269        0.000000 -8.572101e-02
bigcom272        0.000000 -2.411457e-01
bigcom274        0.000000  0.000000e+00
bigcom281        0.000000 -7.096304e-02
bigcom291        0.000000 -4.075204e-01
bigcom292        0.000000 -5.992894e-01
bigcom295        0.000000 -4.035524e-01
bigcom299        0.000000 -6.650531e-01
bigcom301        0.000000 -2.070475e-02
bigcom306        0.000000 -1.724428e-01
bigcom309        0.000000 -2.861300e-01
bigcom314        0.000000 -3.975134e-01
bigcom321        0.000000 -1.829374e-01
bigcom341        0.000000 -3.473287e-02
bigcom350        0.000000 -3.595861e-01
bigcom353        0.000000  0.000000e+00
bigcom359        0.000000 -4.582161e-01
bigcom363        0.000000  0.000000e+00
bigcom365        0.000000 -5.685521e-01
bigcom385        0.000000  3.155716e+00
bigcom386        0.000000  0.000000e+00
bigcom408        0.000000 -7.068719e-01
bigcom412        0.000000 -6.721171e-02
bigcom480        0.000000 -2.739726e-03
spin_vertex      0.000000 -9.643790e-01
membership_s1    0.000000  1.072969e+00
membership_s3    0.000000 -2.458751e-01
membership_s4    0.000000  5.483939e-01
membership_s5    0.000000 -1.962729e-01
membership_s6    0.000000 -1.179501e+00
membership_s7    0.000000  4.614596e-02
membership_s8    0.000000 -1.884947e-01
membership_s9    0.000000 -1.915048e-01
membership_s11   0.000000 -1.187713e-01
membership_s12   0.000000 -1.633069e-01
membership_s14   0.000000 -1.898754e-01
membership_s15   0.000000  7.093450e-01
membership_s16   0.000000 -1.286989e-01
membership_s17   0.000000 -1.801269e-01
membership_s18   0.000000 -4.443323e-01
membership_s20   0.000000 -1.040578e-01
membership_s21   0.000000 -4.148023e-01
membership_s22   0.000000 -2.365105e-01
membership_s24   0.000000 -2.314012e-01
membership_s25   0.000000 -1.702339e-01
membership_s26   0.000000 -1.004454e+00
membership_s27   0.000000 -1.498693e-01
membership_s28   0.000000 -1.182884e-01
membership_s30   0.000000  1.117228e+00
membership_s31   0.000000  3.971646e-01
membership_s32   0.000000  1.354798e+00
membership_s33   0.000000 -4.418799e-02
membership_s36   0.000000 -2.667240e-02
membership_s37   0.000000 -3.344708e-01
V1               0.000000  3.294594e-01
V2               0.000000 -7.310333e-01
pdi              0.000000 -1.573517e+01
adhesion         0.000000  4.808383e-06
cohesion         0.000000 -9.290731e-08
inner            0.000000  3.166238e-05
outer            0.000000  5.375113e-05
ioratio          0.000000  1.275718e-01
comsize          0.000000  4.138474e-04
[1] "Dataset: all_targets Model GBM, run: 8 of 10 2015-06-22 16:17:01"
Iter   TrainDeviance   ValidDeviance   StepSize   Improve
     1        0.0724            -nan     0.0100    0.0000
     2        0.0704            -nan     0.0100    0.0002
     3        0.0689            -nan     0.0100    0.0001
     4        0.0678            -nan     0.0100    0.0000
     5        0.0664            -nan     0.0100   -0.0000
     6        0.0656            -nan     0.0100    0.0001
     7        0.0648            -nan     0.0100    0.0001
     8        0.0643            -nan     0.0100   -0.0000
     9        0.0631            -nan     0.0100    0.0001
    10        0.0626            -nan     0.0100    0.0000
    20        0.0570            -nan     0.0100    0.0000
    40        0.0508            -nan     0.0100   -0.0000
    60        0.0463            -nan     0.0100    0.0000
    80        0.0426            -nan     0.0100    0.0000
   100        0.0398            -nan     0.0100   -0.0000
   120        0.0371            -nan     0.0100    0.0000
   140        0.0347            -nan     0.0100    0.0000
   160        0.0324            -nan     0.0100    0.0000
   180        0.0302            -nan     0.0100   -0.0000
   200        0.0288            -nan     0.0100   -0.0000
   220        0.0271            -nan     0.0100    0.0000
   240        0.0254            -nan     0.0100   -0.0000
   260        0.0241            -nan     0.0100   -0.0000
   280        0.0226            -nan     0.0100   -0.0000
   300        0.0215            -nan     0.0100   -0.0000
   320        0.0203            -nan     0.0100   -0.0000
   340        0.0194            -nan     0.0100   -0.0000
   360        0.0185            -nan     0.0100   -0.0000
   376        0.0178            -nan     0.0100   -0.0000

[1] "GBM variable coefficients"
                            var     rel.inf
V2                           V2 6.474943482
ratio5                   ratio5 6.107670513
comsize                 comsize 4.100571952
pagerank               pagerank 3.726753925
outer                     outer 3.490342346
inner                     inner 3.314319101
V1                           V1 2.983312422
adhesion               adhesion 2.689748830
walktrap_vertex walktrap_vertex 2.510806371
ioratio                 ioratio 2.235217608
spin_vertex         spin_vertex 2.114356538
ratio2                   ratio2 2.112982153
knn                         knn 2.023404306
cohesion               cohesion 2.010154316
orbit39                 orbit39 1.990572794
ratio1                   ratio1 1.953743016
bet                         bet 1.864339518
orbit18                 orbit18 1.803550953
orbit70                 orbit70 1.729747362
third                     third 1.713024042
orbit49                 orbit49 1.651548908
bigcom30               bigcom30 1.642753592
trans                     trans 1.593583831
ratio4                   ratio4 1.548797022
orbit62                 orbit62 1.243408937
orbit24                 orbit24 1.161255138
graph4                   graph4 1.095265618
constraint           constraint 0.942355579
orbit56                 orbit56 0.932735312
orbit65                 orbit65 0.927300247
coreness               coreness 0.926568318
membership_s32   membership_s32 0.825856447
orbit36                 orbit36 0.745403204
graph11                 graph11 0.716232542
fourth                   fourth 0.691265094
graph5                   graph5 0.678110421
graph20                 graph20 0.662476626
orbit52                 orbit52 0.636417401
graph6                   graph6 0.624005797
graph1                   graph1 0.606721295
graph29                 graph29 0.578165301
bigcom52               bigcom52 0.539163762
orbit35                 orbit35 0.522024391
orbit30                 orbit30 0.505280521
selfinter             selfinter 0.464366874
graph28                 graph28 0.460971883
graph0                   graph0 0.460064180
orbit19                 orbit19 0.435174783
orbit27                 orbit27 0.432058269
graph3                   graph3 0.416010675
graph14                 graph14 0.415960975
orbit31                 orbit31 0.405468186
orbit54                 orbit54 0.404076908
bigcom178             bigcom178 0.403756417
ecc                         ecc 0.388511090
orbit38                 orbit38 0.383651973
graph2                   graph2 0.368832419
orbit68                 orbit68 0.368269137
graph22                 graph22 0.366274269
graph10                 graph10 0.352662187
graph7                   graph7 0.351242142
ratio6                   ratio6 0.346159262
graph27                 graph27 0.333160776
graph23                 graph23 0.325011494
sixth                     sixth 0.321957660
orbit66                 orbit66 0.314502113
membership_s1     membership_s1 0.306564489
orbit9                   orbit9 0.304308356
graph12                 graph12 0.294800450
orbit37                 orbit37 0.293368956
orbit50                 orbit50 0.292774025
membership_s30   membership_s30 0.288757396
ratio3                   ratio3 0.285106072
fifth                     fifth 0.284375370
graph18                 graph18 0.282439940
graph24                 graph24 0.276008935
orbit2                   orbit2 0.264205781
orbit16                 orbit16 0.259858861
orbit46                 orbit46 0.259681028
AP                           AP 0.256549681
bigcom205             bigcom205 0.255372696
graph17                 graph17 0.252415027
orbit45                 orbit45 0.248239279
orbit25                 orbit25 0.247045452
upto_sixth           upto_sixth 0.243589380
orbit69                 orbit69 0.243008614
orbit23                 orbit23 0.241709007
graph15                 graph15 0.235166915
orbit20                 orbit20 0.234904808
graph25                 graph25 0.234202035
graph13                 graph13 0.233195003
graph26                 graph26 0.232631354
orbit12                 orbit12 0.225614970
orbit64                 orbit64 0.220830966
graph19                 graph19 0.218504864
orbit59                 orbit59 0.211848683
graph21                 graph21 0.210915473
bigcom28               bigcom28 0.202135883
orbit44                 orbit44 0.189319934
upto_second         upto_second 0.184037983
orbit11                 orbit11 0.179576341
second                   second 0.154929709
orbit29                 orbit29 0.153989744
orbit51                 orbit51 0.150282275
orbit40                 orbit40 0.148131013
orbit1                   orbit1 0.139209868
orbit13                 orbit13 0.137708806
orbit48                 orbit48 0.136177816
orbit7                   orbit7 0.131654209
orbit5                   orbit5 0.126970606
orbit55                 orbit55 0.125301762
bigcom187             bigcom187 0.122050739
bigcom3                 bigcom3 0.121901451
bigcom40               bigcom40 0.118088843
graph8                   graph8 0.114066667
orbit53                 orbit53 0.113471552
upto_fifth           upto_fifth 0.108102536
bigcom26               bigcom26 0.106592606
orbit58                 orbit58 0.098864106
orbit15                 orbit15 0.097312415
close                     close 0.091481390
orbit17                 orbit17 0.089626889
orbit47                 orbit47 0.086295298
orbit63                 orbit63 0.085384030
orbit10                 orbit10 0.079942523
orbit32                 orbit32 0.074242659
bigcom116             bigcom116 0.074181034
orbit60                 orbit60 0.066326073
upto_third           upto_third 0.065077907
evcent                   evcent 0.060629718
orbit61                 orbit61 0.060436128
membership_s4     membership_s4 0.058841449
graph9                   graph9 0.053490057
orbit57                 orbit57 0.044058347
membership_s15   membership_s15 0.040854781
bigcom385             bigcom385 0.039152816
graph16                 graph16 0.039078148
orbit28                 orbit28 0.034212842
hubscore               hubscore 0.031239004
membership_s7     membership_s7 0.030245570
orbit22                 orbit22 0.029445850
orbit41                 orbit41 0.028629505
membership_s27   membership_s27 0.026602127
orbit4                   orbit4 0.026258189
orbit26                 orbit26 0.024489519
orbit6                   orbit6 0.021591646
bigcom4                 bigcom4 0.017301254
orbit42                 orbit42 0.014806797
membership_s36   membership_s36 0.014631866
orbit21                 orbit21 0.008999883
orbit33                 orbit33 0.007674944
bigcom21               bigcom21 0.006656363
bigcom1                 bigcom1 0.004259149
membership_s31   membership_s31 0.001584993
orbit0                   orbit0 0.000000000
orbit3                   orbit3 0.000000000
orbit8                   orbit8 0.000000000
orbit14                 orbit14 0.000000000
orbit34                 orbit34 0.000000000
orbit43                 orbit43 0.000000000
orbit67                 orbit67 0.000000000
orbit71                 orbit71 0.000000000
orbit72                 orbit72 0.000000000
eccrad                   eccrad 0.000000000
first                     first 0.000000000
upto_fourth         upto_fourth 0.000000000
bigcom2                 bigcom2 0.000000000
bigcom6                 bigcom6 0.000000000
bigcom8                 bigcom8 0.000000000
bigcom9                 bigcom9 0.000000000
bigcom11               bigcom11 0.000000000
bigcom13               bigcom13 0.000000000
bigcom15               bigcom15 0.000000000
bigcom16               bigcom16 0.000000000
bigcom22               bigcom22 0.000000000
bigcom24               bigcom24 0.000000000
bigcom31               bigcom31 0.000000000
bigcom32               bigcom32 0.000000000
bigcom33               bigcom33 0.000000000
bigcom34               bigcom34 0.000000000
bigcom36               bigcom36 0.000000000
bigcom37               bigcom37 0.000000000
bigcom38               bigcom38 0.000000000
bigcom39               bigcom39 0.000000000
bigcom43               bigcom43 0.000000000
bigcom44               bigcom44 0.000000000
bigcom46               bigcom46 0.000000000
bigcom47               bigcom47 0.000000000
bigcom49               bigcom49 0.000000000
bigcom50               bigcom50 0.000000000
bigcom51               bigcom51 0.000000000
bigcom54               bigcom54 0.000000000
bigcom56               bigcom56 0.000000000
bigcom62               bigcom62 0.000000000
bigcom66               bigcom66 0.000000000
bigcom68               bigcom68 0.000000000
bigcom69               bigcom69 0.000000000
bigcom71               bigcom71 0.000000000
bigcom72               bigcom72 0.000000000
bigcom73               bigcom73 0.000000000
bigcom74               bigcom74 0.000000000
bigcom75               bigcom75 0.000000000
bigcom76               bigcom76 0.000000000
bigcom77               bigcom77 0.000000000
bigcom79               bigcom79 0.000000000
bigcom80               bigcom80 0.000000000
bigcom82               bigcom82 0.000000000
bigcom83               bigcom83 0.000000000
bigcom84               bigcom84 0.000000000
bigcom85               bigcom85 0.000000000
bigcom87               bigcom87 0.000000000
bigcom89               bigcom89 0.000000000
bigcom91               bigcom91 0.000000000
bigcom92               bigcom92 0.000000000
bigcom93               bigcom93 0.000000000
bigcom96               bigcom96 0.000000000
bigcom97               bigcom97 0.000000000
bigcom98               bigcom98 0.000000000
bigcom99               bigcom99 0.000000000
bigcom101             bigcom101 0.000000000
bigcom104             bigcom104 0.000000000
bigcom106             bigcom106 0.000000000
bigcom109             bigcom109 0.000000000
bigcom113             bigcom113 0.000000000
bigcom120             bigcom120 0.000000000
bigcom123             bigcom123 0.000000000
bigcom126             bigcom126 0.000000000
bigcom127             bigcom127 0.000000000
bigcom137             bigcom137 0.000000000
bigcom139             bigcom139 0.000000000
bigcom140             bigcom140 0.000000000
bigcom143             bigcom143 0.000000000
bigcom145             bigcom145 0.000000000
bigcom146             bigcom146 0.000000000
bigcom147             bigcom147 0.000000000
bigcom149             bigcom149 0.000000000
bigcom153             bigcom153 0.000000000
bigcom154             bigcom154 0.000000000
bigcom156             bigcom156 0.000000000
bigcom157             bigcom157 0.000000000
bigcom158             bigcom158 0.000000000
bigcom160             bigcom160 0.000000000
bigcom161             bigcom161 0.000000000
bigcom162             bigcom162 0.000000000
bigcom164             bigcom164 0.000000000
bigcom166             bigcom166 0.000000000
bigcom167             bigcom167 0.000000000
bigcom171             bigcom171 0.000000000
bigcom173             bigcom173 0.000000000
bigcom175             bigcom175 0.000000000
bigcom176             bigcom176 0.000000000
bigcom177             bigcom177 0.000000000
bigcom180             bigcom180 0.000000000
bigcom181             bigcom181 0.000000000
bigcom184             bigcom184 0.000000000
bigcom186             bigcom186 0.000000000
bigcom189             bigcom189 0.000000000
bigcom194             bigcom194 0.000000000
bigcom195             bigcom195 0.000000000
bigcom196             bigcom196 0.000000000
bigcom204             bigcom204 0.000000000
bigcom212             bigcom212 0.000000000
bigcom214             bigcom214 0.000000000
bigcom222             bigcom222 0.000000000
bigcom223             bigcom223 0.000000000
bigcom226             bigcom226 0.000000000
bigcom227             bigcom227 0.000000000
bigcom229             bigcom229 0.000000000
bigcom233             bigcom233 0.000000000
bigcom236             bigcom236 0.000000000
bigcom237             bigcom237 0.000000000
bigcom246             bigcom246 0.000000000
bigcom248             bigcom248 0.000000000
bigcom249             bigcom249 0.000000000
bigcom250             bigcom250 0.000000000
bigcom254             bigcom254 0.000000000
bigcom266             bigcom266 0.000000000
bigcom269             bigcom269 0.000000000
bigcom272             bigcom272 0.000000000
bigcom274             bigcom274 0.000000000
bigcom281             bigcom281 0.000000000
bigcom291             bigcom291 0.000000000
bigcom292             bigcom292 0.000000000
bigcom295             bigcom295 0.000000000
bigcom299             bigcom299 0.000000000
bigcom301             bigcom301 0.000000000
bigcom306             bigcom306 0.000000000
bigcom309             bigcom309 0.000000000
bigcom314             bigcom314 0.000000000
bigcom321             bigcom321 0.000000000
bigcom341             bigcom341 0.000000000
bigcom350             bigcom350 0.000000000
bigcom353             bigcom353 0.000000000
bigcom359             bigcom359 0.000000000
bigcom363             bigcom363 0.000000000
bigcom365             bigcom365 0.000000000
bigcom386             bigcom386 0.000000000
bigcom408             bigcom408 0.000000000
bigcom412             bigcom412 0.000000000
bigcom480             bigcom480 0.000000000
membership_s3     membership_s3 0.000000000
membership_s5     membership_s5 0.000000000
membership_s6     membership_s6 0.000000000
membership_s8     membership_s8 0.000000000
membership_s9     membership_s9 0.000000000
membership_s11   membership_s11 0.000000000
membership_s12   membership_s12 0.000000000
membership_s14   membership_s14 0.000000000
membership_s16   membership_s16 0.000000000
membership_s17   membership_s17 0.000000000
membership_s18   membership_s18 0.000000000
membership_s20   membership_s20 0.000000000
membership_s21   membership_s21 0.000000000
membership_s22   membership_s22 0.000000000
membership_s24   membership_s24 0.000000000
membership_s25   membership_s25 0.000000000
membership_s26   membership_s26 0.000000000
membership_s28   membership_s28 0.000000000
membership_s33   membership_s33 0.000000000
membership_s37   membership_s37 0.000000000
pdi                         pdi 0.000000000
[1] "Dataset: all_targets Model RF, run: 8 of 10 2015-06-22 16:23:11"
     |      Out-of-bag   |
Tree |      MSE  %Var(y) |
   1 |  0.01306   216.50 |
   2 |  0.01203   199.34 |
   3 |  0.01126   186.65 |
   4 |  0.01027   170.17 |
   5 | 0.009643   159.83 |
   6 |   0.0094   155.80 |
   7 | 0.008949   148.33 |
   8 | 0.008402   139.26 |
   9 |  0.00823   136.42 |
  10 | 0.007912   131.13 |
  11 | 0.007828   129.75 |
  12 | 0.007492   124.18 |
  13 | 0.007372   122.19 |
  14 | 0.007484   124.04 |
  15 | 0.007459   123.63 |
  16 | 0.007471   123.83 |
  17 | 0.007332   121.53 |
  18 | 0.007259   120.32 |
  19 | 0.007209   119.49 |
  20 | 0.007141   118.36 |
  21 | 0.007115   117.93 |
  22 | 0.007088   117.48 |
  23 | 0.007062   117.05 |
  24 |  0.00701   116.18 |
  25 | 0.006959   115.35 |
  26 | 0.006964   115.42 |
  27 | 0.006944   115.09 |
  28 | 0.006922   114.74 |
  29 | 0.006892   114.22 |
  30 | 0.006853   113.58 |
  31 | 0.006793   112.59 |
  32 |  0.00679   112.55 |
  33 | 0.006766   112.15 |
  34 | 0.006742   111.74 |
  35 | 0.006716   111.32 |
  36 |  0.00669   110.88 |
  37 | 0.006677   110.67 |
  38 | 0.006666   110.49 |
  39 | 0.006649   110.20 |
  40 | 0.006623   109.77 |
  41 | 0.006597   109.35 |
  42 | 0.006568   108.86 |
  43 | 0.006554   108.63 |
  44 |  0.00655   108.57 |
  45 | 0.006539   108.38 |
  46 | 0.006539   108.39 |
  47 | 0.006542   108.43 |
  48 | 0.006527   108.18 |
  49 | 0.006524   108.14 |
  50 |  0.00651   107.90 |
  51 | 0.006499   107.72 |
  52 | 0.006495   107.66 |
  53 | 0.006486   107.51 |
  54 | 0.006484   107.47 |
  55 |  0.00648   107.41 |
  56 | 0.006479   107.39 |
  57 | 0.006474   107.30 |
  58 |  0.00647   107.23 |
  59 | 0.006464   107.14 |
  60 | 0.006468   107.20 |
  61 | 0.006472   107.27 |
  62 | 0.006457   107.01 |
  63 | 0.006466   107.18 |
  64 | 0.006452   106.94 |
  65 | 0.006438   106.70 |
  66 |  0.00643   106.57 |
  67 | 0.006414   106.31 |
  68 | 0.006413   106.29 |
  69 |  0.00642   106.41 |
  70 | 0.006412   106.28 |
  71 | 0.006407   106.19 |
  72 | 0.006393   105.96 |
  73 | 0.006388   105.88 |
  74 | 0.006387   105.87 |
  75 |  0.00638   105.75 |
  76 | 0.006382   105.78 |
  77 | 0.006382   105.77 |
  78 | 0.006378   105.71 |
  79 | 0.006371   105.59 |
  80 | 0.006364   105.49 |
  81 | 0.006361   105.43 |
  82 | 0.006355   105.33 |
  83 | 0.006346   105.18 |
  84 | 0.006345   105.17 |
  85 | 0.006347   105.19 |
  86 | 0.006342   105.11 |
  87 | 0.006347   105.19 |
  88 | 0.006339   105.07 |
  89 | 0.006339   105.07 |
  90 | 0.006339   105.07 |
  91 | 0.006339   105.06 |
  92 | 0.006336   105.02 |
  93 | 0.006337   105.03 |
  94 | 0.006335   105.00 |
  95 | 0.006328   104.88 |
  96 | 0.006327   104.87 |
  97 | 0.006328   104.89 |
  98 |  0.00633   104.91 |
  99 | 0.006336   105.01 |
 100 | 0.006336   105.02 |
[1] "Random Forest variable coefficients"
                      %IncMSE IncNodePurity
graph0           1.524721e-04  2.256234e-01
graph1           1.821005e-03  2.351807e-01
graph2           6.791524e-04  1.990431e-01
graph3           1.384367e-03  1.384658e-01
graph4           1.644190e-03  4.992289e-01
graph5           5.290381e-04  1.898296e-01
graph6           2.238092e-04  1.755854e-01
graph7           9.897312e-04  2.393187e-01
graph8           5.343012e-04  1.386248e-01
graph9           2.095363e-04  1.948289e-01
graph10          3.383844e-03  3.514238e-01
graph11          4.817552e-03  6.830914e-01
graph12          8.269788e-04  2.984812e-01
graph13          2.316656e-04  9.490916e-02
graph14          2.258310e-03  4.066074e-01
graph15          1.128067e-03  3.393595e-01
graph16          2.034975e-03  3.637988e-01
graph17          1.423443e-03  4.018773e-01
graph18          4.605074e-04  1.791501e-01
graph19          5.116668e-04  2.702024e-01
graph20          2.987224e-03  3.465133e-01
graph21          8.693543e-04  1.856687e-01
graph22          7.657069e-04  2.266103e-01
graph23          1.647316e-03  3.707884e-01
graph24          7.562867e-04  2.268218e-01
graph25          6.661426e-04  1.479084e-01
graph26          1.284047e-03  3.455184e-01
graph27          1.311244e-03  3.841062e-01
graph28          5.761422e-04  2.692380e-01
graph29          1.090017e-03  2.141275e-01
orbit0           3.045043e-04  5.136782e-02
orbit1           1.148037e-03  3.789739e-01
orbit2           7.061123e-05  2.742165e-01
orbit3           1.179149e-03  1.117725e-01
orbit4           1.175848e-03  2.336798e-01
orbit5           4.604132e-04  1.733338e-01
orbit6           1.883353e-03  3.897142e-01
orbit7           9.293553e-05  2.189063e-01
orbit8           1.816693e-03  2.984684e-01
orbit9           1.113719e-03  3.204238e-01
orbit10          4.626852e-04  2.288354e-01
orbit11          3.359025e-04  2.367421e-01
orbit12          2.140213e-03  5.044898e-01
orbit13          2.603631e-04  1.166006e-01
orbit14          6.649500e-04  1.498563e-01
orbit15          1.830310e-03  2.285310e-01
orbit16          9.876494e-04  3.246765e-01
orbit17          2.219922e-03  2.932443e-01
orbit18          2.397863e-03  6.914688e-01
orbit19          8.803954e-04  3.721460e-01
orbit20          5.491142e-04  1.793322e-01
orbit21          1.011452e-03  3.704473e-01
orbit22          6.101675e-03  4.207200e-01
orbit23          8.631221e-04  3.272740e-01
orbit24          1.168824e-03  4.847395e-01
orbit25          1.391141e-03  1.831555e-01
orbit26          6.691642e-04  1.562994e-01
orbit27          2.066525e-03  3.097159e-01
orbit28          1.310158e-03  3.094713e-01
orbit29          7.494511e-04  2.429393e-01
orbit30          1.269399e-03  1.942674e-01
orbit31          2.359551e-03  5.555635e-01
orbit32          1.623499e-03  2.084284e-01
orbit33          4.442962e-04  1.686335e-01
orbit34          1.064898e-03  3.462818e-01
orbit35          1.066637e-03  2.719016e-01
orbit36          9.687358e-04  3.223862e-01
orbit37          6.363973e-04  3.473869e-01
orbit38          9.410226e-04  2.042069e-01
orbit39          2.327859e-03  8.161766e-01
orbit40          1.748455e-03  2.269593e-01
orbit41          1.511968e-05  7.768692e-02
orbit42          2.185470e-06  8.151436e-02
orbit43          1.887907e-03  2.940443e-01
orbit44          2.930422e-04  8.476726e-02
orbit45          2.711379e-03  5.036952e-01
orbit46          4.033699e-04  3.005140e-01
orbit47          6.557407e-05  9.797087e-02
orbit48          9.758810e-05  7.252073e-02
orbit49          3.592398e-03  5.965122e-01
orbit50          8.796449e-04  2.460416e-01
orbit51          5.565381e-04  3.299241e-01
orbit52          1.028767e-03  2.355600e-01
orbit53          4.810743e-04  7.632667e-02
orbit54          7.610463e-04  3.498110e-01
orbit55          9.307278e-05  1.288546e-01
orbit56          6.817239e-03  1.022218e+00
orbit57          1.664248e-03  2.796934e-01
orbit58          4.469223e-04  1.562311e-01
orbit59          8.476372e-04  5.438293e-01
orbit60          6.419050e-04  1.176836e-01
orbit61          4.333714e-05  6.510898e-02
orbit62          4.611662e-03  6.085103e-01
orbit63          1.103649e-03  1.343663e-01
orbit64          1.863974e-03  2.198448e-01
orbit65          5.195358e-03  9.085641e-01
orbit66          1.719112e-03  5.762529e-01
orbit67          1.803935e-05  7.560431e-02
orbit68          2.147216e-03  3.728132e-01
orbit69          4.046529e-05  7.139910e-02
orbit70          1.970840e-03  3.929466e-01
orbit71          4.207827e-04  6.384561e-02
orbit72          1.606673e-04  8.162850e-02
AP              -4.520435e-06  1.238240e-02
bet              1.322516e-03  5.030869e-01
ecc              2.926618e-05  6.026098e-02
eccrad           2.984059e-05  6.755871e-02
close            5.691858e-04  1.565511e-01
constraint       1.520390e-03  6.935440e-01
coreness         2.656394e-04  2.113987e-01
knn              7.427172e-04  9.122358e-01
hubscore         3.950132e-04  2.239225e-01
pagerank         7.163443e-04  9.379883e-01
trans            2.795789e-04  8.429940e-01
evcent           7.242561e-04  2.104340e-01
first            2.555738e-04  1.889083e-01
upto_second      5.120731e-04  2.127096e-01
upto_third       4.750134e-04  2.439563e-01
upto_fourth      1.097212e-03  1.701178e-01
upto_fifth       2.460274e-03  2.570212e-01
upto_sixth       9.053466e-04  2.325067e-01
second           1.869213e-03  2.767369e-01
third            1.254261e-03  3.796674e-01
fourth           4.736596e-04  5.388274e-01
fifth            1.178093e-03  7.327849e-01
sixth            9.120842e-04  4.553156e-01
ratio1           6.454089e-04  8.352614e-01
ratio2           2.701480e-03  8.745836e-01
ratio3           5.710127e-04  5.082934e-01
ratio4           4.559046e-03  8.251039e-01
ratio5           4.204662e-04  1.890958e+00
ratio6           5.080764e-04  6.685890e-01
selfinter        3.231805e-04  1.633756e-01
walktrap_vertex  7.981807e-04  7.830353e-01
bigcom1          1.110313e-04  3.889488e-02
bigcom2          0.000000e+00  1.387779e-19
bigcom3          1.719855e-04  2.601413e-01
bigcom4         -2.233364e-05  6.269738e-02
bigcom6          0.000000e+00  0.000000e+00
bigcom8          0.000000e+00  0.000000e+00
bigcom9          0.000000e+00  0.000000e+00
bigcom11         0.000000e+00  0.000000e+00
bigcom13         0.000000e+00  0.000000e+00
bigcom15         0.000000e+00  0.000000e+00
bigcom16         0.000000e+00  0.000000e+00
bigcom21        -2.483783e-05  5.761719e-02
bigcom22        -1.062978e-05  2.630868e-02
bigcom24         0.000000e+00  1.387779e-19
bigcom26         8.362100e-05  9.591763e-02
bigcom28         1.480922e-04  8.451966e-02
bigcom30         1.019659e-03  9.383336e-01
bigcom31         0.000000e+00  0.000000e+00
bigcom32         0.000000e+00  0.000000e+00
bigcom33         0.000000e+00  0.000000e+00
bigcom34         0.000000e+00  0.000000e+00
bigcom36         0.000000e+00  0.000000e+00
bigcom37         0.000000e+00  0.000000e+00
bigcom38         0.000000e+00  0.000000e+00
bigcom39         0.000000e+00  0.000000e+00
bigcom40         2.434382e-04  2.231403e-01
bigcom43         0.000000e+00  0.000000e+00
bigcom44         6.805808e-06  1.714286e-02
bigcom46         0.000000e+00  5.421011e-22
bigcom47         0.000000e+00  0.000000e+00
bigcom49         0.000000e+00  0.000000e+00
bigcom50         0.000000e+00  0.000000e+00
bigcom51         0.000000e+00  0.000000e+00
bigcom52         3.041811e-05  2.220125e-01
bigcom54         0.000000e+00  0.000000e+00
bigcom56         0.000000e+00  0.000000e+00
bigcom62         0.000000e+00  0.000000e+00
bigcom66         0.000000e+00  0.000000e+00
bigcom68         0.000000e+00  0.000000e+00
bigcom69         0.000000e+00  0.000000e+00
bigcom71         0.000000e+00  5.421011e-22
bigcom72         0.000000e+00  0.000000e+00
bigcom73         0.000000e+00  0.000000e+00
bigcom74         0.000000e+00  0.000000e+00
bigcom75         0.000000e+00  0.000000e+00
bigcom76         0.000000e+00  0.000000e+00
bigcom77         0.000000e+00  0.000000e+00
bigcom79         0.000000e+00  0.000000e+00
bigcom80         0.000000e+00  0.000000e+00
bigcom82         0.000000e+00  0.000000e+00
bigcom83         0.000000e+00  0.000000e+00
bigcom84         0.000000e+00  0.000000e+00
bigcom85         0.000000e+00  0.000000e+00
bigcom87         0.000000e+00  0.000000e+00
bigcom89         0.000000e+00  0.000000e+00
bigcom91         0.000000e+00  0.000000e+00
bigcom92         0.000000e+00  1.517883e-20
bigcom93         0.000000e+00  0.000000e+00
bigcom96         0.000000e+00  0.000000e+00
bigcom97         0.000000e+00  4.336809e-21
bigcom98         0.000000e+00  0.000000e+00
bigcom99         0.000000e+00  0.000000e+00
bigcom101        0.000000e+00  0.000000e+00
bigcom104        0.000000e+00  0.000000e+00
bigcom106        0.000000e+00  0.000000e+00
bigcom109        0.000000e+00  0.000000e+00
bigcom113        0.000000e+00  1.387779e-19
bigcom116        1.752629e-05  6.666441e-02
bigcom120        0.000000e+00  0.000000e+00
bigcom123        0.000000e+00  0.000000e+00
bigcom126        0.000000e+00  0.000000e+00
bigcom127        0.000000e+00  0.000000e+00
bigcom137        0.000000e+00  0.000000e+00
bigcom139        0.000000e+00  0.000000e+00
bigcom140        0.000000e+00  0.000000e+00
bigcom143        0.000000e+00  0.000000e+00
bigcom145        0.000000e+00  0.000000e+00
bigcom146        0.000000e+00  2.775558e-19
bigcom147        0.000000e+00  0.000000e+00
bigcom149        0.000000e+00  0.000000e+00
bigcom153        0.000000e+00  0.000000e+00
bigcom154        0.000000e+00  0.000000e+00
bigcom156        0.000000e+00  0.000000e+00
bigcom157        0.000000e+00  0.000000e+00
bigcom158        0.000000e+00  0.000000e+00
bigcom160        0.000000e+00  0.000000e+00
bigcom161        0.000000e+00  1.387779e-19
bigcom162        0.000000e+00  0.000000e+00
bigcom164        0.000000e+00  0.000000e+00
bigcom166        0.000000e+00  0.000000e+00
bigcom167        0.000000e+00  0.000000e+00
bigcom171        0.000000e+00  0.000000e+00
bigcom173        0.000000e+00  0.000000e+00
bigcom175        0.000000e+00  0.000000e+00
bigcom176        0.000000e+00  0.000000e+00
bigcom177        0.000000e+00  0.000000e+00
bigcom178       -2.134608e-05  2.443989e-01
bigcom180        0.000000e+00  0.000000e+00
bigcom181        0.000000e+00  0.000000e+00
bigcom184        0.000000e+00  0.000000e+00
bigcom186        0.000000e+00  0.000000e+00
bigcom187        3.959530e-07  2.860909e-01
bigcom189        0.000000e+00  0.000000e+00
bigcom194        0.000000e+00  0.000000e+00
bigcom195        0.000000e+00  0.000000e+00
bigcom196        0.000000e+00  0.000000e+00
bigcom204        0.000000e+00  0.000000e+00
bigcom205        2.390269e-06  4.143807e-01
bigcom212        0.000000e+00  0.000000e+00
bigcom214        0.000000e+00  0.000000e+00
bigcom222        0.000000e+00  1.387779e-19
bigcom223        0.000000e+00  0.000000e+00
bigcom226        0.000000e+00  0.000000e+00
bigcom227        0.000000e+00  1.387779e-19
bigcom229        0.000000e+00  0.000000e+00
bigcom233        0.000000e+00  0.000000e+00
bigcom236        0.000000e+00  0.000000e+00
bigcom237        0.000000e+00  0.000000e+00
bigcom246        0.000000e+00  0.000000e+00
bigcom248        0.000000e+00  0.000000e+00
bigcom249        0.000000e+00  0.000000e+00
bigcom250        0.000000e+00  0.000000e+00
bigcom254        0.000000e+00  0.000000e+00
bigcom266        0.000000e+00  0.000000e+00
bigcom269        0.000000e+00  0.000000e+00
bigcom272        0.000000e+00  0.000000e+00
bigcom274        0.000000e+00  0.000000e+00
bigcom281        0.000000e+00  0.000000e+00
bigcom291        0.000000e+00  0.000000e+00
bigcom292        0.000000e+00  0.000000e+00
bigcom295        0.000000e+00  0.000000e+00
bigcom299        0.000000e+00  0.000000e+00
bigcom301        0.000000e+00  0.000000e+00
bigcom306        0.000000e+00  0.000000e+00
bigcom309        0.000000e+00  0.000000e+00
bigcom314        0.000000e+00  0.000000e+00
bigcom321        0.000000e+00  1.387779e-19
bigcom341        0.000000e+00  0.000000e+00
bigcom350        0.000000e+00  0.000000e+00
bigcom353        0.000000e+00  0.000000e+00
bigcom359        0.000000e+00  0.000000e+00
bigcom363        0.000000e+00  0.000000e+00
bigcom365        0.000000e+00  0.000000e+00
bigcom385       -1.395412e-05  3.432885e-01
bigcom386        0.000000e+00  0.000000e+00
bigcom408        0.000000e+00  0.000000e+00
bigcom412        0.000000e+00  0.000000e+00
bigcom480        0.000000e+00  0.000000e+00
spin_vertex      5.086286e-04  5.884069e-01
membership_s1    1.038623e-03  5.983106e-01
membership_s3    0.000000e+00  0.000000e+00
membership_s4    0.000000e+00  8.888889e-03
membership_s5    0.000000e+00  0.000000e+00
membership_s6    0.000000e+00  0.000000e+00
membership_s7    2.741430e-05  8.189352e-02
membership_s8    0.000000e+00  0.000000e+00
membership_s9    0.000000e+00  0.000000e+00
membership_s11   0.000000e+00  0.000000e+00
membership_s12   0.000000e+00  0.000000e+00
membership_s14   0.000000e+00  0.000000e+00
membership_s15   5.997186e-05  2.117803e-01
membership_s16   0.000000e+00  0.000000e+00
membership_s17   0.000000e+00  4.336809e-21
membership_s18   0.000000e+00  0.000000e+00
membership_s20   0.000000e+00  0.000000e+00
membership_s21   0.000000e+00  0.000000e+00
membership_s22   0.000000e+00  0.000000e+00
membership_s24   0.000000e+00  0.000000e+00
membership_s25   0.000000e+00  1.387779e-19
membership_s26   0.000000e+00  0.000000e+00
membership_s27   0.000000e+00  1.333333e-02
membership_s28   0.000000e+00  0.000000e+00
membership_s30   2.076608e-04  8.110069e-02
membership_s31   3.531346e-05  6.445967e-02
membership_s32   4.113004e-04  4.044788e-01
membership_s33   0.000000e+00  0.000000e+00
membership_s36   2.836841e-05  2.497044e-02
membership_s37   0.000000e+00  0.000000e+00
V1               1.764470e-03  1.771608e+00
V2               2.227455e-03  1.956941e+00
pdi             -6.046398e-07  3.781978e-02
adhesion         2.765818e-02  1.772233e+00
cohesion         2.538282e-02  1.746975e+00
inner            3.600537e-03  1.403108e+00
outer            2.923743e-03  1.819135e+00
ioratio          7.770831e-03  1.554264e+00
comsize          3.684168e-03  1.428335e+00
[1] "Dataset: all_targets Model GLM, run: 8 of 10 2015-06-22 16:26:17"
[1] "glmnet variable coefficients"
                     [,1]          [,2]
(Intercept)     -5.098278 -1.097537e+01
graph0           0.000000 -3.042956e-03
graph1           0.000000  0.000000e+00
graph2           0.000000 -1.990573e-03
graph3           0.000000  0.000000e+00
graph4           0.000000  0.000000e+00
graph5           0.000000  0.000000e+00
graph6           0.000000  0.000000e+00
graph7           0.000000  0.000000e+00
graph8           0.000000 -4.849722e-06
graph9           0.000000  0.000000e+00
graph10          0.000000  0.000000e+00
graph11          0.000000  0.000000e+00
graph12          0.000000  0.000000e+00
graph13          0.000000  0.000000e+00
graph14          0.000000  0.000000e+00
graph15          0.000000  0.000000e+00
graph16          0.000000  0.000000e+00
graph17          0.000000  0.000000e+00
graph18          0.000000  0.000000e+00
graph19          0.000000  1.933413e-08
graph20          0.000000 -2.946849e-07
graph21          0.000000  0.000000e+00
graph22          0.000000  0.000000e+00
graph23          0.000000 -2.921803e-07
graph24          0.000000  0.000000e+00
graph25          0.000000  4.673976e-06
graph26          0.000000  0.000000e+00
graph27          0.000000  3.951169e-05
graph28          0.000000 -1.898901e-05
graph29          0.000000  6.139297e-04
orbit0           0.000000 -3.240102e-03
orbit1           0.000000  0.000000e+00
orbit2           0.000000  0.000000e+00
orbit3           0.000000 -2.576346e-03
orbit4           0.000000 -1.363876e-06
orbit5           0.000000  0.000000e+00
orbit6           0.000000  0.000000e+00
orbit7           0.000000  0.000000e+00
orbit8           0.000000  0.000000e+00
orbit9           0.000000 -1.379070e-06
orbit10          0.000000  0.000000e+00
orbit11          0.000000  0.000000e+00
orbit12          0.000000  8.621892e-05
orbit13          0.000000  0.000000e+00
orbit14          0.000000 -8.696200e-06
orbit15          0.000000 -8.211368e-09
orbit16          0.000000  0.000000e+00
orbit17          0.000000 -1.307178e-08
orbit18          0.000000  4.098000e-09
orbit19          0.000000  3.145265e-09
orbit20          0.000000 -5.166123e-09
orbit21          0.000000  0.000000e+00
orbit22          0.000000 -1.265957e-10
orbit23          0.000000  0.000000e+00
orbit24          0.000000  1.878439e-08
orbit25          0.000000  4.098795e-08
orbit26          0.000000  0.000000e+00
orbit27          0.000000  2.105185e-06
orbit28          0.000000 -2.338345e-07
orbit29          0.000000 -1.175310e-07
orbit30          0.000000  0.000000e+00
orbit31          0.000000  7.290154e-08
orbit32          0.000000 -2.203406e-08
orbit33          0.000000  0.000000e+00
orbit34          0.000000  0.000000e+00
orbit35          0.000000 -4.654969e-06
orbit36          0.000000  0.000000e+00
orbit37          0.000000 -1.070311e-07
orbit38          0.000000  0.000000e+00
orbit39          0.000000  4.137404e-06
orbit40          0.000000  4.702887e-07
orbit41          0.000000 -1.707265e-07
orbit42          0.000000  0.000000e+00
orbit43          0.000000 -4.025550e-08
orbit44          0.000000  0.000000e+00
orbit45          0.000000  0.000000e+00
orbit46          0.000000 -8.964962e-08
orbit47          0.000000  0.000000e+00
orbit48          0.000000  2.032889e-06
orbit49          0.000000  1.096426e-05
orbit50          0.000000 -1.718359e-05
orbit51          0.000000  3.225129e-07
orbit52          0.000000  1.060976e-06
orbit53          0.000000  0.000000e+00
orbit54          0.000000 -2.131249e-05
orbit55          0.000000  9.009022e-07
orbit56          0.000000  7.883425e-05
orbit57          0.000000 -1.720163e-07
orbit58          0.000000 -8.524338e-08
orbit59          0.000000 -1.180225e-05
orbit60          0.000000  0.000000e+00
orbit61          0.000000  2.204373e-06
orbit62          0.000000  2.994455e-04
orbit63          0.000000  7.468080e-06
orbit64          0.000000  1.751913e-05
orbit65          0.000000  7.692756e-05
orbit66          0.000000 -5.376453e-05
orbit67          0.000000  3.156902e-05
orbit68          0.000000  1.788628e-05
orbit69          0.000000  2.010918e-04
orbit70          0.000000  1.026540e-03
orbit71          0.000000 -5.679592e-04
orbit72          0.000000  4.148148e-04
AP               0.000000  8.968312e-02
bet              0.000000  0.000000e+00
ecc              0.000000 -2.150203e-02
eccrad           0.000000 -1.246765e-01
close            0.000000  0.000000e+00
constraint       0.000000 -7.390207e-01
coreness         0.000000 -3.452953e-02
knn              0.000000 -4.097910e-04
hubscore         0.000000  4.526296e-01
pagerank         0.000000  0.000000e+00
trans            0.000000 -2.474336e-01
evcent           0.000000  0.000000e+00
first            0.000000 -3.229414e-03
upto_second      0.000000 -6.412965e-06
upto_third       0.000000  0.000000e+00
upto_fourth      0.000000  0.000000e+00
upto_fifth       0.000000  0.000000e+00
upto_sixth       0.000000  1.891191e-04
second           0.000000 -1.747912e-07
third            0.000000  0.000000e+00
fourth           0.000000 -3.824260e-06
fifth            0.000000  1.561316e-05
sixth            0.000000  0.000000e+00
ratio1           0.000000 -3.696816e-04
ratio2           0.000000  2.402511e-03
ratio3           0.000000  2.060536e-03
ratio4           0.000000 -1.895598e-03
ratio5           0.000000  0.000000e+00
ratio6           0.000000  5.816113e-05
selfinter        0.000000  4.471769e-01
walktrap_vertex  0.000000 -1.826412e-01
bigcom1          0.000000  6.034359e-02
bigcom2          0.000000 -5.217840e-01
bigcom3          0.000000  2.328227e-01
bigcom4          0.000000  2.561940e-01
bigcom6          0.000000 -3.401847e-01
bigcom8          0.000000 -8.602662e-01
bigcom9          0.000000 -4.904132e-01
bigcom11         0.000000 -9.836780e-01
bigcom13         0.000000 -6.569039e-01
bigcom15         0.000000 -1.119203e-01
bigcom16         0.000000 -1.464884e-01
bigcom21         0.000000  1.617856e-01
bigcom22         0.000000 -2.755437e-01
bigcom24         0.000000 -2.364800e-01
bigcom26         0.000000  3.431661e-01
bigcom28         0.000000  3.195154e-01
bigcom30         0.000000  1.781569e+00
bigcom31         0.000000 -1.239455e-01
bigcom32         0.000000 -5.645761e-01
bigcom33         0.000000 -4.462132e-01
bigcom34         0.000000 -6.366821e-02
bigcom36         0.000000 -7.091455e-01
bigcom37         0.000000  0.000000e+00
bigcom38         0.000000 -2.450034e-01
bigcom39         0.000000 -7.914103e-01
bigcom40         0.000000  2.940093e-01
bigcom43         0.000000 -7.407798e-02
bigcom44         0.000000 -1.003416e-01
bigcom46         0.000000 -7.987935e-01
bigcom47         0.000000 -7.645744e-01
bigcom49         0.000000 -3.711529e-01
bigcom50         0.000000 -5.995789e-01
bigcom51         0.000000 -5.756794e-02
bigcom52         0.000000  2.794603e+00
bigcom54         0.000000 -2.215871e-01
bigcom56         0.000000 -6.089715e-01
bigcom62         0.000000 -7.325259e-01
bigcom66         0.000000 -7.228988e-01
bigcom68         0.000000 -5.180577e-02
bigcom69         0.000000 -5.169282e-01
bigcom71         0.000000  0.000000e+00
bigcom72         0.000000 -3.532647e-02
bigcom73         0.000000 -9.340383e-01
bigcom74         0.000000 -3.909037e-01
bigcom75         0.000000 -8.385400e-01
bigcom76         0.000000 -4.039713e-01
bigcom77         0.000000 -5.412168e-01
bigcom79         0.000000 -8.884696e-01
bigcom80         0.000000 -6.489228e-01
bigcom82         0.000000 -8.194638e-01
bigcom83         0.000000  0.000000e+00
bigcom84         0.000000 -9.288646e-01
bigcom85         0.000000 -6.774294e-01
bigcom87         0.000000 -8.121205e-01
bigcom89         0.000000 -2.166791e-01
bigcom91         0.000000 -7.657095e-01
bigcom92         0.000000 -3.099663e-01
bigcom93         0.000000  0.000000e+00
bigcom96         0.000000 -4.269770e-01
bigcom97         0.000000 -7.440183e-01
bigcom98         0.000000 -4.788333e-01
bigcom99         0.000000  0.000000e+00
bigcom101        0.000000 -1.642682e-01
bigcom104        0.000000 -5.739125e-01
bigcom106        0.000000 -6.364229e-01
bigcom109        0.000000 -2.117754e-01
bigcom113        0.000000 -3.651395e-01
bigcom116        0.000000  7.121148e-01
bigcom120        0.000000 -5.148370e-01
bigcom123        0.000000 -6.487887e-01
bigcom126        0.000000 -1.136495e-01
bigcom127        0.000000 -1.911008e-01
bigcom137        0.000000 -8.491273e-01
bigcom139        0.000000 -7.413639e-01
bigcom140        0.000000 -3.525730e-01
bigcom143        0.000000 -8.032901e-01
bigcom145        0.000000  0.000000e+00
bigcom146        0.000000  0.000000e+00
bigcom147        0.000000 -1.061422e-01
bigcom149        0.000000 -3.775412e-02
bigcom153        0.000000 -6.683109e-01
bigcom154        0.000000 -8.118156e-02
bigcom156        0.000000 -6.527567e-01
bigcom157        0.000000  0.000000e+00
bigcom158        0.000000  0.000000e+00
bigcom160        0.000000 -5.998240e-01
bigcom161        0.000000 -2.053599e-01
bigcom162        0.000000 -3.207564e-01
bigcom164        0.000000 -2.587770e-01
bigcom166        0.000000 -2.739239e-01
bigcom167        0.000000 -1.162688e+00
bigcom171        0.000000 -8.852018e-01
bigcom173        0.000000 -1.535141e-01
bigcom175        0.000000  0.000000e+00
bigcom176        0.000000 -2.037825e-01
bigcom177        0.000000 -5.324649e-02
bigcom178        0.000000  2.871161e+00
bigcom180        0.000000 -6.833746e-03
bigcom181        0.000000 -3.651446e-01
bigcom184        0.000000 -6.532058e-02
bigcom186        0.000000 -8.335677e-01
bigcom187        0.000000  2.496768e+00
bigcom189        0.000000  0.000000e+00
bigcom194        0.000000 -2.883314e-01
bigcom195        0.000000 -2.255409e-01
bigcom196        0.000000 -9.479834e-01
bigcom204        0.000000 -4.058196e-01
bigcom205        0.000000  3.720128e+00
bigcom212        0.000000 -3.784262e-01
bigcom214        0.000000 -5.652677e-02
bigcom222        0.000000 -1.874803e-01
bigcom223        0.000000 -4.675605e-01
bigcom226        0.000000 -8.636086e-02
bigcom227        0.000000  0.000000e+00
bigcom229        0.000000  0.000000e+00
bigcom233        0.000000 -2.869719e-01
bigcom236        0.000000 -3.807584e-01
bigcom237        0.000000 -5.915162e-02
bigcom246        0.000000 -3.418708e-01
bigcom248        0.000000 -6.331586e-01
bigcom249        0.000000 -5.519774e-01
bigcom250        0.000000 -4.921667e-02
bigcom254        0.000000 -2.159493e-01
bigcom266        0.000000 -6.976797e-01
bigcom269        0.000000 -1.350369e-01
bigcom272        0.000000 -3.102547e-01
bigcom274        0.000000  0.000000e+00
bigcom281        0.000000 -1.320689e-01
bigcom291        0.000000 -4.104751e-01
bigcom292        0.000000 -6.597733e-01
bigcom295        0.000000 -5.514253e-01
bigcom299        0.000000 -7.210835e-01
bigcom301        0.000000 -5.232943e-02
bigcom306        0.000000 -1.783433e-01
bigcom309        0.000000 -4.786015e-01
bigcom314        0.000000 -5.243143e-01
bigcom321        0.000000 -3.988074e-01
bigcom341        0.000000 -4.308458e-02
bigcom350        0.000000 -3.827506e-01
bigcom353        0.000000  0.000000e+00
bigcom359        0.000000 -3.968336e-01
bigcom363        0.000000  0.000000e+00
bigcom365        0.000000 -5.828668e-01
bigcom385        0.000000  3.312269e+00
bigcom386        0.000000  0.000000e+00
bigcom408        0.000000 -9.065937e-01
bigcom412        0.000000 -1.149127e-01
bigcom480        0.000000 -6.034763e-02
spin_vertex      0.000000 -8.200110e-01
membership_s1    0.000000  1.087671e+00
membership_s3    0.000000 -3.113223e-01
membership_s4    0.000000  3.149963e-01
membership_s5    0.000000 -2.903165e-01
membership_s6    0.000000 -1.057298e+00
membership_s7    0.000000  3.071178e-01
membership_s8    0.000000 -2.429104e-01
membership_s9    0.000000 -2.643162e-01
membership_s11   0.000000 -1.804085e-01
membership_s12   0.000000 -2.257015e-01
membership_s14   0.000000 -1.725068e-01
membership_s15   0.000000  6.726868e-01
membership_s16   0.000000 -1.499411e-01
membership_s17   0.000000 -2.484610e-01
membership_s18   0.000000 -5.471325e-01
membership_s20   0.000000 -1.304730e-01
membership_s21   0.000000 -5.465029e-01
membership_s22   0.000000 -2.691351e-01
membership_s24   0.000000 -2.003016e-01
membership_s25   0.000000 -2.587283e-01
membership_s26   0.000000 -7.991214e-01
membership_s27   0.000000 -2.965576e-01
membership_s28   0.000000 -2.656133e-01
membership_s30   0.000000  9.266492e-01
membership_s31   0.000000  3.411969e-01
membership_s32   0.000000  1.502932e+00
membership_s33   0.000000 -2.953883e-02
membership_s36   0.000000 -9.853123e-02
membership_s37   0.000000 -4.414126e-01
V1               0.000000  8.040646e-01
V2               0.000000 -5.877887e-01
pdi              0.000000  0.000000e+00
adhesion         0.000000  2.349625e-06
cohesion         0.000000 -7.160229e-06
inner            0.000000  3.299471e-05
outer            0.000000  3.531319e-05
ioratio          0.000000  2.207356e-01
comsize          0.000000  3.950812e-04
[1] "Dataset: all_targets Model GBM, run: 9 of 10 2015-06-22 16:28:06"
Iter   TrainDeviance   ValidDeviance   StepSize   Improve
     1        0.0720            -nan     0.0100    0.0003
     2        0.0695            -nan     0.0100    0.0000
     3        0.0686            -nan     0.0100    0.0001
     4        0.0676            -nan     0.0100    0.0000
     5        0.0667            -nan     0.0100    0.0001
     6        0.0656            -nan     0.0100    0.0001
     7        0.0647            -nan     0.0100    0.0001
     8        0.0638            -nan     0.0100    0.0001
     9        0.0625            -nan     0.0100    0.0002
    10        0.0618            -nan     0.0100    0.0001
    20        0.0555            -nan     0.0100    0.0000
    40        0.0484            -nan     0.0100    0.0000
    60        0.0438            -nan     0.0100    0.0000
    80        0.0404            -nan     0.0100    0.0000
   100        0.0379            -nan     0.0100   -0.0000
   120        0.0352            -nan     0.0100   -0.0000
   140        0.0332            -nan     0.0100    0.0000
   160        0.0306            -nan     0.0100   -0.0000
   180        0.0290            -nan     0.0100   -0.0000
   200        0.0275            -nan     0.0100   -0.0000
   220        0.0264            -nan     0.0100   -0.0000
   240        0.0250            -nan     0.0100   -0.0000
   260        0.0234            -nan     0.0100   -0.0000
   280        0.0223            -nan     0.0100   -0.0000
   300        0.0215            -nan     0.0100    0.0000
   320        0.0203            -nan     0.0100   -0.0000
   340        0.0192            -nan     0.0100   -0.0000
   360        0.0181            -nan     0.0100   -0.0000
   376        0.0176            -nan     0.0100   -0.0000

[1] "GBM variable coefficients"
                            var     rel.inf
ratio5                   ratio5 8.247929223
comsize                 comsize 4.972488727
pagerank               pagerank 4.790147778
V2                           V2 4.416848627
outer                     outer 3.371677666
inner                     inner 3.298820335
walktrap_vertex walktrap_vertex 2.969113778
V1                           V1 2.897048064
orbit62                 orbit62 2.076791153
adhesion               adhesion 1.920335924
orbit39                 orbit39 1.902590064
bigcom30               bigcom30 1.856601855
spin_vertex         spin_vertex 1.807780868
ratio1                   ratio1 1.778437077
ioratio                 ioratio 1.768942096
orbit56                 orbit56 1.711219993
bet                         bet 1.684449922
orbit70                 orbit70 1.608873892
cohesion               cohesion 1.604813866
ratio2                   ratio2 1.410591839
knn                         knn 1.387822233
third                     third 1.301697352
membership_s32   membership_s32 1.171244272
trans                     trans 1.123804725
coreness               coreness 1.032162050
graph20                 graph20 1.016748910
orbit49                 orbit49 0.968278444
ratio4                   ratio4 0.957905562
orbit52                 orbit52 0.925536766
graph4                   graph4 0.914752501
orbit24                 orbit24 0.895316016
graph23                 graph23 0.845075638
orbit18                 orbit18 0.811607980
orbit45                 orbit45 0.808979922
graph2                   graph2 0.747397831
graph14                 graph14 0.722493507
graph11                 graph11 0.696327621
graph6                   graph6 0.619985559
orbit25                 orbit25 0.618530406
orbit30                 orbit30 0.614810467
orbit65                 orbit65 0.600587540
ratio6                   ratio6 0.567193469
graph26                 graph26 0.563474447
orbit32                 orbit32 0.531494085
orbit27                 orbit27 0.521082301
orbit36                 orbit36 0.514782021
orbit35                 orbit35 0.502426696
bigcom178             bigcom178 0.492153650
orbit40                 orbit40 0.486948617
orbit38                 orbit38 0.468472313
graph7                   graph7 0.464062972
orbit68                 orbit68 0.460904573
graph16                 graph16 0.432445918
graph29                 graph29 0.432088406
orbit50                 orbit50 0.428828410
orbit31                 orbit31 0.422963901
upto_sixth           upto_sixth 0.419707775
ratio3                   ratio3 0.411253940
orbit37                 orbit37 0.410363131
graph10                 graph10 0.407538429
orbit17                 orbit17 0.403835017
graph13                 graph13 0.397448016
graph27                 graph27 0.390748936
bigcom385             bigcom385 0.377275870
graph19                 graph19 0.376682264
selfinter             selfinter 0.371588253
hubscore               hubscore 0.369361911
graph12                 graph12 0.363165406
fourth                   fourth 0.361568238
graph25                 graph25 0.359575495
orbit66                 orbit66 0.347078994
orbit55                 orbit55 0.343989217
orbit28                 orbit28 0.342481684
graph17                 graph17 0.333044081
close                     close 0.329225584
graph28                 graph28 0.326322151
orbit16                 orbit16 0.318353713
orbit44                 orbit44 0.316386087
orbit13                 orbit13 0.313953073
bigcom52               bigcom52 0.306567124
graph0                   graph0 0.301679795
orbit26                 orbit26 0.296221967
graph5                   graph5 0.294161683
membership_s30   membership_s30 0.290945654
sixth                     sixth 0.269648840
orbit54                 orbit54 0.268312773
orbit19                 orbit19 0.252243541
bigcom205             bigcom205 0.250370594
graph9                   graph9 0.248652356
orbit41                 orbit41 0.239176535
graph3                   graph3 0.238142309
graph22                 graph22 0.236514574
constraint           constraint 0.222978467
graph8                   graph8 0.222385534
orbit29                 orbit29 0.219183745
orbit11                 orbit11 0.208813473
orbit57                 orbit57 0.199384954
orbit47                 orbit47 0.198036571
graph1                   graph1 0.197746964
membership_s1     membership_s1 0.196829709
orbit46                 orbit46 0.184299176
bigcom3                 bigcom3 0.179140397
AP                           AP 0.175867849
orbit63                 orbit63 0.169971602
orbit9                   orbit9 0.158188903
graph15                 graph15 0.157413085
upto_fourth         upto_fourth 0.155189177
orbit1                   orbit1 0.155027592
graph21                 graph21 0.151866075
second                   second 0.150947678
upto_fifth           upto_fifth 0.145019135
orbit5                   orbit5 0.134254977
bigcom40               bigcom40 0.132922977
orbit58                 orbit58 0.129559918
upto_second         upto_second 0.127363775
evcent                   evcent 0.121290608
orbit69                 orbit69 0.116916690
orbit12                 orbit12 0.111972106
orbit20                 orbit20 0.107179352
orbit6                   orbit6 0.104870450
bigcom26               bigcom26 0.101061196
orbit43                 orbit43 0.100397925
orbit48                 orbit48 0.099227122
orbit64                 orbit64 0.090806567
orbit59                 orbit59 0.085777019
orbit71                 orbit71 0.082641422
bigcom116             bigcom116 0.081618220
graph18                 graph18 0.071048582
orbit51                 orbit51 0.070460383
orbit23                 orbit23 0.066372710
orbit67                 orbit67 0.057536754
orbit22                 orbit22 0.054456412
orbit21                 orbit21 0.052403504
orbit61                 orbit61 0.048546967
fifth                     fifth 0.044260741
membership_s27   membership_s27 0.039175533
graph24                 graph24 0.037979658
orbit33                 orbit33 0.032836612
bigcom4                 bigcom4 0.026851058
orbit2                   orbit2 0.023715685
membership_s15   membership_s15 0.023196104
orbit60                 orbit60 0.023103951
membership_s4     membership_s4 0.020570873
orbit15                 orbit15 0.020352917
bigcom28               bigcom28 0.020246405
upto_third           upto_third 0.016004336
membership_s7     membership_s7 0.014419058
pdi                         pdi 0.006520140
bigcom22               bigcom22 0.003189766
bigcom21               bigcom21 0.001126612
orbit0                   orbit0 0.000000000
orbit3                   orbit3 0.000000000
orbit4                   orbit4 0.000000000
orbit7                   orbit7 0.000000000
orbit8                   orbit8 0.000000000
orbit10                 orbit10 0.000000000
orbit14                 orbit14 0.000000000
orbit34                 orbit34 0.000000000
orbit42                 orbit42 0.000000000
orbit53                 orbit53 0.000000000
orbit72                 orbit72 0.000000000
ecc                         ecc 0.000000000
eccrad                   eccrad 0.000000000
first                     first 0.000000000
bigcom1                 bigcom1 0.000000000
bigcom2                 bigcom2 0.000000000
bigcom6                 bigcom6 0.000000000
bigcom8                 bigcom8 0.000000000
bigcom9                 bigcom9 0.000000000
bigcom11               bigcom11 0.000000000
bigcom13               bigcom13 0.000000000
bigcom15               bigcom15 0.000000000
bigcom16               bigcom16 0.000000000
bigcom24               bigcom24 0.000000000
bigcom31               bigcom31 0.000000000
bigcom32               bigcom32 0.000000000
bigcom33               bigcom33 0.000000000
bigcom34               bigcom34 0.000000000
bigcom36               bigcom36 0.000000000
bigcom37               bigcom37 0.000000000
bigcom38               bigcom38 0.000000000
bigcom39               bigcom39 0.000000000
bigcom43               bigcom43 0.000000000
bigcom44               bigcom44 0.000000000
bigcom46               bigcom46 0.000000000
bigcom47               bigcom47 0.000000000
bigcom49               bigcom49 0.000000000
bigcom50               bigcom50 0.000000000
bigcom51               bigcom51 0.000000000
bigcom54               bigcom54 0.000000000
bigcom56               bigcom56 0.000000000
bigcom62               bigcom62 0.000000000
bigcom66               bigcom66 0.000000000
bigcom68               bigcom68 0.000000000
bigcom69               bigcom69 0.000000000
bigcom71               bigcom71 0.000000000
bigcom72               bigcom72 0.000000000
bigcom73               bigcom73 0.000000000
bigcom74               bigcom74 0.000000000
bigcom75               bigcom75 0.000000000
bigcom76               bigcom76 0.000000000
bigcom77               bigcom77 0.000000000
bigcom79               bigcom79 0.000000000
bigcom80               bigcom80 0.000000000
bigcom82               bigcom82 0.000000000
bigcom83               bigcom83 0.000000000
bigcom84               bigcom84 0.000000000
bigcom85               bigcom85 0.000000000
bigcom87               bigcom87 0.000000000
bigcom89               bigcom89 0.000000000
bigcom91               bigcom91 0.000000000
bigcom92               bigcom92 0.000000000
bigcom93               bigcom93 0.000000000
bigcom96               bigcom96 0.000000000
bigcom97               bigcom97 0.000000000
bigcom98               bigcom98 0.000000000
bigcom99               bigcom99 0.000000000
bigcom101             bigcom101 0.000000000
bigcom104             bigcom104 0.000000000
bigcom106             bigcom106 0.000000000
bigcom109             bigcom109 0.000000000
bigcom113             bigcom113 0.000000000
bigcom120             bigcom120 0.000000000
bigcom123             bigcom123 0.000000000
bigcom126             bigcom126 0.000000000
bigcom127             bigcom127 0.000000000
bigcom137             bigcom137 0.000000000
bigcom139             bigcom139 0.000000000
bigcom140             bigcom140 0.000000000
bigcom143             bigcom143 0.000000000
bigcom145             bigcom145 0.000000000
bigcom146             bigcom146 0.000000000
bigcom147             bigcom147 0.000000000
bigcom149             bigcom149 0.000000000
bigcom153             bigcom153 0.000000000
bigcom154             bigcom154 0.000000000
bigcom156             bigcom156 0.000000000
bigcom157             bigcom157 0.000000000
bigcom158             bigcom158 0.000000000
bigcom160             bigcom160 0.000000000
bigcom161             bigcom161 0.000000000
bigcom162             bigcom162 0.000000000
bigcom164             bigcom164 0.000000000
bigcom166             bigcom166 0.000000000
bigcom167             bigcom167 0.000000000
bigcom171             bigcom171 0.000000000
bigcom173             bigcom173 0.000000000
bigcom175             bigcom175 0.000000000
bigcom176             bigcom176 0.000000000
bigcom177             bigcom177 0.000000000
bigcom180             bigcom180 0.000000000
bigcom181             bigcom181 0.000000000
bigcom184             bigcom184 0.000000000
bigcom186             bigcom186 0.000000000
bigcom187             bigcom187 0.000000000
bigcom189             bigcom189 0.000000000
bigcom194             bigcom194 0.000000000
bigcom195             bigcom195 0.000000000
bigcom196             bigcom196 0.000000000
bigcom204             bigcom204 0.000000000
bigcom212             bigcom212 0.000000000
bigcom214             bigcom214 0.000000000
bigcom222             bigcom222 0.000000000
bigcom223             bigcom223 0.000000000
bigcom226             bigcom226 0.000000000
bigcom227             bigcom227 0.000000000
bigcom229             bigcom229 0.000000000
bigcom233             bigcom233 0.000000000
bigcom236             bigcom236 0.000000000
bigcom237             bigcom237 0.000000000
bigcom246             bigcom246 0.000000000
bigcom248             bigcom248 0.000000000
bigcom249             bigcom249 0.000000000
bigcom250             bigcom250 0.000000000
bigcom254             bigcom254 0.000000000
bigcom266             bigcom266 0.000000000
bigcom269             bigcom269 0.000000000
bigcom272             bigcom272 0.000000000
bigcom274             bigcom274 0.000000000
bigcom281             bigcom281 0.000000000
bigcom291             bigcom291 0.000000000
bigcom292             bigcom292 0.000000000
bigcom295             bigcom295 0.000000000
bigcom299             bigcom299 0.000000000
bigcom301             bigcom301 0.000000000
bigcom306             bigcom306 0.000000000
bigcom309             bigcom309 0.000000000
bigcom314             bigcom314 0.000000000
bigcom321             bigcom321 0.000000000
bigcom341             bigcom341 0.000000000
bigcom350             bigcom350 0.000000000
bigcom353             bigcom353 0.000000000
bigcom359             bigcom359 0.000000000
bigcom363             bigcom363 0.000000000
bigcom365             bigcom365 0.000000000
bigcom386             bigcom386 0.000000000
bigcom408             bigcom408 0.000000000
bigcom412             bigcom412 0.000000000
bigcom480             bigcom480 0.000000000
membership_s3     membership_s3 0.000000000
membership_s5     membership_s5 0.000000000
membership_s6     membership_s6 0.000000000
membership_s8     membership_s8 0.000000000
membership_s9     membership_s9 0.000000000
membership_s11   membership_s11 0.000000000
membership_s12   membership_s12 0.000000000
membership_s14   membership_s14 0.000000000
membership_s16   membership_s16 0.000000000
membership_s17   membership_s17 0.000000000
membership_s18   membership_s18 0.000000000
membership_s20   membership_s20 0.000000000
membership_s21   membership_s21 0.000000000
membership_s22   membership_s22 0.000000000
membership_s24   membership_s24 0.000000000
membership_s25   membership_s25 0.000000000
membership_s26   membership_s26 0.000000000
membership_s28   membership_s28 0.000000000
membership_s31   membership_s31 0.000000000
membership_s33   membership_s33 0.000000000
membership_s36   membership_s36 0.000000000
membership_s37   membership_s37 0.000000000
[1] "Dataset: all_targets Model RF, run: 9 of 10 2015-06-22 16:34:17"
     |      Out-of-bag   |
Tree |      MSE  %Var(y) |
   1 |  0.01202   198.27 |
   2 |  0.01098   181.13 |
   3 |  0.01019   168.09 |
   4 |  0.00932   153.74 |
   5 | 0.008555   141.11 |
   6 | 0.007833   129.20 |
   7 | 0.007824   129.06 |
   8 | 0.007666   126.45 |
   9 | 0.007779   128.32 |
  10 | 0.007462   123.09 |
  11 | 0.007643   126.08 |
  12 | 0.007563   124.75 |
  13 | 0.007472   123.25 |
  14 |   0.0073   120.41 |
  15 | 0.007064   116.51 |
  16 | 0.006966   114.90 |
  17 | 0.006853   113.04 |
  18 | 0.006801   112.19 |
  19 | 0.006798   112.13 |
  20 | 0.006787   111.95 |
  21 | 0.006785   111.92 |
  22 | 0.006763   111.55 |
  23 | 0.006742   111.21 |
  24 |  0.00672   110.85 |
  25 | 0.006696   110.45 |
  26 | 0.006672   110.05 |
  27 | 0.006688   110.32 |
  28 | 0.006689   110.34 |
  29 | 0.006714   110.75 |
  30 | 0.006722   110.88 |
  31 | 0.006699   110.50 |
  32 | 0.006723   110.90 |
  33 | 0.006708   110.65 |
  34 | 0.006675   110.10 |
  35 | 0.006669   110.00 |
  36 | 0.006639   109.51 |
  37 | 0.006626   109.29 |
  38 | 0.006612   109.06 |
  39 | 0.006585   108.62 |
  40 | 0.006576   108.47 |
  41 | 0.006571   108.39 |
  42 | 0.006575   108.46 |
  43 |  0.00657   108.37 |
  44 | 0.006563   108.26 |
  45 | 0.006545   107.97 |
  46 |  0.00654   107.88 |
  47 | 0.006533   107.76 |
  48 | 0.006521   107.57 |
  49 | 0.006521   107.56 |
  50 | 0.006505   107.30 |
  51 | 0.006513   107.44 |
  52 | 0.006509   107.36 |
  53 | 0.006514   107.44 |
  54 | 0.006497   107.17 |
  55 | 0.006501   107.23 |
  56 | 0.006495   107.13 |
  57 |   0.0065   107.21 |
  58 | 0.006511   107.40 |
  59 | 0.006507   107.33 |
  60 | 0.006498   107.19 |
  61 | 0.006492   107.08 |
  62 | 0.006485   106.97 |
  63 | 0.006483   106.94 |
  64 | 0.006483   106.94 |
  65 | 0.006467   106.68 |
  66 | 0.006467   106.67 |
  67 | 0.006461   106.57 |
  68 | 0.006449   106.38 |
  69 | 0.006451   106.41 |
  70 | 0.006451   106.40 |
  71 | 0.006447   106.35 |
  72 | 0.006442   106.26 |
  73 | 0.006438   106.19 |
  74 | 0.006429   106.05 |
  75 | 0.006423   105.95 |
  76 | 0.006424   105.96 |
  77 | 0.006424   105.96 |
  78 | 0.006415   105.82 |
  79 | 0.006415   105.81 |
  80 | 0.006411   105.76 |
  81 | 0.006417   105.85 |
  82 | 0.006411   105.76 |
  83 | 0.006404   105.64 |
  84 | 0.006408   105.70 |
  85 | 0.006399   105.55 |
  86 | 0.006395   105.49 |
  87 | 0.006384   105.30 |
  88 | 0.006384   105.30 |
  89 | 0.006379   105.23 |
  90 | 0.006368   105.04 |
  91 | 0.006363   104.96 |
  92 | 0.006363   104.96 |
  93 | 0.006364   104.98 |
  94 |  0.00636   104.91 |
  95 | 0.006355   104.83 |
  96 | 0.006351   104.75 |
  97 | 0.006352   104.78 |
  98 | 0.006354   104.81 |
  99 | 0.006344   104.65 |
 100 | 0.006334   104.48 |
[1] "Random Forest variable coefficients"
                      %IncMSE IncNodePurity
graph0           2.097311e-04  1.918084e-01
graph1           1.394785e-03  2.389474e-01
graph2           1.433405e-03  1.348885e-01
graph3           1.344659e-03  2.050576e-01
graph4           2.275227e-03  4.163186e-01
graph5           6.036307e-04  2.568100e-01
graph6           1.566598e-03  2.506432e-01
graph7           9.485524e-04  1.891821e-01
graph8           9.344463e-05  1.352765e-01
graph9           6.941105e-04  2.192016e-01
graph10          1.891740e-03  3.448051e-01
graph11          1.896828e-03  4.041043e-01
graph12          6.059341e-04  3.487354e-01
graph13          6.165331e-04  2.729212e-01
graph14          5.335692e-04  3.088997e-01
graph15          3.065548e-04  2.504675e-01
graph16          7.838077e-04  3.737893e-01
graph17          1.465968e-03  3.545891e-01
graph18          8.894863e-04  8.488079e-02
graph19          1.081958e-03  3.978300e-01
graph20          2.968775e-03  6.112088e-01
graph21          2.351915e-03  2.371381e-01
graph22          5.741087e-04  2.604802e-01
graph23          1.931881e-03  4.597132e-01
graph24          4.957905e-04  1.563178e-01
graph25          2.038152e-03  3.806809e-01
graph26          3.554407e-04  2.279134e-01
graph27          1.038419e-03  1.892172e-01
graph28          4.988319e-04  1.500774e-01
graph29          4.237676e-04  1.381975e-01
orbit0           1.828379e-04  1.991138e-01
orbit1           1.068568e-03  3.881581e-01
orbit2           1.861881e-03  2.660037e-01
orbit3           7.209407e-04  1.329784e-01
orbit4           1.786317e-03  2.085879e-01
orbit5           6.939745e-04  3.458976e-01
orbit6           2.660075e-03  4.752686e-01
orbit7           1.293760e-03  1.623738e-01
orbit8           3.098782e-04  2.618086e-01
orbit9           4.238404e-04  2.700636e-01
orbit10          5.117961e-04  1.455505e-01
orbit11          4.558154e-04  1.791859e-01
orbit12          2.510749e-04  1.748328e-01
orbit13          1.794131e-05  8.393213e-02
orbit14          2.362962e-04  8.042184e-02
orbit15          1.236095e-03  1.860261e-01
orbit16          8.262296e-04  2.175779e-01
orbit17          4.124167e-04  2.825711e-01
orbit18          2.401478e-03  7.433869e-01
orbit19          1.127640e-03  2.709908e-01
orbit20          9.691729e-04  2.237213e-01
orbit21          2.265964e-04  1.416334e-01
orbit22          2.523372e-03  4.199476e-01
orbit23          6.247751e-04  1.668464e-01
orbit24          2.875949e-03  7.215186e-01
orbit25          1.545650e-03  2.410826e-01
orbit26          5.571010e-04  1.368988e-01
orbit27          3.639575e-03  3.155222e-01
orbit28          1.210173e-03  4.579883e-01
orbit29          7.670823e-04  1.443933e-01
orbit30          4.366128e-04  1.206685e-01
orbit31          2.252261e-03  4.598056e-01
orbit32          2.430477e-03  2.399314e-01
orbit33          1.135207e-04  1.480316e-01
orbit34          7.472707e-04  1.520673e-01
orbit35          8.063805e-04  3.398236e-01
orbit36          1.113745e-03  3.795613e-01
orbit37          3.788132e-04  2.325127e-01
orbit38          8.556492e-04  3.155691e-01
orbit39          2.834997e-03  1.171417e+00
orbit40          1.407178e-03  1.672536e-01
orbit41          4.236070e-04  1.772020e-01
orbit42          1.748512e-05  1.017024e-01
orbit43          1.318398e-03  1.157767e-01
orbit44          9.506266e-05  1.431336e-01
orbit45          2.483645e-03  3.825471e-01
orbit46          4.910435e-04  1.437123e-01
orbit47          6.422802e-05  1.428342e-01
orbit48          2.905136e-04  1.209587e-01
orbit49          2.170202e-03  4.515988e-01
orbit50          8.185234e-04  1.696654e-01
orbit51          2.207445e-03  1.955403e-01
orbit52          1.129508e-03  2.856594e-01
orbit53          5.677329e-04  1.303210e-01
orbit54          3.521315e-04  2.737093e-01
orbit55          4.265014e-05  1.069420e-01
orbit56          8.634509e-03  8.001234e-01
orbit57          4.110666e-04  2.249878e-01
orbit58          1.928768e-04  1.125868e-01
orbit59          5.444031e-04  4.920121e-01
orbit60          1.409348e-04  7.636418e-02
orbit61          8.487385e-05  1.629455e-01
orbit62          6.897300e-03  5.380561e-01
orbit63          7.141953e-04  1.975940e-01
orbit64          6.579875e-04  1.484164e-01
orbit65          2.463053e-03  6.520637e-01
orbit66          6.081862e-04  3.696103e-01
orbit67          3.399038e-05  1.122473e-01
orbit68          1.729840e-03  3.619164e-01
orbit69          2.965396e-04  2.657239e-01
orbit70          1.428917e-03  5.638162e-01
orbit71          4.267589e-04  2.049838e-01
orbit72          3.420047e-04  1.413362e-01
AP              -6.829046e-06  5.032574e-02
bet              1.459933e-03  6.599589e-01
ecc              6.855835e-06  5.095238e-02
eccrad           4.549909e-05  5.313934e-02
close            2.961744e-04  2.469545e-01
constraint       7.416214e-04  3.163821e-01
coreness         3.332484e-04  2.551508e-01
knn              9.229331e-04  5.381318e-01
hubscore         2.064645e-04  1.270142e-01
pagerank         5.027735e-04  1.530603e+00
trans            1.231989e-04  5.919490e-01
evcent           6.931986e-04  2.106860e-01
first            1.425668e-04  9.581834e-02
upto_second      9.222094e-04  2.242636e-01
upto_third       1.338558e-03  3.476617e-01
upto_fourth      3.894317e-04  1.899138e-01
upto_fifth       1.267903e-03  2.787510e-01
upto_sixth       8.572046e-04  1.985291e-01
second           7.220980e-04  3.722707e-01
third            1.691966e-03  6.121123e-01
fourth           1.695137e-03  5.955011e-01
fifth            6.376068e-04  5.373057e-01
sixth            1.925030e-03  2.579051e-01
ratio1           8.285319e-04  8.223858e-01
ratio2           3.362245e-03  1.108765e+00
ratio3           1.659532e-03  5.762144e-01
ratio4           1.599370e-03  6.348784e-01
ratio5           1.022562e-03  2.940521e+00
ratio6           2.443481e-03  2.964744e-01
selfinter        6.380757e-06  1.282197e-01
walktrap_vertex  4.862003e-04  8.036499e-01
bigcom1          0.000000e+00  0.000000e+00
bigcom2          0.000000e+00  0.000000e+00
bigcom3          2.724910e-05  2.823144e-01
bigcom4          3.550265e-05  5.087168e-02
bigcom6          0.000000e+00  0.000000e+00
bigcom8          0.000000e+00  0.000000e+00
bigcom9          0.000000e+00  0.000000e+00
bigcom11         0.000000e+00  0.000000e+00
bigcom13         0.000000e+00  0.000000e+00
bigcom15         0.000000e+00  0.000000e+00
bigcom16         0.000000e+00  0.000000e+00
bigcom21         7.558966e-06  1.442334e-02
bigcom22        -6.920197e-06  3.240041e-02
bigcom24         0.000000e+00  0.000000e+00
bigcom26         1.189156e-04  2.128745e-01
bigcom28         6.989138e-05  4.577172e-02
bigcom30         1.181329e-03  9.353067e-01
bigcom31         0.000000e+00  0.000000e+00
bigcom32         0.000000e+00  0.000000e+00
bigcom33         0.000000e+00  0.000000e+00
bigcom34         0.000000e+00  0.000000e+00
bigcom36         0.000000e+00  0.000000e+00
bigcom37         0.000000e+00  0.000000e+00
bigcom38         0.000000e+00  0.000000e+00
bigcom39         0.000000e+00  0.000000e+00
bigcom40         3.686810e-04  2.765962e-01
bigcom43         0.000000e+00  0.000000e+00
bigcom44         0.000000e+00  0.000000e+00
bigcom46         0.000000e+00  0.000000e+00
bigcom47         0.000000e+00  0.000000e+00
bigcom49         0.000000e+00  0.000000e+00
bigcom50         0.000000e+00  0.000000e+00
bigcom51         0.000000e+00  0.000000e+00
bigcom52         1.119888e-06  3.966031e-01
bigcom54         0.000000e+00  0.000000e+00
bigcom56         0.000000e+00  0.000000e+00
bigcom62         0.000000e+00  0.000000e+00
bigcom66         0.000000e+00  0.000000e+00
bigcom68         0.000000e+00  0.000000e+00
bigcom69         0.000000e+00  0.000000e+00
bigcom71         0.000000e+00  0.000000e+00
bigcom72         0.000000e+00  0.000000e+00
bigcom73         0.000000e+00  0.000000e+00
bigcom74         0.000000e+00  0.000000e+00
bigcom75         0.000000e+00  0.000000e+00
bigcom76         0.000000e+00  0.000000e+00
bigcom77         0.000000e+00  0.000000e+00
bigcom79         0.000000e+00  0.000000e+00
bigcom80         0.000000e+00  0.000000e+00
bigcom82         0.000000e+00  0.000000e+00
bigcom83         0.000000e+00  0.000000e+00
bigcom84         0.000000e+00  0.000000e+00
bigcom85         0.000000e+00  0.000000e+00
bigcom87         0.000000e+00  0.000000e+00
bigcom89         0.000000e+00  0.000000e+00
bigcom91         0.000000e+00  0.000000e+00
bigcom92         0.000000e+00  0.000000e+00
bigcom93         0.000000e+00  0.000000e+00
bigcom96         0.000000e+00  0.000000e+00
bigcom97         0.000000e+00  0.000000e+00
bigcom98         0.000000e+00  0.000000e+00
bigcom99         0.000000e+00  0.000000e+00
bigcom101        0.000000e+00  0.000000e+00
bigcom104        0.000000e+00  0.000000e+00
bigcom106        0.000000e+00  0.000000e+00
bigcom109        0.000000e+00  0.000000e+00
bigcom113        0.000000e+00  0.000000e+00
bigcom116        2.754007e-05  4.723798e-02
bigcom120        0.000000e+00  0.000000e+00
bigcom123        0.000000e+00  0.000000e+00
bigcom126        0.000000e+00  1.387779e-19
bigcom127        0.000000e+00  0.000000e+00
bigcom137        0.000000e+00  0.000000e+00
bigcom139        0.000000e+00  0.000000e+00
bigcom140        0.000000e+00  0.000000e+00
bigcom143        0.000000e+00  0.000000e+00
bigcom145        0.000000e+00  0.000000e+00
bigcom146        0.000000e+00  0.000000e+00
bigcom147        0.000000e+00  0.000000e+00
bigcom149        0.000000e+00  0.000000e+00
bigcom153        0.000000e+00  0.000000e+00
bigcom154        0.000000e+00  0.000000e+00
bigcom156        0.000000e+00  0.000000e+00
bigcom157        0.000000e+00  0.000000e+00
bigcom158        0.000000e+00  0.000000e+00
bigcom160        0.000000e+00  0.000000e+00
bigcom161        0.000000e+00  0.000000e+00
bigcom162        0.000000e+00  0.000000e+00
bigcom164        0.000000e+00  0.000000e+00
bigcom166        0.000000e+00  0.000000e+00
bigcom167        0.000000e+00  0.000000e+00
bigcom171        0.000000e+00  0.000000e+00
bigcom173        0.000000e+00  0.000000e+00
bigcom175        0.000000e+00  0.000000e+00
bigcom176        0.000000e+00  0.000000e+00
bigcom177        0.000000e+00  0.000000e+00
bigcom178       -8.567032e-06  2.569467e-01
bigcom180        0.000000e+00  0.000000e+00
bigcom181        0.000000e+00  0.000000e+00
bigcom184        0.000000e+00  0.000000e+00
bigcom186        0.000000e+00  0.000000e+00
bigcom187       -5.571852e-06  4.475692e-01
bigcom189        0.000000e+00  0.000000e+00
bigcom194        0.000000e+00  0.000000e+00
bigcom195        0.000000e+00  0.000000e+00
bigcom196        0.000000e+00  0.000000e+00
bigcom204        0.000000e+00  0.000000e+00
bigcom205       -8.988572e-06  3.273793e-01
bigcom212        0.000000e+00  0.000000e+00
bigcom214        0.000000e+00  0.000000e+00
bigcom222        0.000000e+00  0.000000e+00
bigcom223        0.000000e+00  0.000000e+00
bigcom226        0.000000e+00  0.000000e+00
bigcom227        0.000000e+00  0.000000e+00
bigcom229        0.000000e+00  0.000000e+00
bigcom233        0.000000e+00  0.000000e+00
bigcom236        0.000000e+00  0.000000e+00
bigcom237        0.000000e+00  0.000000e+00
bigcom246        0.000000e+00  0.000000e+00
bigcom248        0.000000e+00  0.000000e+00
bigcom249        0.000000e+00  0.000000e+00
bigcom250        0.000000e+00  0.000000e+00
bigcom254        0.000000e+00  0.000000e+00
bigcom266        0.000000e+00  0.000000e+00
bigcom269        0.000000e+00  0.000000e+00
bigcom272        0.000000e+00  0.000000e+00
bigcom274        0.000000e+00  0.000000e+00
bigcom281        0.000000e+00  0.000000e+00
bigcom291        0.000000e+00  0.000000e+00
bigcom292        0.000000e+00  0.000000e+00
bigcom295        0.000000e+00  0.000000e+00
bigcom299        0.000000e+00  0.000000e+00
bigcom301        0.000000e+00  0.000000e+00
bigcom306        0.000000e+00  0.000000e+00
bigcom309        0.000000e+00  0.000000e+00
bigcom314        0.000000e+00  0.000000e+00
bigcom321        0.000000e+00  0.000000e+00
bigcom341        0.000000e+00  0.000000e+00
bigcom350        0.000000e+00  0.000000e+00
bigcom353        0.000000e+00  0.000000e+00
bigcom359        0.000000e+00  0.000000e+00
bigcom363        0.000000e+00  0.000000e+00
bigcom365        0.000000e+00  0.000000e+00
bigcom385        6.486290e-06  4.342287e-01
bigcom386        0.000000e+00  0.000000e+00
bigcom408        0.000000e+00  0.000000e+00
bigcom412        0.000000e+00  0.000000e+00
bigcom480        0.000000e+00  0.000000e+00
spin_vertex      1.423925e-04  6.893287e-01
membership_s1    1.427504e-03  3.383879e-01
membership_s3    0.000000e+00  0.000000e+00
membership_s4    1.424339e-07  3.884181e-04
membership_s5    6.765900e-06  8.368849e-03
membership_s6    0.000000e+00  8.847090e-18
membership_s7    5.292818e-05  3.832720e-02
membership_s8    0.000000e+00  0.000000e+00
[truncated: 128,627 more chars]
