# Supplementary material for: Distinctive Behaviors of Druggable Proteins in Cellular Networks
Source: PLoS Comput Biol. 2015 Dec 23;11(12):e1004597. doi: 10.1371/journal.pcbi.1004597 (PMC4689399; doi:10.1371/journal.pcbi.1004597)
Supplement: S1 File — (ZIP) [file pcbi.1004597.s004.zip › S1_File/direct.atc.20150613_all_predict.ppi.optimised_Target_results_all_TnotC.txt]

[[1]]
[1] "all_TnotC"

[1] "Dataset: all_TnotC Model GBM, run: 1 of 10 2015-06-22 14:48:14"
Iter   TrainDeviance   ValidDeviance   StepSize   Improve
     1        0.0571            -nan     0.0100    0.0004
     2        0.0560            -nan     0.0100    0.0002
     3        0.0550            -nan     0.0100    0.0001
     4        0.0533            -nan     0.0100    0.0002
     5        0.0527            -nan     0.0100    0.0001
     6        0.0518            -nan     0.0100    0.0001
     7        0.0514            -nan     0.0100    0.0001
     8        0.0503            -nan     0.0100    0.0000
     9        0.0496            -nan     0.0100    0.0001
    10        0.0488            -nan     0.0100    0.0000
    20        0.0435            -nan     0.0100    0.0000
    40        0.0372            -nan     0.0100    0.0000
    60        0.0333            -nan     0.0100   -0.0000
    80        0.0300            -nan     0.0100   -0.0000
   100        0.0277            -nan     0.0100   -0.0000
   120        0.0255            -nan     0.0100   -0.0000
   140        0.0233            -nan     0.0100   -0.0000
   160        0.0217            -nan     0.0100   -0.0000
   180        0.0202            -nan     0.0100   -0.0000
   200        0.0190            -nan     0.0100   -0.0000
   204        0.0188            -nan     0.0100   -0.0000

[1] "GBM variable coefficients"
                            var      rel.inf
ratio5                   ratio5 13.431246256
comsize                 comsize  6.389782798
V2                           V2  6.255869217
pagerank               pagerank  4.526001981
bigcom30               bigcom30  3.701908810
outer                     outer  3.422312963
inner                     inner  3.271968492
walktrap_vertex walktrap_vertex  3.126519795
adhesion               adhesion  2.782979124
trans                     trans  2.722034766
V1                           V1  2.463073624
ioratio                 ioratio  2.201448672
ratio2                   ratio2  1.954643394
knn                         knn  1.905377948
spin_vertex         spin_vertex  1.737435505
orbit18                 orbit18  1.692648306
membership_s32   membership_s32  1.683817617
orbit36                 orbit36  1.382036317
ratio1                   ratio1  1.316156109
cohesion               cohesion  1.306201497
bet                         bet  1.121228595
graph22                 graph22  0.973222789
graph4                   graph4  0.898564633
ratio4                   ratio4  0.881306844
orbit62                 orbit62  0.858727460
membership_s30   membership_s30  0.816766341
graph11                 graph11  0.720086876
orbit28                 orbit28  0.687514636
orbit38                 orbit38  0.657933462
orbit17                 orbit17  0.632669081
graph1                   graph1  0.604606950
graph20                 graph20  0.585252038
graph14                 graph14  0.546051668
graph21                 graph21  0.544016583
orbit53                 orbit53  0.540912219
graph17                 graph17  0.536832309
graph7                   graph7  0.524672323
fourth                   fourth  0.502284841
ratio3                   ratio3  0.493407564
orbit70                 orbit70  0.491890597
orbit68                 orbit68  0.490565088
orbit27                 orbit27  0.473195089
orbit30                 orbit30  0.473088995
orbit39                 orbit39  0.456110712
third                     third  0.453477832
orbit54                 orbit54  0.446670695
orbit32                 orbit32  0.439396916
coreness               coreness  0.426862640
orbit31                 orbit31  0.415183752
graph19                 graph19  0.414488342
orbit66                 orbit66  0.411506109
orbit44                 orbit44  0.397063667
orbit40                 orbit40  0.393137816
orbit29                 orbit29  0.391259659
graph12                 graph12  0.378530450
orbit20                 orbit20  0.368370021
graph2                   graph2  0.356502364
orbit49                 orbit49  0.346111577
graph23                 graph23  0.343030702
orbit64                 orbit64  0.342751699
orbit19                 orbit19  0.331461932
graph26                 graph26  0.317113115
upto_sixth           upto_sixth  0.306283165
graph10                 graph10  0.300714709
orbit33                 orbit33  0.294485493
orbit37                 orbit37  0.289891624
orbit56                 orbit56  0.285002227
graph0                   graph0  0.284372191
sixth                     sixth  0.282855295
bigcom116             bigcom116  0.277837851
orbit24                 orbit24  0.269175700
orbit25                 orbit25  0.264958954
ratio6                   ratio6  0.264154532
graph27                 graph27  0.256948445
orbit47                 orbit47  0.253816867
graph16                 graph16  0.246092266
orbit11                 orbit11  0.243521752
orbit35                 orbit35  0.237471055
graph13                 graph13  0.232794152
orbit5                   orbit5  0.228207544
bigcom28               bigcom28  0.226211168
membership_s1     membership_s1  0.218183588
orbit52                 orbit52  0.200114460
upto_fifth           upto_fifth  0.197427621
constraint           constraint  0.197182373
orbit65                 orbit65  0.196551208
orbit60                 orbit60  0.187406195
AP                           AP  0.186644689
graph6                   graph6  0.170924393
graph15                 graph15  0.168372850
orbit12                 orbit12  0.160137979
graph29                 graph29  0.159829935
orbit61                 orbit61  0.150775049
fifth                     fifth  0.145612368
graph25                 graph25  0.144255523
graph8                   graph8  0.129134484
graph3                   graph3  0.127153555
membership_s15   membership_s15  0.102177865
orbit41                 orbit41  0.100626827
graph28                 graph28  0.100355838
orbit69                 orbit69  0.100150632
orbit1                   orbit1  0.097084393
orbit45                 orbit45  0.096953167
selfinter             selfinter  0.095796536
bigcom26               bigcom26  0.093654545
upto_fourth         upto_fourth  0.091642662
orbit10                 orbit10  0.091340734
orbit16                 orbit16  0.084095485
orbit48                 orbit48  0.081873394
orbit63                 orbit63  0.078075163
bigcom4                 bigcom4  0.074508803
bigcom3                 bigcom3  0.074299686
orbit50                 orbit50  0.073710681
graph9                   graph9  0.073377365
hubscore               hubscore  0.072044042
orbit9                   orbit9  0.069236767
orbit7                   orbit7  0.068583065
orbit15                 orbit15  0.065177145
graph24                 graph24  0.064125374
graph5                   graph5  0.060880219
graph18                 graph18  0.055414051
orbit26                 orbit26  0.054968110
orbit67                 orbit67  0.054850556
orbit42                 orbit42  0.053824925
orbit2                   orbit2  0.047260256
orbit22                 orbit22  0.046928390
close                     close  0.043609506
orbit59                 orbit59  0.038126487
orbit46                 orbit46  0.034148404
orbit13                 orbit13  0.028163994
orbit51                 orbit51  0.020207434
ecc                         ecc  0.016291773
orbit23                 orbit23  0.012934315
orbit21                 orbit21  0.012492074
membership_s27   membership_s27  0.012186213
upto_second         upto_second  0.007038965
orbit71                 orbit71  0.004667776
orbit6                   orbit6  0.003778960
bigcom22               bigcom22  0.001545988
orbit0                   orbit0  0.000000000
orbit3                   orbit3  0.000000000
orbit4                   orbit4  0.000000000
orbit8                   orbit8  0.000000000
orbit14                 orbit14  0.000000000
orbit34                 orbit34  0.000000000
orbit43                 orbit43  0.000000000
orbit55                 orbit55  0.000000000
orbit57                 orbit57  0.000000000
orbit58                 orbit58  0.000000000
orbit72                 orbit72  0.000000000
eccrad                   eccrad  0.000000000
evcent                   evcent  0.000000000
first                     first  0.000000000
upto_third           upto_third  0.000000000
second                   second  0.000000000
bigcom1                 bigcom1  0.000000000
bigcom2                 bigcom2  0.000000000
bigcom6                 bigcom6  0.000000000
bigcom8                 bigcom8  0.000000000
bigcom9                 bigcom9  0.000000000
bigcom11               bigcom11  0.000000000
bigcom13               bigcom13  0.000000000
bigcom15               bigcom15  0.000000000
bigcom16               bigcom16  0.000000000
bigcom21               bigcom21  0.000000000
bigcom24               bigcom24  0.000000000
bigcom31               bigcom31  0.000000000
bigcom32               bigcom32  0.000000000
bigcom33               bigcom33  0.000000000
bigcom34               bigcom34  0.000000000
bigcom36               bigcom36  0.000000000
bigcom37               bigcom37  0.000000000
bigcom38               bigcom38  0.000000000
bigcom39               bigcom39  0.000000000
bigcom40               bigcom40  0.000000000
bigcom43               bigcom43  0.000000000
bigcom44               bigcom44  0.000000000
bigcom46               bigcom46  0.000000000
bigcom47               bigcom47  0.000000000
bigcom49               bigcom49  0.000000000
bigcom50               bigcom50  0.000000000
bigcom51               bigcom51  0.000000000
bigcom52               bigcom52  0.000000000
bigcom54               bigcom54  0.000000000
bigcom56               bigcom56  0.000000000
bigcom62               bigcom62  0.000000000
bigcom66               bigcom66  0.000000000
bigcom68               bigcom68  0.000000000
bigcom69               bigcom69  0.000000000
bigcom71               bigcom71  0.000000000
bigcom72               bigcom72  0.000000000
bigcom73               bigcom73  0.000000000
bigcom74               bigcom74  0.000000000
bigcom75               bigcom75  0.000000000
bigcom76               bigcom76  0.000000000
bigcom77               bigcom77  0.000000000
bigcom79               bigcom79  0.000000000
bigcom80               bigcom80  0.000000000
bigcom82               bigcom82  0.000000000
bigcom83               bigcom83  0.000000000
bigcom84               bigcom84  0.000000000
bigcom85               bigcom85  0.000000000
bigcom87               bigcom87  0.000000000
bigcom89               bigcom89  0.000000000
bigcom91               bigcom91  0.000000000
bigcom92               bigcom92  0.000000000
bigcom93               bigcom93  0.000000000
bigcom96               bigcom96  0.000000000
bigcom97               bigcom97  0.000000000
bigcom98               bigcom98  0.000000000
bigcom99               bigcom99  0.000000000
bigcom101             bigcom101  0.000000000
bigcom104             bigcom104  0.000000000
bigcom106             bigcom106  0.000000000
bigcom109             bigcom109  0.000000000
bigcom113             bigcom113  0.000000000
bigcom120             bigcom120  0.000000000
bigcom123             bigcom123  0.000000000
bigcom126             bigcom126  0.000000000
bigcom127             bigcom127  0.000000000
bigcom137             bigcom137  0.000000000
bigcom139             bigcom139  0.000000000
bigcom140             bigcom140  0.000000000
bigcom143             bigcom143  0.000000000
bigcom145             bigcom145  0.000000000
bigcom146             bigcom146  0.000000000
bigcom147             bigcom147  0.000000000
bigcom149             bigcom149  0.000000000
bigcom153             bigcom153  0.000000000
bigcom154             bigcom154  0.000000000
bigcom156             bigcom156  0.000000000
bigcom157             bigcom157  0.000000000
bigcom158             bigcom158  0.000000000
bigcom160             bigcom160  0.000000000
bigcom161             bigcom161  0.000000000
bigcom162             bigcom162  0.000000000
bigcom164             bigcom164  0.000000000
bigcom166             bigcom166  0.000000000
bigcom167             bigcom167  0.000000000
bigcom171             bigcom171  0.000000000
bigcom173             bigcom173  0.000000000
bigcom175             bigcom175  0.000000000
bigcom176             bigcom176  0.000000000
bigcom177             bigcom177  0.000000000
bigcom178             bigcom178  0.000000000
bigcom180             bigcom180  0.000000000
bigcom181             bigcom181  0.000000000
bigcom184             bigcom184  0.000000000
bigcom186             bigcom186  0.000000000
bigcom187             bigcom187  0.000000000
bigcom189             bigcom189  0.000000000
bigcom194             bigcom194  0.000000000
bigcom195             bigcom195  0.000000000
bigcom196             bigcom196  0.000000000
bigcom204             bigcom204  0.000000000
bigcom205             bigcom205  0.000000000
bigcom212             bigcom212  0.000000000
bigcom214             bigcom214  0.000000000
bigcom222             bigcom222  0.000000000
bigcom223             bigcom223  0.000000000
bigcom226             bigcom226  0.000000000
bigcom227             bigcom227  0.000000000
bigcom229             bigcom229  0.000000000
bigcom233             bigcom233  0.000000000
bigcom236             bigcom236  0.000000000
bigcom237             bigcom237  0.000000000
bigcom246             bigcom246  0.000000000
bigcom248             bigcom248  0.000000000
bigcom249             bigcom249  0.000000000
bigcom250             bigcom250  0.000000000
bigcom254             bigcom254  0.000000000
bigcom266             bigcom266  0.000000000
bigcom269             bigcom269  0.000000000
bigcom272             bigcom272  0.000000000
bigcom274             bigcom274  0.000000000
bigcom281             bigcom281  0.000000000
bigcom291             bigcom291  0.000000000
bigcom292             bigcom292  0.000000000
bigcom295             bigcom295  0.000000000
bigcom299             bigcom299  0.000000000
bigcom301             bigcom301  0.000000000
bigcom306             bigcom306  0.000000000
bigcom309             bigcom309  0.000000000
bigcom314             bigcom314  0.000000000
bigcom321             bigcom321  0.000000000
bigcom341             bigcom341  0.000000000
bigcom350             bigcom350  0.000000000
bigcom353             bigcom353  0.000000000
bigcom359             bigcom359  0.000000000
bigcom363             bigcom363  0.000000000
bigcom365             bigcom365  0.000000000
bigcom385             bigcom385  0.000000000
bigcom386             bigcom386  0.000000000
bigcom408             bigcom408  0.000000000
bigcom412             bigcom412  0.000000000
bigcom480             bigcom480  0.000000000
membership_s3     membership_s3  0.000000000
membership_s4     membership_s4  0.000000000
membership_s5     membership_s5  0.000000000
membership_s6     membership_s6  0.000000000
membership_s7     membership_s7  0.000000000
membership_s8     membership_s8  0.000000000
membership_s9     membership_s9  0.000000000
membership_s11   membership_s11  0.000000000
membership_s12   membership_s12  0.000000000
membership_s14   membership_s14  0.000000000
membership_s16   membership_s16  0.000000000
membership_s17   membership_s17  0.000000000
membership_s18   membership_s18  0.000000000
membership_s20   membership_s20  0.000000000
membership_s21   membership_s21  0.000000000
membership_s22   membership_s22  0.000000000
membership_s24   membership_s24  0.000000000
membership_s25   membership_s25  0.000000000
membership_s26   membership_s26  0.000000000
membership_s28   membership_s28  0.000000000
membership_s31   membership_s31  0.000000000
membership_s33   membership_s33  0.000000000
membership_s36   membership_s36  0.000000000
membership_s37   membership_s37  0.000000000
pdi                         pdi  0.000000000
[1] "Dataset: all_TnotC Model RF, run: 1 of 10 2015-06-22 14:52:19"
     |      Out-of-bag   |
Tree |      MSE  %Var(y) |
   1 | 0.006715   145.00 |
   2 | 0.007127   153.90 |
   3 | 0.007398   159.75 |
   4 | 0.007283   157.26 |
   5 | 0.007797   168.37 |
   6 | 0.007042   152.06 |
   7 | 0.006762   146.02 |
   8 | 0.006661   143.84 |
   9 | 0.006436   138.98 |
  10 | 0.006219   134.29 |
  11 | 0.005932   128.09 |
  12 | 0.005846   126.24 |
  13 | 0.005833   125.96 |
  14 | 0.005775   124.71 |
  15 | 0.005671   122.46 |
  16 | 0.005496   118.67 |
  17 | 0.005503   118.83 |
  18 | 0.005433   117.32 |
  19 |  0.00542   117.04 |
  20 |  0.00544   117.46 |
  21 | 0.005387   116.31 |
  22 | 0.005373   116.03 |
  23 |  0.00537   115.95 |
  24 | 0.005364   115.84 |
  25 | 0.005332   115.14 |
  26 | 0.005307   114.60 |
  27 | 0.005317   114.82 |
  28 | 0.005291   114.24 |
  29 | 0.005259   113.55 |
  30 | 0.005213   112.56 |
  31 | 0.005186   111.99 |
  32 |  0.00516   111.42 |
  33 | 0.005139   110.98 |
  34 | 0.005146   111.11 |
  35 | 0.005092   109.95 |
  36 |  0.00508   109.69 |
  37 | 0.005071   109.51 |
  38 | 0.005081   109.72 |
  39 | 0.005081   109.71 |
  40 |  0.00507   109.48 |
  41 | 0.005068   109.43 |
  42 | 0.005063   109.33 |
  43 | 0.005057   109.19 |
  44 |  0.00505   109.05 |
  45 | 0.005044   108.92 |
  46 | 0.005028   108.57 |
  47 | 0.005019   108.39 |
  48 | 0.005025   108.52 |
  49 | 0.005032   108.66 |
  50 | 0.005035   108.71 |
  51 | 0.005037   108.76 |
  52 | 0.005032   108.66 |
  53 | 0.005029   108.59 |
  54 | 0.005025   108.51 |
  55 | 0.005019   108.37 |
  56 | 0.005022   108.44 |
  57 | 0.004996   107.87 |
  58 | 0.004992   107.80 |
  59 | 0.004988   107.70 |
  60 | 0.004971   107.33 |
  61 | 0.004964   107.19 |
  62 | 0.004959   107.08 |
  63 | 0.004956   107.02 |
  64 | 0.004953   106.95 |
  65 | 0.004957   107.03 |
  66 | 0.004959   107.09 |
  67 | 0.004961   107.12 |
  68 | 0.004963   107.16 |
  69 | 0.004953   106.95 |
  70 | 0.004955   106.98 |
  71 | 0.004954   106.97 |
  72 | 0.004961   107.13 |
  73 | 0.004966   107.23 |
  74 | 0.004961   107.12 |
  75 | 0.004963   107.17 |
  76 | 0.004952   106.93 |
  77 | 0.004957   107.04 |
  78 | 0.004954   106.98 |
  79 | 0.004953   106.95 |
  80 | 0.004951   106.91 |
  81 | 0.004945   106.78 |
  82 | 0.004941   106.69 |
  83 | 0.004939   106.64 |
  84 | 0.004933   106.51 |
  85 | 0.004933   106.53 |
  86 |  0.00493   106.45 |
  87 | 0.004925   106.34 |
  88 | 0.004927   106.39 |
  89 | 0.004929   106.43 |
  90 | 0.004929   106.44 |
  91 | 0.004937   106.61 |
  92 |  0.00494   106.67 |
  93 | 0.004941   106.70 |
  94 | 0.004941   106.68 |
  95 | 0.004942   106.72 |
  96 | 0.004929   106.44 |
  97 | 0.004929   106.43 |
  98 | 0.004931   106.48 |
  99 | 0.004926   106.36 |
 100 | 0.004928   106.42 |
[1] "Random Forest variable coefficients"
                      %IncMSE IncNodePurity
graph0           6.920362e-05  4.996319e-02
graph1           1.214219e-03  4.172000e-01
graph2           3.014851e-04  5.331404e-02
graph3           9.837200e-04  6.471765e-02
graph4           8.673628e-04  2.003847e-01
graph5           5.496093e-04  1.733378e-01
graph6           2.711400e-04  2.713872e-01
graph7           7.284169e-05  1.195994e-01
graph8           9.632994e-05  4.156435e-02
graph9           6.105396e-04  1.543844e-01
graph10          4.285787e-04  3.507488e-01
graph11          4.244635e-03  4.994386e-01
graph12          6.507575e-04  2.379246e-01
graph13          6.831171e-05  9.417472e-02
graph14          1.428323e-03  3.353460e-01
graph15          3.000658e-04  9.748179e-02
graph16          1.928883e-03  1.916544e-01
graph17          1.054556e-03  2.878631e-01
graph18          2.188129e-04  6.034760e-02
graph19          5.838917e-04  1.676272e-01
graph20          3.168045e-03  2.361974e-01
graph21          1.797711e-03  1.309136e-01
graph22          2.333554e-04  9.081061e-02
graph23          1.499521e-03  1.473838e-01
graph24          1.398193e-04  3.945977e-02
graph25          1.611086e-03  2.121427e-01
graph26          4.213859e-04  1.310378e-01
graph27          8.325295e-04  1.532797e-01
graph28          1.212122e-03  2.123869e-01
graph29          3.126537e-04  2.530185e-02
orbit0           1.790787e-04  9.297456e-02
orbit1           5.397319e-04  9.451133e-02
orbit2           1.134926e-03  1.211155e-01
orbit3           4.550993e-04  1.123971e-01
orbit4           1.840908e-03  2.183700e-01
orbit5           1.783785e-04  1.745647e-01
orbit6           5.581714e-04  3.239970e-01
orbit7           9.598623e-04  1.049864e-01
orbit8           6.320695e-04  1.562350e-01
orbit9           1.606510e-04  2.051506e-01
orbit10          2.421074e-04  1.891596e-01
orbit11          4.053203e-04  1.070460e-01
orbit12          1.626031e-04  1.058252e-01
orbit13          1.757198e-04  6.477169e-02
orbit14          1.629319e-04  5.096491e-02
orbit15          3.616741e-04  1.387603e-01
orbit16          1.969634e-04  1.478782e-01
orbit17          4.532265e-04  2.348813e-01
orbit18          2.391959e-03  6.093815e-01
orbit19          9.974797e-04  2.116987e-01
orbit20          3.871665e-04  1.845684e-01
orbit21          2.596051e-04  1.988759e-01
orbit22          4.650562e-03  4.771370e-01
orbit23          3.433095e-04  1.024914e-01
orbit24          4.813874e-04  4.887884e-01
orbit25          5.486489e-04  2.159810e-01
orbit26          7.976440e-04  1.824993e-01
orbit27          4.094295e-05  7.088131e-02
orbit28          5.508157e-04  1.776740e-01
orbit29          1.654091e-04  1.576252e-01
orbit30          1.250894e-04  1.369233e-01
orbit31          7.008753e-04  3.334611e-01
orbit32          1.341582e-03  3.323899e-01
orbit33          7.331000e-05  9.017099e-02
orbit34          1.369397e-03  8.645293e-02
orbit35          1.098070e-03  3.148947e-01
orbit36          8.860624e-04  3.103789e-01
orbit37          1.879288e-03  1.731523e-01
orbit38          3.878172e-04  1.348313e-01
orbit39          6.398735e-04  5.245785e-01
orbit40          1.080224e-03  2.196168e-01
orbit41          1.753232e-04  1.025956e-02
orbit42          3.217511e-04  8.125453e-02
orbit43          1.576887e-04  1.157575e-01
orbit44          6.010153e-04  7.710279e-02
orbit45          3.381114e-05  2.749145e-01
orbit46          1.998468e-04  1.428071e-01
orbit47          4.540511e-04  1.382146e-01
orbit48          2.032024e-04  5.877282e-02
orbit49          9.179157e-04  1.955718e-01
orbit50          8.096673e-05  1.406448e-01
orbit51          1.040903e-03  1.299525e-01
orbit52          7.088396e-04  1.164987e-01
orbit53          5.468607e-04  1.566909e-01
orbit54          1.444179e-04  1.503764e-01
orbit55          4.778829e-05  9.396248e-03
orbit56          2.037299e-03  5.304688e-01
orbit57          3.401384e-04  6.601244e-02
orbit58          2.508231e-05  5.737523e-02
orbit59          8.686534e-04  1.508958e-01
orbit60          7.934016e-05  6.722308e-02
orbit61          6.657032e-05  9.807572e-02
orbit62          2.788816e-03  2.507006e-01
orbit63          4.558801e-04  1.129122e-01
orbit64          5.851845e-04  1.100422e-01
orbit65          2.887745e-03  3.445677e-01
orbit66          4.223326e-04  1.004613e-01
orbit67          6.582525e-05  2.853856e-02
orbit68          9.905497e-04  1.560419e-01
orbit69          6.835556e-05  3.685655e-02
orbit70          7.168043e-04  2.006025e-01
orbit71          1.125619e-05  1.969430e-04
orbit72          5.278877e-04  8.660563e-02
AP               3.188029e-06  7.618037e-02
bet              5.327737e-04  3.165058e-01
ecc              0.000000e+00  1.500000e-02
eccrad          -1.080099e-06  8.323779e-02
close            1.101693e-04  1.459662e-01
constraint       8.085932e-04  4.910254e-01
coreness         2.737009e-04  4.163426e-01
knn              1.336754e-03  5.852325e-01
hubscore         9.109625e-04  7.936771e-02
pagerank         1.112163e-03  1.452587e+00
trans            2.496474e-04  4.603357e-01
evcent           1.235811e-04  9.538587e-02
first            1.399880e-04  1.354804e-01
upto_second      8.794677e-04  1.947631e-01
upto_third       2.439091e-04  1.338545e-01
upto_fourth      6.470542e-05  1.019603e-01
upto_fifth       5.173505e-04  1.443175e-01
upto_sixth       5.134069e-04  1.689469e-01
second           1.062832e-04  1.755054e-01
third            2.711178e-03  5.109396e-01
fourth           5.086621e-04  5.236804e-01
fifth            8.011511e-04  3.285414e-01
sixth            8.997223e-04  2.479807e-01
ratio1           7.641728e-04  7.593731e-01
ratio2           1.199584e-03  1.079784e+00
ratio3           1.785293e-04  6.170972e-01
ratio4           1.984482e-03  6.167723e-01
ratio5           5.690251e-04  2.609497e+00
ratio6           1.176479e-03  7.686010e-01
selfinter        6.801824e-04  1.091870e-01
walktrap_vertex  4.368797e-04  1.007307e+00
bigcom1          0.000000e+00  3.252607e-21
bigcom2          0.000000e+00  0.000000e+00
bigcom3          1.608521e-04  1.339290e-01
bigcom4          5.977193e-05  3.583354e-02
bigcom6          0.000000e+00  6.938894e-20
bigcom8          0.000000e+00  2.710505e-21
bigcom9          0.000000e+00  1.734723e-20
bigcom11         0.000000e+00  1.084202e-21
bigcom13         0.000000e+00  3.523657e-20
bigcom15         0.000000e+00  0.000000e+00
bigcom16         0.000000e+00  6.938894e-20
bigcom21         0.000000e+00  7.182839e-20
bigcom22        -7.406878e-07  4.271099e-02
bigcom24         0.000000e+00  0.000000e+00
bigcom26         6.677047e-05  9.628736e-02
bigcom28         4.250633e-05  1.069988e-01
bigcom30         1.121867e-03  6.688555e-01
bigcom31         0.000000e+00  0.000000e+00
bigcom32         0.000000e+00  0.000000e+00
bigcom33         0.000000e+00  0.000000e+00
bigcom34         0.000000e+00  0.000000e+00
bigcom36         0.000000e+00  0.000000e+00
bigcom37         0.000000e+00  0.000000e+00
bigcom38         0.000000e+00  0.000000e+00
bigcom39         0.000000e+00  0.000000e+00
bigcom40         0.000000e+00  3.523657e-21
bigcom43         0.000000e+00  0.000000e+00
bigcom44         0.000000e+00  0.000000e+00
bigcom46         0.000000e+00  0.000000e+00
bigcom47         0.000000e+00  2.710505e-22
bigcom49         0.000000e+00  0.000000e+00
bigcom50         0.000000e+00  0.000000e+00
bigcom51         0.000000e+00  0.000000e+00
bigcom52        -3.513004e-06  3.499573e-01
bigcom54         0.000000e+00  0.000000e+00
bigcom56         0.000000e+00  0.000000e+00
bigcom62         0.000000e+00  0.000000e+00
bigcom66         0.000000e+00  5.421011e-22
bigcom68         0.000000e+00  0.000000e+00
bigcom69         0.000000e+00  3.469447e-20
bigcom71         0.000000e+00  0.000000e+00
bigcom72         0.000000e+00  0.000000e+00
bigcom73         0.000000e+00  0.000000e+00
bigcom74         0.000000e+00  1.084202e-21
bigcom75         0.000000e+00  0.000000e+00
bigcom76         0.000000e+00  0.000000e+00
bigcom77         0.000000e+00  0.000000e+00
bigcom79         0.000000e+00  0.000000e+00
bigcom80         0.000000e+00  0.000000e+00
bigcom82         0.000000e+00  0.000000e+00
bigcom83         0.000000e+00  0.000000e+00
bigcom84         0.000000e+00  0.000000e+00
bigcom85         0.000000e+00  7.047314e-20
bigcom87         0.000000e+00  0.000000e+00
bigcom89         0.000000e+00  0.000000e+00
bigcom91         0.000000e+00  0.000000e+00
bigcom92         0.000000e+00  0.000000e+00
bigcom93         0.000000e+00  0.000000e+00
bigcom96         0.000000e+00  0.000000e+00
bigcom97         0.000000e+00  0.000000e+00
bigcom98         0.000000e+00  0.000000e+00
bigcom99         0.000000e+00  0.000000e+00
bigcom101        0.000000e+00  1.734723e-20
bigcom104        0.000000e+00  0.000000e+00
bigcom106        0.000000e+00  0.000000e+00
bigcom109        0.000000e+00  0.000000e+00
bigcom113        0.000000e+00  0.000000e+00
bigcom116        6.497385e-05  4.903452e-02
bigcom120        0.000000e+00  0.000000e+00
bigcom123        0.000000e+00  5.421011e-22
bigcom126        0.000000e+00  0.000000e+00
bigcom127        0.000000e+00  2.710505e-22
bigcom137        0.000000e+00  0.000000e+00
bigcom139        0.000000e+00  0.000000e+00
bigcom140        0.000000e+00  0.000000e+00
bigcom143        0.000000e+00  0.000000e+00
bigcom145        0.000000e+00  0.000000e+00
bigcom146        0.000000e+00  1.788934e-20
bigcom147        0.000000e+00  0.000000e+00
bigcom149        0.000000e+00  0.000000e+00
bigcom153        0.000000e+00  5.421011e-22
bigcom154        0.000000e+00  0.000000e+00
bigcom156        0.000000e+00  0.000000e+00
bigcom157        0.000000e+00  0.000000e+00
bigcom158        0.000000e+00  0.000000e+00
bigcom160        0.000000e+00  0.000000e+00
bigcom161        0.000000e+00  0.000000e+00
bigcom162        0.000000e+00  0.000000e+00
bigcom164        0.000000e+00  0.000000e+00
bigcom166        0.000000e+00  5.421011e-22
bigcom167        0.000000e+00  0.000000e+00
bigcom171        0.000000e+00  0.000000e+00
bigcom173        0.000000e+00  0.000000e+00
bigcom175        0.000000e+00  0.000000e+00
bigcom176        0.000000e+00  0.000000e+00
bigcom177        0.000000e+00  0.000000e+00
bigcom178       -2.190617e-05  3.423885e-01
bigcom180        0.000000e+00  0.000000e+00
bigcom181        0.000000e+00  0.000000e+00
bigcom184        0.000000e+00  0.000000e+00
bigcom186        0.000000e+00  0.000000e+00
bigcom187       -4.382067e-07  5.467752e-01
bigcom189        0.000000e+00  0.000000e+00
bigcom194        0.000000e+00  0.000000e+00
bigcom195        0.000000e+00  0.000000e+00
bigcom196        0.000000e+00  2.710505e-22
bigcom204        0.000000e+00  1.788934e-20
bigcom205       -6.904736e-06  3.209854e-01
bigcom212        0.000000e+00  0.000000e+00
bigcom214        0.000000e+00  0.000000e+00
bigcom222        0.000000e+00  6.938894e-20
bigcom223        0.000000e+00  0.000000e+00
bigcom226        0.000000e+00  0.000000e+00
bigcom227        0.000000e+00  0.000000e+00
bigcom229        0.000000e+00  0.000000e+00
bigcom233        0.000000e+00  0.000000e+00
bigcom236        0.000000e+00  0.000000e+00
bigcom237        0.000000e+00  1.626303e-21
bigcom246        0.000000e+00  0.000000e+00
bigcom248        0.000000e+00  0.000000e+00
bigcom249        0.000000e+00  0.000000e+00
bigcom250        0.000000e+00  0.000000e+00
bigcom254        0.000000e+00  0.000000e+00
bigcom266        0.000000e+00  0.000000e+00
bigcom269        0.000000e+00  0.000000e+00
bigcom272        0.000000e+00  0.000000e+00
bigcom274        0.000000e+00  1.355253e-21
bigcom281        0.000000e+00  0.000000e+00
bigcom291        0.000000e+00  0.000000e+00
bigcom292        0.000000e+00  0.000000e+00
bigcom295        0.000000e+00  0.000000e+00
bigcom299        0.000000e+00  0.000000e+00
bigcom301        0.000000e+00  0.000000e+00
bigcom306        0.000000e+00  0.000000e+00
bigcom309        0.000000e+00  0.000000e+00
bigcom314        0.000000e+00  0.000000e+00
bigcom321        0.000000e+00  3.469447e-20
bigcom341        0.000000e+00  0.000000e+00
bigcom350        0.000000e+00  0.000000e+00
bigcom353        0.000000e+00  0.000000e+00
bigcom359        0.000000e+00  0.000000e+00
bigcom363        0.000000e+00  0.000000e+00
bigcom365        0.000000e+00  6.938894e-20
bigcom385        1.737957e-05  3.654872e-01
bigcom386        0.000000e+00  0.000000e+00
bigcom408        0.000000e+00  0.000000e+00
bigcom412        0.000000e+00  0.000000e+00
bigcom480        0.000000e+00  0.000000e+00
spin_vertex      1.518391e-04  4.687146e-01
membership_s1    6.449733e-04  2.979084e-01
membership_s3    0.000000e+00  8.131516e-22
membership_s4   -9.099957e-06  3.848411e-02
membership_s5    1.436911e-06  4.156863e-03
membership_s6    0.000000e+00  5.963112e-21
membership_s7    4.544426e-06  1.272160e-02
membership_s8    0.000000e+00  0.000000e+00
membership_s9    0.000000e+00  5.421011e-22
membership_s11   0.000000e+00  0.000000e+00
membership_s12   0.000000e+00  0.000000e+00
membership_s14   0.000000e+00  0.000000e+00
membership_s15   7.970329e-06  9.872059e-02
membership_s16   0.000000e+00  0.000000e+00
membership_s17   0.000000e+00  2.710505e-22
membership_s18   0.000000e+00  2.710505e-22
membership_s20   0.000000e+00  0.000000e+00
membership_s21   0.000000e+00  0.000000e+00
membership_s22   0.000000e+00  0.000000e+00
membership_s24   0.000000e+00  0.000000e+00
membership_s25   0.000000e+00  0.000000e+00
membership_s26   0.000000e+00  5.421011e-22
membership_s27   4.561561e-06  1.900775e-02
membership_s28   0.000000e+00  0.000000e+00
membership_s30   1.753320e-04  3.300031e-02
membership_s31   3.475630e-06  6.468457e-02
membership_s32   7.237695e-04  4.927958e-01
membership_s33   0.000000e+00  0.000000e+00
membership_s36   0.000000e+00  1.355253e-21
membership_s37   0.000000e+00  6.965999e-20
V1               2.747506e-03  1.399036e+00
V2               2.295395e-03  2.169812e+00
pdi             -1.164528e-05  3.581787e-02
adhesion         1.497695e-02  1.602374e+00
cohesion         1.351294e-02  1.457417e+00
inner            4.279762e-03  1.491852e+00
outer            1.363177e-03  2.018902e+00
ioratio          4.708409e-03  1.082183e+00
comsize          2.636889e-03  1.121971e+00
[1] "Dataset: all_TnotC Model GLM, run: 1 of 10 2015-06-22 14:55:21"
[1] "glmnet variable coefficients"
                         [,1]          [,2]
(Intercept)     -5.365642e+00 -7.070779e+00
graph0           1.344454e-41 -3.395048e-04
graph1          -2.356037e-45 -1.766371e-07
graph2           4.476067e-42 -6.580149e-05
graph3           6.755189e-47 -1.248687e-08
graph4          -8.831762e-48 -1.171583e-10
graph5           9.967263e-44 -2.626669e-06
graph6           3.315756e-46 -7.669631e-08
graph7           1.400502e-43 -3.594391e-06
graph8           4.316008e-42  4.408560e-05
graph9           1.327294e-48 -3.622941e-10
graph10         -1.379881e-49 -4.269672e-12
graph11         -2.267417e-50 -3.606549e-13
graph12         -1.058255e-48 -3.793157e-10
graph13          6.542929e-47 -4.500629e-09
graph14         -1.587792e-48 -1.411004e-11
graph15          1.714433e-45 -2.059448e-07
graph16          1.306748e-48 -1.629238e-09
graph17         -5.486038e-48 -3.010566e-09
graph18          9.501358e-46 -1.314751e-07
graph19          3.743169e-46 -9.022874e-09
graph20          2.897675e-45 -2.916479e-07
graph21          2.989880e-45 -3.275052e-08
graph22          2.384700e-46 -7.447567e-07
graph23          2.781910e-45 -4.893933e-08
graph24          6.198699e-45 -1.496882e-07
graph25          6.549740e-44  1.365365e-06
graph26          3.520669e-44 -7.066382e-07
graph27          4.262012e-43  1.212415e-05
graph28          4.212857e-43  1.319093e-06
graph29          3.825238e-42  1.059586e-05
orbit0           1.344454e-41 -3.364040e-04
orbit1           1.255748e-43 -1.284933e-05
orbit2          -3.335122e-45 -9.486646e-08
orbit3           4.476067e-42 -6.404403e-05
orbit4           1.144947e-44 -1.524121e-07
orbit5          -1.079402e-46 -1.152265e-08
orbit6          -1.319580e-45 -2.727716e-08
orbit7          -4.107542e-48 -1.891798e-11
orbit8           9.967263e-44 -2.562380e-06
orbit9           3.184783e-43  5.633221e-06
orbit10          1.009933e-44 -6.590614e-07
orbit11         -1.224267e-45 -5.865448e-08
orbit12          1.509396e-42  8.892328e-06
orbit13          1.486461e-44 -7.562493e-06
orbit14          4.316008e-42  4.573543e-05
orbit15          2.940244e-46 -4.487454e-09
orbit16         -2.094607e-48 -3.044901e-10
orbit17         -4.243955e-48 -3.586018e-09
orbit18          7.597802e-47 -4.129791e-10
orbit19         -2.143882e-47 -4.698223e-10
orbit20         -4.309576e-48 -2.539882e-10
orbit21         -1.315013e-49 -1.616943e-12
orbit22         -2.516462e-48 -5.765743e-11
orbit23         -7.322081e-51 -7.828610e-15
orbit24          1.803226e-45  1.206112e-08
orbit25          2.831920e-46  1.397079e-09
orbit26         -1.037206e-47 -4.764292e-10
orbit27          9.212629e-45  3.498631e-08
orbit28          6.115053e-47 -8.177419e-09
orbit29          6.847089e-46 -2.279061e-08
orbit30         -8.024887e-47 -8.939983e-09
orbit31         -2.346550e-46 -3.107979e-10
orbit32         -2.366266e-47 -4.749986e-10
orbit33         -9.323965e-49 -7.182539e-12
orbit34          1.714433e-45 -2.031236e-07
orbit35          4.803406e-45 -5.887462e-08
orbit36          4.541601e-46 -1.582817e-08
orbit37          3.306375e-46 -1.142909e-08
orbit38         -3.408077e-47 -1.324100e-09
orbit39          2.461062e-44  9.755729e-07
orbit40          1.802441e-45 -4.826181e-09
orbit41         -4.300409e-46 -4.198550e-08
orbit42         -7.667763e-47 -2.672377e-09
orbit43          1.038390e-44 -4.125901e-07
orbit44         -1.882859e-45 -1.091966e-07
orbit45          7.021329e-44  5.774250e-07
orbit46          2.053796e-44  3.008366e-07
orbit47         -2.268314e-46 -3.263775e-08
orbit48          2.635068e-46 -2.432534e-08
orbit49          5.574384e-44  1.194378e-06
orbit50         -3.346016e-45 -5.739817e-07
orbit51          2.838260e-44  7.206153e-07
orbit52          5.466925e-44 -5.461500e-07
orbit53         -2.562533e-47 -1.878839e-07
orbit54          9.115255e-44 -4.199140e-06
orbit55         -8.639518e-45 -5.899594e-07
orbit56          6.175125e-43  1.549826e-05
orbit57          7.968045e-45 -1.537727e-08
orbit58         -2.760082e-45 -2.415088e-07
orbit59          1.310095e-43  2.187821e-06
orbit60          8.959415e-45 -6.466248e-07
orbit61         -4.910917e-45 -6.021130e-07
orbit62          1.585699e-42  6.708208e-05
orbit63          1.103495e-43  1.742458e-06
orbit64          9.872384e-44  5.805224e-07
orbit65          2.063821e-42  4.601460e-05
orbit66          1.666587e-43 -1.288417e-06
orbit67         -1.479829e-45 -2.346377e-06
orbit68          8.070452e-43  2.667336e-05
orbit69          1.335552e-43 -1.482616e-05
orbit70          3.885407e-42  9.651131e-05
orbit71          2.036174e-43 -1.132200e-05
orbit72          3.825238e-42  9.106657e-06
AP               4.523230e-39  1.451474e-01
bet              6.249354e-47  3.064135e-09
ecc              4.129846e-40  1.769813e-02
eccrad           2.477908e-39  1.061618e-01
close            1.698344e-38  1.109155e-01
constraint      -4.762229e-39 -1.200363e-01
coreness         2.134129e-40 -2.586112e-03
knn             -3.700857e-42 -7.776894e-05
hubscore         2.338644e-38  9.279189e-03
pagerank         2.869434e-39  2.004936e-01
trans           -6.924245e-40 -5.027737e-02
evcent           2.310368e-38 -1.720228e-02
first            1.344454e-41 -3.390834e-04
upto_second     -6.404848e-44 -1.747060e-05
upto_third       2.468972e-43  4.748851e-06
upto_fourth      1.617533e-43 -3.928519e-06
upto_fifth       2.329670e-43  8.351805e-06
upto_sixth       7.498375e-43  4.057735e-05
second          -8.033527e-44 -1.770506e-05
third            4.109561e-43  1.023470e-05
fourth          -4.115583e-43 -1.292095e-05
fifth           -2.102863e-43  7.642660e-06
sixth           -2.224622e-43 -5.158782e-06
ratio1          -3.753920e-42 -7.223041e-05
ratio2           5.662225e-42  7.113050e-04
ratio3           5.541165e-42  6.412102e-04
ratio4          -8.208209e-42 -4.485500e-04
ratio5          -4.920917e-42 -1.069792e-04
ratio6          -2.284868e-43  1.182700e-05
selfinter        4.173327e-39  1.074899e-01
walktrap_vertex -2.738279e-40 -1.039743e-01
bigcom1         -5.259475e-39 -1.859927e-01
bigcom2         -4.704396e-39 -2.455902e-01
bigcom3          4.840676e-39  1.731988e-01
bigcom4          6.288938e-40  1.106663e-01
bigcom6         -4.702440e-39 -2.519493e-01
bigcom8         -4.817378e-39 -2.066285e-01
bigcom9         -4.720886e-39 -2.084698e-01
bigcom11        -4.708704e-39 -3.241813e-01
bigcom13        -4.712234e-39 -2.574840e-01
bigcom15        -4.714198e-39 -1.770817e-01
bigcom16        -4.704005e-39 -1.445517e-01
bigcom21        -4.731152e-39 -3.811280e-01
bigcom22         2.808991e-40 -9.777427e-02
bigcom24        -4.702831e-39 -2.180016e-01
bigcom26         5.247718e-39  2.146822e-01
bigcom28         1.329048e-38  2.621792e-01
bigcom30         6.441322e-38  1.006181e+00
bigcom31        -4.701659e-39 -2.153018e-01
bigcom32        -4.706353e-39 -2.968761e-01
bigcom33        -4.701268e-39 -2.990440e-01
bigcom34        -4.702050e-39 -1.642471e-01
bigcom36        -4.705961e-39 -3.275009e-01
bigcom37        -4.701268e-39 -1.588485e-01
bigcom38        -4.704396e-39 -1.868632e-01
bigcom39        -4.711841e-39 -3.028376e-01
bigcom40        -3.346485e-39 -1.030634e-01
bigcom43        -4.703614e-39 -1.582809e-01
bigcom44        -4.770253e-39 -1.248668e-01
bigcom46        -4.707528e-39 -2.884833e-01
bigcom47        -4.705570e-39 -3.072506e-01
bigcom49        -4.704787e-39 -2.475864e-01
bigcom50        -4.704005e-39 -2.990998e-01
bigcom51        -4.702050e-39 -2.053422e-01
bigcom52         1.637321e-37  1.911818e+00
bigcom54        -4.701268e-39 -1.772812e-01
bigcom56        -4.706353e-39 -2.689373e-01
bigcom62        -4.701659e-39 -3.832175e-01
bigcom66        -4.701659e-39 -3.418780e-01
bigcom68        -4.702050e-39 -1.737663e-01
bigcom69        -4.705961e-39 -2.580430e-01
bigcom71        -4.705961e-39 -1.243545e-01
bigcom72        -4.701659e-39 -1.628797e-01
bigcom73        -4.707920e-39 -3.204324e-01
bigcom74        -4.705570e-39 -2.758147e-01
bigcom75        -4.701659e-39 -3.581235e-01
bigcom76        -4.703614e-39 -2.324357e-01
bigcom77        -4.703614e-39 -3.026311e-01
bigcom79        -4.701659e-39 -4.050457e-01
bigcom80        -4.703614e-39 -3.099788e-01
bigcom82        -4.703614e-39 -3.934106e-01
bigcom83        -4.701659e-39 -1.298148e-01
bigcom84        -4.703222e-39 -4.209628e-01
bigcom85        -4.702831e-39 -3.283419e-01
bigcom87        -4.704005e-39 -3.231704e-01
bigcom89        -4.701659e-39 -2.330021e-01
bigcom91        -4.704396e-39 -4.124192e-01
bigcom92        -4.712627e-39 -2.090310e-01
bigcom93        -4.701659e-39 -1.592350e-01
bigcom96        -4.701659e-39 -3.180025e-01
bigcom97        -4.704787e-39 -3.161221e-01
bigcom98        -4.701659e-39 -2.689086e-01
bigcom99        -4.701659e-39 -1.184940e-01
bigcom101       -4.706745e-39 -1.752634e-01
bigcom104       -4.705179e-39 -2.753672e-01
bigcom106       -4.702831e-39 -2.864456e-01
bigcom109       -4.702440e-39 -2.004921e-01
bigcom113       -4.703222e-39 -2.827913e-01
bigcom116        1.781358e-38  5.712566e-01
bigcom120       -4.702050e-39 -2.971632e-01
bigcom123       -4.702440e-39 -3.052312e-01
bigcom126       -4.701268e-39 -2.347180e-01
bigcom127       -4.702440e-39 -1.889838e-01
bigcom137       -4.703614e-39 -3.464447e-01
bigcom139       -4.700487e-39 -3.569651e-01
bigcom140       -4.702440e-39 -2.254632e-01
bigcom143       -4.702050e-39 -3.240651e-01
bigcom145       -4.701268e-39 -1.189244e-01
bigcom146       -4.702440e-39 -1.381895e-01
bigcom147       -4.708704e-39 -1.725798e-01
bigcom149       -4.701659e-39 -1.759594e-01
bigcom153       -4.705179e-39 -2.843575e-01
bigcom154       -4.705179e-39 -1.318734e-01
bigcom156       -4.702831e-39 -2.895851e-01
bigcom157       -4.705570e-39 -1.269771e-01
bigcom158       -4.701659e-39 -1.847651e-01
bigcom160       -4.701659e-39 -3.022853e-01
bigcom161       -4.701659e-39 -2.145520e-01
bigcom162       -4.701659e-39 -2.068220e-01
bigcom164       -4.700877e-39 -2.210371e-01
bigcom166       -4.704787e-39 -1.760741e-01
bigcom167       -4.708312e-39 -3.689843e-01
bigcom171       -4.704005e-39 -3.529098e-01
bigcom173       -4.702440e-39 -1.961262e-01
bigcom175       -4.701268e-39 -1.126634e-01
bigcom176       -4.701268e-39 -2.170182e-01
bigcom177       -4.702050e-39 -1.869425e-01
bigcom178        1.637321e-37  1.980690e+00
bigcom180       -4.701659e-39 -1.541372e-01
bigcom181       -4.706353e-39 -2.374174e-01
bigcom184       -4.701659e-39 -1.729529e-01
bigcom186       -4.701659e-39 -4.023835e-01
bigcom187        2.479079e-37  2.053771e+00
bigcom189       -4.704396e-39 -1.544829e-01
bigcom194       -4.702440e-39 -1.908619e-01
bigcom195       -4.702050e-39 -2.335441e-01
bigcom196       -4.701659e-39 -4.380417e-01
bigcom204       -4.703614e-39 -2.683647e-01
bigcom205        1.974025e-37  2.382998e+00
bigcom212       -4.702050e-39 -2.455921e-01
bigcom214       -4.702440e-39 -1.747163e-01
bigcom222       -4.701268e-39 -2.016648e-01
bigcom223       -4.702050e-39 -2.840258e-01
bigcom226       -4.701659e-39 -2.034002e-01
bigcom227       -4.701659e-39 -1.667451e-01
bigcom229       -4.700877e-39 -1.404911e-01
bigcom233       -4.701659e-39 -2.869481e-01
bigcom236       -4.701268e-39 -2.382271e-01
bigcom237       -4.701268e-39 -2.040606e-01
bigcom246       -4.705179e-39 -2.251229e-01
bigcom248       -4.705961e-39 -3.100165e-01
bigcom249       -4.701659e-39 -2.884372e-01
bigcom250       -4.705961e-39 -1.458536e-01
bigcom254       -4.702440e-39 -1.860332e-01
bigcom266       -4.701659e-39 -3.389140e-01
bigcom269       -4.702050e-39 -1.987410e-01
bigcom272       -4.701268e-39 -2.475770e-01
bigcom274       -4.716949e-39 -1.386446e-01
bigcom281       -4.702831e-39 -1.884545e-01
bigcom291       -4.701659e-39 -2.204345e-01
bigcom292       -4.701659e-39 -3.214194e-01
bigcom295       -4.702440e-39 -3.092660e-01
bigcom299       -4.701268e-39 -3.305133e-01
bigcom301       -4.704396e-39 -1.446474e-01
bigcom306       -4.701659e-39 -1.956022e-01
bigcom309       -4.702831e-39 -2.732535e-01
bigcom314       -4.701659e-39 -3.348500e-01
bigcom321       -4.704005e-39 -2.422134e-01
bigcom341       -4.701268e-39 -1.604192e-01
bigcom350       -4.701659e-39 -2.983822e-01
bigcom353       -4.701268e-39 -1.348601e-01
bigcom359       -4.701659e-39 -2.995239e-01
bigcom363       -4.701659e-39 -1.614573e-01
bigcom365       -4.702050e-39 -3.337126e-01
bigcom385        1.396817e-37  1.874380e+00
bigcom386       -4.701268e-39 -1.436102e-01
bigcom408       -4.703222e-39 -3.324356e-01
bigcom412       -4.702050e-39 -2.496560e-01
bigcom480       -4.702050e-39 -1.647304e-01
spin_vertex     -4.178544e-39 -1.349933e-01
membership_s1    3.870056e-39  2.417025e-01
membership_s3   -4.707528e-39 -2.695773e-01
membership_s4   -2.764763e-39 -4.517287e-02
membership_s5   -4.038496e-39 -1.859709e-01
membership_s6   -5.093252e-39 -1.761056e-01
membership_s7   -3.406734e-39 -7.705746e-02
membership_s8   -4.703614e-39 -2.348372e-01
membership_s9   -4.705961e-39 -2.583186e-01
membership_s11  -4.704005e-39 -2.510327e-01
membership_s12  -4.705179e-39 -2.377162e-01
membership_s14  -4.703222e-39 -2.701497e-01
membership_s15   1.224718e-39  1.936038e-01
membership_s16  -4.704787e-39 -2.042648e-01
membership_s17  -4.703222e-39 -2.509561e-01
membership_s18  -4.735113e-39 -2.223076e-01
membership_s20  -4.702440e-39 -2.633609e-01
membership_s21  -4.767037e-39 -2.130399e-01
membership_s22  -4.712627e-39 -2.050123e-01
membership_s24  -4.713019e-39 -1.949292e-01
membership_s25  -4.709488e-39 -1.994021e-01
membership_s26  -4.706353e-39 -3.158500e-01
membership_s27  -3.693839e-39 -1.863325e-01
membership_s28  -4.705961e-39 -2.561544e-01
membership_s30   7.852952e-39  2.206014e-01
membership_s31  -1.420626e-39  4.219184e-02
membership_s32   1.863474e-38  5.221942e-01
membership_s33  -4.702440e-39 -2.609009e-01
membership_s36  -5.467394e-39 -1.889861e-01
membership_s37  -4.739080e-39 -2.158610e-01
V1               7.016769e-39  1.182387e-01
V2              -7.300261e-39 -4.745698e-01
pdi              2.233133e-37  5.381382e+00
adhesion        -3.219371e-43 -6.740115e-06
cohesion         6.435755e-43  1.341221e-05
inner            2.017912e-43  6.094494e-06
outer            1.395804e-43  7.314385e-07
ioratio         -8.450260e-40 -2.213788e-01
comsize          2.300305e-42  7.342130e-05
[1] "Dataset: all_TnotC Model GBM, run: 2 of 10 2015-06-22 14:57:43"
Iter   TrainDeviance   ValidDeviance   StepSize   Improve
     1        0.0541            -nan     0.0100    0.0001
     2        0.0529            -nan     0.0100    0.0001
     3        0.0516            -nan     0.0100    0.0000
     4        0.0505            -nan     0.0100   -0.0000
     5        0.0492            -nan     0.0100   -0.0000
     6        0.0483            -nan     0.0100    0.0001
     7        0.0476            -nan     0.0100   -0.0000
     8        0.0469            -nan     0.0100    0.0001
     9        0.0464            -nan     0.0100   -0.0000
    10        0.0457            -nan     0.0100    0.0001
    20        0.0406            -nan     0.0100    0.0000
    40        0.0350            -nan     0.0100    0.0000
    60        0.0309            -nan     0.0100   -0.0000
    80        0.0279            -nan     0.0100   -0.0000
   100        0.0256            -nan     0.0100   -0.0000
   120        0.0234            -nan     0.0100   -0.0000
   140        0.0216            -nan     0.0100   -0.0000
   160        0.0200            -nan     0.0100   -0.0000
   180        0.0187            -nan     0.0100   -0.0000
   200        0.0174            -nan     0.0100   -0.0000
   204        0.0171            -nan     0.0100   -0.0000

[1] "GBM variable coefficients"
                            var     rel.inf
ratio5                   ratio5 9.983648464
comsize                 comsize 7.524904041
V2                           V2 6.324703495
pagerank               pagerank 5.455848048
inner                     inner 3.952683302
trans                     trans 2.937828864
ratio1                   ratio1 2.880268747
ratio2                   ratio2 2.816268834
outer                     outer 2.769773821
spin_vertex         spin_vertex 2.769175423
adhesion               adhesion 2.360698272
V1                           V1 2.281955773
bigcom30               bigcom30 2.267104291
walktrap_vertex walktrap_vertex 2.202071506
ioratio                 ioratio 2.167622234
cohesion               cohesion 1.992688981
orbit18                 orbit18 1.930970568
membership_s32   membership_s32 1.704174132
upto_sixth           upto_sixth 1.447226458
knn                         knn 1.315438162
orbit62                 orbit62 1.142145099
orbit49                 orbit49 0.953341262
graph23                 graph23 0.946620998
membership_s30   membership_s30 0.943674658
orbit27                 orbit27 0.910595336
ratio4                   ratio4 0.831622204
bet                         bet 0.830766737
graph22                 graph22 0.829102807
orbit36                 orbit36 0.795100299
graph6                   graph6 0.700556328
ratio3                   ratio3 0.663038500
orbit31                 orbit31 0.660554809
orbit56                 orbit56 0.646383058
orbit24                 orbit24 0.637235154
fourth                   fourth 0.634704100
third                     third 0.634495969
orbit70                 orbit70 0.599899498
graph14                 graph14 0.594678337
orbit28                 orbit28 0.586609829
graph2                   graph2 0.536492428
graph11                 graph11 0.520484320
orbit41                 orbit41 0.511351974
orbit38                 orbit38 0.504744412
graph9                   graph9 0.501356221
orbit39                 orbit39 0.459508205
sixth                     sixth 0.443532559
graph12                 graph12 0.411591844
close                     close 0.400573709
orbit5                   orbit5 0.388116097
orbit17                 orbit17 0.377660837
orbit13                 orbit13 0.371977613
upto_third           upto_third 0.345468332
graph25                 graph25 0.331892880
orbit45                 orbit45 0.328861420
graph26                 graph26 0.322861383
orbit40                 orbit40 0.320891693
selfinter             selfinter 0.320287532
ratio6                   ratio6 0.313438008
orbit52                 orbit52 0.312500432
orbit19                 orbit19 0.309042896
graph18                 graph18 0.301945638
upto_fifth           upto_fifth 0.301374431
graph5                   graph5 0.300603812
graph15                 graph15 0.289406107
orbit44                 orbit44 0.286428028
orbit32                 orbit32 0.280476156
graph10                 graph10 0.274381471
bigcom4                 bigcom4 0.272621978
orbit37                 orbit37 0.265373360
orbit65                 orbit65 0.242883363
orbit68                 orbit68 0.242854565
orbit1                   orbit1 0.232594998
graph16                 graph16 0.223360897
orbit29                 orbit29 0.221616863
bigcom28               bigcom28 0.220857903
graph4                   graph4 0.218092009
orbit50                 orbit50 0.217926558
graph13                 graph13 0.206130706
graph27                 graph27 0.192529347
graph19                 graph19 0.181953694
graph7                   graph7 0.180369208
orbit25                 orbit25 0.177903595
orbit51                 orbit51 0.172765512
orbit26                 orbit26 0.170459723
evcent                   evcent 0.163934508
graph20                 graph20 0.163078800
constraint           constraint 0.160098245
orbit16                 orbit16 0.159321204
orbit21                 orbit21 0.149679306
orbit35                 orbit35 0.148823910
bigcom26               bigcom26 0.143131772
orbit4                   orbit4 0.141384915
orbit47                 orbit47 0.137122667
second                   second 0.131987335
fifth                     fifth 0.130423958
orbit23                 orbit23 0.127929414
graph1                   graph1 0.127235922
orbit54                 orbit54 0.119961784
orbit64                 orbit64 0.118660407
orbit9                   orbit9 0.118545789
graph8                   graph8 0.117479963
coreness               coreness 0.115860117
graph3                   graph3 0.114865730
upto_second         upto_second 0.111848278
hubscore               hubscore 0.109296964
orbit30                 orbit30 0.108055420
bigcom3                 bigcom3 0.098552702
orbit12                 orbit12 0.096688073
orbit2                   orbit2 0.096478478
graph29                 graph29 0.095040582
membership_s15   membership_s15 0.091944367
graph17                 graph17 0.091671832
orbit42                 orbit42 0.084640121
orbit22                 orbit22 0.071350119
graph21                 graph21 0.069126941
orbit20                 orbit20 0.067820411
graph0                   graph0 0.060682538
orbit69                 orbit69 0.052609295
orbit66                 orbit66 0.050365798
orbit33                 orbit33 0.046893324
graph24                 graph24 0.044360266
orbit46                 orbit46 0.042375955
AP                           AP 0.042271355
membership_s1     membership_s1 0.041175054
orbit59                 orbit59 0.040162848
graph28                 graph28 0.037911463
orbit11                 orbit11 0.027111737
orbit6                   orbit6 0.021442758
orbit7                   orbit7 0.017268195
membership_s27   membership_s27 0.013883418
membership_s31   membership_s31 0.013205990
orbit10                 orbit10 0.009461479
bigcom22               bigcom22 0.007316827
orbit71                 orbit71 0.005981793
orbit55                 orbit55 0.004894673
membership_s7     membership_s7 0.004862088
orbit0                   orbit0 0.000000000
orbit3                   orbit3 0.000000000
orbit8                   orbit8 0.000000000
orbit14                 orbit14 0.000000000
orbit15                 orbit15 0.000000000
orbit34                 orbit34 0.000000000
orbit43                 orbit43 0.000000000
orbit48                 orbit48 0.000000000
orbit53                 orbit53 0.000000000
orbit57                 orbit57 0.000000000
orbit58                 orbit58 0.000000000
orbit60                 orbit60 0.000000000
orbit61                 orbit61 0.000000000
orbit63                 orbit63 0.000000000
orbit67                 orbit67 0.000000000
orbit72                 orbit72 0.000000000
ecc                         ecc 0.000000000
eccrad                   eccrad 0.000000000
first                     first 0.000000000
upto_fourth         upto_fourth 0.000000000
bigcom1                 bigcom1 0.000000000
bigcom2                 bigcom2 0.000000000
bigcom6                 bigcom6 0.000000000
bigcom8                 bigcom8 0.000000000
bigcom9                 bigcom9 0.000000000
bigcom11               bigcom11 0.000000000
bigcom13               bigcom13 0.000000000
bigcom15               bigcom15 0.000000000
bigcom16               bigcom16 0.000000000
bigcom21               bigcom21 0.000000000
bigcom24               bigcom24 0.000000000
bigcom31               bigcom31 0.000000000
bigcom32               bigcom32 0.000000000
bigcom33               bigcom33 0.000000000
bigcom34               bigcom34 0.000000000
bigcom36               bigcom36 0.000000000
bigcom37               bigcom37 0.000000000
bigcom38               bigcom38 0.000000000
bigcom39               bigcom39 0.000000000
bigcom40               bigcom40 0.000000000
bigcom43               bigcom43 0.000000000
bigcom44               bigcom44 0.000000000
bigcom46               bigcom46 0.000000000
bigcom47               bigcom47 0.000000000
bigcom49               bigcom49 0.000000000
bigcom50               bigcom50 0.000000000
bigcom51               bigcom51 0.000000000
bigcom52               bigcom52 0.000000000
bigcom54               bigcom54 0.000000000
bigcom56               bigcom56 0.000000000
bigcom62               bigcom62 0.000000000
bigcom66               bigcom66 0.000000000
bigcom68               bigcom68 0.000000000
bigcom69               bigcom69 0.000000000
bigcom71               bigcom71 0.000000000
bigcom72               bigcom72 0.000000000
bigcom73               bigcom73 0.000000000
bigcom74               bigcom74 0.000000000
bigcom75               bigcom75 0.000000000
bigcom76               bigcom76 0.000000000
bigcom77               bigcom77 0.000000000
bigcom79               bigcom79 0.000000000
bigcom80               bigcom80 0.000000000
bigcom82               bigcom82 0.000000000
bigcom83               bigcom83 0.000000000
bigcom84               bigcom84 0.000000000
bigcom85               bigcom85 0.000000000
bigcom87               bigcom87 0.000000000
bigcom89               bigcom89 0.000000000
bigcom91               bigcom91 0.000000000
bigcom92               bigcom92 0.000000000
bigcom93               bigcom93 0.000000000
bigcom96               bigcom96 0.000000000
bigcom97               bigcom97 0.000000000
bigcom98               bigcom98 0.000000000
bigcom99               bigcom99 0.000000000
bigcom101             bigcom101 0.000000000
bigcom104             bigcom104 0.000000000
bigcom106             bigcom106 0.000000000
bigcom109             bigcom109 0.000000000
bigcom113             bigcom113 0.000000000
bigcom116             bigcom116 0.000000000
bigcom120             bigcom120 0.000000000
bigcom123             bigcom123 0.000000000
bigcom126             bigcom126 0.000000000
bigcom127             bigcom127 0.000000000
bigcom137             bigcom137 0.000000000
bigcom139             bigcom139 0.000000000
bigcom140             bigcom140 0.000000000
bigcom143             bigcom143 0.000000000
bigcom145             bigcom145 0.000000000
bigcom146             bigcom146 0.000000000
bigcom147             bigcom147 0.000000000
bigcom149             bigcom149 0.000000000
bigcom153             bigcom153 0.000000000
bigcom154             bigcom154 0.000000000
bigcom156             bigcom156 0.000000000
bigcom157             bigcom157 0.000000000
bigcom158             bigcom158 0.000000000
bigcom160             bigcom160 0.000000000
bigcom161             bigcom161 0.000000000
bigcom162             bigcom162 0.000000000
bigcom164             bigcom164 0.000000000
bigcom166             bigcom166 0.000000000
bigcom167             bigcom167 0.000000000
bigcom171             bigcom171 0.000000000
bigcom173             bigcom173 0.000000000
bigcom175             bigcom175 0.000000000
bigcom176             bigcom176 0.000000000
bigcom177             bigcom177 0.000000000
bigcom178             bigcom178 0.000000000
bigcom180             bigcom180 0.000000000
bigcom181             bigcom181 0.000000000
bigcom184             bigcom184 0.000000000
bigcom186             bigcom186 0.000000000
bigcom187             bigcom187 0.000000000
bigcom189             bigcom189 0.000000000
bigcom194             bigcom194 0.000000000
bigcom195             bigcom195 0.000000000
bigcom196             bigcom196 0.000000000
bigcom204             bigcom204 0.000000000
bigcom205             bigcom205 0.000000000
bigcom212             bigcom212 0.000000000
bigcom214             bigcom214 0.000000000
bigcom222             bigcom222 0.000000000
bigcom223             bigcom223 0.000000000
bigcom226             bigcom226 0.000000000
bigcom227             bigcom227 0.000000000
bigcom229             bigcom229 0.000000000
bigcom233             bigcom233 0.000000000
bigcom236             bigcom236 0.000000000
bigcom237             bigcom237 0.000000000
bigcom246             bigcom246 0.000000000
bigcom248             bigcom248 0.000000000
bigcom249             bigcom249 0.000000000
bigcom250             bigcom250 0.000000000
bigcom254             bigcom254 0.000000000
bigcom266             bigcom266 0.000000000
bigcom269             bigcom269 0.000000000
bigcom272             bigcom272 0.000000000
bigcom274             bigcom274 0.000000000
bigcom281             bigcom281 0.000000000
bigcom291             bigcom291 0.000000000
bigcom292             bigcom292 0.000000000
bigcom295             bigcom295 0.000000000
bigcom299             bigcom299 0.000000000
bigcom301             bigcom301 0.000000000
bigcom306             bigcom306 0.000000000
bigcom309             bigcom309 0.000000000
bigcom314             bigcom314 0.000000000
bigcom321             bigcom321 0.000000000
bigcom341             bigcom341 0.000000000
bigcom350             bigcom350 0.000000000
bigcom353             bigcom353 0.000000000
bigcom359             bigcom359 0.000000000
bigcom363             bigcom363 0.000000000
bigcom365             bigcom365 0.000000000
bigcom385             bigcom385 0.000000000
bigcom386             bigcom386 0.000000000
bigcom408             bigcom408 0.000000000
bigcom412             bigcom412 0.000000000
bigcom480             bigcom480 0.000000000
membership_s3     membership_s3 0.000000000
membership_s4     membership_s4 0.000000000
membership_s5     membership_s5 0.000000000
membership_s6     membership_s6 0.000000000
membership_s8     membership_s8 0.000000000
membership_s9     membership_s9 0.000000000
membership_s11   membership_s11 0.000000000
membership_s12   membership_s12 0.000000000
membership_s14   membership_s14 0.000000000
membership_s16   membership_s16 0.000000000
membership_s17   membership_s17 0.000000000
membership_s18   membership_s18 0.000000000
membership_s20   membership_s20 0.000000000
membership_s21   membership_s21 0.000000000
membership_s22   membership_s22 0.000000000
membership_s24   membership_s24 0.000000000
membership_s25   membership_s25 0.000000000
membership_s26   membership_s26 0.000000000
membership_s28   membership_s28 0.000000000
membership_s33   membership_s33 0.000000000
membership_s36   membership_s36 0.000000000
membership_s37   membership_s37 0.000000000
pdi                         pdi 0.000000000
[1] "Dataset: all_TnotC Model RF, run: 2 of 10 2015-06-22 15:01:16"
     |      Out-of-bag   |
Tree |      MSE  %Var(y) |
   1 | 0.008044   186.58 |
   2 | 0.008525   197.75 |
   3 | 0.008707   201.98 |
   4 | 0.008107   188.06 |
   5 | 0.007464   173.14 |
   6 |  0.00712   165.16 |
   7 | 0.006975   161.79 |
   8 | 0.006749   156.56 |
   9 | 0.006548   151.90 |
  10 | 0.006187   143.51 |
  11 | 0.005972   138.53 |
  12 | 0.005857   135.86 |
  13 | 0.005564   129.06 |
  14 | 0.005462   126.69 |
  15 |  0.00542   125.72 |
  16 | 0.005389   125.02 |
  17 | 0.005364   124.42 |
  18 | 0.005349   124.07 |
  19 |  0.00528   122.48 |
  20 | 0.005228   121.27 |
  21 | 0.005201   120.64 |
  22 | 0.005141   119.25 |
  23 | 0.005139   119.22 |
  24 | 0.005084   117.93 |
  25 | 0.005059   117.34 |
  26 | 0.005034   116.78 |
  27 |  0.00501   116.21 |
  28 | 0.004979   115.48 |
  29 |  0.00498   115.51 |
  30 | 0.004941   114.62 |
  31 | 0.004919   114.11 |
  32 | 0.004913   113.96 |
  33 | 0.004896   113.56 |
  34 | 0.004896   113.56 |
  35 | 0.004894   113.52 |
  36 | 0.004894   113.53 |
  37 | 0.004882   113.24 |
  38 | 0.004871   112.98 |
  39 | 0.004863   112.80 |
  40 | 0.004857   112.67 |
  41 |  0.00485   112.50 |
  42 | 0.004867   112.91 |
  43 |  0.00487   112.96 |
  44 | 0.004871   112.99 |
  45 | 0.004867   112.90 |
  46 | 0.004857   112.67 |
  47 | 0.004851   112.52 |
  48 | 0.004838   112.21 |
  49 | 0.004827   111.96 |
  50 | 0.004816   111.71 |
  51 | 0.004806   111.49 |
  52 | 0.004792   111.17 |
  53 | 0.004775   110.75 |
  54 | 0.004768   110.61 |
  55 | 0.004771   110.68 |
  56 |  0.00478   110.88 |
  57 | 0.004783   110.94 |
  58 | 0.004783   110.94 |
  59 | 0.004783   110.94 |
  60 | 0.004774   110.74 |
  61 |  0.00476   110.41 |
  62 | 0.004758   110.37 |
  63 | 0.004752   110.23 |
  64 | 0.004752   110.24 |
  65 | 0.004748   110.13 |
  66 | 0.004749   110.16 |
  67 | 0.004747   110.12 |
  68 | 0.004744   110.05 |
  69 | 0.004736   109.87 |
  70 | 0.004739   109.93 |
  71 | 0.004735   109.84 |
  72 | 0.004739   109.94 |
  73 | 0.004738   109.91 |
  74 | 0.004734   109.82 |
  75 | 0.004733   109.80 |
  76 | 0.004722   109.52 |
  77 | 0.004719   109.47 |
  78 | 0.004713   109.32 |
  79 | 0.004711   109.27 |
  80 | 0.004702   109.07 |
  81 | 0.004698   108.98 |
  82 | 0.004691   108.81 |
  83 | 0.004692   108.84 |
  84 | 0.004694   108.90 |
  85 | 0.004689   108.77 |
  86 | 0.004693   108.86 |
  87 | 0.004693   108.87 |
  88 | 0.004692   108.83 |
  89 | 0.004694   108.88 |
  90 | 0.004693   108.87 |
  91 | 0.004686   108.71 |
  92 | 0.004684   108.65 |
  93 | 0.004674   108.43 |
  94 | 0.004671   108.35 |
  95 | 0.004667   108.25 |
  96 | 0.004669   108.31 |
  97 |  0.00467   108.33 |
  98 | 0.004664   108.19 |
  99 | 0.004662   108.14 |
 100 | 0.004658   108.05 |
[1] "Random Forest variable coefficients"
                      %IncMSE IncNodePurity
graph0           2.271405e-05  3.538399e-02
graph1           5.316827e-04  2.440152e-01
graph2           1.134794e-03  9.230088e-02
graph3           2.867754e-04  8.873768e-02
graph4           1.389430e-03  3.135581e-01
graph5           6.017339e-04  1.820303e-01
graph6           8.421384e-04  1.217530e-01
graph7           2.815661e-04  2.335318e-01
graph8           3.337838e-04  7.704158e-02
graph9           8.755810e-05  5.504491e-02
graph10          7.936557e-04  3.395058e-01
graph11          2.485295e-03  5.962536e-01
graph12          1.306345e-04  2.187157e-01
graph13          1.164865e-03  2.005333e-01
graph14          4.059887e-04  2.045641e-01
graph15          3.480512e-04  1.478128e-01
graph16          1.485608e-03  1.033573e-01
graph17          1.517331e-03  2.108916e-01
graph18          1.649576e-04  7.355015e-02
graph19          5.663563e-04  2.130155e-01
graph20          1.279785e-03  1.982363e-01
graph21          1.141628e-04  1.075406e-01
graph22          9.224416e-04  2.841027e-01
graph23          1.195221e-03  1.358605e-01
graph24          8.930704e-05  1.452036e-01
graph25          1.139017e-03  1.485795e-01
graph26          2.237354e-04  4.688583e-02
graph27          8.543272e-04  2.102903e-01
graph28          3.561578e-04  1.266320e-01
graph29          3.606144e-04  3.761299e-02
orbit0           2.979742e-04  1.241547e-01
orbit1           1.965785e-04  1.235249e-01
orbit2           2.074648e-04  1.157385e-01
orbit3           1.207910e-04  8.232071e-02
orbit4           1.930453e-03  1.728802e-01
orbit5           3.465755e-04  1.430434e-01
orbit6           7.784877e-04  2.638308e-01
orbit7           7.222972e-05  1.330878e-01
orbit8           2.134082e-04  1.433609e-01
orbit9           2.806649e-04  1.557612e-01
orbit10          7.737399e-05  8.154055e-02
orbit11          3.733035e-04  1.258625e-01
orbit12          4.117409e-04  1.360988e-01
orbit13          4.090943e-04  8.396431e-02
orbit14          2.305657e-05  5.305714e-02
orbit15          1.323450e-03  1.441779e-01
orbit16          6.918836e-04  1.353739e-01
orbit17          1.208998e-03  1.460723e-01
orbit18          3.429686e-03  5.316136e-01
orbit19          1.353704e-03  5.375537e-01
orbit20          1.006868e-03  1.796905e-01
orbit21          2.350451e-04  1.466170e-01
orbit22          2.574222e-03  4.930633e-01
orbit23          4.936617e-04  2.059385e-01
orbit24          1.871656e-03  2.263684e-01
orbit25          7.249374e-04  2.337820e-01
orbit26          2.211981e-04  1.234278e-01
orbit27          3.496438e-04  2.353316e-01
orbit28          1.094581e-03  1.684512e-01
orbit29          6.519463e-04  2.442254e-01
orbit30          2.923336e-04  8.152520e-02
orbit31          7.285876e-04  3.097990e-01
orbit32          4.161350e-04  2.034402e-01
orbit33          7.479984e-05  5.061799e-02
orbit34          3.482789e-05  9.139300e-02
orbit35          1.630366e-04  1.825839e-01
orbit36          1.334211e-03  2.523310e-01
orbit37          2.270453e-04  1.218794e-01
orbit38          7.212312e-05  1.382824e-01
orbit39          8.293676e-04  4.421402e-01
orbit40          4.428704e-04  1.995853e-01
orbit41          2.247642e-04  1.528459e-01
orbit42          6.568543e-04  1.431217e-01
orbit43          3.975334e-04  2.079260e-01
orbit44          9.036491e-04  1.315941e-01
orbit45          7.468958e-05  2.796233e-01
orbit46          2.152917e-04  1.700081e-01
orbit47          1.460885e-04  8.293010e-02
orbit48          4.559042e-05  7.480056e-02
orbit49          1.661498e-03  2.725606e-01
orbit50          1.635062e-04  7.517061e-02
orbit51          3.935755e-04  1.223534e-01
orbit52          1.446909e-03  1.955345e-01
orbit53          1.616420e-04  1.291300e-01
orbit54          4.423785e-04  1.144331e-01
orbit55          0.000000e+00  1.333333e-02
orbit56          5.214137e-04  1.698922e-01
orbit57          6.740741e-05  7.989523e-02
orbit58         -6.374181e-06  3.882949e-02
orbit59          2.677864e-05  9.336161e-02
orbit60          1.631238e-04  1.558616e-01
orbit61          2.267098e-06  4.375115e-02
orbit62          2.157804e-03  2.312309e-01
orbit63          1.495866e-04  1.679274e-01
orbit64          6.457555e-05  6.011849e-02
orbit65          1.870643e-03  2.280995e-01
orbit66          2.831749e-04  1.579373e-01
orbit67          0.000000e+00  8.568450e-18
orbit68          1.053779e-03  8.775597e-02
orbit69          1.343969e-05  7.979480e-02
orbit70          1.486180e-03  2.542684e-01
orbit71          3.463741e-04  1.052456e-01
orbit72          3.391367e-04  6.828901e-02
AP               6.266922e-05  2.310771e-02
bet              1.773915e-04  2.758697e-01
ecc              0.000000e+00  3.537963e-02
eccrad           7.249494e-05  9.365010e-02
close            8.947619e-04  1.295001e-01
constraint       1.011470e-03  5.553505e-01
coreness         4.366854e-04  2.460920e-01
knn              1.109581e-03  5.299680e-01
hubscore         5.574805e-04  1.451689e-01
pagerank         7.208273e-04  1.545872e+00
trans            1.570907e-04  1.219544e-01
evcent           7.224718e-04  2.021977e-01
first            2.916893e-05  1.490136e-01
upto_second      7.959315e-04  1.595538e-01
upto_third       1.927924e-03  2.179556e-01
upto_fourth      1.904716e-03  1.778839e-01
upto_fifth       2.973527e-03  1.636662e-01
upto_sixth       3.658690e-04  1.940749e-01
second           2.988664e-04  1.091584e-01
third            2.472641e-03  4.134619e-01
fourth           1.716554e-03  6.018231e-01
fifth            2.640250e-04  4.656677e-01
sixth            7.270281e-04  3.270440e-01
ratio1           1.347204e-03  6.811783e-01
ratio2           1.670661e-03  9.078930e-01
ratio3           3.551120e-04  6.535985e-01
ratio4           1.323153e-03  6.124354e-01
ratio5           1.153953e-03  2.920075e+00
ratio6           5.600184e-04  5.644963e-01
selfinter        6.621744e-05  7.995366e-02
walktrap_vertex  4.322935e-04  7.832606e-01
bigcom1          0.000000e+00  1.355253e-21
bigcom2          0.000000e+00  0.000000e+00
bigcom3          7.267319e-05  1.490106e-01
bigcom4          4.921252e-06  7.956480e-02
bigcom6          0.000000e+00  0.000000e+00
bigcom8          0.000000e+00  1.761829e-20
bigcom9          0.000000e+00  4.065758e-22
bigcom11         0.000000e+00  0.000000e+00
bigcom13         0.000000e+00  0.000000e+00
bigcom15         0.000000e+00  4.336809e-21
bigcom16         0.000000e+00  0.000000e+00
bigcom21         0.000000e+00  2.710505e-22
bigcom22        -1.212524e-06  6.784528e-04
bigcom24         0.000000e+00  0.000000e+00
bigcom26         1.427342e-04  1.522705e-01
bigcom28        -8.417666e-07  4.191768e-02
bigcom30         8.399301e-04  4.958942e-01
bigcom31         0.000000e+00  0.000000e+00
bigcom32         0.000000e+00  0.000000e+00
bigcom33         0.000000e+00  0.000000e+00
bigcom34         0.000000e+00  0.000000e+00
bigcom36         0.000000e+00  0.000000e+00
bigcom37         0.000000e+00  0.000000e+00
bigcom38         0.000000e+00  0.000000e+00
bigcom39         0.000000e+00  0.000000e+00
bigcom40        -1.603572e-20  1.177174e-02
bigcom43         0.000000e+00  0.000000e+00
bigcom44         0.000000e+00  0.000000e+00
bigcom46         0.000000e+00  2.775558e-19
bigcom47         0.000000e+00  0.000000e+00
bigcom49         0.000000e+00  0.000000e+00
bigcom50         0.000000e+00  0.000000e+00
bigcom51         0.000000e+00  0.000000e+00
bigcom52         1.169130e-05  3.156621e-01
bigcom54         0.000000e+00  0.000000e+00
bigcom56         0.000000e+00  1.387779e-19
bigcom62         0.000000e+00  0.000000e+00
bigcom66         0.000000e+00  0.000000e+00
bigcom68         0.000000e+00  0.000000e+00
bigcom69         0.000000e+00  0.000000e+00
bigcom71         0.000000e+00  0.000000e+00
bigcom72         0.000000e+00  0.000000e+00
bigcom73         0.000000e+00  4.065758e-22
bigcom74         0.000000e+00  0.000000e+00
bigcom75         0.000000e+00  0.000000e+00
bigcom76         0.000000e+00  0.000000e+00
bigcom77         0.000000e+00  0.000000e+00
bigcom79         0.000000e+00  0.000000e+00
bigcom80         0.000000e+00  0.000000e+00
bigcom82         0.000000e+00  2.775558e-19
bigcom83         0.000000e+00  0.000000e+00
bigcom84         0.000000e+00  0.000000e+00
bigcom85         0.000000e+00  0.000000e+00
bigcom87         0.000000e+00  0.000000e+00
bigcom89         0.000000e+00  0.000000e+00
bigcom91         0.000000e+00  0.000000e+00
bigcom92         0.000000e+00  0.000000e+00
bigcom93         0.000000e+00  0.000000e+00
bigcom96         0.000000e+00  0.000000e+00
bigcom97         0.000000e+00  0.000000e+00
bigcom98         0.000000e+00  0.000000e+00
bigcom99         0.000000e+00  0.000000e+00
bigcom101        0.000000e+00  0.000000e+00
bigcom104        0.000000e+00  0.000000e+00
bigcom106        0.000000e+00  0.000000e+00
bigcom109        0.000000e+00  0.000000e+00
bigcom113        0.000000e+00  0.000000e+00
bigcom116        0.000000e+00  0.000000e+00
bigcom120        0.000000e+00  0.000000e+00
bigcom123        0.000000e+00  0.000000e+00
bigcom126        0.000000e+00  0.000000e+00
bigcom127        0.000000e+00  0.000000e+00
bigcom137        0.000000e+00  0.000000e+00
bigcom139        0.000000e+00  0.000000e+00
bigcom140        0.000000e+00  0.000000e+00
bigcom143        0.000000e+00  0.000000e+00
bigcom145        0.000000e+00  0.000000e+00
bigcom146        0.000000e+00  0.000000e+00
bigcom147        0.000000e+00  0.000000e+00
bigcom149        0.000000e+00  0.000000e+00
bigcom153        0.000000e+00  0.000000e+00
bigcom154        0.000000e+00  0.000000e+00
bigcom156        0.000000e+00  0.000000e+00
bigcom157        0.000000e+00  0.000000e+00
bigcom158        0.000000e+00  0.000000e+00
bigcom160        0.000000e+00  0.000000e+00
bigcom161        0.000000e+00  0.000000e+00
bigcom162        0.000000e+00  0.000000e+00
bigcom164        0.000000e+00  1.387779e-19
bigcom166        0.000000e+00  0.000000e+00
bigcom167        0.000000e+00  0.000000e+00
bigcom171        0.000000e+00  1.387779e-19
bigcom173        0.000000e+00  2.775558e-19
bigcom175        0.000000e+00  0.000000e+00
bigcom176        0.000000e+00  0.000000e+00
bigcom177        0.000000e+00  0.000000e+00
bigcom178       -2.775103e-05  3.375193e-01
bigcom180        0.000000e+00  0.000000e+00
bigcom181        0.000000e+00  0.000000e+00
bigcom184        0.000000e+00  0.000000e+00
bigcom186        0.000000e+00  0.000000e+00
bigcom187       -4.912088e-06  3.395058e-01
bigcom189        0.000000e+00  0.000000e+00
bigcom194        0.000000e+00  0.000000e+00
bigcom195        0.000000e+00  0.000000e+00
bigcom196        0.000000e+00  0.000000e+00
bigcom204        0.000000e+00  0.000000e+00
bigcom205        7.285528e-06  2.904923e-01
bigcom212        0.000000e+00  0.000000e+00
bigcom214        0.000000e+00  0.000000e+00
bigcom222        0.000000e+00  1.387779e-19
bigcom223        0.000000e+00  0.000000e+00
bigcom226        0.000000e+00  0.000000e+00
bigcom227        0.000000e+00  0.000000e+00
bigcom229        0.000000e+00  0.000000e+00
bigcom233        0.000000e+00  0.000000e+00
bigcom236        0.000000e+00  0.000000e+00
bigcom237        0.000000e+00  0.000000e+00
bigcom246        0.000000e+00  0.000000e+00
bigcom248        0.000000e+00  0.000000e+00
bigcom249        0.000000e+00  0.000000e+00
bigcom250        0.000000e+00  0.000000e+00
bigcom254        0.000000e+00  0.000000e+00
bigcom266        0.000000e+00  0.000000e+00
bigcom269        0.000000e+00  0.000000e+00
bigcom272        0.000000e+00  0.000000e+00
bigcom274        0.000000e+00  0.000000e+00
bigcom281        0.000000e+00  0.000000e+00
bigcom291        0.000000e+00  0.000000e+00
bigcom292        0.000000e+00  0.000000e+00
bigcom295        0.000000e+00  0.000000e+00
bigcom299        0.000000e+00  0.000000e+00
bigcom301        0.000000e+00  0.000000e+00
bigcom306        0.000000e+00  0.000000e+00
bigcom309        0.000000e+00  0.000000e+00
bigcom314        0.000000e+00  0.000000e+00
bigcom321        0.000000e+00  0.000000e+00
bigcom341        0.000000e+00  0.000000e+00
bigcom350        0.000000e+00  0.000000e+00
bigcom353        0.000000e+00  0.000000e+00
bigcom359        0.000000e+00  0.000000e+00
bigcom363        0.000000e+00  0.000000e+00
bigcom365        0.000000e+00  0.000000e+00
bigcom385        2.412440e-05  3.089413e-01
bigcom386        0.000000e+00  0.000000e+00
bigcom408        0.000000e+00  0.000000e+00
bigcom412        0.000000e+00  0.000000e+00
bigcom480        0.000000e+00  0.000000e+00
spin_vertex      1.009927e-04  5.269161e-01
membership_s1    5.986724e-04  2.462223e-01
membership_s3    0.000000e+00  0.000000e+00
membership_s4    0.000000e+00  2.181818e-02
membership_s5    0.000000e+00  3.157739e-20
membership_s6    0.000000e+00  3.144186e-20
membership_s7    2.902970e-05  4.154471e-02
membership_s8    0.000000e+00  0.000000e+00
membership_s9    0.000000e+00  0.000000e+00
membership_s11   0.000000e+00  0.000000e+00
membership_s12   0.000000e+00  0.000000e+00
membership_s14   0.000000e+00  0.000000e+00
membership_s15   3.098831e-05  1.055202e-01
membership_s16   0.000000e+00  0.000000e+00
membership_s17   0.000000e+00  0.000000e+00
membership_s18   0.000000e+00  0.000000e+00
membership_s20   0.000000e+00  0.000000e+00
membership_s21   0.000000e+00  0.000000e+00
membership_s22   0.000000e+00  0.000000e+00
membership_s24   0.000000e+00  0.000000e+00
membership_s25   0.000000e+00  0.000000e+00
membership_s26   0.000000e+00  0.000000e+00
membership_s27   0.000000e+00  6.234162e-21
membership_s28   0.000000e+00  0.000000e+00
membership_s30   5.442424e-04  5.544983e-02
membership_s31  -7.823444e-06  4.354833e-02
membership_s32   5.013902e-04  3.807511e-01
membership_s33   0.000000e+00  0.000000e+00
membership_s36   0.000000e+00  1.734723e-18
membership_s37   0.000000e+00  0.000000e+00
V1               2.407415e-03  1.270051e+00
V2               2.023978e-03  1.795197e+00
pdi             -4.289194e-06  6.960263e-02
adhesion         9.971797e-03  1.372636e+00
cohesion         1.015637e-02  1.242234e+00
inner            3.509870e-03  1.515668e+00
outer            2.090295e-03  1.141014e+00
ioratio          4.943177e-03  1.180815e+00
comsize          2.675367e-03  1.102532e+00
[1] "Dataset: all_TnotC Model GLM, run: 2 of 10 2015-06-22 15:04:30"
[1] "glmnet variable coefficients"
                         [,1]          [,2]
(Intercept)     -5.437912e+00 -7.231093e+00
graph0           7.046805e-42 -5.690562e-04
graph1          -3.440866e-45 -2.114326e-07
graph2           3.836599e-42 -9.275240e-05
graph3          -8.542497e-48 -1.490721e-08
graph4          -9.141631e-48 -1.369271e-10
graph5           8.915048e-44 -1.786498e-06
graph6           1.505146e-46 -9.037300e-08
graph7           1.267005e-43 -4.201709e-06
graph8           4.154329e-42  5.313572e-05
graph9          -5.785596e-50 -3.902867e-10
graph10         -1.669022e-49 -5.042418e-12
graph11         -2.331012e-50 -4.622618e-13
graph12         -2.509686e-48 -4.341958e-10
graph13          4.976594e-47 -5.036787e-09
graph14         -1.630333e-48 -1.243676e-11
graph15          1.443221e-45 -1.811006e-07
graph16         -1.403341e-48 -1.192188e-09
graph17         -9.054280e-48 -3.439039e-09
graph18          7.893406e-46 -1.339788e-07
graph19          3.167277e-46 -1.164940e-08
graph20          3.013616e-45 -2.534393e-07
graph21          2.644105e-45 -2.148131e-08
graph22          2.085811e-46 -8.314287e-07
graph23          2.425027e-45 -7.721238e-08
graph24          5.367954e-45 -1.746613e-07
graph25          5.922920e-44  1.195952e-06
graph26          3.182075e-44 -8.987559e-07
graph27          3.896394e-43  1.062635e-05
graph28          4.037271e-43  3.160538e-07
graph29          3.837402e-42  2.170470e-06
orbit0           7.046805e-42 -5.642765e-04
orbit1          -1.448166e-44 -1.415596e-05
orbit2          -3.505774e-45 -1.213276e-07
orbit3           3.836599e-42 -9.017355e-05
orbit4           7.571121e-45 -2.114566e-07
orbit5          -1.297312e-46 -1.332313e-08
orbit6          -1.476169e-45 -3.217146e-08
orbit7          -3.875842e-48 -2.146999e-11
orbit8           8.915048e-44 -1.695467e-06
orbit9           2.121688e-43  4.512172e-06
orbit10          9.670329e-45 -6.196078e-07
orbit11         -1.212934e-45 -7.878559e-08
orbit12          1.449721e-42  1.359688e-05
orbit13          1.589528e-44 -9.009912e-06
orbit14          4.154329e-42  5.558329e-05
orbit15          2.053304e-46 -5.025101e-09
orbit16         -2.816542e-48 -3.536606e-10
orbit17         -5.356657e-48 -3.284518e-09
orbit18          4.725970e-47 -1.314112e-09
orbit19         -3.060147e-47 -4.543284e-10
orbit20         -4.519316e-48 -2.417188e-10
orbit21         -1.262507e-49 -1.934058e-12
orbit22         -2.713515e-48 -7.462092e-11
orbit23         -6.832237e-51 -7.802963e-15
orbit24          1.250034e-45  4.683797e-09
orbit25          2.943709e-46  1.088289e-08
orbit26         -9.842956e-48 -5.902279e-10
orbit27          6.623234e-45  1.683357e-08
orbit28          1.425271e-47 -9.976511e-09
orbit29          6.356009e-46 -2.114272e-08
orbit30         -7.458962e-47 -1.097392e-08
orbit31         -3.031594e-46 -8.066584e-10
orbit32         -2.230958e-47 -1.564824e-10
orbit33         -8.917875e-49 -9.135601e-12
orbit34          1.443221e-45 -1.773676e-07
orbit35          1.916262e-45 -2.607954e-09
orbit36          3.272934e-46 -1.049432e-08
orbit37          3.365529e-46  2.242292e-09
orbit38         -3.311553e-47 -1.598988e-09
orbit39          1.486623e-44  7.677298e-07
orbit40          1.857562e-45  2.221103e-08
orbit41         -3.584793e-46 -4.966028e-08
orbit42         -7.474410e-47 -3.429421e-09
orbit43          9.754068e-45 -3.643853e-07
orbit44         -1.801654e-45 -1.382739e-07
orbit45          5.103284e-44  3.134350e-07
orbit46          1.946830e-44  4.313767e-07
orbit47         -2.208062e-46 -4.367134e-08
orbit48          2.808682e-46 -2.879795e-08
orbit49          5.858549e-44  2.398677e-06
orbit50         -3.086333e-45 -6.635673e-07
orbit51          2.607812e-44  9.794093e-07
orbit52          5.438471e-44  2.359433e-07
orbit53          4.076669e-47 -2.190133e-07
orbit54          8.881523e-44 -4.916750e-06
orbit55         -7.728139e-45 -6.772630e-07
orbit56          4.125713e-43  5.936606e-06
orbit57          7.955757e-45 -1.743145e-08
orbit58         -2.525818e-45 -2.929244e-07
orbit59          1.263597e-43  3.211298e-06
orbit60          8.691116e-45 -8.116749e-07
orbit61         -4.235294e-45 -6.855974e-07
orbit62          1.537775e-42  8.128300e-05
orbit63          9.872065e-44  8.337308e-07
orbit64          9.222726e-44  4.535855e-07
orbit65          1.975172e-42  5.479957e-05
orbit66          1.645015e-43 -1.738222e-06
orbit67         -2.854415e-46 -2.695174e-06
orbit68          7.695156e-43  2.566578e-05
orbit69          1.160674e-43 -1.764007e-05
orbit70          3.868176e-42  1.097298e-04
orbit71          2.005733e-43 -1.398486e-05
orbit72          3.837402e-42  1.545094e-07
AP               4.008231e-39  1.701316e-01
bet             -2.145669e-46 -1.271989e-08
ecc              8.473506e-40  2.354211e-02
eccrad           5.084104e-39  1.411788e-01
close            4.047531e-39 -5.687507e-02
constraint      -3.725501e-39 -1.515774e-01
coreness         1.491951e-40 -3.075053e-03
knn             -3.581501e-42 -8.640964e-05
hubscore         1.704907e-38  1.102587e-02
pagerank         3.752563e-39  9.848224e-02
trans           -4.329886e-40 -5.376616e-02
evcent           1.673481e-38 -1.717575e-02
first            7.046805e-42 -5.689757e-04
upto_second     -3.564211e-43 -2.299386e-05
upto_third       9.843783e-44  3.061489e-06
upto_fourth      1.808482e-44 -4.379261e-06
upto_fifth       1.057213e-43  8.914234e-06
upto_sixth       5.620527e-43  3.796797e-05
second          -3.764937e-43 -2.317391e-05
third            2.114288e-43  8.280752e-06
fourth          -1.977094e-43 -9.680608e-06
fifth           -9.887991e-45  8.343827e-06
sixth           -3.189986e-44 -5.005369e-06
ratio1          -3.611454e-42 -7.984293e-05
ratio2           1.136192e-41  9.276863e-04
ratio3           7.401851e-42  7.113688e-04
ratio4          -8.543429e-42 -6.419397e-04
ratio5          -4.660792e-42 -1.287579e-04
ratio6          -7.585613e-44  1.606213e-05
selfinter        3.803933e-39  1.324314e-01
walktrap_vertex  2.510919e-40 -4.861616e-02
bigcom1         -4.878809e-39 -2.116213e-01
bigcom2         -4.378199e-39 -2.766305e-01
bigcom3          1.835830e-39  7.755326e-02
bigcom4          6.400746e-40  1.076702e-01
bigcom6         -4.376010e-39 -3.105401e-01
bigcom8         -4.479766e-39 -2.350561e-01
bigcom9         -4.392845e-39 -2.622706e-01
bigcom11        -4.381486e-39 -3.733360e-01
bigcom13        -4.384778e-39 -3.053759e-01
bigcom15        -4.386609e-39 -1.995892e-01
bigcom16        -4.378564e-39 -2.066117e-01
bigcom21        -4.402787e-39 -4.689527e-01
bigcom22         4.443140e-40 -1.387206e-01
bigcom24        -4.376010e-39 -2.637360e-01
bigcom26         6.089132e-39  2.525126e-01
bigcom28         1.389624e-38  3.099780e-01
bigcom30         5.169763e-38  8.655807e-01
bigcom31        -4.374917e-39 -2.639490e-01
bigcom32        -4.380390e-39 -3.157988e-01
bigcom33        -4.375281e-39 -3.358726e-01
bigcom34        -4.375646e-39 -1.954673e-01
bigcom36        -4.378564e-39 -4.148380e-01
bigcom37        -4.374917e-39 -1.895343e-01
bigcom38        -4.378564e-39 -2.046785e-01
bigcom39        -4.385510e-39 -3.246968e-01
bigcom40        -2.999536e-39 -1.065805e-01
bigcom43        -4.377469e-39 -1.962218e-01
bigcom44        -4.442633e-39 -1.450656e-01
bigcom46        -4.381486e-39 -3.195426e-01
bigcom47        -4.378929e-39 -3.272229e-01
bigcom49        -4.377834e-39 -2.906349e-01
bigcom50        -4.377469e-39 -3.337300e-01
bigcom51        -4.375646e-39 -2.403541e-01
bigcom52         1.400083e-37  1.848973e+00
bigcom54        -4.375281e-39 -2.330753e-01
bigcom56        -4.380390e-39 -2.857619e-01
bigcom62        -4.375646e-39 -4.067828e-01
bigcom66        -4.375646e-39 -3.942734e-01
bigcom68        -4.375646e-39 -2.143814e-01
bigcom69        -4.379659e-39 -3.222844e-01
bigcom71        -4.379294e-39 -1.448437e-01
bigcom72        -4.376010e-39 -1.746872e-01
bigcom73        -4.380390e-39 -3.514811e-01
bigcom74        -4.379294e-39 -3.190490e-01
bigcom75        -4.374917e-39 -3.751317e-01
bigcom76        -4.376740e-39 -2.481730e-01
bigcom77        -4.377104e-39 -3.563547e-01
bigcom79        -4.375646e-39 -5.008435e-01
bigcom80        -4.377104e-39 -3.409778e-01
bigcom82        -4.376740e-39 -4.658396e-01
bigcom83        -4.374553e-39 -1.675845e-01
bigcom84        -4.375646e-39 -5.420845e-01
bigcom85        -4.376010e-39 -3.569872e-01
bigcom87        -4.377834e-39 -3.496527e-01
bigcom89        -4.375281e-39 -3.128310e-01
bigcom91        -4.377469e-39 -5.164883e-01
bigcom92        -4.385144e-39 -2.565884e-01
bigcom93        -4.374917e-39 -1.736355e-01
bigcom96        -4.375281e-39 -3.911460e-01
bigcom97        -4.378564e-39 -3.771982e-01
bigcom98        -4.374917e-39 -4.482496e-01
bigcom99        -4.374188e-39 -1.472678e-01
bigcom101       -4.381486e-39 -2.130533e-01
bigcom104       -4.378199e-39 -3.354220e-01
bigcom106       -4.376010e-39 -3.320028e-01
bigcom109       -4.375281e-39 -2.394532e-01
bigcom113       -4.376740e-39 -3.535707e-01
bigcom116       -4.391009e-39 -3.081745e-01
bigcom120       -4.375281e-39 -3.438657e-01
bigcom123       -4.376010e-39 -3.286054e-01
bigcom126       -4.374917e-39 -2.833358e-01
bigcom127       -4.376010e-39 -2.233721e-01
bigcom137       -4.377834e-39 -3.771405e-01
bigcom139       -4.375646e-39 -3.605759e-01
bigcom140       -4.376010e-39 -2.833616e-01
bigcom143       -4.375281e-39 -3.849518e-01
bigcom145       -4.375646e-39 -1.560315e-01
bigcom146       -4.376375e-39 -1.476458e-01
bigcom147       -4.380755e-39 -1.901391e-01
bigcom149       -4.374917e-39 -2.009132e-01
bigcom153       -4.378929e-39 -3.282236e-01
bigcom154       -4.378199e-39 -1.323522e-01
bigcom156       -4.376375e-39 -3.267530e-01
bigcom157       -4.379294e-39 -1.507809e-01
bigcom158       -4.375281e-39 -2.315544e-01
bigcom160       -4.375646e-39 -3.290159e-01
bigcom161       -4.375281e-39 -2.514353e-01
bigcom162       -4.375281e-39 -2.512182e-01
bigcom164       -4.374917e-39 -2.738137e-01
bigcom166       -4.378564e-39 -2.095621e-01
bigcom167       -4.381120e-39 -3.926113e-01
bigcom171       -4.377469e-39 -3.900860e-01
bigcom173       -4.376010e-39 -2.378983e-01
bigcom175       -4.375281e-39 -1.608032e-01
bigcom176       -4.374917e-39 -2.319640e-01
bigcom177       -4.375281e-39 -1.928393e-01
bigcom178        1.640587e-37  2.067798e+00
bigcom180       -4.375281e-39 -1.784950e-01
bigcom181       -4.378564e-39 -2.774741e-01
bigcom184       -4.375646e-39 -1.814455e-01
bigcom186       -4.374917e-39 -4.870772e-01
bigcom187        1.977291e-37  1.825168e+00
bigcom189       -4.377469e-39 -1.779551e-01
bigcom194       -4.376375e-39 -2.209790e-01
bigcom195       -4.375646e-39 -2.844444e-01
bigcom196       -4.375281e-39 -5.553481e-01
bigcom204       -4.377104e-39 -2.933726e-01
bigcom205        1.640587e-37  2.356176e+00
bigcom212       -4.374553e-39 -3.119263e-01
bigcom214       -4.375646e-39 -2.131590e-01
bigcom222       -4.374553e-39 -2.228456e-01
bigcom223       -4.375281e-39 -3.244958e-01
bigcom226       -4.375646e-39 -2.531191e-01
bigcom227       -4.375281e-39 -1.829188e-01
bigcom229       -4.375281e-39 -1.560804e-01
bigcom233       -4.375281e-39 -3.207385e-01
bigcom236       -4.374917e-39 -2.301066e-01
bigcom237       -4.375281e-39 -2.311005e-01
bigcom246       -4.378199e-39 -2.604060e-01
bigcom248       -4.379659e-39 -3.528147e-01
bigcom249       -4.375646e-39 -3.123052e-01
bigcom250       -4.379294e-39 -1.701769e-01
bigcom254       -4.374917e-39 -2.055443e-01
bigcom266       -4.375281e-39 -4.488835e-01
bigcom269       -4.376740e-39 -2.436509e-01
bigcom272       -4.375281e-39 -3.056001e-01
bigcom274       -4.390275e-39 -1.534224e-01
bigcom281       -4.376375e-39 -2.173007e-01
bigcom291       -4.375646e-39 -2.871870e-01
bigcom292       -4.374917e-39 -3.461130e-01
bigcom295       -4.376010e-39 -3.403406e-01
bigcom299       -4.375281e-39 -3.823256e-01
bigcom301       -4.378199e-39 -1.711082e-01
bigcom306       -4.375281e-39 -2.488015e-01
bigcom309       -4.376375e-39 -3.414206e-01
bigcom314       -4.375646e-39 -3.627426e-01
bigcom321       -4.377469e-39 -2.895069e-01
bigcom341       -4.375281e-39 -1.917062e-01
bigcom350       -4.374917e-39 -3.662601e-01
bigcom353       -4.374553e-39 -1.740965e-01
bigcom359       -4.374553e-39 -3.266406e-01
bigcom363       -4.375281e-39 -1.942832e-01
bigcom365       -4.375281e-39 -3.727301e-01
bigcom385        1.400083e-37  1.936908e+00
bigcom386       -4.375281e-39 -1.536018e-01
bigcom408       -4.377469e-39 -3.561916e-01
bigcom412       -4.376010e-39 -2.595328e-01
bigcom480       -4.375646e-39 -1.978250e-01
spin_vertex     -2.911994e-39 -1.660666e-01
membership_s1    1.422344e-39  1.851482e-01
membership_s3   -4.380024e-39 -3.187416e-01
membership_s4   -2.344457e-39 -1.139182e-02
membership_s5   -3.675992e-39 -2.003027e-01
membership_s6   -4.735845e-39 -2.057046e-01
membership_s7   -3.066508e-39 -7.272454e-02
membership_s8   -4.377104e-39 -2.695062e-01
membership_s9   -4.379294e-39 -3.104551e-01
membership_s11  -4.376740e-39 -2.985580e-01
membership_s12  -4.378564e-39 -2.759861e-01
membership_s14  -4.376740e-39 -3.005898e-01
membership_s15   1.735473e-39  2.345568e-01
membership_s16  -4.378929e-39 -2.552986e-01
membership_s17  -4.376740e-39 -3.146865e-01
membership_s18  -4.407590e-39 -2.430512e-01
membership_s20  -4.376010e-39 -3.028446e-01
membership_s21  -4.434382e-39 -2.481130e-01
membership_s22  -4.384046e-39 -2.500964e-01
membership_s24  -4.386242e-39 -2.275171e-01
membership_s25  -4.383314e-39 -2.355286e-01
membership_s26  -4.379294e-39 -3.929193e-01
membership_s27  -3.354477e-39 -2.107482e-01
membership_s28  -4.380390e-39 -2.742434e-01
membership_s30   7.689065e-39  2.507505e-01
membership_s31  -9.984376e-40  5.408879e-02
membership_s32   1.881889e-38  6.413509e-01
membership_s33  -4.376010e-39 -3.070009e-01
membership_s36  -5.098549e-39 -2.172622e-01
membership_s37  -4.410551e-39 -2.464846e-01
V1               6.960574e-39  1.380467e-01
V2              -7.702264e-39 -6.724686e-01
pdi              2.123579e-37  1.952618e+01
adhesion        -2.989830e-43 -8.649097e-06
cohesion         5.976662e-43  1.722764e-05
inner            1.729049e-43  4.093457e-06
outer            1.174497e-43 -8.486536e-07
ioratio         -4.803705e-40 -1.820217e-01
comsize          2.112711e-42  8.988417e-05
[1] "Dataset: all_TnotC Model GBM, run: 3 of 10 2015-06-22 15:06:36"
Iter   TrainDeviance   ValidDeviance   StepSize   Improve
     1        0.0527            -nan     0.0100    0.0004
     2        0.0510            -nan     0.0100    0.0001
     3        0.0497            -nan     0.0100    0.0001
     4        0.0489            -nan     0.0100    0.0000
     5        0.0480            -nan     0.0100    0.0001
     6        0.0472            -nan     0.0100    0.0001
     7        0.0465            -nan     0.0100    0.0000
     8        0.0459            -nan     0.0100    0.0000
     9        0.0451            -nan     0.0100    0.0000
    10        0.0446            -nan     0.0100    0.0000
    20        0.0405            -nan     0.0100    0.0000
    40        0.0349            -nan     0.0100   -0.0000
    60        0.0309            -nan     0.0100    0.0000
    80        0.0279            -nan     0.0100   -0.0000
   100        0.0253            -nan     0.0100   -0.0000
   120        0.0231            -nan     0.0100   -0.0000
   140        0.0213            -nan     0.0100   -0.0000
   160        0.0197            -nan     0.0100   -0.0000
   180        0.0185            -nan     0.0100   -0.0000
   200        0.0172            -nan     0.0100   -0.0000
   204        0.0169            -nan     0.0100   -0.0000

[1] "GBM variable coefficients"
                            var      rel.inf
ratio5                   ratio5 14.445636623
V2                           V2  6.731087069
comsize                 comsize  6.444907728
pagerank               pagerank  5.246957721
walktrap_vertex walktrap_vertex  4.174358663
adhesion               adhesion  4.126719221
bigcom30               bigcom30  3.553988223
ratio2                   ratio2  3.471703863
inner                     inner  3.414877109
outer                     outer  3.253888867
ioratio                 ioratio  2.403732078
trans                     trans  2.037973593
spin_vertex         spin_vertex  1.993246395
cohesion               cohesion  1.888575924
ratio1                   ratio1  1.682756676
membership_s32   membership_s32  1.542553620
V1                           V1  1.533347669
orbit18                 orbit18  1.459148590
knn                         knn  1.422019999
graph6                   graph6  0.893947438
orbit62                 orbit62  0.806787633
orbit70                 orbit70  0.738553913
graph14                 graph14  0.731267856
orbit41                 orbit41  0.694467341
graph17                 graph17  0.683254770
graph11                 graph11  0.680568992
graph4                   graph4  0.612812963
graph23                 graph23  0.592762634
graph20                 graph20  0.581081456
graph13                 graph13  0.517068736
orbit30                 orbit30  0.499487886
graph22                 graph22  0.493733004
graph10                 graph10  0.493129965
orbit56                 orbit56  0.476259593
fourth                   fourth  0.469516745
orbit44                 orbit44  0.465793621
upto_sixth           upto_sixth  0.438743407
bet                         bet  0.437822916
graph1                   graph1  0.432401181
constraint           constraint  0.427561064
orbit45                 orbit45  0.426193819
orbit38                 orbit38  0.419250395
orbit64                 orbit64  0.401869577
orbit32                 orbit32  0.393957710
ratio4                   ratio4  0.386729503
third                     third  0.386060714
orbit11                 orbit11  0.376648351
graph7                   graph7  0.374997227
orbit20                 orbit20  0.369253731
membership_s30   membership_s30  0.368349537
orbit50                 orbit50  0.364797595
graph26                 graph26  0.341606197
coreness               coreness  0.335964755
bigcom116             bigcom116  0.333559605
membership_s1     membership_s1  0.326082056
graph24                 graph24  0.325990839
upto_fourth         upto_fourth  0.319145799
orbit12                 orbit12  0.313963541
graph16                 graph16  0.308016672
graph19                 graph19  0.294118765
orbit54                 orbit54  0.286428357
orbit37                 orbit37  0.281908254
ratio6                   ratio6  0.271919286
orbit49                 orbit49  0.269409572
orbit26                 orbit26  0.266090221
hubscore               hubscore  0.264099968
orbit39                 orbit39  0.255817591
graph2                   graph2  0.241391341
orbit9                   orbit9  0.234512865
orbit1                   orbit1  0.232178528
orbit51                 orbit51  0.229651745
ratio3                   ratio3  0.229257272
orbit33                 orbit33  0.228798461
orbit31                 orbit31  0.228783187
orbit28                 orbit28  0.226359146
orbit36                 orbit36  0.222245095
graph18                 graph18  0.219060279
orbit48                 orbit48  0.211497169
sixth                     sixth  0.205985265
orbit21                 orbit21  0.201593944
orbit27                 orbit27  0.201163590
orbit25                 orbit25  0.200425606
orbit35                 orbit35  0.198693120
upto_fifth           upto_fifth  0.197843485
graph8                   graph8  0.194761429
orbit2                   orbit2  0.187221141
orbit46                 orbit46  0.184756725
orbit29                 orbit29  0.165299857
graph5                   graph5  0.163005099
bigcom26               bigcom26  0.152692098
graph21                 graph21  0.151743683
orbit13                 orbit13  0.146274866
upto_second         upto_second  0.145989036
orbit68                 orbit68  0.145766927
selfinter             selfinter  0.145585967
orbit19                 orbit19  0.140001523
orbit61                 orbit61  0.135763887
orbit65                 orbit65  0.125901290
orbit24                 orbit24  0.123415407
fifth                     fifth  0.119455589
graph12                 graph12  0.118823460
graph29                 graph29  0.116747215
orbit47                 orbit47  0.116537482
bigcom3                 bigcom3  0.115274078
graph25                 graph25  0.109263875
graph27                 graph27  0.105057200
orbit63                 orbit63  0.102554903
orbit17                 orbit17  0.085440148
orbit5                   orbit5  0.079206070
orbit59                 orbit59  0.074940550
orbit69                 orbit69  0.072918876
membership_s15   membership_s15  0.072410273
bigcom28               bigcom28  0.067634154
orbit6                   orbit6  0.063300018
AP                           AP  0.062113424
graph15                 graph15  0.059183287
close                     close  0.057576296
orbit15                 orbit15  0.052555385
orbit40                 orbit40  0.046798897
orbit52                 orbit52  0.042031532
membership_s31   membership_s31  0.034845279
orbit16                 orbit16  0.031039868
graph9                   graph9  0.030572727
orbit57                 orbit57  0.013920606
orbit67                 orbit67  0.012007872
orbit66                 orbit66  0.011457536
membership_s5     membership_s5  0.010404940
bigcom4                 bigcom4  0.008950265
graph3                   graph3  0.006452584
orbit55                 orbit55  0.006008733
graph28                 graph28  0.005591254
orbit42                 orbit42  0.005237088
orbit23                 orbit23  0.005119009
bigcom22               bigcom22  0.004218113
graph0                   graph0  0.000000000
orbit0                   orbit0  0.000000000
orbit3                   orbit3  0.000000000
orbit4                   orbit4  0.000000000
orbit7                   orbit7  0.000000000
orbit8                   orbit8  0.000000000
orbit10                 orbit10  0.000000000
orbit14                 orbit14  0.000000000
orbit22                 orbit22  0.000000000
orbit34                 orbit34  0.000000000
orbit43                 orbit43  0.000000000
orbit53                 orbit53  0.000000000
orbit58                 orbit58  0.000000000
orbit60                 orbit60  0.000000000
orbit71                 orbit71  0.000000000
orbit72                 orbit72  0.000000000
ecc                         ecc  0.000000000
eccrad                   eccrad  0.000000000
evcent                   evcent  0.000000000
first                     first  0.000000000
upto_third           upto_third  0.000000000
second                   second  0.000000000
bigcom1                 bigcom1  0.000000000
bigcom2                 bigcom2  0.000000000
bigcom6                 bigcom6  0.000000000
bigcom8                 bigcom8  0.000000000
bigcom9                 bigcom9  0.000000000
bigcom11               bigcom11  0.000000000
bigcom13               bigcom13  0.000000000
bigcom15               bigcom15  0.000000000
bigcom16               bigcom16  0.000000000
bigcom21               bigcom21  0.000000000
bigcom24               bigcom24  0.000000000
bigcom31               bigcom31  0.000000000
bigcom32               bigcom32  0.000000000
bigcom33               bigcom33  0.000000000
bigcom34               bigcom34  0.000000000
bigcom36               bigcom36  0.000000000
bigcom37               bigcom37  0.000000000
bigcom38               bigcom38  0.000000000
bigcom39               bigcom39  0.000000000
bigcom40               bigcom40  0.000000000
bigcom43               bigcom43  0.000000000
bigcom44               bigcom44  0.000000000
bigcom46               bigcom46  0.000000000
bigcom47               bigcom47  0.000000000
bigcom49               bigcom49  0.000000000
bigcom50               bigcom50  0.000000000
bigcom51               bigcom51  0.000000000
bigcom52               bigcom52  0.000000000
bigcom54               bigcom54  0.000000000
bigcom56               bigcom56  0.000000000
bigcom62               bigcom62  0.000000000
bigcom66               bigcom66  0.000000000
bigcom68               bigcom68  0.000000000
bigcom69               bigcom69  0.000000000
bigcom71               bigcom71  0.000000000
bigcom72               bigcom72  0.000000000
bigcom73               bigcom73  0.000000000
bigcom74               bigcom74  0.000000000
bigcom75               bigcom75  0.000000000
bigcom76               bigcom76  0.000000000
bigcom77               bigcom77  0.000000000
bigcom79               bigcom79  0.000000000
bigcom80               bigcom80  0.000000000
bigcom82               bigcom82  0.000000000
bigcom83               bigcom83  0.000000000
bigcom84               bigcom84  0.000000000
bigcom85               bigcom85  0.000000000
bigcom87               bigcom87  0.000000000
bigcom89               bigcom89  0.000000000
bigcom91               bigcom91  0.000000000
bigcom92               bigcom92  0.000000000
bigcom93               bigcom93  0.000000000
bigcom96               bigcom96  0.000000000
bigcom97               bigcom97  0.000000000
bigcom98               bigcom98  0.000000000
bigcom99               bigcom99  0.000000000
bigcom101             bigcom101  0.000000000
bigcom104             bigcom104  0.000000000
bigcom106             bigcom106  0.000000000
bigcom109             bigcom109  0.000000000
bigcom113             bigcom113  0.000000000
bigcom120             bigcom120  0.000000000
bigcom123             bigcom123  0.000000000
bigcom126             bigcom126  0.000000000
bigcom127             bigcom127  0.000000000
bigcom137             bigcom137  0.000000000
bigcom139             bigcom139  0.000000000
bigcom140             bigcom140  0.000000000
bigcom143             bigcom143  0.000000000
bigcom145             bigcom145  0.000000000
bigcom146             bigcom146  0.000000000
bigcom147             bigcom147  0.000000000
bigcom149             bigcom149  0.000000000
bigcom153             bigcom153  0.000000000
bigcom154             bigcom154  0.000000000
bigcom156             bigcom156  0.000000000
bigcom157             bigcom157  0.000000000
bigcom158             bigcom158  0.000000000
bigcom160             bigcom160  0.000000000
bigcom161             bigcom161  0.000000000
bigcom162             bigcom162  0.000000000
bigcom164             bigcom164  0.000000000
bigcom166             bigcom166  0.000000000
bigcom167             bigcom167  0.000000000
bigcom171             bigcom171  0.000000000
bigcom173             bigcom173  0.000000000
bigcom175             bigcom175  0.000000000
bigcom176             bigcom176  0.000000000
bigcom177             bigcom177  0.000000000
bigcom178             bigcom178  0.000000000
bigcom180             bigcom180  0.000000000
bigcom181             bigcom181  0.000000000
bigcom184             bigcom184  0.000000000
bigcom186             bigcom186  0.000000000
bigcom187             bigcom187  0.000000000
bigcom189             bigcom189  0.000000000
bigcom194             bigcom194  0.000000000
bigcom195             bigcom195  0.000000000
bigcom196             bigcom196  0.000000000
bigcom204             bigcom204  0.000000000
bigcom205             bigcom205  0.000000000
bigcom212             bigcom212  0.000000000
bigcom214             bigcom214  0.000000000
bigcom222             bigcom222  0.000000000
bigcom223             bigcom223  0.000000000
bigcom226             bigcom226  0.000000000
bigcom227             bigcom227  0.000000000
bigcom229             bigcom229  0.000000000
bigcom233             bigcom233  0.000000000
bigcom236             bigcom236  0.000000000
bigcom237             bigcom237  0.000000000
bigcom246             bigcom246  0.000000000
bigcom248             bigcom248  0.000000000
bigcom249             bigcom249  0.000000000
bigcom250             bigcom250  0.000000000
bigcom254             bigcom254  0.000000000
bigcom266             bigcom266  0.000000000
bigcom269             bigcom269  0.000000000
bigcom272             bigcom272  0.000000000
bigcom274             bigcom274  0.000000000
bigcom281             bigcom281  0.000000000
bigcom291             bigcom291  0.000000000
bigcom292             bigcom292  0.000000000
bigcom295             bigcom295  0.000000000
bigcom299             bigcom299  0.000000000
bigcom301             bigcom301  0.000000000
bigcom306             bigcom306  0.000000000
bigcom309             bigcom309  0.000000000
bigcom314             bigcom314  0.000000000
bigcom321             bigcom321  0.000000000
bigcom341             bigcom341  0.000000000
bigcom350             bigcom350  0.000000000
bigcom353             bigcom353  0.000000000
bigcom359             bigcom359  0.000000000
bigcom363             bigcom363  0.000000000
bigcom365             bigcom365  0.000000000
bigcom385             bigcom385  0.000000000
bigcom386             bigcom386  0.000000000
bigcom408             bigcom408  0.000000000
bigcom412             bigcom412  0.000000000
bigcom480             bigcom480  0.000000000
membership_s3     membership_s3  0.000000000
membership_s4     membership_s4  0.000000000
membership_s6     membership_s6  0.000000000
membership_s7     membership_s7  0.000000000
membership_s8     membership_s8  0.000000000
membership_s9     membership_s9  0.000000000
membership_s11   membership_s11  0.000000000
membership_s12   membership_s12  0.000000000
membership_s14   membership_s14  0.000000000
membership_s16   membership_s16  0.000000000
membership_s17   membership_s17  0.000000000
membership_s18   membership_s18  0.000000000
membership_s20   membership_s20  0.000000000
membership_s21   membership_s21  0.000000000
membership_s22   membership_s22  0.000000000
membership_s24   membership_s24  0.000000000
membership_s25   membership_s25  0.000000000
membership_s26   membership_s26  0.000000000
membership_s27   membership_s27  0.000000000
membership_s28   membership_s28  0.000000000
membership_s33   membership_s33  0.000000000
membership_s36   membership_s36  0.000000000
membership_s37   membership_s37  0.000000000
pdi                         pdi  0.000000000
[1] "Dataset: all_TnotC Model RF, run: 3 of 10 2015-06-22 15:10:00"
     |      Out-of-bag   |
Tree |      MSE  %Var(y) |
   1 | 0.009014   214.27 |
   2 | 0.007758   184.42 |
   3 | 0.007706   183.17 |
   4 |  0.00709   168.54 |
   5 | 0.007272   172.86 |
   6 | 0.006596   156.80 |
   7 | 0.006162   146.47 |
   8 | 0.006039   143.56 |
   9 | 0.005846   138.97 |
  10 | 0.005915   140.62 |
  11 | 0.005619   133.58 |
  12 | 0.005579   132.62 |
  13 | 0.005497   130.67 |
  14 | 0.005429   129.05 |
  15 | 0.005383   127.95 |
  16 | 0.005396   128.26 |
  17 | 0.005382   127.92 |
  18 | 0.005282   125.55 |
  19 | 0.005156   122.57 |
  20 | 0.005056   120.18 |
  21 | 0.004994   118.72 |
  22 | 0.004939   117.41 |
  23 |  0.00493   117.19 |
  24 | 0.004906   116.62 |
  25 | 0.004902   116.52 |
  26 | 0.004896   116.38 |
  27 | 0.004832   114.87 |
  28 | 0.004807   114.26 |
  29 | 0.004807   114.27 |
  30 | 0.004794   113.95 |
  31 | 0.004745   112.79 |
  32 | 0.004757   113.08 |
  33 | 0.004744   112.78 |
  34 | 0.004737   112.60 |
  35 |  0.00469   111.48 |
  36 | 0.004686   111.38 |
  37 |  0.00468   111.24 |
  38 | 0.004651   110.57 |
  39 | 0.004636   110.20 |
  40 | 0.004641   110.32 |
  41 | 0.004617   109.76 |
  42 | 0.004601   109.38 |
  43 | 0.004589   109.08 |
  44 | 0.004575   108.74 |
  45 | 0.004574   108.73 |
  46 | 0.004574   108.73 |
  47 | 0.004566   108.53 |
  48 | 0.004555   108.28 |
  49 | 0.004539   107.90 |
  50 | 0.004539   107.90 |
  51 |  0.00453   107.68 |
  52 | 0.004526   107.59 |
  53 | 0.004514   107.30 |
  54 | 0.004501   107.00 |
  55 | 0.004494   106.82 |
  56 | 0.004499   106.94 |
  57 | 0.004502   107.02 |
  58 | 0.004509   107.19 |
  59 | 0.004502   107.01 |
  60 | 0.004507   107.15 |
  61 |  0.00451   107.20 |
  62 | 0.004504   107.06 |
  63 | 0.004504   107.07 |
  64 | 0.004507   107.13 |
  65 | 0.004511   107.22 |
  66 |   0.0045   106.97 |
  67 | 0.004504   107.06 |
  68 | 0.004499   106.95 |
  69 |   0.0045   106.97 |
  70 | 0.004499   106.93 |
  71 | 0.004492   106.78 |
  72 | 0.004493   106.80 |
  73 | 0.004488   106.69 |
  74 | 0.004489   106.72 |
  75 | 0.004481   106.52 |
  76 | 0.004477   106.42 |
  77 | 0.004483   106.55 |
  78 | 0.004473   106.33 |
  79 |  0.00448   106.49 |
  80 | 0.004484   106.59 |
  81 | 0.004484   106.59 |
  82 | 0.004484   106.58 |
  83 |  0.00448   106.50 |
  84 | 0.004468   106.20 |
  85 | 0.004467   106.17 |
  86 | 0.004472   106.29 |
  87 | 0.004472   106.31 |
  88 | 0.004478   106.44 |
  89 | 0.004478   106.45 |
  90 | 0.004475   106.38 |
  91 | 0.004475   106.37 |
  92 | 0.004472   106.31 |
  93 | 0.004464   106.11 |
  94 | 0.004467   106.18 |
  95 | 0.004473   106.34 |
  96 |  0.00447   106.26 |
  97 | 0.004468   106.21 |
  98 | 0.004469   106.23 |
  99 | 0.004469   106.23 |
 100 | 0.004469   106.24 |
[1] "Random Forest variable coefficients"
                      %IncMSE IncNodePurity
graph0           5.592569e-04  1.002806e-01
graph1           1.984251e-04  1.029781e-01
graph2           1.515773e-04  4.535988e-02
graph3           1.896768e-04  1.498804e-01
graph4           5.133523e-03  2.784797e-01
graph5           3.728642e-04  1.467527e-01
graph6           7.022582e-04  1.800860e-01
graph7           2.905889e-04  5.075197e-02
graph8           2.522258e-04  5.651054e-02
graph9           2.356463e-04  1.377615e-01
graph10          7.165017e-04  1.180420e-01
graph11          2.163607e-03  3.021262e-01
graph12          1.230652e-03  2.695012e-01
graph13          3.161187e-04  2.694321e-01
graph14          8.792507e-04  1.669422e-01
graph15          3.679634e-04  8.295373e-02
graph16          3.244328e-03  3.392961e-01
graph17          3.769290e-04  2.795599e-01
graph18          5.384009e-05  1.033511e-01
graph19          7.283653e-04  2.401833e-01
graph20          4.331323e-04  1.996720e-01
graph21          3.807822e-04  1.324076e-01
graph22          3.459909e-04  1.358340e-01
graph23          6.694967e-04  2.550764e-01
graph24          2.585459e-04  1.847349e-01
graph25          3.693824e-04  1.537392e-01
graph26          3.749818e-04  1.362924e-01
graph27          6.681994e-04  1.449668e-01
graph28          1.108306e-04  2.263888e-02
graph29          1.588057e-04  6.171280e-02
orbit0           1.532127e-04  1.461073e-01
orbit1           4.116365e-04  1.447544e-01
orbit2           2.045244e-04  9.914514e-02
orbit3           1.079067e-04  1.333622e-01
orbit4           7.414660e-04  1.741184e-01
orbit5           1.653478e-03  9.107979e-02
orbit6           2.381877e-03  2.700533e-01
orbit7           8.955943e-04  1.718748e-01
orbit8           5.134662e-04  2.645292e-01
orbit9           1.544664e-03  2.402888e-01
orbit10          1.833013e-04  1.850783e-01
orbit11          9.339948e-04  7.689237e-02
orbit12          3.711478e-04  1.912504e-01
orbit13          2.399862e-04  6.646460e-02
orbit14          1.864675e-05  3.029794e-04
orbit15          3.127538e-03  1.944969e-01
orbit16          1.189447e-03  2.883711e-01
orbit17          2.263451e-04  1.050001e-01
orbit18          1.139172e-03  4.062432e-01
orbit19          1.248477e-03  3.408503e-01
orbit20          3.731731e-04  1.735422e-01
orbit21          3.155710e-04  1.209753e-01
orbit22          1.545863e-03  2.459416e-01
orbit23          7.847231e-05  1.518476e-01
orbit24          2.130380e-03  2.868304e-01
orbit25          3.647628e-05  8.191399e-02
orbit26          4.433883e-05  3.430174e-02
orbit27          2.901083e-04  2.506906e-01
orbit28          3.141284e-04  2.968488e-01
orbit29          4.975714e-04  2.119493e-01
orbit30          3.605686e-04  1.646237e-01
orbit31          2.460446e-04  2.083741e-01
orbit32          1.058442e-03  2.184282e-01
orbit33          1.832727e-04  1.325957e-01
orbit34          1.224652e-03  1.224762e-01
orbit35          4.594686e-04  1.648808e-01
orbit36          1.657994e-03  2.713803e-01
orbit37          2.219848e-04  2.076568e-01
orbit38          5.083399e-04  2.025014e-01
orbit39          1.157875e-03  4.145320e-01
orbit40          6.541050e-04  1.374473e-01
orbit41          3.949221e-04  1.021597e-01
orbit42          7.167817e-05  5.952648e-02
orbit43          5.763006e-04  9.756187e-02
orbit44          1.287108e-03  5.365212e-02
orbit45          1.286808e-04  3.008810e-01
orbit46          4.439805e-04  2.177249e-01
orbit47          2.261450e-04  6.707749e-02
orbit48          1.813790e-04  1.386124e-01
orbit49          1.774149e-03  1.850181e-01
orbit50          3.965501e-04  7.829891e-02
orbit51          5.309598e-04  6.600055e-02
orbit52          1.775833e-03  1.318007e-01
orbit53          1.562890e-03  1.861059e-01
orbit54          1.133465e-04  8.182358e-02
orbit55          1.361470e-05  5.979798e-02
orbit56          9.566012e-04  5.478164e-01
orbit57          1.787461e-04  4.594000e-02
orbit58          1.859712e-04  1.292895e-01
orbit59          9.669089e-05  2.363359e-01
orbit60          4.080789e-05  7.646859e-02
orbit61          2.417433e-05  4.794049e-02
orbit62          1.652719e-03  2.697229e-01
orbit63          2.411447e-04  1.103842e-01
orbit64          1.692277e-04  8.128805e-02
orbit65          1.775071e-03  1.683399e-01
orbit66          2.961989e-04  1.396385e-01
orbit67          2.028024e-05  2.549833e-02
orbit68          4.723299e-04  4.695060e-02
orbit69          2.828742e-05  2.419215e-02
orbit70          7.897667e-04  1.381578e-01
orbit71          1.240608e-04  3.602322e-02
orbit72          2.099161e-04  2.037437e-02
AP               3.197459e-05  1.014267e-03
bet              3.730532e-04  1.910731e-01
ecc              4.089745e-05  9.980512e-02
eccrad           2.040354e-05  4.726543e-03
close            3.762591e-04  2.480720e-01
constraint       1.322232e-03  2.819349e-01
coreness         4.569476e-04  2.602912e-01
knn              1.317477e-03  5.782771e-01
hubscore         9.166605e-05  9.200878e-02
pagerank         6.427678e-04  1.496531e+00
trans            7.646735e-05  3.675785e-01
evcent           5.012723e-05  3.157423e-02
first            1.438870e-04  1.659449e-01
upto_second      1.056364e-03  1.303650e-01
upto_third       6.544047e-04  2.104951e-01
upto_fourth      3.310209e-04  2.361227e-01
upto_fifth       2.325469e-03  1.813103e-01
upto_sixth       1.975162e-04  1.017058e-01
second           5.387280e-04  2.026916e-01
third            2.461484e-03  2.991809e-01
fourth           1.028317e-03  4.380769e-01
fifth            1.525642e-03  2.323463e-01
sixth            9.328231e-04  4.943053e-01
ratio1           1.071719e-03  5.412547e-01
ratio2           1.574700e-03  9.095982e-01
ratio3           9.406281e-04  3.519432e-01
ratio4           2.598627e-03  4.609337e-01
ratio5           1.648841e-03  2.508152e+00
ratio6           1.039583e-03  4.200691e-01
selfinter        1.456699e-05  8.449926e-02
walktrap_vertex  4.939280e-04  7.517567e-01
bigcom1          0.000000e+00  1.301043e-20
bigcom2          0.000000e+00  0.000000e+00
bigcom3          1.225465e-04  1.695078e-01
bigcom4         -1.348328e-05  2.669963e-02
bigcom6          0.000000e+00  0.000000e+00
bigcom8          0.000000e+00  1.084202e-21
bigcom9          0.000000e+00  2.168404e-21
bigcom11         0.000000e+00  8.673617e-21
bigcom13         0.000000e+00  1.626303e-21
bigcom15         0.000000e+00  3.469447e-20
bigcom16         0.000000e+00  0.000000e+00
bigcom21         0.000000e+00  6.234162e-21
bigcom22         1.828692e-05  1.793881e-02
bigcom24         0.000000e+00  0.000000e+00
bigcom26         9.685256e-05  9.194302e-02
bigcom28         9.909504e-05  8.010278e-02
bigcom30         9.307466e-04  7.300277e-01
bigcom31         0.000000e+00  0.000000e+00
bigcom32         0.000000e+00  0.000000e+00
bigcom33         0.000000e+00  5.421011e-22
bigcom34         0.000000e+00  0.000000e+00
bigcom36         0.000000e+00  5.421011e-21
bigcom37         0.000000e+00  0.000000e+00
bigcom38         0.000000e+00  1.734723e-20
bigcom39         0.000000e+00  7.047314e-21
bigcom40         0.000000e+00  1.504331e-20
bigcom43         0.000000e+00  0.000000e+00
bigcom44         0.000000e+00  0.000000e+00
bigcom46         0.000000e+00  1.084202e-21
bigcom47         0.000000e+00  5.421011e-21
bigcom49         0.000000e+00  0.000000e+00
bigcom50         0.000000e+00  0.000000e+00
bigcom51         0.000000e+00  0.000000e+00
bigcom52        -4.861425e-06  4.325504e-01
bigcom54         0.000000e+00  0.000000e+00
bigcom56         0.000000e+00  1.084202e-21
bigcom62         0.000000e+00  1.734723e-20
bigcom66         0.000000e+00  3.469447e-20
bigcom68         0.000000e+00  0.000000e+00
bigcom69         0.000000e+00  0.000000e+00
bigcom71         0.000000e+00  4.336809e-21
bigcom72         0.000000e+00  0.000000e+00
bigcom73         0.000000e+00  4.878910e-21
bigcom74         0.000000e+00  0.000000e+00
bigcom75         0.000000e+00  0.000000e+00
bigcom76         0.000000e+00  0.000000e+00
bigcom77         0.000000e+00  7.480995e-20
bigcom79         0.000000e+00  4.336809e-21
bigcom80         0.000000e+00  0.000000e+00
bigcom82         0.000000e+00  2.168404e-21
bigcom83         0.000000e+00  0.000000e+00
bigcom84         0.000000e+00  0.000000e+00
bigcom85         0.000000e+00  2.168404e-21
bigcom87         0.000000e+00  0.000000e+00
bigcom89         0.000000e+00  1.084202e-21
bigcom91         0.000000e+00  7.372575e-20
bigcom92         0.000000e+00  0.000000e+00
bigcom93         0.000000e+00  0.000000e+00
bigcom96         0.000000e+00  0.000000e+00
bigcom97         0.000000e+00  1.084202e-21
bigcom98         0.000000e+00  6.938894e-20
bigcom99         0.000000e+00  1.084202e-21
bigcom101        0.000000e+00  0.000000e+00
bigcom104        0.000000e+00  4.878910e-21
bigcom106        0.000000e+00  0.000000e+00
bigcom109        0.000000e+00  0.000000e+00
bigcom113        0.000000e+00  6.505213e-21
bigcom116        6.475455e-05  6.094144e-02
bigcom120        0.000000e+00  0.000000e+00
bigcom123        0.000000e+00  1.626303e-21
bigcom126        0.000000e+00  0.000000e+00
bigcom127        0.000000e+00  1.084202e-21
bigcom137        0.000000e+00  1.084202e-21
bigcom139        0.000000e+00  0.000000e+00
bigcom140        0.000000e+00  0.000000e+00
bigcom143        0.000000e+00  4.336809e-21
bigcom145        0.000000e+00  0.000000e+00
bigcom146        0.000000e+00  0.000000e+00
bigcom147        0.000000e+00  1.084202e-21
bigcom149        0.000000e+00  0.000000e+00
bigcom153        0.000000e+00  1.084202e-21
bigcom154        0.000000e+00  0.000000e+00
bigcom156        0.000000e+00  0.000000e+00
bigcom157        0.000000e+00  0.000000e+00
bigcom158        0.000000e+00  0.000000e+00
bigcom160        0.000000e+00  0.000000e+00
bigcom161        0.000000e+00  0.000000e+00
bigcom162        0.000000e+00  0.000000e+00
bigcom164        0.000000e+00  0.000000e+00
bigcom166        0.000000e+00  0.000000e+00
bigcom167        0.000000e+00  4.878910e-21
bigcom171        0.000000e+00  1.084202e-21
bigcom173        0.000000e+00  0.000000e+00
bigcom175        0.000000e+00  0.000000e+00
bigcom176        0.000000e+00  0.000000e+00
bigcom177        0.000000e+00  0.000000e+00
bigcom178       -9.504765e-06  2.359951e-01
bigcom180        0.000000e+00  0.000000e+00
bigcom181        0.000000e+00  0.000000e+00
bigcom184        0.000000e+00  1.084202e-21
bigcom186        0.000000e+00  0.000000e+00
bigcom187        1.423643e-06  2.876593e-01
bigcom189        0.000000e+00  8.673617e-21
bigcom194        0.000000e+00  0.000000e+00
bigcom195        0.000000e+00  0.000000e+00
bigcom196        0.000000e+00  0.000000e+00
bigcom204        0.000000e+00  0.000000e+00
bigcom205        1.427231e-07  3.141316e-01
bigcom212        0.000000e+00  0.000000e+00
bigcom214        0.000000e+00  0.000000e+00
bigcom222        0.000000e+00  0.000000e+00
bigcom223        0.000000e+00  1.084202e-21
bigcom226        0.000000e+00  0.000000e+00
bigcom227        0.000000e+00  0.000000e+00
bigcom229        0.000000e+00  0.000000e+00
bigcom233        0.000000e+00  0.000000e+00
bigcom236        0.000000e+00  0.000000e+00
bigcom237        0.000000e+00  0.000000e+00
bigcom246        0.000000e+00  0.000000e+00
bigcom248        0.000000e+00  4.336809e-21
bigcom249        0.000000e+00  0.000000e+00
bigcom250        0.000000e+00  0.000000e+00
bigcom254        0.000000e+00  0.000000e+00
bigcom266        0.000000e+00  0.000000e+00
bigcom269        0.000000e+00  1.084202e-21
bigcom272        0.000000e+00  4.336809e-21
bigcom274        0.000000e+00  2.710505e-21
bigcom281        0.000000e+00  0.000000e+00
bigcom291        0.000000e+00  0.000000e+00
bigcom292        0.000000e+00  0.000000e+00
bigcom295        0.000000e+00  3.469447e-20
bigcom299        0.000000e+00  1.084202e-21
bigcom301        0.000000e+00  0.000000e+00
bigcom306        0.000000e+00  0.000000e+00
bigcom309        0.000000e+00  0.000000e+00
bigcom314        0.000000e+00  3.469447e-20
bigcom321        0.000000e+00  1.084202e-21
bigcom341        0.000000e+00  5.421011e-22
bigcom350        0.000000e+00  0.000000e+00
bigcom353        0.000000e+00  0.000000e+00
bigcom359        0.000000e+00  0.000000e+00
bigcom363        0.000000e+00  0.000000e+00
bigcom365        0.000000e+00  0.000000e+00
bigcom385        1.140783e-05  3.406855e-01
bigcom386        0.000000e+00  2.168404e-21
bigcom408        0.000000e+00  0.000000e+00
bigcom412        0.000000e+00  0.000000e+00
bigcom480        0.000000e+00  0.000000e+00
spin_vertex      2.296870e-04  4.980366e-01
membership_s1    7.779784e-04  5.492314e-01
membership_s3    0.000000e+00  1.084202e-21
membership_s4    0.000000e+00  5.058548e-03
membership_s5    0.000000e+00  1.325437e-19
membership_s6    0.000000e+00  1.223793e-19
membership_s7    8.975860e-05  6.570765e-02
membership_s8    0.000000e+00  0.000000e+00
membership_s9    0.000000e+00  0.000000e+00
membership_s11   0.000000e+00  0.000000e+00
membership_s12   0.000000e+00  0.000000e+00
membership_s14   0.000000e+00  0.000000e+00
membership_s15   4.827332e-05  1.295742e-01
membership_s16   0.000000e+00  4.336809e-21
membership_s17   0.000000e+00  0.000000e+00
membership_s18   0.000000e+00  3.252607e-21
membership_s20   0.000000e+00  4.336809e-21
membership_s21   0.000000e+00  4.336809e-21
membership_s22   0.000000e+00  5.421011e-22
membership_s24   0.000000e+00  5.421011e-22
membership_s25   0.000000e+00  0.000000e+00
membership_s26   0.000000e+00  4.336809e-21
membership_s27  -1.538084e-07  6.862064e-03
membership_s28   0.000000e+00  0.000000e+00
membership_s30   1.662264e-04  1.114595e-01
membership_s31   5.378580e-07  1.048343e-01
membership_s32   2.470762e-04  3.490939e-01
membership_s33   0.000000e+00  0.000000e+00
membership_s36   0.000000e+00  1.382358e-19
membership_s37   0.000000e+00  2.710505e-21
V1               1.496312e-03  9.568855e-01
V2               1.741592e-03  1.886047e+00
pdi              7.678781e-06  2.005850e-02
adhesion         1.604025e-02  1.427857e+00
cohesion         1.426710e-02  1.569443e+00
inner            3.591978e-03  1.167244e+00
outer            1.824951e-03  1.783402e+00
ioratio          4.485424e-03  8.703535e-01
comsize          2.442549e-03  1.276624e+00
[1] "Dataset: all_TnotC Model GLM, run: 3 of 10 2015-06-22 15:13:08"
[1] "glmnet variable coefficients"
                         [,1]          [,2]
(Intercept)     -5.462585e+00 -7.060283e+00
graph0           1.621583e-41 -2.792127e-04
graph1          -4.752834e-44 -2.721120e-06
graph2           3.214047e-42 -3.746866e-05
graph3           9.986674e-47 -2.263588e-08
graph4          -1.628039e-45 -2.982839e-08
graph5           7.244076e-44 -1.153196e-06
graph6          -1.589708e-45 -2.841232e-07
graph7           8.530115e-44 -3.529794e-06
graph8           2.789562e-42  5.334134e-05
graph9           9.192219e-49 -5.475649e-10
graph10         -5.341652e-48 -1.348602e-10
graph11         -3.191785e-48 -6.493749e-11
graph12         -2.141763e-47 -1.962945e-09
graph13          5.512633e-47 -4.371668e-09
graph14         -7.626589e-47 -2.047806e-09
graph15          1.042355e-45 -1.262481e-07
graph16         -4.621796e-47 -3.213403e-09
graph17         -1.984241e-46 -1.773593e-08
graph18         -1.559411e-46 -1.969911e-07
graph19          2.003360e-46 -1.562498e-08
graph20          1.918095e-45 -1.098588e-07
graph21          2.300706e-45  4.880935e-08
graph22         -5.605516e-45 -1.114414e-06
graph23          1.004697e-45 -1.380541e-07
graph24          3.944142e-45 -7.682627e-08
graph25          4.844068e-44  1.997754e-06
graph26          2.001901e-44 -4.999436e-07
graph27          3.134517e-43  1.312707e-05
graph28          2.718968e-43  2.592984e-06
graph29          2.757045e-42  6.630659e-05
orbit0           1.621583e-41 -2.740433e-04
orbit1          -1.750022e-43 -1.205245e-05
orbit2          -3.854451e-44 -1.516215e-06
orbit3           3.214047e-42 -3.541361e-05
orbit4           6.568983e-45 -8.660812e-08
orbit5          -4.396175e-46 -2.628296e-08
orbit6          -1.876767e-45 -3.381028e-08
orbit7          -6.892596e-46 -1.622355e-08
orbit8           7.244076e-44 -1.079587e-06
orbit9           1.042120e-43  4.199969e-06
orbit10         -2.823373e-45 -7.539926e-07
orbit11         -7.040261e-45 -4.736273e-07
orbit12          8.116955e-43  1.215870e-06
orbit13         -2.283207e-45 -6.978957e-06
orbit14          2.789562e-42  5.488870e-05
orbit15          1.740615e-46 -2.796060e-09
orbit16         -4.182712e-48 -5.334423e-10
orbit17         -3.207836e-47 -3.476604e-09
orbit18          6.873744e-47  9.807692e-10
orbit19         -4.713235e-47 -5.650435e-10
orbit20         -1.371700e-47 -4.758403e-10
orbit21         -6.322209e-48 -1.741964e-10
orbit22         -3.192692e-48 -6.499368e-11
orbit23         -6.687568e-48 -1.187751e-10
orbit24          9.416014e-46  1.871453e-08
orbit25         -2.086325e-46 -2.293046e-08
orbit26         -4.812726e-47 -2.302251e-09
orbit27          6.182978e-45  3.873496e-08
orbit28          1.024473e-46 -1.084917e-09
orbit29          3.576383e-46 -1.351288e-08
orbit30         -1.781129e-46 -1.526523e-08
orbit31         -4.509763e-46 -3.143681e-09
orbit32         -8.088030e-47 -3.260498e-09
orbit33         -6.276369e-47 -2.114900e-09
orbit34          1.042355e-45 -1.227144e-07
orbit35         -1.167926e-45 -7.129482e-09
orbit36          3.351152e-46  2.909498e-09
orbit37         -1.528480e-46 -6.681496e-09
orbit38         -3.118040e-46 -1.619948e-08
orbit39          6.803633e-45  7.352388e-07
orbit40         -3.970639e-46 -8.483423e-08
orbit41         -7.511805e-46 -5.478464e-08
orbit42         -5.262367e-46 -2.887517e-08
orbit43          2.620390e-45 -2.593967e-07
orbit44         -5.761136e-45 -4.248223e-07
orbit45          3.850404e-44  2.915161e-07
orbit46          1.298009e-44  3.094628e-07
orbit47         -6.515992e-46 -9.924695e-08
orbit48         -2.584322e-46 -4.058470e-08
orbit49          3.866633e-44  2.845580e-06
orbit50         -3.437119e-45 -6.231516e-07
orbit51          2.099583e-44  1.036932e-06
orbit52          2.638305e-44 -1.896746e-07
orbit53         -3.061932e-46 -1.106020e-07
orbit54          1.759766e-44 -5.106985e-06
orbit55         -1.161607e-44 -8.551565e-07
orbit56          3.196785e-43  8.844652e-06
orbit57          2.200295e-45 -1.982535e-07
orbit58         -5.112854e-45 -5.350645e-07
orbit59          7.700879e-44  2.319843e-06
orbit60          4.228183e-45 -4.513902e-07
orbit61         -5.986505e-45 -6.665706e-07
orbit62          1.171916e-42  7.270095e-05
orbit63          8.850494e-44  2.931097e-06
orbit64          6.394894e-44  1.995059e-06
orbit65          1.226526e-42  3.890586e-05
orbit66          9.415330e-44 -4.475780e-07
orbit67         -4.956432e-45 -2.069055e-06
orbit68          5.800164e-43  2.641318e-05
orbit69          1.031220e-43 -8.277347e-06
orbit70          2.506219e-42  8.376458e-05
orbit71          1.291260e-43 -7.375531e-06
orbit72          2.757045e-42  6.496153e-05
AP               3.135083e-39  9.502967e-02
bet              1.768435e-45  1.636229e-07
ecc              6.903806e-40  2.025019e-02
eccrad           4.142284e-39  1.214230e-01
close            7.927452e-39  1.680444e-01
constraint      -4.345527e-39 -1.579002e-01
coreness         1.496282e-40 -3.095432e-03
knn             -3.749950e-42 -7.727947e-05
hubscore         1.182288e-38  1.032402e-01
pagerank         3.943436e-39  5.621152e-01
trans           -1.540011e-39 -9.201894e-02
evcent           1.148965e-38  7.216808e-02
first            1.621583e-41 -2.786482e-04
upto_second     -5.613813e-43 -1.826560e-05
upto_third       1.403649e-43  4.757786e-06
upto_fourth      2.304523e-43  1.694158e-08
upto_fifth       6.463632e-43  2.122431e-05
upto_sixth       7.758144e-43  1.736508e-05
second          -5.897053e-43 -1.863956e-05
third            3.055622e-43  1.024805e-05
fourth          -1.323866e-43 -1.018305e-05
fifth           -2.408745e-43  3.970816e-06
sixth           -8.822439e-43 -3.093216e-05
ratio1          -3.730210e-42 -7.045204e-05
ratio2           1.152964e-41  9.070048e-04
ratio3          -1.094885e-41 -4.710250e-04
ratio4          -8.171253e-42 -1.605471e-04
ratio5          -4.868803e-42 -1.015872e-04
ratio6          -1.075271e-42 -4.108549e-05
selfinter        3.394939e-39  9.947253e-02
walktrap_vertex -8.156450e-40 -1.605942e-01
bigcom1         -4.759345e-39 -1.990848e-01
bigcom2         -4.271217e-39 -2.801718e-01
bigcom3          5.255022e-39  1.805024e-01
bigcom4          7.342778e-40  1.121813e-01
bigcom6         -4.269801e-39 -2.647715e-01
bigcom8         -4.370135e-39 -2.283294e-01
bigcom9         -4.286500e-39 -2.370182e-01
bigcom11        -4.275116e-39 -3.470034e-01
bigcom13        -4.278312e-39 -2.980226e-01
bigcom15        -4.280800e-39 -1.967569e-01
bigcom16        -4.271926e-39 -1.930291e-01
bigcom21        -4.296868e-39 -3.613272e-01
bigcom22         6.713980e-40 -5.079984e-02
bigcom24        -4.269447e-39 -2.324777e-01
bigcom26         6.884582e-39  2.641624e-01
bigcom28         6.404836e-39  8.522802e-02
bigcom30         5.620329e-38  1.030608e+00
bigcom31        -4.268386e-39 -2.552344e-01
bigcom32        -4.273698e-39 -2.991866e-01
bigcom33        -4.268386e-39 -1.824850e-01
bigcom34        -4.268740e-39 -1.918025e-01
bigcom36        -4.272989e-39 -3.349369e-01
bigcom37        -4.268740e-39 -1.531115e-01
bigcom38        -4.272280e-39 -2.234184e-01
bigcom39        -4.278312e-39 -3.330859e-01
bigcom40        -2.910326e-39 -9.881872e-02
bigcom43        -4.271217e-39 -1.788144e-01
bigcom44        -4.331917e-39 -1.312860e-01
bigcom46        -4.275471e-39 -3.144240e-01
bigcom47        -4.272634e-39 -3.375393e-01
bigcom49        -4.272280e-39 -2.513840e-01
bigcom50        -4.271217e-39 -3.112447e-01
bigcom51        -4.269094e-39 -2.324045e-01
bigcom52         1.641644e-37  1.943799e+00
bigcom54        -4.269094e-39 -2.036116e-01
bigcom56        -4.273698e-39 -2.887586e-01
bigcom62        -4.269447e-39 -3.863249e-01
bigcom66        -4.269094e-39 -3.577729e-01
bigcom68        -4.269447e-39 -1.997506e-01
bigcom69        -4.272989e-39 -2.947829e-01
bigcom71        -4.272280e-39 -1.431640e-01
bigcom72        -4.269801e-39 -1.547581e-01
bigcom73        -4.274762e-39 -3.475694e-01
bigcom74        -4.272989e-39 -2.998623e-01
bigcom75        -4.269094e-39 -3.791489e-01
bigcom76        -4.270863e-39 -2.567004e-01
bigcom77        -4.271217e-39 -3.265161e-01
bigcom79        -4.269094e-39 -3.894195e-01
bigcom80        -4.270863e-39 -3.336450e-01
bigcom82        -4.270863e-39 -3.820849e-01
bigcom83        -4.269094e-39 -1.367392e-01
bigcom84        -4.270155e-39 -4.058316e-01
bigcom85        -4.269801e-39 -3.344433e-01
bigcom87        -4.271571e-39 -3.528142e-01
bigcom89        -4.269094e-39 -2.300722e-01
bigcom91        -4.271571e-39 -3.964916e-01
bigcom92        -4.279733e-39 -2.296284e-01
bigcom93        -4.269094e-39 -1.620505e-01
bigcom96        -4.268740e-39 -3.524613e-01
bigcom97        -4.272989e-39 -3.434246e-01
bigcom98        -4.269447e-39 -3.066184e-01
bigcom99        -4.269094e-39 -1.236419e-01
bigcom101       -4.274762e-39 -1.981932e-01
bigcom104       -4.271926e-39 -2.805468e-01
bigcom106       -4.270155e-39 -3.130541e-01
bigcom109       -4.269447e-39 -2.298435e-01
bigcom113       -4.270155e-39 -3.149571e-01
bigcom116        1.824738e-38  6.192889e-01
bigcom120       -4.269447e-39 -3.179643e-01
bigcom123       -4.269801e-39 -3.276298e-01
bigcom126       -4.268740e-39 -2.537951e-01
bigcom127       -4.270155e-39 -2.191852e-01
bigcom137       -4.271217e-39 -3.521852e-01
bigcom139       -4.269447e-39 -3.630460e-01
bigcom140       -4.269801e-39 -2.440934e-01
bigcom143       -4.269447e-39 -3.510253e-01
bigcom145       -4.269447e-39 -1.390958e-01
bigcom146       -4.269801e-39 -1.521566e-01
bigcom147       -4.274762e-39 -1.951195e-01
bigcom149       -4.269094e-39 -1.998731e-01
bigcom153       -4.272280e-39 -3.271168e-01
bigcom154       -4.272280e-39 -1.427719e-01
bigcom156       -4.270155e-39 -3.094561e-01
bigcom157       -4.272634e-39 -1.304786e-01
bigcom158       -4.268740e-39 -2.084981e-01
bigcom160       -4.269094e-39 -3.204974e-01
bigcom161       -4.269094e-39 -2.541705e-01
bigcom162       -4.269094e-39 -2.307490e-01
bigcom164       -4.269094e-39 -2.406668e-01
bigcom166       -4.272280e-39 -1.970488e-01
bigcom167       -4.275116e-39 -3.768999e-01
bigcom171       -4.270863e-39 -3.882423e-01
bigcom173       -4.269447e-39 -2.268494e-01
bigcom175       -4.269094e-39 -1.388006e-01
bigcom176       -4.269094e-39 -2.324897e-01
bigcom177       -4.269094e-39 -2.229998e-01
bigcom178        1.401141e-37  1.891791e+00
bigcom180       -4.269094e-39 -1.691365e-01
bigcom181       -4.273343e-39 -2.419182e-01
bigcom184       -4.268740e-39 -2.128432e-01
bigcom186       -4.269094e-39 -4.041775e-01
bigcom187        1.978348e-37  2.016864e+00
bigcom189       -4.271217e-39 -1.644780e-01
bigcom194       -4.269801e-39 -2.008732e-01
bigcom195       -4.268740e-39 -2.970390e-01
bigcom196       -4.268740e-39 -4.272708e-01
bigcom204       -4.270509e-39 -3.007125e-01
bigcom205        1.641644e-37  2.306477e+00
bigcom212       -4.269094e-39 -2.165705e-01
bigcom214       -4.269801e-39 -1.941219e-01
bigcom222       -4.269094e-39 -2.243980e-01
bigcom223       -4.268740e-39 -2.996190e-01
bigcom226       -4.269447e-39 -2.209018e-01
bigcom227       -4.269094e-39 -1.846048e-01
bigcom229       -4.269094e-39 -1.406168e-01
bigcom233       -4.268740e-39 -3.251208e-01
bigcom236       -4.269094e-39 -2.511223e-01
bigcom237       -4.268740e-39 -2.108976e-01
bigcom246       -4.271571e-39 -2.470571e-01
bigcom248       -4.273698e-39 -3.264705e-01
bigcom249       -4.268740e-39 -3.149756e-01
bigcom250       -4.272634e-39 -1.575845e-01
bigcom254       -4.269801e-39 -2.059898e-01
bigcom266       -4.268740e-39 -3.329027e-01
bigcom269       -4.269801e-39 -2.109716e-01
bigcom272       -4.268740e-39 -2.589910e-01
bigcom274       -4.284361e-39 -1.523994e-01
bigcom281       -4.270155e-39 -2.148483e-01
bigcom291       -4.269094e-39 -2.710537e-01
bigcom292       -4.268740e-39 -3.581825e-01
bigcom295       -4.269447e-39 -3.495736e-01
bigcom299       -4.269094e-39 -3.729397e-01
bigcom301       -4.271926e-39 -1.692222e-01
bigcom306       -4.268386e-39 -2.011509e-01
bigcom309       -4.270155e-39 -3.085504e-01
bigcom314       -4.269094e-39 -3.477471e-01
bigcom321       -4.270863e-39 -2.669538e-01
bigcom341       -4.269094e-39 -1.753190e-01
bigcom350       -4.269094e-39 -3.181324e-01
bigcom353       -4.269094e-39 -1.532034e-01
bigcom359       -4.269094e-39 -3.406744e-01
bigcom363       -4.269094e-39 -1.746601e-01
bigcom365       -4.269447e-39 -3.729159e-01
bigcom385        1.401141e-37  1.888859e+00
bigcom386       -4.269094e-39 -1.396717e-01
bigcom408       -4.270155e-39 -3.497418e-01
bigcom412       -4.269447e-39 -2.584187e-01
bigcom480       -4.269447e-39 -1.831420e-01
spin_vertex     -3.659322e-39 -1.417840e-01
membership_s1    4.132873e-39  2.549026e-01
membership_s3   -4.274052e-39 -2.637934e-01
membership_s4   -2.292337e-39 -3.193519e-02
membership_s5   -3.545706e-39 -1.646833e-01
membership_s6   -4.625171e-39 -1.796980e-01
membership_s7   -2.892443e-39 -7.524357e-02
membership_s8   -4.271571e-39 -2.497702e-01
membership_s9   -4.272634e-39 -2.393425e-01
membership_s11  -4.271217e-39 -2.490870e-01
membership_s12  -4.271926e-39 -2.459008e-01
membership_s14  -4.270863e-39 -2.705598e-01
membership_s15   1.917882e-39  2.294707e-01
membership_s16  -4.272634e-39 -2.187163e-01
membership_s17  -4.270863e-39 -2.633305e-01
membership_s18  -4.301173e-39 -2.301287e-01
membership_s20  -4.269801e-39 -2.746067e-01
membership_s21  -4.324643e-39 -2.311527e-01
membership_s22  -4.278312e-39 -2.166860e-01
membership_s24  -4.280089e-39 -2.035133e-01
membership_s25  -4.276891e-39 -2.282523e-01
membership_s26  -4.273698e-39 -2.621224e-01
membership_s27  -3.271805e-39 -1.961691e-01
membership_s28  -4.274052e-39 -2.637770e-01
membership_s30   7.077365e-39  2.391591e-01
membership_s31  -8.741873e-40  5.505506e-02
membership_s32   1.410590e-38  4.177496e-01
membership_s33  -4.269801e-39 -2.310590e-01
membership_s36  -4.962446e-39 -2.052824e-01
membership_s37  -4.302970e-39 -2.246953e-01
V1               7.034281e-39  1.137505e-01
V2              -1.245152e-39 -2.486600e-01
pdi              2.955381e-36  6.680394e+01
adhesion        -2.928954e-43 -7.299758e-06
cohesion         5.855098e-43  1.455568e-05
inner            1.898221e-43  7.604212e-06
outer            1.304740e-43  1.656445e-06
ioratio         -9.531965e-40 -2.851231e-01
comsize          2.044247e-42  6.998553e-05
[1] "Dataset: all_TnotC Model GBM, run: 4 of 10 2015-06-22 15:15:35"
Iter   TrainDeviance   ValidDeviance   StepSize   Improve
     1        0.0540            -nan     0.0100    0.0001
     2        0.0521            -nan     0.0100    0.0004
     3        0.0511            -nan     0.0100    0.0001
     4        0.0501            -nan     0.0100    0.0001
     5        0.0495            -nan     0.0100    0.0002
     6        0.0486            -nan     0.0100    0.0001
     7        0.0479            -nan     0.0100    0.0001
     8        0.0472            -nan     0.0100    0.0001
     9        0.0467            -nan     0.0100    0.0001
    10        0.0458            -nan     0.0100   -0.0000
    20        0.0409            -nan     0.0100   -0.0000
    40        0.0345            -nan     0.0100   -0.0000
    60        0.0302            -nan     0.0100    0.0000
    80        0.0274            -nan     0.0100    0.0000
   100        0.0248            -nan     0.0100   -0.0000
   120        0.0227            -nan     0.0100    0.0000
   140        0.0210            -nan     0.0100   -0.0000
   160        0.0197            -nan     0.0100   -0.0000
   180        0.0184            -nan     0.0100   -0.0000
   200        0.0172            -nan     0.0100    0.0000
   204        0.0170            -nan     0.0100   -0.0000

[1] "GBM variable coefficients"
                            var      rel.inf
ratio5                   ratio5 14.795795945
comsize                 comsize  6.647812728
V2                           V2  6.185447098
adhesion               adhesion  4.600372580
pagerank               pagerank  4.338955652
bigcom30               bigcom30  3.870168547
outer                     outer  3.236882890
cohesion               cohesion  3.228100965
walktrap_vertex walktrap_vertex  3.058817909
inner                     inner  2.921659158
spin_vertex         spin_vertex  2.647702272
trans                     trans  2.050100308
orbit18                 orbit18  1.934472720
ioratio                 ioratio  1.803747072
ratio2                   ratio2  1.659770048
V1                           V1  1.556383395
membership_s32   membership_s32  1.232473348
knn                         knn  1.046928044
orbit70                 orbit70  1.043462285
ratio4                   ratio4  1.035933194
graph12                 graph12  1.032014819
ratio1                   ratio1  0.948881072
orbit31                 orbit31  0.809080487
orbit56                 orbit56  0.807791293
orbit50                 orbit50  0.781401765
ratio3                   ratio3  0.755671070
orbit35                 orbit35  0.735081273
orbit27                 orbit27  0.683579770
third                     third  0.680674519
graph23                 graph23  0.671284794
orbit36                 orbit36  0.668503874
orbit24                 orbit24  0.636562669
orbit61                 orbit61  0.593994275
graph5                   graph5  0.588571498
graph11                 graph11  0.582995685
orbit49                 orbit49  0.550996666
membership_s30   membership_s30  0.550436948
graph4                   graph4  0.542314814
bet                         bet  0.528284126
graph20                 graph20  0.511946136
graph17                 graph17  0.502104466
upto_sixth           upto_sixth  0.490267906
orbit65                 orbit65  0.484802309
orbit26                 orbit26  0.410297498
orbit60                 orbit60  0.408176480
graph14                 graph14  0.389680381
orbit39                 orbit39  0.385595641
orbit59                 orbit59  0.376365158
graph1                   graph1  0.376066739
graph26                 graph26  0.375688144
orbit62                 orbit62  0.371434879
orbit1                   orbit1  0.369938087
upto_fifth           upto_fifth  0.362219853
orbit37                 orbit37  0.354935914
orbit52                 orbit52  0.338912371
bigcom28               bigcom28  0.315506954
graph2                   graph2  0.309678706
orbit10                 orbit10  0.298303876
ratio6                   ratio6  0.293992980
orbit45                 orbit45  0.284124310
orbit32                 orbit32  0.276097128
orbit42                 orbit42  0.263124113
bigcom116             bigcom116  0.262460452
graph25                 graph25  0.247726048
orbit64                 orbit64  0.231594761
graph7                   graph7  0.228355350
membership_s1     membership_s1  0.220681651
orbit17                 orbit17  0.219109507
orbit48                 orbit48  0.214138596
graph24                 graph24  0.211547536
orbit13                 orbit13  0.209533680
orbit55                 orbit55  0.208800264
orbit30                 orbit30  0.208666627
orbit40                 orbit40  0.195134752
orbit47                 orbit47  0.193632246
second                   second  0.193191550
orbit9                   orbit9  0.192674787
graph19                 graph19  0.191399264
orbit11                 orbit11  0.182192058
fourth                   fourth  0.178776097
graph18                 graph18  0.177080927
orbit51                 orbit51  0.165974160
sixth                     sixth  0.163514720
orbit38                 orbit38  0.162103945
orbit19                 orbit19  0.161868033
constraint           constraint  0.160844957
orbit41                 orbit41  0.160193716
orbit25                 orbit25  0.158821877
orbit66                 orbit66  0.154127578
bigcom26               bigcom26  0.151093694
selfinter             selfinter  0.145576049
orbit68                 orbit68  0.144743224
orbit2                   orbit2  0.144545139
orbit54                 orbit54  0.143986889
orbit63                 orbit63  0.143100801
graph27                 graph27  0.139577053
graph0                   graph0  0.139137809
orbit16                 orbit16  0.128868545
graph22                 graph22  0.127143514
orbit46                 orbit46  0.125264558
orbit44                 orbit44  0.125170467
orbit5                   orbit5  0.123352321
orbit22                 orbit22  0.122830611
graph10                 graph10  0.121736223
orbit21                 orbit21  0.118584919
orbit53                 orbit53  0.117355729
graph21                 graph21  0.116247232
orbit6                   orbit6  0.113759179
graph28                 graph28  0.109492160
orbit67                 orbit67  0.104587841
graph8                   graph8  0.099437129
orbit20                 orbit20  0.097130112
graph3                   graph3  0.096628170
graph6                   graph6  0.093012190
orbit28                 orbit28  0.091551125
graph29                 graph29  0.080273574
AP                           AP  0.079159742
coreness               coreness  0.077048102
orbit71                 orbit71  0.072186165
hubscore               hubscore  0.069235989
membership_s15   membership_s15  0.066211445
orbit58                 orbit58  0.065712412
orbit33                 orbit33  0.064406248
graph15                 graph15  0.061126526
upto_second         upto_second  0.059736434
close                     close  0.045454246
orbit57                 orbit57  0.044137691
orbit12                 orbit12  0.034946647
graph13                 graph13  0.034780043
graph9                   graph9  0.029062872
orbit4                   orbit4  0.024112941
bigcom4                 bigcom4  0.015683607
orbit69                 orbit69  0.009599018
membership_s6     membership_s6  0.009380342
membership_s27   membership_s27  0.009371875
fifth                     fifth  0.008252716
pdi                         pdi  0.006810919
bigcom3                 bigcom3  0.002885021
graph16                 graph16  0.000000000
orbit0                   orbit0  0.000000000
orbit3                   orbit3  0.000000000
orbit7                   orbit7  0.000000000
orbit8                   orbit8  0.000000000
orbit14                 orbit14  0.000000000
orbit15                 orbit15  0.000000000
orbit23                 orbit23  0.000000000
orbit29                 orbit29  0.000000000
orbit34                 orbit34  0.000000000
orbit43                 orbit43  0.000000000
orbit72                 orbit72  0.000000000
ecc                         ecc  0.000000000
eccrad                   eccrad  0.000000000
evcent                   evcent  0.000000000
first                     first  0.000000000
upto_third           upto_third  0.000000000
upto_fourth         upto_fourth  0.000000000
bigcom1                 bigcom1  0.000000000
bigcom2                 bigcom2  0.000000000
bigcom6                 bigcom6  0.000000000
bigcom8                 bigcom8  0.000000000
bigcom9                 bigcom9  0.000000000
bigcom11               bigcom11  0.000000000
bigcom13               bigcom13  0.000000000
bigcom15               bigcom15  0.000000000
bigcom16               bigcom16  0.000000000
bigcom21               bigcom21  0.000000000
bigcom22               bigcom22  0.000000000
bigcom24               bigcom24  0.000000000
bigcom31               bigcom31  0.000000000
bigcom32               bigcom32  0.000000000
bigcom33               bigcom33  0.000000000
bigcom34               bigcom34  0.000000000
bigcom36               bigcom36  0.000000000
bigcom37               bigcom37  0.000000000
bigcom38               bigcom38  0.000000000
bigcom39               bigcom39  0.000000000
bigcom40               bigcom40  0.000000000
bigcom43               bigcom43  0.000000000
bigcom44               bigcom44  0.000000000
bigcom46               bigcom46  0.000000000
bigcom47               bigcom47  0.000000000
bigcom49               bigcom49  0.000000000
bigcom50               bigcom50  0.000000000
bigcom51               bigcom51  0.000000000
bigcom52               bigcom52  0.000000000
bigcom54               bigcom54  0.000000000
bigcom56               bigcom56  0.000000000
bigcom62               bigcom62  0.000000000
bigcom66               bigcom66  0.000000000
bigcom68               bigcom68  0.000000000
bigcom69               bigcom69  0.000000000
bigcom71               bigcom71  0.000000000
bigcom72               bigcom72  0.000000000
bigcom73               bigcom73  0.000000000
bigcom74               bigcom74  0.000000000
bigcom75               bigcom75  0.000000000
bigcom76               bigcom76  0.000000000
bigcom77               bigcom77  0.000000000
bigcom79               bigcom79  0.000000000
bigcom80               bigcom80  0.000000000
bigcom82               bigcom82  0.000000000
bigcom83               bigcom83  0.000000000
bigcom84               bigcom84  0.000000000
bigcom85               bigcom85  0.000000000
bigcom87               bigcom87  0.000000000
bigcom89               bigcom89  0.000000000
bigcom91               bigcom91  0.000000000
bigcom92               bigcom92  0.000000000
bigcom93               bigcom93  0.000000000
bigcom96               bigcom96  0.000000000
bigcom97               bigcom97  0.000000000
bigcom98               bigcom98  0.000000000
bigcom99               bigcom99  0.000000000
bigcom101             bigcom101  0.000000000
bigcom104             bigcom104  0.000000000
bigcom106             bigcom106  0.000000000
bigcom109             bigcom109  0.000000000
bigcom113             bigcom113  0.000000000
bigcom120             bigcom120  0.000000000
bigcom123             bigcom123  0.000000000
bigcom126             bigcom126  0.000000000
bigcom127             bigcom127  0.000000000
bigcom137             bigcom137  0.000000000
bigcom139             bigcom139  0.000000000
bigcom140             bigcom140  0.000000000
bigcom143             bigcom143  0.000000000
bigcom145             bigcom145  0.000000000
bigcom146             bigcom146  0.000000000
bigcom147             bigcom147  0.000000000
bigcom149             bigcom149  0.000000000
bigcom153             bigcom153  0.000000000
bigcom154             bigcom154  0.000000000
bigcom156             bigcom156  0.000000000
bigcom157             bigcom157  0.000000000
bigcom158             bigcom158  0.000000000
bigcom160             bigcom160  0.000000000
bigcom161             bigcom161  0.000000000
bigcom162             bigcom162  0.000000000
bigcom164             bigcom164  0.000000000
bigcom166             bigcom166  0.000000000
bigcom167             bigcom167  0.000000000
bigcom171             bigcom171  0.000000000
bigcom173             bigcom173  0.000000000
bigcom175             bigcom175  0.000000000
bigcom176             bigcom176  0.000000000
bigcom177             bigcom177  0.000000000
bigcom178             bigcom178  0.000000000
bigcom180             bigcom180  0.000000000
bigcom181             bigcom181  0.000000000
bigcom184             bigcom184  0.000000000
bigcom186             bigcom186  0.000000000
bigcom187             bigcom187  0.000000000
bigcom189             bigcom189  0.000000000
bigcom194             bigcom194  0.000000000
bigcom195             bigcom195  0.000000000
bigcom196             bigcom196  0.000000000
bigcom204             bigcom204  0.000000000
bigcom205             bigcom205  0.000000000
bigcom212             bigcom212  0.000000000
bigcom214             bigcom214  0.000000000
bigcom222             bigcom222  0.000000000
bigcom223             bigcom223  0.000000000
bigcom226             bigcom226  0.000000000
bigcom227             bigcom227  0.000000000
bigcom229             bigcom229  0.000000000
bigcom233             bigcom233  0.000000000
bigcom236             bigcom236  0.000000000
bigcom237             bigcom237  0.000000000
bigcom246             bigcom246  0.000000000
bigcom248             bigcom248  0.000000000
bigcom249             bigcom249  0.000000000
bigcom250             bigcom250  0.000000000
bigcom254             bigcom254  0.000000000
bigcom266             bigcom266  0.000000000
bigcom269             bigcom269  0.000000000
bigcom272             bigcom272  0.000000000
bigcom274             bigcom274  0.000000000
bigcom281             bigcom281  0.000000000
bigcom291             bigcom291  0.000000000
bigcom292             bigcom292  0.000000000
bigcom295             bigcom295  0.000000000
bigcom299             bigcom299  0.000000000
bigcom301             bigcom301  0.000000000
bigcom306             bigcom306  0.000000000
bigcom309             bigcom309  0.000000000
bigcom314             bigcom314  0.000000000
bigcom321             bigcom321  0.000000000
bigcom341             bigcom341  0.000000000
bigcom350             bigcom350  0.000000000
bigcom353             bigcom353  0.000000000
bigcom359             bigcom359  0.000000000
bigcom363             bigcom363  0.000000000
bigcom365             bigcom365  0.000000000
bigcom385             bigcom385  0.000000000
bigcom386             bigcom386  0.000000000
bigcom408             bigcom408  0.000000000
bigcom412             bigcom412  0.000000000
bigcom480             bigcom480  0.000000000
membership_s3     membership_s3  0.000000000
membership_s4     membership_s4  0.000000000
membership_s5     membership_s5  0.000000000
membership_s7     membership_s7  0.000000000
membership_s8     membership_s8  0.000000000
membership_s9     membership_s9  0.000000000
membership_s11   membership_s11  0.000000000
membership_s12   membership_s12  0.000000000
membership_s14   membership_s14  0.000000000
membership_s16   membership_s16  0.000000000
membership_s17   membership_s17  0.000000000
membership_s18   membership_s18  0.000000000
membership_s20   membership_s20  0.000000000
membership_s21   membership_s21  0.000000000
membership_s22   membership_s22  0.000000000
membership_s24   membership_s24  0.000000000
membership_s25   membership_s25  0.000000000
membership_s26   membership_s26  0.000000000
membership_s28   membership_s28  0.000000000
membership_s31   membership_s31  0.000000000
membership_s33   membership_s33  0.000000000
membership_s36   membership_s36  0.000000000
membership_s37   membership_s37  0.000000000
[1] "Dataset: all_TnotC Model RF, run: 4 of 10 2015-06-22 15:19:01"
     |      Out-of-bag   |
Tree |      MSE  %Var(y) |
   1 |  0.01006   233.70 |
   2 | 0.007829   181.88 |
   3 | 0.006994   162.48 |
   4 | 0.007362   171.02 |
   5 | 0.006997   162.55 |
   6 |   0.0067   155.66 |
   7 | 0.006266   145.56 |
   8 | 0.006132   142.46 |
   9 | 0.005973   138.76 |
  10 | 0.005983   138.98 |
  11 | 0.005758   133.76 |
  12 | 0.005683   132.02 |
  13 | 0.005618   130.51 |
  14 | 0.005526   128.39 |
  15 | 0.005332   123.87 |
  16 | 0.005286   122.80 |
  17 | 0.005292   122.94 |
  18 | 0.005278   122.62 |
  19 | 0.005217   121.19 |
  20 | 0.005179   120.32 |
  21 | 0.005106   118.63 |
  22 | 0.005082   118.07 |
  23 | 0.005059   117.52 |
  24 |  0.00503   116.85 |
  25 | 0.005016   116.54 |
  26 | 0.005022   116.67 |
  27 | 0.005013   116.45 |
  28 | 0.004976   115.61 |
  29 | 0.004924   114.40 |
  30 | 0.004917   114.24 |
  31 | 0.004913   114.13 |
  32 | 0.004895   113.71 |
  33 | 0.004865   113.01 |
  34 | 0.004857   112.82 |
  35 | 0.004863   112.98 |
  36 | 0.004858   112.85 |
  37 | 0.004848   112.64 |
  38 |  0.00483   112.20 |
  39 | 0.004819   111.96 |
  40 | 0.004826   112.11 |
  41 | 0.004812   111.80 |
  42 | 0.004806   111.64 |
  43 | 0.004795   111.38 |
  44 | 0.004796   111.42 |
  45 |  0.00478   111.05 |
  46 | 0.004783   111.11 |
  47 | 0.004786   111.18 |
  48 | 0.004782   111.09 |
  49 | 0.004774   110.90 |
  50 | 0.004756   110.48 |
  51 | 0.004737   110.05 |
  52 | 0.004733   109.95 |
  53 | 0.004719   109.62 |
  54 | 0.004707   109.35 |
  55 | 0.004702   109.24 |
  56 | 0.004696   109.10 |
  57 | 0.004697   109.12 |
  58 | 0.004698   109.14 |
  59 | 0.004691   108.98 |
  60 | 0.004685   108.84 |
  61 |  0.00468   108.73 |
  62 | 0.004677   108.66 |
  63 | 0.004677   108.65 |
  64 | 0.004678   108.67 |
  65 | 0.004672   108.55 |
  66 |  0.00466   108.26 |
  67 |  0.00466   108.25 |
  68 | 0.004659   108.24 |
  69 | 0.004659   108.24 |
  70 | 0.004664   108.35 |
  71 | 0.004665   108.38 |
  72 | 0.004665   108.38 |
  73 | 0.004668   108.45 |
  74 | 0.004665   108.38 |
  75 | 0.004656   108.16 |
  76 |  0.00465   108.02 |
  77 | 0.004647   107.96 |
  78 | 0.004642   107.83 |
  79 |  0.00464   107.79 |
  80 | 0.004637   107.72 |
  81 | 0.004643   107.86 |
  82 | 0.004652   108.06 |
  83 | 0.004646   107.93 |
  84 | 0.004645   107.90 |
  85 | 0.004648   107.99 |
  86 | 0.004643   107.87 |
  87 | 0.004649   108.01 |
  88 | 0.004637   107.73 |
  89 | 0.004635   107.68 |
  90 | 0.004636   107.70 |
  91 | 0.004632   107.60 |
  92 |  0.00463   107.56 |
  93 | 0.004628   107.50 |
  94 |  0.00463   107.55 |
  95 | 0.004629   107.54 |
  96 |  0.00463   107.56 |
  97 | 0.004632   107.61 |
  98 | 0.004635   107.68 |
  99 | 0.004637   107.72 |
 100 | 0.004638   107.75 |
[1] "Random Forest variable coefficients"
                      %IncMSE IncNodePurity
graph0           4.025589e-04  4.751460e-02
graph1           2.098089e-03  2.021537e-01
graph2           1.156597e-04  6.176647e-02
graph3           7.986508e-04  1.713625e-01
graph4           2.263453e-03  3.167789e-01
graph5           2.297759e-04  8.265623e-02
graph6           1.433255e-03  2.588863e-01
graph7           6.865214e-04  1.884862e-01
graph8           1.252270e-04  8.274381e-02
graph9           5.271342e-04  1.832151e-01
graph10          1.524471e-03  2.864874e-01
graph11          2.865930e-03  2.949894e-01
graph12          1.526102e-03  2.590064e-01
graph13          4.329165e-04  3.197491e-01
graph14          3.161458e-04  2.625267e-01
graph15          2.188361e-04  1.227795e-01
graph16          1.152773e-03  1.085450e-01
graph17          3.366704e-04  1.813159e-01
graph18          4.410214e-04  6.686993e-02
graph19          6.343480e-04  1.729205e-01
graph20          3.360937e-03  3.169857e-01
graph21          2.358694e-04  1.641698e-01
graph22          2.160792e-04  1.203055e-01
graph23          2.077592e-03  4.959504e-01
graph24          4.203337e-04  1.196647e-01
graph25          4.739654e-04  1.663165e-01
graph26          6.584811e-04  1.166459e-01
graph27          3.121682e-04  8.001933e-02
graph28          9.077163e-05  4.886975e-02
graph29          2.151124e-04  3.560301e-02
orbit0           1.257434e-04  2.071209e-01
orbit1           1.580077e-04  1.749184e-01
orbit2           4.802876e-04  2.284350e-01
orbit3           5.455948e-05  8.561072e-02
orbit4           3.648552e-04  1.539651e-01
orbit5           1.505240e-04  2.322731e-01
orbit6           3.954940e-03  4.126937e-01
orbit7           3.414682e-04  1.787948e-01
orbit8           2.236494e-03  1.560930e-01
orbit9           2.781313e-04  2.144158e-01
orbit10          2.579265e-04  1.418382e-01
orbit11          1.273969e-04  1.558061e-01
orbit12          8.096840e-04  1.878263e-01
orbit13          4.952816e-05  7.660731e-02
orbit14          9.273681e-05  5.962760e-02
orbit15          1.870249e-04  1.744521e-01
orbit16          7.815200e-04  2.637919e-01
orbit17          7.512041e-04  2.619716e-01
orbit18          2.133025e-03  4.778398e-01
orbit19          6.035542e-04  2.409802e-01
orbit20          4.077786e-04  2.233666e-01
orbit21          9.018443e-04  1.819647e-01
orbit22          1.636344e-03  3.333255e-01
orbit23          1.748791e-03  2.336926e-01
orbit24          1.799702e-03  2.850959e-01
orbit25          2.118567e-03  1.726797e-01
orbit26          6.610888e-04  8.493925e-02
orbit27          3.287491e-04  2.381788e-01
orbit28          6.251343e-04  3.532696e-01
orbit29          2.863059e-04  1.227642e-01
orbit30          8.442570e-05  1.310587e-01
orbit31          7.751309e-04  2.981564e-01
orbit32          5.386360e-04  1.943755e-01
orbit33          1.786509e-04  8.050928e-02
orbit34          2.006944e-03  8.189403e-02
orbit35          7.663793e-04  3.119931e-01
orbit36          8.401336e-04  2.489564e-01
orbit37          2.113683e-03  1.847727e-01
orbit38          9.000175e-04  1.545726e-01
orbit39          3.647031e-04  5.970827e-01
orbit40          2.794729e-04  5.226284e-02
orbit41          7.214123e-04  8.024949e-02
orbit42          5.818150e-05  7.625240e-02
orbit43          5.326266e-05  8.612348e-02
orbit44          7.878174e-04  9.381621e-02
orbit45          2.596550e-04  2.694112e-01
orbit46          9.543295e-05  1.191018e-01
orbit47          7.174826e-04  2.174886e-01
orbit48          3.138712e-04  1.013824e-01
orbit49          1.874341e-03  1.621600e-01
orbit50          3.133105e-04  2.197530e-01
orbit51          2.447473e-04  2.188343e-01
orbit52          9.707886e-04  1.158425e-01
orbit53          2.045939e-03  1.511260e-01
orbit54          2.688195e-04  1.180110e-01
orbit55          4.542357e-06  1.861573e-02
orbit56          1.849820e-03  6.625118e-01
orbit57          1.392280e-04  7.822450e-02
orbit58          2.476035e-08  1.131741e-02
orbit59          4.526176e-04  2.152065e-01
orbit60          8.651552e-05  4.900565e-02
orbit61          6.734817e-05  6.429474e-02
orbit62          3.692271e-04  1.332966e-01
orbit63          6.211298e-05  1.153088e-01
orbit64          9.790767e-05  9.418006e-02
orbit65          1.157068e-03  3.010790e-01
orbit66          3.661789e-04  1.235015e-01
orbit67          1.459401e-05  6.123393e-02
orbit68          2.363015e-04  8.592731e-02
orbit69          8.127491e-05  2.110778e-02
orbit70          1.123356e-03  1.663471e-01
orbit71          4.169162e-05  3.080969e-02
orbit72          2.563899e-04  5.455863e-02
AP              -2.417305e-08  4.618460e-04
bet              2.987391e-04  2.549553e-01
ecc              9.189454e-05  1.154644e-01
eccrad           4.323644e-05  7.004862e-02
close            1.215949e-03  1.815606e-01
constraint       7.475418e-04  3.131169e-01
coreness         5.951997e-04  2.075069e-01
knn              1.464716e-03  4.495189e-01
hubscore         1.052221e-04  1.805238e-01
pagerank         8.356493e-04  1.321419e+00
trans            2.121458e-04  2.453284e-01
evcent           4.410141e-04  1.085586e-01
first            1.376398e-04  6.045053e-02
upto_second      1.065042e-03  2.357513e-01
upto_third       2.535645e-04  2.110260e-01
upto_fourth      1.278349e-03  1.321399e-01
upto_fifth       1.168587e-03  1.956414e-01
upto_sixth       4.000002e-04  1.342102e-01
second           2.414736e-04  8.827766e-02
third            8.188392e-04  4.726536e-01
fourth           3.343891e-03  6.979090e-01
fifth            6.431042e-04  2.033220e-01
sixth            2.451861e-03  2.426641e-01
ratio1           9.306264e-04  5.066863e-01
ratio2           3.222634e-03  1.088658e+00
ratio3           9.033991e-04  3.810067e-01
ratio4           1.600993e-03  5.596191e-01
ratio5           1.441212e-03  2.483082e+00
ratio6           1.455877e-03  3.599402e-01
selfinter        1.359500e-05  4.418048e-02
walktrap_vertex  5.766952e-04  8.356422e-01
bigcom1          0.000000e+00  2.059984e-20
bigcom2          0.000000e+00  8.673617e-21
bigcom3          2.380810e-05  4.944156e-02
bigcom4          2.581735e-05  2.358206e-02
bigcom6          0.000000e+00  1.734723e-20
bigcom8          0.000000e+00  4.336809e-21
bigcom9          0.000000e+00  0.000000e+00
bigcom11         0.000000e+00  0.000000e+00
bigcom13         0.000000e+00  0.000000e+00
bigcom15         0.000000e+00  0.000000e+00
bigcom16         0.000000e+00  0.000000e+00
bigcom21         0.000000e+00  0.000000e+00
bigcom22         6.608042e-06  9.552481e-02
bigcom24         0.000000e+00  4.336809e-21
bigcom26         6.946879e-05  1.249609e-01
bigcom28         8.607775e-05  7.944988e-02
bigcom30         9.222513e-04  6.923343e-01
bigcom31         0.000000e+00  0.000000e+00
bigcom32         0.000000e+00  0.000000e+00
bigcom33         0.000000e+00  0.000000e+00
bigcom34         0.000000e+00  0.000000e+00
bigcom36         0.000000e+00  8.673617e-21
bigcom37         0.000000e+00  0.000000e+00
bigcom38         0.000000e+00  0.000000e+00
bigcom39         0.000000e+00  4.336809e-21
bigcom40         0.000000e+00  3.252607e-20
bigcom43         0.000000e+00  0.000000e+00
bigcom44         0.000000e+00  3.252607e-21
bigcom46         0.000000e+00  0.000000e+00
bigcom47         0.000000e+00  0.000000e+00
bigcom49         0.000000e+00  0.000000e+00
bigcom50         0.000000e+00  0.000000e+00
bigcom51         0.000000e+00  0.000000e+00
bigcom52         0.000000e+00  0.000000e+00
bigcom54         0.000000e+00  0.000000e+00
bigcom56         0.000000e+00  0.000000e+00
bigcom62         0.000000e+00  0.000000e+00
bigcom66         0.000000e+00  0.000000e+00
bigcom68         0.000000e+00  0.000000e+00
bigcom69         0.000000e+00  0.000000e+00
bigcom71         0.000000e+00  0.000000e+00
bigcom72         0.000000e+00  0.000000e+00
bigcom73         0.000000e+00  0.000000e+00
bigcom74         0.000000e+00  0.000000e+00
bigcom75         0.000000e+00  8.673617e-21
bigcom76         0.000000e+00  0.000000e+00
bigcom77         0.000000e+00  0.000000e+00
bigcom79         0.000000e+00  0.000000e+00
bigcom80         0.000000e+00  0.000000e+00
bigcom82         0.000000e+00  0.000000e+00
bigcom83         0.000000e+00  0.000000e+00
bigcom84         0.000000e+00  0.000000e+00
bigcom85         0.000000e+00  0.000000e+00
bigcom87         0.000000e+00  0.000000e+00
bigcom89         0.000000e+00  0.000000e+00
bigcom91         0.000000e+00  0.000000e+00
bigcom92         0.000000e+00  3.469447e-20
bigcom93         0.000000e+00  0.000000e+00
bigcom96         0.000000e+00  0.000000e+00
bigcom97         0.000000e+00  1.084202e-21
bigcom98         0.000000e+00  0.000000e+00
bigcom99         0.000000e+00  0.000000e+00
bigcom101        0.000000e+00  0.000000e+00
bigcom104        0.000000e+00  0.000000e+00
bigcom106        0.000000e+00  0.000000e+00
bigcom109        0.000000e+00  0.000000e+00
bigcom113        0.000000e+00  0.000000e+00
bigcom116        3.618067e-05  1.074856e-01
bigcom120        0.000000e+00  0.000000e+00
bigcom123        0.000000e+00  0.000000e+00
bigcom126        0.000000e+00  0.000000e+00
bigcom127        0.000000e+00  8.673617e-21
bigcom137        0.000000e+00  0.000000e+00
bigcom139        0.000000e+00  0.000000e+00
bigcom140        0.000000e+00  0.000000e+00
bigcom143        0.000000e+00  0.000000e+00
bigcom145        0.000000e+00  0.000000e+00
bigcom146        0.000000e+00  0.000000e+00
bigcom147        0.000000e+00  0.000000e+00
bigcom149        0.000000e+00  0.000000e+00
bigcom153        0.000000e+00  0.000000e+00
bigcom154        0.000000e+00  0.000000e+00
bigcom156        0.000000e+00  0.000000e+00
bigcom157        0.000000e+00  0.000000e+00
bigcom158        0.000000e+00  8.673617e-21
bigcom160        0.000000e+00  0.000000e+00
bigcom161        0.000000e+00  0.000000e+00
bigcom162        0.000000e+00  0.000000e+00
bigcom164        0.000000e+00  0.000000e+00
bigcom166        0.000000e+00  0.000000e+00
bigcom167        0.000000e+00  1.734723e-20
bigcom171        0.000000e+00  0.000000e+00
bigcom173        0.000000e+00  0.000000e+00
bigcom175        0.000000e+00  0.000000e+00
bigcom176        0.000000e+00  0.000000e+00
bigcom177        0.000000e+00  0.000000e+00
bigcom178       -3.022299e-06  4.537623e-01
bigcom180        0.000000e+00  0.000000e+00
bigcom181        0.000000e+00  0.000000e+00
bigcom184        0.000000e+00  0.000000e+00
bigcom186        0.000000e+00  4.336809e-21
bigcom187        4.575568e-06  2.534419e-01
bigcom189        0.000000e+00  0.000000e+00
bigcom194        0.000000e+00  0.000000e+00
bigcom195        0.000000e+00  0.000000e+00
bigcom196        0.000000e+00  0.000000e+00
bigcom204        0.000000e+00  0.000000e+00
bigcom205       -1.033950e-05  3.433955e-01
bigcom212        0.000000e+00  4.336809e-21
bigcom214        0.000000e+00  0.000000e+00
bigcom222        0.000000e+00  0.000000e+00
bigcom223        0.000000e+00  0.000000e+00
bigcom226        0.000000e+00  0.000000e+00
bigcom227        0.000000e+00  0.000000e+00
bigcom229        0.000000e+00  0.000000e+00
bigcom233        0.000000e+00  0.000000e+00
bigcom236        0.000000e+00  0.000000e+00
bigcom237        0.000000e+00  0.000000e+00
bigcom246        0.000000e+00  0.000000e+00
bigcom248        0.000000e+00  0.000000e+00
bigcom249        0.000000e+00  0.000000e+00
bigcom250        0.000000e+00  0.000000e+00
bigcom254        0.000000e+00  0.000000e+00
bigcom266        0.000000e+00  0.000000e+00
bigcom269        0.000000e+00  0.000000e+00
bigcom272        0.000000e+00  0.000000e+00
bigcom274        0.000000e+00  7.480995e-20
bigcom281        0.000000e+00  0.000000e+00
bigcom291        0.000000e+00  0.000000e+00
bigcom292        0.000000e+00  0.000000e+00
bigcom295        0.000000e+00  0.000000e+00
bigcom299        0.000000e+00  0.000000e+00
bigcom301        0.000000e+00  0.000000e+00
bigcom306        0.000000e+00  0.000000e+00
bigcom309        0.000000e+00  0.000000e+00
bigcom314        0.000000e+00  0.000000e+00
bigcom321        0.000000e+00  0.000000e+00
bigcom341        0.000000e+00  0.000000e+00
bigcom350        0.000000e+00  0.000000e+00
bigcom353        0.000000e+00  0.000000e+00
bigcom359        0.000000e+00  0.000000e+00
bigcom363        0.000000e+00  0.000000e+00
bigcom365        0.000000e+00  0.000000e+00
bigcom385        3.458981e-06  3.064199e-01
bigcom386        0.000000e+00  0.000000e+00
bigcom408        0.000000e+00  0.000000e+00
bigcom412        0.000000e+00  0.000000e+00
bigcom480        0.000000e+00  0.000000e+00
spin_vertex      1.252967e-04  4.277457e-01
membership_s1    5.965219e-04  4.337618e-01
membership_s3    0.000000e+00  0.000000e+00
membership_s4    0.000000e+00  9.887218e-03
membership_s5    0.000000e+00  5.421011e-22
membership_s6    0.000000e+00  0.000000e+00
membership_s7    4.283698e-06  4.238371e-02
membership_s8    0.000000e+00  1.084202e-21
membership_s9    0.000000e+00  0.000000e+00
membership_s11   0.000000e+00  0.000000e+00
membership_s12   0.000000e+00  0.000000e+00
membership_s14   0.000000e+00  0.000000e+00
membership_s15   3.443519e-05  2.898636e-01
membership_s16   0.000000e+00  0.000000e+00
membership_s17   0.000000e+00  0.000000e+00
membership_s18   0.000000e+00  1.084202e-21
membership_s20   0.000000e+00  0.000000e+00
membership_s21   0.000000e+00  0.000000e+00
membership_s22   0.000000e+00  0.000000e+00
membership_s24   0.000000e+00  0.000000e+00
membership_s25   0.000000e+00  0.000000e+00
membership_s26   0.000000e+00  0.000000e+00
membership_s27  -3.442379e-07  5.041360e-03
membership_s28   0.000000e+00  0.000000e+00
membership_s30   1.519682e-04  1.561634e-01
membership_s31   1.122830e-05  1.117724e-01
membership_s32   1.503477e-04  3.713242e-01
membership_s33   0.000000e+00  0.000000e+00
membership_s36   0.000000e+00  3.794708e-21
membership_s37   0.000000e+00  0.000000e+00
V1               2.653908e-03  1.132927e+00
V2               2.419366e-03  1.963584e+00
pdi             -6.146054e-06  7.951981e-02
adhesion         1.874423e-02  1.382207e+00
cohesion         1.388731e-02  1.260734e+00
inner            3.765086e-03  1.085836e+00
outer            1.738917e-03  1.695560e+00
ioratio          5.894472e-03  1.007965e+00
comsize          2.585784e-03  1.390847e+00
[1] "Dataset: all_TnotC Model GLM, run: 4 of 10 2015-06-22 15:21:43"
[1] "glmnet variable coefficients"
                         [,1]          [,2]
(Intercept)     -5.439416e+00 -5.445920e+00
graph0           7.069076e-42  8.598890e-07
graph1          -3.934285e-45 -5.089254e-10
graph2           2.045438e-42  2.460684e-07
graph3          -1.066092e-46 -1.453487e-11
graph4          -8.261624e-48 -1.044099e-12
graph5          -9.182538e-45 -1.532934e-09
graph6          -6.256910e-46 -8.619340e-11
graph7           5.704668e-44  6.740464e-09
graph8           3.106555e-42  3.838486e-07
graph9          -2.989453e-48 -4.022782e-13
graph10         -1.671929e-49 -2.143927e-14
graph11         -2.031694e-50 -2.561936e-15
graph12         -6.399933e-48 -8.546580e-13
graph13         -3.031015e-48 -7.737088e-13
graph14         -1.557141e-48 -1.987526e-13
graph15         -1.613631e-45 -2.183761e-10
graph16         -3.711311e-47 -4.864335e-12
graph17         -3.982435e-47 -5.365633e-12
graph18         -4.885825e-46 -7.075024e-11
graph19          6.701814e-47  6.573846e-12
graph20         -5.267053e-45 -6.902653e-10
graph21          2.399031e-46  1.974824e-11
graph22         -3.092840e-45 -4.239460e-10
graph23          1.406982e-45  1.651185e-10
graph24          2.250473e-45  2.632098e-10
graph25          2.870739e-44  3.517914e-09
graph26          2.136259e-44  2.599803e-09
graph27          2.644506e-43  3.286369e-08
graph28          3.263815e-43  4.044659e-08
graph29          3.390000e-42  4.200507e-07
orbit0           7.069076e-42  8.598752e-07
orbit1          -6.715431e-44 -9.211119e-09
orbit2          -3.657247e-45 -4.694531e-10
orbit3           2.045438e-42  2.460588e-07
orbit4           5.353179e-45  6.557814e-10
orbit5          -2.060433e-46 -2.691042e-11
orbit6          -1.237093e-45 -1.562729e-10
orbit7          -3.862199e-48 -4.883265e-13
orbit8          -9.182538e-45 -1.533180e-09
orbit9           1.668951e-43  2.071732e-08
orbit10          7.021371e-46  3.228487e-11
orbit11         -1.356335e-45 -1.753923e-10
orbit12          9.189861e-43  1.140810e-07
orbit13         -3.004137e-44 -4.321690e-09
orbit14          3.106555e-42  3.838361e-07
orbit15          1.312822e-46  1.608651e-11
orbit16         -4.695516e-48 -6.151002e-13
orbit17         -3.560895e-47 -4.676280e-12
orbit18          4.564973e-47  5.660254e-12
orbit19         -2.642779e-47 -3.357010e-12
orbit20         -5.426064e-48 -7.043529e-13
orbit21         -1.277524e-49 -1.624435e-14
orbit22         -2.228810e-48 -2.811424e-13
orbit23         -6.814972e-51 -8.587142e-16
orbit24          1.031273e-45  1.283091e-10
orbit25          5.579955e-47  5.835199e-12
orbit26         -1.144531e-47 -1.480571e-12
orbit27          5.316159e-45  6.590374e-10
orbit28         -1.050255e-46 -1.422172e-11
orbit29          2.464840e-46  2.919847e-11
orbit30         -1.156065e-46 -1.517952e-11
orbit31         -2.355059e-46 -2.978561e-11
orbit32         -2.466585e-47 -3.226726e-12
orbit33         -8.883812e-49 -1.127202e-13
orbit34         -1.613631e-45 -2.183951e-10
orbit35          5.860588e-46  6.267128e-11
orbit36         -1.755263e-46 -2.459972e-11
orbit37         -2.834594e-46 -3.786063e-11
orbit38         -3.795958e-47 -4.872397e-12
orbit39          1.456937e-44  1.820741e-09
orbit40          8.290846e-46  9.985968e-11
orbit41         -4.834724e-46 -6.318027e-11
orbit42         -7.722376e-47 -9.943091e-12
orbit43          2.685987e-45  3.050596e-10
orbit44         -1.887290e-45 -2.446172e-10
orbit45          4.154585e-44  5.178597e-09
orbit46          1.239415e-44  1.540459e-09
orbit47         -3.890757e-46 -5.139776e-11
orbit48         -1.963636e-46 -2.881501e-11
orbit49         -1.114427e-44 -1.518885e-09
orbit50         -6.149326e-45 -7.979300e-10
orbit51          8.484518e-45  1.025227e-09
orbit52          2.390725e-44  2.905312e-09
orbit53         -1.607903e-45 -2.161630e-10
orbit54          4.727475e-44  5.793552e-09
orbit55         -8.413149e-45 -1.091814e-09
orbit56          4.081265e-43  5.113569e-08
orbit57          5.040068e-45  6.108254e-10
orbit58         -2.896114e-45 -3.800268e-10
orbit59          7.951833e-44  9.902545e-09
orbit60          2.569444e-45  2.745425e-10
orbit61         -5.580343e-45 -7.384624e-10
orbit62          7.594716e-43  9.476334e-08
orbit63          5.566140e-44  6.838083e-09
orbit64          3.440830e-44  4.097244e-09
orbit65          1.458564e-42  1.828018e-07
orbit66          1.247001e-43  1.543849e-08
orbit67         -6.428280e-45 -9.466222e-10
orbit68          5.474136e-43  6.833565e-08
orbit69          5.827646e-45 -5.589899e-10
orbit70          3.300056e-42  4.137682e-07
orbit71          1.433181e-43  1.713999e-08
orbit72          3.390000e-42  4.200145e-07
AP               2.999875e-39  3.773871e-04
bet             -1.105249e-46 -1.567101e-11
ecc             -1.513582e-40 -1.880646e-05
eccrad          -9.081490e-40 -1.128382e-04
close            1.673762e-38  2.089241e-03
constraint      -4.439226e-39 -5.579962e-04
coreness         1.633261e-40  2.042561e-05
knn             -3.360059e-42 -4.221330e-07
hubscore         9.651168e-39  1.175286e-03
pagerank         1.324133e-38  1.675937e-03
trans           -2.234985e-39 -2.829646e-04
evcent           9.434271e-39  1.147755e-03
first            7.069076e-42  8.597078e-07
upto_second     -2.295385e-43 -2.981418e-08
upto_third       2.599748e-43  3.260290e-08
upto_fourth      2.289705e-43  2.865527e-08
upto_fifth       2.541655e-43  3.172061e-08
upto_sixth       8.065958e-43  1.014069e-07
second          -2.450329e-43 -3.176527e-08
third            4.547759e-43  5.717888e-08
fourth          -3.900072e-43 -4.895297e-08
fifth           -3.126907e-43 -3.914819e-08
sixth           -2.574235e-43 -3.199342e-08
ratio1          -3.367901e-42 -4.229893e-07
ratio2           7.943260e-42  1.008428e-06
ratio3           6.235693e-42  7.963102e-07
ratio4          -7.672382e-42 -9.648637e-07
ratio5          -4.648655e-42 -5.850160e-07
ratio6          -2.039773e-43 -2.520071e-08
selfinter        3.190005e-39  4.014693e-04
walktrap_vertex  2.866805e-40  3.480962e-05
bigcom1         -4.878809e-39 -6.162182e-04
bigcom2         -4.371640e-39 -5.518827e-04
bigcom3          2.060261e-39  2.598708e-04
bigcom4          1.546076e-39  1.944625e-04
bigcom6         -4.368731e-39 -5.519007e-04
bigcom8         -4.472899e-39 -5.655246e-04
bigcom9         -4.385510e-39 -5.536295e-04
bigcom11        -4.374917e-39 -5.529196e-04
bigcom13        -4.379294e-39 -5.531968e-04
bigcom15        -4.378564e-39 -5.528738e-04
bigcom16        -4.371640e-39 -5.519061e-04
bigcom21        -4.397627e-39 -5.566775e-04
bigcom22         4.743466e-40  5.849797e-05
bigcom24        -4.369821e-39 -5.517818e-04
bigcom26         5.989035e-39  7.559614e-04
bigcom28         1.381235e-38  1.742592e-03
bigcom30         6.653714e-38  8.405923e-03
bigcom31        -4.368368e-39 -5.513575e-04
bigcom32        -4.373460e-39 -5.523810e-04
bigcom33        -4.368731e-39 -5.515600e-04
bigcom34        -4.369094e-39 -5.513448e-04
bigcom36        -4.372368e-39 -5.526466e-04
bigcom37        -4.368368e-39 -5.512143e-04
bigcom38        -4.372368e-39 -5.517870e-04
bigcom39        -4.379294e-39 -5.535661e-04
bigcom40        -4.863449e-39 -6.152727e-04
bigcom43        -4.371276e-39 -5.517000e-04
bigcom44        -4.431389e-39 -5.595348e-04
bigcom46        -4.375281e-39 -5.526577e-04
bigcom47        -4.372732e-39 -5.524851e-04
bigcom49        -4.372368e-39 -5.521220e-04
bigcom50        -4.370912e-39 -5.526508e-04
bigcom51        -4.369094e-39 -5.515564e-04
bigcom52        -4.369094e-39 -5.523948e-04
bigcom54        -4.368731e-39 -5.510925e-04
bigcom56        -4.373460e-39 -5.526956e-04
bigcom62        -4.368731e-39 -5.521585e-04
bigcom66        -4.368731e-39 -5.521642e-04
bigcom68        -4.369094e-39 -5.513329e-04
bigcom69        -4.373096e-39 -5.526227e-04
bigcom71        -4.373096e-39 -5.513344e-04
bigcom72        -4.369094e-39 -5.509790e-04
bigcom73        -4.374188e-39 -5.529108e-04
bigcom74        -4.372368e-39 -5.529263e-04
bigcom75        -4.368731e-39 -5.521555e-04
bigcom76        -4.370912e-39 -5.520338e-04
bigcom77        -4.370185e-39 -5.529828e-04
bigcom79        -4.369094e-39 -5.527352e-04
bigcom80        -4.370185e-39 -5.519253e-04
bigcom82        -4.370185e-39 -5.529968e-04
bigcom83        -4.368004e-39 -5.508263e-04
bigcom84        -4.370185e-39 -5.532347e-04
bigcom85        -4.369821e-39 -5.522447e-04
bigcom87        -4.371276e-39 -5.524890e-04
bigcom89        -4.368731e-39 -5.512483e-04
bigcom91        -4.370912e-39 -5.534628e-04
bigcom92        -4.379659e-39 -5.530087e-04
bigcom93        -4.368731e-39 -5.512759e-04
bigcom96        -4.368368e-39 -5.524369e-04
bigcom97        -4.372368e-39 -5.530978e-04
bigcom98        -4.369094e-39 -5.518951e-04
bigcom99        -4.368368e-39 -5.506817e-04
bigcom101       -4.375281e-39 -5.525900e-04
bigcom104       -4.372004e-39 -5.521833e-04
bigcom106       -4.369821e-39 -5.516893e-04
bigcom109       -4.369458e-39 -5.518309e-04
bigcom113       -4.370185e-39 -5.515070e-04
bigcom116        1.631385e-38  2.061226e-03
bigcom120       -4.368731e-39 -5.515183e-04
bigcom123       -4.368731e-39 -5.515597e-04
bigcom126       -4.368731e-39 -5.512502e-04
bigcom127       -4.369821e-39 -5.517577e-04
bigcom137       -4.369821e-39 -5.527090e-04
bigcom139       -4.369094e-39 -5.521476e-04
bigcom140       -4.368731e-39 -5.515859e-04
bigcom143       -4.368731e-39 -5.515312e-04
bigcom145       -4.369458e-39 -5.511960e-04
bigcom146       -4.369094e-39 -5.509154e-04
bigcom147       -4.374917e-39 -5.527144e-04
bigcom149       -4.368731e-39 -5.517026e-04
bigcom153       -4.371640e-39 -5.522134e-04
bigcom154       -4.371276e-39 -5.513270e-04
bigcom156       -4.369094e-39 -5.517809e-04
bigcom157       -4.373096e-39 -5.517971e-04
bigcom158       -4.368368e-39 -5.513744e-04
bigcom160       -4.368368e-39 -5.520159e-04
bigcom161       -4.368731e-39 -5.517503e-04
bigcom162       -4.368731e-39 -5.514069e-04
bigcom164       -4.368731e-39 -5.512252e-04
bigcom166       -4.371640e-39 -5.516885e-04
bigcom167       -4.375646e-39 -5.532922e-04
bigcom171       -4.370912e-39 -5.534049e-04
bigcom173       -4.369094e-39 -5.515809e-04
bigcom175       -4.368368e-39 -5.510672e-04
bigcom176       -4.368368e-39 -5.512993e-04
bigcom177       -4.368731e-39 -5.518398e-04
bigcom178        1.977355e-37  2.498451e-02
bigcom180       -4.368004e-39 -5.513137e-04
bigcom181       -4.372004e-39 -5.522955e-04
bigcom184       -4.369094e-39 -5.515622e-04
bigcom186       -4.368368e-39 -5.527573e-04
bigcom187        1.977355e-37  2.498370e-02
bigcom189       -4.371276e-39 -5.518058e-04
bigcom194       -4.369821e-39 -5.515397e-04
bigcom195       -4.368368e-39 -5.516268e-04
bigcom196       -4.368731e-39 -5.529812e-04
bigcom204       -4.369821e-39 -5.516228e-04
bigcom205        1.640651e-37  2.073099e-02
bigcom212       -4.369094e-39 -5.517460e-04
bigcom214       -4.368731e-39 -5.510631e-04
bigcom222       -4.368368e-39 -5.516495e-04
bigcom223       -4.368731e-39 -5.521422e-04
bigcom226       -4.369094e-39 -5.515492e-04
bigcom227       -4.369094e-39 -5.515824e-04
bigcom229       -4.368368e-39 -5.506901e-04
bigcom233       -4.368368e-39 -5.514142e-04
bigcom236       -4.368368e-39 -5.511963e-04
bigcom237       -4.368731e-39 -5.519338e-04
bigcom246       -4.371640e-39 -5.522061e-04
bigcom248       -4.373460e-39 -5.528288e-04
bigcom249       -4.369094e-39 -5.521162e-04
bigcom250       -4.372368e-39 -5.517968e-04
bigcom254       -4.369458e-39 -5.514050e-04
bigcom266       -4.368731e-39 -5.523225e-04
bigcom269       -4.369821e-39 -5.511707e-04
bigcom272       -4.368731e-39 -5.513133e-04
bigcom274       -4.384046e-39 -5.535285e-04
bigcom281       -4.369458e-39 -5.517182e-04
bigcom291       -4.368731e-39 -5.519560e-04
bigcom292       -4.368731e-39 -5.524916e-04
bigcom295       -4.369094e-39 -5.519659e-04
bigcom299       -4.368368e-39 -5.523980e-04
bigcom301       -4.371276e-39 -5.517229e-04
bigcom306       -4.368368e-39 -5.509734e-04
bigcom309       -4.369821e-39 -5.521096e-04
bigcom314       -4.369094e-39 -5.520044e-04
bigcom321       -4.371276e-39 -5.516924e-04
bigcom341       -4.368368e-39 -5.514638e-04
bigcom350       -4.368731e-39 -5.523552e-04
bigcom353       -4.368731e-39 -5.510353e-04
bigcom359       -4.368731e-39 -5.525414e-04
bigcom363       -4.368731e-39 -5.510921e-04
bigcom365       -4.369094e-39 -5.522090e-04
bigcom385        1.977355e-37  2.498445e-02
bigcom386       -4.368731e-39 -5.509962e-04
bigcom408       -4.370912e-39 -5.524710e-04
bigcom412       -4.369094e-39 -5.520734e-04
bigcom480       -4.368368e-39 -5.507327e-04
spin_vertex     -5.474063e-39 -6.885219e-04
membership_s1    3.324106e-39  4.203051e-04
membership_s3   -4.373824e-39 -5.518470e-04
membership_s4   -3.771973e-39 -4.771290e-04
membership_s5   -3.645314e-39 -4.609947e-04
membership_s6   -4.726044e-39 -5.947904e-04
membership_s7   -3.027970e-39 -3.824078e-04
membership_s8   -4.371276e-39 -5.516569e-04
membership_s9   -4.373824e-39 -5.516265e-04
membership_s11  -4.370549e-39 -5.512407e-04
membership_s12  -4.372004e-39 -5.520140e-04
membership_s14  -4.370549e-39 -5.515806e-04
membership_s15   1.668901e-39  2.113307e-04
membership_s16  -4.372368e-39 -5.517398e-04
membership_s17  -4.369821e-39 -5.513681e-04
membership_s18  -4.402787e-39 -5.560151e-04
membership_s20  -4.369094e-39 -5.513520e-04
membership_s21  -4.429147e-39 -5.590274e-04
membership_s22  -4.377469e-39 -5.523206e-04
membership_s24  -4.380390e-39 -5.528475e-04
membership_s25  -4.376740e-39 -5.524124e-04
membership_s26  -4.371640e-39 -5.511935e-04
membership_s27  -3.368271e-39 -4.257509e-04
membership_s28  -4.372732e-39 -5.517057e-04
membership_s30   8.913683e-39  1.124928e-03
membership_s31  -9.852785e-40 -1.239504e-04
membership_s32   1.547308e-38  1.954163e-03
membership_s33  -4.369458e-39 -5.507434e-04
membership_s36  -5.084729e-39 -6.419235e-04
membership_s37  -4.399468e-39 -5.553124e-04
V1               6.411170e-39  8.059965e-04
V2              -8.072027e-39 -1.019880e-03
pdi              1.384529e-37  1.716882e-02
adhesion        -3.043784e-43 -3.822384e-08
cohesion         6.084535e-43  7.640900e-08
inner            1.673933e-43  2.097751e-08
outer            1.029603e-43  1.272321e-08
ioratio         -6.688766e-40 -8.960153e-05
comsize          2.257294e-42  2.842516e-07
[1] "Dataset: all_TnotC Model GBM, run: 5 of 10 2015-06-22 15:21:44"
Iter   TrainDeviance   ValidDeviance   StepSize   Improve
     1        0.0554            -nan     0.0100    0.0002
     2        0.0534            -nan     0.0100    0.0004
     3        0.0522            -nan     0.0100    0.0001
     4        0.0509            -nan     0.0100    0.0002
     5        0.0496            -nan     0.0100    0.0000
     6        0.0488            -nan     0.0100    0.0001
     7        0.0481            -nan     0.0100    0.0001
     8        0.0475            -nan     0.0100    0.0001
     9        0.0470            -nan     0.0100    0.0000
    10        0.0464            -nan     0.0100    0.0001
    20        0.0411            -nan     0.0100    0.0000
    40        0.0345            -nan     0.0100    0.0000
    60        0.0304            -nan     0.0100    0.0000
    80        0.0271            -nan     0.0100   -0.0000
   100        0.0245            -nan     0.0100   -0.0000
   120        0.0226            -nan     0.0100   -0.0000
   140        0.0208            -nan     0.0100   -0.0000
   160        0.0194            -nan     0.0100   -0.0000
   180        0.0178            -nan     0.0100   -0.0000
   200        0.0167            -nan     0.0100   -0.0000
   204        0.0164            -nan     0.0100   -0.0000

[1] "GBM variable coefficients"
                            var      rel.inf
ratio5                   ratio5 16.131769186
comsize                 comsize  5.873214222
V2                           V2  5.354244519
pagerank               pagerank  4.812055326
adhesion               adhesion  3.511541010
outer                     outer  3.169507837
bigcom30               bigcom30  2.728577362
inner                     inner  2.647082191
cohesion               cohesion  2.476297420
ratio1                   ratio1  2.290411184
V1                           V1  2.285051412
knn                         knn  1.899102612
spin_vertex         spin_vertex  1.892498217
walktrap_vertex walktrap_vertex  1.833638447
ratio2                   ratio2  1.667121715
orbit62                 orbit62  1.629984661
ioratio                 ioratio  1.549666594
trans                     trans  1.528252654
orbit39                 orbit39  1.518566035
membership_s32   membership_s32  1.458768338
ratio4                   ratio4  1.207349887
orbit18                 orbit18  1.135426852
orbit31                 orbit31  1.094668306
orbit41                 orbit41  1.094056879
graph4                   graph4  1.054393784
fourth                   fourth  0.994587122
graph1                   graph1  0.854375362
graph11                 graph11  0.845973915
graph23                 graph23  0.822592652
membership_s30   membership_s30  0.783367446
orbit36                 orbit36  0.761141426
third                     third  0.755261631
orbit68                 orbit68  0.731941584
orbit70                 orbit70  0.717347410
bet                         bet  0.715112478
graph14                 graph14  0.701080833
orbit30                 orbit30  0.680088063
orbit24                 orbit24  0.584970113
graph17                 graph17  0.567312057
ratio3                   ratio3  0.559123891
orbit50                 orbit50  0.544616315
hubscore               hubscore  0.542035291
orbit15                 orbit15  0.527074975
orbit49                 orbit49  0.487017106
orbit40                 orbit40  0.441623767
graph6                   graph6  0.434718444
orbit27                 orbit27  0.429561708
selfinter             selfinter  0.417905676
orbit9                   orbit9  0.410115330
graph26                 graph26  0.389081670
graph12                 graph12  0.381734876
orbit56                 orbit56  0.380596326
graph22                 graph22  0.378641599
orbit45                 orbit45  0.367531165
orbit33                 orbit33  0.361883590
graph13                 graph13  0.346904873
orbit38                 orbit38  0.342676509
orbit54                 orbit54  0.323172096
constraint           constraint  0.321299270
ratio6                   ratio6  0.297281376
graph10                 graph10  0.284516013
graph16                 graph16  0.275406874
graph5                   graph5  0.271737398
orbit37                 orbit37  0.270150842
orbit19                 orbit19  0.251041988
orbit17                 orbit17  0.250244502
orbit13                 orbit13  0.249612351
orbit58                 orbit58  0.247089951
orbit5                   orbit5  0.246828291
bigcom116             bigcom116  0.246716493
evcent                   evcent  0.239477343
orbit52                 orbit52  0.227964848
upto_sixth           upto_sixth  0.226185258
orbit48                 orbit48  0.225576823
orbit28                 orbit28  0.216773336
graph7                   graph7  0.213760710
orbit47                 orbit47  0.203055300
graph20                 graph20  0.187487752
graph3                   graph3  0.186741724
orbit44                 orbit44  0.185815134
orbit35                 orbit35  0.181288967
orbit51                 orbit51  0.171649134
coreness               coreness  0.165956819
orbit66                 orbit66  0.163979603
graph19                 graph19  0.161042448
membership_s1     membership_s1  0.154371337
orbit16                 orbit16  0.152161389
graph25                 graph25  0.151819285
bigcom28               bigcom28  0.142931882
orbit65                 orbit65  0.140798168
orbit26                 orbit26  0.139817085
upto_fifth           upto_fifth  0.136358872
orbit67                 orbit67  0.122361927
orbit42                 orbit42  0.117990860
orbit59                 orbit59  0.116913296
graph0                   graph0  0.115215456
orbit53                 orbit53  0.099262909
orbit29                 orbit29  0.096389100
orbit10                 orbit10  0.093500361
orbit63                 orbit63  0.093251302
orbit46                 orbit46  0.091467570
upto_third           upto_third  0.090315851
orbit64                 orbit64  0.085821195
graph28                 graph28  0.081156483
orbit1                   orbit1  0.079327726
orbit11                 orbit11  0.079105369
orbit6                   orbit6  0.075964927
orbit25                 orbit25  0.071208313
bigcom4                 bigcom4  0.070106416
graph21                 graph21  0.066885174
orbit32                 orbit32  0.055650763
orbit57                 orbit57  0.055548202
orbit2                   orbit2  0.051524610
bigcom3                 bigcom3  0.050598460
orbit12                 orbit12  0.048979839
orbit22                 orbit22  0.048731318
graph18                 graph18  0.048405061
fifth                     fifth  0.045387855
sixth                     sixth  0.044300814
graph29                 graph29  0.040468022
AP                           AP  0.039853922
graph8                   graph8  0.034324400
graph15                 graph15  0.028848648
graph9                   graph9  0.025489468
orbit20                 orbit20  0.024707755
graph24                 graph24  0.024523138
graph2                   graph2  0.022463479
upto_fourth         upto_fourth  0.020319724
orbit21                 orbit21  0.019179143
second                   second  0.008482339
membership_s31   membership_s31  0.004616287
graph27                 graph27  0.000000000
orbit0                   orbit0  0.000000000
orbit3                   orbit3  0.000000000
orbit4                   orbit4  0.000000000
orbit7                   orbit7  0.000000000
orbit8                   orbit8  0.000000000
orbit14                 orbit14  0.000000000
orbit23                 orbit23  0.000000000
orbit34                 orbit34  0.000000000
orbit43                 orbit43  0.000000000
orbit55                 orbit55  0.000000000
orbit60                 orbit60  0.000000000
orbit61                 orbit61  0.000000000
orbit69                 orbit69  0.000000000
orbit71                 orbit71  0.000000000
orbit72                 orbit72  0.000000000
ecc                         ecc  0.000000000
eccrad                   eccrad  0.000000000
close                     close  0.000000000
first                     first  0.000000000
upto_second         upto_second  0.000000000
bigcom1                 bigcom1  0.000000000
bigcom2                 bigcom2  0.000000000
bigcom6                 bigcom6  0.000000000
bigcom8                 bigcom8  0.000000000
bigcom9                 bigcom9  0.000000000
bigcom11               bigcom11  0.000000000
bigcom13               bigcom13  0.000000000
bigcom15               bigcom15  0.000000000
bigcom16               bigcom16  0.000000000
bigcom21               bigcom21  0.000000000
bigcom22               bigcom22  0.000000000
bigcom24               bigcom24  0.000000000
bigcom26               bigcom26  0.000000000
bigcom31               bigcom31  0.000000000
bigcom32               bigcom32  0.000000000
bigcom33               bigcom33  0.000000000
bigcom34               bigcom34  0.000000000
bigcom36               bigcom36  0.000000000
bigcom37               bigcom37  0.000000000
bigcom38               bigcom38  0.000000000
bigcom39               bigcom39  0.000000000
bigcom40               bigcom40  0.000000000
bigcom43               bigcom43  0.000000000
bigcom44               bigcom44  0.000000000
bigcom46               bigcom46  0.000000000
bigcom47               bigcom47  0.000000000
bigcom49               bigcom49  0.000000000
bigcom50               bigcom50  0.000000000
bigcom51               bigcom51  0.000000000
bigcom52               bigcom52  0.000000000
bigcom54               bigcom54  0.000000000
bigcom56               bigcom56  0.000000000
bigcom62               bigcom62  0.000000000
bigcom66               bigcom66  0.000000000
bigcom68               bigcom68  0.000000000
bigcom69               bigcom69  0.000000000
bigcom71               bigcom71  0.000000000
bigcom72               bigcom72  0.000000000
bigcom73               bigcom73  0.000000000
bigcom74               bigcom74  0.000000000
bigcom75               bigcom75  0.000000000
bigcom76               bigcom76  0.000000000
bigcom77               bigcom77  0.000000000
bigcom79               bigcom79  0.000000000
bigcom80               bigcom80  0.000000000
bigcom82               bigcom82  0.000000000
bigcom83               bigcom83  0.000000000
bigcom84               bigcom84  0.000000000
bigcom85               bigcom85  0.000000000
bigcom87               bigcom87  0.000000000
bigcom89               bigcom89  0.000000000
bigcom91               bigcom91  0.000000000
bigcom92               bigcom92  0.000000000
bigcom93               bigcom93  0.000000000
bigcom96               bigcom96  0.000000000
bigcom97               bigcom97  0.000000000
bigcom98               bigcom98  0.000000000
bigcom99               bigcom99  0.000000000
bigcom101             bigcom101  0.000000000
bigcom104             bigcom104  0.000000000
bigcom106             bigcom106  0.000000000
bigcom109             bigcom109  0.000000000
bigcom113             bigcom113  0.000000000
bigcom120             bigcom120  0.000000000
bigcom123             bigcom123  0.000000000
bigcom126             bigcom126  0.000000000
bigcom127             bigcom127  0.000000000
bigcom137             bigcom137  0.000000000
bigcom139             bigcom139  0.000000000
bigcom140             bigcom140  0.000000000
bigcom143             bigcom143  0.000000000
bigcom145             bigcom145  0.000000000
bigcom146             bigcom146  0.000000000
bigcom147             bigcom147  0.000000000
bigcom149             bigcom149  0.000000000
bigcom153             bigcom153  0.000000000
bigcom154             bigcom154  0.000000000
bigcom156             bigcom156  0.000000000
bigcom157             bigcom157  0.000000000
bigcom158             bigcom158  0.000000000
bigcom160             bigcom160  0.000000000
bigcom161             bigcom161  0.000000000
bigcom162             bigcom162  0.000000000
bigcom164             bigcom164  0.000000000
bigcom166             bigcom166  0.000000000
bigcom167             bigcom167  0.000000000
bigcom171             bigcom171  0.000000000
bigcom173             bigcom173  0.000000000
bigcom175             bigcom175  0.000000000
bigcom176             bigcom176  0.000000000
bigcom177             bigcom177  0.000000000
bigcom178             bigcom178  0.000000000
bigcom180             bigcom180  0.000000000
bigcom181             bigcom181  0.000000000
bigcom184             bigcom184  0.000000000
bigcom186             bigcom186  0.000000000
bigcom187             bigcom187  0.000000000
bigcom189             bigcom189  0.000000000
bigcom194             bigcom194  0.000000000
bigcom195             bigcom195  0.000000000
bigcom196             bigcom196  0.000000000
bigcom204             bigcom204  0.000000000
bigcom205             bigcom205  0.000000000
bigcom212             bigcom212  0.000000000
bigcom214             bigcom214  0.000000000
bigcom222             bigcom222  0.000000000
bigcom223             bigcom223  0.000000000
bigcom226             bigcom226  0.000000000
bigcom227             bigcom227  0.000000000
bigcom229             bigcom229  0.000000000
bigcom233             bigcom233  0.000000000
bigcom236             bigcom236  0.000000000
bigcom237             bigcom237  0.000000000
bigcom246             bigcom246  0.000000000
bigcom248             bigcom248  0.000000000
bigcom249             bigcom249  0.000000000
bigcom250             bigcom250  0.000000000
bigcom254             bigcom254  0.000000000
bigcom266             bigcom266  0.000000000
bigcom269             bigcom269  0.000000000
bigcom272             bigcom272  0.000000000
bigcom274             bigcom274  0.000000000
bigcom281             bigcom281  0.000000000
bigcom291             bigcom291  0.000000000
bigcom292             bigcom292  0.000000000
bigcom295             bigcom295  0.000000000
bigcom299             bigcom299  0.000000000
bigcom301             bigcom301  0.000000000
bigcom306             bigcom306  0.000000000
bigcom309             bigcom309  0.000000000
bigcom314             bigcom314  0.000000000
bigcom321             bigcom321  0.000000000
bigcom341             bigcom341  0.000000000
bigcom350             bigcom350  0.000000000
bigcom353             bigcom353  0.000000000
bigcom359             bigcom359  0.000000000
bigcom363             bigcom363  0.000000000
bigcom365             bigcom365  0.000000000
bigcom385             bigcom385  0.000000000
bigcom386             bigcom386  0.000000000
bigcom408             bigcom408  0.000000000
bigcom412             bigcom412  0.000000000
bigcom480             bigcom480  0.000000000
membership_s3     membership_s3  0.000000000
membership_s4     membership_s4  0.000000000
membership_s5     membership_s5  0.000000000
membership_s6     membership_s6  0.000000000
membership_s7     membership_s7  0.000000000
membership_s8     membership_s8  0.000000000
membership_s9     membership_s9  0.000000000
membership_s11   membership_s11  0.000000000
membership_s12   membership_s12  0.000000000
membership_s14   membership_s14  0.000000000
membership_s15   membership_s15  0.000000000
membership_s16   membership_s16  0.000000000
membership_s17   membership_s17  0.000000000
membership_s18   membership_s18  0.000000000
membership_s20   membership_s20  0.000000000
membership_s21   membership_s21  0.000000000
membership_s22   membership_s22  0.000000000
membership_s24   membership_s24  0.000000000
membership_s25   membership_s25  0.000000000
membership_s26   membership_s26  0.000000000
membership_s27   membership_s27  0.000000000
membership_s28   membership_s28  0.000000000
membership_s33   membership_s33  0.000000000
membership_s36   membership_s36  0.000000000
membership_s37   membership_s37  0.000000000
pdi                         pdi  0.000000000
[1] "Dataset: all_TnotC Model RF, run: 5 of 10 2015-06-22 15:25:03"
     |      Out-of-bag   |
Tree |      MSE  %Var(y) |
   1 | 0.007327   166.52 |
   2 | 0.008152   185.27 |
   3 | 0.008557   194.48 |
   4 | 0.007893   179.39 |
   5 | 0.007093   161.21 |
   6 | 0.006815   154.90 |
   7 | 0.006459   146.80 |
   8 | 0.006263   142.34 |
   9 | 0.006091   138.44 |
  10 | 0.005932   134.83 |
  11 | 0.005857   133.13 |
  12 | 0.005655   128.52 |
  13 | 0.005581   126.85 |
  14 | 0.005514   125.32 |
  15 | 0.005414   123.05 |
  16 | 0.005345   121.48 |
  17 | 0.005272   119.83 |
  18 | 0.005181   117.76 |
  19 | 0.005141   116.86 |
  20 | 0.005099   115.90 |
  21 | 0.005067   115.16 |
  22 | 0.005079   115.43 |
  23 | 0.005052   114.83 |
  24 | 0.005026   114.24 |
  25 | 0.005005   113.77 |
  26 | 0.005007   113.80 |
  27 | 0.005032   114.36 |
  28 |  0.00498   113.20 |
  29 | 0.004973   113.04 |
  30 | 0.004972   113.00 |
  31 |  0.00494   112.28 |
  32 |  0.00494   112.27 |
  33 | 0.004938   112.24 |
  34 | 0.004922   111.87 |
  35 | 0.004914   111.68 |
  36 | 0.004922   111.87 |
  37 | 0.004922   111.87 |
  38 | 0.004898   111.33 |
  39 | 0.004886   111.05 |
  40 | 0.004876   110.82 |
  41 | 0.004854   110.32 |
  42 | 0.004834   109.86 |
  43 | 0.004814   109.42 |
  44 | 0.004798   109.06 |
  45 | 0.004787   108.81 |
  46 | 0.004783   108.71 |
  47 | 0.004778   108.59 |
  48 | 0.004769   108.39 |
  49 | 0.004753   108.03 |
  50 | 0.004756   108.09 |
  51 |  0.00475   107.95 |
  52 | 0.004737   107.66 |
  53 | 0.004723   107.36 |
  54 | 0.004724   107.36 |
  55 | 0.004712   107.09 |
  56 | 0.004709   107.03 |
  57 | 0.004707   106.97 |
  58 | 0.004702   106.87 |
  59 | 0.004703   106.89 |
  60 | 0.004701   106.85 |
  61 | 0.004695   106.71 |
  62 |   0.0047   106.83 |
  63 | 0.004693   106.66 |
  64 | 0.004685   106.49 |
  65 | 0.004682   106.43 |
  66 | 0.004683   106.44 |
  67 | 0.004678   106.33 |
  68 | 0.004672   106.18 |
  69 | 0.004666   106.04 |
  70 |  0.00467   106.14 |
  71 | 0.004663   105.98 |
  72 | 0.004654   105.78 |
  73 | 0.004652   105.74 |
  74 | 0.004659   105.90 |
  75 | 0.004653   105.76 |
  76 | 0.004651   105.70 |
  77 |  0.00464   105.47 |
  78 | 0.004641   105.49 |
  79 | 0.004647   105.63 |
  80 | 0.004651   105.72 |
  81 | 0.004653   105.77 |
  82 | 0.004659   105.88 |
  83 | 0.004654   105.79 |
  84 | 0.004652   105.74 |
  85 | 0.004652   105.73 |
  86 |  0.00465   105.69 |
  87 | 0.004643   105.53 |
  88 | 0.004637   105.39 |
  89 | 0.004634   105.33 |
  90 | 0.004631   105.26 |
  91 | 0.004623   105.08 |
  92 | 0.004624   105.09 |
  93 | 0.004623   105.07 |
  94 | 0.004619   104.98 |
  95 | 0.004616   104.92 |
  96 | 0.004616   104.92 |
  97 | 0.004613   104.84 |
  98 | 0.004609   104.76 |
  99 | 0.004612   104.83 |
 100 | 0.004602   104.59 |
[1] "Random Forest variable coefficients"
                      %IncMSE IncNodePurity
graph0           2.047375e-05  4.920879e-02
graph1           7.914335e-04  2.227680e-01
graph2           2.294149e-04  1.268972e-01
graph3           1.515830e-03  1.519356e-01
graph4           1.786469e-03  1.869076e-01
graph5           2.086319e-03  1.300753e-01
graph6           6.018734e-04  1.789890e-01
graph7           1.142179e-03  2.189475e-01
graph8           1.848693e-04  5.445178e-02
graph9           6.999340e-04  1.278261e-01
graph10          1.467059e-03  3.333434e-01
graph11          2.632857e-03  4.709310e-01
graph12          2.495337e-04  2.215357e-01
graph13          9.315945e-04  3.047572e-01
graph14          6.265013e-04  2.354042e-01
graph15          1.099908e-04  1.982990e-01
graph16          2.345489e-03  1.607942e-01
graph17          2.075427e-04  1.708820e-01
graph18          2.190127e-04  2.710347e-01
graph19          7.577492e-04  2.999793e-01
graph20          3.069441e-03  2.364847e-01
graph21          9.089434e-04  1.468360e-01
graph22          5.631632e-04  1.389227e-01
graph23          4.029351e-04  2.627107e-01
graph24          2.893084e-04  1.382767e-01
graph25          3.431330e-04  1.092791e-01
graph26          8.399215e-04  1.409837e-01
graph27          1.175461e-04  8.493059e-02
graph28          2.056773e-04  8.946935e-02
graph29          6.338745e-04  1.242470e-01
orbit0           1.315152e-04  7.634180e-02
orbit1           1.355226e-03  2.725951e-01
orbit2           5.669827e-04  1.388760e-01
orbit3           2.481091e-05  7.407657e-02
orbit4           2.740003e-03  1.103026e-01
orbit5           9.873749e-04  2.260380e-01
orbit6           1.924361e-03  2.182517e-01
orbit7           4.102856e-04  8.954076e-02
orbit8           2.774959e-04  1.381922e-01
orbit9           4.849857e-04  2.050675e-01
orbit10          5.550724e-04  1.230303e-01
orbit11          1.649769e-03  1.036356e-01
orbit12          5.450046e-04  1.270207e-01
orbit13          4.502501e-05  6.116744e-02
orbit14          2.626832e-05  5.680777e-02
orbit15          2.009870e-04  1.495479e-01
orbit16          8.091900e-04  2.625673e-01
orbit17          6.584740e-04  2.023224e-01
orbit18          2.090404e-03  6.056967e-01
orbit19          1.713068e-03  2.706454e-01
orbit20          2.943292e-04  2.328671e-01
orbit21          1.168719e-04  1.340282e-01
orbit22          2.469416e-03  3.805409e-01
orbit23          2.372354e-04  1.485895e-01
orbit24          1.476051e-03  4.688482e-01
orbit25          7.375361e-04  2.245684e-01
orbit26          3.424161e-04  1.834141e-01
orbit27          8.863727e-04  1.605981e-01
orbit28          1.594217e-03  2.750805e-01
orbit29          3.761904e-04  1.569479e-01
orbit30          3.418759e-04  1.168816e-01
orbit31          9.570112e-04  4.606056e-01
orbit32          4.005755e-04  2.487461e-01
orbit33          5.197614e-04  2.552989e-01
orbit34          1.241961e-03  1.591507e-01
orbit35          7.519193e-04  1.664075e-01
orbit36          2.638711e-03  2.725094e-01
orbit37          1.206715e-03  1.357100e-01
orbit38          2.568898e-04  1.665420e-01
orbit39          5.918113e-04  6.970607e-01
orbit40          5.576532e-04  1.617985e-01
orbit41          1.005076e-06  1.177031e-02
orbit42          6.611479e-05  2.656203e-02
orbit43          2.292583e-03  1.838595e-01
orbit44          9.693189e-04  1.494696e-01
orbit45          7.559150e-04  3.684099e-01
orbit46          1.954676e-04  1.941763e-01
orbit47          1.482336e-04  9.771746e-02
orbit48          8.548418e-05  9.930519e-02
orbit49          2.976013e-03  2.896994e-01
orbit50          3.098993e-04  1.159732e-01
orbit51          4.909486e-04  2.085518e-01
orbit52          1.133903e-03  1.384489e-01
orbit53          3.177568e-04  1.694336e-01
orbit54          2.417692e-04  1.738967e-01
orbit55          1.935995e-04  1.089445e-01
orbit56          8.032366e-04  3.868628e-01
orbit57          4.020747e-05  2.971023e-02
orbit58          1.254591e-05  2.243062e-02
orbit59          1.055481e-03  1.592773e-01
orbit60          6.518635e-04  8.030412e-02
orbit61          5.120126e-05  3.669809e-02
orbit62          2.627358e-03  2.174595e-01
orbit63          4.684242e-04  1.348824e-01
orbit64          2.446436e-04  2.869215e-02
orbit65          2.248728e-03  2.962265e-01
orbit66          3.515925e-04  4.716152e-02
orbit67          1.129688e-05  2.366071e-02
orbit68          1.290521e-03  1.913965e-01
orbit69          7.914503e-05  1.167481e-02
orbit70          8.233917e-04  1.607465e-01
orbit71          2.503440e-05  2.742894e-02
orbit72          2.214339e-04  4.718174e-02
AP              -6.708408e-06  4.011905e-02
bet              4.409060e-04  3.292353e-01
ecc              1.477108e-05  8.647376e-02
eccrad           4.127333e-05  5.210279e-02
close            7.531669e-04  2.533496e-01
constraint       1.073039e-03  3.950108e-01
coreness         6.068699e-04  1.910211e-01
knn              1.003728e-03  6.378135e-01
hubscore         1.701397e-03  1.354901e-01
pagerank         1.033241e-03  1.483278e+00
trans            1.708399e-04  3.937131e-01
evcent           2.488585e-05  8.700258e-02
first            1.544244e-04  3.316731e-02
upto_second      3.064589e-04  2.203853e-01
upto_third       9.481567e-04  1.496903e-01
upto_fourth      2.797913e-04  2.015006e-01
upto_fifth       1.187119e-03  1.271392e-01
upto_sixth       1.656516e-03  2.583809e-01
second           5.536800e-04  2.367213e-01
third            1.180716e-03  5.290772e-01
fourth           6.767474e-04  3.200950e-01
fifth            4.625443e-04  3.794093e-01
sixth            6.242006e-04  2.474167e-01
ratio1           8.031741e-04  7.449564e-01
ratio2           1.212653e-03  6.380116e-01
ratio3           7.537079e-04  6.595866e-01
ratio4           2.824546e-03  6.876171e-01
ratio5           8.530195e-04  2.461897e+00
ratio6           9.050593e-04  5.940434e-01
selfinter        4.084387e-04  1.137421e-01
walktrap_vertex  5.184937e-04  7.688411e-01
bigcom1          0.000000e+00  8.894795e-18
bigcom2          0.000000e+00  8.673617e-21
bigcom3          1.178535e-04  7.585365e-02
bigcom4          6.124238e-06  4.359356e-02
bigcom6          0.000000e+00  0.000000e+00
bigcom8          0.000000e+00  6.505213e-21
bigcom9          0.000000e+00  1.084202e-20
bigcom11         0.000000e+00  4.336809e-21
bigcom13         0.000000e+00  1.301043e-20
bigcom15         0.000000e+00  4.336809e-21
bigcom16         0.000000e+00  2.168404e-21
bigcom21         0.000000e+00  2.385245e-20
bigcom22        -3.102374e-07  3.975141e-02
bigcom24         0.000000e+00  0.000000e+00
bigcom26         0.000000e+00  0.000000e+00
bigcom28         1.514814e-04  9.193869e-02
bigcom30         6.424066e-04  6.015999e-01
bigcom31         0.000000e+00  0.000000e+00
bigcom32         0.000000e+00  0.000000e+00
bigcom33         0.000000e+00  1.084202e-20
bigcom34         0.000000e+00  2.168404e-21
bigcom36         0.000000e+00  6.505213e-21
bigcom37         0.000000e+00  0.000000e+00
bigcom38         0.000000e+00  4.336809e-21
bigcom39         0.000000e+00  4.336809e-21
bigcom40        -3.629764e-07  6.974359e-03
bigcom43         0.000000e+00  0.000000e+00
bigcom44         0.000000e+00  2.168404e-21
bigcom46         0.000000e+00  2.168404e-21
bigcom47         0.000000e+00  2.168404e-21
bigcom49         0.000000e+00  1.301043e-20
bigcom50         0.000000e+00  2.168404e-21
bigcom51         0.000000e+00  2.168404e-21
bigcom52         3.015957e-05  4.257483e-01
bigcom54         0.000000e+00  2.168404e-21
bigcom56         0.000000e+00  8.023096e-20
bigcom62         0.000000e+00  0.000000e+00
bigcom66         0.000000e+00  2.168404e-21
bigcom68         0.000000e+00  0.000000e+00
bigcom69         0.000000e+00  0.000000e+00
bigcom71         0.000000e+00  6.938894e-20
bigcom72         0.000000e+00  1.951564e-20
bigcom73         0.000000e+00  0.000000e+00
bigcom74         0.000000e+00  0.000000e+00
bigcom75         0.000000e+00  0.000000e+00
bigcom76         0.000000e+00  0.000000e+00
bigcom77         0.000000e+00  0.000000e+00
bigcom79         0.000000e+00  6.505213e-21
bigcom80         0.000000e+00  2.168404e-21
bigcom82         0.000000e+00  8.673617e-21
bigcom83         0.000000e+00  0.000000e+00
bigcom84         0.000000e+00  4.336809e-21
bigcom85         0.000000e+00  0.000000e+00
bigcom87         0.000000e+00  4.336809e-21
bigcom89         0.000000e+00  0.000000e+00
bigcom91         0.000000e+00  2.168404e-21
bigcom92         0.000000e+00  8.673617e-21
bigcom93         0.000000e+00  0.000000e+00
bigcom96         0.000000e+00  2.168404e-21
bigcom97         0.000000e+00  2.168404e-21
bigcom98         0.000000e+00  0.000000e+00
bigcom99         0.000000e+00  0.000000e+00
bigcom101        0.000000e+00  0.000000e+00
bigcom104        0.000000e+00  0.000000e+00
bigcom106        0.000000e+00  1.734723e-20
bigcom109        0.000000e+00  0.000000e+00
bigcom113        0.000000e+00  0.000000e+00
bigcom116        9.794213e-05  4.021486e-02
bigcom120        0.000000e+00  2.168404e-20
bigcom123        0.000000e+00  0.000000e+00
bigcom126        0.000000e+00  4.336809e-21
bigcom127        0.000000e+00  0.000000e+00
bigcom137        0.000000e+00  4.336809e-21
bigcom139        0.000000e+00  0.000000e+00
bigcom140        0.000000e+00  0.000000e+00
bigcom143        0.000000e+00  0.000000e+00
bigcom145        0.000000e+00  0.000000e+00
bigcom146        0.000000e+00  0.000000e+00
bigcom147        0.000000e+00  2.168404e-21
bigcom149        0.000000e+00  0.000000e+00
bigcom153        0.000000e+00  0.000000e+00
bigcom154        0.000000e+00  0.000000e+00
bigcom156        0.000000e+00  0.000000e+00
bigcom157        0.000000e+00  2.168404e-21
bigcom158        0.000000e+00  0.000000e+00
bigcom160        0.000000e+00  4.336809e-21
bigcom161        0.000000e+00  1.734723e-20
bigcom162        0.000000e+00  0.000000e+00
bigcom164        0.000000e+00  0.000000e+00
bigcom166        0.000000e+00  0.000000e+00
bigcom167        0.000000e+00  8.673617e-21
bigcom171        0.000000e+00  0.000000e+00
bigcom173        0.000000e+00  4.336809e-21
bigcom175        0.000000e+00  3.903128e-20
bigcom176        0.000000e+00  0.000000e+00
bigcom177        0.000000e+00  0.000000e+00
bigcom178        5.030629e-06  2.025596e-01
bigcom180        0.000000e+00  0.000000e+00
bigcom181        0.000000e+00  0.000000e+00
bigcom184        0.000000e+00  4.336809e-21
bigcom186        0.000000e+00  0.000000e+00
bigcom187        0.000000e+00  4.336809e-21
bigcom189        0.000000e+00  0.000000e+00
bigcom194        0.000000e+00  0.000000e+00
bigcom195        0.000000e+00  0.000000e+00
bigcom196        0.000000e+00  0.000000e+00
bigcom204        0.000000e+00  4.336809e-21
bigcom205        1.203583e-06  6.079818e-01
bigcom212        0.000000e+00  0.000000e+00
bigcom214        0.000000e+00  8.673617e-20
bigcom222        0.000000e+00  1.301043e-20
bigcom223        0.000000e+00  0.000000e+00
bigcom226        0.000000e+00  0.000000e+00
bigcom227        0.000000e+00  0.000000e+00
bigcom229        0.000000e+00  0.000000e+00
bigcom233        0.000000e+00  0.000000e+00
bigcom236        0.000000e+00  0.000000e+00
bigcom237        0.000000e+00  0.000000e+00
bigcom246        0.000000e+00  6.505213e-21
bigcom248        0.000000e+00  1.734723e-20
bigcom249        0.000000e+00  6.505213e-21
bigcom250        0.000000e+00  4.336809e-21
bigcom254        0.000000e+00  0.000000e+00
bigcom266        0.000000e+00  6.505213e-21
bigcom269        0.000000e+00  4.336809e-21
bigcom272        0.000000e+00  0.000000e+00
bigcom274        0.000000e+00  1.734723e-20
bigcom281        0.000000e+00  0.000000e+00
bigcom291        0.000000e+00  0.000000e+00
bigcom292        0.000000e+00  4.336809e-21
bigcom295        0.000000e+00  8.673617e-21
bigcom299        0.000000e+00  0.000000e+00
bigcom301        0.000000e+00  1.951564e-20
bigcom306        0.000000e+00  0.000000e+00
bigcom309        0.000000e+00  0.000000e+00
bigcom314        0.000000e+00  8.673617e-21
bigcom321        0.000000e+00  1.734723e-20
bigcom341        0.000000e+00  4.336809e-21
bigcom350        0.000000e+00  0.000000e+00
bigcom353        0.000000e+00  0.000000e+00
bigcom359        0.000000e+00  0.000000e+00
bigcom363        0.000000e+00  0.000000e+00
bigcom365        0.000000e+00  2.168404e-21
bigcom385        2.271932e-05  3.415221e-01
bigcom386        0.000000e+00  0.000000e+00
bigcom408        0.000000e+00  0.000000e+00
bigcom412        0.000000e+00  0.000000e+00
bigcom480        0.000000e+00  0.000000e+00
spin_vertex      1.278615e-04  4.713959e-01
membership_s1    4.706375e-04  1.195651e-01
membership_s3    0.000000e+00  2.710505e-22
membership_s4    0.000000e+00  3.969038e-04
membership_s5    0.000000e+00  1.084202e-20
membership_s6    0.000000e+00  6.496810e-18
membership_s7    6.751235e-06  4.069637e-02
membership_s8    0.000000e+00  0.000000e+00
membership_s9    0.000000e+00  0.000000e+00
membership_s11   0.000000e+00  4.336809e-21
membership_s12   0.000000e+00  0.000000e+00
membership_s14   0.000000e+00  0.000000e+00
membership_s15   0.000000e+00  4.607859e-21
membership_s16   0.000000e+00  2.168404e-20
membership_s17   0.000000e+00  0.000000e+00
membership_s18   0.000000e+00  1.951564e-20
membership_s20   0.000000e+00  0.000000e+00
membership_s21   0.000000e+00  1.301043e-20
membership_s22   0.000000e+00  4.336809e-21
membership_s24   0.000000e+00  1.734723e-20
membership_s25   0.000000e+00  8.673617e-21
membership_s26   0.000000e+00  0.000000e+00
membership_s27   0.000000e+00  5.329676e-03
membership_s28   0.000000e+00  4.336809e-21
membership_s30   1.788796e-04  4.073452e-02
membership_s31  -8.631111e-06  2.742195e-02
membership_s32   3.105570e-04  4.228039e-01
membership_s33   0.000000e+00  2.168404e-21
membership_s36   0.000000e+00  1.965225e-17
membership_s37   0.000000e+00  6.776264e-21
V1               2.164783e-03  1.141403e+00
V2               1.469617e-03  1.883903e+00
pdi              3.364315e-06  2.559365e-02
adhesion         1.606950e-02  1.472774e+00
cohesion         1.733550e-02  1.482808e+00
inner            3.861797e-03  1.217192e+00
outer            8.703124e-04  1.802325e+00
ioratio          3.140478e-03  1.001235e+00
comsize          2.342187e-03  1.052269e+00
[1] "Dataset: all_TnotC Model GLM, run: 5 of 10 2015-06-22 15:28:05"
[1] "glmnet variable coefficients"
                         [,1]          [,2]
(Intercept)     -5.417357e+00 -7.321965e+00
graph0           1.388858e-41 -3.250456e-04
graph1          -1.544384e-45 -1.683275e-07
graph2           4.303914e-42 -7.146066e-05
graph3           1.057328e-46 -1.230192e-08
graph4          -7.953270e-48 -1.116123e-10
graph5           1.045647e-43 -2.931619e-06
graph6           5.303389e-46 -8.212731e-08
graph7           1.315432e-43 -3.612847e-06
graph8           4.011973e-42  6.016668e-05
graph9           2.166613e-48 -3.530181e-10
graph10         -1.106192e-49 -4.504170e-12
graph11         -2.066629e-50 -3.554841e-13
graph12          2.855131e-49 -3.875017e-10
graph13          6.911567e-47 -4.444603e-09
graph14         -1.348007e-48 -1.409674e-11
graph15          1.971645e-45 -1.964562e-07
graph16          7.472908e-48 -1.779176e-09
graph17          3.796258e-48 -3.327833e-09
graph18          1.036631e-45 -1.405277e-07
graph19          3.672442e-46 -7.811880e-09
graph20          3.766974e-45 -3.635175e-07
graph21          2.828399e-45 -2.842531e-08
graph22          7.627317e-46 -7.917284e-07
graph23          2.645475e-45 -3.727315e-08
graph24          5.557397e-45 -1.429231e-07
graph25          5.900486e-44  1.293464e-06
graph26          3.127411e-44 -6.755387e-07
graph27          3.780989e-43  1.158198e-05
graph28          3.857712e-43  1.493103e-06
graph29          3.694813e-42  1.731497e-05
orbit0           1.388858e-41 -3.222353e-04
orbit1           2.194906e-43 -1.246006e-05
orbit2          -3.146021e-45 -8.861411e-08
orbit3           4.303914e-42 -6.991938e-05
orbit4           1.282844e-44 -1.632980e-07
orbit5          -8.604729e-47 -1.118882e-08
orbit6          -1.134236e-45 -2.589101e-08
orbit7          -3.944932e-48 -1.951061e-11
orbit8           1.045647e-43 -2.871808e-06
orbit9           3.680691e-43  5.787677e-06
orbit10          1.161081e-44 -7.318803e-07
orbit11         -1.202142e-45 -5.942503e-08
orbit12          1.511997e-42  5.616590e-06
orbit13          1.454531e-44 -6.936494e-06
orbit14          4.011973e-42  6.174883e-05
orbit15          3.368185e-46 -4.424721e-09
orbit16         -1.626373e-48 -2.935364e-10
orbit17          1.569784e-48 -3.492622e-09
orbit18          7.751947e-47 -4.206171e-10
orbit19         -1.301718e-47 -3.608837e-10
orbit20         -3.329106e-48 -3.065628e-10
orbit21         -1.279643e-49 -1.670555e-12
orbit22         -2.271643e-48 -5.743295e-11
orbit23         -6.974116e-51 -8.120687e-15
orbit24          2.041701e-45  1.177571e-08
orbit25          3.317260e-46  1.684275e-09
orbit26         -9.941052e-48 -4.872799e-10
orbit27          1.013792e-44  3.081665e-08
orbit28          8.295756e-47 -8.150615e-09
orbit29          6.958101e-46 -2.483766e-08
orbit30         -7.259585e-47 -7.889361e-09
orbit31         -1.725948e-46  9.008661e-10
orbit32         -1.601197e-47 -6.057184e-10
orbit33         -9.101317e-49 -7.698003e-12
orbit34          1.971645e-45 -1.937166e-07
orbit35          7.073847e-45 -3.512531e-08
orbit36          4.353574e-46 -1.407756e-08
orbit37          4.129358e-46 -1.548535e-08
orbit38         -3.328414e-47 -1.403302e-09
orbit39          2.842699e-44  1.044603e-06
orbit40          2.074901e-45 -1.210971e-08
orbit41         -3.748750e-46 -4.360982e-08
orbit42         -7.673913e-47 -2.824644e-09
orbit43          1.124575e-44 -4.970605e-07
orbit44         -1.839412e-45 -1.049945e-07
orbit45          7.855512e-44  5.456716e-07
orbit46          2.035547e-44  3.285327e-07
orbit47         -2.091870e-46 -3.240551e-08
orbit48          2.535313e-46 -2.029109e-08
orbit49          6.359659e-44  1.069421e-06
orbit50         -3.185462e-45 -6.722089e-07
orbit51          2.798229e-44  7.139696e-07
orbit52          5.711619e-44 -6.076557e-07
orbit53         -3.038625e-48 -1.637254e-07
orbit54          1.003858e-43 -5.084554e-06
orbit55         -8.034954e-45 -6.063797e-07
orbit56          6.662212e-43  1.492800e-05
orbit57          7.615638e-45  1.799679e-08
orbit58         -2.639451e-45 -2.322987e-07
orbit59          1.334933e-43  2.136737e-06
orbit60          8.335566e-45 -6.125566e-07
orbit61         -4.488881e-45 -5.213183e-07
orbit62          1.599052e-42  6.797992e-05
orbit63          9.758176e-44  1.632513e-06
orbit64          8.896557e-44  7.197372e-07
orbit65          2.089906e-42  4.246191e-05
orbit66          1.577175e-43 -1.280885e-06
orbit67         -1.776315e-45 -2.044501e-06
orbit68          7.491984e-43  2.640332e-05
orbit69          1.002700e-43 -1.211929e-05
orbit70          3.747310e-42  9.554366e-05
orbit71          1.852118e-43 -9.967422e-06
orbit72          3.694813e-42  1.613705e-05
AP               3.886730e-39  1.385335e-01
bet              8.124969e-47  1.232950e-08
ecc              3.198297e-40  1.299023e-02
eccrad           1.918978e-39  7.791791e-02
close            1.914561e-38  2.221762e-01
constraint      -4.547727e-39 -1.459110e-01
coreness         2.257479e-40 -3.557313e-03
knn             -3.445502e-42 -8.479654e-05
hubscore         2.608893e-38  5.349003e-03
pagerank         3.622874e-39  1.518097e-01
trans           -6.289935e-40 -9.640744e-02
evcent           2.583763e-38 -1.909044e-02
first            1.388858e-41 -3.236341e-04
upto_second      1.158477e-43 -1.395095e-05
upto_third       2.688585e-43  6.744529e-06
upto_fourth      1.137784e-43 -6.001859e-06
upto_fifth       1.924829e-43  1.072731e-05
upto_sixth       6.737243e-43  3.984586e-05
second           1.049848e-43 -1.409821e-05
third            4.201545e-43  1.293663e-05
fourth          -4.934781e-43 -1.879044e-05
fifth           -1.432328e-43  1.134558e-05
sixth           -1.641119e-43 -8.601673e-06
ratio1          -3.525660e-42 -7.780939e-05
ratio2           8.082047e-42  9.252272e-04
ratio3           1.515663e-41  9.997840e-04
ratio4          -7.571553e-42 -3.974053e-04
ratio5          -4.458513e-42 -9.950164e-05
ratio6          -1.670015e-43  1.259497e-05
selfinter        4.609781e-39  1.447518e-01
walktrap_vertex -1.543848e-40 -1.330537e-01
bigcom1         -4.991641e-39 -1.968640e-01
bigcom2         -4.468354e-39 -2.213465e-01
bigcom3          5.083482e-39  1.961002e-01
bigcom4          1.004364e-39  1.193186e-01
bigcom6         -4.465745e-39 -1.806474e-01
bigcom8         -4.570983e-39 -2.152738e-01
bigcom9         -4.484449e-39 -1.958729e-01
bigcom11        -4.470967e-39 -3.273754e-01
bigcom13        -4.476949e-39 -2.444380e-01
bigcom15        -4.476200e-39 -1.798609e-01
bigcom16        -4.468354e-39 -1.899425e-01
bigcom21        -4.494615e-39 -4.116460e-01
bigcom22         3.061559e-40 -1.210560e-01
bigcom24        -4.466490e-39 -2.408463e-01
bigcom26        -4.500282e-39 -3.541558e-01
bigcom28         1.394004e-38  2.479863e-01
bigcom30         5.500909e-38  9.140879e-01
bigcom31        -4.465745e-39 -2.008413e-01
bigcom32        -4.470967e-39 -2.735376e-01
bigcom33        -4.465373e-39 -3.330378e-01
bigcom34        -4.465745e-39 -1.658078e-01
bigcom36        -4.469847e-39 -3.573945e-01
bigcom37        -4.465745e-39 -1.565213e-01
bigcom38        -4.468727e-39 -2.186718e-01
bigcom39        -4.475826e-39 -2.962856e-01
bigcom40        -3.142097e-39 -1.077733e-01
bigcom43        -4.466863e-39 -1.714411e-01
bigcom44        -4.533053e-39 -1.215833e-01
bigcom46        -4.471713e-39 -2.893507e-01
bigcom47        -4.470220e-39 -3.060157e-01
bigcom49        -4.469100e-39 -2.554474e-01
bigcom50        -4.467981e-39 -3.253278e-01
bigcom51        -4.465745e-39 -2.280684e-01
bigcom52         1.399179e-37  1.788470e+00
bigcom54        -4.465745e-39 -1.818521e-01
bigcom56        -4.470220e-39 -3.103559e-01
bigcom62        -4.466118e-39 -3.765389e-01
bigcom66        -4.466118e-39 -3.356809e-01
bigcom68        -4.466490e-39 -1.645122e-01
bigcom69        -4.469847e-39 -2.771035e-01
bigcom71        -4.470220e-39 -1.167870e-01
bigcom72        -4.466490e-39 -1.572539e-01
bigcom73        -4.471340e-39 -3.284037e-01
bigcom74        -4.468354e-39 -3.124818e-01
bigcom75        -4.465373e-39 -3.766059e-01
bigcom76        -4.467609e-39 -2.172009e-01
bigcom77        -4.466863e-39 -3.498145e-01
bigcom79        -4.465745e-39 -4.141763e-01
bigcom80        -4.467236e-39 -3.079982e-01
bigcom82        -4.466490e-39 -4.174302e-01
bigcom83        -4.465373e-39 -1.311936e-01
bigcom84        -4.467236e-39 -4.637239e-01
bigcom85        -4.466490e-39 -3.110910e-01
bigcom87        -4.467609e-39 -3.255415e-01
bigcom89        -4.465373e-39 -1.432613e-01
bigcom91        -4.467609e-39 -4.563229e-01
bigcom92        -4.476200e-39 -1.798045e-01
bigcom93        -4.465373e-39 -1.562708e-01
bigcom96        -4.464628e-39 -3.811375e-01
bigcom97        -4.469473e-39 -3.761619e-01
bigcom98        -4.465745e-39 -3.083769e-01
bigcom99        -4.465373e-39 -1.079107e-01
bigcom101       -4.472087e-39 -1.773157e-01
bigcom104       -4.467236e-39 -2.950298e-01
bigcom106       -4.466490e-39 -2.654586e-01
bigcom109       -4.466118e-39 -1.889367e-01
bigcom113       -4.466863e-39 -1.288138e-01
bigcom116        1.709462e-38  6.190004e-01
bigcom120       -4.465745e-39 -2.921444e-01
bigcom123       -4.466118e-39 -3.241471e-01
bigcom126       -4.465745e-39 -1.958198e-01
bigcom127       -4.466863e-39 -2.060757e-01
bigcom137       -4.468354e-39 -3.726098e-01
bigcom139       -4.466118e-39 -3.326671e-01
bigcom140       -4.466490e-39 -2.527263e-01
bigcom143       -4.466118e-39 -3.307200e-01
bigcom145       -4.466490e-39 -1.406687e-01
bigcom146       -4.466490e-39 -1.461240e-01
bigcom147       -4.470593e-39 -1.646690e-01
bigcom149       -4.465373e-39 -1.890614e-01
bigcom153       -4.468727e-39 -2.977779e-01
bigcom154       -4.468727e-39 -1.306965e-01
bigcom156       -4.466490e-39 -2.963045e-01
bigcom157       -4.470220e-39 -1.293588e-01
bigcom158       -4.465745e-39 -1.925251e-01
bigcom160       -4.465373e-39 -3.121530e-01
bigcom161       -4.466118e-39 -2.180806e-01
bigcom162       -4.465000e-39 -1.992348e-01
bigcom164       -4.465745e-39 -2.354924e-01
bigcom166       -4.467609e-39 -1.858106e-01
bigcom167       -4.472087e-39 -3.837046e-01
bigcom171       -4.467236e-39 -4.016269e-01
bigcom173       -4.466490e-39 -2.162246e-01
bigcom175       -4.465373e-39 -1.368543e-01
bigcom176       -4.465745e-39 -2.140759e-01
bigcom177       -4.465745e-39 -1.720187e-01
bigcom178        1.639683e-37  1.969222e+00
bigcom180       -4.465373e-39 -1.755810e-01
bigcom181       -4.470593e-39 -2.092341e-01
bigcom184       -4.466118e-39 -1.758833e-01
bigcom186       -4.465373e-39 -4.677172e-01
bigcom187       -4.465000e-39 -4.524071e-01
bigcom189       -4.467981e-39 -1.622107e-01
bigcom194       -4.466863e-39 -1.991553e-01
bigcom195       -4.465745e-39 -1.762752e-01
bigcom196       -4.465000e-39 -4.991247e-01
bigcom204       -4.466490e-39 -2.606013e-01
bigcom205        3.323196e-37  3.353877e+00
bigcom212       -4.465745e-39 -2.810430e-01
bigcom214       -4.466490e-39 -1.787327e-01
bigcom222       -4.465745e-39 -1.963573e-01
bigcom223       -4.465745e-39 -1.535575e-01
bigcom226       -4.465745e-39 -2.196428e-01
bigcom227       -4.465745e-39 -1.647152e-01
bigcom229       -4.465000e-39 -1.306153e-01
bigcom233       -4.465745e-39 -2.755102e-01
bigcom236       -4.465745e-39 -2.185211e-01
bigcom237       -4.465745e-39 -2.004392e-01
bigcom246       -4.469100e-39 -2.151727e-01
bigcom248       -4.470220e-39 -1.753353e-01
bigcom249       -4.466118e-39 -2.853670e-01
bigcom250       -4.469847e-39 -1.511274e-01
bigcom254       -4.466118e-39 -1.997406e-01
bigcom266       -4.465000e-39 -4.438516e-01
bigcom269       -4.466863e-39 -1.915630e-01
bigcom272       -4.465745e-39 -2.059336e-01
bigcom274       -4.480696e-39 -1.386318e-01
bigcom281       -4.466118e-39 -1.687581e-01
bigcom291       -4.465745e-39 -2.496155e-01
bigcom292       -4.465745e-39 -3.547666e-01
bigcom295       -4.466118e-39 -3.005241e-01
bigcom299       -4.465745e-39 -3.643533e-01
bigcom301       -4.467609e-39 -1.430459e-01
bigcom306       -4.465373e-39 -1.463917e-01
bigcom309       -4.466118e-39 -3.210320e-01
bigcom314       -4.465745e-39 -2.841967e-01
bigcom321       -4.467981e-39 -2.300847e-01
bigcom341       -4.465373e-39 -1.624438e-01
bigcom350       -4.464628e-39 -4.086674e-01
bigcom353       -4.465373e-39 -1.494173e-01
bigcom359       -4.465745e-39 -3.586316e-01
bigcom363       -4.465000e-39 -1.783036e-01
bigcom365       -4.466118e-39 -3.334815e-01
bigcom385        1.399179e-37  1.897969e+00
bigcom386       -4.465745e-39 -1.279717e-01
bigcom408       -4.466863e-39 -3.280346e-01
bigcom412       -4.466118e-39 -2.577468e-01
bigcom480       -4.465745e-39 -1.766901e-01
spin_vertex     -2.762153e-39 -4.257849e-02
membership_s1    2.346540e-39  2.027842e-01
membership_s3   -4.470967e-39 -2.771026e-01
membership_s4   -2.528640e-39 -2.764190e-02
membership_s5   -3.747543e-39 -1.983056e-01
membership_s6   -4.829096e-39 -1.942960e-01
membership_s7   -3.141784e-39 -5.746852e-02
membership_s8   -4.468727e-39 -2.480375e-01
membership_s9   -4.470593e-39 -2.761264e-01
membership_s11  -4.468354e-39 -2.584992e-01
membership_s12  -4.468727e-39 -2.480285e-01
membership_s14  -4.467236e-39 -2.859506e-01
membership_s15  -4.526537e-39 -2.280223e-01
membership_s16  -4.469100e-39 -2.099118e-01
membership_s17  -4.467236e-39 -2.756481e-01
membership_s18  -4.498391e-39 -2.301399e-01
membership_s20  -4.466118e-39 -2.824543e-01
membership_s21  -4.526920e-39 -2.153575e-01
membership_s22  -4.475078e-39 -2.172798e-01
membership_s24  -4.476949e-39 -2.045524e-01
membership_s25  -4.474330e-39 -2.040890e-01
membership_s26  -4.470220e-39 -3.667272e-01
membership_s27  -3.467332e-39 -2.428959e-01
membership_s28  -4.470593e-39 -2.565995e-01
membership_s30   9.613059e-39  3.185820e-01
membership_s31  -2.923592e-39 -5.948981e-02
membership_s32   1.691989e-38  5.924259e-01
membership_s33  -4.466490e-39 -2.709580e-01
membership_s36  -5.198112e-39 -1.898272e-01
membership_s37  -4.499904e-39 -2.194795e-01
V1               6.588444e-39  1.078969e-01
V2              -7.712891e-39 -5.662246e-01
pdi              1.836093e-37  5.290453e+00
adhesion        -3.286560e-43 -8.928204e-06
cohesion         6.564900e-43  1.769199e-05
inner            2.144829e-43  8.744594e-06
outer            1.262919e-43  8.894724e-07
ioratio         -2.159341e-39 -3.538294e-01
comsize          2.335412e-42  9.179136e-05
[1] "Dataset: all_TnotC Model GBM, run: 6 of 10 2015-06-22 15:30:23"
Iter   TrainDeviance   ValidDeviance   StepSize   Improve
     1        0.0529            -nan     0.0100    0.0004
     2        0.0522            -nan     0.0100    0.0001
     3        0.0510            -nan     0.0100    0.0000
     4        0.0497            -nan     0.0100    0.0002
     5        0.0487            -nan     0.0100    0.0001
     6        0.0477            -nan     0.0100    0.0000
     7        0.0466            -nan     0.0100    0.0001
     8        0.0456            -nan     0.0100    0.0000
     9        0.0450            -nan     0.0100    0.0000
    10        0.0440            -nan     0.0100    0.0001
    20        0.0391            -nan     0.0100    0.0000
    40        0.0331            -nan     0.0100   -0.0000
    60        0.0292            -nan     0.0100   -0.0000
    80        0.0261            -nan     0.0100    0.0000
   100        0.0237            -nan     0.0100   -0.0000
   120        0.0217            -nan     0.0100   -0.0000
   140        0.0200            -nan     0.0100   -0.0000
   160        0.0186            -nan     0.0100   -0.0000
   180        0.0171            -nan     0.0100   -0.0000
   200        0.0161            -nan     0.0100   -0.0000
   204        0.0159            -nan     0.0100   -0.0000

[1] "GBM variable coefficients"
                            var      rel.inf
ratio5                   ratio5 11.263035093
comsize                 comsize  5.899131609
V2                           V2  5.513660850
outer                     outer  4.160588821
adhesion               adhesion  3.973196143
pagerank               pagerank  3.692226590
inner                     inner  3.663813195
bigcom30               bigcom30  3.148766145
walktrap_vertex walktrap_vertex  2.696463714
spin_vertex         spin_vertex  2.393358848
trans                     trans  2.270432592
ratio2                   ratio2  2.218170159
ioratio                 ioratio  2.186686396
V1                           V1  2.025625630
cohesion               cohesion  1.956350632
orbit18                 orbit18  1.749309545
knn                         knn  1.724941683
orbit39                 orbit39  1.722278134
membership_s32   membership_s32  1.626220430
ratio1                   ratio1  1.379842453
ratio4                   ratio4  1.343675727
graph22                 graph22  1.109368361
orbit36                 orbit36  1.035701911
membership_s30   membership_s30  0.940196467
orbit62                 orbit62  0.934427294
bet                         bet  0.887229247
graph11                 graph11  0.884196341
orbit19                 orbit19  0.858038679
third                     third  0.813732024
orbit31                 orbit31  0.772547948
upto_fifth           upto_fifth  0.765916269
orbit56                 orbit56  0.741750817
graph14                 graph14  0.736759201
graph5                   graph5  0.626579509
graph4                   graph4  0.623211386
graph20                 graph20  0.601315464
orbit37                 orbit37  0.579503314
graph28                 graph28  0.574345323
graph17                 graph17  0.560987354
orbit64                 orbit64  0.537878930
ratio3                   ratio3  0.497100106
upto_fourth         upto_fourth  0.481414999
graph27                 graph27  0.445339218
graph26                 graph26  0.439429699
orbit68                 orbit68  0.421380017
orbit35                 orbit35  0.419801502
orbit50                 orbit50  0.409331545
ratio6                   ratio6  0.401903985
upto_sixth           upto_sixth  0.399691500
orbit30                 orbit30  0.398523693
orbit17                 orbit17  0.396947573
orbit11                 orbit11  0.386603334
fourth                   fourth  0.380790079
graph2                   graph2  0.380059451
orbit70                 orbit70  0.363933306
orbit47                 orbit47  0.363111575
graph19                 graph19  0.346856472
orbit38                 orbit38  0.333639108
bigcom116             bigcom116  0.317828780
orbit61                 orbit61  0.312130771
orbit49                 orbit49  0.311395850
orbit25                 orbit25  0.309145302
orbit27                 orbit27  0.303844765
graph7                   graph7  0.300796186
graph10                 graph10  0.299853343
constraint           constraint  0.293750633
upto_third           upto_third  0.286236353
orbit48                 orbit48  0.286031351
orbit32                 orbit32  0.278162579
orbit2                   orbit2  0.265733963
graph15                 graph15  0.259756275
graph24                 graph24  0.251812051
graph16                 graph16  0.247102614
orbit28                 orbit28  0.244573331
graph23                 graph23  0.243860448
orbit42                 orbit42  0.240941350
graph12                 graph12  0.239019500
orbit13                 orbit13  0.228656469
orbit10                 orbit10  0.219929101
bigcom26               bigcom26  0.218265157
orbit65                 orbit65  0.202393958
sixth                     sixth  0.198199636
close                     close  0.196376217
orbit66                 orbit66  0.189043322
orbit15                 orbit15  0.186481282
orbit33                 orbit33  0.179094402
orbit53                 orbit53  0.177817400
orbit41                 orbit41  0.174340242
graph6                   graph6  0.171679489
orbit40                 orbit40  0.165710292
graph18                 graph18  0.163476273
graph0                   graph0  0.163420890
orbit4                   orbit4  0.162791063
orbit7                   orbit7  0.162728889
graph9                   graph9  0.160503948
orbit22                 orbit22  0.153733432
graph13                 graph13  0.152964854
orbit54                 orbit54  0.141576790
graph1                   graph1  0.140772494
graph3                   graph3  0.138783277
coreness               coreness  0.137957866
orbit45                 orbit45  0.136807416
orbit20                 orbit20  0.125101145
orbit55                 orbit55  0.122016723
bigcom28               bigcom28  0.117144132
membership_s1     membership_s1  0.116372432
evcent                   evcent  0.105221409
graph21                 graph21  0.102801948
orbit9                   orbit9  0.096929107
orbit24                 orbit24  0.093106360
bigcom3                 bigcom3  0.083672724
bigcom4                 bigcom4  0.083123226
membership_s15   membership_s15  0.075650698
orbit16                 orbit16  0.075321334
graph25                 graph25  0.072966457
orbit46                 orbit46  0.068179315
orbit12                 orbit12  0.067497422
hubscore               hubscore  0.059641009
graph8                   graph8  0.055204793
orbit58                 orbit58  0.044118744
orbit5                   orbit5  0.035779535
orbit63                 orbit63  0.032332952
fifth                     fifth  0.030875533
orbit51                 orbit51  0.030074209
upto_second         upto_second  0.026555958
orbit60                 orbit60  0.024253394
orbit21                 orbit21  0.023865802
orbit52                 orbit52  0.020460141
orbit67                 orbit67  0.019198919
second                   second  0.018312452
orbit69                 orbit69  0.016480376
orbit1                   orbit1  0.014053705
orbit29                 orbit29  0.013659687
membership_s7     membership_s7  0.013383922
orbit26                 orbit26  0.010802970
orbit6                   orbit6  0.009760371
orbit43                 orbit43  0.008961786
graph29                 graph29  0.008731555
AP                           AP  0.004954282
selfinter             selfinter  0.000636476
orbit0                   orbit0  0.000000000
orbit3                   orbit3  0.000000000
orbit8                   orbit8  0.000000000
orbit14                 orbit14  0.000000000
orbit23                 orbit23  0.000000000
orbit34                 orbit34  0.000000000
orbit44                 orbit44  0.000000000
orbit57                 orbit57  0.000000000
orbit59                 orbit59  0.000000000
orbit71                 orbit71  0.000000000
orbit72                 orbit72  0.000000000
ecc                         ecc  0.000000000
eccrad                   eccrad  0.000000000
first                     first  0.000000000
bigcom1                 bigcom1  0.000000000
bigcom2                 bigcom2  0.000000000
bigcom6                 bigcom6  0.000000000
bigcom8                 bigcom8  0.000000000
bigcom9                 bigcom9  0.000000000
bigcom11               bigcom11  0.000000000
bigcom13               bigcom13  0.000000000
bigcom15               bigcom15  0.000000000
bigcom16               bigcom16  0.000000000
bigcom21               bigcom21  0.000000000
bigcom22               bigcom22  0.000000000
bigcom24               bigcom24  0.000000000
bigcom31               bigcom31  0.000000000
bigcom32               bigcom32  0.000000000
bigcom33               bigcom33  0.000000000
bigcom34               bigcom34  0.000000000
bigcom36               bigcom36  0.000000000
bigcom37               bigcom37  0.000000000
bigcom38               bigcom38  0.000000000
bigcom39               bigcom39  0.000000000
bigcom40               bigcom40  0.000000000
bigcom43               bigcom43  0.000000000
bigcom44               bigcom44  0.000000000
bigcom46               bigcom46  0.000000000
bigcom47               bigcom47  0.000000000
bigcom49               bigcom49  0.000000000
bigcom50               bigcom50  0.000000000
bigcom51               bigcom51  0.000000000
bigcom52               bigcom52  0.000000000
bigcom54               bigcom54  0.000000000
bigcom56               bigcom56  0.000000000
bigcom62               bigcom62  0.000000000
bigcom66               bigcom66  0.000000000
bigcom68               bigcom68  0.000000000
bigcom69               bigcom69  0.000000000
bigcom71               bigcom71  0.000000000
bigcom72               bigcom72  0.000000000
bigcom73               bigcom73  0.000000000
bigcom74               bigcom74  0.000000000
bigcom75               bigcom75  0.000000000
bigcom76               bigcom76  0.000000000
bigcom77               bigcom77  0.000000000
bigcom79               bigcom79  0.000000000
bigcom80               bigcom80  0.000000000
bigcom82               bigcom82  0.000000000
bigcom83               bigcom83  0.000000000
bigcom84               bigcom84  0.000000000
bigcom85               bigcom85  0.000000000
bigcom87               bigcom87  0.000000000
bigcom89               bigcom89  0.000000000
bigcom91               bigcom91  0.000000000
bigcom92               bigcom92  0.000000000
bigcom93               bigcom93  0.000000000
bigcom96               bigcom96  0.000000000
bigcom97               bigcom97  0.000000000
bigcom98               bigcom98  0.000000000
bigcom99               bigcom99  0.000000000
bigcom101             bigcom101  0.000000000
bigcom104             bigcom104  0.000000000
bigcom106             bigcom106  0.000000000
bigcom109             bigcom109  0.000000000
bigcom113             bigcom113  0.000000000
bigcom120             bigcom120  0.000000000
bigcom123             bigcom123  0.000000000
bigcom126             bigcom126  0.000000000
bigcom127             bigcom127  0.000000000
bigcom137             bigcom137  0.000000000
bigcom139             bigcom139  0.000000000
bigcom140             bigcom140  0.000000000
bigcom143             bigcom143  0.000000000
bigcom145             bigcom145  0.000000000
bigcom146             bigcom146  0.000000000
bigcom147             bigcom147  0.000000000
bigcom149             bigcom149  0.000000000
bigcom153             bigcom153  0.000000000
bigcom154             bigcom154  0.000000000
bigcom156             bigcom156  0.000000000
bigcom157             bigcom157  0.000000000
bigcom158             bigcom158  0.000000000
bigcom160             bigcom160  0.000000000
bigcom161             bigcom161  0.000000000
bigcom162             bigcom162  0.000000000
bigcom164             bigcom164  0.000000000
bigcom166             bigcom166  0.000000000
bigcom167             bigcom167  0.000000000
bigcom171             bigcom171  0.000000000
bigcom173             bigcom173  0.000000000
bigcom175             bigcom175  0.000000000
bigcom176             bigcom176  0.000000000
bigcom177             bigcom177  0.000000000
bigcom178             bigcom178  0.000000000
bigcom180             bigcom180  0.000000000
bigcom181             bigcom181  0.000000000
bigcom184             bigcom184  0.000000000
bigcom186             bigcom186  0.000000000
bigcom187             bigcom187  0.000000000
bigcom189             bigcom189  0.000000000
bigcom194             bigcom194  0.000000000
bigcom195             bigcom195  0.000000000
bigcom196             bigcom196  0.000000000
bigcom204             bigcom204  0.000000000
bigcom205             bigcom205  0.000000000
bigcom212             bigcom212  0.000000000
bigcom214             bigcom214  0.000000000
bigcom222             bigcom222  0.000000000
bigcom223             bigcom223  0.000000000
bigcom226             bigcom226  0.000000000
bigcom227             bigcom227  0.000000000
bigcom229             bigcom229  0.000000000
bigcom233             bigcom233  0.000000000
bigcom236             bigcom236  0.000000000
bigcom237             bigcom237  0.000000000
bigcom246             bigcom246  0.000000000
bigcom248             bigcom248  0.000000000
bigcom249             bigcom249  0.000000000
bigcom250             bigcom250  0.000000000
bigcom254             bigcom254  0.000000000
bigcom266             bigcom266  0.000000000
bigcom269             bigcom269  0.000000000
bigcom272             bigcom272  0.000000000
bigcom274             bigcom274  0.000000000
bigcom281             bigcom281  0.000000000
bigcom291             bigcom291  0.000000000
bigcom292             bigcom292  0.000000000
bigcom295             bigcom295  0.000000000
bigcom299             bigcom299  0.000000000
bigcom301             bigcom301  0.000000000
bigcom306             bigcom306  0.000000000
bigcom309             bigcom309  0.000000000
bigcom314             bigcom314  0.000000000
bigcom321             bigcom321  0.000000000
bigcom341             bigcom341  0.000000000
bigcom350             bigcom350  0.000000000
bigcom353             bigcom353  0.000000000
bigcom359             bigcom359  0.000000000
bigcom363             bigcom363  0.000000000
bigcom365             bigcom365  0.000000000
bigcom385             bigcom385  0.000000000
bigcom386             bigcom386  0.000000000
bigcom408             bigcom408  0.000000000
bigcom412             bigcom412  0.000000000
bigcom480             bigcom480  0.000000000
membership_s3     membership_s3  0.000000000
membership_s4     membership_s4  0.000000000
membership_s5     membership_s5  0.000000000
membership_s6     membership_s6  0.000000000
membership_s8     membership_s8  0.000000000
membership_s9     membership_s9  0.000000000
membership_s11   membership_s11  0.000000000
membership_s12   membership_s12  0.000000000
membership_s14   membership_s14  0.000000000
membership_s16   membership_s16  0.000000000
membership_s17   membership_s17  0.000000000
membership_s18   membership_s18  0.000000000
membership_s20   membership_s20  0.000000000
membership_s21   membership_s21  0.000000000
membership_s22   membership_s22  0.000000000
membership_s24   membership_s24  0.000000000
membership_s25   membership_s25  0.000000000
membership_s26   membership_s26  0.000000000
membership_s27   membership_s27  0.000000000
membership_s28   membership_s28  0.000000000
membership_s31   membership_s31  0.000000000
membership_s33   membership_s33  0.000000000
membership_s36   membership_s36  0.000000000
membership_s37   membership_s37  0.000000000
pdi                         pdi  0.000000000
[1] "Dataset: all_TnotC Model RF, run: 6 of 10 2015-06-22 15:33:37"
     |      Out-of-bag   |
Tree |      MSE  %Var(y) |
   1 | 0.009647   228.13 |
   2 | 0.008295   196.16 |
   3 | 0.007574   179.10 |
   4 | 0.007419   175.44 |
   5 | 0.007012   165.82 |
   6 | 0.006719   158.89 |
   7 | 0.006308   149.17 |
   8 | 0.005972   141.22 |
   9 | 0.005782   136.73 |
  10 | 0.005814   137.49 |
  11 | 0.005602   132.47 |
  12 | 0.005398   127.64 |
  13 | 0.005341   126.31 |
  14 | 0.005256   124.28 |
  15 | 0.005207   123.13 |
  16 | 0.005166   122.15 |
  17 | 0.005141   121.58 |
  18 |  0.00498   117.76 |
  19 | 0.004963   117.36 |
  20 | 0.004863   115.00 |
  21 |  0.00484   114.46 |
  22 | 0.004831   114.24 |
  23 | 0.004817   113.91 |
  24 | 0.004771   112.82 |
  25 | 0.004743   112.17 |
  26 | 0.004747   112.26 |
  27 | 0.004744   112.18 |
  28 | 0.004707   111.32 |
  29 | 0.004689   110.88 |
  30 | 0.004643   109.80 |
  31 | 0.004631   109.52 |
  32 | 0.004613   109.10 |
  33 | 0.004606   108.91 |
  34 | 0.004588   108.50 |
  35 | 0.004595   108.66 |
  36 | 0.004599   108.76 |
  37 | 0.004583   108.37 |
  38 | 0.004587   108.47 |
  39 | 0.004581   108.34 |
  40 | 0.004578   108.25 |
  41 | 0.004565   107.94 |
  42 | 0.004563   107.89 |
  43 |  0.00456   107.84 |
  44 | 0.004571   108.10 |
  45 | 0.004567   108.00 |
  46 | 0.004565   107.94 |
  47 | 0.004554   107.69 |
  48 | 0.004545   107.48 |
  49 | 0.004544   107.46 |
  50 | 0.004534   107.23 |
  51 | 0.004529   107.09 |
  52 |  0.00453   107.12 |
  53 | 0.004514   106.74 |
  54 | 0.004509   106.64 |
  55 | 0.004494   106.28 |
  56 | 0.004485   106.07 |
  57 | 0.004488   106.13 |
  58 | 0.004493   106.26 |
  59 | 0.004493   106.24 |
  60 |   0.0045   106.41 |
  61 | 0.004499   106.39 |
  62 | 0.004492   106.22 |
  63 | 0.004486   106.08 |
  64 | 0.004483   106.01 |
  65 | 0.004481   105.96 |
  66 |  0.00448   105.95 |
  67 | 0.004482   105.98 |
  68 | 0.004479   105.93 |
  69 | 0.004484   106.03 |
  70 | 0.004477   105.87 |
  71 | 0.004485   106.06 |
  72 |  0.00448   105.94 |
  73 |  0.00448   105.95 |
  74 |  0.00447   105.69 |
  75 | 0.004472   105.76 |
  76 | 0.004471   105.74 |
  77 | 0.004466   105.61 |
  78 | 0.004463   105.54 |
  79 | 0.004456   105.37 |
  80 | 0.004458   105.42 |
  81 |  0.00446   105.46 |
  82 | 0.004452   105.29 |
  83 | 0.004454   105.33 |
  84 | 0.004455   105.36 |
  85 | 0.004449   105.22 |
  86 | 0.004451   105.25 |
  87 | 0.004446   105.14 |
  88 | 0.004448   105.18 |
  89 | 0.004444   105.09 |
  90 |  0.00444   105.00 |
  91 | 0.004443   105.07 |
  92 |  0.00444   105.01 |
  93 | 0.004441   105.02 |
  94 | 0.004446   105.14 |
  95 | 0.004446   105.14 |
  96 |  0.00445   105.22 |
  97 | 0.004451   105.27 |
  98 |  0.00445   105.22 |
  99 | 0.004446   105.15 |
 100 | 0.004444   105.08 |
[1] "Random Forest variable coefficients"
                      %IncMSE IncNodePurity
graph0           1.402024e-04  7.430694e-02
graph1           4.895621e-04  5.411413e-02
graph2           5.903951e-05  1.559639e-01
graph3           4.776628e-04  1.582436e-01
graph4           8.958560e-04  2.378793e-01
graph5           1.168658e-04  1.069406e-01
graph6           2.331175e-04  1.345967e-01
graph7           1.199217e-03  2.116394e-01
graph8           1.429330e-04  5.268967e-02
graph9           2.589659e-04  1.222742e-01
graph10          6.021142e-04  2.701523e-01
graph11          2.213813e-03  3.277117e-01
graph12          6.709871e-05  1.903095e-01
graph13          4.298740e-04  1.389709e-01
graph14          1.728679e-03  1.515766e-01
graph15          8.085356e-04  1.913769e-01
graph16          2.058621e-03  2.463157e-01
graph17          3.935657e-04  3.067245e-01
graph18          8.715997e-04  2.220631e-01
graph19          7.926834e-04  2.117943e-01
graph20          4.145695e-03  2.435822e-01
graph21          1.185829e-03  1.967662e-01
graph22          3.493263e-04  1.676238e-01
graph23          2.998770e-03  3.554459e-01
graph24          7.430353e-04  8.163126e-02
graph25          4.273267e-04  1.505067e-01
graph26          7.387018e-04  8.624120e-02
graph27          3.508463e-04  7.884678e-02
graph28          7.616071e-04  1.207467e-01
graph29          2.754429e-04  1.060919e-01
orbit0           1.649342e-05  5.674848e-02
orbit1           2.958461e-04  1.431278e-01
orbit2           4.109424e-04  1.479262e-01
orbit3           1.348878e-04  7.509734e-02
orbit4           4.827068e-04  2.045462e-01
orbit5           2.709157e-04  1.231325e-01
orbit6           4.283074e-04  3.147098e-01
orbit7           2.791263e-04  1.814207e-01
orbit8           5.888000e-04  1.244222e-01
orbit9           1.989207e-04  1.405150e-01
orbit10          4.829833e-04  7.562347e-02
orbit11          2.212182e-04  5.246622e-02
orbit12          1.977993e-04  1.615179e-01
orbit13          2.717618e-05  5.217695e-02
orbit14          6.292537e-05  4.194170e-02
orbit15          7.476662e-05  1.073338e-01
orbit16          7.107993e-04  2.227405e-01
orbit17          4.376991e-04  1.598161e-01
orbit18          2.623002e-03  4.004765e-01
orbit19          5.406829e-04  2.820040e-01
orbit20          4.345556e-04  1.642233e-01
orbit21          3.061879e-04  9.900013e-02
orbit22          3.114934e-03  3.981305e-01
orbit23          1.972398e-03  1.946644e-01
orbit24          1.448000e-03  4.200568e-01
orbit25          1.533049e-04  1.110049e-01
orbit26          6.063146e-04  7.906058e-02
orbit27          4.472792e-04  2.451252e-01
orbit28          2.077621e-03  2.446913e-01
orbit29          1.455621e-03  2.252778e-01
orbit30          9.098207e-04  5.529215e-02
orbit31          1.285177e-03  4.063853e-01
orbit32          1.524540e-03  1.487461e-01
orbit33          6.522454e-04  1.194368e-01
orbit34          1.465728e-03  1.375198e-01
orbit35          1.876484e-03  2.177893e-01
orbit36          1.122093e-03  3.741933e-01
orbit37          2.044044e-04  1.757644e-01
orbit38          1.235114e-03  1.765960e-01
orbit39          1.428077e-03  9.169902e-01
orbit40          1.205149e-03  2.593071e-01
orbit41          6.377823e-04  1.214291e-01
orbit42          5.392903e-04  1.471220e-01
orbit43          3.209008e-04  1.000307e-01
orbit44          5.513455e-04  1.345902e-01
orbit45          1.062734e-03  3.490929e-01
orbit46          8.549834e-04  9.424640e-02
orbit47          2.197165e-04  1.072184e-01
orbit48          7.132480e-05  1.517566e-01
orbit49          1.530144e-03  1.619468e-01
orbit50          6.683187e-04  9.819331e-02
orbit51          2.119422e-03  1.439031e-01
orbit52          2.097813e-04  1.040453e-01
orbit53          2.596094e-04  9.218462e-02
orbit54          1.564183e-04  4.169928e-02
orbit55          1.147505e-04  6.133532e-02
orbit56          2.752543e-03  5.957937e-01
orbit57          2.694237e-05  2.925379e-02
orbit58          4.152229e-05  1.129115e-01
orbit59          4.872961e-04  1.167391e-01
orbit60          6.735441e-04  2.493879e-01
orbit61          2.243506e-04  1.067753e-01
orbit62          2.652387e-03  2.146119e-01
orbit63          3.971613e-04  1.242952e-01
orbit64          6.784997e-05  1.433130e-01
orbit65          1.817965e-03  2.010574e-01
orbit66          3.919373e-04  2.900316e-02
orbit67          1.367044e-05  3.509443e-02
orbit68          4.800319e-04  6.166501e-02
orbit69          3.388020e-04  5.889503e-02
orbit70          4.069137e-04  1.429008e-01
orbit71          4.045039e-05  2.535682e-02
orbit72          6.289637e-05  4.987534e-02
AP               2.951295e-05  1.735774e-03
bet              3.753757e-04  3.462917e-01
ecc             -8.334733e-06  2.102429e-02
eccrad           1.135496e-05  1.284949e-02
close            1.619826e-04  2.320559e-01
constraint       1.156449e-03  4.253159e-01
coreness         7.339469e-04  3.294113e-01
knn              1.546184e-03  6.058203e-01
hubscore         1.356363e-04  1.301196e-01
pagerank         5.766266e-04  1.069068e+00
trans            6.115532e-04  2.499973e-01
evcent           6.898363e-04  1.659514e-01
first            1.261701e-04  9.847524e-02
upto_second      1.718809e-03  2.506734e-01
upto_third       6.008677e-04  1.676562e-01
upto_fourth      7.438072e-04  1.228458e-01
upto_fifth       1.198765e-03  1.269125e-01
upto_sixth       2.796146e-04  2.002470e-01
second           1.040362e-03  1.655287e-01
third            2.016322e-03  4.949403e-01
fourth           3.828734e-04  3.235718e-01
fifth            2.057806e-04  3.021054e-01
sixth            1.759773e-03  5.052744e-01
ratio1           1.676970e-03  5.285863e-01
ratio2           2.339469e-03  1.061869e+00
ratio3           7.449040e-04  7.165145e-01
ratio4           1.309262e-03  7.565120e-01
ratio5           4.768472e-04  2.298111e+00
ratio6           1.437721e-03  5.262293e-01
selfinter        6.208326e-06  7.871888e-02
walktrap_vertex  5.705543e-04  7.763089e-01
bigcom1          0.000000e+00  0.000000e+00
bigcom2          0.000000e+00  0.000000e+00
bigcom3          1.042617e-04  7.346999e-02
bigcom4         -1.300178e-05  2.351544e-02
bigcom6          0.000000e+00  0.000000e+00
bigcom8          0.000000e+00  1.084202e-21
bigcom9          0.000000e+00  1.084202e-21
bigcom11         0.000000e+00  1.734723e-20
bigcom13         0.000000e+00  0.000000e+00
bigcom15         0.000000e+00  0.000000e+00
bigcom16         0.000000e+00  0.000000e+00
bigcom21         0.000000e+00  0.000000e+00
bigcom22         0.000000e+00  0.000000e+00
bigcom24         0.000000e+00  0.000000e+00
bigcom26         8.361334e-05  1.527294e-01
bigcom28         1.841567e-05  8.498915e-02
bigcom30         6.852993e-04  6.403176e-01
bigcom31         0.000000e+00  0.000000e+00
bigcom32         0.000000e+00  0.000000e+00
bigcom33         0.000000e+00  0.000000e+00
bigcom34         0.000000e+00  0.000000e+00
bigcom36         0.000000e+00  0.000000e+00
bigcom37         0.000000e+00  0.000000e+00
bigcom38         0.000000e+00  0.000000e+00
bigcom39         0.000000e+00  6.938894e-20
bigcom40         1.011711e-06  3.203463e-03
bigcom43         0.000000e+00  0.000000e+00
bigcom44         0.000000e+00  0.000000e+00
bigcom46         0.000000e+00  0.000000e+00
bigcom47         0.000000e+00  0.000000e+00
bigcom49         0.000000e+00  0.000000e+00
bigcom50         0.000000e+00  0.000000e+00
bigcom51         0.000000e+00  1.734723e-20
bigcom52         1.164354e-05  2.378820e-01
bigcom54         0.000000e+00  0.000000e+00
bigcom56         0.000000e+00  0.000000e+00
bigcom62         0.000000e+00  0.000000e+00
bigcom66         0.000000e+00  0.000000e+00
bigcom68         0.000000e+00  0.000000e+00
bigcom69         0.000000e+00  0.000000e+00
bigcom71         0.000000e+00  0.000000e+00
bigcom72         0.000000e+00  0.000000e+00
bigcom73         0.000000e+00  0.000000e+00
bigcom74         0.000000e+00  0.000000e+00
bigcom75         0.000000e+00  0.000000e+00
bigcom76         0.000000e+00  0.000000e+00
bigcom77         0.000000e+00  0.000000e+00
bigcom79         0.000000e+00  0.000000e+00
bigcom80         0.000000e+00  0.000000e+00
bigcom82         0.000000e+00  0.000000e+00
bigcom83         0.000000e+00  0.000000e+00
bigcom84         0.000000e+00  0.000000e+00
bigcom85         0.000000e+00  0.000000e+00
bigcom87         0.000000e+00  1.084202e-21
bigcom89         0.000000e+00  0.000000e+00
bigcom91         0.000000e+00  0.000000e+00
bigcom92         0.000000e+00  0.000000e+00
bigcom93         0.000000e+00  0.000000e+00
bigcom96         0.000000e+00  0.000000e+00
bigcom97         0.000000e+00  0.000000e+00
bigcom98         0.000000e+00  0.000000e+00
bigcom99         0.000000e+00  3.469447e-20
bigcom101        0.000000e+00  0.000000e+00
bigcom104        0.000000e+00  0.000000e+00
bigcom106        0.000000e+00  0.000000e+00
bigcom109        0.000000e+00  0.000000e+00
bigcom113        0.000000e+00  0.000000e+00
bigcom116        5.365004e-05  7.368409e-02
bigcom120        0.000000e+00  0.000000e+00
bigcom123        0.000000e+00  0.000000e+00
bigcom126        0.000000e+00  0.000000e+00
bigcom127        0.000000e+00  0.000000e+00
bigcom137        0.000000e+00  3.469447e-20
bigcom139        0.000000e+00  0.000000e+00
bigcom140        0.000000e+00  0.000000e+00
bigcom143        0.000000e+00  0.000000e+00
bigcom145        0.000000e+00  0.000000e+00
bigcom146        0.000000e+00  0.000000e+00
bigcom147        0.000000e+00  0.000000e+00
bigcom149        0.000000e+00  0.000000e+00
bigcom153        0.000000e+00  0.000000e+00
bigcom154        0.000000e+00  0.000000e+00
bigcom156        0.000000e+00  0.000000e+00
bigcom157        0.000000e+00  0.000000e+00
bigcom158        0.000000e+00  0.000000e+00
bigcom160        0.000000e+00  0.000000e+00
bigcom161        0.000000e+00  0.000000e+00
bigcom162        0.000000e+00  0.000000e+00
bigcom164        0.000000e+00  0.000000e+00
bigcom166        0.000000e+00  0.000000e+00
bigcom167        0.000000e+00  0.000000e+00
bigcom171        0.000000e+00  0.000000e+00
bigcom173        0.000000e+00  0.000000e+00
bigcom175        0.000000e+00  0.000000e+00
bigcom176        0.000000e+00  0.000000e+00
bigcom177        0.000000e+00  0.000000e+00
bigcom178       -1.818001e-05  2.200331e-01
bigcom180        0.000000e+00  0.000000e+00
bigcom181        0.000000e+00  0.000000e+00
bigcom184        0.000000e+00  0.000000e+00
bigcom186        0.000000e+00  0.000000e+00
bigcom187        3.920637e-06  3.131809e-01
bigcom189        0.000000e+00  2.168404e-20
bigcom194        0.000000e+00  0.000000e+00
bigcom195        0.000000e+00  0.000000e+00
bigcom196        0.000000e+00  0.000000e+00
bigcom204        0.000000e+00  0.000000e+00
bigcom205        0.000000e+00  0.000000e+00
bigcom212        0.000000e+00  0.000000e+00
bigcom214        0.000000e+00  0.000000e+00
bigcom222        0.000000e+00  0.000000e+00
bigcom223        0.000000e+00  0.000000e+00
bigcom226        0.000000e+00  0.000000e+00
bigcom227        0.000000e+00  0.000000e+00
bigcom229        0.000000e+00  0.000000e+00
bigcom233        0.000000e+00  0.000000e+00
bigcom236        0.000000e+00  0.000000e+00
bigcom237        0.000000e+00  0.000000e+00
bigcom246        0.000000e+00  1.734723e-20
bigcom248        0.000000e+00  0.000000e+00
bigcom249        0.000000e+00  0.000000e+00
bigcom250        0.000000e+00  0.000000e+00
bigcom254        0.000000e+00  0.000000e+00
bigcom266        0.000000e+00  0.000000e+00
bigcom269        0.000000e+00  0.000000e+00
bigcom272        0.000000e+00  0.000000e+00
bigcom274        0.000000e+00  0.000000e+00
bigcom281        0.000000e+00  0.000000e+00
bigcom291        0.000000e+00  0.000000e+00
bigcom292        0.000000e+00  0.000000e+00
bigcom295        0.000000e+00  0.000000e+00
bigcom299        0.000000e+00  0.000000e+00
bigcom301        0.000000e+00  0.000000e+00
bigcom306        0.000000e+00  0.000000e+00
bigcom309        0.000000e+00  0.000000e+00
bigcom314        0.000000e+00  0.000000e+00
bigcom321        0.000000e+00  3.469447e-20
bigcom341        0.000000e+00  3.469447e-20
bigcom350        0.000000e+00  0.000000e+00
bigcom353        0.000000e+00  0.000000e+00
bigcom359        0.000000e+00  0.000000e+00
bigcom363        0.000000e+00  3.469447e-20
bigcom365        0.000000e+00  0.000000e+00
bigcom385        1.215626e-05  2.137232e-01
bigcom386        0.000000e+00  0.000000e+00
bigcom408        0.000000e+00  6.938894e-20
bigcom412        0.000000e+00  0.000000e+00
bigcom480        0.000000e+00  0.000000e+00
spin_vertex      3.044463e-04  3.994703e-01
membership_s1    5.413330e-04  2.912008e-01
membership_s3    0.000000e+00  0.000000e+00
membership_s4    8.926512e-06  1.411596e-02
membership_s5    0.000000e+00  7.047314e-19
membership_s6    0.000000e+00  0.000000e+00
membership_s7    4.008613e-05  5.838885e-02
membership_s8    0.000000e+00  0.000000e+00
membership_s9    0.000000e+00  0.000000e+00
membership_s11   0.000000e+00  0.000000e+00
membership_s12   0.000000e+00  0.000000e+00
membership_s14   0.000000e+00  0.000000e+00
membership_s15   9.341911e-06  1.865153e-01
membership_s16   0.000000e+00  0.000000e+00
membership_s17   0.000000e+00  0.000000e+00
membership_s18   0.000000e+00  0.000000e+00
membership_s20   0.000000e+00  0.000000e+00
membership_s21   0.000000e+00  0.000000e+00
membership_s22   0.000000e+00  0.000000e+00
membership_s24   0.000000e+00  0.000000e+00
membership_s25   0.000000e+00  0.000000e+00
membership_s26   0.000000e+00  0.000000e+00
membership_s27   0.000000e+00  1.084202e-21
membership_s28   0.000000e+00  0.000000e+00
membership_s30   2.966646e-04  9.949735e-02
membership_s31   1.830690e-05  9.964500e-02
membership_s32   3.293885e-04  3.882077e-01
membership_s33   0.000000e+00  0.000000e+00
membership_s36   0.000000e+00  0.000000e+00
membership_s37   0.000000e+00  0.000000e+00
V1               1.799949e-03  1.160640e+00
V2               1.902314e-03  1.550128e+00
pdi              2.683525e-05  4.455295e-02
adhesion         6.788998e-03  1.275506e+00
cohesion         4.900203e-03  1.302049e+00
inner            3.152890e-03  1.016748e+00
outer            1.953068e-03  1.993167e+00
ioratio          4.637904e-03  8.931174e-01
comsize          3.470124e-03  9.586284e-01
[1] "Dataset: all_TnotC Model GLM, run: 6 of 10 2015-06-22 15:35:49"
[1] "glmnet variable coefficients"
                         [,1]          [,2]
(Intercept)     -5.457330e+00 -6.848778e+00
graph0           1.020584e-41 -2.293336e-04
graph1          -2.676800e-45 -1.617425e-07
graph2           1.585709e-42 -1.008459e-04
graph3          -2.293133e-48 -1.036487e-08
graph4          -7.676844e-48 -1.162143e-10
graph5           2.801305e-44 -2.867904e-06
graph6          -2.869576e-46 -7.063023e-08
graph7           4.082425e-44 -3.840636e-06
graph8           1.646736e-42  3.540673e-05
graph9          -4.234948e-49 -3.112367e-10
graph10         -1.267669e-49 -3.488174e-12
graph11         -1.961411e-50 -3.757262e-13
graph12         -3.058788e-48 -2.885806e-10
graph13          1.594646e-47 -3.796099e-09
graph14         -1.344335e-48 -1.398323e-11
graph15          1.794908e-46 -1.739491e-07
graph16         -1.231399e-47 -1.188699e-09
graph17         -2.185723e-47 -2.369828e-09
graph18          5.984310e-47 -1.044012e-07
graph19          8.688905e-47 -7.228332e-09
graph20         -4.165290e-47 -1.243234e-07
graph21          1.091507e-45 -1.733900e-08
graph22         -1.958846e-45 -5.694233e-07
graph23          8.106678e-46 -2.311624e-08
graph24          1.940356e-45 -1.298059e-07
graph25          2.722063e-44  8.268557e-07
graph26          1.210994e-44 -5.542228e-07
graph27          1.713125e-43  4.909369e-06
graph28          1.644252e-43  1.318314e-08
graph29          1.709197e-42  7.091336e-05
orbit0           1.020584e-41 -2.273920e-04
orbit1           1.127546e-43 -1.396923e-05
orbit2          -3.588250e-45 -7.180518e-08
orbit3           1.585709e-42 -9.979985e-05
orbit4           9.484915e-45 -1.735644e-07
orbit5          -1.525134e-46 -8.899627e-09
orbit6          -1.082668e-45 -2.844310e-08
orbit7          -3.829592e-48 -1.446025e-11
orbit8           2.801305e-44 -2.827169e-06
orbit9           3.073852e-43  6.303772e-06
orbit10          3.737374e-45 -6.607167e-07
orbit11         -1.475853e-45 -5.071611e-08
orbit12          9.728330e-43  4.382832e-06
orbit13         -6.567983e-44 -7.181737e-06
orbit14          1.646736e-42  3.643918e-05
orbit15          2.447110e-46 -5.748681e-09
orbit16         -3.530906e-48 -2.365664e-10
orbit17         -1.283797e-47 -2.990772e-09
orbit18          6.024228e-47 -5.937457e-10
orbit19         -1.475521e-47 -4.508663e-10
orbit20         -3.633186e-48 -1.776108e-10
orbit21         -1.266864e-49 -1.206365e-12
orbit22         -2.131483e-48 -6.076826e-11
orbit23         -6.706588e-51 -6.406733e-15
orbit24          1.676888e-45  8.807498e-09
orbit25          2.173675e-46  3.883988e-09
orbit26         -1.131978e-47 -3.842384e-10
orbit27          7.768494e-45 -7.047615e-09
orbit28          8.074425e-48 -2.424477e-09
orbit29          3.166312e-46 -2.575349e-08
orbit30         -1.190807e-46 -6.538977e-09
orbit31         -1.623504e-46  9.815258e-10
orbit32         -1.810835e-47 -7.451630e-10
orbit33         -8.873423e-49 -5.528021e-12
orbit34          1.794908e-46 -1.715452e-07
orbit35          4.745130e-45 -1.221417e-07
orbit36          3.453526e-47 -1.149350e-08
orbit37          1.957938e-46 -4.498720e-09
orbit38         -3.740824e-47 -1.047311e-09
orbit39          2.558040e-44  1.143606e-06
orbit40          1.453141e-45  3.792135e-09
orbit41         -5.237464e-46 -4.074171e-08
orbit42         -8.146098e-47 -2.148875e-09
orbit43          6.402227e-45 -3.550142e-07
orbit44         -2.077668e-45 -8.390394e-08
orbit45          6.425435e-44  3.827276e-07
orbit46          1.227647e-44  1.094636e-07
orbit47         -4.257020e-46 -2.724129e-08
orbit48         -1.963094e-46 -1.143404e-08
orbit49          4.633143e-44  1.614542e-06
orbit50         -5.921038e-45 -3.775820e-07
orbit51          1.820122e-44  7.807864e-07
orbit52          3.621571e-44 -4.326744e-07
orbit53         -1.655941e-45 -1.536307e-07
orbit54          7.298003e-44 -3.347758e-06
orbit55         -9.228231e-45 -4.627403e-07
orbit56          6.064578e-43  1.709406e-05
orbit57          3.075297e-45  2.145735e-08
orbit58         -3.674430e-45 -1.931149e-07
orbit59          9.738621e-44  2.446367e-06
orbit60         -4.349419e-46 -6.532284e-07
orbit61         -7.385569e-45 -4.663169e-07
orbit62          1.161875e-42  6.012666e-05
orbit63          2.981477e-44  2.027485e-07
orbit64          3.694141e-44  6.292321e-07
orbit65          1.628166e-42  4.586456e-05
orbit66          8.247520e-44 -6.928455e-07
orbit67         -1.967794e-44 -1.945659e-06
orbit68          3.792590e-43  1.354926e-05
orbit69         -1.152678e-43 -1.498111e-05
orbit70          2.309678e-42  7.060542e-05
orbit71         -7.255108e-45 -9.010666e-06
orbit72          1.709197e-42  7.017697e-05
AP               3.066005e-39  9.707009e-02
bet             -1.108190e-48  1.416474e-08
ecc              2.243766e-41 -2.400359e-03
eccrad           1.346260e-40 -1.435988e-02
close            1.838398e-38  1.125653e-01
constraint      -4.478984e-39 -1.299111e-01
coreness         2.144976e-40 -8.841339e-04
knn             -3.422755e-42 -1.022525e-04
hubscore         1.822399e-38 -2.999719e-02
pagerank        -3.048829e-39  1.244793e-02
trans           -1.965207e-39 -1.496947e-01
evcent           1.799769e-38 -5.483229e-02
first            1.020584e-41 -2.290536e-04
upto_second      7.527937e-45 -2.008898e-05
upto_third       2.633718e-43  5.394925e-06
upto_fourth      1.714105e-43 -4.472593e-06
upto_fifth       2.192036e-43  6.762881e-06
upto_sixth       6.553508e-43  3.717453e-05
second          -3.202965e-45 -2.052650e-05
third            4.263291e-43  1.161015e-05
fourth          -4.387543e-43 -1.484519e-05
fifth           -2.280651e-43  8.336712e-06
sixth           -2.052569e-43 -2.193574e-06
ratio1          -3.473372e-42 -9.476673e-05
ratio2           8.049505e-42  8.317141e-04
ratio3           5.283911e-42  6.866355e-04
ratio4          -7.409545e-42 -4.128414e-04
ratio5          -4.606984e-42 -1.078768e-04
ratio6          -1.594732e-43  1.724507e-05
selfinter        3.804062e-39  9.701394e-02
walktrap_vertex -2.265523e-40 -1.156341e-01
bigcom1         -4.790325e-39 -1.922357e-01
bigcom2         -4.294003e-39 -2.514264e-01
bigcom3          5.059547e-39  1.848879e-01
bigcom4          1.260045e-39  1.219170e-01
bigcom6         -4.291499e-39 -2.661720e-01
bigcom8         -4.394741e-39 -2.071831e-01
bigcom9         -4.309809e-39 -2.274212e-01
bigcom11        -4.297944e-39 -3.293248e-01
bigcom13        -4.300455e-39 -2.602383e-01
bigcom15        -4.303689e-39 -1.792169e-01
bigcom16        -4.294361e-39 -1.780536e-01
bigcom21        -4.318118e-39 -3.819337e-01
bigcom22        -4.366801e-39 -3.838328e-01
bigcom24        -4.292214e-39 -1.950503e-01
bigcom26         5.661324e-39  1.973531e-01
bigcom28         1.146881e-38  2.244495e-01
bigcom30         5.828735e-38  9.752909e-01
bigcom31        -4.291499e-39 -2.221732e-01
bigcom32        -4.296151e-39 -2.745210e-01
bigcom33        -4.291499e-39 -2.933109e-01
bigcom34        -4.291856e-39 -1.644873e-01
bigcom36        -4.294719e-39 -3.253370e-01
bigcom37        -4.291141e-39 -1.459673e-01
bigcom38        -4.295077e-39 -1.914317e-01
bigcom39        -4.300455e-39 -2.961994e-01
bigcom40        -2.917306e-39 -6.916991e-02
bigcom43        -4.294003e-39 -1.621714e-01
bigcom44        -4.357198e-39 -1.305237e-01
bigcom46        -4.297944e-39 -2.790453e-01
bigcom47        -4.295435e-39 -3.119154e-01
bigcom49        -4.294719e-39 -2.346190e-01
bigcom50        -4.292929e-39 -3.149654e-01
bigcom51        -4.291856e-39 -1.949417e-01
bigcom52         1.641425e-37  1.974048e+00
bigcom54        -4.290784e-39 -1.731341e-01
bigcom56        -4.295793e-39 -2.500675e-01
bigcom62        -4.291499e-39 -3.675013e-01
bigcom66        -4.291499e-39 -3.265877e-01
bigcom68        -4.291856e-39 -1.623699e-01
bigcom69        -4.295435e-39 -2.852878e-01
bigcom71        -4.295793e-39 -1.239652e-01
bigcom72        -4.292214e-39 -1.541248e-01
bigcom73        -4.296868e-39 -3.205284e-01
bigcom74        -4.294719e-39 -2.988179e-01
bigcom75        -4.291499e-39 -3.648970e-01
bigcom76        -4.293645e-39 -2.149193e-01
bigcom77        -4.293645e-39 -3.347534e-01
bigcom79        -4.291856e-39 -4.094190e-01
bigcom80        -4.293645e-39 -2.906503e-01
bigcom82        -4.292929e-39 -4.053989e-01
bigcom83        -4.291499e-39 -1.263181e-01
bigcom84        -4.291856e-39 -3.959520e-01
bigcom85        -4.292572e-39 -3.378390e-01
bigcom87        -4.294361e-39 -3.271337e-01
bigcom89        -4.291499e-39 -2.364590e-01
bigcom91        -4.293645e-39 -4.016862e-01
bigcom92        -4.302251e-39 -2.243835e-01
bigcom93        -4.291499e-39 -1.642180e-01
bigcom96        -4.291499e-39 -3.376576e-01
bigcom97        -4.294719e-39 -3.591009e-01
bigcom98        -4.291499e-39 -3.233157e-01
bigcom99        -4.291499e-39 -1.173621e-01
bigcom101       -4.297944e-39 -1.860419e-01
bigcom104       -4.294719e-39 -2.890083e-01
bigcom106       -4.292214e-39 -2.748326e-01
bigcom109       -4.291856e-39 -1.926429e-01
bigcom113       -4.292214e-39 -2.626440e-01
bigcom116        1.773695e-38  6.173683e-01
bigcom120       -4.291856e-39 -2.842624e-01
bigcom123       -4.292214e-39 -2.994410e-01
bigcom126       -4.291499e-39 -2.274359e-01
bigcom127       -4.292214e-39 -2.108230e-01
bigcom137       -4.293645e-39 -3.658317e-01
bigcom139       -4.291499e-39 -3.224272e-01
bigcom140       -4.291499e-39 -2.304933e-01
bigcom143       -4.291499e-39 -3.196825e-01
bigcom145       -4.292214e-39 -1.355733e-01
bigcom146       -4.292572e-39 -1.366612e-01
bigcom147       -4.297585e-39 -1.711387e-01
bigcom149       -4.290784e-39 -1.454113e-01
bigcom153       -4.294361e-39 -2.809589e-01
bigcom154       -4.294003e-39 -1.467163e-01
bigcom156       -4.291856e-39 -2.469764e-01
bigcom157       -4.294719e-39 -1.244651e-01
bigcom158       -4.291141e-39 -1.935494e-01
bigcom160       -4.291856e-39 -2.968726e-01
bigcom161       -4.291499e-39 -2.069107e-01
bigcom162       -4.291499e-39 -2.204949e-01
bigcom164       -4.291499e-39 -1.973719e-01
bigcom166       -4.292929e-39 -1.836377e-01
bigcom167       -4.297944e-39 -3.584427e-01
bigcom171       -4.293645e-39 -3.807579e-01
bigcom173       -4.292214e-39 -2.141798e-01
bigcom175       -4.291499e-39 -1.348051e-01
bigcom176       -4.291499e-39 -1.930395e-01
bigcom177       -4.291856e-39 -1.819639e-01
bigcom178        1.400921e-37  1.863442e+00
bigcom180       -4.291499e-39 -1.529664e-01
bigcom181       -4.294719e-39 -2.366324e-01
bigcom184       -4.291499e-39 -1.531924e-01
bigcom186       -4.291499e-39 -4.071590e-01
bigcom187        1.978129e-37  1.943047e+00
bigcom189       -4.293287e-39 -1.514401e-01
bigcom194       -4.291856e-39 -2.044117e-01
bigcom195       -4.291499e-39 -2.391784e-01
bigcom196       -4.291141e-39 -4.628356e-01
bigcom204       -4.292929e-39 -2.541872e-01
bigcom205       -4.291141e-39 -2.222085e-01
bigcom212       -4.291856e-39 -2.489480e-01
bigcom214       -4.292214e-39 -1.703695e-01
bigcom222       -4.291499e-39 -2.126702e-01
bigcom223       -4.291499e-39 -2.975757e-01
bigcom226       -4.291856e-39 -2.007374e-01
bigcom227       -4.291856e-39 -1.570231e-01
bigcom229       -4.291499e-39 -1.311608e-01
bigcom233       -4.291499e-39 -2.531211e-01
bigcom236       -4.291499e-39 -2.284385e-01
bigcom237       -4.291499e-39 -1.871302e-01
bigcom246       -4.294003e-39 -2.358554e-01
bigcom248       -4.295793e-39 -3.034930e-01
bigcom249       -4.291856e-39 -2.796623e-01
bigcom250       -4.295435e-39 -1.548799e-01
bigcom254       -4.291856e-39 -1.801662e-01
bigcom266       -4.291141e-39 -3.338726e-01
bigcom269       -4.292214e-39 -1.861352e-01
bigcom272       -4.291499e-39 -2.414601e-01
bigcom274       -4.306927e-39 -1.433445e-01
bigcom281       -4.292214e-39 -1.813183e-01
bigcom291       -4.291499e-39 -2.427958e-01
bigcom292       -4.291141e-39 -3.497088e-01
bigcom295       -4.292214e-39 -2.962907e-01
bigcom299       -4.291141e-39 -3.335731e-01
bigcom301       -4.293645e-39 -1.518470e-01
bigcom306       -4.291499e-39 -1.996737e-01
bigcom309       -4.291856e-39 -3.260802e-01
bigcom314       -4.291856e-39 -2.947785e-01
bigcom321       -4.293645e-39 -2.451698e-01
bigcom341       -4.291141e-39 -1.382039e-01
bigcom350       -4.291499e-39 -3.205597e-01
bigcom353       -4.291499e-39 -1.229677e-01
bigcom359       -4.291141e-39 -3.487835e-01
bigcom363       -4.291141e-39 -1.694754e-01
bigcom365       -4.291499e-39 -3.310288e-01
bigcom385        1.400921e-37  1.887576e+00
bigcom386       -4.291499e-39 -1.306331e-01
bigcom408       -4.293645e-39 -3.272114e-01
bigcom412       -4.291856e-39 -2.750738e-01
bigcom480       -4.291856e-39 -1.632001e-01
spin_vertex     -3.860542e-39 -1.275105e-01
membership_s1    2.500433e-39  2.065892e-01
membership_s3   -4.297227e-39 -2.657208e-01
membership_s4   -2.974072e-39 -7.613389e-02
membership_s5   -3.574656e-39 -1.798770e-01
membership_s6   -4.647704e-39 -1.884420e-01
membership_s7   -2.935862e-39 -6.300611e-02
membership_s8   -4.293287e-39 -2.373006e-01
membership_s9   -4.295793e-39 -2.580727e-01
membership_s11  -4.293645e-39 -2.380954e-01
membership_s12  -4.294719e-39 -2.433679e-01
membership_s14  -4.292929e-39 -2.591504e-01
membership_s15   1.571663e-39  2.168511e-01
membership_s16  -4.294719e-39 -2.119982e-01
membership_s17  -4.292929e-39 -2.633130e-01
membership_s18  -4.324280e-39 -2.226069e-01
membership_s20  -4.291499e-39 -2.334912e-01
membership_s21  -4.349840e-39 -2.119340e-01
membership_s22  -4.301173e-39 -2.067809e-01
membership_s24  -4.302610e-39 -1.924204e-01
membership_s25  -4.298661e-39 -2.065924e-01
membership_s26  -4.295435e-39 -3.029729e-01
membership_s27  -4.599156e-39 -2.527215e-01
membership_s28  -4.296510e-39 -2.584988e-01
membership_s30   9.101514e-39  2.972485e-01
membership_s31  -1.024418e-39  5.725041e-02
membership_s32   1.586542e-38  5.269027e-01
membership_s33  -4.291856e-39 -2.356193e-01
membership_s36  -4.992746e-39 -1.971754e-01
membership_s37  -4.326459e-39 -2.157768e-01
V1               6.326292e-39  1.224982e-01
V2              -7.978192e-39 -5.561303e-01
pdi              7.340598e-38  6.365142e-01
adhesion        -2.901162e-43 -6.759422e-06
cohesion         5.799422e-43  1.346848e-05
inner            1.449072e-43  2.811988e-06
outer            9.589945e-44  3.201967e-07
ioratio          5.438576e-41 -1.106984e-01
comsize          2.311425e-42  9.683962e-05
[1] "Dataset: all_TnotC Model GBM, run: 7 of 10 2015-06-22 15:37:54"
Iter   TrainDeviance   ValidDeviance   StepSize   Improve
     1        0.0542            -nan     0.0100    0.0002
     2        0.0529            -nan     0.0100    0.0001
     3        0.0512            -nan     0.0100    0.0003
     4        0.0500            -nan     0.0100    0.0001
     5        0.0490            -nan     0.0100    0.0001
     6        0.0476            -nan     0.0100    0.0001
     7        0.0469            -nan     0.0100    0.0000
     8        0.0463            -nan     0.0100    0.0000
     9        0.0458            -nan     0.0100    0.0001
    10        0.0451            -nan     0.0100    0.0000
    20        0.0408            -nan     0.0100    0.0000
    40        0.0346            -nan     0.0100   -0.0000
    60        0.0306            -nan     0.0100   -0.0000
    80        0.0272            -nan     0.0100   -0.0000
   100        0.0248            -nan     0.0100    0.0000
   120        0.0228            -nan     0.0100   -0.0000
   140        0.0211            -nan     0.0100   -0.0000
   160        0.0194            -nan     0.0100   -0.0000
   180        0.0182            -nan     0.0100   -0.0000
   200        0.0170            -nan     0.0100    0.0000
   204        0.0168            -nan     0.0100   -0.0000

[1] "GBM variable coefficients"
                            var      rel.inf
ratio5                   ratio5 13.855899730
V2                           V2  6.746439293
pagerank               pagerank  6.328216451
comsize                 comsize  5.511792520
bigcom30               bigcom30  3.950273698
inner                     inner  3.804243067
outer                     outer  3.746683191
walktrap_vertex walktrap_vertex  3.085947526
ratio2                   ratio2  2.337435131
adhesion               adhesion  2.277263066
cohesion               cohesion  2.009407322
trans                     trans  1.906735443
ioratio                 ioratio  1.857293362
ratio1                   ratio1  1.730809597
knn                         knn  1.440289869
graph22                 graph22  1.383146048
membership_s32   membership_s32  1.373493971
V1                           V1  1.253079918
spin_vertex         spin_vertex  1.211258871
bet                         bet  1.174090165
orbit18                 orbit18  1.123548402
orbit62                 orbit62  1.112043172
fourth                   fourth  1.076283784
orbit26                 orbit26  0.846639027
graph5                   graph5  0.742473378
membership_s30   membership_s30  0.735245620
graph14                 graph14  0.665749325
ratio3                   ratio3  0.657139756
ratio4                   ratio4  0.637559897
orbit39                 orbit39  0.615919085
graph1                   graph1  0.583922439
orbit38                 orbit38  0.564552945
orbit70                 orbit70  0.560651511
orbit32                 orbit32  0.559208420
orbit41                 orbit41  0.539796005
orbit28                 orbit28  0.530158751
graph17                 graph17  0.526252837
orbit54                 orbit54  0.524837120
graph20                 graph20  0.489909845
graph11                 graph11  0.469748547
graph4                   graph4  0.468887972
orbit53                 orbit53  0.463132457
graph26                 graph26  0.461470786
orbit40                 orbit40  0.450536260
orbit31                 orbit31  0.439503749
orbit46                 orbit46  0.436499015
ratio6                   ratio6  0.432845053
orbit49                 orbit49  0.429582244
graph19                 graph19  0.408379756
orbit13                 orbit13  0.408223536
orbit47                 orbit47  0.400731775
orbit61                 orbit61  0.396784082
graph13                 graph13  0.384036472
orbit24                 orbit24  0.378719073
orbit44                 orbit44  0.371082404
orbit56                 orbit56  0.362541172
selfinter             selfinter  0.348084827
graph16                 graph16  0.343257152
orbit29                 orbit29  0.334273396
graph21                 graph21  0.322890710
constraint           constraint  0.316257579
graph27                 graph27  0.300478913
orbit35                 orbit35  0.298519022
orbit65                 orbit65  0.290624803
membership_s1     membership_s1  0.285323868
bigcom116             bigcom116  0.283437118
orbit12                 orbit12  0.272016992
orbit68                 orbit68  0.269234125
upto_second         upto_second  0.264141567
orbit50                 orbit50  0.260219396
orbit20                 orbit20  0.258917633
orbit36                 orbit36  0.254691785
orbit25                 orbit25  0.249948375
orbit10                 orbit10  0.247479530
orbit66                 orbit66  0.238455900
graph6                   graph6  0.237332137
graph0                   graph0  0.236591830
graph3                   graph3  0.235651865
orbit52                 orbit52  0.235251780
orbit42                 orbit42  0.229907844
third                     third  0.225696650
bigcom28               bigcom28  0.224869941
graph23                 graph23  0.216974153
orbit33                 orbit33  0.216728123
orbit19                 orbit19  0.194742003
graph9                   graph9  0.194013498
orbit30                 orbit30  0.193371442
graph12                 graph12  0.187297151
orbit22                 orbit22  0.174143277
graph24                 graph24  0.173076867
orbit51                 orbit51  0.166551993
orbit15                 orbit15  0.165054502
bigcom26               bigcom26  0.163260478
graph8                   graph8  0.161531754
graph28                 graph28  0.156857169
graph18                 graph18  0.153555941
orbit27                 orbit27  0.153390633
graph25                 graph25  0.147941617
orbit9                   orbit9  0.141890718
graph10                 graph10  0.132844692
orbit48                 orbit48  0.131323550
orbit37                 orbit37  0.131096434
evcent                   evcent  0.130915555
orbit57                 orbit57  0.123705527
orbit16                 orbit16  0.118855261
bigcom4                 bigcom4  0.116955255
orbit55                 orbit55  0.111782665
upto_fifth           upto_fifth  0.105718812
AP                           AP  0.105370010
upto_sixth           upto_sixth  0.103165499
sixth                     sixth  0.097196262
membership_s15   membership_s15  0.090521291
orbit21                 orbit21  0.089679145
graph7                   graph7  0.081304887
orbit7                   orbit7  0.080977961
orbit59                 orbit59  0.077115771
orbit64                 orbit64  0.075924642
graph15                 graph15  0.063998474
orbit4                   orbit4  0.063330616
orbit5                   orbit5  0.059684382
orbit63                 orbit63  0.058524767
fifth                     fifth  0.054691527
close                     close  0.052341609
orbit45                 orbit45  0.050886797
hubscore               hubscore  0.046331619
orbit17                 orbit17  0.045321052
upto_third           upto_third  0.041798910
orbit1                   orbit1  0.041549048
orbit60                 orbit60  0.038382972
orbit11                 orbit11  0.035545233
graph2                   graph2  0.031165616
orbit6                   orbit6  0.028832640
orbit67                 orbit67  0.027109902
orbit2                   orbit2  0.025257826
membership_s31   membership_s31  0.024349107
orbit23                 orbit23  0.019573392
coreness               coreness  0.017141509
graph29                 graph29  0.004688703
membership_s27   membership_s27  0.002711114
orbit0                   orbit0  0.000000000
orbit3                   orbit3  0.000000000
orbit8                   orbit8  0.000000000
orbit14                 orbit14  0.000000000
orbit34                 orbit34  0.000000000
orbit43                 orbit43  0.000000000
orbit58                 orbit58  0.000000000
orbit69                 orbit69  0.000000000
orbit71                 orbit71  0.000000000
orbit72                 orbit72  0.000000000
ecc                         ecc  0.000000000
eccrad                   eccrad  0.000000000
first                     first  0.000000000
upto_fourth         upto_fourth  0.000000000
second                   second  0.000000000
bigcom1                 bigcom1  0.000000000
bigcom2                 bigcom2  0.000000000
bigcom3                 bigcom3  0.000000000
bigcom6                 bigcom6  0.000000000
bigcom8                 bigcom8  0.000000000
bigcom9                 bigcom9  0.000000000
bigcom11               bigcom11  0.000000000
bigcom13               bigcom13  0.000000000
bigcom15               bigcom15  0.000000000
bigcom16               bigcom16  0.000000000
bigcom21               bigcom21  0.000000000
bigcom22               bigcom22  0.000000000
bigcom24               bigcom24  0.000000000
bigcom31               bigcom31  0.000000000
bigcom32               bigcom32  0.000000000
bigcom33               bigcom33  0.000000000
bigcom34               bigcom34  0.000000000
bigcom36               bigcom36  0.000000000
bigcom37               bigcom37  0.000000000
bigcom38               bigcom38  0.000000000
bigcom39               bigcom39  0.000000000
bigcom40               bigcom40  0.000000000
bigcom43               bigcom43  0.000000000
bigcom44               bigcom44  0.000000000
bigcom46               bigcom46  0.000000000
bigcom47               bigcom47  0.000000000
bigcom49               bigcom49  0.000000000
bigcom50               bigcom50  0.000000000
bigcom51               bigcom51  0.000000000
bigcom52               bigcom52  0.000000000
bigcom54               bigcom54  0.000000000
bigcom56               bigcom56  0.000000000
bigcom62               bigcom62  0.000000000
bigcom66               bigcom66  0.000000000
bigcom68               bigcom68  0.000000000
bigcom69               bigcom69  0.000000000
bigcom71               bigcom71  0.000000000
bigcom72               bigcom72  0.000000000
bigcom73               bigcom73  0.000000000
bigcom74               bigcom74  0.000000000
bigcom75               bigcom75  0.000000000
bigcom76               bigcom76  0.000000000
bigcom77               bigcom77  0.000000000
bigcom79               bigcom79  0.000000000
bigcom80               bigcom80  0.000000000
bigcom82               bigcom82  0.000000000
bigcom83               bigcom83  0.000000000
bigcom84               bigcom84  0.000000000
bigcom85               bigcom85  0.000000000
bigcom87               bigcom87  0.000000000
bigcom89               bigcom89  0.000000000
bigcom91               bigcom91  0.000000000
bigcom92               bigcom92  0.000000000
bigcom93               bigcom93  0.000000000
bigcom96               bigcom96  0.000000000
bigcom97               bigcom97  0.000000000
bigcom98               bigcom98  0.000000000
bigcom99               bigcom99  0.000000000
bigcom101             bigcom101  0.000000000
bigcom104             bigcom104  0.000000000
bigcom106             bigcom106  0.000000000
bigcom109             bigcom109  0.000000000
bigcom113             bigcom113  0.000000000
bigcom120             bigcom120  0.000000000
bigcom123             bigcom123  0.000000000
bigcom126             bigcom126  0.000000000
bigcom127             bigcom127  0.000000000
bigcom137             bigcom137  0.000000000
bigcom139             bigcom139  0.000000000
bigcom140             bigcom140  0.000000000
bigcom143             bigcom143  0.000000000
bigcom145             bigcom145  0.000000000
bigcom146             bigcom146  0.000000000
bigcom147             bigcom147  0.000000000
bigcom149             bigcom149  0.000000000
bigcom153             bigcom153  0.000000000
bigcom154             bigcom154  0.000000000
bigcom156             bigcom156  0.000000000
bigcom157             bigcom157  0.000000000
bigcom158             bigcom158  0.000000000
bigcom160             bigcom160  0.000000000
bigcom161             bigcom161  0.000000000
bigcom162             bigcom162  0.000000000
bigcom164             bigcom164  0.000000000
bigcom166             bigcom166  0.000000000
bigcom167             bigcom167  0.000000000
bigcom171             bigcom171  0.000000000
bigcom173             bigcom173  0.000000000
bigcom175             bigcom175  0.000000000
bigcom176             bigcom176  0.000000000
bigcom177             bigcom177  0.000000000
bigcom178             bigcom178  0.000000000
bigcom180             bigcom180  0.000000000
bigcom181             bigcom181  0.000000000
bigcom184             bigcom184  0.000000000
bigcom186             bigcom186  0.000000000
bigcom187             bigcom187  0.000000000
bigcom189             bigcom189  0.000000000
bigcom194             bigcom194  0.000000000
bigcom195             bigcom195  0.000000000
bigcom196             bigcom196  0.000000000
bigcom204             bigcom204  0.000000000
bigcom205             bigcom205  0.000000000
bigcom212             bigcom212  0.000000000
bigcom214             bigcom214  0.000000000
bigcom222             bigcom222  0.000000000
bigcom223             bigcom223  0.000000000
bigcom226             bigcom226  0.000000000
bigcom227             bigcom227  0.000000000
bigcom229             bigcom229  0.000000000
bigcom233             bigcom233  0.000000000
bigcom236             bigcom236  0.000000000
bigcom237             bigcom237  0.000000000
bigcom246             bigcom246  0.000000000
bigcom248             bigcom248  0.000000000
bigcom249             bigcom249  0.000000000
bigcom250             bigcom250  0.000000000
bigcom254             bigcom254  0.000000000
bigcom266             bigcom266  0.000000000
bigcom269             bigcom269  0.000000000
bigcom272             bigcom272  0.000000000
bigcom274             bigcom274  0.000000000
bigcom281             bigcom281  0.000000000
bigcom291             bigcom291  0.000000000
bigcom292             bigcom292  0.000000000
bigcom295             bigcom295  0.000000000
bigcom299             bigcom299  0.000000000
bigcom301             bigcom301  0.000000000
bigcom306             bigcom306  0.000000000
bigcom309             bigcom309  0.000000000
bigcom314             bigcom314  0.000000000
bigcom321             bigcom321  0.000000000
bigcom341             bigcom341  0.000000000
bigcom350             bigcom350  0.000000000
bigcom353             bigcom353  0.000000000
bigcom359             bigcom359  0.000000000
bigcom363             bigcom363  0.000000000
bigcom365             bigcom365  0.000000000
bigcom385             bigcom385  0.000000000
bigcom386             bigcom386  0.000000000
bigcom408             bigcom408  0.000000000
bigcom412             bigcom412  0.000000000
bigcom480             bigcom480  0.000000000
membership_s3     membership_s3  0.000000000
membership_s4     membership_s4  0.000000000
membership_s5     membership_s5  0.000000000
membership_s6     membership_s6  0.000000000
membership_s7     membership_s7  0.000000000
membership_s8     membership_s8  0.000000000
membership_s9     membership_s9  0.000000000
membership_s11   membership_s11  0.000000000
membership_s12   membership_s12  0.000000000
membership_s14   membership_s14  0.000000000
membership_s16   membership_s16  0.000000000
membership_s17   membership_s17  0.000000000
membership_s18   membership_s18  0.000000000
membership_s20   membership_s20  0.000000000
membership_s21   membership_s21  0.000000000
membership_s22   membership_s22  0.000000000
membership_s24   membership_s24  0.000000000
membership_s25   membership_s25  0.000000000
membership_s26   membership_s26  0.000000000
membership_s28   membership_s28  0.000000000
membership_s33   membership_s33  0.000000000
membership_s36   membership_s36  0.000000000
membership_s37   membership_s37  0.000000000
pdi                         pdi  0.000000000
[1] "Dataset: all_TnotC Model RF, run: 7 of 10 2015-06-22 15:41:12"
     |      Out-of-bag   |
Tree |      MSE  %Var(y) |
   1 | 0.008124   188.13 |
   2 | 0.007869   182.22 |
   3 | 0.006984   161.73 |
   4 | 0.006624   153.38 |
   5 | 0.006938   160.65 |
   6 | 0.006671   154.48 |
   7 | 0.006597   152.77 |
   8 | 0.006317   146.29 |
   9 | 0.006084   140.89 |
  10 | 0.005778   133.80 |
  11 | 0.005712   132.26 |
  12 | 0.005633   130.43 |
  13 | 0.005449   126.18 |
  14 | 0.005291   122.51 |
  15 | 0.005224   120.98 |
  16 | 0.005233   121.17 |
  17 |  0.00519   120.17 |
  18 | 0.005121   118.58 |
  19 | 0.005082   117.68 |
  20 | 0.005046   116.86 |
  21 | 0.004996   115.70 |
  22 | 0.005012   116.05 |
  23 | 0.004956   114.77 |
  24 | 0.004945   114.51 |
  25 | 0.004907   113.64 |
  26 | 0.004891   113.26 |
  27 |  0.00487   112.77 |
  28 | 0.004867   112.71 |
  29 | 0.004899   113.44 |
  30 | 0.004873   112.85 |
  31 |  0.00487   112.78 |
  32 | 0.004854   112.39 |
  33 |  0.00485   112.31 |
  34 | 0.004839   112.05 |
  35 | 0.004841   112.10 |
  36 | 0.004826   111.76 |
  37 | 0.004827   111.78 |
  38 | 0.004823   111.69 |
  39 | 0.004834   111.93 |
  40 | 0.004822   111.65 |
  41 | 0.004794   111.00 |
  42 | 0.004791   110.95 |
  43 | 0.004777   110.62 |
  44 | 0.004761   110.25 |
  45 | 0.004755   110.11 |
  46 | 0.004753   110.06 |
  47 |  0.00475   109.99 |
  48 | 0.004744   109.85 |
  49 | 0.004738   109.71 |
  50 | 0.004726   109.44 |
  51 | 0.004725   109.41 |
  52 |  0.00473   109.53 |
  53 | 0.004726   109.44 |
  54 | 0.004735   109.64 |
  55 | 0.004731   109.56 |
  56 | 0.004725   109.41 |
  57 | 0.004708   109.03 |
  58 | 0.004699   108.80 |
  59 |   0.0047   108.83 |
  60 | 0.004696   108.74 |
  61 | 0.004681   108.40 |
  62 | 0.004681   108.40 |
  63 | 0.004673   108.20 |
  64 | 0.004663   107.98 |
  65 | 0.004657   107.83 |
  66 | 0.004638   107.40 |
  67 |  0.00464   107.44 |
  68 | 0.004635   107.33 |
  69 | 0.004622   107.03 |
  70 | 0.004614   106.85 |
  71 |  0.00461   106.76 |
  72 | 0.004607   106.69 |
  73 | 0.004609   106.73 |
  74 | 0.004599   106.50 |
  75 | 0.004598   106.47 |
  76 | 0.004604   106.61 |
  77 | 0.004605   106.63 |
  78 | 0.004602   106.56 |
  79 | 0.004599   106.49 |
  80 | 0.004589   106.27 |
  81 | 0.004586   106.19 |
  82 | 0.004581   106.08 |
  83 |  0.00458   106.05 |
  84 | 0.004578   106.02 |
  85 | 0.004576   105.96 |
  86 | 0.004577   105.98 |
  87 | 0.004575   105.95 |
  88 | 0.004569   105.81 |
  89 |  0.00457   105.83 |
  90 | 0.004564   105.67 |
  91 | 0.004568   105.77 |
  92 | 0.004569   105.79 |
  93 | 0.004571   105.85 |
  94 | 0.004572   105.88 |
  95 | 0.004571   105.84 |
  96 | 0.004577   105.99 |
  97 |  0.00458   106.05 |
  98 | 0.004578   106.01 |
  99 | 0.004581   106.09 |
 100 | 0.004575   105.94 |
[1] "Random Forest variable coefficients"
                      %IncMSE IncNodePurity
graph0           1.159576e-04  7.048291e-02
graph1           1.212768e-03  2.545943e-01
graph2           5.712370e-05  9.696962e-02
graph3           4.127885e-04  8.040147e-02
graph4           1.933544e-03  2.436988e-01
graph5           4.608258e-04  1.603972e-01
graph6           6.412778e-04  9.634795e-02
graph7           6.576040e-04  1.490637e-01
graph8           4.498096e-05  7.727483e-02
graph9           1.003833e-04  1.370721e-01
graph10          6.392395e-04  1.501875e-01
graph11          4.331820e-03  3.936693e-01
graph12          2.380404e-04  2.349153e-01
graph13          1.716957e-04  1.822033e-01
graph14          6.786523e-04  2.326813e-01
graph15          6.832390e-04  2.124029e-01
graph16          1.391274e-03  3.400837e-01
graph17          6.897131e-04  2.257501e-01
graph18          2.622893e-04  1.685998e-01
graph19          1.740479e-03  2.082229e-01
graph20          1.784907e-03  2.522094e-01
graph21          7.855793e-04  2.689954e-01
graph22          9.703519e-04  2.848297e-01
graph23          3.711496e-03  2.708460e-01
graph24          9.525890e-04  1.540475e-01
graph25          3.454080e-04  7.347869e-02
graph26          8.744866e-04  1.009006e-01
graph27          2.606976e-04  1.325225e-01
graph28          3.586543e-04  1.057027e-01
graph29          2.781708e-04  4.646581e-02
orbit0           3.252752e-05  7.169777e-02
orbit1           2.741404e-04  1.337323e-01
orbit2           1.618423e-04  1.105259e-01
orbit3           1.917335e-04  6.472114e-02
orbit4           1.987713e-05  7.110474e-02
orbit5           4.091039e-04  1.339282e-01
orbit6           2.065390e-03  2.547247e-01
orbit7           1.260991e-03  1.052456e-01
orbit8           3.817944e-04  1.188027e-01
orbit9           6.676695e-04  1.404530e-01
orbit10          2.586693e-04  1.278668e-01
orbit11          5.939188e-04  4.345983e-02
orbit12          3.386580e-04  1.412219e-01
orbit13          1.756211e-04  3.762068e-02
orbit14         -8.970382e-06  6.566378e-02
orbit15          1.869243e-03  7.700543e-02
orbit16          5.084748e-04  2.349773e-01
orbit17          3.592672e-04  1.054284e-01
orbit18          1.446405e-03  3.614226e-01
orbit19          7.926771e-04  1.843965e-01
orbit20          2.249673e-04  1.522521e-01
orbit21          3.024394e-04  1.641968e-01
orbit22          4.088861e-03  4.007349e-01
orbit23          2.073769e-03  1.070037e-01
orbit24          7.611576e-05  2.634481e-01
orbit25          8.028460e-04  1.575259e-01
orbit26          1.182335e-04  8.001983e-02
orbit27          1.090132e-04  1.109931e-01
orbit28          6.059463e-04  2.527716e-01
orbit29          2.582902e-04  1.781515e-01
orbit30          4.913854e-04  1.066929e-01
orbit31          8.995711e-04  3.784233e-01
orbit32          5.456102e-04  2.784827e-01
orbit33          1.914211e-03  1.319966e-01
orbit34          8.010201e-04  1.231202e-01
orbit35          3.216870e-04  1.395869e-01
orbit36          3.922001e-04  1.927919e-01
orbit37          1.648670e-04  1.795938e-01
orbit38          7.408987e-04  2.179035e-01
orbit39          3.333380e-03  6.907885e-01
orbit40          2.456926e-03  2.682705e-01
orbit41          4.581388e-04  1.438538e-01
orbit42          1.252790e-04  8.723724e-02
orbit43          7.325913e-04  1.067804e-01
orbit44          1.119766e-03  5.803690e-02
orbit45          1.446856e-03  2.789107e-01
orbit46          2.257004e-03  1.488922e-01
orbit47          2.840174e-04  5.348675e-02
orbit48          2.801972e-04  7.847659e-02
orbit49          1.869633e-03  3.129129e-01
orbit50          7.846818e-04  6.195136e-02
orbit51          8.182413e-04  1.384746e-01
orbit52          1.445212e-03  1.781580e-01
orbit53          4.579363e-06  1.808333e-02
orbit54          3.305002e-04  1.282283e-01
orbit55          9.029345e-06  3.081818e-02
orbit56          3.066402e-03  5.290752e-01
orbit57          4.034929e-05  1.863582e-02
orbit58          3.122259e-05  5.585387e-02
orbit59          3.078719e-04  1.043864e-01
orbit60          3.991034e-04  1.004520e-01
orbit61          1.144165e-05  6.367347e-03
orbit62          2.688387e-03  2.697643e-01
orbit63          4.920467e-05  3.135650e-02
orbit64          1.994047e-05  4.947771e-02
orbit65          4.061970e-03  3.310155e-01
orbit66          3.761418e-04  7.011371e-02
orbit67         -2.298322e-06  8.333333e-03
orbit68          1.149637e-03  1.689070e-01
orbit69          1.301461e-04  6.808475e-02
orbit70          1.569250e-03  2.264880e-01
orbit71          9.396707e-05  1.120648e-01
orbit72          3.604890e-04  5.553526e-02
AP               3.973035e-06  4.546490e-02
bet              2.359623e-04  2.498289e-01
ecc              6.755235e-06  2.553030e-02
eccrad           0.000000e+00  4.175824e-02
close            4.852951e-04  5.784782e-02
constraint       3.277683e-04  4.159088e-01
coreness         6.774829e-04  3.070747e-01
knn              1.330905e-03  3.901932e-01
hubscore         1.353349e-05  6.069013e-02
pagerank         5.858328e-04  1.733300e+00
trans            1.832570e-04  3.607044e-01
evcent           4.030723e-04  9.006124e-02
first            1.245777e-04  1.069856e-01
upto_second      7.939252e-04  2.505540e-01
upto_third       3.863937e-04  2.082407e-01
upto_fourth      2.362380e-03  1.629151e-01
upto_fifth       1.227008e-03  2.178884e-01
upto_sixth       1.640769e-04  1.190008e-01
second           7.479815e-05  2.177364e-01
third            3.323250e-03  2.616865e-01
fourth           1.170514e-03  5.082126e-01
fifth            1.846536e-03  5.896363e-01
sixth            2.516214e-03  5.719164e-01
ratio1           1.364983e-03  9.140215e-01
ratio2           1.910614e-03  9.403045e-01
ratio3           5.946190e-04  6.046303e-01
ratio4           1.616857e-03  8.407623e-01
ratio5           2.037450e-03  2.188383e+00
ratio6           1.124776e-03  4.918008e-01
selfinter        1.184800e-04  8.195733e-02
walktrap_vertex  5.243390e-04  9.204432e-01
bigcom1          0.000000e+00  4.998172e-18
bigcom2          0.000000e+00  0.000000e+00
bigcom3          7.487062e-05  6.975170e-02
bigcom4          2.748123e-05  2.087496e-02
bigcom6          0.000000e+00  0.000000e+00
bigcom8          0.000000e+00  0.000000e+00
bigcom9          0.000000e+00  0.000000e+00
bigcom11         0.000000e+00  0.000000e+00
bigcom13         0.000000e+00  0.000000e+00
bigcom15         0.000000e+00  0.000000e+00
bigcom16         0.000000e+00  0.000000e+00
bigcom21         0.000000e+00  6.938894e-20
bigcom22         6.873177e-06  2.870001e-02
bigcom24         0.000000e+00  0.000000e+00
bigcom26         1.444718e-04  8.996260e-02
bigcom28         6.273012e-05  2.564772e-02
bigcom30         1.089032e-03  7.348606e-01
bigcom31         0.000000e+00  0.000000e+00
bigcom32         0.000000e+00  0.000000e+00
bigcom33         0.000000e+00  0.000000e+00
bigcom34         0.000000e+00  0.000000e+00
bigcom36         0.000000e+00  0.000000e+00
bigcom37         0.000000e+00  0.000000e+00
bigcom38         0.000000e+00  0.000000e+00
bigcom39         0.000000e+00  0.000000e+00
bigcom40         0.000000e+00  0.000000e+00
bigcom43         0.000000e+00  0.000000e+00
bigcom44         2.276867e-06  1.714286e-02
bigcom46         0.000000e+00  3.686287e-20
bigcom47         0.000000e+00  0.000000e+00
bigcom49         0.000000e+00  6.938894e-20
bigcom50         0.000000e+00  6.938894e-20
bigcom51         0.000000e+00  0.000000e+00
bigcom52        -2.622242e-06  3.040977e-01
bigcom54         0.000000e+00  0.000000e+00
bigcom56         0.000000e+00  0.000000e+00
bigcom62         0.000000e+00  1.734723e-20
bigcom66         0.000000e+00  0.000000e+00
bigcom68         0.000000e+00  0.000000e+00
bigcom69         0.000000e+00  0.000000e+00
bigcom71         0.000000e+00  1.084202e-21
bigcom72         0.000000e+00  0.000000e+00
bigcom73         0.000000e+00  0.000000e+00
bigcom74         0.000000e+00  0.000000e+00
bigcom75         0.000000e+00  0.000000e+00
bigcom76         0.000000e+00  0.000000e+00
bigcom77         0.000000e+00  0.000000e+00
bigcom79         0.000000e+00  0.000000e+00
bigcom80         0.000000e+00  0.000000e+00
bigcom82         0.000000e+00  0.000000e+00
bigcom83         0.000000e+00  0.000000e+00
bigcom84         0.000000e+00  0.000000e+00
bigcom85         0.000000e+00  3.469447e-20
bigcom87         0.000000e+00  0.000000e+00
bigcom89         0.000000e+00  0.000000e+00
bigcom91         0.000000e+00  0.000000e+00
bigcom92         0.000000e+00  0.000000e+00
bigcom93         0.000000e+00  0.000000e+00
bigcom96         0.000000e+00  0.000000e+00
bigcom97         0.000000e+00  0.000000e+00
bigcom98         0.000000e+00  0.000000e+00
bigcom99         0.000000e+00  1.084202e-21
bigcom101        0.000000e+00  0.000000e+00
bigcom104        0.000000e+00  0.000000e+00
bigcom106        0.000000e+00  0.000000e+00
bigcom109        0.000000e+00  0.000000e+00
bigcom113        0.000000e+00  0.000000e+00
bigcom116        8.965097e-05  5.433077e-02
bigcom120        0.000000e+00  2.168404e-21
bigcom123        0.000000e+00  0.000000e+00
bigcom126        0.000000e+00  0.000000e+00
bigcom127        0.000000e+00  0.000000e+00
bigcom137        0.000000e+00  3.469447e-20
bigcom139        0.000000e+00  0.000000e+00
bigcom140        0.000000e+00  0.000000e+00
bigcom143        0.000000e+00  0.000000e+00
bigcom145        0.000000e+00  0.000000e+00
bigcom146        0.000000e+00  0.000000e+00
bigcom147        0.000000e+00  0.000000e+00
bigcom149        0.000000e+00  0.000000e+00
bigcom153        0.000000e+00  0.000000e+00
bigcom154        0.000000e+00  0.000000e+00
bigcom156        0.000000e+00  0.000000e+00
bigcom157        0.000000e+00  0.000000e+00
bigcom158        0.000000e+00  0.000000e+00
bigcom160        0.000000e+00  0.000000e+00
bigcom161        0.000000e+00  0.000000e+00
bigcom162        0.000000e+00  0.000000e+00
bigcom164        0.000000e+00  0.000000e+00
bigcom166        0.000000e+00  0.000000e+00
bigcom167        0.000000e+00  0.000000e+00
bigcom171        0.000000e+00  1.734723e-20
bigcom173        0.000000e+00  0.000000e+00
bigcom175        0.000000e+00  3.469447e-20
bigcom176        0.000000e+00  0.000000e+00
bigcom177        0.000000e+00  0.000000e+00
bigcom178       -3.028906e-05  2.689552e-01
bigcom180        0.000000e+00  0.000000e+00
bigcom181        0.000000e+00  0.000000e+00
bigcom184        0.000000e+00  0.000000e+00
bigcom186        0.000000e+00  0.000000e+00
bigcom187        2.363029e-05  3.508770e-01
bigcom189        0.000000e+00  0.000000e+00
bigcom194        0.000000e+00  0.000000e+00
bigcom195        0.000000e+00  0.000000e+00
bigcom196        0.000000e+00  0.000000e+00
bigcom204        0.000000e+00  0.000000e+00
bigcom205        9.265507e-06  2.806459e-01
bigcom212        0.000000e+00  0.000000e+00
bigcom214        0.000000e+00  0.000000e+00
bigcom222        0.000000e+00  0.000000e+00
bigcom223        0.000000e+00  0.000000e+00
bigcom226        0.000000e+00  0.000000e+00
bigcom227        0.000000e+00  0.000000e+00
bigcom229        0.000000e+00  0.000000e+00
bigcom233        0.000000e+00  0.000000e+00
bigcom236        0.000000e+00  0.000000e+00
bigcom237        0.000000e+00  0.000000e+00
bigcom246        0.000000e+00  0.000000e+00
bigcom248        0.000000e+00  0.000000e+00
bigcom249        0.000000e+00  0.000000e+00
bigcom250        0.000000e+00  0.000000e+00
bigcom254        0.000000e+00  0.000000e+00
bigcom266        0.000000e+00  0.000000e+00
bigcom269        0.000000e+00  0.000000e+00
bigcom272        0.000000e+00  0.000000e+00
bigcom274        0.000000e+00  0.000000e+00
bigcom281        0.000000e+00  0.000000e+00
bigcom291        0.000000e+00  0.000000e+00
bigcom292        0.000000e+00  0.000000e+00
bigcom295        0.000000e+00  2.168404e-21
bigcom299        0.000000e+00  0.000000e+00
bigcom301        0.000000e+00  0.000000e+00
bigcom306        0.000000e+00  0.000000e+00
bigcom309        0.000000e+00  3.469447e-20
bigcom314        0.000000e+00  0.000000e+00
bigcom321        0.000000e+00  0.000000e+00
bigcom341        0.000000e+00  0.000000e+00
bigcom350        0.000000e+00  0.000000e+00
bigcom353        0.000000e+00  0.000000e+00
bigcom359        0.000000e+00  0.000000e+00
bigcom363        0.000000e+00  0.000000e+00
bigcom365        0.000000e+00  0.000000e+00
bigcom385       -1.822257e-07  3.151596e-01
bigcom386        0.000000e+00  0.000000e+00
bigcom408        0.000000e+00  0.000000e+00
bigcom412        0.000000e+00  0.000000e+00
bigcom480        0.000000e+00  0.000000e+00
spin_vertex      1.221157e-04  4.190013e-01
membership_s1    7.677567e-04  3.175472e-01
membership_s3    0.000000e+00  0.000000e+00
membership_s4   -4.526935e-06  2.761905e-02
membership_s5    0.000000e+00  0.000000e+00
membership_s6    0.000000e+00  1.301043e-19
membership_s7    0.000000e+00  1.561251e-18
membership_s8    0.000000e+00  6.938894e-20
membership_s9    0.000000e+00  0.000000e+00
membership_s11   0.000000e+00  2.168404e-21
membership_s12   0.000000e+00  0.000000e+00
membership_s14   0.000000e+00  0.000000e+00
membership_s15   2.431102e-05  1.732514e-01
membership_s16   0.000000e+00  0.000000e+00
membership_s17   0.000000e+00  0.000000e+00
membership_s18   0.000000e+00  0.000000e+00
membership_s20   0.000000e+00  3.469447e-20
membership_s21   0.000000e+00  1.734723e-20
membership_s22   0.000000e+00  0.000000e+00
membership_s24   0.000000e+00  0.000000e+00
membership_s25   0.000000e+00  6.938894e-20
membership_s26   0.000000e+00  0.000000e+00
membership_s27   4.552697e-06  5.441964e-03
membership_s28   0.000000e+00  0.000000e+00
membership_s30   1.589010e-04  1.013429e-01
membership_s31  -6.820460e-07  9.187470e-02
membership_s32   2.733180e-04  2.583330e-01
membership_s33   0.000000e+00  0.000000e+00
membership_s36   0.000000e+00  0.000000e+00
membership_s37   0.000000e+00  2.168404e-21
V1               9.653963e-04  1.267878e+00
V2               1.499349e-03  1.689160e+00
pdi              9.964777e-06  5.175096e-02
adhesion         1.815707e-02  1.520160e+00
cohesion         1.621125e-02  1.305038e+00
inner            3.196052e-03  8.940575e-01
outer            1.536864e-03  1.962060e+00
ioratio          3.893206e-03  1.053228e+00
comsize          2.263907e-03  1.162788e+00
[1] "Dataset: all_TnotC Model GLM, run: 7 of 10 2015-06-22 15:44:05"
[1] "glmnet variable coefficients"
                         [,1]          [,2]
(Intercept)     -5.436154e+00 -6.342035e+00
graph0           1.623573e-41 -2.485636e-04
graph1          -1.494732e-45 -1.773051e-07
graph2           5.093925e-42 -5.261262e-05
graph3           1.236585e-46 -1.231487e-08
graph4          -8.070896e-48 -1.216158e-10
graph5           1.166813e-43 -2.475502e-06
graph6           6.255428e-46 -7.758180e-08
graph7           1.565618e-43 -3.375311e-06
graph8           4.681878e-42  4.522876e-05
graph9           2.724457e-48 -3.381812e-10
graph10         -1.141914e-49 -4.936922e-12
graph11         -2.069650e-50 -3.487229e-13
graph12          4.661980e-49 -3.959882e-10
graph13          8.153437e-47 -4.252786e-09
graph14         -1.393244e-48 -1.949193e-11
graph15          2.546757e-45 -1.801764e-07
graph16          1.006413e-47 -1.607023e-09
graph17          4.134036e-48 -3.398505e-09
graph18          1.230356e-45 -1.207378e-07
graph19          4.327755e-46 -8.247384e-09
graph20          3.714380e-45 -2.921102e-07
graph21          3.300327e-45 -2.811758e-08
graph22          1.350436e-45 -7.853591e-07
graph23          3.129558e-45 -4.329960e-08
graph24          6.525362e-45 -1.409760e-07
graph25          6.676264e-44  1.256408e-06
graph26          3.827851e-44 -6.735179e-07
graph27          4.280637e-43  1.105075e-05
graph28          4.582947e-43  1.430080e-06
graph29          4.353559e-42  5.847909e-06
orbit0           1.623573e-41 -2.456635e-04
orbit1           1.765648e-43 -1.260780e-05
orbit2          -2.780680e-45 -9.768357e-08
orbit3           5.093925e-42 -5.099504e-05
orbit4           1.242445e-44 -1.448531e-07
orbit5          -5.836558e-47 -1.147329e-08
orbit6          -1.189548e-45 -2.818171e-08
orbit7          -3.805069e-48 -1.997856e-11
orbit8           1.166813e-43 -2.415418e-06
orbit9           3.177390e-43  4.502067e-06
orbit10          1.286858e-44 -6.429206e-07
orbit11         -1.051954e-45 -5.917149e-08
orbit12          1.587884e-42  9.379107e-06
orbit13          3.596093e-44 -7.209943e-06
orbit14          4.681878e-42  4.686709e-05
orbit15          3.249805e-46 -3.501883e-09
orbit16         -8.462052e-49 -3.022424e-10
orbit17          5.982575e-48 -3.151983e-09
orbit18          7.884527e-47 -5.908163e-10
orbit19         -1.895445e-47 -6.430584e-10
orbit20         -3.143608e-48 -2.923260e-10
orbit21         -1.207385e-49 -1.671234e-12
orbit22         -2.270445e-48 -5.545745e-11
orbit23         -6.820322e-51 -8.644920e-15
orbit24          1.798003e-45  8.440845e-09
orbit25          3.200513e-46  1.500876e-09
orbit26         -8.904502e-48 -4.824090e-10
orbit27          9.951814e-45  5.168036e-08
orbit28          1.109877e-46 -8.520006e-09
orbit29          7.859029e-46 -2.056028e-08
orbit30         -5.764633e-47 -8.619876e-09
orbit31         -2.181016e-46 -1.723931e-09
orbit32         -1.649386e-47 -7.167595e-10
orbit33         -8.675597e-49 -7.348262e-12
orbit34          2.546757e-45 -1.771841e-07
orbit35          4.992070e-45 -1.187510e-07
orbit36          5.470650e-46 -1.401917e-08
orbit37          4.439723e-46 -9.264609e-09
orbit38         -3.029741e-47 -1.359440e-09
orbit39          2.327199e-44  8.641967e-07
orbit40          1.903103e-45 -1.711053e-08
orbit41         -3.439166e-46 -4.370132e-08
orbit42         -6.943578e-47 -2.654956e-09
orbit43          1.194381e-44 -3.819455e-07
orbit44         -1.674191e-45 -1.037413e-07
orbit45          7.177722e-44  5.684648e-07
orbit46          2.195614e-44  3.383507e-07
orbit47         -1.373878e-46 -3.282347e-08
orbit48          3.955130e-46 -2.176471e-08
orbit49          6.184408e-44  1.269669e-06
orbit50         -2.645942e-45 -5.752190e-07
orbit51          3.079295e-44  7.558889e-07
orbit52          5.998235e-44 -5.099997e-07
orbit53          4.157772e-46 -1.743373e-07
orbit54          9.373163e-44 -4.625951e-06
orbit55         -7.589134e-45 -6.022896e-07
orbit56          6.090552e-43  1.569662e-05
orbit57          8.768399e-45 -7.683455e-10
orbit58         -2.263608e-45 -2.376645e-07
orbit59          1.363813e-43  2.091445e-06
orbit60          1.052002e-44 -5.986161e-07
orbit61         -3.694681e-45 -5.425380e-07
orbit62          1.673653e-42  6.748906e-05
orbit63          1.106708e-43  1.396884e-06
orbit64          1.036192e-43  6.733056e-07
orbit65          2.111013e-42  4.272709e-05
orbit66          1.776006e-43 -9.597750e-07
orbit67          3.234119e-45 -2.279949e-06
orbit68          8.239909e-43  2.504805e-05
orbit69          1.589246e-43 -1.330600e-05
orbit70          3.998956e-42  9.247485e-05
orbit71          2.467264e-43 -1.081727e-05
orbit72          4.353559e-42  4.507746e-06
AP               4.982747e-39  1.613546e-01
bet              2.093756e-46  3.714840e-09
ecc              3.739754e-41 -1.452635e-02
eccrad           2.243852e-40 -8.702856e-02
close            1.640094e-38  3.626681e-02
constraint      -4.520295e-39 -1.083273e-01
coreness         2.351233e-40 -5.716038e-04
knn             -3.628011e-42 -8.481424e-05
hubscore         2.549091e-38  1.867361e-02
pagerank         3.865121e-39  8.870081e-02
trans           -1.555244e-39 -9.965766e-02
evcent           2.518815e-38 -5.780695e-03
first            1.623573e-41 -2.487724e-04
upto_second      7.113278e-45 -1.819711e-05
upto_third       2.372854e-43  3.922169e-06
upto_fourth      9.935514e-44 -7.455951e-06
upto_fifth       1.506772e-43  5.008521e-06
upto_sixth       6.757384e-43  3.829391e-05
second          -9.544263e-45 -1.853681e-05
third            3.854924e-43  9.020130e-06
fourth          -4.347152e-43 -1.356268e-05
fifth           -1.273915e-43  1.262453e-05
sixth           -1.041105e-43 -2.129798e-07
ratio1          -3.665417e-42 -7.672721e-05
ratio2           3.958254e-42  5.469631e-04
ratio3           8.115438e-42  6.585630e-04
ratio4          -9.349484e-42 -5.747424e-04
ratio5          -7.747732e-41 -4.559631e-03
ratio6          -1.061269e-43  1.707528e-05
selfinter        4.716245e-39  1.363955e-01
walktrap_vertex -9.492262e-40 -1.367350e-01
bigcom1         -4.885616e-39 -1.750523e-01
bigcom2         -4.385144e-39 -2.386803e-01
bigcom3          1.696744e-39  3.531223e-02
bigcom4         -2.588260e-40  6.250522e-02
bigcom6         -4.383680e-39 -2.285878e-01
bigcom8         -4.491257e-39 -2.041624e-01
bigcom9         -4.400574e-39 -2.153791e-01
bigcom11        -4.389908e-39 -3.009208e-01
bigcom13        -4.392845e-39 -2.535022e-01
bigcom15        -4.394315e-39 -1.711980e-01
bigcom16        -4.385144e-39 -1.818675e-01
bigcom21        -4.411662e-39 -3.216442e-01
bigcom22         5.314135e-40 -3.991658e-02
bigcom24        -4.384046e-39 -2.264639e-01
bigcom26         6.530841e-39  2.488378e-01
bigcom28         1.411801e-38  2.688148e-01
bigcom30         6.303864e-38  1.072631e+00
bigcom31        -4.382948e-39 -2.116230e-01
bigcom32        -4.388075e-39 -2.645351e-01
bigcom33        -4.382948e-39 -2.490340e-01
bigcom34        -4.382948e-39 -1.799048e-01
bigcom36        -4.385144e-39 -2.657221e-01
bigcom37        -4.382948e-39 -1.443445e-01
bigcom38        -4.386975e-39 -1.916714e-01
bigcom39        -4.392845e-39 -2.977829e-01
bigcom40        -3.028564e-39 -9.809900e-02
bigcom43        -4.385510e-39 -1.689748e-01
bigcom44        -4.447900e-39 -1.183795e-01
bigcom46        -4.388808e-39 -2.818021e-01
bigcom47        -4.385144e-39 -3.147433e-01
bigcom49        -4.386242e-39 -2.314148e-01
bigcom50        -4.384778e-39 -2.873022e-01
bigcom51        -4.382948e-39 -2.150369e-01
bigcom52         1.640511e-37  1.963248e+00
bigcom54        -4.382948e-39 -1.763734e-01
bigcom56        -4.387342e-39 -2.776691e-01
bigcom62        -4.382948e-39 -3.419954e-01
bigcom66        -4.383314e-39 -3.232864e-01
bigcom68        -4.383314e-39 -1.653405e-01
bigcom69        -4.386242e-39 -2.537854e-01
bigcom71        -4.387342e-39 -1.184818e-01
bigcom72        -4.383314e-39 -1.365814e-01
bigcom73        -4.388808e-39 -3.183525e-01
bigcom74        -4.386609e-39 -2.744586e-01
bigcom75        -4.382583e-39 -3.787582e-01
bigcom76        -4.384412e-39 -1.727454e-01
bigcom77        -4.385144e-39 -3.080746e-01
bigcom79        -4.383314e-39 -3.528466e-01
bigcom80        -4.384412e-39 -2.915447e-01
bigcom82        -4.384046e-39 -3.679223e-01
bigcom83        -4.382948e-39 -1.212981e-01
bigcom84        -4.384412e-39 -3.700273e-01
bigcom85        -4.384412e-39 -2.822342e-01
bigcom87        -4.385510e-39 -3.223464e-01
bigcom89        -4.382583e-39 -2.087441e-01
bigcom91        -4.384778e-39 -3.746987e-01
bigcom92        -4.392845e-39 -2.114653e-01
bigcom93        -4.382583e-39 -1.538717e-01
bigcom96        -4.382948e-39 -3.323956e-01
bigcom97        -4.386609e-39 -3.318563e-01
bigcom98        -4.383314e-39 -2.571253e-01
bigcom99        -4.382948e-39 -1.112050e-01
bigcom101       -4.389175e-39 -1.820460e-01
bigcom104       -4.385144e-39 -2.801193e-01
bigcom106       -4.383680e-39 -2.679986e-01
bigcom109       -4.383314e-39 -2.084360e-01
bigcom113       -4.384412e-39 -2.692370e-01
bigcom116        1.764530e-38  5.778038e-01
bigcom120       -4.382948e-39 -2.841239e-01
bigcom123       -4.382948e-39 -2.583438e-01
bigcom126       -4.382948e-39 -2.277282e-01
bigcom127       -4.382948e-39 -1.502750e-01
bigcom137       -4.385144e-39 -3.266231e-01
bigcom139       -4.383314e-39 -3.345571e-01
bigcom140       -4.383680e-39 -2.118081e-01
bigcom143       -4.382948e-39 -3.181263e-01
bigcom145       -4.382948e-39 -1.487982e-01
bigcom146       -4.384046e-39 -1.331712e-01
bigcom147       -4.388075e-39 -1.783001e-01
bigcom149       -4.382948e-39 -1.833207e-01
bigcom153       -4.386242e-39 -2.873571e-01
bigcom154       -4.386609e-39 -1.395275e-01
bigcom156       -4.384046e-39 -2.747880e-01
bigcom157       -4.386242e-39 -1.270520e-01
bigcom158       -4.382948e-39 -1.756544e-01
bigcom160       -4.383314e-39 -2.880502e-01
bigcom161       -4.382948e-39 -1.692838e-01
bigcom162       -4.382217e-39 -2.055394e-01
bigcom164       -4.382948e-39 -2.107796e-01
bigcom166       -4.385876e-39 -1.243480e-01
bigcom167       -4.388808e-39 -3.461736e-01
bigcom171       -4.384778e-39 -3.657860e-01
bigcom173       -4.383314e-39 -2.165902e-01
bigcom175       -4.382948e-39 -1.421274e-01
bigcom176       -4.382948e-39 -1.994371e-01
bigcom177       -4.382948e-39 -1.950589e-01
bigcom178        1.400008e-37  1.832706e+00
bigcom180       -4.382948e-39 -1.619772e-01
bigcom181       -4.387708e-39 -2.362871e-01
bigcom184       -4.382583e-39 -1.587761e-01
bigcom186       -4.382583e-39 -3.591762e-01
bigcom187        1.977215e-37  1.952993e+00
bigcom189       -4.385876e-39 -1.558807e-01
bigcom194       -4.383680e-39 -1.281655e-01
bigcom195       -4.383314e-39 -2.330886e-01
bigcom196       -4.382948e-39 -3.849555e-01
bigcom204       -4.384778e-39 -2.505507e-01
bigcom205        1.640511e-37  2.280612e+00
bigcom212       -4.383314e-39 -2.035356e-01
bigcom214       -4.383680e-39 -1.706360e-01
bigcom222       -4.382948e-39 -2.049902e-01
bigcom223       -4.383314e-39 -2.937986e-01
bigcom226       -4.381851e-39 -1.872292e-01
bigcom227       -4.382948e-39 -1.851871e-01
bigcom229       -4.382948e-39 -1.283575e-01
bigcom233       -4.382583e-39 -2.684718e-01
bigcom236       -4.382583e-39 -2.385686e-01
bigcom237       -4.382948e-39 -2.092967e-01
bigcom246       -4.385510e-39 -2.315395e-01
bigcom248       -4.386609e-39 -2.623566e-01
bigcom249       -4.382948e-39 -2.892500e-01
bigcom250       -4.386975e-39 -1.466467e-01
bigcom254       -4.383680e-39 -1.818243e-01
bigcom266       -4.382948e-39 -3.083261e-01
bigcom269       -4.384412e-39 -1.614464e-01
bigcom272       -4.382948e-39 -2.423659e-01
bigcom274       -4.397627e-39 -1.388862e-01
bigcom281       -4.383680e-39 -1.836537e-01
bigcom291       -4.383314e-39 -2.536435e-01
bigcom292       -4.382583e-39 -3.215637e-01
bigcom295       -4.382948e-39 -2.889926e-01
bigcom299       -4.382948e-39 -3.326929e-01
bigcom301       -4.385144e-39 -1.413428e-01
bigcom306       -4.382583e-39 -2.077886e-01
bigcom309       -4.383314e-39 -2.524135e-01
bigcom314       -4.383314e-39 -3.197780e-01
bigcom321       -4.384778e-39 -1.899682e-01
bigcom341       -4.382948e-39 -1.683820e-01
bigcom350       -4.382948e-39 -2.859445e-01
bigcom353       -4.382583e-39 -1.163410e-01
bigcom359       -4.382948e-39 -3.089631e-01
bigcom363       -4.382583e-39 -1.664793e-01
bigcom365       -4.382948e-39 -3.372097e-01
bigcom385        1.977215e-37  2.205286e+00
bigcom386       -4.382217e-39 -1.397182e-01
bigcom408       -4.384412e-39 -3.028200e-01
bigcom412       -4.383314e-39 -1.832467e-01
bigcom480       -4.383314e-39 -1.333229e-01
spin_vertex     -3.765854e-39 -1.509481e-01
membership_s1    3.234384e-39  2.288305e-01
membership_s3   -4.387708e-39 -2.654597e-01
membership_s4   -2.431848e-39 -2.619526e-02
membership_s5   -3.674905e-39 -1.592598e-01
membership_s6   -4.737553e-39 -1.704318e-01
membership_s7   -4.640860e-39 -2.048670e-01
membership_s8   -4.385876e-39 -2.381451e-01
membership_s9   -4.386609e-39 -2.619768e-01
membership_s11  -4.384778e-39 -2.467015e-01
membership_s12  -4.385876e-39 -2.492215e-01
membership_s14  -4.384778e-39 -2.653264e-01
membership_s15   1.411488e-39  2.015995e-01
membership_s16  -4.385510e-39 -2.173033e-01
membership_s17  -4.384778e-39 -2.700373e-01
membership_s18  -4.415742e-39 -2.164245e-01
membership_s20  -4.383314e-39 -2.537835e-01
membership_s21  -4.446018e-39 -1.982840e-01
membership_s22  -4.392478e-39 -2.072576e-01
membership_s24  -4.394315e-39 -1.933246e-01
membership_s25  -4.389175e-39 -1.890243e-01
membership_s26  -4.387342e-39 -3.290679e-01
membership_s27  -3.363119e-39 -1.691006e-01
membership_s28  -4.387342e-39 -2.239009e-01
membership_s30   8.456138e-39  2.568193e-01
membership_s31  -1.049456e-39  5.707199e-02
membership_s32   1.543347e-38  4.283057e-01
membership_s33  -4.383680e-39 -2.576467e-01
membership_s36  -5.092123e-39 -1.853806e-01
membership_s37  -4.417228e-39 -2.114609e-01
V1               6.471430e-39  1.041128e-01
V2              -5.202391e-39 -4.302726e-01
pdi              2.838268e-37  6.345848e+00
adhesion        -2.988840e-43 -5.753239e-06
cohesion         5.983802e-43  1.162102e-05
inner            1.751138e-43  5.259189e-06
outer            1.184119e-43  4.879433e-07
ioratio         -5.450588e-40 -1.849707e-01
comsize          2.189627e-42  6.335238e-05
[1] "Dataset: all_TnotC Model GBM, run: 8 of 10 2015-06-22 15:46:07"
Iter   TrainDeviance   ValidDeviance   StepSize   Improve
     1        0.0526            -nan     0.0100    0.0002
     2        0.0516            -nan     0.0100    0.0001
     3        0.0508            -nan     0.0100    0.0001
     4        0.0503            -nan     0.0100   -0.0000
     5        0.0494            -nan     0.0100    0.0001
     6        0.0488            -nan     0.0100   -0.0000
     7        0.0479            -nan     0.0100   -0.0000
     8        0.0471            -nan     0.0100    0.0000
     9        0.0464            -nan     0.0100    0.0000
    10        0.0455            -nan     0.0100    0.0000
    20        0.0406            -nan     0.0100   -0.0000
    40        0.0347            -nan     0.0100    0.0000
    60        0.0309            -nan     0.0100    0.0000
    80        0.0277            -nan     0.0100   -0.0000
   100        0.0254            -nan     0.0100   -0.0000
   120        0.0234            -nan     0.0100   -0.0000
   140        0.0216            -nan     0.0100    0.0000
   160        0.0199            -nan     0.0100   -0.0000
   180        0.0185            -nan     0.0100   -0.0000
   200        0.0172            -nan     0.0100   -0.0000
   204        0.0169            -nan     0.0100    0.0000

[1] "GBM variable coefficients"
                            var      rel.inf
ratio5                   ratio5 12.752115486
V2                           V2  5.801991752
pagerank               pagerank  4.288010396
comsize                 comsize  3.846751086
outer                     outer  3.809537058
adhesion               adhesion  3.756177975
bigcom30               bigcom30  3.676425812
inner                     inner  3.622729566
walktrap_vertex walktrap_vertex  3.618169152
ratio1                   ratio1  3.597391427
trans                     trans  2.497723221
ioratio                 ioratio  2.394987388
spin_vertex         spin_vertex  2.230894617
knn                         knn  2.211311957
cohesion               cohesion  2.190985356
orbit18                 orbit18  2.121482670
ratio2                   ratio2  1.781414654
membership_s32   membership_s32  1.390761787
V1                           V1  1.347885061
graph11                 graph11  1.154340749
ratio3                   ratio3  1.087264501
graph5                   graph5  1.006693515
orbit31                 orbit31  0.954423967
orbit62                 orbit62  0.947905267
bet                         bet  0.939139961
ratio4                   ratio4  0.853706419
third                     third  0.829859230
orbit39                 orbit39  0.733214211
orbit41                 orbit41  0.726397654
graph6                   graph6  0.723657236
graph22                 graph22  0.686834866
fourth                   fourth  0.654514763
graph23                 graph23  0.638371248
orbit49                 orbit49  0.620992201
upto_fifth           upto_fifth  0.604315519
membership_s30   membership_s30  0.578769567
orbit28                 orbit28  0.544104874
orbit38                 orbit38  0.517972353
constraint           constraint  0.515856548
orbit70                 orbit70  0.507472399
graph4                   graph4  0.455207802
orbit50                 orbit50  0.412147193
orbit64                 orbit64  0.404917290
orbit33                 orbit33  0.403530670
orbit61                 orbit61  0.403484602
ratio6                   ratio6  0.384793970
graph27                 graph27  0.373016241
orbit58                 orbit58  0.354295588
graph14                 graph14  0.342981272
graph7                   graph7  0.339517676
orbit68                 orbit68  0.331138865
orbit5                   orbit5  0.327167723
orbit24                 orbit24  0.299278468
graph9                   graph9  0.296564482
orbit29                 orbit29  0.291227151
orbit37                 orbit37  0.277747770
orbit32                 orbit32  0.273150935
upto_sixth           upto_sixth  0.271452757
orbit30                 orbit30  0.268104487
graph26                 graph26  0.258373245
orbit26                 orbit26  0.250297678
graph21                 graph21  0.249274544
bigcom116             bigcom116  0.248324144
upto_second         upto_second  0.247199075
graph10                 graph10  0.244082458
membership_s1     membership_s1  0.242931309
orbit11                 orbit11  0.241483900
orbit13                 orbit13  0.237543908
orbit17                 orbit17  0.235622583
graph19                 graph19  0.227082365
AP                           AP  0.226150121
orbit52                 orbit52  0.213424735
orbit9                   orbit9  0.212892996
orbit20                 orbit20  0.211356525
graph13                 graph13  0.206079448
orbit36                 orbit36  0.205583696
graph17                 graph17  0.203344085
orbit56                 orbit56  0.201377057
orbit42                 orbit42  0.200908812
orbit69                 orbit69  0.196905412
orbit60                 orbit60  0.196901288
graph3                   graph3  0.191060311
graph12                 graph12  0.190469164
orbit10                 orbit10  0.186529159
orbit40                 orbit40  0.182976501
graph29                 graph29  0.179824869
orbit65                 orbit65  0.178303657
orbit25                 orbit25  0.171359711
orbit1                   orbit1  0.167693819
close                     close  0.166529154
orbit54                 orbit54  0.155263282
graph20                 graph20  0.153660484
orbit19                 orbit19  0.147158749
orbit43                 orbit43  0.145804953
selfinter             selfinter  0.145394026
hubscore               hubscore  0.138470345
bigcom26               bigcom26  0.137510750
orbit35                 orbit35  0.135694677
orbit48                 orbit48  0.134788495
orbit2                   orbit2  0.134752230
graph8                   graph8  0.125523570
graph25                 graph25  0.122141911
orbit27                 orbit27  0.121884892
sixth                     sixth  0.113430686
coreness               coreness  0.112350383
orbit67                 orbit67  0.111915287
orbit15                 orbit15  0.109031400
orbit47                 orbit47  0.105781611
orbit53                 orbit53  0.102513613
orbit44                 orbit44  0.100362350
membership_s15   membership_s15  0.096539478
fifth                     fifth  0.092867012
bigcom28               bigcom28  0.090640063
graph2                   graph2  0.084066759
orbit51                 orbit51  0.080942626
graph24                 graph24  0.080687431
upto_fourth         upto_fourth  0.080288568
orbit59                 orbit59  0.078500821
graph15                 graph15  0.068650729
orbit66                 orbit66  0.068489813
graph28                 graph28  0.062334409
graph0                   graph0  0.058563122
orbit16                 orbit16  0.058307795
graph16                 graph16  0.057110669
graph18                 graph18  0.050119264
orbit22                 orbit22  0.049171421
upto_third           upto_third  0.047339775
membership_s31   membership_s31  0.045253623
bigcom3                 bigcom3  0.045179795
orbit45                 orbit45  0.037563137
orbit4                   orbit4  0.035975867
orbit71                 orbit71  0.035696357
orbit63                 orbit63  0.033493682
orbit23                 orbit23  0.031105549
orbit46                 orbit46  0.022256187
membership_s27   membership_s27  0.021881664
graph1                   graph1  0.018949963
bigcom4                 bigcom4  0.018021197
membership_s5     membership_s5  0.011910738
orbit12                 orbit12  0.011196703
bigcom40               bigcom40  0.010782549
orbit21                 orbit21  0.010603915
membership_s7     membership_s7  0.007911483
orbit0                   orbit0  0.000000000
orbit3                   orbit3  0.000000000
orbit6                   orbit6  0.000000000
orbit7                   orbit7  0.000000000
orbit8                   orbit8  0.000000000
orbit14                 orbit14  0.000000000
orbit34                 orbit34  0.000000000
orbit55                 orbit55  0.000000000
orbit57                 orbit57  0.000000000
orbit72                 orbit72  0.000000000
ecc                         ecc  0.000000000
eccrad                   eccrad  0.000000000
evcent                   evcent  0.000000000
first                     first  0.000000000
second                   second  0.000000000
bigcom1                 bigcom1  0.000000000
bigcom2                 bigcom2  0.000000000
bigcom6                 bigcom6  0.000000000
bigcom8                 bigcom8  0.000000000
bigcom9                 bigcom9  0.000000000
bigcom11               bigcom11  0.000000000
bigcom13               bigcom13  0.000000000
bigcom15               bigcom15  0.000000000
bigcom16               bigcom16  0.000000000
bigcom21               bigcom21  0.000000000
bigcom22               bigcom22  0.000000000
bigcom24               bigcom24  0.000000000
bigcom31               bigcom31  0.000000000
bigcom32               bigcom32  0.000000000
bigcom33               bigcom33  0.000000000
bigcom34               bigcom34  0.000000000
bigcom36               bigcom36  0.000000000
bigcom37               bigcom37  0.000000000
bigcom38               bigcom38  0.000000000
bigcom39               bigcom39  0.000000000
bigcom43               bigcom43  0.000000000
bigcom44               bigcom44  0.000000000
bigcom46               bigcom46  0.000000000
bigcom47               bigcom47  0.000000000
bigcom49               bigcom49  0.000000000
bigcom50               bigcom50  0.000000000
bigcom51               bigcom51  0.000000000
bigcom52               bigcom52  0.000000000
bigcom54               bigcom54  0.000000000
bigcom56               bigcom56  0.000000000
bigcom62               bigcom62  0.000000000
bigcom66               bigcom66  0.000000000
bigcom68               bigcom68  0.000000000
bigcom69               bigcom69  0.000000000
bigcom71               bigcom71  0.000000000
bigcom72               bigcom72  0.000000000
bigcom73               bigcom73  0.000000000
bigcom74               bigcom74  0.000000000
bigcom75               bigcom75  0.000000000
bigcom76               bigcom76  0.000000000
bigcom77               bigcom77  0.000000000
bigcom79               bigcom79  0.000000000
bigcom80               bigcom80  0.000000000
bigcom82               bigcom82  0.000000000
bigcom83               bigcom83  0.000000000
bigcom84               bigcom84  0.000000000
bigcom85               bigcom85  0.000000000
bigcom87               bigcom87  0.000000000
bigcom89               bigcom89  0.000000000
bigcom91               bigcom91  0.000000000
bigcom92               bigcom92  0.000000000
bigcom93               bigcom93  0.000000000
bigcom96               bigcom96  0.000000000
bigcom97               bigcom97  0.000000000
bigcom98               bigcom98  0.000000000
bigcom99               bigcom99  0.000000000
bigcom101             bigcom101  0.000000000
bigcom104             bigcom104  0.000000000
bigcom106             bigcom106  0.000000000
bigcom109             bigcom109  0.000000000
bigcom113             bigcom113  0.000000000
bigcom120             bigcom120  0.000000000
bigcom123             bigcom123  0.000000000
bigcom126             bigcom126  0.000000000
bigcom127             bigcom127  0.000000000
bigcom137             bigcom137  0.000000000
bigcom139             bigcom139  0.000000000
bigcom140             bigcom140  0.000000000
bigcom143             bigcom143  0.000000000
bigcom145             bigcom145  0.000000000
bigcom146             bigcom146  0.000000000
bigcom147             bigcom147  0.000000000
bigcom149             bigcom149  0.000000000
bigcom153             bigcom153  0.000000000
bigcom154             bigcom154  0.000000000
bigcom156             bigcom156  0.000000000
bigcom157             bigcom157  0.000000000
bigcom158             bigcom158  0.000000000
bigcom160             bigcom160  0.000000000
bigcom161             bigcom161  0.000000000
bigcom162             bigcom162  0.000000000
bigcom164             bigcom164  0.000000000
bigcom166             bigcom166  0.000000000
bigcom167             bigcom167  0.000000000
bigcom171             bigcom171  0.000000000
bigcom173             bigcom173  0.000000000
bigcom175             bigcom175  0.000000000
bigcom176             bigcom176  0.000000000
bigcom177             bigcom177  0.000000000
bigcom178             bigcom178  0.000000000
bigcom180             bigcom180  0.000000000
bigcom181             bigcom181  0.000000000
bigcom184             bigcom184  0.000000000
bigcom186             bigcom186  0.000000000
bigcom187             bigcom187  0.000000000
bigcom189             bigcom189  0.000000000
bigcom194             bigcom194  0.000000000
bigcom195             bigcom195  0.000000000
bigcom196             bigcom196  0.000000000
bigcom204             bigcom204  0.000000000
bigcom205             bigcom205  0.000000000
bigcom212             bigcom212  0.000000000
bigcom214             bigcom214  0.000000000
bigcom222             bigcom222  0.000000000
bigcom223             bigcom223  0.000000000
bigcom226             bigcom226  0.000000000
bigcom227             bigcom227  0.000000000
bigcom229             bigcom229  0.000000000
bigcom233             bigcom233  0.000000000
bigcom236             bigcom236  0.000000000
bigcom237             bigcom237  0.000000000
bigcom246             bigcom246  0.000000000
bigcom248             bigcom248  0.000000000
bigcom249             bigcom249  0.000000000
bigcom250             bigcom250  0.000000000
bigcom254             bigcom254  0.000000000
bigcom266             bigcom266  0.000000000
bigcom269             bigcom269  0.000000000
bigcom272             bigcom272  0.000000000
bigcom274             bigcom274  0.000000000
bigcom281             bigcom281  0.000000000
bigcom291             bigcom291  0.000000000
bigcom292             bigcom292  0.000000000
bigcom295             bigcom295  0.000000000
bigcom299             bigcom299  0.000000000
bigcom301             bigcom301  0.000000000
bigcom306             bigcom306  0.000000000
bigcom309             bigcom309  0.000000000
bigcom314             bigcom314  0.000000000
bigcom321             bigcom321  0.000000000
bigcom341             bigcom341  0.000000000
bigcom350             bigcom350  0.000000000
bigcom353             bigcom353  0.000000000
bigcom359             bigcom359  0.000000000
bigcom363             bigcom363  0.000000000
bigcom365             bigcom365  0.000000000
bigcom385             bigcom385  0.000000000
bigcom386             bigcom386  0.000000000
bigcom408             bigcom408  0.000000000
bigcom412             bigcom412  0.000000000
bigcom480             bigcom480  0.000000000
membership_s3     membership_s3  0.000000000
membership_s4     membership_s4  0.000000000
membership_s6     membership_s6  0.000000000
membership_s8     membership_s8  0.000000000
membership_s9     membership_s9  0.000000000
membership_s11   membership_s11  0.000000000
membership_s12   membership_s12  0.000000000
membership_s14   membership_s14  0.000000000
membership_s16   membership_s16  0.000000000
membership_s17   membership_s17  0.000000000
membership_s18   membership_s18  0.000000000
membership_s20   membership_s20  0.000000000
membership_s21   membership_s21  0.000000000
membership_s22   membership_s22  0.000000000
membership_s24   membership_s24  0.000000000
membership_s25   membership_s25  0.000000000
membership_s26   membership_s26  0.000000000
membership_s28   membership_s28  0.000000000
membership_s33   membership_s33  0.000000000
membership_s36   membership_s36  0.000000000
membership_s37   membership_s37  0.000000000
pdi                         pdi  0.000000000
[1] "Dataset: all_TnotC Model RF, run: 8 of 10 2015-06-22 15:49:25"
     |      Out-of-bag   |
Tree |      MSE  %Var(y) |
   1 |  0.01066   252.46 |
   2 | 0.009271   219.54 |
   3 | 0.007526   178.21 |
   4 |  0.00714   169.08 |
   5 | 0.006844   162.08 |
   6 | 0.006396   151.46 |
   7 |  0.00607   143.75 |
   8 | 0.005979   141.60 |
   9 | 0.005682   134.54 |
  10 | 0.005515   130.59 |
  11 | 0.005395   127.75 |
  12 | 0.005374   127.26 |
  13 | 0.005385   127.53 |
  14 | 0.005356   126.82 |
  15 | 0.005256   124.46 |
  16 | 0.005179   122.65 |
  17 |  0.00514   121.71 |
  18 | 0.005079   120.27 |
  19 | 0.005011   118.66 |
  20 |  0.00495   117.22 |
  21 | 0.004922   116.56 |
  22 | 0.004937   116.92 |
  23 | 0.004915   116.39 |
  24 | 0.004891   115.82 |
  25 | 0.004881   115.60 |
  26 | 0.004858   115.04 |
  27 | 0.004852   114.91 |
  28 | 0.004843   114.69 |
  29 | 0.004833   114.46 |
  30 | 0.004807   113.84 |
  31 | 0.004786   113.33 |
  32 | 0.004766   112.87 |
  33 | 0.004742   112.30 |
  34 | 0.004738   112.20 |
  35 | 0.004742   112.29 |
  36 | 0.004747   112.42 |
  37 | 0.004749   112.47 |
  38 | 0.004748   112.43 |
  39 | 0.004737   112.16 |
  40 |  0.00474   112.25 |
  41 | 0.004741   112.27 |
  42 | 0.004745   112.37 |
  43 |  0.00473   112.00 |
  44 | 0.004725   111.90 |
  45 | 0.004705   111.42 |
  46 | 0.004696   111.20 |
  47 | 0.004688   111.00 |
  48 | 0.004673   110.67 |
  49 | 0.004666   110.50 |
  50 | 0.004665   110.48 |
  51 | 0.004656   110.26 |
  52 | 0.004645   110.00 |
  53 | 0.004641   109.90 |
  54 | 0.004632   109.69 |
  55 | 0.004622   109.45 |
  56 | 0.004621   109.44 |
  57 | 0.004621   109.42 |
  58 | 0.004625   109.51 |
  59 | 0.004614   109.25 |
  60 | 0.004605   109.04 |
  61 |  0.00461   109.16 |
  62 |   0.0046   108.94 |
  63 | 0.004594   108.78 |
  64 | 0.004593   108.77 |
  65 | 0.004597   108.85 |
  66 | 0.004599   108.91 |
  67 |  0.00459   108.69 |
  68 | 0.004583   108.53 |
  69 | 0.004565   108.10 |
  70 | 0.004554   107.85 |
  71 | 0.004546   107.66 |
  72 | 0.004547   107.68 |
  73 | 0.004549   107.71 |
  74 | 0.004543   107.58 |
  75 |  0.00454   107.51 |
  76 | 0.004536   107.41 |
  77 | 0.004537   107.44 |
  78 | 0.004541   107.54 |
  79 | 0.004547   107.67 |
  80 | 0.004543   107.58 |
  81 | 0.004546   107.65 |
  82 | 0.004541   107.54 |
  83 | 0.004536   107.40 |
  84 | 0.004535   107.38 |
  85 | 0.004538   107.46 |
  86 | 0.004531   107.29 |
  87 | 0.004527   107.19 |
  88 | 0.004525   107.16 |
  89 | 0.004526   107.18 |
  90 |  0.00453   107.27 |
  91 | 0.004529   107.26 |
  92 | 0.004527   107.20 |
  93 | 0.004526   107.18 |
  94 | 0.004531   107.30 |
  95 | 0.004528   107.22 |
  96 | 0.004527   107.20 |
  97 | 0.004521   107.06 |
  98 | 0.004524   107.12 |
  99 | 0.004522   107.08 |
 100 | 0.004516   106.94 |
[1] "Random Forest variable coefficients"
                      %IncMSE IncNodePurity
graph0           1.264464e-04  1.590519e-01
graph1           1.107796e-03  1.031689e-01
graph2           3.417220e-04  1.339570e-01
graph3           7.911694e-04  8.612454e-02
graph4           1.909091e-03  3.378403e-01
graph5           1.879636e-03  2.866588e-01
graph6           4.958382e-04  1.248853e-01
graph7           1.557645e-03  1.383423e-01
graph8           9.639485e-05  4.190787e-02
graph9           3.883472e-04  1.443881e-01
graph10          4.221224e-04  2.643520e-01
graph11          3.268030e-03  5.028611e-01
graph12          8.041731e-04  9.905355e-02
graph13          5.754238e-04  1.035935e-01
graph14          2.550417e-03  1.579090e-01
graph15          1.029891e-03  1.581772e-01
graph16          2.059789e-03  3.177652e-01
graph17          7.961736e-04  2.944379e-01
graph18          2.560383e-04  1.319250e-01
graph19          4.239727e-04  1.571031e-01
graph20          2.264070e-03  2.011065e-01
graph21          6.944089e-04  1.558055e-01
graph22          1.212234e-03  2.589733e-01
graph23          1.208985e-03  3.284191e-01
graph24          7.871832e-05  1.477296e-01
graph25          4.336421e-04  1.421058e-01
graph26          6.595306e-04  1.105525e-01
graph27          6.366485e-04  1.262005e-01
graph28          7.195967e-04  1.385144e-01
graph29          5.861479e-04  2.192866e-02
orbit0           6.230680e-05  5.967439e-02
orbit1           1.139978e-03  2.936223e-01
orbit2           7.198155e-04  9.603040e-02
orbit3           1.564878e-04  8.186690e-02
orbit4           2.299173e-03  1.044194e-01
orbit5           8.664956e-04  1.070334e-01
orbit6           3.537179e-03  2.298563e-01
orbit7           7.207118e-04  2.072271e-01
orbit8           6.908154e-04  1.227512e-01
orbit9           7.033508e-04  2.468670e-01
orbit10          7.108831e-05  1.391913e-01
orbit11          1.419139e-03  2.277483e-01
orbit12          5.522116e-04  2.299827e-01
orbit13          1.180429e-04  8.568153e-02
orbit14          2.383446e-05  2.402524e-02
orbit15          1.536925e-03  8.669211e-02
orbit16          1.978391e-04  9.028098e-02
orbit17          2.227674e-03  2.031295e-01
orbit18          1.406106e-03  4.342496e-01
orbit19          2.743925e-04  2.161443e-01
orbit20          1.275712e-03  2.781828e-01
orbit21          1.313746e-04  1.352569e-01
orbit22          2.834325e-03  5.400550e-01
orbit23          2.657019e-04  1.862815e-01
orbit24          3.183675e-04  2.642311e-01
orbit25          8.653628e-04  2.340552e-01
orbit26          6.529438e-04  2.517183e-01
orbit27          4.097976e-04  2.181451e-01
orbit28          8.173712e-04  1.622938e-01
orbit29          1.444197e-04  1.434149e-01
orbit30          1.542264e-03  1.431268e-01
orbit31          9.820789e-04  4.704253e-01
orbit32          5.695136e-04  2.035681e-01
orbit33          6.061601e-04  8.802846e-02
orbit34          1.289912e-03  1.409719e-01
orbit35          5.974731e-05  1.445827e-01
orbit36          1.166978e-03  2.026268e-01
orbit37          2.947853e-04  1.582807e-01
orbit38          4.254344e-04  1.766495e-01
orbit39          3.693192e-03  3.715909e-01
orbit40          2.524774e-04  1.284656e-01
orbit41          2.034478e-04  1.736325e-01
orbit42          2.268160e-04  1.750324e-01
orbit43          1.377342e-04  1.682340e-01
orbit44          1.030347e-03  2.033306e-01
orbit45          1.673723e-04  1.849518e-01
orbit46          2.381044e-04  1.246288e-01
orbit47          1.080787e-04  4.839869e-02
orbit48          5.448019e-05  7.067343e-02
orbit49          1.578214e-03  2.311067e-01
orbit50          3.210297e-04  1.592797e-01
orbit51          6.132191e-04  1.029011e-01
orbit52          1.944044e-04  1.519462e-01
orbit53          7.450649e-04  1.608413e-01
orbit54          2.357335e-04  8.127474e-02
orbit55          1.585709e-05  4.329060e-02
orbit56          2.236796e-03  4.690642e-01
orbit57          1.575409e-04  6.203084e-02
orbit58          4.802147e-05  1.816173e-02
orbit59          9.767937e-04  2.705857e-01
orbit60          4.026941e-04  5.456528e-02
orbit61          4.587540e-05  9.961601e-02
orbit62          3.249232e-03  4.859222e-01
orbit63          1.931994e-04  9.963915e-02
orbit64          3.245470e-04  5.930570e-02
orbit65          2.861643e-03  2.588433e-01
orbit66          5.751763e-04  1.393272e-01
orbit67          4.528986e-06  2.361905e-02
orbit68          9.546987e-04  5.178722e-02
orbit69          1.940136e-05  4.988244e-02
orbit70          1.355172e-03  9.924393e-02
orbit71          1.938440e-04  2.943062e-02
orbit72          5.001576e-04  2.138845e-02
AP               3.531407e-06  5.205219e-02
bet              2.989644e-04  2.712631e-01
ecc              1.631204e-05  1.698569e-02
eccrad           2.694477e-05  8.652325e-02
close            9.221177e-04  1.172937e-01
constraint       5.818187e-04  4.284058e-01
coreness         8.876437e-04  3.785314e-01
knn              2.222943e-03  6.220983e-01
hubscore         4.157392e-04  9.684909e-02
pagerank         7.589795e-04  1.146602e+00
trans            1.833955e-04  3.322300e-01
evcent           1.317638e-03  2.072108e-01
first            6.511641e-05  5.915230e-02
upto_second      2.006711e-04  1.592118e-01
upto_third       2.263399e-04  1.113920e-01
upto_fourth      7.975132e-04  1.040363e-01
upto_fifth       2.053923e-03  7.785620e-02
upto_sixth       8.889797e-04  1.970612e-01
second           1.169558e-03  3.261525e-01
third            4.807153e-04  4.881281e-01
fourth           1.914407e-03  4.667177e-01
fifth            3.755191e-04  3.497374e-01
sixth            1.913454e-03  3.627772e-01
ratio1           1.750588e-03  7.980738e-01
ratio2           3.257957e-03  9.439868e-01
ratio3           1.870531e-03  4.333096e-01
ratio4           2.374929e-03  7.883819e-01
ratio5           8.090698e-04  1.804789e+00
ratio6           1.237970e-03  7.069621e-01
selfinter        6.158067e-04  5.701387e-02
walktrap_vertex  6.272457e-04  1.210375e+00
bigcom1          0.000000e+00  1.355253e-21
bigcom2          0.000000e+00  6.938894e-20
bigcom3          1.326527e-04  1.145716e-01
bigcom4          1.752243e-06  8.365727e-03
bigcom6          0.000000e+00  0.000000e+00
bigcom8          0.000000e+00  4.878910e-21
bigcom9          0.000000e+00  2.168404e-21
bigcom11         0.000000e+00  4.336809e-21
bigcom13         0.000000e+00  3.469447e-20
bigcom15         0.000000e+00  0.000000e+00
bigcom16         0.000000e+00  0.000000e+00
bigcom21         0.000000e+00  5.421011e-22
bigcom22         3.811326e-05  3.801766e-02
bigcom24         0.000000e+00  0.000000e+00
bigcom26         9.250323e-05  1.290254e-01
bigcom28        -1.547837e-05  3.202134e-02
bigcom30         1.056337e-03  6.198257e-01
bigcom31         0.000000e+00  0.000000e+00
bigcom32         0.000000e+00  0.000000e+00
bigcom33         0.000000e+00  0.000000e+00
bigcom34         0.000000e+00  6.938894e-20
bigcom36         0.000000e+00  5.421011e-22
bigcom37         0.000000e+00  0.000000e+00
bigcom38         0.000000e+00  1.387779e-19
bigcom39         0.000000e+00  0.000000e+00
bigcom40        -2.003356e-06  1.173333e-02
bigcom43         0.000000e+00  0.000000e+00
bigcom44         0.000000e+00  0.000000e+00
bigcom46         0.000000e+00  0.000000e+00
bigcom47         0.000000e+00  0.000000e+00
bigcom49         0.000000e+00  0.000000e+00
bigcom50         0.000000e+00  0.000000e+00
bigcom51         0.000000e+00  0.000000e+00
bigcom52         1.585951e-05  2.623553e-01
bigcom54         0.000000e+00  0.000000e+00
bigcom56         0.000000e+00  0.000000e+00
bigcom62         0.000000e+00  0.000000e+00
bigcom66         0.000000e+00  0.000000e+00
bigcom68         0.000000e+00  0.000000e+00
bigcom69         0.000000e+00  0.000000e+00
bigcom71         0.000000e+00  0.000000e+00
bigcom72         0.000000e+00  0.000000e+00
bigcom73         0.000000e+00  0.000000e+00
bigcom74         0.000000e+00  0.000000e+00
bigcom75         0.000000e+00  0.000000e+00
bigcom76         0.000000e+00  6.938894e-20
bigcom77         0.000000e+00  0.000000e+00
bigcom79         0.000000e+00  0.000000e+00
bigcom80         0.000000e+00  0.000000e+00
bigcom82         0.000000e+00  0.000000e+00
bigcom83         0.000000e+00  0.000000e+00
bigcom84         0.000000e+00  5.421011e-22
bigcom85         0.000000e+00  0.000000e+00
bigcom87         0.000000e+00  0.000000e+00
bigcom89         0.000000e+00  0.000000e+00
bigcom91         0.000000e+00  1.734723e-19
bigcom92         0.000000e+00  5.421011e-22
bigcom93         0.000000e+00  0.000000e+00
bigcom96         0.000000e+00  0.000000e+00
bigcom97         0.000000e+00  0.000000e+00
bigcom98         0.000000e+00  0.000000e+00
bigcom99         0.000000e+00  0.000000e+00
bigcom101        0.000000e+00  0.000000e+00
bigcom104        0.000000e+00  0.000000e+00
bigcom106        0.000000e+00  0.000000e+00
bigcom109        0.000000e+00  0.000000e+00
bigcom113        0.000000e+00  0.000000e+00
bigcom116        1.057486e-04  6.196552e-02
bigcom120        0.000000e+00  2.710505e-22
bigcom123        0.000000e+00  0.000000e+00
bigcom126        0.000000e+00  0.000000e+00
bigcom127        0.000000e+00  0.000000e+00
bigcom137        0.000000e+00  0.000000e+00
bigcom139        0.000000e+00  0.000000e+00
bigcom140        0.000000e+00  6.938894e-20
bigcom143        0.000000e+00  3.469447e-20
bigcom145        0.000000e+00  0.000000e+00
bigcom146        0.000000e+00  0.000000e+00
bigcom147        0.000000e+00  0.000000e+00
bigcom149        0.000000e+00  0.000000e+00
bigcom153        0.000000e+00  6.938894e-20
bigcom154        0.000000e+00  0.000000e+00
bigcom156        0.000000e+00  0.000000e+00
bigcom157        0.000000e+00  0.000000e+00
bigcom158        0.000000e+00  0.000000e+00
bigcom160        0.000000e+00  0.000000e+00
bigcom161        0.000000e+00  3.469447e-20
bigcom162        0.000000e+00  0.000000e+00
bigcom164        0.000000e+00  0.000000e+00
bigcom166        0.000000e+00  0.000000e+00
bigcom167        0.000000e+00  0.000000e+00
bigcom171        0.000000e+00  3.469447e-20
bigcom173        0.000000e+00  0.000000e+00
bigcom175        0.000000e+00  0.000000e+00
bigcom176        0.000000e+00  0.000000e+00
bigcom177        0.000000e+00  0.000000e+00
bigcom178       -1.285084e-05  3.342538e-01
bigcom180        0.000000e+00  0.000000e+00
bigcom181        0.000000e+00  0.000000e+00
bigcom184        0.000000e+00  3.469447e-20
bigcom186        0.000000e+00  0.000000e+00
bigcom187        6.581224e-06  3.119812e-01
bigcom189        0.000000e+00  0.000000e+00
bigcom194        0.000000e+00  0.000000e+00
bigcom195        0.000000e+00  1.387779e-19
bigcom196        0.000000e+00  0.000000e+00
bigcom204        0.000000e+00  0.000000e+00
bigcom205        7.935297e-06  3.732710e-01
bigcom212        0.000000e+00  0.000000e+00
bigcom214        0.000000e+00  0.000000e+00
bigcom222        0.000000e+00  0.000000e+00
bigcom223        0.000000e+00  0.000000e+00
bigcom226        0.000000e+00  0.000000e+00
bigcom227        0.000000e+00  0.000000e+00
bigcom229        0.000000e+00  0.000000e+00
bigcom233        0.000000e+00  0.000000e+00
bigcom236        0.000000e+00  0.000000e+00
bigcom237        0.000000e+00  0.000000e+00
bigcom246        0.000000e+00  0.000000e+00
bigcom248        0.000000e+00  0.000000e+00
bigcom249        0.000000e+00  0.000000e+00
bigcom250        0.000000e+00  0.000000e+00
bigcom254        0.000000e+00  0.000000e+00
bigcom266        0.000000e+00  0.000000e+00
bigcom269        0.000000e+00  0.000000e+00
bigcom272        0.000000e+00  0.000000e+00
bigcom274        0.000000e+00  0.000000e+00
bigcom281        0.000000e+00  0.000000e+00
bigcom291        0.000000e+00  0.000000e+00
bigcom292        0.000000e+00  3.469447e-20
bigcom295        0.000000e+00  0.000000e+00
bigcom299        0.000000e+00  0.000000e+00
bigcom301        0.000000e+00  0.000000e+00
bigcom306        0.000000e+00  3.469447e-20
bigcom309        0.000000e+00  0.000000e+00
bigcom314        0.000000e+00  3.469447e-20
bigcom321        0.000000e+00  0.000000e+00
bigcom341        0.000000e+00  0.000000e+00
bigcom350        0.000000e+00  0.000000e+00
bigcom353        0.000000e+00  5.421011e-22
bigcom359        0.000000e+00  0.000000e+00
bigcom363        0.000000e+00  2.081668e-19
bigcom365        0.000000e+00  0.000000e+00
bigcom385       -1.523136e-05  4.088376e-01
bigcom386        0.000000e+00  0.000000e+00
bigcom408        0.000000e+00  5.421011e-22
bigcom412        0.000000e+00  0.000000e+00
bigcom480        0.000000e+00  0.000000e+00
spin_vertex      1.301950e-04  3.017288e-01
membership_s1    6.245941e-04  2.676436e-01
membership_s3    0.000000e+00  0.000000e+00
membership_s4    2.291476e-06  5.506148e-06
membership_s5    4.530011e-06  8.571429e-03
membership_s6    0.000000e+00  2.317482e-19
membership_s7    1.285606e-05  9.240080e-02
membership_s8    0.000000e+00  0.000000e+00
membership_s9    0.000000e+00  0.000000e+00
membership_s11   0.000000e+00  0.000000e+00
membership_s12   0.000000e+00  0.000000e+00
membership_s14   0.000000e+00  0.000000e+00
membership_s15   4.242689e-05  1.862206e-01
membership_s16   0.000000e+00  0.000000e+00
membership_s17   0.000000e+00  0.000000e+00
membership_s18   0.000000e+00  8.131516e-22
membership_s20   0.000000e+00  0.000000e+00
membership_s21   0.000000e+00  0.000000e+00
membership_s22   0.000000e+00  0.000000e+00
membership_s24   0.000000e+00  3.469447e-20
membership_s25   0.000000e+00  0.000000e+00
membership_s26   0.000000e+00  0.000000e+00
membership_s27   0.000000e+00  9.527778e-03
membership_s28   0.000000e+00  0.000000e+00
membership_s30   7.359109e-05  1.480030e-01
membership_s31   8.677562e-06  7.940793e-02
membership_s32   5.582125e-04  3.381437e-01
membership_s33   0.000000e+00  0.000000e+00
membership_s36   0.000000e+00  1.355253e-21
membership_s37   0.000000e+00  0.000000e+00
V1               1.491677e-03  8.161556e-01
V2               2.446859e-03  1.968940e+00
pdi             -8.605407e-07  1.312412e-01
adhesion         2.240038e-02  1.309375e+00
cohesion         2.255201e-02  1.640883e+00
inner            2.917849e-03  1.208675e+00
outer            2.668771e-03  1.728233e+00
ioratio          2.689801e-03  8.921456e-01
comsize          4.538648e-03  1.395449e+00
[1] "Dataset: all_TnotC Model GLM, run: 8 of 10 2015-06-22 15:52:06"
[1] "glmnet variable coefficients"
                         [,1]          [,2]
(Intercept)     -5.458751e+00 -6.544507e+00
graph0           1.408285e-41 -2.870764e-04
graph1          -1.812068e-45 -1.793650e-07
graph2           4.881112e-42 -5.185247e-05
graph3           9.158010e-47 -1.198657e-08
graph4          -7.905869e-48 -1.191237e-10
graph5           1.024107e-43 -2.272653e-06
graph6           5.682982e-46 -8.026545e-08
graph7           1.520327e-43 -3.601800e-06
graph8           4.733839e-42  4.037920e-05
graph9           1.935469e-48 -3.458257e-10
graph10         -1.198143e-49 -4.739893e-12
graph11         -2.006297e-50 -3.444418e-13
graph12         -4.705112e-50 -3.903482e-10
graph13          7.387569e-47 -4.378485e-09
graph14         -1.364183e-48 -1.628882e-11
graph15          2.113646e-45 -1.882213e-07
graph16          5.450639e-48 -1.667227e-09
graph17          6.249698e-48 -3.123039e-09
graph18          1.199005e-45 -1.231204e-07
graph19          3.979871e-46 -9.955433e-09
graph20          2.539916e-45 -4.172607e-07
graph21          3.013468e-45 -3.220631e-08
graph22          1.863232e-45 -7.660664e-07
graph23          3.024888e-45 -7.026727e-08
graph24          6.285517e-45 -1.524641e-07
graph25          6.446928e-44  1.313614e-06
graph26          3.747782e-44 -7.920889e-07
graph27          4.228627e-43  1.143603e-05
graph28          4.718057e-43  9.383245e-07
graph29          4.722560e-42  1.035766e-05
orbit0           1.408285e-41 -2.834622e-04
orbit1           1.336543e-43 -1.368962e-05
orbit2          -2.834071e-45 -9.073056e-08
orbit3           4.881112e-42 -4.986665e-05
orbit4           1.083950e-44 -1.523396e-07
orbit5          -7.041092e-47 -1.096932e-08
orbit6          -1.158458e-45 -2.740279e-08
orbit7          -3.753706e-48 -2.027586e-11
orbit8           1.024107e-43 -2.204457e-06
orbit9           2.911740e-43  4.946878e-06
orbit10          1.240607e-44 -6.043175e-07
orbit11         -1.068468e-45 -6.654331e-08
orbit12          1.588817e-42  1.403670e-05
orbit13          3.380279e-44 -8.233536e-06
orbit14          4.733839e-42  4.224074e-05
orbit15          2.778709e-46 -4.778334e-09
orbit16         -1.164398e-48 -2.808525e-10
orbit17          1.974332e-48 -3.361268e-09
orbit18          7.018689e-47 -5.137590e-10
orbit19         -1.931346e-47 -5.567444e-10
orbit20         -3.184789e-48 -2.673986e-10
orbit21         -1.207725e-49 -1.767305e-12
orbit22         -2.189442e-48 -5.479300e-11
orbit23         -6.683650e-51 -8.422591e-15
orbit24          1.655797e-45  1.627864e-08
orbit25          3.415711e-46  5.017616e-09
orbit26         -9.098572e-48 -5.369181e-10
orbit27          8.571179e-45  1.994468e-08
orbit28          9.441365e-47 -7.316287e-09
orbit29          7.516701e-46 -1.963832e-08
orbit30         -5.959534e-47 -9.710800e-09
orbit31         -2.136277e-46 -9.059050e-10
orbit32         -1.457742e-47 -4.832477e-10
orbit33         -8.620303e-49 -8.256288e-12
orbit34          2.113646e-45 -1.855487e-07
orbit35          4.090454e-45 -1.226240e-07
orbit36          4.617514e-46 -1.061027e-08
orbit37          3.701233e-46 -1.103720e-08
orbit38         -3.103447e-47 -1.446278e-09
orbit39          2.166199e-44  9.456822e-07
orbit40          2.097681e-45  1.271719e-08
orbit41         -3.362039e-46 -4.629025e-08
orbit42         -6.996422e-47 -3.054916e-09
orbit43          1.169443e-44 -3.502345e-07
orbit44         -1.691586e-45 -1.204725e-07
orbit45          6.365246e-44  4.325088e-07
orbit46          2.157759e-44  4.313987e-07
orbit47         -1.512335e-46 -3.702674e-08
orbit48          3.611440e-46 -2.859003e-08
orbit49          4.593392e-44 -1.979251e-07
orbit50         -2.737449e-45 -5.792680e-07
orbit51          2.820008e-44  7.637011e-07
orbit52          5.949613e-44 -3.419790e-07
orbit53          2.838873e-46 -1.906397e-07
orbit54          1.024850e-43 -3.746146e-06
orbit55         -7.545250e-45 -6.834416e-07
orbit56          5.594609e-43  1.527340e-05
orbit57          8.656666e-45 -5.465190e-08
orbit58         -2.244125e-45 -2.748089e-07
orbit59          1.376408e-43  2.712236e-06
orbit60          9.962046e-45 -7.034941e-07
orbit61         -3.690117e-45 -6.052653e-07
orbit62          1.538604e-42  6.590634e-05
orbit63          1.128122e-43  2.027412e-06
orbit64          9.818416e-44  2.149338e-07
orbit65          2.143324e-42  5.288659e-05
orbit66          1.783776e-43 -1.580418e-06
orbit67          3.219467e-45 -2.556743e-06
orbit68          8.257570e-43  2.678015e-05
orbit69          1.530503e-43 -1.604267e-05
orbit70          4.134881e-42  1.025925e-04
orbit71          2.590551e-43 -1.317616e-05
orbit72          4.722560e-42  8.290195e-06
AP               4.757036e-39  1.738219e-01
bet              1.818942e-46  9.578142e-09
ecc              8.301404e-41 -5.201770e-03
eccrad           4.980842e-40 -3.110944e-02
close            1.572627e-38 -1.087191e-02
constraint      -4.943973e-39 -1.726003e-01
coreness         1.988084e-40 -3.517571e-03
knn             -3.506410e-42 -8.099330e-05
hubscore         2.272147e-38  2.136292e-03
pagerank         2.650872e-39  1.893990e-01
trans           -4.681524e-41 -3.068446e-02
evcent           2.240744e-38 -2.824681e-02
first            1.408285e-41 -2.878736e-04
upto_second     -5.477313e-44 -1.970749e-05
upto_third       2.143942e-43  2.642208e-06
upto_fourth      2.236070e-43 -1.030964e-07
upto_fifth       2.841372e-43  3.228833e-06
upto_sixth       6.727299e-43  3.599143e-05
second          -7.157437e-44 -2.006409e-05
third            3.569319e-43  7.149686e-06
fourth          -2.985217e-43 -5.723319e-06
fifth           -2.969136e-43  7.753954e-07
sixth           -3.080409e-43  3.598162e-06
ratio1          -3.535436e-42 -7.075309e-05
ratio2           2.501220e-42  5.408766e-04
ratio3           6.661287e-42  7.178588e-04
ratio4          -7.692356e-42 -3.802587e-04
ratio5          -4.639146e-42 -1.166594e-04
ratio6          -4.002835e-43  1.008243e-05
selfinter        4.319383e-39  1.331011e-01
walktrap_vertex -3.418354e-40 -1.126312e-01
bigcom1         -4.790325e-39 -1.906698e-01
bigcom2         -4.287927e-39 -2.679675e-01
bigcom3          5.094016e-39  1.680565e-01
bigcom4         -1.102861e-40  7.988233e-02
bigcom6         -4.285786e-39 -2.641769e-01
bigcom8         -4.387629e-39 -2.048568e-01
bigcom9         -4.300096e-39 -2.383208e-01
bigcom11        -4.292214e-39 -3.495062e-01
bigcom13        -4.295793e-39 -2.752428e-01
bigcom15        -4.296868e-39 -1.716680e-01
bigcom16        -4.288641e-39 -1.850624e-01
bigcom21        -4.313418e-39 -3.726491e-01
bigcom22         5.826848e-40 -7.072680e-02
bigcom24        -4.286500e-39 -2.256857e-01
bigcom26         6.072994e-39  2.636934e-01
bigcom28         1.372134e-38  2.894230e-01
bigcom30         5.884188e-38  1.029654e+00
bigcom31        -4.285073e-39 -2.167288e-01
bigcom32        -4.289355e-39 -3.104769e-01
bigcom33        -4.285430e-39 -2.750417e-01
bigcom34        -4.285786e-39 -1.856563e-01
bigcom36        -4.289355e-39 -3.286770e-01
bigcom37        -4.285430e-39 -1.577247e-01
bigcom38        -4.288641e-39 -1.965301e-01
bigcom39        -4.294361e-39 -3.241974e-01
bigcom40        -2.919065e-39 -8.237424e-02
bigcom43        -4.287927e-39 -1.779521e-01
bigcom44        -4.346537e-39 -1.327638e-01
bigcom46        -4.291141e-39 -3.287129e-01
bigcom47        -4.289712e-39 -3.355996e-01
bigcom49        -4.287570e-39 -2.226808e-01
bigcom50        -4.287927e-39 -3.038141e-01
bigcom51        -4.285430e-39 -1.990578e-01
bigcom52         1.400980e-37  1.891649e+00
bigcom54        -4.285430e-39 -1.837555e-01
bigcom56        -4.289712e-39 -2.541785e-01
bigcom62        -4.285786e-39 -3.900005e-01
bigcom66        -4.285786e-39 -3.639356e-01
bigcom68        -4.286143e-39 -1.773961e-01
bigcom69        -4.289712e-39 -2.707962e-01
bigcom71        -4.289712e-39 -1.327929e-01
bigcom72        -4.286143e-39 -1.584845e-01
bigcom73        -4.290784e-39 -3.600498e-01
bigcom74        -4.287927e-39 -2.677827e-01
bigcom75        -4.285430e-39 -4.027250e-01
bigcom76        -4.286856e-39 -2.601305e-01
bigcom77        -4.287213e-39 -3.108439e-01
bigcom79        -4.285786e-39 -3.892336e-01
bigcom80        -4.287213e-39 -3.332840e-01
bigcom82        -4.286500e-39 -4.096570e-01
bigcom83        -4.285430e-39 -1.344228e-01
bigcom84        -4.286856e-39 -4.182811e-01
bigcom85        -4.286856e-39 -3.285512e-01
bigcom87        -4.287927e-39 -3.546442e-01
bigcom89        -4.285073e-39 -2.514720e-01
bigcom91        -4.287213e-39 -4.123120e-01
bigcom92        -4.295077e-39 -2.296197e-01
bigcom93        -4.285073e-39 -1.682983e-01
bigcom96        -4.285430e-39 -3.409583e-01
bigcom97        -4.288998e-39 -3.246341e-01
bigcom98        -4.285786e-39 -3.080812e-01
bigcom99        -4.285430e-39 -1.244432e-01
bigcom101       -4.291499e-39 -2.030159e-01
bigcom104       -4.288284e-39 -2.880560e-01
bigcom106       -4.286500e-39 -3.049043e-01
bigcom109       -4.286143e-39 -2.026526e-01
bigcom113       -4.286500e-39 -2.997978e-01
bigcom116        1.639747e-38  5.346256e-01
bigcom120       -4.285430e-39 -3.164169e-01
bigcom123       -4.285786e-39 -3.162338e-01
bigcom126       -4.284717e-39 -2.286307e-01
bigcom127       -4.286500e-39 -1.947386e-01
bigcom137       -4.287570e-39 -3.477955e-01
bigcom139       -4.285786e-39 -3.692726e-01
bigcom140       -4.285786e-39 -2.457870e-01
bigcom143       -4.285430e-39 -3.459510e-01
bigcom145       -4.286143e-39 -1.458562e-01
bigcom146       -4.286143e-39 -1.354018e-01
bigcom147       -4.290427e-39 -1.848125e-01
bigcom149       -4.285430e-39 -1.955333e-01
bigcom153       -4.288284e-39 -3.295282e-01
bigcom154       -4.288998e-39 -1.495142e-01
bigcom156       -4.286143e-39 -3.256803e-01
bigcom157       -4.288998e-39 -1.351685e-01
bigcom158       -4.284717e-39 -1.616173e-01
bigcom160       -4.285786e-39 -3.236695e-01
bigcom161       -4.285786e-39 -2.113021e-01
bigcom162       -4.285430e-39 -2.300862e-01
bigcom164       -4.285073e-39 -2.137667e-01
bigcom166       -4.288641e-39 -1.860853e-01
bigcom167       -4.292214e-39 -3.866805e-01
bigcom171       -4.287570e-39 -3.443824e-01
bigcom173       -4.285430e-39 -2.297578e-01
bigcom175       -4.285430e-39 -1.472615e-01
bigcom176       -4.285430e-39 -2.142769e-01
bigcom177       -4.285786e-39 -2.169430e-01
bigcom178        1.641484e-37  2.048229e+00
bigcom180       -4.285073e-39 -1.587458e-01
bigcom181       -4.290069e-39 -2.543958e-01
bigcom184       -4.285786e-39 -1.773035e-01
bigcom186       -4.285430e-39 -3.990060e-01
bigcom187        1.978188e-37  1.934862e+00
bigcom189       -4.288284e-39 -1.629952e-01
bigcom194       -4.286500e-39 -1.972143e-01
bigcom195       -4.285786e-39 -2.490961e-01
bigcom196       -4.285430e-39 -4.353036e-01
bigcom204       -4.286856e-39 -2.739830e-01
bigcom205        1.641484e-37  2.311372e+00
bigcom212       -4.285430e-39 -2.689932e-01
bigcom214       -4.286143e-39 -1.808890e-01
bigcom222       -4.285073e-39 -2.165009e-01
bigcom223       -4.285786e-39 -3.163814e-01
bigcom226       -4.285786e-39 -1.991335e-01
bigcom227       -4.285786e-39 -1.809886e-01
bigcom229       -4.285430e-39 -1.398589e-01
bigcom233       -4.285073e-39 -3.057454e-01
bigcom236       -4.285430e-39 -2.464823e-01
bigcom237       -4.285073e-39 -2.303691e-01
bigcom246       -4.287927e-39 -2.381424e-01
bigcom248       -4.289712e-39 -3.290207e-01
bigcom249       -4.285786e-39 -3.235215e-01
bigcom250       -4.289712e-39 -1.600972e-01
bigcom254       -4.286143e-39 -1.827839e-01
bigcom266       -4.285430e-39 -3.443856e-01
bigcom269       -4.286856e-39 -1.868883e-01
bigcom272       -4.285430e-39 -2.673693e-01
bigcom274       -4.298661e-39 -1.406345e-01
bigcom281       -4.286500e-39 -2.028791e-01
bigcom291       -4.285786e-39 -2.659360e-01
bigcom292       -4.285430e-39 -3.351635e-01
bigcom295       -4.285786e-39 -3.312372e-01
bigcom299       -4.284717e-39 -3.819500e-01
bigcom301       -4.287570e-39 -1.596178e-01
bigcom306       -4.285430e-39 -2.116530e-01
bigcom309       -4.286500e-39 -2.869534e-01
bigcom314       -4.285430e-39 -3.810282e-01
bigcom321       -4.287213e-39 -2.364054e-01
bigcom341       -4.285430e-39 -1.790487e-01
bigcom350       -4.285430e-39 -3.018367e-01
bigcom353       -4.285430e-39 -1.447146e-01
bigcom359       -4.285073e-39 -2.976963e-01
bigcom363       -4.285430e-39 -1.750507e-01
bigcom365       -4.285430e-39 -3.522756e-01
bigcom385        1.978188e-37  2.261820e+00
bigcom386       -4.285073e-39 -1.468981e-01
bigcom408       -4.287570e-39 -3.607250e-01
bigcom412       -4.286143e-39 -2.355931e-01
bigcom480       -4.285430e-39 -1.801658e-01
spin_vertex     -3.446280e-39 -1.342802e-01
membership_s1    4.251288e-39  2.748116e-01
membership_s3   -4.290427e-39 -2.648183e-01
membership_s4   -2.977948e-39 -8.042973e-02
membership_s5   -3.577544e-39 -1.630041e-01
membership_s6   -4.630575e-39 -1.761565e-01
membership_s7   -2.907631e-39 -5.589699e-02
membership_s8   -4.288284e-39 -2.428830e-01
membership_s9   -4.290427e-39 -2.490532e-01
membership_s11  -4.287927e-39 -2.455068e-01
membership_s12  -4.287927e-39 -2.670003e-01
membership_s14  -4.285786e-39 -2.698148e-01
membership_s15   1.612089e-39  2.220673e-01
membership_s16  -4.289355e-39 -2.166220e-01
membership_s17  -4.286856e-39 -2.776497e-01
membership_s18  -4.316671e-39 -2.264234e-01
membership_s20  -4.285786e-39 -2.645674e-01
membership_s21  -4.345803e-39 -2.125948e-01
membership_s22  -4.294719e-39 -2.099104e-01
membership_s24  -4.295793e-39 -1.895846e-01
membership_s25  -4.293287e-39 -2.076607e-01
membership_s26  -4.289355e-39 -3.183096e-01
membership_s27  -3.323474e-39 -1.826261e-01
membership_s28  -4.290784e-39 -2.511295e-01
membership_s30   7.203515e-39  2.133111e-01
membership_s31  -9.284957e-40  6.617532e-02
membership_s32   1.578528e-38  4.888624e-01
membership_s33  -4.285073e-39 -2.520266e-01
membership_s36  -4.983087e-39 -1.935803e-01
membership_s37  -4.321378e-39 -2.213048e-01
V1               6.298265e-39  1.086216e-01
V2              -4.714471e-39 -4.191607e-01
pdi              2.784072e-37  8.804965e+00
adhesion        -2.903069e-43 -5.185187e-06
cohesion         5.803310e-43  1.032408e-05
inner            1.723313e-43  5.030515e-06
outer            1.205778e-43  1.228388e-06
ioratio         -5.223547e-40 -1.474098e-01
comsize          2.117646e-42  6.170694e-05
[1] "Dataset: all_TnotC Model GBM, run: 9 of 10 2015-06-22 15:53:57"
Iter   TrainDeviance   ValidDeviance   StepSize   Improve
     1        0.0559            -nan     0.0100    0.0004
     2        0.0546            -nan     0.0100    0.0003
     3        0.0536            -nan     0.0100    0.0000
     4        0.0529            -nan     0.0100    0.0001
     5        0.0521            -nan     0.0100    0.0001
     6        0.0515            -nan     0.0100    0.0000
     7        0.0510            -nan     0.0100    0.0000
     8        0.0503            -nan     0.0100    0.0001
     9        0.0494            -nan     0.0100    0.0000
    10        0.0485            -nan     0.0100    0.0001
    20        0.0433            -nan     0.0100    0.0000
    40        0.0366            -nan     0.0100    0.0000
    60        0.0319            -nan     0.0100    0.0000
    80        0.0284            -nan     0.0100   -0.0000
   100        0.0260            -nan     0.0100    0.0000
   120        0.0242            -nan     0.0100   -0.0000
   140        0.0222            -nan     0.0100   -0.0000
   160        0.0207            -nan     0.0100   -0.0000
   180        0.0193            -nan     0.0100    0.0000
   200        0.0180            -nan     0.0100    0.0000
   204        0.0178            -nan     0.0100    0.0000

[1] "GBM variable coefficients"
                            var      rel.inf
ratio5                   ratio5 13.663260260
comsize                 comsize  5.688615470
V2                           V2  5.417302477
pagerank               pagerank  5.293694205
outer                     outer  3.440907885
walktrap_vertex walktrap_vertex  3.424169397
bigcom30               bigcom30  3.323545559
inner                     inner  3.187076065
V1                           V1  2.743246697
ratio1                   ratio1  2.597170051
adhesion               adhesion  2.558834871
trans                     trans  2.484869403
ioratio                 ioratio  2.478686908
knn                         knn  2.225672146
ratio2                   ratio2  2.118128131
cohesion               cohesion  2.047039690
spin_vertex         spin_vertex  1.793767752
membership_s32   membership_s32  1.600960591
orbit39                 orbit39  1.387668451
orbit28                 orbit28  1.210151116
orbit18                 orbit18  1.144406325
orbit62                 orbit62  0.994818506
graph22                 graph22  0.903020986
graph11                 graph11  0.801201204
orbit38                 orbit38  0.788167856
orbit41                 orbit41  0.703235507
ratio4                   ratio4  0.685218320
orbit36                 orbit36  0.654016379
graph17                 graph17  0.640578364
ratio3                   ratio3  0.638256430
graph6                   graph6  0.638196212
orbit19                 orbit19  0.637430525
orbit37                 orbit37  0.608741847
bet                         bet  0.583200930
constraint           constraint  0.570637203
orbit68                 orbit68  0.557317898
orbit30                 orbit30  0.530993847
upto_sixth           upto_sixth  0.520487052
orbit54                 orbit54  0.493023468
graph23                 graph23  0.488785078
orbit31                 orbit31  0.482413050
fourth                   fourth  0.477519423
coreness               coreness  0.473222224
graph12                 graph12  0.438273050
orbit24                 orbit24  0.426592614
orbit17                 orbit17  0.425582479
orbit26                 orbit26  0.411053478
orbit70                 orbit70  0.406158541
membership_s30   membership_s30  0.396764364
graph10                 graph10  0.395717463
orbit59                 orbit59  0.386317873
orbit25                 orbit25  0.373791045
third                     third  0.366863954
orbit5                   orbit5  0.337891751
graph16                 graph16  0.336041850
graph15                 graph15  0.332928753
graph19                 graph19  0.332915752
graph7                   graph7  0.332598728
orbit56                 orbit56  0.331155547
orbit50                 orbit50  0.322744430
orbit20                 orbit20  0.302712272
graph5                   graph5  0.294393769
orbit57                 orbit57  0.285528730
orbit65                 orbit65  0.283381575
orbit15                 orbit15  0.281840957
membership_s1     membership_s1  0.275755141
orbit4                   orbit4  0.267039003
graph14                 graph14  0.256473977
orbit29                 orbit29  0.250360395
orbit53                 orbit53  0.248507145
bigcom116             bigcom116  0.246207301
selfinter             selfinter  0.244558285
orbit47                 orbit47  0.243902858
orbit11                 orbit11  0.238451081
graph2                   graph2  0.237914932
sixth                     sixth  0.236234760
graph1                   graph1  0.234702244
ratio6                   ratio6  0.228663424
graph24                 graph24  0.222046848
graph21                 graph21  0.220658453
orbit52                 orbit52  0.213709149
orbit40                 orbit40  0.210713820
orbit64                 orbit64  0.199215452
orbit51                 orbit51  0.188739689
orbit55                 orbit55  0.174172634
graph26                 graph26  0.172856948
graph8                   graph8  0.171079297
orbit66                 orbit66  0.169237619
graph29                 graph29  0.164106371
graph4                   graph4  0.163982299
graph0                   graph0  0.142503596
bigcom26               bigcom26  0.136964319
orbit21                 orbit21  0.133613811
upto_fifth           upto_fifth  0.132553385
orbit63                 orbit63  0.124356738
graph27                 graph27  0.117681620
orbit23                 orbit23  0.115425077
orbit49                 orbit49  0.113617472
orbit16                 orbit16  0.112556275
orbit27                 orbit27  0.107037009
orbit48                 orbit48  0.103913782
graph25                 graph25  0.102171106
bigcom3                 bigcom3  0.092391736
orbit35                 orbit35  0.091292354
graph13                 graph13  0.085424486
orbit10                 orbit10  0.082117102
bigcom28               bigcom28  0.081717803
orbit32                 orbit32  0.081243886
graph28                 graph28  0.079749163
graph9                   graph9  0.079325401
close                     close  0.071202028
orbit2                   orbit2  0.063980282
fifth                     fifth  0.063608306
orbit45                 orbit45  0.058766182
bigcom4                 bigcom4  0.058465514
orbit33                 orbit33  0.057566062
orbit13                 orbit13  0.053065712
AP                           AP  0.050124098
orbit71                 orbit71  0.049379948
orbit61                 orbit61  0.043373039
orbit46                 orbit46  0.041847890
orbit67                 orbit67  0.039687947
orbit22                 orbit22  0.038262288
orbit44                 orbit44  0.036351526
graph20                 graph20  0.034876423
membership_s15   membership_s15  0.030044042
upto_second         upto_second  0.023294411
graph18                 graph18  0.015735272
membership_s7     membership_s7  0.015055435
graph3                   graph3  0.014428611
orbit6                   orbit6  0.013520257
membership_s31   membership_s31  0.010502625
orbit60                 orbit60  0.009257466
orbit42                 orbit42  0.007026720
orbit12                 orbit12  0.004727935
orbit0                   orbit0  0.000000000
orbit1                   orbit1  0.000000000
orbit3                   orbit3  0.000000000
orbit7                   orbit7  0.000000000
orbit8                   orbit8  0.000000000
orbit9                   orbit9  0.000000000
orbit14                 orbit14  0.000000000
orbit34                 orbit34  0.000000000
orbit43                 orbit43  0.000000000
orbit58                 orbit58  0.000000000
orbit69                 orbit69  0.000000000
orbit72                 orbit72  0.000000000
ecc                         ecc  0.000000000
eccrad                   eccrad  0.000000000
hubscore               hubscore  0.000000000
evcent                   evcent  0.000000000
first                     first  0.000000000
upto_third           upto_third  0.000000000
upto_fourth         upto_fourth  0.000000000
second                   second  0.000000000
bigcom1                 bigcom1  0.000000000
bigcom2                 bigcom2  0.000000000
bigcom6                 bigcom6  0.000000000
bigcom8                 bigcom8  0.000000000
bigcom9                 bigcom9  0.000000000
bigcom11               bigcom11  0.000000000
bigcom13               bigcom13  0.000000000
bigcom15               bigcom15  0.000000000
bigcom16               bigcom16  0.000000000
bigcom21               bigcom21  0.000000000
bigcom22               bigcom22  0.000000000
bigcom24               bigcom24  0.000000000
bigcom31               bigcom31  0.000000000
bigcom32               bigcom32  0.000000000
bigcom33               bigcom33  0.000000000
bigcom34               bigcom34  0.000000000
bigcom36               bigcom36  0.000000000
bigcom37               bigcom37  0.000000000
bigcom38               bigcom38  0.000000000
bigcom39               bigcom39  0.000000000
bigcom40               bigcom40  0.000000000
bigcom43               bigcom43  0.000000000
bigcom44               bigcom44  0.000000000
bigcom46               bigcom46  0.000000000
bigcom47               bigcom47  0.000000000
bigcom49               bigcom49  0.000000000
bigcom50               bigcom50  0.000000000
bigcom51               bigcom51  0.000000000
bigcom52               bigcom52  0.000000000
bigcom54               bigcom54  0.000000000
bigcom56               bigcom56  0.000000000
bigcom62               bigcom62  0.000000000
bigcom66               bigcom66  0.000000000
bigcom68               bigcom68  0.000000000
bigcom69               bigcom69  0.000000000
bigcom71               bigcom71  0.000000000
bigcom72               bigcom72  0.000000000
bigcom73               bigcom73  0.000000000
bigcom74               bigcom74  0.000000000
bigcom75               bigcom75  0.000000000
bigcom76               bigcom76  0.000000000
bigcom77               bigcom77  0.000000000
bigcom79               bigcom79  0.000000000
bigcom80               bigcom80  0.000000000
bigcom82               bigcom82  0.000000000
bigcom83               bigcom83  0.000000000
bigcom84               bigcom84  0.000000000
bigcom85               bigcom85  0.000000000
bigcom87               bigcom87  0.000000000
bigcom89               bigcom89  0.000000000
bigcom91               bigcom91  0.000000000
bigcom92               bigcom92  0.000000000
bigcom93               bigcom93  0.000000000
bigcom96               bigcom96  0.000000000
bigcom97               bigcom97  0.000000000
bigcom98               bigcom98  0.000000000
bigcom99               bigcom99  0.000000000
bigcom101             bigcom101  0.000000000
bigcom104             bigcom104  0.000000000
bigcom106             bigcom106  0.000000000
bigcom109             bigcom109  0.000000000
bigcom113             bigcom113  0.000000000
bigcom120             bigcom120  0.000000000
bigcom123             bigcom123  0.000000000
bigcom126             bigcom126  0.000000000
bigcom127             bigcom127  0.000000000
bigcom137             bigcom137  0.000000000
bigcom139             bigcom139  0.000000000
bigcom140             bigcom140  0.000000000
bigcom143             bigcom143  0.000000000
bigcom145             bigcom145  0.000000000
bigcom146             bigcom146  0.000000000
bigcom147             bigcom147  0.000000000
bigcom149             bigcom149  0.000000000
bigcom153             bigcom153  0.000000000
bigcom154             bigcom154  0.000000000
bigcom156             bigcom156  0.000000000
bigcom157             bigcom157  0.000000000
bigcom158             bigcom158  0.000000000
bigcom160             bigcom160  0.000000000
bigcom161             bigcom161  0.000000000
bigcom162             bigcom162  0.000000000
bigcom164             bigcom164  0.000000000
bigcom166             bigcom166  0.000000000
bigcom167             bigcom167  0.000000000
bigcom171             bigcom171  0.000000000
bigcom173             bigcom173  0.000000000
bigcom175             bigcom175  0.000000000
bigcom176             bigcom176  0.000000000
bigcom177             bigcom177  0.000000000
bigcom178             bigcom178  0.000000000
bigcom180             bigcom180  0.000000000
bigcom181             bigcom181  0.000000000
bigcom184             bigcom184  0.000000000
bigcom186             bigcom186  0.000000000
bigcom187             bigcom187  0.000000000
bigcom189             bigcom189  0.000000000
bigcom194             bigcom194  0.000000000
bigcom195             bigcom195  0.000000000
bigcom196             bigcom196  0.000000000
bigcom204             bigcom204  0.000000000
bigcom205             bigcom205  0.000000000
bigcom212             bigcom212  0.000000000
bigcom214             bigcom214  0.000000000
bigcom222             bigcom222  0.000000000
bigcom223             bigcom223  0.000000000
bigcom226             bigcom226  0.000000000
bigcom227             bigcom227  0.000000000
bigcom229             bigcom229  0.000000000
bigcom233             bigcom233  0.000000000
bigcom236             bigcom236  0.000000000
bigcom237             bigcom237  0.000000000
bigcom246             bigcom246  0.000000000
bigcom248             bigcom248  0.000000000
bigcom249             bigcom249  0.000000000
bigcom250             bigcom250  0.000000000
bigcom254             bigcom254  0.000000000
bigcom266             bigcom266  0.000000000
bigcom269             bigcom269  0.000000000
bigcom272             bigcom272  0.000000000
bigcom274             bigcom274  0.000000000
bigcom281             bigcom281  0.000000000
bigcom291             bigcom291  0.000000000
bigcom292             bigcom292  0.000000000
bigcom295             bigcom295  0.000000000
bigcom299             bigcom299  0.000000000
bigcom301             bigcom301  0.000000000
bigcom306             bigcom306  0.000000000
bigcom309             bigcom309  0.000000000
bigcom314             bigcom314  0.000000000
bigcom321             bigcom321  0.000000000
bigcom341             bigcom341  0.000000000
bigcom350             bigcom350  0.000000000
bigcom353             bigcom353  0.000000000
bigcom359             bigcom359  0.000000000
bigcom363             bigcom363  0.000000000
bigcom365             bigcom365  0.000000000
bigcom385             bigcom385  0.000000000
bigcom386             bigcom386  0.000000000
bigcom408             bigcom408  0.000000000
bigcom412             bigcom412  0.000000000
bigcom480             bigcom480  0.000000000
membership_s3     membership_s3  0.000000000
membership_s4     membership_s4  0.000000000
membership_s5     membership_s5  0.000000000
membership_s6     membership_s6  0.000000000
membership_s8     membership_s8  0.000000000
membership_s9     membership_s9  0.000000000
membership_s11   membership_s11  0.000000000
membership_s12   membership_s12  0.000000000
membership_s14   membership_s14  0.000000000
membership_s16   membership_s16  0.000000000
membership_s17   membership_s17  0.000000000
membership_s18   membership_s18  0.000000000
membership_s20   membership_s20  0.000000000
membership_s21   membership_s21  0.000000000
membership_s22   membership_s22  0.000000000
membership_s24   membership_s24  0.000000000
membership_s25   membership_s25  0.000000000
membership_s26   membership_s26  0.000000000
membership_s27   membership_s27  0.000000000
membership_s28   membership_s28  0.000000000
membership_s33   membership_s33  0.000000000
membership_s36   membership_s36  0.000000000
membership_s37   membership_s37  0.000000000
pdi                         pdi  0.000000000
[1] "Dataset: all_TnotC Model RF, run: 9 of 10 2015-06-22 15:57:16"
     |      Out-of-bag   |
Tree |      MSE  %Var(y) |
   1 | 0.008423   187.53 |
   2 | 0.006744   150.15 |
   3 | 0.006736   149.97 |
   4 | 0.006534   145.46 |
   5 |  0.00692   154.06 |
   6 | 0.006763   150.57 |
   7 | 0.006675   148.60 |
   8 | 0.006458   143.77 |
   9 | 0.006234   138.78 |
  10 | 0.006026   134.17 |
  11 | 0.005854   130.34 |
  12 | 0.005623   125.18 |
  13 | 0.005568   123.97 |
  14 | 0.005485   122.11 |
  15 | 0.005408   120.39 |
  16 | 0.005402   120.27 |
  17 | 0.005386   119.90 |
  18 |  0.00533   118.67 |
  19 |   0.0053   118.00 |
  20 | 0.005287   117.70 |
  21 | 0.005226   116.35 |
  22 | 0.005185   115.44 |
  23 | 0.005166   115.02 |
  24 | 0.005173   115.16 |
  25 | 0.005191   115.56 |
  26 | 0.005186   115.46 |
  27 | 0.005161   114.90 |
  28 | 0.005166   115.02 |
  29 | 0.005132   114.26 |
  30 | 0.005119   113.97 |
  31 | 0.005097   113.47 |
  32 |  0.00508   113.11 |
  33 | 0.005054   112.53 |
  34 | 0.005068   112.82 |
  35 | 0.005039   112.19 |
  36 | 0.005034   112.07 |
  37 | 0.005026   111.89 |
  38 | 0.005008   111.50 |
  39 |  0.00499   111.09 |
  40 |  0.00498   110.88 |
  41 | 0.004976   110.77 |
  42 | 0.004974   110.74 |
  43 | 0.004969   110.63 |
  44 |  0.00497   110.65 |
  45 |  0.00496   110.42 |
  46 | 0.004963   110.49 |
  47 | 0.004955   110.31 |
  48 | 0.004952   110.26 |
  49 | 0.004944   110.06 |
  50 | 0.004935   109.86 |
  51 | 0.004937   109.91 |
  52 | 0.004928   109.71 |
  53 | 0.004922   109.59 |
  54 | 0.004928   109.71 |
  55 | 0.004925   109.65 |
  56 | 0.004932   109.79 |
  57 | 0.004925   109.65 |
  58 | 0.004907   109.24 |
  59 | 0.004897   109.02 |
  60 | 0.004894   108.96 |
  61 | 0.004897   109.02 |
  62 | 0.004899   109.06 |
  63 | 0.004892   108.91 |
  64 | 0.004891   108.89 |
  65 | 0.004889   108.84 |
  66 |  0.00488   108.65 |
  67 | 0.004876   108.55 |
  68 | 0.004862   108.25 |
  69 | 0.004857   108.14 |
  70 |  0.00485   107.97 |
  71 | 0.004847   107.92 |
  72 | 0.004837   107.69 |
  73 | 0.004847   107.90 |
  74 | 0.004846   107.88 |
  75 | 0.004836   107.67 |
  76 | 0.004829   107.51 |
  77 | 0.004828   107.49 |
  78 | 0.004822   107.35 |
  79 | 0.004813   107.15 |
  80 | 0.004822   107.35 |
  81 | 0.004819   107.29 |
  82 | 0.004816   107.23 |
  83 |  0.00481   107.09 |
  84 | 0.004813   107.15 |
  85 | 0.004814   107.18 |
  86 | 0.004814   107.18 |
  87 | 0.004818   107.28 |
  88 | 0.004801   106.89 |
  89 | 0.004799   106.84 |
  90 | 0.004791   106.67 |
  91 | 0.004783   106.48 |
  92 | 0.004778   106.38 |
  93 | 0.004769   106.18 |
  94 | 0.004768   106.15 |
  95 | 0.004762   106.02 |
  96 | 0.004762   106.03 |
  97 | 0.004757   105.92 |
  98 | 0.004757   105.91 |
  99 | 0.004757   105.90 |
 100 | 0.004762   106.02 |
[1] "Random Forest variable coefficients"
                      %IncMSE IncNodePurity
graph0           9.958279e-05  7.204701e-02
graph1           1.769434e-03  3.744653e-01
graph2           3.253493e-05  8.233580e-02
graph3           5.837635e-04  1.494377e-01
graph4           2.092317e-03  4.633509e-01
graph5           2.086661e-03  1.793350e-01
graph6           1.761407e-04  1.563257e-01
graph7           8.274077e-04  1.647994e-01
graph8           8.301622e-05  1.582574e-02
graph9           4.467397e-04  1.105066e-01
graph10          1.315697e-03  2.076710e-01
graph11          1.817604e-03  3.511020e-01
graph12          1.273055e-03  2.460646e-01
graph13          4.673553e-04  1.976396e-01
graph14          1.606064e-03  1.925425e-01
graph15          6.759383e-05  5.559019e-02
graph16          1.384324e-03  2.446413e-01
graph17          1.111341e-03  3.010728e-01
graph18          2.961100e-04  9.714532e-02
graph19          6.727994e-04  2.283574e-01
graph20          1.273875e-03  2.811162e-01
graph21          1.795952e-04  1.478805e-01
graph22          1.452926e-04  1.352524e-01
graph23          7.306562e-04  2.629268e-01
graph24          2.862169e-04  1.304001e-01
graph25          2.802275e-04  1.732361e-01
graph26          1.566132e-03  2.700496e-01
graph27          3.684743e-04  7.234570e-02
graph28          3.703193e-04  1.006121e-01
graph29          7.641886e-05  3.560633e-02
orbit0           3.068344e-04  1.010966e-01
orbit1           4.288291e-04  1.543730e-01
orbit2           1.698222e-04  1.374646e-01
orbit3           1.439988e-05  5.529863e-02
orbit4           1.098801e-03  2.329869e-01
orbit5           3.073674e-04  1.833944e-01
orbit6           5.617025e-04  3.072529e-01
orbit7           3.689467e-04  1.547127e-01
orbit8           7.223889e-04  3.173917e-01
orbit9           6.406764e-04  1.915679e-01
orbit10          7.594502e-04  1.428274e-01
orbit11          5.307658e-05  4.881349e-02
orbit12          1.759238e-04  1.647999e-01
orbit13          1.298591e-04  7.585551e-02
orbit14          2.761836e-04  7.419796e-02
orbit15          1.569870e-04  1.322169e-01
orbit16          4.312806e-04  2.034113e-01
orbit17          3.526645e-04  2.213530e-01
orbit18          1.251363e-03  5.470342e-01
orbit19          6.141693e-04  3.713927e-01
orbit20          1.138638e-03  1.061811e-01
orbit21          4.168086e-04  1.091268e-01
orbit22          5.996185e-04  2.042553e-01
orbit23          1.806279e-04  1.244196e-01
orbit24          3.251620e-04  3.931011e-01
orbit25          8.474179e-04  1.384840e-01
orbit26          1.764595e-04  8.065225e-02
orbit27          9.477093e-04  2.200412e-01
orbit28          3.062895e-04  2.502324e-01
orbit29          1.656676e-04  9.032397e-02
orbit30          6.170315e-04  8.187080e-02
orbit31          1.625806e-03  4.376326e-01
orbit32          1.727250e-03  1.844836e-01
orbit33          3.017708e-04  1.795474e-01
orbit34          1.523998e-04  7.011050e-02
orbit35          8.531259e-04  2.707541e-01
orbit36          9.013419e-04  1.483424e-01
orbit37          1.050610e-03  1.085459e-01
orbit38          7.509983e-05  1.378024e-01
orbit39          2.406307e-03  5.890894e-01
orbit40          3.794428e-04  2.516021e-01
orbit41          6.795565e-05  1.053319e-01
orbit42          1.409359e-04  3.157484e-02
orbit43          3.839577e-04  1.313528e-01
orbit44          5.490221e-04  9.143028e-02
orbit45          1.674089e-03  1.975031e-01
orbit46          5.765926e-04  1.201883e-01
orbit47          2.698981e-04  7.254936e-02
orbit48          1.082426e-04  7.512224e-02
orbit49          1.305877e-03  1.774658e-01
orbit50          5.610841e-04  9.136145e-02
orbit51          3.009039e-04  7.991491e-02
orbit52          6.692397e-04  7.045572e-02
orbit53          1.954092e-04  1.193505e-01
orbit54          4.650332e-04  1.833445e-01
orbit55          6.852605e-06  4.861111e-02
[truncated: 139,889 more chars]
