# Supplementary material for: Distinctive Behaviors of Druggable Proteins in Cellular Networks
Source: PLoS Comput Biol. 2015 Dec 23;11(12):e1004597. doi: 10.1371/journal.pcbi.1004597 (PMC4689399; doi:10.1371/journal.pcbi.1004597)
Supplement: S1 File — (ZIP) [file pcbi.1004597.s004.zip › S1_File/direct.atc.20150613_all_predict.ppi.optimised_Target_results_high_C.txt]

[[1]]
[1] "high_C"

[1] "Dataset: high_C Model GBM, run: 1 of 5 2015-06-22 14:48:11"
Iter   TrainDeviance   ValidDeviance   StepSize   Improve
     1        0.8550            -nan     0.0100    0.0011
     2        0.8492            -nan     0.0100    0.0015
     3        0.8433            -nan     0.0100    0.0010
     4        0.8375            -nan     0.0100    0.0004
     5        0.8311            -nan     0.0100    0.0012
     6        0.8257            -nan     0.0100    0.0005
     7        0.8208            -nan     0.0100    0.0012
     8        0.8170            -nan     0.0100    0.0005
     9        0.8122            -nan     0.0100    0.0008
    10        0.8076            -nan     0.0100    0.0007
    20        0.7632            -nan     0.0100    0.0007
    40        0.6949            -nan     0.0100    0.0005
    60        0.6413            -nan     0.0100    0.0006
    80        0.5949            -nan     0.0100    0.0000
   100        0.5556            -nan     0.0100   -0.0000
   120        0.5210            -nan     0.0100   -0.0000
   140        0.4897            -nan     0.0100    0.0001
   160        0.4597            -nan     0.0100    0.0001
   180        0.4342            -nan     0.0100    0.0001
   200        0.4110            -nan     0.0100   -0.0000
   203        0.4071            -nan     0.0100   -0.0001

[1] "GBM variable coefficients"
                            var    rel.inf
V1                           V1 4.45307457
orbit70                 orbit70 3.88106683
outer                     outer 3.03790494
walktrap_vertex walktrap_vertex 2.93115921
orbit45                 orbit45 2.51798270
orbit56                 orbit56 2.41961803
ratio4                   ratio4 2.19557427
V2                           V2 2.19283651
comsize                 comsize 2.19086411
trans                     trans 2.18217309
orbit65                 orbit65 2.10166922
ioratio                 ioratio 2.07363950
orbit31                 orbit31 2.03291043
ratio5                   ratio5 2.03284679
spin_vertex         spin_vertex 1.61535093
third                     third 1.58626899
orbit24                 orbit24 1.43413315
pagerank               pagerank 1.34210271
graph11                 graph11 1.30274920
graph22                 graph22 1.21222401
graph20                 graph20 1.19699120
adhesion               adhesion 1.18959512
orbit18                 orbit18 1.18735291
inner                     inner 1.16532243
graph4                   graph4 1.14587212
orbit50                 orbit50 1.13640617
orbit49                 orbit49 1.12489355
knn                         knn 1.09997253
orbit6                   orbit6 1.08742319
orbit54                 orbit54 1.07312397
orbit66                 orbit66 1.03793923
orbit55                 orbit55 0.95453666
orbit9                   orbit9 0.94780749
ratio6                   ratio6 0.94283529
orbit69                 orbit69 0.88569531
orbit62                 orbit62 0.86307455
cohesion               cohesion 0.86038256
ratio1                   ratio1 0.84954002
orbit35                 orbit35 0.83585362
orbit27                 orbit27 0.82978813
constraint           constraint 0.79338837
bet                         bet 0.75178113
ratio3                   ratio3 0.73481666
orbit25                 orbit25 0.69960122
graph29                 graph29 0.67836114
orbit19                 orbit19 0.67353654
membership_s4     membership_s4 0.64930102
orbit59                 orbit59 0.62032656
orbit39                 orbit39 0.59107940
graph26                 graph26 0.58524268
orbit40                 orbit40 0.57328147
orbit4                   orbit4 0.57143787
orbit46                 orbit46 0.56568492
graph24                 graph24 0.56438426
graph8                   graph8 0.55256033
graph10                 graph10 0.52850602
orbit36                 orbit36 0.52145125
graph1                   graph1 0.51763556
graph16                 graph16 0.49897508
upto_third           upto_third 0.49792402
graph15                 graph15 0.49746774
orbit32                 orbit32 0.48775613
orbit51                 orbit51 0.48722555
graph6                   graph6 0.48583234
graph23                 graph23 0.48117780
graph14                 graph14 0.47171023
graph5                   graph5 0.47150078
fourth                   fourth 0.44799522
orbit22                 orbit22 0.44102628
graph28                 graph28 0.43766948
orbit15                 orbit15 0.43736064
upto_sixth           upto_sixth 0.42711061
orbit12                 orbit12 0.42386599
graph0                   graph0 0.41829269
orbit37                 orbit37 0.41078529
graph2                   graph2 0.40775095
graph27                 graph27 0.39728300
sixth                     sixth 0.37891559
orbit11                 orbit11 0.37742063
orbit52                 orbit52 0.37143898
orbit1                   orbit1 0.35926113
orbit44                 orbit44 0.35447743
orbit41                 orbit41 0.35127948
graph13                 graph13 0.35043063
orbit2                   orbit2 0.34756392
graph7                   graph7 0.34156165
close                     close 0.34152362
orbit63                 orbit63 0.33788239
orbit20                 orbit20 0.33754568
orbit42                 orbit42 0.33666748
ratio2                   ratio2 0.32978276
orbit16                 orbit16 0.32346840
orbit71                 orbit71 0.31756210
orbit17                 orbit17 0.31355130
graph25                 graph25 0.31164321
bigcom40               bigcom40 0.30855625
orbit23                 orbit23 0.30085099
upto_fifth           upto_fifth 0.29009393
orbit58                 orbit58 0.28764274
orbit5                   orbit5 0.28516971
orbit64                 orbit64 0.28491486
graph9                   graph9 0.28272656
hubscore               hubscore 0.28238716
orbit48                 orbit48 0.28123713
orbit68                 orbit68 0.28103831
orbit47                 orbit47 0.27601303
graph12                 graph12 0.27518619
graph3                   graph3 0.27249083
orbit26                 orbit26 0.27147847
graph17                 graph17 0.27057375
orbit38                 orbit38 0.26901513
fifth                     fifth 0.26087867
orbit30                 orbit30 0.24220664
orbit67                 orbit67 0.23687138
orbit21                 orbit21 0.22586979
orbit29                 orbit29 0.21986640
orbit57                 orbit57 0.21950556
orbit28                 orbit28 0.21429197
orbit33                 orbit33 0.18540183
AP                           AP 0.18187056
orbit10                 orbit10 0.17186184
orbit7                   orbit7 0.17170646
orbit13                 orbit13 0.16899194
orbit43                 orbit43 0.16707996
upto_fourth         upto_fourth 0.16482998
membership_s7     membership_s7 0.15101067
graph18                 graph18 0.14020355
bigcom4                 bigcom4 0.12761900
pdi                         pdi 0.12253718
upto_second         upto_second 0.12126763
selfinter             selfinter 0.11739764
orbit61                 orbit61 0.10310395
graph19                 graph19 0.08399581
membership_s30   membership_s30 0.07414804
orbit60                 orbit60 0.07315858
evcent                   evcent 0.06901879
second                   second 0.06377975
bigcom28               bigcom28 0.06162612
membership_s32   membership_s32 0.05417374
coreness               coreness 0.04954609
graph21                 graph21 0.04108369
orbit53                 orbit53 0.02345895
bigcom3                 bigcom3 0.01938764
membership_s27   membership_s27 0.01925736
orbit0                   orbit0 0.00000000
orbit3                   orbit3 0.00000000
orbit8                   orbit8 0.00000000
orbit14                 orbit14 0.00000000
orbit34                 orbit34 0.00000000
orbit72                 orbit72 0.00000000
ecc                         ecc 0.00000000
eccrad                   eccrad 0.00000000
first                     first 0.00000000
bigcom1                 bigcom1 0.00000000
bigcom2                 bigcom2 0.00000000
bigcom6                 bigcom6 0.00000000
bigcom8                 bigcom8 0.00000000
bigcom9                 bigcom9 0.00000000
bigcom11               bigcom11 0.00000000
bigcom13               bigcom13 0.00000000
bigcom15               bigcom15 0.00000000
bigcom16               bigcom16 0.00000000
bigcom21               bigcom21 0.00000000
bigcom22               bigcom22 0.00000000
bigcom24               bigcom24 0.00000000
bigcom26               bigcom26 0.00000000
bigcom30               bigcom30 0.00000000
bigcom31               bigcom31 0.00000000
bigcom32               bigcom32 0.00000000
bigcom33               bigcom33 0.00000000
bigcom34               bigcom34 0.00000000
bigcom36               bigcom36 0.00000000
bigcom37               bigcom37 0.00000000
bigcom38               bigcom38 0.00000000
bigcom39               bigcom39 0.00000000
bigcom43               bigcom43 0.00000000
bigcom44               bigcom44 0.00000000
bigcom46               bigcom46 0.00000000
bigcom47               bigcom47 0.00000000
bigcom49               bigcom49 0.00000000
bigcom50               bigcom50 0.00000000
bigcom51               bigcom51 0.00000000
bigcom52               bigcom52 0.00000000
bigcom54               bigcom54 0.00000000
bigcom56               bigcom56 0.00000000
bigcom62               bigcom62 0.00000000
bigcom66               bigcom66 0.00000000
bigcom68               bigcom68 0.00000000
bigcom69               bigcom69 0.00000000
bigcom71               bigcom71 0.00000000
bigcom72               bigcom72 0.00000000
bigcom73               bigcom73 0.00000000
bigcom74               bigcom74 0.00000000
bigcom75               bigcom75 0.00000000
bigcom76               bigcom76 0.00000000
bigcom77               bigcom77 0.00000000
bigcom79               bigcom79 0.00000000
bigcom80               bigcom80 0.00000000
bigcom82               bigcom82 0.00000000
bigcom83               bigcom83 0.00000000
bigcom84               bigcom84 0.00000000
bigcom85               bigcom85 0.00000000
bigcom87               bigcom87 0.00000000
bigcom89               bigcom89 0.00000000
bigcom91               bigcom91 0.00000000
bigcom92               bigcom92 0.00000000
bigcom93               bigcom93 0.00000000
bigcom96               bigcom96 0.00000000
bigcom97               bigcom97 0.00000000
bigcom98               bigcom98 0.00000000
bigcom99               bigcom99 0.00000000
bigcom101             bigcom101 0.00000000
bigcom104             bigcom104 0.00000000
bigcom106             bigcom106 0.00000000
bigcom109             bigcom109 0.00000000
bigcom113             bigcom113 0.00000000
bigcom116             bigcom116 0.00000000
bigcom120             bigcom120 0.00000000
bigcom123             bigcom123 0.00000000
bigcom126             bigcom126 0.00000000
bigcom127             bigcom127 0.00000000
bigcom137             bigcom137 0.00000000
bigcom139             bigcom139 0.00000000
bigcom140             bigcom140 0.00000000
bigcom143             bigcom143 0.00000000
bigcom145             bigcom145 0.00000000
bigcom146             bigcom146 0.00000000
bigcom147             bigcom147 0.00000000
bigcom149             bigcom149 0.00000000
bigcom153             bigcom153 0.00000000
bigcom154             bigcom154 0.00000000
bigcom156             bigcom156 0.00000000
bigcom157             bigcom157 0.00000000
bigcom158             bigcom158 0.00000000
bigcom160             bigcom160 0.00000000
bigcom161             bigcom161 0.00000000
bigcom162             bigcom162 0.00000000
bigcom164             bigcom164 0.00000000
bigcom166             bigcom166 0.00000000
bigcom167             bigcom167 0.00000000
bigcom171             bigcom171 0.00000000
bigcom173             bigcom173 0.00000000
bigcom175             bigcom175 0.00000000
bigcom176             bigcom176 0.00000000
bigcom177             bigcom177 0.00000000
bigcom178             bigcom178 0.00000000
bigcom180             bigcom180 0.00000000
bigcom181             bigcom181 0.00000000
bigcom184             bigcom184 0.00000000
bigcom186             bigcom186 0.00000000
bigcom187             bigcom187 0.00000000
bigcom189             bigcom189 0.00000000
bigcom194             bigcom194 0.00000000
bigcom195             bigcom195 0.00000000
bigcom196             bigcom196 0.00000000
bigcom204             bigcom204 0.00000000
bigcom205             bigcom205 0.00000000
bigcom212             bigcom212 0.00000000
bigcom214             bigcom214 0.00000000
bigcom222             bigcom222 0.00000000
bigcom223             bigcom223 0.00000000
bigcom226             bigcom226 0.00000000
bigcom227             bigcom227 0.00000000
bigcom229             bigcom229 0.00000000
bigcom233             bigcom233 0.00000000
bigcom236             bigcom236 0.00000000
bigcom237             bigcom237 0.00000000
bigcom246             bigcom246 0.00000000
bigcom248             bigcom248 0.00000000
bigcom249             bigcom249 0.00000000
bigcom250             bigcom250 0.00000000
bigcom254             bigcom254 0.00000000
bigcom266             bigcom266 0.00000000
bigcom269             bigcom269 0.00000000
bigcom272             bigcom272 0.00000000
bigcom274             bigcom274 0.00000000
bigcom281             bigcom281 0.00000000
bigcom291             bigcom291 0.00000000
bigcom292             bigcom292 0.00000000
bigcom295             bigcom295 0.00000000
bigcom299             bigcom299 0.00000000
bigcom301             bigcom301 0.00000000
bigcom306             bigcom306 0.00000000
bigcom309             bigcom309 0.00000000
bigcom314             bigcom314 0.00000000
bigcom321             bigcom321 0.00000000
bigcom341             bigcom341 0.00000000
bigcom350             bigcom350 0.00000000
bigcom353             bigcom353 0.00000000
bigcom359             bigcom359 0.00000000
bigcom363             bigcom363 0.00000000
bigcom365             bigcom365 0.00000000
bigcom385             bigcom385 0.00000000
bigcom386             bigcom386 0.00000000
bigcom408             bigcom408 0.00000000
bigcom412             bigcom412 0.00000000
bigcom480             bigcom480 0.00000000
membership_s1     membership_s1 0.00000000
membership_s3     membership_s3 0.00000000
membership_s5     membership_s5 0.00000000
membership_s6     membership_s6 0.00000000
membership_s8     membership_s8 0.00000000
membership_s9     membership_s9 0.00000000
membership_s11   membership_s11 0.00000000
membership_s12   membership_s12 0.00000000
membership_s14   membership_s14 0.00000000
membership_s15   membership_s15 0.00000000
membership_s16   membership_s16 0.00000000
membership_s17   membership_s17 0.00000000
membership_s18   membership_s18 0.00000000
membership_s20   membership_s20 0.00000000
membership_s21   membership_s21 0.00000000
membership_s22   membership_s22 0.00000000
membership_s24   membership_s24 0.00000000
membership_s25   membership_s25 0.00000000
membership_s26   membership_s26 0.00000000
membership_s28   membership_s28 0.00000000
membership_s31   membership_s31 0.00000000
membership_s33   membership_s33 0.00000000
membership_s36   membership_s36 0.00000000
membership_s37   membership_s37 0.00000000
[1] "Dataset: high_C Model RF, run: 1 of 5 2015-06-22 14:48:29"
     |      Out-of-bag   |
Tree |      MSE  %Var(y) |
   1 |   0.2384   182.65 |
   2 |   0.2222   170.24 |
   3 |   0.2149   164.64 |
   4 |   0.2114   161.90 |
   5 |   0.1941   148.69 |
   6 |   0.1887   144.53 |
   7 |   0.1855   142.06 |
   8 |   0.1778   136.22 |
   9 |    0.171   131.02 |
  10 |   0.1605   122.97 |
  11 |   0.1537   117.73 |
  12 |   0.1505   115.31 |
  13 |   0.1507   115.44 |
  14 |   0.1502   115.02 |
  15 |   0.1457   111.61 |
  16 |   0.1451   111.11 |
  17 |   0.1441   110.37 |
  18 |   0.1422   108.92 |
  19 |   0.1405   107.59 |
  20 |    0.139   106.49 |
  21 |   0.1372   105.08 |
  22 |   0.1362   104.32 |
  23 |   0.1352   103.57 |
  24 |   0.1345   103.02 |
  25 |    0.134   102.65 |
  26 |   0.1324   101.45 |
  27 |    0.132   101.09 |
  28 |   0.1314   100.69 |
  29 |   0.1313   100.61 |
  30 |   0.1314   100.65 |
  31 |   0.1317   100.85 |
  32 |   0.1312   100.49 |
  33 |   0.1309   100.28 |
  34 |   0.1307   100.08 |
  35 |   0.1298    99.42 |
  36 |   0.1294    99.10 |
  37 |   0.1294    99.13 |
  38 |     0.13    99.54 |
  39 |   0.1301    99.67 |
  40 |   0.1299    99.50 |
  41 |   0.1298    99.41 |
  42 |   0.1299    99.51 |
  43 |   0.1294    99.14 |
  44 |   0.1292    98.94 |
  45 |   0.1289    98.75 |
  46 |    0.129    98.84 |
  47 |   0.1293    99.05 |
  48 |   0.1291    98.91 |
  49 |   0.1289    98.73 |
  50 |   0.1286    98.48 |
  51 |   0.1285    98.43 |
  52 |   0.1287    98.56 |
  53 |   0.1282    98.20 |
  54 |    0.128    98.03 |
  55 |   0.1277    97.78 |
  56 |   0.1276    97.74 |
  57 |   0.1274    97.59 |
  58 |    0.127    97.29 |
  59 |   0.1268    97.13 |
  60 |   0.1269    97.20 |
  61 |    0.127    97.29 |
  62 |   0.1267    97.03 |
  63 |   0.1266    97.01 |
  64 |   0.1264    96.80 |
  65 |   0.1265    96.87 |
  66 |   0.1259    96.47 |
  67 |    0.126    96.53 |
  68 |   0.1259    96.42 |
  69 |   0.1258    96.36 |
  70 |    0.126    96.54 |
  71 |   0.1261    96.59 |
  72 |   0.1262    96.66 |
  73 |   0.1262    96.68 |
  74 |    0.126    96.50 |
  75 |   0.1261    96.62 |
  76 |   0.1262    96.66 |
  77 |   0.1261    96.57 |
  78 |   0.1261    96.56 |
  79 |   0.1258    96.36 |
  80 |   0.1258    96.33 |
  81 |   0.1256    96.21 |
  82 |   0.1256    96.18 |
  83 |   0.1259    96.48 |
  84 |   0.1261    96.57 |
  85 |    0.126    96.55 |
  86 |   0.1259    96.45 |
  87 |   0.1258    96.33 |
  88 |   0.1259    96.40 |
  89 |   0.1257    96.27 |
  90 |   0.1255    96.16 |
  91 |   0.1257    96.26 |
  92 |   0.1254    96.06 |
  93 |   0.1252    95.92 |
  94 |   0.1254    96.04 |
  95 |   0.1254    96.02 |
  96 |   0.1255    96.11 |
  97 |   0.1253    95.97 |
  98 |   0.1252    95.90 |
  99 |    0.125    95.73 |
 100 |   0.1249    95.66 |
[1] "Random Forest variable coefficients"
                      %IncMSE IncNodePurity
graph0           9.705940e-04   0.161418880
graph1           4.713724e-04   0.459395363
graph2           1.953374e-03   0.294595755
graph3           2.605723e-03   0.873183018
graph4           5.466280e-03   1.003749701
graph5           3.358911e-03   0.611847544
graph6           1.172194e-03   0.191041595
graph7           3.610344e-03   0.650513369
graph8           2.711008e-03   0.652434456
graph9           8.174826e-04   0.427373632
graph10          1.682602e-03   0.534930016
graph11          6.217374e-03   1.033734234
graph12          9.788757e-04   0.372231752
graph13          2.983903e-04   0.333250703
graph14          2.986803e-03   0.976074967
graph15          3.973315e-03   0.629150537
graph16          2.631777e-03   0.627988390
graph17          2.055433e-03   0.532291635
graph18          6.291662e-04   0.287217654
graph19          3.529566e-03   0.411776483
graph20          4.460450e-03   0.928263463
graph21          2.298402e-03   0.303726759
graph22          4.809567e-03   1.280237138
graph23          2.680843e-03   0.611208779
graph24          2.942657e-03   0.343191665
graph25          3.519961e-03   0.470153138
graph26          1.489646e-03   0.765389315
graph27          2.238788e-03   0.882779853
graph28          2.634336e-03   0.738877124
graph29          2.059521e-03   1.057338548
orbit0           5.295375e-04   0.270292294
orbit1           1.237919e-03   0.391592972
orbit2           2.035520e-03   0.724193591
orbit3           4.314817e-04   0.139386351
orbit4           2.412529e-03   0.614925552
orbit5           1.004755e-03   0.368723981
orbit6           1.589461e-03   0.916100449
orbit7           8.183413e-04   0.771860132
orbit8           1.655899e-03   0.417176078
orbit9           4.310613e-03   1.011976810
orbit10          1.077274e-03   0.489918197
orbit11          1.798902e-03   0.353088816
orbit12          2.904264e-03   0.446319821
orbit13          1.976395e-03   0.629253394
orbit14          2.047828e-03   0.626385044
orbit15          2.191650e-03   0.524703039
orbit16          1.470705e-03   0.469437547
orbit17          5.313555e-03   0.550498776
orbit18          2.830335e-03   1.034641043
orbit19          1.776947e-03   1.221173218
orbit20          1.679241e-03   0.729648055
orbit21          2.333071e-03   0.396402819
orbit22          2.369976e-03   1.289176795
orbit23          1.119530e-03   0.760311106
orbit24          1.849266e-02   1.805658371
orbit25          8.977732e-04   0.511153141
orbit26          1.121470e-03   0.427673085
orbit27          7.128488e-03   1.037247503
orbit28          2.210799e-03   0.526371257
orbit29          2.890757e-03   0.450830287
orbit30          7.373910e-04   0.375825245
orbit31          2.671519e-03   1.707301245
orbit32          2.526244e-03   0.814612343
orbit33          8.049235e-04   0.621210323
orbit34          3.106750e-03   0.461369427
orbit35          1.642564e-03   0.973373596
orbit36          1.088607e-03   0.804454144
orbit37          2.149159e-03   0.827317274
orbit38          8.568159e-04   0.279470442
orbit39          5.916227e-03   0.956388473
orbit40          2.566606e-03   0.644035933
orbit41          2.784653e-03   0.486302317
orbit42          1.206474e-03   0.377259120
orbit43          4.390995e-04   0.348079106
orbit44          2.404340e-03   0.445214720
orbit45          2.296337e-02   3.249345690
orbit46          7.407380e-03   0.639556813
orbit47          5.854757e-04   0.243054386
orbit48          4.347594e-04   0.419601843
orbit49          3.698490e-03   1.227798397
orbit50          2.529880e-03   1.554331934
orbit51          3.006771e-03   0.623553026
orbit52          2.342906e-03   0.428110255
orbit53          7.073725e-04   0.216875445
orbit54          6.627380e-03   1.549988092
orbit55          2.402655e-03   0.883456019
orbit56          1.448437e-02   1.945301108
orbit57          9.325478e-04   0.556313776
orbit58          8.161161e-04   0.410573910
orbit59          1.158893e-02   0.998335151
orbit60          9.379611e-04   0.333497518
orbit61          8.952326e-04   0.508855592
orbit62          4.990830e-03   1.437213946
orbit63          2.768372e-03   0.670739310
orbit64          1.277236e-03   0.408578039
orbit65          1.551906e-02   2.494508386
orbit66          2.993548e-03   1.469964273
orbit67          9.397577e-04   0.631020709
orbit68          5.821957e-04   0.995305965
orbit69          1.164839e-03   0.651790975
orbit70          3.175000e-03   2.608665153
orbit71          9.891135e-04   0.380030244
orbit72          9.557567e-04   0.953518498
AP              -6.949126e-05   0.084884807
bet              1.587972e-03   1.043400778
ecc             -2.028169e-05   0.030417047
eccrad           0.000000e+00   0.000000000
close            1.967670e-03   0.396932672
constraint       1.832019e-03   0.686732387
coreness         5.355587e-04   0.247122094
knn              1.630335e-03   1.150482441
hubscore         4.501817e-03   0.426019036
pagerank         2.026826e-03   1.265818096
trans            2.420666e-03   1.344909527
evcent           5.579750e-03   0.420732244
first            6.007852e-04   0.327014532
upto_second      1.932732e-03   0.485941487
upto_third       2.468162e-03   0.399819299
upto_fourth      1.183922e-03   0.393133776
upto_fifth       9.146682e-04   0.441265233
upto_sixth       1.026242e-03   0.470236197
second           1.879926e-03   0.453388060
third            2.420224e-03   1.909841881
fourth           2.927834e-03   1.005161661
fifth            1.598450e-03   0.850615734
sixth            1.121885e-03   0.806018395
ratio1           6.407833e-04   0.828960040
ratio2           1.543814e-03   0.579167137
ratio3           5.387454e-03   0.902153441
ratio4           6.236717e-04   1.895574390
ratio5           1.938353e-03   2.034052259
ratio6           1.338585e-03   0.634065245
selfinter       -5.518053e-05   0.123956850
walktrap_vertex  5.003911e-04   2.589465053
bigcom1         -2.816901e-05   0.059711717
bigcom2          0.000000e+00   0.000000000
bigcom3          1.220433e-04   0.140701695
bigcom4          2.839074e-04   0.167558584
bigcom6          0.000000e+00   0.000000000
bigcom8          2.717391e-05   0.008903134
bigcom9          0.000000e+00   0.000000000
bigcom11         0.000000e+00   0.000000000
bigcom13         0.000000e+00   0.000000000
bigcom15         0.000000e+00   0.000000000
bigcom16         0.000000e+00   0.000000000
bigcom21         1.640016e-04   0.107318308
bigcom22        -8.168990e-05   0.050134726
bigcom24         0.000000e+00   0.000000000
bigcom26         0.000000e+00   0.000000000
bigcom28         1.649334e-03   0.343172497
bigcom30         0.000000e+00   0.005589790
bigcom31         0.000000e+00   0.000000000
bigcom32         0.000000e+00   0.000000000
bigcom33         0.000000e+00   0.000000000
bigcom34         0.000000e+00   0.000000000
bigcom36         0.000000e+00   0.000000000
bigcom37         0.000000e+00   0.000000000
bigcom38         0.000000e+00   0.000000000
bigcom39         0.000000e+00   0.000000000
bigcom40         6.682012e-04   0.402521138
bigcom43         0.000000e+00   0.000000000
bigcom44         0.000000e+00   0.000000000
bigcom46         0.000000e+00   0.000000000
bigcom47         0.000000e+00   0.000000000
bigcom49         0.000000e+00   0.000000000
bigcom50         0.000000e+00   0.000000000
bigcom51         0.000000e+00   0.000000000
bigcom52         0.000000e+00   0.000000000
bigcom54         0.000000e+00   0.000000000
bigcom56         0.000000e+00   0.000000000
bigcom62         0.000000e+00   0.000000000
bigcom66         0.000000e+00   0.000000000
bigcom68         0.000000e+00   0.000000000
bigcom69         0.000000e+00   0.000000000
bigcom71         0.000000e+00   0.000000000
bigcom72         0.000000e+00   0.000000000
bigcom73         0.000000e+00   0.000000000
bigcom74         0.000000e+00   0.000000000
bigcom75         0.000000e+00   0.000000000
bigcom76         0.000000e+00   0.000000000
bigcom77         0.000000e+00   0.000000000
bigcom79         0.000000e+00   0.000000000
bigcom80         0.000000e+00   0.000000000
bigcom82         0.000000e+00   0.000000000
bigcom83         0.000000e+00   0.000000000
bigcom84         0.000000e+00   0.000000000
bigcom85         0.000000e+00   0.000000000
bigcom87         0.000000e+00   0.000000000
bigcom89         0.000000e+00   0.000000000
bigcom91         0.000000e+00   0.000000000
bigcom92         0.000000e+00   0.000000000
bigcom93         0.000000e+00   0.000000000
bigcom96         0.000000e+00   0.000000000
bigcom97         0.000000e+00   0.000000000
bigcom98         0.000000e+00   0.000000000
bigcom99         0.000000e+00   0.000000000
bigcom101        0.000000e+00   0.000000000
bigcom104        0.000000e+00   0.000000000
bigcom106        0.000000e+00   0.000000000
bigcom109        0.000000e+00   0.000000000
bigcom113        0.000000e+00   0.000000000
bigcom116       -2.731941e-04   0.258379397
bigcom120        0.000000e+00   0.000000000
bigcom123        0.000000e+00   0.000000000
bigcom126        0.000000e+00   0.000000000
bigcom127        0.000000e+00   0.000000000
bigcom137        0.000000e+00   0.000000000
bigcom139        0.000000e+00   0.000000000
bigcom140        0.000000e+00   0.000000000
bigcom143        0.000000e+00   0.000000000
bigcom145        0.000000e+00   0.000000000
bigcom146        0.000000e+00   0.000000000
bigcom147        0.000000e+00   0.000000000
bigcom149        0.000000e+00   0.000000000
bigcom153        0.000000e+00   0.000000000
bigcom154        0.000000e+00   0.000000000
bigcom156        0.000000e+00   0.000000000
bigcom157        0.000000e+00   0.000000000
bigcom158        0.000000e+00   0.000000000
bigcom160        0.000000e+00   0.000000000
bigcom161        0.000000e+00   0.000000000
bigcom162        0.000000e+00   0.000000000
bigcom164        0.000000e+00   0.000000000
bigcom166        0.000000e+00   0.000000000
bigcom167        0.000000e+00   0.000000000
bigcom171        0.000000e+00   0.000000000
bigcom173        0.000000e+00   0.000000000
bigcom175        0.000000e+00   0.000000000
bigcom176        0.000000e+00   0.000000000
bigcom177        0.000000e+00   0.000000000
bigcom178        0.000000e+00   0.000000000
bigcom180        0.000000e+00   0.000000000
bigcom181        0.000000e+00   0.000000000
bigcom184        0.000000e+00   0.000000000
bigcom186        0.000000e+00   0.000000000
bigcom187        0.000000e+00   0.000000000
bigcom189        0.000000e+00   0.000000000
bigcom194        0.000000e+00   0.000000000
bigcom195        0.000000e+00   0.000000000
bigcom196        0.000000e+00   0.000000000
bigcom204        0.000000e+00   0.000000000
bigcom205        0.000000e+00   0.000000000
bigcom212        0.000000e+00   0.000000000
bigcom214        0.000000e+00   0.000000000
bigcom222        0.000000e+00   0.000000000
bigcom223        0.000000e+00   0.000000000
bigcom226        0.000000e+00   0.000000000
bigcom227        0.000000e+00   0.000000000
bigcom229        0.000000e+00   0.000000000
bigcom233        0.000000e+00   0.000000000
bigcom236        0.000000e+00   0.000000000
bigcom237        0.000000e+00   0.000000000
bigcom246        0.000000e+00   0.000000000
bigcom248        0.000000e+00   0.070896211
bigcom249        0.000000e+00   0.000000000
bigcom250        0.000000e+00   0.000000000
bigcom254        0.000000e+00   0.000000000
bigcom266        0.000000e+00   0.000000000
bigcom269        0.000000e+00   0.000000000
bigcom272        0.000000e+00   0.000000000
bigcom274        0.000000e+00   0.000000000
bigcom281        0.000000e+00   0.000000000
bigcom291        0.000000e+00   0.000000000
bigcom292        0.000000e+00   0.000000000
bigcom295        0.000000e+00   0.000000000
bigcom299        0.000000e+00   0.000000000
bigcom301        0.000000e+00   0.000000000
bigcom306        0.000000e+00   0.000000000
bigcom309        0.000000e+00   0.000000000
bigcom314        0.000000e+00   0.000000000
bigcom321        0.000000e+00   0.000000000
bigcom341        0.000000e+00   0.000000000
bigcom350        0.000000e+00   0.000000000
bigcom353        0.000000e+00   0.000000000
bigcom359        0.000000e+00   0.000000000
bigcom363        0.000000e+00   0.000000000
bigcom365        0.000000e+00   0.000000000
bigcom385        0.000000e+00   0.000000000
bigcom386        0.000000e+00   0.000000000
bigcom408        0.000000e+00   0.000000000
bigcom412        0.000000e+00   0.000000000
bigcom480        0.000000e+00   0.000000000
spin_vertex      1.592571e-03   1.842113154
membership_s1   -8.402211e-05   0.025975332
membership_s3    0.000000e+00   0.000000000
membership_s4    1.918637e-04   0.274740675
membership_s5    3.384243e-05   0.119086258
membership_s6    0.000000e+00   0.000000000
membership_s7   -4.351318e-05   0.219045730
membership_s8    0.000000e+00   0.000000000
membership_s9    0.000000e+00   0.000000000
membership_s11   0.000000e+00   0.000000000
membership_s12   0.000000e+00   0.000000000
membership_s14   0.000000e+00   0.000000000
membership_s15   2.793296e-05   0.063614327
membership_s16   0.000000e+00   0.000000000
membership_s17   0.000000e+00   0.000000000
membership_s18   0.000000e+00   0.000000000
membership_s20   0.000000e+00   0.000000000
membership_s21  -1.340263e-04   0.176119878
membership_s22   0.000000e+00   0.000000000
membership_s24   0.000000e+00   0.000000000
membership_s25   0.000000e+00   0.000000000
membership_s26   0.000000e+00   0.000000000
membership_s27  -2.111638e-05   0.031235828
membership_s28   0.000000e+00   0.000000000
membership_s30   1.162215e-04   0.130350963
membership_s31  -2.652520e-05   0.023155095
membership_s32  -8.311034e-05   0.198050601
membership_s33   0.000000e+00   0.000000000
membership_s36   1.369481e-04   0.032307618
membership_s37   0.000000e+00   0.000000000
V1               9.952961e-03   4.526337802
V2               8.078196e-04   2.197513783
pdi             -1.394383e-05   0.294432786
adhesion         2.832858e-03   1.534756151
cohesion         1.912685e-03   1.166332352
inner            1.925228e-03   1.618523282
outer            3.941552e-03   2.323152207
ioratio          3.279714e-03   1.491363436
comsize          6.854355e-04   2.854537946
[1] "Dataset: high_C Model GLM, run: 1 of 5 2015-06-22 14:48:39"
[1] "glmnet variable coefficients"
                         [,1]          [,2]
(Intercept)     -1.700634e+00  1.906529e+02
graph0           2.080171e-40 -1.416603e-04
graph1           7.531317e-45 -6.473394e-08
graph2           2.239947e-40  1.655833e-05
graph3           7.615811e-45 -2.510200e-09
graph4          -1.157117e-46 -3.685721e-11
graph5           4.138437e-42 -2.137763e-06
graph6           7.412749e-44 -2.288170e-08
graph7           8.914225e-42  1.230966e-06
graph8           2.030658e-40  1.332461e-05
graph9           2.055707e-46 -7.104140e-11
graph10         -9.893958e-49 -1.595486e-12
graph11         -2.683441e-49 -5.364966e-14
graph12          4.298136e-46 -5.018602e-11
graph13          5.516898e-45  1.400410e-10
graph14         -1.882196e-47 -3.264853e-11
graph15          1.913446e-43 -5.794256e-08
graph16          1.267904e-45 -6.592305e-10
graph17          3.432410e-45 -1.448105e-09
graph18          1.221059e-43 -2.363579e-08
graph19          3.302768e-44  5.733449e-09
graph20          1.165251e-43 -2.994165e-07
graph21          1.736579e-43 -3.036131e-09
graph22          5.379455e-43  9.122194e-08
graph23          2.485461e-43  1.280499e-08
graph24          4.209917e-43  1.048745e-08
graph25          2.148052e-42  5.073255e-07
graph26          2.295202e-42  2.584963e-07
graph27          1.297797e-41  5.318877e-06
graph28          1.946972e-41  3.385282e-06
graph29          2.058412e-40 -1.193754e-06
orbit0           2.080171e-40 -1.415947e-04
orbit1           2.099786e-41 -1.814341e-06
orbit2          -2.946323e-44 -6.346134e-08
orbit3           2.239947e-40  1.683564e-05
orbit4           5.570444e-43 -3.075334e-08
orbit5           5.766642e-45 -2.525648e-09
orbit6          -8.579744e-45 -1.746317e-08
orbit7          -1.122406e-46 -2.947443e-11
orbit8           4.138437e-42 -2.121951e-06
orbit9           1.528716e-41  3.879286e-06
orbit10          9.453282e-43 -1.421033e-07
orbit11          3.003421e-44 -2.326070e-08
orbit12          5.135347e-41  6.406220e-06
orbit13          9.292387e-42  1.418249e-06
orbit14          2.030658e-40  1.407662e-05
orbit15          1.642638e-44  3.969784e-10
orbit16          1.385665e-46 -1.214497e-10
orbit17          2.318433e-45  3.157312e-10
orbit18          2.547359e-45  2.325801e-10
orbit19          1.173877e-45 -3.339454e-10
orbit20          3.361418e-47 -1.233956e-10
orbit21         -2.173296e-48 -9.598687e-13
orbit22         -4.825450e-47 -4.025162e-11
orbit23         -2.360674e-49 -2.697682e-14
orbit24          9.280028e-44  2.329418e-08
orbit25          2.437978e-44  5.671661e-09
orbit26          2.670579e-46 -1.015769e-10
orbit27          3.851918e-43  1.594612e-07
orbit28          8.130228e-45 -2.059605e-09
orbit29          4.121416e-44  4.899942e-10
orbit30          7.944114e-45  7.718065e-10
orbit31          1.749870e-45 -5.440771e-09
orbit32         -9.021453e-47 -2.297954e-09
orbit33         -1.903100e-47 -9.376719e-12
orbit34          1.913446e-43 -5.775094e-08
orbit35          5.269441e-43  1.102190e-07
orbit36          2.940730e-44 -2.271153e-08
orbit37          2.801655e-44  5.940667e-10
orbit38          1.377971e-46 -5.246637e-10
orbit39          9.995634e-43  6.743689e-08
orbit40          1.018248e-43  2.317003e-08
orbit41          2.298967e-44 -1.677111e-08
orbit42          1.355861e-45 -1.591316e-09
orbit43          6.580934e-43 -4.605551e-08
orbit44          7.406642e-44 -3.142351e-08
orbit45          2.920961e-42  1.821075e-06
orbit46          6.507190e-43 -1.156360e-08
orbit47          2.898193e-44  1.245432e-10
orbit48          7.869731e-44  2.087210e-08
orbit49          2.166777e-42  2.978170e-08
orbit50          7.844494e-45 -3.917425e-07
orbit51          7.830217e-43 -1.960780e-07
orbit52          2.692077e-42 -2.965125e-07
orbit53          2.088334e-43  2.656733e-08
orbit54          5.161673e-42  1.683073e-06
orbit55          4.220107e-43  3.768595e-08
orbit56          1.833296e-41  9.373153e-06
orbit57          6.111526e-43  1.159355e-07
orbit58          2.114705e-43 -7.835991e-08
orbit59          3.769078e-42 -1.271419e-07
orbit60          1.065722e-42  1.663637e-07
orbit61          5.983477e-43 -6.519019e-08
orbit62          2.519414e-41  5.903620e-08
orbit63          3.320759e-42  5.817992e-07
orbit64          5.588116e-42  1.939087e-06
orbit65          4.499103e-41  6.350646e-06
orbit66          8.375390e-42  2.428401e-06
orbit67          2.865862e-42 -2.502299e-08
orbit68          2.023350e-41  8.319353e-06
orbit69          2.816988e-41  1.196269e-05
orbit70          9.342226e-41  3.813142e-05
orbit71          2.238490e-41  1.534538e-06
orbit72          2.058412e-40 -1.258200e-06
AP              -1.765361e-38 -5.469129e-02
bet              3.718905e-46 -6.745072e-09
ecc              7.188663e-38  7.613572e-02
eccrad           4.313198e-37  4.556570e-01
close            2.578402e-36  2.676883e-01
constraint      -3.110260e-36 -4.320894e-01
coreness         2.696294e-38 -4.368173e-03
knn              1.115750e-39  7.473617e-04
hubscore         9.908679e-37  9.320068e-02
pagerank        -3.701468e-35 -9.996517e+01
trans            1.215307e-36  1.114494e+00
evcent           9.928621e-37  9.782696e-02
first            2.080171e-40 -1.404882e-04
upto_second      3.286903e-41 -2.986450e-06
upto_third       7.065381e-41  2.453560e-05
upto_fourth      8.617628e-40  2.098559e-04
upto_fifth       4.944590e-39  6.716235e-04
upto_sixth       4.907080e-39 -1.563240e-02
second           3.428081e-41 -2.478280e-06
third           -3.603749e-42  5.231888e-05
fourth          -7.655532e-41 -2.717599e-05
fifth           -9.848876e-40 -2.475961e-04
sixth           -5.963756e-39 -1.269747e-03
ratio1          -4.973351e-41  9.113847e-04
ratio2          -1.695294e-38 -1.079681e-03
ratio3          -6.690629e-37 -2.853699e-01
ratio4           2.567672e-37  6.943013e-01
ratio5           1.841041e-36  3.539277e-01
ratio6          -1.858327e-37 -8.886164e-02
selfinter        5.012126e-38  3.205002e-02
walktrap_vertex -2.044356e-38 -4.409800e-02
bigcom1         -1.205707e-37 -7.389400e-02
bigcom2          0.000000e+00  0.000000e+00
bigcom3         -3.561664e-38  1.495363e-01
bigcom4         -1.037164e-38  2.491432e-02
bigcom6          0.000000e+00  0.000000e+00
bigcom8         -1.205991e-37 -1.811467e-01
bigcom9         -1.567224e-37 -2.776091e-01
bigcom11         0.000000e+00  0.000000e+00
bigcom13        -1.562532e-37 -2.094328e-01
bigcom15        -1.565657e-37 -1.934598e-01
bigcom16         0.000000e+00  0.000000e+00
bigcom21         9.696970e-38  2.817527e-01
bigcom22        -4.908570e-38 -1.264040e-01
bigcom24         0.000000e+00  0.000000e+00
bigcom26        -1.568794e-37 -3.719521e-01
bigcom28         2.101861e-37  1.454319e-01
bigcom30        -1.172348e-38  1.975231e-01
bigcom31         0.000000e+00  0.000000e+00
bigcom32        -1.560974e-37 -3.524363e-01
bigcom33         0.000000e+00  0.000000e+00
bigcom34         0.000000e+00  0.000000e+00
bigcom36         0.000000e+00  0.000000e+00
bigcom37         0.000000e+00  0.000000e+00
bigcom38         0.000000e+00  0.000000e+00
bigcom39        -1.560974e-37 -2.905753e-01
bigcom40         1.285431e-37  7.579528e-02
bigcom43         0.000000e+00  0.000000e+00
bigcom44        -1.586278e-37 -2.719527e-01
bigcom46        -1.560974e-37 -8.854432e-02
bigcom47         0.000000e+00  0.000000e+00
bigcom49         0.000000e+00  0.000000e+00
bigcom50         0.000000e+00  0.000000e+00
bigcom51         0.000000e+00  0.000000e+00
bigcom52         0.000000e+00  0.000000e+00
bigcom54         0.000000e+00  0.000000e+00
bigcom56         0.000000e+00  0.000000e+00
bigcom62         0.000000e+00  0.000000e+00
bigcom66         0.000000e+00  0.000000e+00
bigcom68         0.000000e+00  0.000000e+00
bigcom69         0.000000e+00  0.000000e+00
bigcom71        -1.560974e-37 -1.972089e-01
bigcom72         0.000000e+00  0.000000e+00
bigcom73         0.000000e+00  0.000000e+00
bigcom74         0.000000e+00  0.000000e+00
bigcom75         0.000000e+00  0.000000e+00
bigcom76         0.000000e+00  0.000000e+00
bigcom77         0.000000e+00  0.000000e+00
bigcom79         0.000000e+00  0.000000e+00
bigcom80         0.000000e+00  0.000000e+00
bigcom82        -1.560974e-37 -2.622361e-01
bigcom83         0.000000e+00  0.000000e+00
bigcom84         0.000000e+00  0.000000e+00
bigcom85         0.000000e+00  0.000000e+00
bigcom87         0.000000e+00  0.000000e+00
bigcom89         0.000000e+00  0.000000e+00
bigcom91         0.000000e+00  0.000000e+00
bigcom92        -1.562532e-37 -2.429976e-01
bigcom93         0.000000e+00  0.000000e+00
bigcom96         0.000000e+00  0.000000e+00
bigcom97        -1.560974e-37 -2.913285e-01
bigcom98         0.000000e+00  0.000000e+00
bigcom99         0.000000e+00  0.000000e+00
bigcom101       -1.562532e-37 -3.630219e-01
bigcom104       -1.560974e-37 -1.633090e-01
bigcom106        0.000000e+00  0.000000e+00
bigcom109        0.000000e+00  0.000000e+00
bigcom113        0.000000e+00  0.000000e+00
bigcom116        3.498054e-37  1.102807e+00
bigcom120        0.000000e+00  0.000000e+00
bigcom123        0.000000e+00  0.000000e+00
bigcom126        0.000000e+00  0.000000e+00
bigcom127        0.000000e+00  0.000000e+00
bigcom137        0.000000e+00  0.000000e+00
bigcom139        0.000000e+00  0.000000e+00
bigcom140        0.000000e+00  0.000000e+00
bigcom143        0.000000e+00  0.000000e+00
bigcom145        0.000000e+00  0.000000e+00
bigcom146        0.000000e+00  0.000000e+00
bigcom147       -1.562532e-37 -3.441799e-01
bigcom149        0.000000e+00  0.000000e+00
bigcom153        0.000000e+00  0.000000e+00
bigcom154       -1.562532e-37 -1.906124e-01
bigcom156        0.000000e+00  0.000000e+00
bigcom157        0.000000e+00  0.000000e+00
bigcom158        0.000000e+00  0.000000e+00
bigcom160        0.000000e+00  0.000000e+00
bigcom161        0.000000e+00  0.000000e+00
bigcom162        0.000000e+00  0.000000e+00
bigcom164        0.000000e+00  0.000000e+00
bigcom166        0.000000e+00  0.000000e+00
bigcom167       -1.560974e-37 -2.768002e-01
bigcom171        0.000000e+00  0.000000e+00
bigcom173        0.000000e+00  0.000000e+00
bigcom175        0.000000e+00  0.000000e+00
bigcom176        0.000000e+00  0.000000e+00
bigcom177        0.000000e+00  0.000000e+00
bigcom178        0.000000e+00  0.000000e+00
bigcom180        0.000000e+00  0.000000e+00
bigcom181       -1.562532e-37 -3.120482e-01
bigcom184        0.000000e+00  0.000000e+00
bigcom186        0.000000e+00  0.000000e+00
bigcom187        0.000000e+00  0.000000e+00
bigcom189        0.000000e+00  0.000000e+00
bigcom194        0.000000e+00  0.000000e+00
bigcom195        0.000000e+00  0.000000e+00
bigcom196        0.000000e+00  0.000000e+00
bigcom204       -1.560974e-37 -1.990971e-01
bigcom205        0.000000e+00  0.000000e+00
bigcom212        0.000000e+00  0.000000e+00
bigcom214        0.000000e+00  0.000000e+00
bigcom222        0.000000e+00  0.000000e+00
bigcom223        0.000000e+00  0.000000e+00
bigcom226        0.000000e+00  0.000000e+00
bigcom227        0.000000e+00  0.000000e+00
bigcom229        0.000000e+00  0.000000e+00
bigcom233        0.000000e+00  0.000000e+00
bigcom236        0.000000e+00  0.000000e+00
bigcom237        0.000000e+00  0.000000e+00
bigcom246        0.000000e+00  0.000000e+00
bigcom248        8.550107e-37  1.414455e+00
bigcom249        0.000000e+00  0.000000e+00
bigcom250        0.000000e+00  0.000000e+00
bigcom254        0.000000e+00  0.000000e+00
bigcom266        0.000000e+00  0.000000e+00
bigcom269       -1.560974e-37 -2.411005e-01
bigcom272        0.000000e+00  0.000000e+00
bigcom274       -1.564092e-37 -1.786378e-01
bigcom281        0.000000e+00  0.000000e+00
bigcom291        0.000000e+00  0.000000e+00
bigcom292        0.000000e+00  0.000000e+00
bigcom295        0.000000e+00  0.000000e+00
bigcom299        0.000000e+00  0.000000e+00
bigcom301        0.000000e+00  0.000000e+00
bigcom306        0.000000e+00  0.000000e+00
bigcom309        0.000000e+00  0.000000e+00
bigcom314        0.000000e+00  0.000000e+00
bigcom321       -1.560974e-37 -1.941997e-01
bigcom341        0.000000e+00  0.000000e+00
bigcom350        0.000000e+00  0.000000e+00
bigcom353        0.000000e+00  0.000000e+00
bigcom359        0.000000e+00  0.000000e+00
bigcom363        0.000000e+00  0.000000e+00
bigcom365        0.000000e+00  0.000000e+00
bigcom385        0.000000e+00  0.000000e+00
bigcom386        0.000000e+00  0.000000e+00
bigcom408        0.000000e+00  0.000000e+00
bigcom412        0.000000e+00  0.000000e+00
bigcom480        0.000000e+00  0.000000e+00
spin_vertex      1.959736e-38 -1.990346e-01
membership_s1   -7.725508e-38 -1.013680e-01
membership_s3    0.000000e+00  0.000000e+00
membership_s4    1.544985e-37  1.659885e-01
membership_s5   -8.770526e-38 -1.307228e-01
membership_s6   -1.570368e-37 -2.662049e-01
membership_s7    2.931896e-38  1.852824e-01
membership_s8    0.000000e+00  0.000000e+00
membership_s9    0.000000e+00  0.000000e+00
membership_s11   0.000000e+00  0.000000e+00
membership_s12   0.000000e+00  0.000000e+00
membership_s14   0.000000e+00  0.000000e+00
membership_s15  -1.172348e-38 -1.662347e-01
membership_s16   0.000000e+00  0.000000e+00
membership_s17   0.000000e+00  0.000000e+00
membership_s18  -1.565657e-37 -3.377993e-01
membership_s20   0.000000e+00  0.000000e+00
membership_s21   3.498054e-37  7.374247e-01
membership_s22   0.000000e+00  0.000000e+00
membership_s24  -1.560974e-37 -2.428931e-01
membership_s25   0.000000e+00  0.000000e+00
membership_s26   0.000000e+00  0.000000e+00
membership_s27  -1.094056e-37 -1.946961e-01
membership_s28   0.000000e+00  0.000000e+00
membership_s30   9.797647e-38  6.016927e-02
membership_s31  -1.101457e-37 -4.333153e-02
membership_s32   5.971666e-39  6.060148e-02
membership_s33   0.000000e+00  0.000000e+00
membership_s36  -1.408203e-37 -1.002512e-01
membership_s37  -1.567224e-37 -2.130159e-01
V1               1.573204e-36  8.603549e-01
V2               3.058795e-38  2.568981e-01
pdi             -5.598696e-36 -2.386416e+00
adhesion        -6.868324e-41 -1.380873e-05
cohesion         1.374415e-40  2.819552e-05
inner            1.833959e-41  4.881108e-06
outer            6.227756e-41  4.899133e-05
ioratio         -8.588599e-37 -1.766907e-01
comsize          4.122569e-41  1.290030e-04
[1] "Dataset: high_C Model GBM, run: 2 of 5 2015-06-22 14:48:44"
Iter   TrainDeviance   ValidDeviance   StepSize   Improve
     1        0.8426            -nan     0.0100    0.0007
     2        0.8374            -nan     0.0100    0.0007
     3        0.8320            -nan     0.0100    0.0011
     4        0.8269            -nan     0.0100    0.0003
     5        0.8214            -nan     0.0100    0.0011
     6        0.8159            -nan     0.0100    0.0005
     7        0.8114            -nan     0.0100    0.0006
     8        0.8071            -nan     0.0100    0.0003
     9        0.8030            -nan     0.0100    0.0003
    10        0.7985            -nan     0.0100    0.0007
    20        0.7592            -nan     0.0100    0.0005
    40        0.6924            -nan     0.0100    0.0004
    60        0.6379            -nan     0.0100   -0.0001
    80        0.5927            -nan     0.0100    0.0003
   100        0.5542            -nan     0.0100   -0.0001
   120        0.5187            -nan     0.0100   -0.0000
   140        0.4895            -nan     0.0100    0.0001
   160        0.4616            -nan     0.0100    0.0001
   180        0.4373            -nan     0.0100   -0.0002
   200        0.4143            -nan     0.0100    0.0000
   203        0.4108            -nan     0.0100   -0.0001

[1] "GBM variable coefficients"
                            var    rel.inf
V1                           V1 5.43983465
orbit56                 orbit56 3.55765801
walktrap_vertex walktrap_vertex 3.04583658
comsize                 comsize 2.83640281
ratio5                   ratio5 2.39321172
outer                     outer 2.32606194
orbit65                 orbit65 2.28897483
ratio4                   ratio4 2.22461552
spin_vertex         spin_vertex 2.22081209
trans                     trans 2.13921295
orbit45                 orbit45 2.05813588
orbit54                 orbit54 1.96673671
orbit49                 orbit49 1.92636283
orbit31                 orbit31 1.87802837
orbit70                 orbit70 1.84147513
V2                           V2 1.74636353
ioratio                 ioratio 1.66427049
third                     third 1.65182325
orbit62                 orbit62 1.63180383
orbit18                 orbit18 1.60727742
graph11                 graph11 1.42721835
orbit24                 orbit24 1.33759187
graph20                 graph20 1.22687908
orbit27                 orbit27 1.16779148
ratio1                   ratio1 1.15744344
bet                         bet 1.13759638
graph4                   graph4 1.11577322
pagerank               pagerank 1.06434040
orbit69                 orbit69 1.01342585
orbit50                 orbit50 0.98453865
orbit6                   orbit6 0.96475686
inner                     inner 0.93251905
cohesion               cohesion 0.91417493
orbit66                 orbit66 0.85811067
ratio6                   ratio6 0.85508319
graph22                 graph22 0.84183564
orbit22                 orbit22 0.83665314
orbit9                   orbit9 0.81551585
graph7                   graph7 0.79995817
knn                         knn 0.78229077
orbit35                 orbit35 0.76001139
orbit39                 orbit39 0.74299278
adhesion               adhesion 0.73369680
orbit63                 orbit63 0.72997325
graph14                 graph14 0.71821511
upto_sixth           upto_sixth 0.70583991
orbit19                 orbit19 0.70576382
constraint           constraint 0.68858722
upto_fourth         upto_fourth 0.67866133
orbit40                 orbit40 0.66935154
graph8                   graph8 0.64506397
upto_fifth           upto_fifth 0.64174816
orbit46                 orbit46 0.63766630
graph5                   graph5 0.61846589
orbit20                 orbit20 0.61360546
graph26                 graph26 0.61089541
graph2                   graph2 0.60625800
orbit12                 orbit12 0.59554003
graph0                   graph0 0.56125384
fifth                     fifth 0.54494118
graph15                 graph15 0.53179711
graph12                 graph12 0.50052775
orbit55                 orbit55 0.48362599
orbit41                 orbit41 0.47230363
orbit59                 orbit59 0.46895978
orbit36                 orbit36 0.46658631
graph28                 graph28 0.45627891
graph16                 graph16 0.44953181
orbit44                 orbit44 0.42883813
graph29                 graph29 0.42478296
orbit25                 orbit25 0.42277194
orbit61                 orbit61 0.39652482
orbit64                 orbit64 0.38902090
orbit32                 orbit32 0.38748483
graph10                 graph10 0.38541708
graph27                 graph27 0.38412579
graph25                 graph25 0.36648394
orbit28                 orbit28 0.35495163
ratio3                   ratio3 0.35215803
graph17                 graph17 0.34424848
orbit51                 orbit51 0.33883299
bigcom40               bigcom40 0.33649948
orbit68                 orbit68 0.33289664
hubscore               hubscore 0.33213433
orbit16                 orbit16 0.32730535
graph6                   graph6 0.32679246
orbit17                 orbit17 0.31159446
graph21                 graph21 0.30757484
orbit15                 orbit15 0.29795260
orbit52                 orbit52 0.29141038
orbit38                 orbit38 0.28994055
orbit37                 orbit37 0.28822894
fourth                   fourth 0.28780205
graph3                   graph3 0.28360586
orbit58                 orbit58 0.26993704
orbit53                 orbit53 0.26850115
graph24                 graph24 0.26483439
orbit4                   orbit4 0.26417754
orbit57                 orbit57 0.25926724
orbit42                 orbit42 0.25591327
orbit11                 orbit11 0.25062764
sixth                     sixth 0.24081981
graph1                   graph1 0.22415594
graph9                   graph9 0.22158761
orbit33                 orbit33 0.21281316
ratio2                   ratio2 0.20906390
orbit48                 orbit48 0.20494946
AP                           AP 0.20387520
graph18                 graph18 0.19966201
graph13                 graph13 0.19180440
upto_third           upto_third 0.18685853
orbit60                 orbit60 0.18590545
orbit5                   orbit5 0.17778535
orbit67                 orbit67 0.17244794
graph23                 graph23 0.16823278
orbit30                 orbit30 0.16490402
orbit2                   orbit2 0.14988886
orbit10                 orbit10 0.14315875
orbit21                 orbit21 0.13945649
graph19                 graph19 0.13707292
orbit13                 orbit13 0.13610024
orbit23                 orbit23 0.13078376
pdi                         pdi 0.12347278
orbit71                 orbit71 0.12281254
membership_s4     membership_s4 0.12146164
orbit7                   orbit7 0.12020628
orbit47                 orbit47 0.10871857
orbit1                   orbit1 0.09905389
second                   second 0.09903538
close                     close 0.09684793
orbit29                 orbit29 0.08988099
upto_second         upto_second 0.08800528
membership_s30   membership_s30 0.08357745
selfinter             selfinter 0.07634762
bigcom4                 bigcom4 0.07360351
orbit26                 orbit26 0.06930586
bigcom30               bigcom30 0.06410020
bigcom3                 bigcom3 0.05779079
bigcom28               bigcom28 0.04460078
coreness               coreness 0.03352713
membership_s32   membership_s32 0.03243643
orbit43                 orbit43 0.02587786
evcent                   evcent 0.01764806
membership_s1     membership_s1 0.01118646
orbit0                   orbit0 0.00000000
orbit3                   orbit3 0.00000000
orbit8                   orbit8 0.00000000
orbit14                 orbit14 0.00000000
orbit34                 orbit34 0.00000000
orbit72                 orbit72 0.00000000
ecc                         ecc 0.00000000
eccrad                   eccrad 0.00000000
first                     first 0.00000000
bigcom1                 bigcom1 0.00000000
bigcom2                 bigcom2 0.00000000
bigcom6                 bigcom6 0.00000000
bigcom8                 bigcom8 0.00000000
bigcom9                 bigcom9 0.00000000
bigcom11               bigcom11 0.00000000
bigcom13               bigcom13 0.00000000
bigcom15               bigcom15 0.00000000
bigcom16               bigcom16 0.00000000
bigcom21               bigcom21 0.00000000
bigcom22               bigcom22 0.00000000
bigcom24               bigcom24 0.00000000
bigcom26               bigcom26 0.00000000
bigcom31               bigcom31 0.00000000
bigcom32               bigcom32 0.00000000
bigcom33               bigcom33 0.00000000
bigcom34               bigcom34 0.00000000
bigcom36               bigcom36 0.00000000
bigcom37               bigcom37 0.00000000
bigcom38               bigcom38 0.00000000
bigcom39               bigcom39 0.00000000
bigcom43               bigcom43 0.00000000
bigcom44               bigcom44 0.00000000
bigcom46               bigcom46 0.00000000
bigcom47               bigcom47 0.00000000
bigcom49               bigcom49 0.00000000
bigcom50               bigcom50 0.00000000
bigcom51               bigcom51 0.00000000
bigcom52               bigcom52 0.00000000
bigcom54               bigcom54 0.00000000
bigcom56               bigcom56 0.00000000
bigcom62               bigcom62 0.00000000
bigcom66               bigcom66 0.00000000
bigcom68               bigcom68 0.00000000
bigcom69               bigcom69 0.00000000
bigcom71               bigcom71 0.00000000
bigcom72               bigcom72 0.00000000
bigcom73               bigcom73 0.00000000
bigcom74               bigcom74 0.00000000
bigcom75               bigcom75 0.00000000
bigcom76               bigcom76 0.00000000
bigcom77               bigcom77 0.00000000
bigcom79               bigcom79 0.00000000
bigcom80               bigcom80 0.00000000
bigcom82               bigcom82 0.00000000
bigcom83               bigcom83 0.00000000
bigcom84               bigcom84 0.00000000
bigcom85               bigcom85 0.00000000
bigcom87               bigcom87 0.00000000
bigcom89               bigcom89 0.00000000
bigcom91               bigcom91 0.00000000
bigcom92               bigcom92 0.00000000
bigcom93               bigcom93 0.00000000
bigcom96               bigcom96 0.00000000
bigcom97               bigcom97 0.00000000
bigcom98               bigcom98 0.00000000
bigcom99               bigcom99 0.00000000
bigcom101             bigcom101 0.00000000
bigcom104             bigcom104 0.00000000
bigcom106             bigcom106 0.00000000
bigcom109             bigcom109 0.00000000
bigcom113             bigcom113 0.00000000
bigcom116             bigcom116 0.00000000
bigcom120             bigcom120 0.00000000
bigcom123             bigcom123 0.00000000
bigcom126             bigcom126 0.00000000
bigcom127             bigcom127 0.00000000
bigcom137             bigcom137 0.00000000
bigcom139             bigcom139 0.00000000
bigcom140             bigcom140 0.00000000
bigcom143             bigcom143 0.00000000
bigcom145             bigcom145 0.00000000
bigcom146             bigcom146 0.00000000
bigcom147             bigcom147 0.00000000
bigcom149             bigcom149 0.00000000
bigcom153             bigcom153 0.00000000
bigcom154             bigcom154 0.00000000
bigcom156             bigcom156 0.00000000
bigcom157             bigcom157 0.00000000
bigcom158             bigcom158 0.00000000
bigcom160             bigcom160 0.00000000
bigcom161             bigcom161 0.00000000
bigcom162             bigcom162 0.00000000
bigcom164             bigcom164 0.00000000
bigcom166             bigcom166 0.00000000
bigcom167             bigcom167 0.00000000
bigcom171             bigcom171 0.00000000
bigcom173             bigcom173 0.00000000
bigcom175             bigcom175 0.00000000
bigcom176             bigcom176 0.00000000
bigcom177             bigcom177 0.00000000
bigcom178             bigcom178 0.00000000
bigcom180             bigcom180 0.00000000
bigcom181             bigcom181 0.00000000
bigcom184             bigcom184 0.00000000
bigcom186             bigcom186 0.00000000
bigcom187             bigcom187 0.00000000
bigcom189             bigcom189 0.00000000
bigcom194             bigcom194 0.00000000
bigcom195             bigcom195 0.00000000
bigcom196             bigcom196 0.00000000
bigcom204             bigcom204 0.00000000
bigcom205             bigcom205 0.00000000
bigcom212             bigcom212 0.00000000
bigcom214             bigcom214 0.00000000
bigcom222             bigcom222 0.00000000
bigcom223             bigcom223 0.00000000
bigcom226             bigcom226 0.00000000
bigcom227             bigcom227 0.00000000
bigcom229             bigcom229 0.00000000
bigcom233             bigcom233 0.00000000
bigcom236             bigcom236 0.00000000
bigcom237             bigcom237 0.00000000
bigcom246             bigcom246 0.00000000
bigcom248             bigcom248 0.00000000
bigcom249             bigcom249 0.00000000
bigcom250             bigcom250 0.00000000
bigcom254             bigcom254 0.00000000
bigcom266             bigcom266 0.00000000
bigcom269             bigcom269 0.00000000
bigcom272             bigcom272 0.00000000
bigcom274             bigcom274 0.00000000
bigcom281             bigcom281 0.00000000
bigcom291             bigcom291 0.00000000
bigcom292             bigcom292 0.00000000
bigcom295             bigcom295 0.00000000
bigcom299             bigcom299 0.00000000
bigcom301             bigcom301 0.00000000
bigcom306             bigcom306 0.00000000
bigcom309             bigcom309 0.00000000
bigcom314             bigcom314 0.00000000
bigcom321             bigcom321 0.00000000
bigcom341             bigcom341 0.00000000
bigcom350             bigcom350 0.00000000
bigcom353             bigcom353 0.00000000
bigcom359             bigcom359 0.00000000
bigcom363             bigcom363 0.00000000
bigcom365             bigcom365 0.00000000
bigcom385             bigcom385 0.00000000
bigcom386             bigcom386 0.00000000
bigcom408             bigcom408 0.00000000
bigcom412             bigcom412 0.00000000
bigcom480             bigcom480 0.00000000
membership_s3     membership_s3 0.00000000
membership_s5     membership_s5 0.00000000
membership_s6     membership_s6 0.00000000
membership_s7     membership_s7 0.00000000
membership_s8     membership_s8 0.00000000
membership_s9     membership_s9 0.00000000
membership_s11   membership_s11 0.00000000
membership_s12   membership_s12 0.00000000
membership_s14   membership_s14 0.00000000
membership_s15   membership_s15 0.00000000
membership_s16   membership_s16 0.00000000
membership_s17   membership_s17 0.00000000
membership_s18   membership_s18 0.00000000
membership_s20   membership_s20 0.00000000
membership_s21   membership_s21 0.00000000
membership_s22   membership_s22 0.00000000
membership_s24   membership_s24 0.00000000
membership_s25   membership_s25 0.00000000
membership_s26   membership_s26 0.00000000
membership_s27   membership_s27 0.00000000
membership_s28   membership_s28 0.00000000
membership_s31   membership_s31 0.00000000
membership_s33   membership_s33 0.00000000
membership_s36   membership_s36 0.00000000
membership_s37   membership_s37 0.00000000
[1] "Dataset: high_C Model RF, run: 2 of 5 2015-06-22 14:49:05"
     |      Out-of-bag   |
Tree |      MSE  %Var(y) |
   1 |   0.2483   193.92 |
   2 |   0.2277   177.77 |
   3 |   0.2107   164.50 |
   4 |   0.2064   161.19 |
   5 |   0.1996   155.86 |
   6 |   0.1904   148.67 |
   7 |   0.1822   142.26 |
   8 |   0.1793   140.03 |
   9 |   0.1718   134.12 |
  10 |   0.1695   132.38 |
  11 |    0.165   128.83 |
  12 |   0.1622   126.67 |
  13 |    0.158   123.36 |
  14 |   0.1585   123.75 |
  15 |   0.1551   121.12 |
  16 |   0.1526   119.14 |
  17 |    0.148   115.57 |
  18 |   0.1472   114.97 |
  19 |   0.1454   113.57 |
  20 |   0.1445   112.83 |
  21 |   0.1439   112.38 |
  22 |   0.1425   111.30 |
  23 |   0.1417   110.65 |
  24 |   0.1405   109.70 |
  25 |   0.1397   109.07 |
  26 |   0.1387   108.28 |
  27 |   0.1379   107.69 |
  28 |   0.1372   107.16 |
  29 |   0.1363   106.47 |
  30 |   0.1353   105.65 |
  31 |   0.1354   105.71 |
  32 |   0.1348   105.27 |
  33 |   0.1351   105.53 |
  34 |   0.1345   105.03 |
  35 |   0.1352   105.56 |
  36 |    0.135   105.44 |
  37 |   0.1346   105.12 |
  38 |    0.134   104.64 |
  39 |   0.1336   104.34 |
  40 |   0.1339   104.53 |
  41 |   0.1341   104.71 |
  42 |   0.1335   104.27 |
  43 |   0.1331   103.93 |
  44 |   0.1327   103.65 |
  45 |   0.1326   103.52 |
  46 |   0.1321   103.14 |
  47 |   0.1321   103.14 |
  48 |   0.1316   102.79 |
  49 |   0.1316   102.79 |
  50 |   0.1311   102.35 |
  51 |    0.131   102.32 |
  52 |    0.131   102.32 |
  53 |   0.1303   101.78 |
  54 |   0.1296   101.23 |
  55 |   0.1294   101.03 |
  56 |   0.1293   100.92 |
  57 |   0.1294   101.05 |
  58 |   0.1296   101.19 |
  59 |   0.1293   100.99 |
  60 |   0.1291   100.81 |
  61 |   0.1291   100.78 |
  62 |   0.1289   100.62 |
  63 |   0.1289   100.68 |
  64 |   0.1288   100.59 |
  65 |    0.129   100.73 |
  66 |   0.1294   101.00 |
  67 |   0.1293   100.93 |
  68 |   0.1292   100.88 |
  69 |   0.1287   100.53 |
  70 |    0.129   100.71 |
  71 |   0.1289   100.66 |
  72 |    0.129   100.70 |
  73 |   0.1288   100.56 |
  74 |   0.1286   100.39 |
  75 |   0.1284   100.30 |
  76 |   0.1283   100.16 |
  77 |    0.128    99.99 |
  78 |   0.1277    99.71 |
  79 |   0.1275    99.53 |
  80 |   0.1274    99.44 |
  81 |   0.1273    99.38 |
  82 |   0.1272    99.30 |
  83 |   0.1272    99.33 |
  84 |   0.1273    99.44 |
  85 |   0.1272    99.35 |
  86 |   0.1272    99.35 |
  87 |   0.1271    99.27 |
  88 |   0.1272    99.32 |
  89 |    0.127    99.19 |
  90 |   0.1267    98.94 |
  91 |   0.1269    99.12 |
  92 |   0.1268    99.01 |
  93 |   0.1267    98.96 |
  94 |   0.1267    98.93 |
  95 |   0.1265    98.77 |
  96 |   0.1265    98.81 |
  97 |   0.1264    98.70 |
  98 |   0.1262    98.52 |
  99 |   0.1261    98.49 |
 100 |   0.1261    98.48 |
[1] "Random Forest variable coefficients"
                      %IncMSE IncNodePurity
graph0           1.183746e-04  1.566101e-01
graph1           3.671704e-04  2.912772e-01
graph2           9.267250e-04  6.328123e-01
graph3           4.732544e-04  2.720705e-01
graph4           2.488086e-03  5.581665e-01
graph5           1.367507e-03  4.484900e-01
graph6           9.202859e-04  5.436848e-01
graph7           1.751787e-03  4.077901e-01
graph8           1.544756e-03  6.462325e-01
graph9           2.867471e-04  2.634960e-01
graph10          1.262369e-03  6.636616e-01
graph11          5.285214e-03  9.048365e-01
graph12          1.776314e-03  3.618488e-01
graph13          1.856013e-03  4.623482e-01
graph14          3.875999e-03  9.047727e-01
graph15          2.803289e-03  4.617862e-01
graph16          1.473478e-03  4.857997e-01
graph17          5.294523e-04  4.175872e-01
graph18          9.460772e-04  4.638420e-01
graph19          9.408388e-04  2.905089e-01
graph20          2.130027e-03  1.148732e+00
graph21          1.024192e-03  2.311992e-01
graph22          6.897353e-03  1.221671e+00
graph23          2.019990e-03  5.625046e-01
graph24          9.778059e-04  3.435023e-01
graph25          1.420349e-03  4.501108e-01
graph26          2.606433e-03  5.194242e-01
graph27          9.711846e-04  6.334297e-01
graph28          4.031367e-04  8.267508e-01
graph29          2.648488e-04  3.882301e-01
orbit0          -2.920380e-05  1.261807e-01
orbit1           1.351715e-03  2.671130e-01
orbit2           7.396518e-04  4.185968e-01
orbit3           6.261992e-04  3.160444e-01
orbit4           1.379522e-03  3.064602e-01
orbit5           4.697878e-04  4.152745e-01
orbit6           2.951848e-03  9.043154e-01
orbit7           2.613169e-04  5.093107e-01
orbit8           1.337763e-03  4.888196e-01
orbit9           4.493471e-03  7.355384e-01
orbit10          2.048633e-03  5.043943e-01
orbit11          5.592857e-04  2.245162e-01
orbit12          1.419164e-03  4.245177e-01
orbit13          3.397337e-03  6.716201e-01
orbit14          1.239606e-03  7.460659e-01
orbit15          3.269852e-03  3.623698e-01
orbit16          1.339421e-03  5.584036e-01
orbit17          1.966049e-03  3.974771e-01
orbit18          7.583461e-04  8.447399e-01
orbit19          2.023798e-03  1.248471e+00
orbit20          2.005617e-03  4.484719e-01
orbit21          2.187046e-03  5.119719e-01
orbit22          3.518453e-03  1.452482e+00
orbit23          1.164598e-04  3.596706e-01
orbit24          1.013390e-02  1.709485e+00
orbit25          2.031242e-03  7.261221e-01
orbit26          2.829986e-03  5.250487e-01
orbit27          8.520624e-03  1.537612e+00
orbit28          2.817291e-03  4.550882e-01
orbit29          2.656299e-03  3.252845e-01
orbit30          1.061412e-03  4.196641e-01
orbit31          4.046728e-03  1.138718e+00
orbit32          1.528638e-03  5.886553e-01
orbit33          9.418865e-04  3.075393e-01
orbit34          3.035467e-03  3.145644e-01
orbit35          1.721435e-03  6.893647e-01
orbit36          1.934247e-03  6.354688e-01
orbit37          9.122166e-04  7.083870e-01
orbit38          1.797006e-03  3.808481e-01
orbit39          6.707717e-03  8.153455e-01
orbit40          8.994981e-04  7.242748e-01
orbit41          8.172221e-04  5.402576e-01
orbit42          7.469975e-04  3.664702e-01
orbit43          1.808314e-03  4.641815e-01
orbit44          2.067396e-03  6.955999e-01
orbit45          3.432566e-02  3.095971e+00
orbit46          3.822749e-03  1.018674e+00
orbit47          2.006639e-03  4.055584e-01
orbit48          2.357265e-04  2.622832e-01
orbit49          4.527131e-03  1.440509e+00
orbit50          3.730981e-03  8.536480e-01
orbit51          5.284915e-03  7.261692e-01
orbit52          6.510667e-03  5.164769e-01
orbit53          2.524910e-03  4.649520e-01
orbit54          5.415509e-03  1.988537e+00
orbit55          6.226993e-04  5.052634e-01
orbit56          1.972637e-02  3.009626e+00
orbit57          1.457152e-03  6.464943e-01
orbit58          2.940670e-03  5.204281e-01
orbit59          2.940246e-03  5.142740e-01
orbit60          2.851147e-03  6.167665e-01
orbit61          6.313064e-04  3.544050e-01
orbit62          5.369117e-03  2.045278e+00
orbit63          4.030507e-03  9.318404e-01
orbit64          2.741506e-03  1.012202e+00
orbit65          1.279335e-02  2.306066e+00
orbit66          5.427625e-03  1.213626e+00
orbit67          4.360977e-04  3.880734e-01
orbit68          1.333987e-03  6.567875e-01
orbit69          1.219867e-03  1.131309e+00
orbit70          3.094865e-03  1.862202e+00
orbit71          1.026647e-03  3.277950e-01
orbit72          5.379139e-04  3.440703e-01
AP              -2.644151e-05  2.044338e-01
bet              2.576291e-03  9.726104e-01
ecc              0.000000e+00  1.776357e-17
eccrad           0.000000e+00  1.465494e-16
close            1.201949e-03  4.159363e-01
constraint       2.005109e-03  7.588815e-01
coreness         1.528409e-03  2.258454e-01
knn              1.416955e-03  1.074797e+00
hubscore         3.874012e-03  4.603558e-01
pagerank         2.434103e-03  1.088840e+00
trans            1.919794e-03  2.166229e+00
evcent           2.987532e-03  3.336481e-01
first            1.148547e-05  1.005684e-01
upto_second      1.534530e-03  4.522466e-01
upto_third       1.152238e-03  3.441221e-01
upto_fourth      2.997604e-03  6.629644e-01
upto_fifth       9.902479e-04  6.327485e-01
upto_sixth       1.004710e-03  8.299538e-01
second           2.800566e-03  5.551012e-01
third            2.362902e-03  1.552605e+00
fourth           3.230014e-03  4.775741e-01
fifth            3.220082e-03  8.686653e-01
sixth            5.359571e-04  6.609247e-01
ratio1           1.254420e-03  1.254645e+00
ratio2           1.128699e-03  6.426739e-01
ratio3           2.200491e-03  7.312334e-01
ratio4           1.652149e-03  2.236050e+00
ratio5           1.546988e-03  2.338927e+00
ratio6           2.248847e-03  8.121997e-01
selfinter       -2.604487e-05  6.190017e-02
walktrap_vertex  1.340520e-03  2.432260e+00
bigcom1          3.046225e-04  6.816837e-02
bigcom2          0.000000e+00  0.000000e+00
bigcom3         -1.152332e-04  9.896833e-02
bigcom4          1.358736e-04  9.651345e-02
bigcom6          0.000000e+00  0.000000e+00
bigcom8         -9.313516e-07  2.628098e-02
bigcom9          0.000000e+00  0.000000e+00
bigcom11         0.000000e+00  0.000000e+00
bigcom13         0.000000e+00  4.440892e-18
bigcom15         0.000000e+00  0.000000e+00
bigcom16         0.000000e+00  0.000000e+00
bigcom21        -4.911428e-05  3.342729e-02
bigcom22         3.312882e-06  7.629622e-02
bigcom24         0.000000e+00  0.000000e+00
bigcom26         0.000000e+00  0.000000e+00
bigcom28        -6.483223e-05  7.573506e-02
bigcom30        -9.057042e-05  1.478906e-01
bigcom31         0.000000e+00  0.000000e+00
bigcom32         0.000000e+00  0.000000e+00
bigcom33         0.000000e+00  0.000000e+00
bigcom34         0.000000e+00  0.000000e+00
bigcom36         0.000000e+00  0.000000e+00
bigcom37         0.000000e+00  0.000000e+00
bigcom38         0.000000e+00  0.000000e+00
bigcom39         0.000000e+00  0.000000e+00
bigcom40         3.563649e-04  2.712928e-01
bigcom43         0.000000e+00  0.000000e+00
bigcom44         0.000000e+00  0.000000e+00
bigcom46         0.000000e+00  0.000000e+00
bigcom47         0.000000e+00  0.000000e+00
bigcom49         0.000000e+00  0.000000e+00
bigcom50         0.000000e+00  0.000000e+00
bigcom51         0.000000e+00  0.000000e+00
bigcom52         0.000000e+00  0.000000e+00
bigcom54         0.000000e+00  0.000000e+00
bigcom56         0.000000e+00  0.000000e+00
bigcom62         0.000000e+00  0.000000e+00
bigcom66         0.000000e+00  0.000000e+00
bigcom68         0.000000e+00  0.000000e+00
bigcom69         0.000000e+00  0.000000e+00
bigcom71         0.000000e+00  0.000000e+00
bigcom72         0.000000e+00  0.000000e+00
bigcom73         0.000000e+00  0.000000e+00
bigcom74         0.000000e+00  0.000000e+00
bigcom75         0.000000e+00  0.000000e+00
bigcom76         0.000000e+00  0.000000e+00
bigcom77         0.000000e+00  0.000000e+00
bigcom79         0.000000e+00  0.000000e+00
bigcom80         0.000000e+00  0.000000e+00
bigcom82         0.000000e+00  0.000000e+00
bigcom83         0.000000e+00  0.000000e+00
bigcom84         0.000000e+00  0.000000e+00
bigcom85         0.000000e+00  0.000000e+00
bigcom87         0.000000e+00  0.000000e+00
bigcom89         0.000000e+00  0.000000e+00
bigcom91         0.000000e+00  0.000000e+00
bigcom92         0.000000e+00  0.000000e+00
bigcom93         0.000000e+00  0.000000e+00
bigcom96         0.000000e+00  0.000000e+00
bigcom97         0.000000e+00  0.000000e+00
bigcom98         0.000000e+00  0.000000e+00
bigcom99         0.000000e+00  0.000000e+00
bigcom101        0.000000e+00  0.000000e+00
bigcom104        0.000000e+00  0.000000e+00
bigcom106        0.000000e+00  0.000000e+00
bigcom109        0.000000e+00  0.000000e+00
bigcom113        0.000000e+00  0.000000e+00
bigcom116        0.000000e+00  4.255896e-01
bigcom120        0.000000e+00  0.000000e+00
bigcom123        0.000000e+00  0.000000e+00
bigcom126        0.000000e+00  0.000000e+00
bigcom127        0.000000e+00  0.000000e+00
bigcom137        0.000000e+00  0.000000e+00
bigcom139        0.000000e+00  0.000000e+00
bigcom140        0.000000e+00  0.000000e+00
bigcom143        0.000000e+00  0.000000e+00
bigcom145        0.000000e+00  0.000000e+00
bigcom146        0.000000e+00  0.000000e+00
bigcom147        0.000000e+00  0.000000e+00
bigcom149        0.000000e+00  0.000000e+00
bigcom153        0.000000e+00  0.000000e+00
bigcom154        0.000000e+00  0.000000e+00
bigcom156        0.000000e+00  0.000000e+00
bigcom157        0.000000e+00  0.000000e+00
bigcom158        0.000000e+00  0.000000e+00
bigcom160        0.000000e+00  0.000000e+00
bigcom161        0.000000e+00  0.000000e+00
bigcom162        0.000000e+00  0.000000e+00
bigcom164        0.000000e+00  0.000000e+00
bigcom166        0.000000e+00  0.000000e+00
bigcom167        0.000000e+00  0.000000e+00
bigcom171        0.000000e+00  0.000000e+00
bigcom173        0.000000e+00  0.000000e+00
bigcom175        0.000000e+00  0.000000e+00
bigcom176        0.000000e+00  0.000000e+00
bigcom177        0.000000e+00  0.000000e+00
bigcom178        0.000000e+00  0.000000e+00
bigcom180        0.000000e+00  0.000000e+00
bigcom181        0.000000e+00  0.000000e+00
bigcom184        0.000000e+00  0.000000e+00
bigcom186        0.000000e+00  0.000000e+00
bigcom187        0.000000e+00  0.000000e+00
bigcom189        0.000000e+00  0.000000e+00
bigcom194        0.000000e+00  0.000000e+00
bigcom195        0.000000e+00  0.000000e+00
bigcom196        0.000000e+00  0.000000e+00
bigcom204        0.000000e+00  0.000000e+00
bigcom205        0.000000e+00  0.000000e+00
bigcom212        0.000000e+00  0.000000e+00
bigcom214        0.000000e+00  0.000000e+00
bigcom222        0.000000e+00  0.000000e+00
bigcom223        0.000000e+00  0.000000e+00
bigcom226        0.000000e+00  0.000000e+00
bigcom227        0.000000e+00  0.000000e+00
bigcom229        0.000000e+00  0.000000e+00
bigcom233        0.000000e+00  0.000000e+00
bigcom236        0.000000e+00  0.000000e+00
bigcom237        0.000000e+00  0.000000e+00
bigcom246        0.000000e+00  0.000000e+00
bigcom248        0.000000e+00  1.230644e-01
bigcom249        0.000000e+00  0.000000e+00
bigcom250        0.000000e+00  0.000000e+00
bigcom254        0.000000e+00  0.000000e+00
bigcom266        0.000000e+00  0.000000e+00
bigcom269        0.000000e+00  0.000000e+00
bigcom272        0.000000e+00  0.000000e+00
bigcom274        0.000000e+00  0.000000e+00
bigcom281        0.000000e+00  0.000000e+00
bigcom291        0.000000e+00  0.000000e+00
bigcom292        0.000000e+00  0.000000e+00
bigcom295        0.000000e+00  0.000000e+00
bigcom299        0.000000e+00  0.000000e+00
bigcom301        0.000000e+00  0.000000e+00
bigcom306        0.000000e+00  0.000000e+00
bigcom309        0.000000e+00  0.000000e+00
bigcom314        0.000000e+00  0.000000e+00
bigcom321        0.000000e+00  0.000000e+00
bigcom341        0.000000e+00  0.000000e+00
bigcom350        0.000000e+00  0.000000e+00
bigcom353        0.000000e+00  0.000000e+00
bigcom359        0.000000e+00  0.000000e+00
bigcom363        0.000000e+00  0.000000e+00
bigcom365        0.000000e+00  0.000000e+00
bigcom385        0.000000e+00  0.000000e+00
bigcom386        0.000000e+00  0.000000e+00
bigcom408        0.000000e+00  0.000000e+00
bigcom412        0.000000e+00  0.000000e+00
bigcom480        0.000000e+00  0.000000e+00
spin_vertex      1.151124e-03  2.588707e+00
membership_s1    6.041059e-05  3.048359e-02
membership_s3    0.000000e+00  0.000000e+00
membership_s4    3.838151e-04  1.828119e-01
membership_s5   -3.013788e-05  2.150000e-02
membership_s6    0.000000e+00  0.000000e+00
membership_s7   -1.610043e-04  1.683045e-01
membership_s8    0.000000e+00  0.000000e+00
membership_s9    0.000000e+00  0.000000e+00
membership_s11   0.000000e+00  0.000000e+00
membership_s12   0.000000e+00  0.000000e+00
membership_s14   0.000000e+00  0.000000e+00
membership_s15   2.717391e-05  4.869730e-02
membership_s16   0.000000e+00  0.000000e+00
membership_s17   0.000000e+00  0.000000e+00
membership_s18   0.000000e+00  9.411765e-03
membership_s20   0.000000e+00  0.000000e+00
membership_s21  -9.887078e-05  1.248926e-01
membership_s22   0.000000e+00  0.000000e+00
membership_s24   0.000000e+00  0.000000e+00
membership_s25   0.000000e+00  0.000000e+00
membership_s26   0.000000e+00  0.000000e+00
membership_s27   2.613362e-05  9.139866e-02
membership_s28   0.000000e+00  0.000000e+00
membership_s30   3.422551e-04  2.285444e-01
membership_s31   0.000000e+00  1.776357e-17
membership_s32  -6.233678e-05  1.603325e-01
membership_s33   0.000000e+00  0.000000e+00
membership_s36   4.055920e-04  1.121675e-01
membership_s37   0.000000e+00  0.000000e+00
V1               8.955138e-03  3.723139e+00
V2               9.606128e-04  1.555494e+00
pdi              2.861167e-04  4.802565e-01
adhesion         2.808087e-03  1.218281e+00
cohesion         1.451627e-03  1.743131e+00
inner            2.055258e-03  1.835415e+00
outer            2.229079e-03  2.144429e+00
ioratio          2.940040e-03  1.683492e+00
comsize          1.239361e-03  2.299973e+00
[1] "Dataset: high_C Model GLM, run: 2 of 5 2015-06-22 14:49:18"
[1] "glmnet variable coefficients"
                         [,1]          [,2]
(Intercept)     -1.728264e+00  2.218145e+02
graph0           2.197720e-40 -1.401940e-04
graph1           9.426201e-45 -9.701447e-08
graph2           2.147495e-40 -8.262719e-06
graph3           7.841543e-45 -3.782631e-09
graph4          -1.102242e-46 -5.180801e-11
graph5           4.561163e-42 -9.449723e-07
graph6           7.221055e-44 -2.875160e-08
graph7           8.567743e-42  9.146702e-07
graph8           1.916610e-40 -6.281642e-06
graph9           2.094074e-46 -8.562732e-11
graph10         -7.125841e-49 -2.760046e-12
graph11         -2.512670e-49 -5.387935e-14
graph12          4.332192e-46 -8.548887e-11
graph13          5.365649e-45 -1.573259e-10
graph14         -1.398657e-47 -3.470310e-11
graph15          1.946770e-43 -3.916812e-08
graph16          1.414012e-45 -6.964616e-10
graph17          3.316646e-45 -1.574075e-09
graph18          1.179519e-43 -3.788647e-08
graph19          3.212326e-44  6.389684e-09
graph20          1.568218e-43 -2.253905e-07
graph21          1.754750e-43  1.194849e-08
graph22          4.936990e-43  2.066597e-08
graph23          2.353910e-43  2.561355e-08
graph24          4.067836e-43  9.590718e-09
graph25          2.215968e-42  8.582408e-07
graph26          2.186771e-42  1.720796e-07
graph27          1.260218e-41  4.873111e-06
graph28          1.824197e-41  1.987932e-06
graph29          1.845688e-40 -2.822841e-05
orbit0           2.197720e-40 -1.395269e-04
orbit1           2.134691e-41 -1.279215e-06
orbit2          -2.961585e-44 -9.749835e-08
orbit3           2.147495e-40 -7.657817e-06
orbit4           5.358173e-43  2.704247e-08
orbit5           6.011375e-45 -4.156862e-09
orbit6           1.993869e-45 -1.244660e-08
orbit7          -1.111679e-46 -4.675602e-11
orbit8           4.561163e-42 -9.282237e-07
orbit9           1.461310e-41  3.224923e-06
orbit10          9.441440e-43 -4.603336e-08
orbit11          2.573649e-44 -3.754727e-08
orbit12          4.930207e-41  7.353272e-06
orbit13          8.830688e-42  7.864858e-07
orbit14          1.916610e-40 -5.612867e-06
orbit15          1.532887e-44  4.335491e-10
orbit16          1.379786e-46 -1.543707e-10
orbit17          2.443660e-45  5.054810e-10
orbit18          2.314822e-45  2.823766e-10
orbit19          1.410320e-45 -1.669448e-10
orbit20          8.055789e-47 -1.713332e-10
orbit21         -2.180134e-48 -1.969791e-12
orbit22         -3.157516e-47 -2.860539e-11
orbit23         -2.313384e-49 -3.602986e-14
orbit24          8.452638e-44  2.313055e-08
orbit25          2.439509e-44  7.368714e-09
orbit26          2.684888e-46 -1.527839e-10
orbit27          3.604997e-43  1.509664e-07
orbit28          8.135878e-45 -3.827562e-09
orbit29          3.991184e-44  2.206540e-09
orbit30          7.728081e-45 -1.986258e-10
orbit31          4.281623e-45 -4.547854e-09
orbit32          3.811336e-46 -1.869015e-09
orbit33         -1.952603e-47 -1.504225e-11
orbit34          1.946770e-43 -3.905823e-08
orbit35          5.077240e-43 -2.497017e-08
orbit36          2.932945e-44 -2.238192e-08
orbit37          3.114321e-44  3.862781e-09
orbit38          1.669748e-46 -6.558382e-10
orbit39          9.507206e-43 -1.691367e-07
orbit40          1.016335e-43  2.113688e-08
orbit41          2.366283e-44 -8.592421e-09
orbit42          1.020614e-45 -2.307714e-09
orbit43          6.362648e-43 -5.112380e-08
orbit44          6.712439e-44 -5.462967e-08
orbit45          2.741535e-42  2.019329e-06
orbit46          6.307625e-43  5.163985e-08
orbit47          2.755548e-44 -7.444959e-10
orbit48          7.687866e-44  2.194063e-08
orbit49          2.573107e-42  1.512929e-06
orbit50          3.378975e-44 -3.963557e-07
orbit51          7.922436e-43 -1.255271e-07
orbit52          2.623958e-42  1.168773e-07
orbit53          2.107662e-43  4.006758e-08
orbit54          5.017940e-42  1.334636e-06
orbit55          3.669451e-43 -3.857463e-08
orbit56          1.735891e-41  9.495534e-06
orbit57          5.860639e-43  1.705959e-07
orbit58          1.830672e-43 -9.534494e-08
orbit59          3.564459e-42 -5.431876e-08
orbit60          1.034321e-42  2.169142e-07
orbit61          5.590880e-43 -1.344289e-07
orbit62          2.634990e-41  7.619053e-06
orbit63          3.461767e-42  6.917693e-07
orbit64          5.676290e-42  3.200689e-06
orbit65          4.212910e-41  4.913650e-06
orbit66          8.006234e-42  2.625596e-06
orbit67          2.679268e-42 -3.382992e-07
orbit68          1.950380e-41  6.797737e-06
orbit69          2.725939e-41  1.318993e-05
orbit70          8.557904e-41  2.023993e-05
orbit71          2.100492e-41  8.883735e-07
orbit72          1.845688e-40 -2.904626e-05
AP              -3.169077e-38 -1.060833e-01
bet              4.841849e-46 -1.375846e-08
ecc              5.243051e-38  7.010705e-02
eccrad           3.145831e-37  4.194949e-01
close            2.620732e-36 -1.510106e-03
constraint      -3.511162e-36  6.021930e-01
coreness         2.548625e-38 -1.505058e-03
knn              1.093036e-39  5.288673e-04
hubscore         9.525124e-37  9.882035e-02
pagerank        -3.787098e-35 -1.240293e+02
trans            9.998350e-37  5.592114e-01
evcent           9.561285e-37  1.055966e-01
first            2.197720e-40 -1.393866e-04
upto_second      3.508822e-41 -6.262776e-06
upto_third       6.639940e-41  1.831448e-05
upto_fourth      7.920865e-40  1.930331e-04
upto_fifth       5.213870e-39  7.871779e-04
upto_sixth       1.069361e-38 -1.808722e-02
second           3.670844e-41 -5.961078e-06
third           -1.670896e-41  5.630485e-05
fourth          -7.204160e-41 -2.017610e-05
fifth           -8.936178e-40 -2.260586e-04
sixth           -6.162522e-39 -1.496165e-03
ratio1          -1.100448e-40  1.011145e-03
ratio2          -1.601723e-38 -4.990647e-03
ratio3          -6.245354e-37 -1.942401e-01
ratio4           1.978968e-36  4.597413e+00
ratio5           1.268939e-36 -1.378171e-01
ratio6          -1.879302e-37 -1.009080e-01
selfinter        2.518846e-38 -2.538683e-02
walktrap_vertex  3.244052e-40  4.884053e-02
bigcom1         -1.033392e-37 -6.923424e-02
bigcom2          0.000000e+00  0.000000e+00
bigcom3         -3.675004e-38  1.086529e-01
bigcom4         -1.428761e-38 -2.093359e-03
bigcom6          0.000000e+00  0.000000e+00
bigcom8         -1.137098e-37 -1.640593e-01
bigcom9         -1.526420e-37 -2.987755e-01
bigcom11         0.000000e+00  0.000000e+00
bigcom13        -1.526420e-37 -2.167280e-01
bigcom15        -1.529523e-37 -1.810473e-01
bigcom16         0.000000e+00  0.000000e+00
bigcom21         4.993989e-38  2.233807e-01
bigcom22        -8.347942e-40 -6.633063e-02
bigcom24         0.000000e+00  0.000000e+00
bigcom26        -1.537335e-37 -3.876635e-01
bigcom28         1.762388e-37  1.027374e-01
bigcom30         3.167433e-38  2.798364e-01
bigcom31         0.000000e+00  0.000000e+00
bigcom32         0.000000e+00  0.000000e+00
bigcom33         0.000000e+00  0.000000e+00
bigcom34         0.000000e+00  0.000000e+00
bigcom36        -1.524874e-37 -3.069815e-01
bigcom37         0.000000e+00  0.000000e+00
bigcom38         0.000000e+00  0.000000e+00
bigcom39         0.000000e+00  0.000000e+00
bigcom40         1.156314e-37  1.075413e-01
bigcom43         0.000000e+00  0.000000e+00
bigcom44        -1.543642e-37 -2.720905e-01
bigcom46         0.000000e+00  0.000000e+00
bigcom47         0.000000e+00  0.000000e+00
bigcom49         0.000000e+00  0.000000e+00
bigcom50         0.000000e+00  0.000000e+00
bigcom51         0.000000e+00  0.000000e+00
bigcom52         0.000000e+00  0.000000e+00
bigcom54         0.000000e+00  0.000000e+00
bigcom56         0.000000e+00  0.000000e+00
bigcom62         0.000000e+00  0.000000e+00
bigcom66         0.000000e+00  0.000000e+00
bigcom68         0.000000e+00  0.000000e+00
bigcom69         0.000000e+00  0.000000e+00
bigcom71         0.000000e+00  0.000000e+00
bigcom72         0.000000e+00  0.000000e+00
bigcom73        -1.524874e-37 -3.539508e-01
bigcom74         0.000000e+00  0.000000e+00
bigcom75         0.000000e+00  0.000000e+00
bigcom76         0.000000e+00  0.000000e+00
bigcom77         0.000000e+00  0.000000e+00
bigcom79         0.000000e+00  0.000000e+00
bigcom80         0.000000e+00  0.000000e+00
bigcom82        -1.524874e-37 -2.434355e-01
bigcom83         0.000000e+00  0.000000e+00
bigcom84         0.000000e+00  0.000000e+00
bigcom85         0.000000e+00  0.000000e+00
bigcom87         0.000000e+00  0.000000e+00
bigcom89         0.000000e+00  0.000000e+00
bigcom91         0.000000e+00  0.000000e+00
bigcom92        -1.526420e-37 -2.403058e-01
bigcom93         0.000000e+00  0.000000e+00
bigcom96         0.000000e+00  0.000000e+00
bigcom97        -1.526420e-37 -3.732514e-01
bigcom98         0.000000e+00  0.000000e+00
bigcom99         0.000000e+00  0.000000e+00
bigcom101        0.000000e+00  0.000000e+00
bigcom104       -1.524874e-37 -1.559154e-01
bigcom106        0.000000e+00  0.000000e+00
bigcom109        0.000000e+00  0.000000e+00
bigcom113        0.000000e+00  0.000000e+00
bigcom116        8.586370e-37  1.913254e+00
bigcom120        0.000000e+00  0.000000e+00
bigcom123        0.000000e+00  0.000000e+00
bigcom126        0.000000e+00  0.000000e+00
bigcom127        0.000000e+00  0.000000e+00
bigcom137        0.000000e+00  0.000000e+00
bigcom139        0.000000e+00  0.000000e+00
bigcom140        0.000000e+00  0.000000e+00
bigcom143        0.000000e+00  0.000000e+00
bigcom145        0.000000e+00  0.000000e+00
bigcom146        0.000000e+00  0.000000e+00
bigcom147       -1.526420e-37 -3.393624e-01
bigcom149        0.000000e+00  0.000000e+00
bigcom153        0.000000e+00  0.000000e+00
bigcom154       -1.524874e-37 -2.413907e-01
bigcom156        0.000000e+00  0.000000e+00
bigcom157        0.000000e+00  0.000000e+00
bigcom158        0.000000e+00  0.000000e+00
bigcom160        0.000000e+00  0.000000e+00
bigcom161        0.000000e+00  0.000000e+00
bigcom162        0.000000e+00  0.000000e+00
bigcom164        0.000000e+00  0.000000e+00
bigcom166        0.000000e+00  0.000000e+00
bigcom167       -1.526420e-37 -2.775211e-01
bigcom171        0.000000e+00  0.000000e+00
bigcom173        0.000000e+00  0.000000e+00
bigcom175        0.000000e+00  0.000000e+00
bigcom176        0.000000e+00  0.000000e+00
bigcom177        0.000000e+00  0.000000e+00
bigcom178        0.000000e+00  0.000000e+00
bigcom180        0.000000e+00  0.000000e+00
bigcom181       -1.526420e-37 -3.548547e-01
bigcom184        0.000000e+00  0.000000e+00
bigcom186        0.000000e+00  0.000000e+00
bigcom187        0.000000e+00  0.000000e+00
bigcom189       -1.524874e-37 -5.022764e-01
bigcom194        0.000000e+00  0.000000e+00
bigcom195       -1.524874e-37 -2.103751e-01
bigcom196        0.000000e+00  0.000000e+00
bigcom204        0.000000e+00  0.000000e+00
bigcom205        0.000000e+00  0.000000e+00
bigcom212        0.000000e+00  0.000000e+00
bigcom214        0.000000e+00  0.000000e+00
bigcom222        0.000000e+00  0.000000e+00
bigcom223        0.000000e+00  0.000000e+00
bigcom226        0.000000e+00  0.000000e+00
bigcom227        0.000000e+00  0.000000e+00
bigcom229        0.000000e+00  0.000000e+00
bigcom233        0.000000e+00  0.000000e+00
bigcom236        0.000000e+00  0.000000e+00
bigcom237        0.000000e+00  0.000000e+00
bigcom246        0.000000e+00  0.000000e+00
bigcom248        8.586370e-37  1.513330e+00
bigcom249        0.000000e+00  0.000000e+00
bigcom250        0.000000e+00  0.000000e+00
bigcom254        0.000000e+00  0.000000e+00
bigcom266        0.000000e+00  0.000000e+00
bigcom269       -1.524874e-37 -2.691658e-01
bigcom272        0.000000e+00  0.000000e+00
bigcom274       -1.529523e-37 -1.689598e-01
bigcom281        0.000000e+00  0.000000e+00
bigcom291        0.000000e+00  0.000000e+00
bigcom292        0.000000e+00  0.000000e+00
bigcom295        0.000000e+00  0.000000e+00
bigcom299        0.000000e+00  0.000000e+00
bigcom301        0.000000e+00  0.000000e+00
bigcom306        0.000000e+00  0.000000e+00
bigcom309        0.000000e+00  0.000000e+00
bigcom314        0.000000e+00  0.000000e+00
bigcom321       -1.524874e-37 -1.920673e-01
bigcom341        0.000000e+00  0.000000e+00
bigcom350        0.000000e+00  0.000000e+00
bigcom353        0.000000e+00  0.000000e+00
bigcom359        0.000000e+00  0.000000e+00
bigcom363        0.000000e+00  0.000000e+00
bigcom365        0.000000e+00  0.000000e+00
bigcom385        0.000000e+00  0.000000e+00
bigcom386        0.000000e+00  0.000000e+00
bigcom408        0.000000e+00  0.000000e+00
bigcom412        0.000000e+00  0.000000e+00
bigcom480        0.000000e+00  0.000000e+00
spin_vertex      2.443925e-38 -1.917154e-01
membership_s1   -4.711688e-38 -1.292646e-02
membership_s3    0.000000e+00  0.000000e+00
membership_s4    1.229865e-37  9.465468e-02
membership_s5   -9.672719e-38 -2.030057e-01
membership_s6   -1.532638e-37 -2.745950e-01
membership_s7    1.694316e-38  1.622083e-01
membership_s8    0.000000e+00  0.000000e+00
membership_s9    0.000000e+00  0.000000e+00
membership_s11   0.000000e+00  0.000000e+00
membership_s12   0.000000e+00  0.000000e+00
membership_s14   0.000000e+00  0.000000e+00
membership_s15  -2.628324e-38 -1.684956e-01
membership_s16   0.000000e+00  0.000000e+00
membership_s17   0.000000e+00  0.000000e+00
membership_s18  -1.535766e-37 -3.801130e-01
membership_s20   0.000000e+00  0.000000e+00
membership_s21   1.005995e-37  3.974477e-01
membership_s22   0.000000e+00  0.000000e+00
membership_s24   0.000000e+00  0.000000e+00
membership_s25   0.000000e+00  0.000000e+00
membership_s26   0.000000e+00  0.000000e+00
membership_s27  -1.008174e-37 -1.979708e-01
membership_s28   0.000000e+00  0.000000e+00
membership_s30   9.598943e-38  8.604960e-02
membership_s31  -1.064966e-37 -4.094412e-02
membership_s32   1.265267e-38  4.080738e-02
membership_s33   0.000000e+00  0.000000e+00
membership_s36  -1.045113e-37 -5.415550e-03
membership_s37  -1.534200e-37 -2.670685e-01
V1               1.340827e-36 -1.671093e-01
V2              -9.627801e-38 -5.675371e-01
pdi             -5.655207e-36 -2.852609e+00
adhesion        -5.957757e-41 -2.733626e-05
cohesion         1.191397e-40  5.448204e-05
inner            1.469386e-41 -7.330862e-07
outer            4.596304e-41  3.298124e-05
ioratio         -7.114012e-37 -6.934087e-02
comsize          5.418090e-41  1.364838e-04
[1] "Dataset: high_C Model GBM, run: 3 of 5 2015-06-22 14:49:25"
Iter   TrainDeviance   ValidDeviance   StepSize   Improve
     1        0.8389            -nan     0.0100    0.0006
     2        0.8325            -nan     0.0100    0.0009
     3        0.8260            -nan     0.0100    0.0011
     4        0.8209            -nan     0.0100    0.0008
     5        0.8152            -nan     0.0100    0.0005
     6        0.8102            -nan     0.0100    0.0005
     7        0.8044            -nan     0.0100    0.0013
     8        0.7990            -nan     0.0100    0.0017
     9        0.7928            -nan     0.0100    0.0011
    10        0.7880            -nan     0.0100    0.0008
    20        0.7414            -nan     0.0100    0.0010
    40        0.6702            -nan     0.0100    0.0002
    60        0.6134            -nan     0.0100    0.0002
    80        0.5692            -nan     0.0100    0.0002
   100        0.5296            -nan     0.0100   -0.0001
   120        0.4969            -nan     0.0100   -0.0001
   140        0.4656            -nan     0.0100    0.0001
   160        0.4386            -nan     0.0100    0.0001
   180        0.4137            -nan     0.0100    0.0001
   200        0.3899            -nan     0.0100   -0.0001
   203        0.3862            -nan     0.0100   -0.0001

[1] "GBM variable coefficients"
                            var    rel.inf
V1                           V1 6.02508321
orbit65                 orbit65 4.33884044
orbit70                 orbit70 2.92994547
ratio5                   ratio5 2.81220272
walktrap_vertex walktrap_vertex 2.77611005
comsize                 comsize 2.52492539
V2                           V2 2.46923538
orbit62                 orbit62 2.33251660
ratio4                   ratio4 2.19411358
orbit45                 orbit45 2.10480076
spin_vertex         spin_vertex 1.84641449
orbit56                 orbit56 1.71693355
third                     third 1.70240728
graph26                 graph26 1.56130254
trans                     trans 1.45524174
inner                     inner 1.39908260
outer                     outer 1.37344253
orbit49                 orbit49 1.37054346
orbit54                 orbit54 1.33633049
adhesion               adhesion 1.31557455
orbit6                   orbit6 1.30471766
orbit50                 orbit50 1.24474348
orbit18                 orbit18 1.23414638
ioratio                 ioratio 1.21022140
pagerank               pagerank 1.15809656
cohesion               cohesion 1.05746384
orbit66                 orbit66 1.05366764
graph29                 graph29 1.04032776
graph20                 graph20 0.98021859
orbit19                 orbit19 0.98007809
orbit31                 orbit31 0.96320329
orbit69                 orbit69 0.93081834
orbit24                 orbit24 0.92155119
graph22                 graph22 0.90648144
orbit46                 orbit46 0.89046547
orbit35                 orbit35 0.81377657
orbit63                 orbit63 0.79431881
bet                         bet 0.78865061
graph2                   graph2 0.77715658
ratio1                   ratio1 0.74911052
orbit22                 orbit22 0.73874937
graph5                   graph5 0.72953221
graph4                   graph4 0.69458621
orbit27                 orbit27 0.67689224
knn                         knn 0.67425858
graph11                 graph11 0.67017873
orbit64                 orbit64 0.65069167
graph23                 graph23 0.63899256
orbit36                 orbit36 0.61772647
graph13                 graph13 0.61428297
orbit38                 orbit38 0.61344283
orbit20                 orbit20 0.59741355
fifth                     fifth 0.58936879
graph8                   graph8 0.58049087
upto_sixth           upto_sixth 0.57384188
orbit32                 orbit32 0.57181365
bigcom40               bigcom40 0.55636216
orbit12                 orbit12 0.54756682
orbit39                 orbit39 0.53180614
orbit59                 orbit59 0.52571992
orbit41                 orbit41 0.52379553
graph28                 graph28 0.52148919
orbit25                 orbit25 0.47477276
fourth                   fourth 0.47125108
upto_fifth           upto_fifth 0.46913264
constraint           constraint 0.46327082
orbit13                 orbit13 0.45356182
graph17                 graph17 0.44542151
orbit40                 orbit40 0.43499988
graph25                 graph25 0.43466261
orbit68                 orbit68 0.43401055
graph27                 graph27 0.42741228
orbit9                   orbit9 0.42288030
membership_s4     membership_s4 0.42247819
orbit47                 orbit47 0.42243454
orbit10                 orbit10 0.42000301
graph10                 graph10 0.38305424
graph6                   graph6 0.37970781
orbit2                   orbit2 0.37412995
graph1                   graph1 0.37317952
graph24                 graph24 0.36933819
graph14                 graph14 0.35991751
orbit17                 orbit17 0.35815430
ratio6                   ratio6 0.35720923
orbit52                 orbit52 0.35665874
ratio3                   ratio3 0.34851242
orbit57                 orbit57 0.33785974
orbit15                 orbit15 0.32423023
upto_third           upto_third 0.32136444
graph15                 graph15 0.31216811
orbit28                 orbit28 0.31152010
graph3                   graph3 0.30245893
AP                           AP 0.30156647
orbit55                 orbit55 0.28900985
graph18                 graph18 0.28215151
graph7                   graph7 0.28178499
orbit48                 orbit48 0.27961298
orbit51                 orbit51 0.27645362
upto_fourth         upto_fourth 0.27581167
orbit58                 orbit58 0.26867153
orbit30                 orbit30 0.26843873
orbit71                 orbit71 0.26610978
hubscore               hubscore 0.25910298
close                     close 0.25468712
graph0                   graph0 0.25190692
graph12                 graph12 0.25081430
orbit16                 orbit16 0.24935691
ratio2                   ratio2 0.24383532
orbit4                   orbit4 0.23905929
graph21                 graph21 0.23413233
graph9                   graph9 0.22932261
sixth                     sixth 0.22154937
orbit21                 orbit21 0.22118993
orbit43                 orbit43 0.21453609
orbit11                 orbit11 0.20635955
orbit61                 orbit61 0.20370369
orbit5                   orbit5 0.19989457
orbit23                 orbit23 0.19423218
orbit42                 orbit42 0.19191834
bigcom30               bigcom30 0.18834658
orbit29                 orbit29 0.17723815
selfinter             selfinter 0.17384565
coreness               coreness 0.17123865
upto_second         upto_second 0.16305216
orbit37                 orbit37 0.15855698
bigcom1                 bigcom1 0.15280541
orbit1                   orbit1 0.15232184
orbit7                   orbit7 0.14588853
orbit67                 orbit67 0.14024209
bigcom3                 bigcom3 0.13369859
bigcom4                 bigcom4 0.13012392
orbit60                 orbit60 0.12241598
graph16                 graph16 0.10652800
orbit26                 orbit26 0.10363546
orbit53                 orbit53 0.09834898
orbit44                 orbit44 0.09164442
second                   second 0.07337823
graph19                 graph19 0.05407468
membership_s5     membership_s5 0.03715488
bigcom28               bigcom28 0.03706494
membership_s30   membership_s30 0.03666212
membership_s32   membership_s32 0.02621397
orbit33                 orbit33 0.02423590
pdi                         pdi 0.02409137
membership_s1     membership_s1 0.01653884
bigcom8                 bigcom8 0.01642222
orbit0                   orbit0 0.00000000
orbit3                   orbit3 0.00000000
orbit8                   orbit8 0.00000000
orbit14                 orbit14 0.00000000
orbit34                 orbit34 0.00000000
orbit72                 orbit72 0.00000000
ecc                         ecc 0.00000000
eccrad                   eccrad 0.00000000
evcent                   evcent 0.00000000
first                     first 0.00000000
bigcom2                 bigcom2 0.00000000
bigcom6                 bigcom6 0.00000000
bigcom9                 bigcom9 0.00000000
bigcom11               bigcom11 0.00000000
bigcom13               bigcom13 0.00000000
bigcom15               bigcom15 0.00000000
bigcom16               bigcom16 0.00000000
bigcom21               bigcom21 0.00000000
bigcom22               bigcom22 0.00000000
bigcom24               bigcom24 0.00000000
bigcom26               bigcom26 0.00000000
bigcom31               bigcom31 0.00000000
bigcom32               bigcom32 0.00000000
bigcom33               bigcom33 0.00000000
bigcom34               bigcom34 0.00000000
bigcom36               bigcom36 0.00000000
bigcom37               bigcom37 0.00000000
bigcom38               bigcom38 0.00000000
bigcom39               bigcom39 0.00000000
bigcom43               bigcom43 0.00000000
bigcom44               bigcom44 0.00000000
bigcom46               bigcom46 0.00000000
bigcom47               bigcom47 0.00000000
bigcom49               bigcom49 0.00000000
bigcom50               bigcom50 0.00000000
bigcom51               bigcom51 0.00000000
bigcom52               bigcom52 0.00000000
bigcom54               bigcom54 0.00000000
bigcom56               bigcom56 0.00000000
bigcom62               bigcom62 0.00000000
bigcom66               bigcom66 0.00000000
bigcom68               bigcom68 0.00000000
bigcom69               bigcom69 0.00000000
bigcom71               bigcom71 0.00000000
bigcom72               bigcom72 0.00000000
bigcom73               bigcom73 0.00000000
bigcom74               bigcom74 0.00000000
bigcom75               bigcom75 0.00000000
bigcom76               bigcom76 0.00000000
bigcom77               bigcom77 0.00000000
bigcom79               bigcom79 0.00000000
bigcom80               bigcom80 0.00000000
bigcom82               bigcom82 0.00000000
bigcom83               bigcom83 0.00000000
bigcom84               bigcom84 0.00000000
bigcom85               bigcom85 0.00000000
bigcom87               bigcom87 0.00000000
bigcom89               bigcom89 0.00000000
bigcom91               bigcom91 0.00000000
bigcom92               bigcom92 0.00000000
bigcom93               bigcom93 0.00000000
bigcom96               bigcom96 0.00000000
bigcom97               bigcom97 0.00000000
bigcom98               bigcom98 0.00000000
bigcom99               bigcom99 0.00000000
bigcom101             bigcom101 0.00000000
bigcom104             bigcom104 0.00000000
bigcom106             bigcom106 0.00000000
bigcom109             bigcom109 0.00000000
bigcom113             bigcom113 0.00000000
bigcom116             bigcom116 0.00000000
bigcom120             bigcom120 0.00000000
bigcom123             bigcom123 0.00000000
bigcom126             bigcom126 0.00000000
bigcom127             bigcom127 0.00000000
bigcom137             bigcom137 0.00000000
bigcom139             bigcom139 0.00000000
bigcom140             bigcom140 0.00000000
bigcom143             bigcom143 0.00000000
bigcom145             bigcom145 0.00000000
bigcom146             bigcom146 0.00000000
bigcom147             bigcom147 0.00000000
bigcom149             bigcom149 0.00000000
bigcom153             bigcom153 0.00000000
bigcom154             bigcom154 0.00000000
bigcom156             bigcom156 0.00000000
bigcom157             bigcom157 0.00000000
bigcom158             bigcom158 0.00000000
bigcom160             bigcom160 0.00000000
bigcom161             bigcom161 0.00000000
bigcom162             bigcom162 0.00000000
bigcom164             bigcom164 0.00000000
bigcom166             bigcom166 0.00000000
bigcom167             bigcom167 0.00000000
bigcom171             bigcom171 0.00000000
bigcom173             bigcom173 0.00000000
bigcom175             bigcom175 0.00000000
bigcom176             bigcom176 0.00000000
bigcom177             bigcom177 0.00000000
bigcom178             bigcom178 0.00000000
bigcom180             bigcom180 0.00000000
bigcom181             bigcom181 0.00000000
bigcom184             bigcom184 0.00000000
bigcom186             bigcom186 0.00000000
bigcom187             bigcom187 0.00000000
bigcom189             bigcom189 0.00000000
bigcom194             bigcom194 0.00000000
bigcom195             bigcom195 0.00000000
bigcom196             bigcom196 0.00000000
bigcom204             bigcom204 0.00000000
bigcom205             bigcom205 0.00000000
bigcom212             bigcom212 0.00000000
bigcom214             bigcom214 0.00000000
bigcom222             bigcom222 0.00000000
bigcom223             bigcom223 0.00000000
bigcom226             bigcom226 0.00000000
bigcom227             bigcom227 0.00000000
bigcom229             bigcom229 0.00000000
bigcom233             bigcom233 0.00000000
bigcom236             bigcom236 0.00000000
bigcom237             bigcom237 0.00000000
bigcom246             bigcom246 0.00000000
bigcom248             bigcom248 0.00000000
bigcom249             bigcom249 0.00000000
bigcom250             bigcom250 0.00000000
bigcom254             bigcom254 0.00000000
bigcom266             bigcom266 0.00000000
bigcom269             bigcom269 0.00000000
bigcom272             bigcom272 0.00000000
bigcom274             bigcom274 0.00000000
bigcom281             bigcom281 0.00000000
bigcom291             bigcom291 0.00000000
bigcom292             bigcom292 0.00000000
bigcom295             bigcom295 0.00000000
bigcom299             bigcom299 0.00000000
bigcom301             bigcom301 0.00000000
bigcom306             bigcom306 0.00000000
bigcom309             bigcom309 0.00000000
bigcom314             bigcom314 0.00000000
bigcom321             bigcom321 0.00000000
bigcom341             bigcom341 0.00000000
bigcom350             bigcom350 0.00000000
bigcom353             bigcom353 0.00000000
bigcom359             bigcom359 0.00000000
bigcom363             bigcom363 0.00000000
bigcom365             bigcom365 0.00000000
bigcom385             bigcom385 0.00000000
bigcom386             bigcom386 0.00000000
bigcom408             bigcom408 0.00000000
bigcom412             bigcom412 0.00000000
bigcom480             bigcom480 0.00000000
membership_s3     membership_s3 0.00000000
membership_s6     membership_s6 0.00000000
membership_s7     membership_s7 0.00000000
membership_s8     membership_s8 0.00000000
membership_s9     membership_s9 0.00000000
membership_s11   membership_s11 0.00000000
membership_s12   membership_s12 0.00000000
membership_s14   membership_s14 0.00000000
membership_s15   membership_s15 0.00000000
membership_s16   membership_s16 0.00000000
membership_s17   membership_s17 0.00000000
membership_s18   membership_s18 0.00000000
membership_s20   membership_s20 0.00000000
membership_s21   membership_s21 0.00000000
membership_s22   membership_s22 0.00000000
membership_s24   membership_s24 0.00000000
membership_s25   membership_s25 0.00000000
membership_s26   membership_s26 0.00000000
membership_s27   membership_s27 0.00000000
membership_s28   membership_s28 0.00000000
membership_s31   membership_s31 0.00000000
membership_s33   membership_s33 0.00000000
membership_s36   membership_s36 0.00000000
membership_s37   membership_s37 0.00000000
[1] "Dataset: high_C Model RF, run: 3 of 5 2015-06-22 14:49:46"
     |      Out-of-bag   |
Tree |      MSE  %Var(y) |
   1 |   0.2294   179.90 |
   2 |    0.204   160.02 |
   3 |   0.1953   153.16 |
   4 |   0.1812   142.13 |
   5 |   0.1692   132.73 |
   6 |    0.166   130.21 |
   7 |   0.1607   126.01 |
   8 |   0.1622   127.21 |
   9 |   0.1571   123.25 |
  10 |   0.1563   122.61 |
  11 |   0.1537   120.56 |
  12 |   0.1507   118.18 |
  13 |   0.1467   115.05 |
  14 |   0.1435   112.51 |
  15 |   0.1403   110.06 |
  16 |    0.138   108.22 |
  17 |   0.1368   107.32 |
  18 |   0.1359   106.61 |
  19 |   0.1343   105.31 |
  20 |   0.1341   105.18 |
  21 |   0.1349   105.77 |
  22 |   0.1346   105.58 |
  23 |   0.1337   104.83 |
  24 |    0.131   102.71 |
  25 |   0.1307   102.53 |
  26 |   0.1306   102.44 |
  27 |   0.1294   101.53 |
  28 |   0.1289   101.12 |
  29 |   0.1294   101.47 |
  30 |   0.1278   100.24 |
  31 |   0.1283   100.62 |
  32 |   0.1279   100.30 |
  33 |   0.1277   100.18 |
  34 |   0.1272    99.80 |
  35 |    0.127    99.58 |
  36 |    0.127    99.59 |
  37 |    0.127    99.59 |
  38 |   0.1268    99.47 |
  39 |   0.1266    99.29 |
  40 |   0.1268    99.45 |
  41 |   0.1272    99.75 |
  42 |   0.1265    99.25 |
  43 |    0.126    98.83 |
  44 |   0.1259    98.77 |
  45 |   0.1256    98.48 |
  46 |   0.1255    98.44 |
  47 |   0.1247    97.82 |
  48 |   0.1247    97.80 |
  49 |   0.1244    97.53 |
  50 |   0.1247    97.80 |
  51 |   0.1239    97.19 |
  52 |   0.1238    97.09 |
  53 |   0.1229    96.42 |
  54 |   0.1227    96.25 |
  55 |   0.1231    96.53 |
  56 |   0.1228    96.31 |
  57 |    0.123    96.50 |
  58 |   0.1227    96.23 |
  59 |   0.1226    96.20 |
  60 |   0.1226    96.13 |
  61 |   0.1223    95.95 |
  62 |   0.1226    96.14 |
  63 |   0.1223    95.96 |
  64 |   0.1224    96.01 |
  65 |   0.1221    95.73 |
  66 |   0.1218    95.52 |
  67 |   0.1215    95.33 |
  68 |   0.1215    95.33 |
  69 |   0.1214    95.18 |
  70 |   0.1212    95.04 |
  71 |    0.121    94.92 |
  72 |   0.1212    95.08 |
  73 |   0.1213    95.14 |
  74 |   0.1214    95.20 |
  75 |   0.1212    95.10 |
  76 |   0.1207    94.71 |
  77 |   0.1204    94.45 |
  78 |   0.1205    94.48 |
  79 |   0.1205    94.47 |
  80 |   0.1202    94.24 |
  81 |   0.1201    94.21 |
  82 |   0.1201    94.19 |
  83 |     0.12    94.15 |
  84 |   0.1198    93.97 |
  85 |     0.12    94.11 |
  86 |   0.1198    93.94 |
  87 |   0.1199    94.03 |
  88 |   0.1198    93.97 |
  89 |   0.1199    94.02 |
  90 |   0.1196    93.81 |
  91 |   0.1195    93.71 |
  92 |   0.1194    93.64 |
  93 |   0.1192    93.48 |
  94 |   0.1195    93.73 |
  95 |   0.1195    93.75 |
  96 |   0.1195    93.72 |
  97 |   0.1194    93.64 |
  98 |   0.1191    93.44 |
  99 |   0.1192    93.48 |
 100 |   0.1192    93.48 |
[1] "Random Forest variable coefficients"
                      %IncMSE IncNodePurity
graph0           3.666215e-04  1.062992e-01
graph1           1.118950e-03  2.674220e-01
graph2           1.352013e-03  2.115126e-01
graph3           1.696850e-03  4.732917e-01
graph4           2.514752e-03  5.864473e-01
graph5           2.720380e-03  2.266274e-01
graph6           4.683460e-04  4.534189e-01
graph7           1.848098e-03  4.721220e-01
graph8           2.245247e-03  8.035611e-01
graph9           2.453498e-03  4.894542e-01
graph10          3.691937e-04  6.538648e-01
graph11          2.010887e-03  5.996439e-01
graph12          2.505538e-04  2.329969e-01
graph13          2.090285e-03  2.008019e-01
graph14          2.078921e-03  5.676360e-01
graph15          2.653516e-03  3.403661e-01
graph16          2.439669e-03  3.534203e-01
graph17          1.268095e-03  5.401900e-01
graph18          1.302704e-03  3.346687e-01
graph19          3.240095e-03  5.004653e-01
graph20          2.185901e-03  8.314132e-01
graph21          3.166767e-03  3.967456e-01
graph22          2.106074e-03  9.293208e-01
graph23          6.441567e-03  3.636098e-01
graph24          4.103334e-03  3.930319e-01
graph25          2.393214e-03  4.208508e-01
graph26          5.068192e-03  1.320822e+00
graph27          1.804988e-03  1.040886e+00
graph28          2.003993e-03  1.411400e+00
graph29          1.137544e-03  1.143753e+00
orbit0           1.989122e-04  2.542422e-01
orbit1           2.061280e-03  2.437059e-01
orbit2           2.248213e-03  8.022060e-01
orbit3           1.184907e-03  1.375245e-01
orbit4           7.885291e-03  5.077783e-01
orbit5           1.028671e-03  2.770420e-01
orbit6           1.532990e-03  1.313204e+00
orbit7           1.987438e-03  6.847460e-01
orbit8           3.653156e-03  5.782895e-01
orbit9           4.139308e-03  4.815587e-01
orbit10          1.470717e-03  3.150354e-01
orbit11          4.463065e-04  3.648972e-01
orbit12          2.580805e-03  5.856859e-01
orbit13          1.557601e-03  3.422197e-01
orbit14          1.849149e-03  6.445379e-01
orbit15          7.085588e-03  8.363007e-01
orbit16          3.048599e-03  2.345902e-01
orbit17          3.939466e-03  6.154682e-01
orbit18          5.316158e-03  1.180422e+00
orbit19          3.344975e-03  1.271190e+00
orbit20          9.081880e-04  4.495907e-01
orbit21          1.587567e-03  3.701550e-01
orbit22          3.380312e-03  7.693505e-01
orbit23          1.959324e-03  8.111278e-01
orbit24          8.219536e-03  1.359762e+00
orbit25          1.809328e-03  4.601610e-01
orbit26          1.020302e-03  3.552079e-01
orbit27          9.868484e-03  9.827781e-01
orbit28          3.890890e-03  3.716811e-01
orbit29          2.739310e-03  3.791687e-01
orbit30          2.263798e-03  4.025692e-01
orbit31          2.763974e-03  1.300195e+00
orbit32          2.217374e-03  6.057628e-01
orbit33          1.680996e-03  4.804530e-01
orbit34          3.372935e-03  3.883761e-01
orbit35          3.309293e-03  7.655661e-01
orbit36          7.040864e-04  5.459539e-01
orbit37          1.682810e-03  3.532508e-01
orbit38          2.953071e-03  4.979348e-01
orbit39          5.156775e-03  9.061675e-01
orbit40          5.258040e-03  8.203286e-01
orbit41          2.157382e-03  6.489401e-01
orbit42          2.612500e-03  4.665383e-01
orbit43          1.277140e-03  4.533426e-01
orbit44          2.659882e-03  3.354288e-01
orbit45          1.711497e-02  2.525817e+00
orbit46          1.227730e-02  1.387943e+00
orbit47          6.823009e-04  3.028012e-01
orbit48          1.889678e-03  3.607350e-01
orbit49          3.382518e-03  1.395700e+00
orbit50          3.349570e-03  8.627503e-01
orbit51          5.663937e-03  7.188679e-01
orbit52          2.883248e-03  3.622587e-01
orbit53          2.279538e-03  2.458555e-01
orbit54          3.490101e-03  1.675459e+00
orbit55          2.894242e-03  4.733391e-01
orbit56          9.733398e-03  1.504015e+00
orbit57          7.528011e-04  7.530291e-01
orbit58          1.214060e-03  3.216254e-01
orbit59          9.052447e-03  2.162321e+00
orbit60          1.300289e-03  5.331491e-01
orbit61          4.542740e-03  3.146701e-01
orbit62          4.489055e-03  1.935859e+00
orbit63          2.005236e-03  8.168421e-01
orbit64          5.340072e-03  9.072432e-01
orbit65          1.967477e-02  4.049538e+00
orbit66          1.112308e-02  1.629290e+00
orbit67          1.314368e-03  7.306960e-01
orbit68          1.876525e-03  8.414739e-01
orbit69          3.370694e-03  6.141194e-01
orbit70          3.357347e-03  2.833473e+00
orbit71          4.174618e-03  9.326628e-01
orbit72          8.120016e-04  1.238549e+00
AP               2.278676e-05  1.987222e-01
bet              7.638736e-04  1.034103e+00
ecc              8.771930e-05  3.055556e-02
eccrad          -2.873563e-05  4.247855e-02
close            5.081077e-05  2.687576e-01
constraint       2.011111e-03  6.301078e-01
coreness         6.394107e-04  1.601866e-01
knn              4.652192e-04  1.085580e+00
hubscore         2.694067e-03  3.255538e-01
pagerank         2.312327e-03  1.141883e+00
trans            3.294094e-03  1.504333e+00
evcent           6.749392e-04  2.239086e-01
first            6.671523e-04  1.567685e-01
upto_second      1.526735e-03  4.732978e-01
upto_third       2.497791e-03  4.249094e-01
upto_fourth      8.362860e-04  4.068922e-01
upto_fifth       6.060684e-04  5.288547e-01
upto_sixth       9.014377e-04  7.535106e-01
second           1.394235e-03  4.677387e-01
third            1.548898e-03  1.478424e+00
fourth           2.848473e-03  6.134923e-01
fifth            3.858165e-03  6.100214e-01
sixth            1.476265e-04  4.742608e-01
ratio1           1.558443e-03  6.247643e-01
ratio2           1.373155e-03  6.812270e-01
ratio3           2.609969e-03  6.519123e-01
ratio4           4.598105e-04  1.631855e+00
ratio5           3.318518e-04  2.034410e+00
ratio6           1.462101e-03  6.686373e-01
selfinter        1.355090e-04  7.298646e-02
walktrap_vertex -2.679728e-04  2.627263e+00
bigcom1          8.874886e-05  1.175321e-01
bigcom2          0.000000e+00  0.000000e+00
bigcom3         -2.901432e-06  7.549117e-02
bigcom4          0.000000e+00  5.497769e-02
bigcom6          0.000000e+00  0.000000e+00
bigcom8          0.000000e+00  2.220446e-18
bigcom9          0.000000e+00  0.000000e+00
bigcom11         0.000000e+00  0.000000e+00
bigcom13         0.000000e+00  0.000000e+00
bigcom15         0.000000e+00  4.440892e-18
bigcom16         0.000000e+00  0.000000e+00
bigcom21         1.772652e-05  2.334956e-02
bigcom22         0.000000e+00  9.444444e-03
bigcom24         0.000000e+00  0.000000e+00
bigcom26         0.000000e+00  4.440892e-18
bigcom28         1.377964e-03  2.268583e-01
bigcom30        -6.921219e-05  1.681432e-01
bigcom31         0.000000e+00  0.000000e+00
bigcom32         0.000000e+00  0.000000e+00
bigcom33         0.000000e+00  0.000000e+00
bigcom34         0.000000e+00  0.000000e+00
bigcom36         0.000000e+00  0.000000e+00
bigcom37         0.000000e+00  0.000000e+00
bigcom38         0.000000e+00  0.000000e+00
bigcom39         0.000000e+00  0.000000e+00
bigcom40         3.674530e-03  6.152887e-01
bigcom43         0.000000e+00  0.000000e+00
bigcom44         0.000000e+00  8.326673e-19
bigcom46         0.000000e+00  0.000000e+00
bigcom47         0.000000e+00  0.000000e+00
bigcom49         0.000000e+00  0.000000e+00
bigcom50         0.000000e+00  0.000000e+00
bigcom51         0.000000e+00  0.000000e+00
bigcom52         0.000000e+00  0.000000e+00
bigcom54         0.000000e+00  0.000000e+00
bigcom56         0.000000e+00  0.000000e+00
bigcom62         0.000000e+00  0.000000e+00
bigcom66         0.000000e+00  0.000000e+00
bigcom68         0.000000e+00  0.000000e+00
bigcom69         0.000000e+00  0.000000e+00
bigcom71         0.000000e+00  0.000000e+00
bigcom72         0.000000e+00  0.000000e+00
bigcom73         0.000000e+00  0.000000e+00
bigcom74         0.000000e+00  0.000000e+00
bigcom75         0.000000e+00  0.000000e+00
bigcom76         0.000000e+00  0.000000e+00
bigcom77         0.000000e+00  0.000000e+00
bigcom79         0.000000e+00  0.000000e+00
bigcom80         0.000000e+00  0.000000e+00
bigcom82         0.000000e+00  0.000000e+00
bigcom83         0.000000e+00  0.000000e+00
bigcom84         0.000000e+00  0.000000e+00
bigcom85         0.000000e+00  0.000000e+00
bigcom87         0.000000e+00  0.000000e+00
bigcom89         0.000000e+00  0.000000e+00
bigcom91         0.000000e+00  0.000000e+00
bigcom92         0.000000e+00  0.000000e+00
bigcom93         0.000000e+00  0.000000e+00
bigcom96         0.000000e+00  0.000000e+00
bigcom97         0.000000e+00  0.000000e+00
bigcom98         0.000000e+00  0.000000e+00
bigcom99         0.000000e+00  0.000000e+00
bigcom101        0.000000e+00  0.000000e+00
bigcom104        0.000000e+00  0.000000e+00
bigcom106        0.000000e+00  0.000000e+00
bigcom109        0.000000e+00  0.000000e+00
bigcom113        0.000000e+00  0.000000e+00
bigcom116       -1.952888e-04  3.041371e-01
bigcom120        0.000000e+00  0.000000e+00
bigcom123        0.000000e+00  0.000000e+00
bigcom126        0.000000e+00  0.000000e+00
bigcom127        0.000000e+00  0.000000e+00
bigcom137        0.000000e+00  0.000000e+00
bigcom139        0.000000e+00  0.000000e+00
bigcom140        0.000000e+00  0.000000e+00
bigcom143        0.000000e+00  0.000000e+00
bigcom145        0.000000e+00  0.000000e+00
bigcom146        0.000000e+00  0.000000e+00
bigcom147        0.000000e+00  0.000000e+00
bigcom149        0.000000e+00  0.000000e+00
bigcom153        0.000000e+00  0.000000e+00
bigcom154        0.000000e+00  0.000000e+00
bigcom156        0.000000e+00  0.000000e+00
bigcom157        0.000000e+00  0.000000e+00
bigcom158        0.000000e+00  0.000000e+00
bigcom160        0.000000e+00  0.000000e+00
bigcom161        0.000000e+00  0.000000e+00
bigcom162        0.000000e+00  0.000000e+00
bigcom164        0.000000e+00  0.000000e+00
bigcom166        0.000000e+00  0.000000e+00
bigcom167        0.000000e+00  1.110223e-18
bigcom171        0.000000e+00  0.000000e+00
bigcom173        0.000000e+00  0.000000e+00
bigcom175        0.000000e+00  0.000000e+00
bigcom176        0.000000e+00  0.000000e+00
bigcom177        0.000000e+00  0.000000e+00
bigcom178        0.000000e+00  0.000000e+00
bigcom180        0.000000e+00  0.000000e+00
bigcom181        0.000000e+00  0.000000e+00
bigcom184        0.000000e+00  0.000000e+00
bigcom186        0.000000e+00  0.000000e+00
bigcom187        0.000000e+00  0.000000e+00
bigcom189        0.000000e+00  0.000000e+00
bigcom194        0.000000e+00  0.000000e+00
bigcom195        0.000000e+00  0.000000e+00
bigcom196        0.000000e+00  0.000000e+00
bigcom204        0.000000e+00  0.000000e+00
bigcom205        0.000000e+00  0.000000e+00
bigcom212        0.000000e+00  0.000000e+00
bigcom214        0.000000e+00  0.000000e+00
bigcom222        0.000000e+00  0.000000e+00
bigcom223        0.000000e+00  0.000000e+00
bigcom226        0.000000e+00  0.000000e+00
bigcom227        0.000000e+00  0.000000e+00
bigcom229        0.000000e+00  0.000000e+00
bigcom233        0.000000e+00  0.000000e+00
bigcom236        0.000000e+00  0.000000e+00
bigcom237        0.000000e+00  0.000000e+00
bigcom246        0.000000e+00  0.000000e+00
bigcom248        0.000000e+00  5.987115e-02
bigcom249        0.000000e+00  0.000000e+00
bigcom250        0.000000e+00  0.000000e+00
bigcom254        0.000000e+00  0.000000e+00
bigcom266        0.000000e+00  0.000000e+00
bigcom269        0.000000e+00  0.000000e+00
bigcom272        0.000000e+00  0.000000e+00
bigcom274        0.000000e+00  0.000000e+00
bigcom281        0.000000e+00  0.000000e+00
bigcom291        0.000000e+00  0.000000e+00
bigcom292        0.000000e+00  0.000000e+00
bigcom295        0.000000e+00  0.000000e+00
bigcom299        0.000000e+00  0.000000e+00
bigcom301        0.000000e+00  0.000000e+00
bigcom306        0.000000e+00  0.000000e+00
bigcom309        0.000000e+00  0.000000e+00
bigcom314        0.000000e+00  0.000000e+00
bigcom321        0.000000e+00  0.000000e+00
bigcom341        0.000000e+00  0.000000e+00
bigcom350        0.000000e+00  0.000000e+00
bigcom353        0.000000e+00  0.000000e+00
bigcom359        0.000000e+00  0.000000e+00
bigcom363        0.000000e+00  0.000000e+00
bigcom365        0.000000e+00  0.000000e+00
bigcom385        0.000000e+00  0.000000e+00
bigcom386        0.000000e+00  0.000000e+00
bigcom408        0.000000e+00  0.000000e+00
bigcom412        0.000000e+00  0.000000e+00
bigcom480        0.000000e+00  0.000000e+00
spin_vertex      5.053812e-04  1.710248e+00
membership_s1   -3.722030e-05  9.981776e-03
membership_s3    0.000000e+00  0.000000e+00
membership_s4    1.663497e-03  3.796988e-01
membership_s5    1.658909e-04  1.069183e-01
membership_s6    0.000000e+00  4.440892e-18
membership_s7   -3.222251e-05  3.410117e-02
membership_s8    0.000000e+00  0.000000e+00
membership_s9    0.000000e+00  0.000000e+00
membership_s11   0.000000e+00  0.000000e+00
membership_s12   0.000000e+00  0.000000e+00
membership_s14   0.000000e+00  0.000000e+00
membership_s15   8.401865e-05  1.258565e-01
membership_s16   0.000000e+00  0.000000e+00
membership_s17   0.000000e+00  0.000000e+00
membership_s18   0.000000e+00  3.608225e-18
membership_s20   0.000000e+00  0.000000e+00
membership_s21   0.000000e+00  1.110223e-18
membership_s22   0.000000e+00  0.000000e+00
membership_s24   0.000000e+00  4.440892e-18
membership_s25   0.000000e+00  0.000000e+00
membership_s26   0.000000e+00  0.000000e+00
membership_s27  -3.075621e-05  1.544726e-02
membership_s28   0.000000e+00  0.000000e+00
membership_s30  -2.644544e-04  9.139417e-02
membership_s31   0.000000e+00  1.387779e-18
membership_s32   1.032672e-04  6.642782e-02
membership_s33   0.000000e+00  0.000000e+00
membership_s36   1.914211e-04  2.822744e-02
membership_s37   0.000000e+00  0.000000e+00
V1               9.339611e-03  3.666380e+00
V2               2.504894e-03  1.929110e+00
pdi              7.153631e-05  4.578558e-01
adhesion         9.379597e-04  1.599933e+00
cohesion         1.984548e-03  1.262875e+00
inner            1.743063e-03  1.233843e+00
outer            9.575798e-05  1.369242e+00
ioratio          1.220347e-03  1.233071e+00
comsize         -1.056607e-04  2.860879e+00
[1] "Dataset: high_C Model GLM, run: 3 of 5 2015-06-22 14:49:59"
[1] "glmnet variable coefficients"
                         [,1]          [,2]
(Intercept)     -1.734601e+00  4.886385e+02
graph0           3.010301e-40 -1.821615e-04
graph1           3.613448e-44 -8.077818e-08
graph2           2.842920e-40 -1.764355e-05
graph3           1.056943e-44 -3.680179e-09
graph4          -1.052049e-46 -5.020528e-11
graph5           6.023534e-42 -5.919826e-07
graph6           9.757473e-44 -2.113845e-08
graph7           1.152144e-41  5.437022e-07
graph8           2.638832e-40  7.498879e-06
graph9           2.767315e-46 -7.294441e-11
graph10         -5.161698e-51 -2.671729e-12
graph11         -2.529934e-49 -7.072454e-14
graph12          5.841500e-46 -1.164016e-10
graph13          6.989075e-45 -2.042755e-10
graph14         -8.080335e-48 -2.851350e-11
graph15          2.491178e-43 -4.623274e-08
graph16          1.906123e-45 -5.002149e-10
graph17          4.681382e-45 -5.633139e-10
graph18          1.582771e-43 -8.125226e-09
graph19          4.140675e-44  1.844644e-09
graph20          2.333427e-43 -2.010630e-07
graph21          2.248067e-43 -2.302678e-09
graph22          7.030228e-43  6.355381e-08
graph23          3.220312e-43  3.023333e-08
graph24          5.483547e-43  3.774212e-08
graph25          2.771279e-42  3.753690e-07
graph26          3.056074e-42  3.754680e-07
graph27          1.640567e-41  3.839858e-06
graph28          2.589595e-41  4.151996e-06
graph29          2.738912e-40  2.166459e-05
orbit0           3.010301e-40 -1.818078e-04
orbit1           2.818630e-41  2.230512e-06
orbit2          -1.188763e-44 -8.709419e-08
orbit3           2.842920e-40 -1.738831e-05
orbit4           6.667783e-43  3.033424e-08
orbit5           8.380307e-45 -4.077669e-09
orbit6           3.564030e-45 -1.646951e-08
orbit7          -1.067472e-46 -4.366934e-11
orbit8           6.023534e-42 -5.847656e-07
orbit9           1.835702e-41  5.074311e-06
orbit10          1.284739e-42 -1.102957e-07
orbit11          3.869716e-44 -2.380316e-08
orbit12          6.258507e-41  7.713630e-06
orbit13          1.206989e-41  8.615066e-08
orbit14          2.638832e-40  7.997931e-06
orbit15          1.906157e-44  1.061521e-09
orbit16          1.928746e-46 -1.392736e-10
orbit17          3.250860e-45  5.776581e-10
orbit18          2.621170e-45  1.569021e-10
orbit19          1.805822e-45  8.121762e-11
orbit20          1.322652e-46 -1.916476e-10
orbit21         -1.841522e-48 -1.873493e-12
orbit22         -3.831743e-47 -4.758803e-11
orbit23         -2.289320e-49 -4.097549e-14
orbit24          1.009983e-43  2.705857e-08
orbit25          3.306769e-44  1.036364e-08
orbit26          3.771601e-46 -2.043932e-10
orbit27          4.270470e-43  6.984183e-08
orbit28          1.082218e-44 -4.047276e-09
orbit29          5.124756e-44 -7.552283e-10
orbit30          1.014515e-44  6.901914e-10
orbit31          5.619077e-45 -3.104209e-09
orbit32          8.613614e-46 -1.840192e-09
orbit33         -1.753386e-47 -1.178324e-11
orbit34          2.491178e-43 -4.581262e-08
orbit35          6.550415e-43  1.534753e-07
orbit36          3.654844e-44 -1.946970e-08
orbit37          4.293777e-44  6.303616e-09
orbit38          3.728192e-46 -5.369025e-10
orbit39          1.183433e-42  2.020373e-07
orbit40          1.387575e-43  4.618681e-08
orbit41          3.424271e-44 -1.393784e-08
orbit42          1.662550e-45 -9.431919e-10
orbit43          8.602054e-43 -4.479751e-08
orbit44          8.831110e-44 -3.839001e-09
orbit45          3.266293e-42  1.661727e-06
orbit46          7.764308e-43  2.200108e-08
orbit47          3.563426e-44 -5.375307e-09
orbit48          1.016585e-43  1.000099e-08
orbit49          3.478186e-42  1.292969e-06
orbit50          8.295354e-44 -3.433205e-07
orbit51          1.013750e-42 -1.498491e-07
orbit52          3.342207e-42  7.038278e-08
orbit53          2.701407e-43  1.397952e-08
orbit54          6.475755e-42  2.402007e-06
orbit55          5.313364e-43 -5.051812e-08
orbit56          2.047876e-41  9.475050e-06
orbit57          7.624800e-43  9.879192e-08
orbit58          2.629460e-43 -1.154307e-08
orbit59          4.546517e-42  1.930801e-07
orbit60          1.346545e-42  7.410149e-08
orbit61          7.839119e-43  9.533657e-08
orbit62          3.331240e-41  2.958869e-06
orbit63          4.305502e-42  1.331417e-07
orbit64          7.139267e-42  1.696533e-06
orbit65          5.295042e-41  8.194168e-06
orbit66          1.011102e-41  1.804712e-06
orbit67          4.020557e-42  3.221888e-07
orbit68          2.456331e-41  5.319260e-06
orbit69          3.793692e-41  1.110765e-05
orbit70          1.085392e-40  2.869630e-05
orbit71          3.122293e-41  3.506719e-06
orbit72          2.738912e-40  2.166629e-05
AP              -6.172741e-39 -2.734899e-02
bet              3.941116e-45 -1.113695e-08
ecc              6.270065e-38  9.076006e-02
eccrad           3.762039e-37  5.435201e-01
close            3.280560e-36  4.193547e-01
constraint      -4.498937e-36 -1.742613e-01
coreness         2.788816e-38 -9.133603e-03
knn              1.142980e-39  7.100868e-04
hubscore         1.212864e-36  1.020806e-01
pagerank        -3.138993e-35 -1.067065e+02
trans            1.183832e-36  9.608135e-01
evcent           1.216314e-36  9.900623e-02
first            3.010301e-40 -1.800858e-04
upto_second      4.556403e-41  2.343166e-06
upto_third       7.475666e-41  1.982093e-05
upto_fourth      8.651550e-40  8.152501e-05
upto_fifth       5.882878e-39 -2.377890e-04
upto_sixth       8.127381e-39 -3.701248e-02
second           4.748697e-41  3.499978e-06
third           -3.507173e-41  2.817843e-05
fourth          -8.129199e-41 -2.250899e-05
fifth           -9.723434e-40 -1.023131e-04
sixth           -7.058530e-39 -7.654597e-04
ratio1          -3.802319e-40  5.625465e-04
ratio2          -1.781548e-38 -3.515778e-03
ratio3          -6.640098e-37 -2.199809e-01
ratio4           3.638635e-36  8.173880e+00
ratio5           1.288271e-36 -2.971072e-01
ratio6          -2.179818e-37 -8.359328e-02
selfinter        4.979893e-38  6.513443e-03
walktrap_vertex  7.227824e-39  1.035414e-01
bigcom1         -9.562140e-38  3.193990e-02
bigcom2          0.000000e+00  0.000000e+00
bigcom3          4.178033e-38  2.771164e-01
bigcom4         -3.479914e-38 -3.362093e-02
bigcom6          0.000000e+00  0.000000e+00
bigcom8         -1.308213e-37 -2.758842e-01
bigcom9         -1.522922e-37 -2.179653e-01
bigcom11         0.000000e+00  0.000000e+00
bigcom13        -1.516699e-37 -2.013404e-01
bigcom15        -1.518250e-37 -1.752833e-01
bigcom16         0.000000e+00  0.000000e+00
bigcom21         5.076405e-38  2.202364e-01
bigcom22        -1.121747e-37 -3.313550e-01
bigcom24         0.000000e+00  0.000000e+00
bigcom26        -1.524485e-37 -3.031349e-01
bigcom28         1.934565e-37  1.276806e-01
bigcom30         1.018415e-37  4.034665e-01
bigcom31         0.000000e+00  0.000000e+00
bigcom32        -1.516699e-37 -3.901508e-01
bigcom33         0.000000e+00  0.000000e+00
bigcom34         0.000000e+00  0.000000e+00
bigcom36        -1.516699e-37 -3.008257e-01
bigcom37         0.000000e+00  0.000000e+00
bigcom38         0.000000e+00  0.000000e+00
bigcom39        -1.516699e-37 -2.945107e-01
bigcom40         1.351961e-37  8.229591e-02
bigcom43         0.000000e+00  0.000000e+00
bigcom44        -1.540299e-37 -2.482486e-01
bigcom46        -1.516699e-37 -1.383225e-01
bigcom47         0.000000e+00  0.000000e+00
bigcom49         0.000000e+00  0.000000e+00
bigcom50         0.000000e+00  0.000000e+00
bigcom51         0.000000e+00  0.000000e+00
bigcom52         0.000000e+00  0.000000e+00
bigcom54         0.000000e+00  0.000000e+00
bigcom56         0.000000e+00  0.000000e+00
bigcom62         0.000000e+00  0.000000e+00
bigcom66         0.000000e+00  0.000000e+00
bigcom68         0.000000e+00  0.000000e+00
bigcom69         0.000000e+00  0.000000e+00
bigcom71        -1.516699e-37 -1.648350e-01
bigcom72         0.000000e+00  0.000000e+00
bigcom73        -1.516699e-37 -2.949042e-01
bigcom74         0.000000e+00  0.000000e+00
bigcom75         0.000000e+00  0.000000e+00
bigcom76         0.000000e+00  0.000000e+00
bigcom77         0.000000e+00  0.000000e+00
bigcom79         0.000000e+00  0.000000e+00
bigcom80         0.000000e+00  0.000000e+00
bigcom82        -1.516699e-37 -2.496217e-01
bigcom83         0.000000e+00  0.000000e+00
bigcom84         0.000000e+00  0.000000e+00
bigcom85         0.000000e+00  0.000000e+00
bigcom87         0.000000e+00  0.000000e+00
bigcom89         0.000000e+00  0.000000e+00
bigcom91         0.000000e+00  0.000000e+00
bigcom92        -1.519804e-37 -1.961287e-01
bigcom93         0.000000e+00  0.000000e+00
bigcom96         0.000000e+00  0.000000e+00
bigcom97        -1.518250e-37 -2.924737e-01
bigcom98         0.000000e+00  0.000000e+00
bigcom99         0.000000e+00  0.000000e+00
bigcom101       -1.518250e-37 -3.057063e-01
bigcom104       -1.516699e-37 -1.262121e-01
bigcom106        0.000000e+00  0.000000e+00
bigcom109        0.000000e+00  0.000000e+00
bigcom113        0.000000e+00  0.000000e+00
bigcom116        3.542583e-37  9.340732e-01
bigcom120        0.000000e+00  0.000000e+00
bigcom123        0.000000e+00  0.000000e+00
bigcom126        0.000000e+00  0.000000e+00
bigcom127        0.000000e+00  0.000000e+00
bigcom137        0.000000e+00  0.000000e+00
bigcom139        0.000000e+00  0.000000e+00
bigcom140        0.000000e+00  0.000000e+00
bigcom143        0.000000e+00  0.000000e+00
bigcom145        0.000000e+00  0.000000e+00
bigcom146        0.000000e+00  0.000000e+00
bigcom147       -1.516699e-37 -3.573274e-01
bigcom149        0.000000e+00  0.000000e+00
bigcom153        0.000000e+00  0.000000e+00
bigcom154       -1.518250e-37 -1.552076e-01
bigcom156        0.000000e+00  0.000000e+00
bigcom157        0.000000e+00  0.000000e+00
bigcom158        0.000000e+00  0.000000e+00
bigcom160        0.000000e+00  0.000000e+00
bigcom161        0.000000e+00  0.000000e+00
bigcom162        0.000000e+00  0.000000e+00
bigcom164        0.000000e+00  0.000000e+00
bigcom166        0.000000e+00  0.000000e+00
bigcom167       -1.518250e-37 -2.218684e-01
bigcom171        0.000000e+00  0.000000e+00
bigcom173        0.000000e+00  0.000000e+00
bigcom175        0.000000e+00  0.000000e+00
bigcom176        0.000000e+00  0.000000e+00
bigcom177        0.000000e+00  0.000000e+00
bigcom178        0.000000e+00  0.000000e+00
bigcom180        0.000000e+00  0.000000e+00
bigcom181       -1.518250e-37 -2.561067e-01
bigcom184        0.000000e+00  0.000000e+00
bigcom186        0.000000e+00  0.000000e+00
bigcom187        0.000000e+00  0.000000e+00
bigcom189       -1.516699e-37 -1.864918e-01
bigcom194        0.000000e+00  0.000000e+00
bigcom195       -1.516699e-37 -1.789364e-01
bigcom196        0.000000e+00  0.000000e+00
bigcom204       -1.516699e-37 -1.763121e-01
bigcom205        0.000000e+00  0.000000e+00
bigcom212        0.000000e+00  0.000000e+00
bigcom214        0.000000e+00  0.000000e+00
bigcom222        0.000000e+00  0.000000e+00
bigcom223        0.000000e+00  0.000000e+00
bigcom226        0.000000e+00  0.000000e+00
bigcom227        0.000000e+00  0.000000e+00
bigcom229        0.000000e+00  0.000000e+00
bigcom233        0.000000e+00  0.000000e+00
bigcom236        0.000000e+00  0.000000e+00
bigcom237        0.000000e+00  0.000000e+00
bigcom246        0.000000e+00  0.000000e+00
bigcom248        8.594629e-37  1.323327e+00
bigcom249        0.000000e+00  0.000000e+00
bigcom250        0.000000e+00  0.000000e+00
bigcom254        0.000000e+00  0.000000e+00
bigcom266        0.000000e+00  0.000000e+00
bigcom269       -1.516699e-37 -2.149654e-01
bigcom272        0.000000e+00  0.000000e+00
bigcom274       -1.524485e-37 -1.553562e-01
bigcom281        0.000000e+00  0.000000e+00
bigcom291        0.000000e+00  0.000000e+00
bigcom292        0.000000e+00  0.000000e+00
bigcom295        0.000000e+00  0.000000e+00
bigcom299        0.000000e+00  0.000000e+00
bigcom301        0.000000e+00  0.000000e+00
bigcom306        0.000000e+00  0.000000e+00
bigcom309        0.000000e+00  0.000000e+00
bigcom314        0.000000e+00  0.000000e+00
bigcom321        0.000000e+00  0.000000e+00
bigcom341        0.000000e+00  0.000000e+00
bigcom350        0.000000e+00  0.000000e+00
bigcom353        0.000000e+00  0.000000e+00
bigcom359        0.000000e+00  0.000000e+00
bigcom363        0.000000e+00  0.000000e+00
bigcom365        0.000000e+00  0.000000e+00
bigcom385        0.000000e+00  0.000000e+00
bigcom386        0.000000e+00  0.000000e+00
bigcom408        0.000000e+00  0.000000e+00
bigcom412        0.000000e+00  0.000000e+00
bigcom480        0.000000e+00  0.000000e+00
spin_vertex      1.057461e-37 -4.065490e-02
membership_s1   -4.117227e-38  3.908663e-02
membership_s3    0.000000e+00  0.000000e+00
membership_s4    1.578100e-37  1.311062e-01
membership_s5   -6.414332e-38 -1.187221e-01
membership_s6   -1.526052e-37 -2.150136e-01
membership_s7   -8.985677e-38 -8.365179e-02
membership_s8    0.000000e+00  0.000000e+00
membership_s9    0.000000e+00  0.000000e+00
membership_s11   0.000000e+00  0.000000e+00
membership_s12   0.000000e+00  0.000000e+00
membership_s14   0.000000e+00  0.000000e+00
membership_s15  -3.964580e-38 -1.270545e-01
membership_s16   0.000000e+00  0.000000e+00
membership_s17   0.000000e+00  0.000000e+00
membership_s18  -1.530772e-37 -2.777010e-01
membership_s20   0.000000e+00  0.000000e+00
membership_s21  -1.519804e-37 -3.080704e-01
membership_s22   0.000000e+00  0.000000e+00
membership_s24  -1.516699e-37 -2.267154e-01
membership_s25   0.000000e+00  0.000000e+00
membership_s26   0.000000e+00  0.000000e+00
membership_s27  -1.430042e-37 -2.718635e-01
membership_s28   0.000000e+00  0.000000e+00
membership_s30   8.513188e-38  4.164467e-02
membership_s31  -1.101837e-37 -3.782735e-02
membership_s32  -4.425514e-39  8.593886e-02
membership_s33   0.000000e+00  0.000000e+00
membership_s36  -1.060065e-37  1.256873e-02
membership_s37  -1.521361e-37 -2.610772e-01
V1               1.751532e-36  1.093985e+00
V2              -1.596743e-37 -3.830797e-01
pdi             -4.856704e-36  6.064490e-01
adhesion        -6.948729e-41 -3.414662e-05
cohesion         1.390304e-40  6.835151e-05
inner            1.720407e-41  4.762355e-06
outer            5.035327e-41  2.597933e-05
ioratio         -8.357378e-37 -2.915075e-01
comsize          3.608523e-41  1.129332e-04
[1] "Dataset: high_C Model GBM, run: 4 of 5 2015-06-22 14:50:07"
Iter   TrainDeviance   ValidDeviance   StepSize   Improve
     1        0.8335            -nan     0.0100    0.0002
     2        0.8275            -nan     0.0100    0.0008
     3        0.8219            -nan     0.0100    0.0001
     4        0.8167            -nan     0.0100    0.0007
     5        0.8108            -nan     0.0100    0.0009
     6        0.8057            -nan     0.0100    0.0006
     7        0.8006            -nan     0.0100    0.0005
     8        0.7962            -nan     0.0100    0.0007
     9        0.7916            -nan     0.0100    0.0005
    10        0.7860            -nan     0.0100    0.0007
    20        0.7451            -nan     0.0100    0.0002
    40        0.6780            -nan     0.0100    0.0005
    60        0.6254            -nan     0.0100    0.0004
    80        0.5790            -nan     0.0100    0.0004
   100        0.5388            -nan     0.0100    0.0001
   120        0.5036            -nan     0.0100    0.0002
   140        0.4737            -nan     0.0100   -0.0002
   160        0.4473            -nan     0.0100   -0.0001
   180        0.4231            -nan     0.0100   -0.0001
   200        0.3988            -nan     0.0100   -0.0001
   203        0.3954            -nan     0.0100   -0.0000

[1] "GBM variable coefficients"
                            var    rel.inf
V1                           V1 5.27632649
orbit56                 orbit56 3.64627797
ratio4                   ratio4 3.48586913
orbit65                 orbit65 3.17130845
walktrap_vertex walktrap_vertex 2.95009519
comsize                 comsize 2.43230263
ratio5                   ratio5 2.21308693
outer                     outer 2.08385714
V2                           V2 2.05488806
orbit70                 orbit70 1.95413079
ioratio                 ioratio 1.93928039
orbit49                 orbit49 1.90122269
trans                     trans 1.87998404
spin_vertex         spin_vertex 1.78207373
orbit45                 orbit45 1.71526008
graph22                 graph22 1.60359383
orbit24                 orbit24 1.46003994
orbit62                 orbit62 1.43656880
third                     third 1.41641623
bet                         bet 1.32926126
orbit31                 orbit31 1.29388314
inner                     inner 1.28977763
orbit54                 orbit54 1.18676008
knn                         knn 1.07022364
graph20                 graph20 1.05778143
ratio6                   ratio6 1.05100622
adhesion               adhesion 1.03116846
graph5                   graph5 1.02891503
pagerank               pagerank 1.00426304
orbit39                 orbit39 0.98949756
orbit50                 orbit50 0.98445217
orbit55                 orbit55 0.97475309
orbit6                   orbit6 0.94299798
ratio1                   ratio1 0.84595358
orbit69                 orbit69 0.83304434
orbit66                 orbit66 0.81983809
graph26                 graph26 0.80354731
orbit18                 orbit18 0.80071027
orbit32                 orbit32 0.77025939
graph8                   graph8 0.72043409
orbit9                   orbit9 0.71579514
ratio3                   ratio3 0.70301326
orbit22                 orbit22 0.65199438
orbit35                 orbit35 0.63977393
graph29                 graph29 0.63310318
graph27                 graph27 0.61342145
graph4                   graph4 0.60534110
orbit28                 orbit28 0.60256931
graph23                 graph23 0.60203350
bigcom40               bigcom40 0.59452735
orbit44                 orbit44 0.58506582
graph11                 graph11 0.57713996
graph10                 graph10 0.57572688
cohesion               cohesion 0.55517884
graph14                 graph14 0.53527144
orbit13                 orbit13 0.53028360
orbit41                 orbit41 0.52432571
orbit67                 orbit67 0.52061358
membership_s4     membership_s4 0.51728412
orbit21                 orbit21 0.51455395
constraint           constraint 0.50824198
graph28                 graph28 0.50805486
orbit27                 orbit27 0.50770550
graph0                   graph0 0.50140038
graph1                   graph1 0.47926736
sixth                     sixth 0.47041022
orbit40                 orbit40 0.44751026
graph12                 graph12 0.43270745
fourth                   fourth 0.42811955
orbit19                 orbit19 0.42772232
orbit7                   orbit7 0.42132663
upto_fourth         upto_fourth 0.41811644
fifth                     fifth 0.40964903
close                     close 0.40308030
orbit46                 orbit46 0.40239378
orbit12                 orbit12 0.40164827
orbit47                 orbit47 0.39646594
graph7                   graph7 0.39344352
orbit2                   orbit2 0.38260668
orbit51                 orbit51 0.38004207
graph25                 graph25 0.37934768
orbit36                 orbit36 0.37829778
orbit33                 orbit33 0.37720442
orbit11                 orbit11 0.37719924
graph15                 graph15 0.37572102
hubscore               hubscore 0.37390128
graph2                   graph2 0.37381193
orbit59                 orbit59 0.36883364
orbit25                 orbit25 0.36487434
graph24                 graph24 0.34421278
orbit38                 orbit38 0.34070049
graph13                 graph13 0.33703339
orbit15                 orbit15 0.33363385
orbit48                 orbit48 0.33109970
orbit63                 orbit63 0.32868624
orbit26                 orbit26 0.32442731
orbit60                 orbit60 0.31796385
pdi                         pdi 0.31371496
graph6                   graph6 0.31163383
orbit58                 orbit58 0.29267256
graph3                   graph3 0.29189555
orbit4                   orbit4 0.28230503
orbit20                 orbit20 0.27354165
orbit57                 orbit57 0.25877554
orbit17                 orbit17 0.25808065
orbit52                 orbit52 0.25729997
upto_fifth           upto_fifth 0.25600606
orbit64                 orbit64 0.25083219
orbit30                 orbit30 0.24998026
orbit61                 orbit61 0.24779232
graph18                 graph18 0.23767625
orbit1                   orbit1 0.23004635
bigcom3                 bigcom3 0.22495491
orbit42                 orbit42 0.22084276
ratio2                   ratio2 0.22030988
upto_sixth           upto_sixth 0.21932331
orbit37                 orbit37 0.21851364
orbit23                 orbit23 0.21717075
AP                           AP 0.21154876
orbit10                 orbit10 0.19954385
graph16                 graph16 0.19657753
graph17                 graph17 0.19139829
selfinter             selfinter 0.18433078
orbit53                 orbit53 0.17977864
orbit71                 orbit71 0.15298107
orbit29                 orbit29 0.13781555
upto_third           upto_third 0.13375775
bigcom4                 bigcom4 0.12829482
graph21                 graph21 0.12622536
bigcom28               bigcom28 0.12495027
graph9                   graph9 0.10081123
membership_s30   membership_s30 0.08999571
graph19                 graph19 0.08359851
membership_s7     membership_s7 0.07081593
orbit68                 orbit68 0.06790743
evcent                   evcent 0.06643361
orbit16                 orbit16 0.06589169
orbit5                   orbit5 0.06439031
upto_second         upto_second 0.05981559
membership_s32   membership_s32 0.05957887
orbit43                 orbit43 0.04903662
coreness               coreness 0.04628396
membership_s5     membership_s5 0.03698097
membership_s27   membership_s27 0.02251619
membership_s1     membership_s1 0.02158385
second                   second 0.01880013
orbit0                   orbit0 0.00000000
orbit3                   orbit3 0.00000000
orbit8                   orbit8 0.00000000
orbit14                 orbit14 0.00000000
orbit34                 orbit34 0.00000000
orbit72                 orbit72 0.00000000
ecc                         ecc 0.00000000
eccrad                   eccrad 0.00000000
first                     first 0.00000000
bigcom1                 bigcom1 0.00000000
bigcom2                 bigcom2 0.00000000
bigcom6                 bigcom6 0.00000000
bigcom8                 bigcom8 0.00000000
bigcom9                 bigcom9 0.00000000
bigcom11               bigcom11 0.00000000
bigcom13               bigcom13 0.00000000
bigcom15               bigcom15 0.00000000
bigcom16               bigcom16 0.00000000
bigcom21               bigcom21 0.00000000
bigcom22               bigcom22 0.00000000
bigcom24               bigcom24 0.00000000
bigcom26               bigcom26 0.00000000
bigcom30               bigcom30 0.00000000
bigcom31               bigcom31 0.00000000
bigcom32               bigcom32 0.00000000
bigcom33               bigcom33 0.00000000
bigcom34               bigcom34 0.00000000
bigcom36               bigcom36 0.00000000
bigcom37               bigcom37 0.00000000
bigcom38               bigcom38 0.00000000
bigcom39               bigcom39 0.00000000
bigcom43               bigcom43 0.00000000
bigcom44               bigcom44 0.00000000
bigcom46               bigcom46 0.00000000
bigcom47               bigcom47 0.00000000
bigcom49               bigcom49 0.00000000
bigcom50               bigcom50 0.00000000
bigcom51               bigcom51 0.00000000
bigcom52               bigcom52 0.00000000
bigcom54               bigcom54 0.00000000
bigcom56               bigcom56 0.00000000
bigcom62               bigcom62 0.00000000
bigcom66               bigcom66 0.00000000
bigcom68               bigcom68 0.00000000
bigcom69               bigcom69 0.00000000
bigcom71               bigcom71 0.00000000
bigcom72               bigcom72 0.00000000
bigcom73               bigcom73 0.00000000
bigcom74               bigcom74 0.00000000
bigcom75               bigcom75 0.00000000
bigcom76               bigcom76 0.00000000
bigcom77               bigcom77 0.00000000
bigcom79               bigcom79 0.00000000
bigcom80               bigcom80 0.00000000
bigcom82               bigcom82 0.00000000
bigcom83               bigcom83 0.00000000
bigcom84               bigcom84 0.00000000
bigcom85               bigcom85 0.00000000
bigcom87               bigcom87 0.00000000
bigcom89               bigcom89 0.00000000
bigcom91               bigcom91 0.00000000
bigcom92               bigcom92 0.00000000
bigcom93               bigcom93 0.00000000
bigcom96               bigcom96 0.00000000
bigcom97               bigcom97 0.00000000
bigcom98               bigcom98 0.00000000
bigcom99               bigcom99 0.00000000
bigcom101             bigcom101 0.00000000
bigcom104             bigcom104 0.00000000
bigcom106             bigcom106 0.00000000
bigcom109             bigcom109 0.00000000
bigcom113             bigcom113 0.00000000
bigcom116             bigcom116 0.00000000
bigcom120             bigcom120 0.00000000
bigcom123             bigcom123 0.00000000
bigcom126             bigcom126 0.00000000
bigcom127             bigcom127 0.00000000
bigcom137             bigcom137 0.00000000
bigcom139             bigcom139 0.00000000
bigcom140             bigcom140 0.00000000
bigcom143             bigcom143 0.00000000
bigcom145             bigcom145 0.00000000
bigcom146             bigcom146 0.00000000
bigcom147             bigcom147 0.00000000
bigcom149             bigcom149 0.00000000
bigcom153             bigcom153 0.00000000
bigcom154             bigcom154 0.00000000
bigcom156             bigcom156 0.00000000
bigcom157             bigcom157 0.00000000
bigcom158             bigcom158 0.00000000
bigcom160             bigcom160 0.00000000
bigcom161             bigcom161 0.00000000
bigcom162             bigcom162 0.00000000
bigcom164             bigcom164 0.00000000
bigcom166             bigcom166 0.00000000
bigcom167             bigcom167 0.00000000
bigcom171             bigcom171 0.00000000
bigcom173             bigcom173 0.00000000
bigcom175             bigcom175 0.00000000
bigcom176             bigcom176 0.00000000
bigcom177             bigcom177 0.00000000
bigcom178             bigcom178 0.00000000
bigcom180             bigcom180 0.00000000
bigcom181             bigcom181 0.00000000
bigcom184             bigcom184 0.00000000
bigcom186             bigcom186 0.00000000
bigcom187             bigcom187 0.00000000
bigcom189             bigcom189 0.00000000
bigcom194             bigcom194 0.00000000
bigcom195             bigcom195 0.00000000
bigcom196             bigcom196 0.00000000
bigcom204             bigcom204 0.00000000
bigcom205             bigcom205 0.00000000
bigcom212             bigcom212 0.00000000
bigcom214             bigcom214 0.00000000
bigcom222             bigcom222 0.00000000
bigcom223             bigcom223 0.00000000
bigcom226             bigcom226 0.00000000
bigcom227             bigcom227 0.00000000
bigcom229             bigcom229 0.00000000
bigcom233             bigcom233 0.00000000
bigcom236             bigcom236 0.00000000
bigcom237             bigcom237 0.00000000
bigcom246             bigcom246 0.00000000
bigcom248             bigcom248 0.00000000
bigcom249             bigcom249 0.00000000
bigcom250             bigcom250 0.00000000
bigcom254             bigcom254 0.00000000
bigcom266             bigcom266 0.00000000
bigcom269             bigcom269 0.00000000
bigcom272             bigcom272 0.00000000
bigcom274             bigcom274 0.00000000
bigcom281             bigcom281 0.00000000
bigcom291             bigcom291 0.00000000
bigcom292             bigcom292 0.00000000
bigcom295             bigcom295 0.00000000
bigcom299             bigcom299 0.00000000
bigcom301             bigcom301 0.00000000
bigcom306             bigcom306 0.00000000
bigcom309             bigcom309 0.00000000
bigcom314             bigcom314 0.00000000
bigcom321             bigcom321 0.00000000
bigcom341             bigcom341 0.00000000
bigcom350             bigcom350 0.00000000
bigcom353             bigcom353 0.00000000
bigcom359             bigcom359 0.00000000
bigcom363             bigcom363 0.00000000
bigcom365             bigcom365 0.00000000
bigcom385             bigcom385 0.00000000
bigcom386             bigcom386 0.00000000
bigcom408             bigcom408 0.00000000
bigcom412             bigcom412 0.00000000
bigcom480             bigcom480 0.00000000
membership_s3     membership_s3 0.00000000
membership_s6     membership_s6 0.00000000
membership_s8     membership_s8 0.00000000
membership_s9     membership_s9 0.00000000
membership_s11   membership_s11 0.00000000
membership_s12   membership_s12 0.00000000
membership_s14   membership_s14 0.00000000
membership_s15   membership_s15 0.00000000
membership_s16   membership_s16 0.00000000
membership_s17   membership_s17 0.00000000
membership_s18   membership_s18 0.00000000
membership_s20   membership_s20 0.00000000
membership_s21   membership_s21 0.00000000
membership_s22   membership_s22 0.00000000
membership_s24   membership_s24 0.00000000
membership_s25   membership_s25 0.00000000
membership_s26   membership_s26 0.00000000
membership_s28   membership_s28 0.00000000
membership_s31   membership_s31 0.00000000
membership_s33   membership_s33 0.00000000
membership_s36   membership_s36 0.00000000
membership_s37   membership_s37 0.00000000
[1] "Dataset: high_C Model RF, run: 4 of 5 2015-06-22 14:50:29"
     |      Out-of-bag   |
Tree |      MSE  %Var(y) |
   1 |   0.2219   176.06 |
   2 |   0.2271   180.19 |
   3 |   0.2212   175.51 |
   4 |   0.2167   171.95 |
   5 |   0.2044   162.22 |
   6 |   0.1945   154.31 |
   7 |   0.1854   147.11 |
   8 |   0.1821   144.51 |
   9 |   0.1796   142.56 |
  10 |   0.1746   138.58 |
  11 |   0.1668   132.34 |
  12 |   0.1636   129.83 |
  13 |   0.1615   128.16 |
  14 |    0.156   123.82 |
  15 |   0.1534   121.75 |
  16 |   0.1531   121.46 |
  17 |   0.1491   118.35 |
  18 |    0.147   116.69 |
  19 |   0.1443   114.54 |
  20 |   0.1427   113.24 |
  21 |   0.1416   112.38 |
  22 |   0.1397   110.85 |
  23 |   0.1377   109.29 |
  24 |   0.1371   108.81 |
  25 |   0.1359   107.86 |
  26 |   0.1344   106.68 |
  27 |   0.1343   106.57 |
  28 |   0.1341   106.39 |
  29 |   0.1337   106.09 |
  30 |   0.1338   106.14 |
  31 |   0.1338   106.20 |
  32 |   0.1337   106.10 |
  33 |   0.1327   105.29 |
  34 |   0.1324   105.09 |
  35 |   0.1317   104.55 |
  36 |   0.1319   104.65 |
  37 |   0.1313   104.21 |
  38 |   0.1308   103.79 |
  39 |   0.1308   103.78 |
  40 |   0.1308   103.78 |
  41 |   0.1296   102.82 |
  42 |   0.1288   102.19 |
  43 |   0.1286   102.05 |
  44 |   0.1286   102.05 |
  45 |   0.1283   101.82 |
  46 |   0.1282   101.71 |
  47 |   0.1276   101.28 |
  48 |   0.1275   101.15 |
  49 |   0.1271   100.87 |
  50 |   0.1266   100.47 |
  51 |   0.1266   100.44 |
  52 |   0.1265   100.37 |
  53 |   0.1265   100.40 |
  54 |   0.1268   100.60 |
  55 |   0.1269   100.69 |
  56 |   0.1261   100.08 |
  57 |   0.1264   100.34 |
  58 |   0.1263   100.21 |
  59 |   0.1261   100.03 |
  60 |   0.1258    99.79 |
  61 |   0.1257    99.78 |
  62 |   0.1254    99.51 |
  63 |   0.1253    99.40 |
  64 |   0.1255    99.55 |
  65 |   0.1255    99.56 |
  66 |   0.1257    99.74 |
  67 |   0.1254    99.54 |
  68 |   0.1252    99.35 |
  69 |   0.1251    99.24 |
  70 |   0.1251    99.31 |
  71 |   0.1251    99.26 |
  72 |   0.1247    98.99 |
  73 |    0.125    99.20 |
  74 |   0.1248    99.01 |
  75 |   0.1248    99.03 |
  76 |   0.1249    99.12 |
  77 |   0.1247    98.97 |
  78 |   0.1246    98.84 |
  79 |   0.1243    98.63 |
  80 |   0.1241    98.44 |
  81 |   0.1238    98.25 |
  82 |   0.1235    98.02 |
  83 |   0.1236    98.09 |
  84 |   0.1235    97.97 |
  85 |   0.1236    98.06 |
  86 |   0.1235    98.00 |
  87 |   0.1236    98.10 |
  88 |   0.1235    97.99 |
  89 |   0.1236    98.05 |
  90 |   0.1235    97.99 |
  91 |   0.1234    97.89 |
  92 |   0.1235    98.00 |
  93 |   0.1234    97.93 |
  94 |   0.1235    98.00 |
  95 |   0.1236    98.05 |
  96 |   0.1236    98.09 |
  97 |   0.1236    98.09 |
  98 |   0.1236    98.07 |
  99 |   0.1236    98.10 |
 100 |   0.1236    98.08 |
[1] "Random Forest variable coefficients"
                      %IncMSE IncNodePurity
graph0           3.942420e-04  2.848026e-01
graph1           1.635112e-03  4.196184e-01
graph2           2.727806e-04  2.194134e-01
graph3           1.064125e-03  5.282206e-01
graph4           2.315047e-03  6.964440e-01
graph5           8.407545e-04  5.741155e-01
graph6           1.090763e-03  3.104290e-01
graph7           2.083171e-03  3.106067e-01
graph8           1.533938e-03  3.654500e-01
graph9           1.174356e-03  3.243006e-01
graph10          1.969198e-03  4.729434e-01
graph11          1.523631e-03  6.159586e-01
graph12          1.648158e-03  2.512404e-01
graph13          1.900924e-04  2.144774e-01
graph14          1.366830e-03  6.835963e-01
graph15          9.745724e-04  5.044550e-01
graph16          1.774358e-03  5.214370e-01
graph17          4.571660e-04  3.749535e-01
graph18          1.512206e-03  4.562869e-01
graph19          5.355158e-04  2.508229e-01
graph20          2.498314e-03  1.022912e+00
graph21          7.461418e-05  2.702077e-01
graph22          5.681697e-03  1.115478e+00
graph23          3.032035e-03  4.904699e-01
graph24          3.550979e-03  3.689055e-01
graph25          1.307020e-03  9.067077e-01
graph26          3.795830e-03  1.166035e+00
graph27          2.594736e-03  1.160884e+00
graph28          9.496578e-04  1.372964e+00
graph29          1.135765e-03  3.787167e-01
orbit0           2.254180e-04  2.054028e-01
orbit1           2.124361e-03  4.014071e-01
orbit2           8.332145e-04  7.756031e-01
orbit3           1.801807e-03  4.326591e-01
orbit4           3.376312e-03  5.251077e-01
orbit5           7.823192e-04  2.721647e-01
orbit6           1.290203e-03  6.175055e-01
orbit7           1.183437e-03  6.072033e-01
orbit8           8.120309e-04  4.217488e-01
orbit9           1.554647e-03  4.818046e-01
orbit10          1.046960e-03  5.253268e-01
orbit11          1.383100e-03  3.077752e-01
orbit12          4.083281e-03  5.831614e-01
orbit13          1.049696e-03  5.542633e-01
orbit14          6.006109e-04  4.229448e-01
orbit15          1.445828e-03  4.269328e-01
orbit16          2.254643e-03  4.102772e-01
orbit17          6.655379e-04  5.032959e-01
orbit18          1.678952e-03  1.027352e+00
orbit19          2.426707e-03  7.746947e-01
orbit20          1.775783e-03  6.050767e-01
orbit21          1.690847e-03  6.937772e-01
orbit22          2.405130e-03  8.167587e-01
orbit23          1.475397e-03  8.912162e-01
orbit24          2.111877e-02  1.789925e+00
orbit25          5.357942e-04  2.303310e-01
orbit26          2.121098e-03  3.737358e-01
orbit27          2.868416e-03  6.901710e-01
orbit28          1.781630e-03  3.833476e-01
orbit29          1.857473e-03  2.018566e-01
orbit30          1.074211e-03  3.590623e-01
orbit31          2.119091e-03  1.220763e+00
orbit32          3.079860e-03  9.360072e-01
orbit33          2.464341e-03  3.209798e-01
orbit34          1.266446e-03  4.719126e-01
orbit35          2.180595e-03  8.311321e-01
orbit36          3.645791e-04  7.025525e-01
orbit37          1.480203e-03  4.934157e-01
orbit38          1.442469e-03  4.926290e-01
orbit39          4.878296e-03  1.080032e+00
orbit40          1.558043e-03  8.784086e-01
orbit41          3.472888e-03  7.137469e-01
orbit42          2.363809e-03  4.423288e-01
orbit43          1.734430e-03  4.921727e-01
orbit44          2.773202e-03  6.600543e-01
orbit45          1.729318e-02  2.014864e+00
orbit46          6.548453e-03  1.216034e+00
orbit47          6.025288e-04  1.611380e-01
orbit48          8.848904e-04  4.554675e-01
orbit49          3.241550e-03  1.595171e+00
orbit50          2.941033e-03  1.459395e+00
orbit51          3.529296e-03  4.562307e-01
orbit52          1.692005e-03  3.993865e-01
orbit53          2.222287e-03  2.783080e-01
orbit54          4.216200e-03  1.599525e+00
orbit55          1.898811e-03  1.120898e+00
orbit56          2.763727e-02  2.727072e+00
orbit57          3.048858e-03  4.513344e-01
orbit58          2.702357e-03  6.181697e-01
orbit59          8.722380e-03  1.287640e+00
orbit60          6.614418e-04  3.289900e-01
orbit61          1.264727e-03  3.585035e-01
orbit62          5.501379e-03  1.564593e+00
orbit63          2.256595e-03  7.276492e-01
orbit64          2.541108e-03  9.059005e-01
orbit65          2.303753e-02  3.890416e+00
orbit66          7.143283e-03  1.426020e+00
orbit67          1.041421e-03  5.528979e-01
orbit68          1.085744e-03  4.864379e-01
orbit69          5.239763e-03  9.099439e-01
orbit70          5.067512e-03  2.328841e+00
orbit71          2.053000e-03  8.831522e-01
orbit72          7.466384e-04  5.357488e-01
AP               6.068111e-06  1.331128e-01
bet              3.905304e-04  8.965148e-01
ecc              2.673797e-05  8.768116e-03
eccrad           0.000000e+00  2.664535e-17
close            4.335566e-04  4.472132e-01
constraint       6.335789e-04  5.348530e-01
coreness         2.979947e-04  1.459000e-01
knn              2.359409e-03  1.050561e+00
hubscore         2.631457e-03  4.488324e-01
pagerank         6.275150e-04  1.001564e+00
trans            2.701606e-03  1.572641e+00
evcent           3.157813e-03  7.914386e-01
first            2.926495e-04  2.546057e-01
upto_second      4.577797e-04  4.180747e-01
upto_third       1.374807e-03  4.395598e-01
upto_fourth      2.281353e-03  8.456969e-01
upto_fifth       1.124870e-03  5.455703e-01
upto_sixth       7.166209e-04  6.485816e-01
second           1.448661e-03  4.467143e-01
third            1.568234e-03  1.272532e+00
fourth           1.128251e-03  4.464092e-01
fifth            2.064865e-03  9.576191e-01
sixth            2.475698e-03  7.138466e-01
ratio1           6.150715e-04  5.164834e-01
ratio2           1.411241e-03  4.016720e-01
ratio3           1.601087e-03  5.823547e-01
ratio4           6.113983e-04  2.082049e+00
ratio5           4.279951e-04  1.901222e+00
ratio6           1.384342e-03  7.575476e-01
selfinter       -6.413560e-05  1.203700e-01
walktrap_vertex -5.303730e-04  2.224707e+00
bigcom1          8.888546e-05  4.679281e-02
bigcom2          0.000000e+00  0.000000e+00
bigcom3         -9.853716e-05  3.392538e-01
bigcom4          2.262491e-04  2.045533e-01
bigcom6          0.000000e+00  0.000000e+00
bigcom8          0.000000e+00  0.000000e+00
bigcom9          0.000000e+00  0.000000e+00
bigcom11         0.000000e+00  0.000000e+00
bigcom13         0.000000e+00  0.000000e+00
bigcom15         0.000000e+00  0.000000e+00
bigcom16         0.000000e+00  0.000000e+00
bigcom21        -7.873223e-05  4.031650e-02
bigcom22        -2.037179e-06  3.674267e-02
bigcom24         0.000000e+00  0.000000e+00
bigcom26         0.000000e+00  9.411765e-03
bigcom28         1.214338e-03  1.938045e-01
bigcom30         0.000000e+00  0.000000e+00
bigcom31         0.000000e+00  0.000000e+00
bigcom32         0.000000e+00  0.000000e+00
bigcom33         0.000000e+00  0.000000e+00
bigcom34         0.000000e+00  0.000000e+00
bigcom36         0.000000e+00  0.000000e+00
bigcom37         0.000000e+00  0.000000e+00
bigcom38         0.000000e+00  0.000000e+00
bigcom39         0.000000e+00  0.000000e+00
bigcom40         1.998308e-03  5.801325e-01
bigcom43         0.000000e+00  0.000000e+00
bigcom44         0.000000e+00  0.000000e+00
bigcom46         0.000000e+00  0.000000e+00
bigcom47         0.000000e+00  0.000000e+00
bigcom49         0.000000e+00  0.000000e+00
bigcom50         0.000000e+00  0.000000e+00
bigcom51         0.000000e+00  0.000000e+00
bigcom52         0.000000e+00  0.000000e+00
bigcom54         0.000000e+00  0.000000e+00
bigcom56         0.000000e+00  0.000000e+00
bigcom62         0.000000e+00  0.000000e+00
bigcom66         0.000000e+00  0.000000e+00
bigcom68         0.000000e+00  0.000000e+00
bigcom69         0.000000e+00  0.000000e+00
bigcom71         0.000000e+00  0.000000e+00
bigcom72         0.000000e+00  0.000000e+00
bigcom73         0.000000e+00  0.000000e+00
bigcom74         0.000000e+00  0.000000e+00
bigcom75         0.000000e+00  0.000000e+00
bigcom76         0.000000e+00  0.000000e+00
bigcom77         0.000000e+00  0.000000e+00
bigcom79         0.000000e+00  0.000000e+00
bigcom80         0.000000e+00  0.000000e+00
bigcom82         0.000000e+00  0.000000e+00
bigcom83         0.000000e+00  0.000000e+00
bigcom84         0.000000e+00  0.000000e+00
bigcom85         0.000000e+00  0.000000e+00
bigcom87         0.000000e+00  0.000000e+00
bigcom89         0.000000e+00  0.000000e+00
bigcom91         0.000000e+00  0.000000e+00
bigcom92         0.000000e+00  0.000000e+00
bigcom93         0.000000e+00  0.000000e+00
bigcom96         0.000000e+00  0.000000e+00
bigcom97         0.000000e+00  0.000000e+00
bigcom98         0.000000e+00  0.000000e+00
bigcom99         0.000000e+00  0.000000e+00
bigcom101        0.000000e+00  0.000000e+00
bigcom104        0.000000e+00  0.000000e+00
bigcom106        0.000000e+00  0.000000e+00
bigcom109        0.000000e+00  0.000000e+00
bigcom113        0.000000e+00  0.000000e+00
bigcom116       -1.906720e-04  1.579670e-01
bigcom120        0.000000e+00  0.000000e+00
bigcom123        0.000000e+00  0.000000e+00
bigcom126        0.000000e+00  0.000000e+00
bigcom127        0.000000e+00  0.000000e+00
bigcom137        0.000000e+00  0.000000e+00
bigcom139        0.000000e+00  0.000000e+00
bigcom140        0.000000e+00  0.000000e+00
bigcom143        0.000000e+00  0.000000e+00
bigcom145        0.000000e+00  0.000000e+00
bigcom146        0.000000e+00  0.000000e+00
bigcom147        0.000000e+00  0.000000e+00
bigcom149        0.000000e+00  0.000000e+00
bigcom153        0.000000e+00  0.000000e+00
bigcom154        0.000000e+00  0.000000e+00
bigcom156        0.000000e+00  0.000000e+00
bigcom157        0.000000e+00  0.000000e+00
bigcom158        0.000000e+00  0.000000e+00
bigcom160        0.000000e+00  0.000000e+00
bigcom161        0.000000e+00  0.000000e+00
bigcom162        0.000000e+00  0.000000e+00
bigcom164        0.000000e+00  0.000000e+00
bigcom166        0.000000e+00  0.000000e+00
bigcom167        0.000000e+00  0.000000e+00
bigcom171        0.000000e+00  0.000000e+00
bigcom173        0.000000e+00  0.000000e+00
bigcom175        0.000000e+00  0.000000e+00
bigcom176        0.000000e+00  0.000000e+00
bigcom177        0.000000e+00  0.000000e+00
bigcom178        0.000000e+00  0.000000e+00
bigcom180        0.000000e+00  0.000000e+00
bigcom181        0.000000e+00  0.000000e+00
bigcom184        0.000000e+00  0.000000e+00
bigcom186        0.000000e+00  0.000000e+00
bigcom187        0.000000e+00  0.000000e+00
bigcom189        0.000000e+00  0.000000e+00
bigcom194        0.000000e+00  0.000000e+00
bigcom195        0.000000e+00  0.000000e+00
bigcom196        0.000000e+00  0.000000e+00
bigcom204        0.000000e+00  0.000000e+00
bigcom205        0.000000e+00  0.000000e+00
bigcom212        0.000000e+00  0.000000e+00
bigcom214        0.000000e+00  0.000000e+00
bigcom222        0.000000e+00  0.000000e+00
bigcom223        0.000000e+00  0.000000e+00
bigcom226        0.000000e+00  0.000000e+00
bigcom227        0.000000e+00  0.000000e+00
bigcom229        0.000000e+00  0.000000e+00
bigcom233        0.000000e+00  0.000000e+00
bigcom236        0.000000e+00  0.000000e+00
bigcom237        0.000000e+00  0.000000e+00
bigcom246        0.000000e+00  0.000000e+00
bigcom248        0.000000e+00  0.000000e+00
bigcom249        0.000000e+00  0.000000e+00
bigcom250        0.000000e+00  0.000000e+00
bigcom254        0.000000e+00  0.000000e+00
bigcom266        0.000000e+00  0.000000e+00
bigcom269        0.000000e+00  0.000000e+00
bigcom272        0.000000e+00  0.000000e+00
bigcom274        0.000000e+00  8.881784e-18
bigcom281        0.000000e+00  0.000000e+00
bigcom291        0.000000e+00  0.000000e+00
bigcom292        0.000000e+00  0.000000e+00
bigcom295        0.000000e+00  0.000000e+00
bigcom299        0.000000e+00  0.000000e+00
bigcom301        0.000000e+00  0.000000e+00
bigcom306        0.000000e+00  0.000000e+00
bigcom309        0.000000e+00  0.000000e+00
bigcom314        0.000000e+00  0.000000e+00
bigcom321        0.000000e+00  0.000000e+00
bigcom341        0.000000e+00  0.000000e+00
bigcom350        0.000000e+00  0.000000e+00
bigcom353        0.000000e+00  0.000000e+00
bigcom359        0.000000e+00  0.000000e+00
bigcom363        0.000000e+00  0.000000e+00
bigcom365        0.000000e+00  0.000000e+00
bigcom385        0.000000e+00  0.000000e+00
bigcom386        0.000000e+00  0.000000e+00
bigcom408        0.000000e+00  0.000000e+00
bigcom412        0.000000e+00  0.000000e+00
bigcom480        0.000000e+00  0.000000e+00
spin_vertex      1.720152e-03  1.752976e+00
membership_s1   -2.756280e-04  7.476836e-02
membership_s3    0.000000e+00  0.000000e+00
membership_s4    6.917705e-04  2.834820e-01
membership_s5   -6.944444e-05  3.902197e-02
membership_s6    0.000000e+00  0.000000e+00
membership_s7    1.078145e-04  2.049473e-01
membership_s8    0.000000e+00  0.000000e+00
membership_s9    0.000000e+00  0.000000e+00
membership_s11   0.000000e+00  0.000000e+00
membership_s12   0.000000e+00  0.000000e+00
membership_s14   0.000000e+00  0.000000e+00
membership_s15   0.000000e+00  0.000000e+00
membership_s16   0.000000e+00  0.000000e+00
membership_s17   0.000000e+00  0.000000e+00
membership_s18   0.000000e+00  8.977833e-03
membership_s20   0.000000e+00  0.000000e+00
membership_s21   2.499418e-06  1.530266e-01
membership_s22   0.000000e+00  0.000000e+00
membership_s24   0.000000e+00  0.000000e+00
membership_s25   0.000000e+00  0.000000e+00
membership_s26   0.000000e+00  0.000000e+00
membership_s27  -7.610003e-08  5.628748e-02
membership_s28   0.000000e+00  0.000000e+00
membership_s30   1.478182e-04  1.621523e-01
membership_s31   0.000000e+00  1.587963e-02
membership_s32   5.092746e-05  1.488506e-01
membership_s33   0.000000e+00  0.000000e+00
membership_s36   2.840909e-05  1.456277e-02
membership_s37   0.000000e+00  0.000000e+00
V1               1.094955e-02  4.887903e+00
V2               1.744231e-03  1.813263e+00
pdi             -1.015788e-05  3.567315e-01
adhesion         2.725749e-03  1.162014e+00
cohesion         2.286598e-03  9.361938e-01
inner            1.812603e-03  1.644577e+00
outer            2.206449e-03  2.129528e+00
ioratio          3.044796e-03  2.043292e+00
comsize          1.093389e-03  3.154442e+00
[1] "Dataset: high_C Model GLM, run: 4 of 5 2015-06-22 14:50:41"
[1] "glmnet variable coefficients"
                         [,1]          [,2]
(Intercept)     -1.751268e+00  2.120763e+02
graph0           4.416745e-40 -1.445763e-04
graph1           1.326429e-42 -9.696618e-07
graph2           2.510665e-40 -6.280419e-06
graph3           3.662680e-44 -3.950652e-09
graph4          -3.808905e-46 -5.538167e-09
graph5           5.383292e-42 -9.056045e-07
graph6           2.699743e-43 -4.305023e-08
graph7           9.730699e-42  1.471429e-06
graph8           1.895191e-40 -1.472117e-05
graph9           7.233802e-46 -5.992510e-11
graph10          4.537890e-47 -2.685365e-11
graph11         -2.146623e-47 -2.613081e-11
graph12          1.530321e-45  7.304755e-11
graph13          9.523476e-45  4.893981e-10
graph14          1.782867e-46 -4.142015e-10
graph15          2.959007e-43 -1.858135e-08
graph16          7.294370e-45 -1.458560e-09
graph17          9.660664e-45 -1.864476e-09
graph18          1.997999e-43 -3.871242e-08
graph19          4.854999e-44  1.422206e-08
graph20          1.202970e-43 -2.085366e-07
graph21          2.336664e-43  8.163681e-09
graph22          6.373339e-43  1.557039e-07
graph23          2.954024e-43  5.072049e-08
graph24          4.631692e-43  5.735954e-08
graph25          2.282967e-42  3.560532e-07
graph26          2.232447e-42  3.606994e-07
graph27          1.262361e-41  2.924599e-06
graph28          1.783816e-41  2.564450e-06
graph29          1.780445e-40 -2.527862e-05
orbit0           4.416745e-40 -1.443414e-04
orbit1           2.255826e-41 -1.864867e-07
orbit2           7.476438e-43 -1.227422e-06
orbit3           2.510665e-40 -5.821006e-06
orbit4           5.239968e-43 -1.488845e-08
orbit5           3.417749e-44 -4.376543e-09
orbit6          -1.382003e-45 -1.501502e-08
orbit7          -3.145133e-46 -5.016930e-09
orbit8           5.383292e-42 -8.906458e-07
orbit9           1.559278e-41  4.868882e-06
orbit10          1.087273e-42  5.854833e-08
orbit11          1.939499e-43 -1.321632e-07
orbit12          5.261691e-41  4.678749e-06
orbit13          1.007542e-41  1.971375e-06
orbit14          1.895191e-40 -1.403704e-05
orbit15          1.481164e-44 -2.340097e-10
orbit16          7.451773e-46 -2.933303e-10
orbit17          3.621132e-45  1.119205e-09
orbit18          1.611106e-45 -7.138872e-10
orbit19          1.376812e-45 -4.019399e-11
orbit20          1.757386e-46  3.193008e-11
orbit21          2.153984e-47 -5.285910e-11
orbit22         -3.892112e-47 -4.043370e-11
orbit23         -7.080629e-48 -1.562857e-11
orbit24          8.534695e-44  3.639273e-08
orbit25          2.658394e-44  6.063514e-09
orbit26          1.151833e-45 -1.270573e-10
orbit27          3.371076e-43  1.360779e-07
orbit28          3.133052e-44 -9.787387e-11
orbit29          4.312884e-44  6.939488e-10
orbit30          1.355270e-44  1.062267e-09
orbit31          4.396035e-45 -3.719130e-09
orbit32          7.374753e-46 -1.018776e-09
orbit33          3.252552e-47 -4.231802e-10
orbit34          2.959007e-43 -1.926049e-08
orbit35          5.256861e-43  5.168347e-08
orbit36          2.284125e-44 -2.739086e-08
orbit37          3.533956e-44  1.098409e-08
orbit38          5.848533e-45 -3.844313e-09
orbit39          1.059464e-42  2.084085e-07
orbit40          1.128263e-43  2.922244e-08
orbit41          3.136470e-44 -4.048375e-09
orbit42          6.361738e-45 -7.286920e-09
orbit43          7.325257e-43  3.076733e-09
orbit44          1.218084e-43 -8.612820e-08
orbit45          2.788091e-42  2.035760e-06
orbit46          6.381048e-43 -6.154853e-08
orbit47          9.462365e-44  1.164682e-08
orbit48          8.587813e-44  3.690033e-08
orbit49          2.508110e-42  9.532586e-07
orbit50         -3.576093e-44 -3.487265e-07
orbit51          9.067359e-43 -1.884929e-07
orbit52          2.745949e-42 -5.169361e-07
orbit53          3.033740e-43  7.027933e-08
orbit54          5.381030e-42  1.881261e-06
orbit55          4.783894e-43  8.433635e-08
orbit56          1.868053e-41  1.241753e-05
orbit57          6.067883e-43  2.168497e-07
orbit58          3.156102e-43 -1.674637e-07
orbit59          3.823196e-42 -1.969388e-07
orbit60          1.166295e-42  3.510433e-07
orbit61          6.100955e-43 -1.332528e-08
orbit62          2.741398e-41 -1.193799e-06
orbit63          3.343027e-42 -3.331359e-08
orbit64          5.813618e-42  1.894906e-06
orbit65          4.509061e-41  4.540643e-06
orbit66          8.187972e-42  2.846369e-06
orbit67          2.662732e-42  7.377188e-08
orbit68          1.997727e-41  3.280476e-06
orbit69          2.556162e-41  1.091831e-05
orbit70          9.023170e-41  2.652473e-05
orbit71          1.990848e-41  1.396199e-06
orbit72          1.780445e-40 -2.553669e-05
AP              -2.419337e-38 -5.301343e-02
bet              4.137879e-44 -2.397688e-08
ecc              6.262541e-38  9.546038e-02
eccrad           3.757525e-37  5.712198e-01
close            2.590600e-36  2.440446e-01
constraint      -2.224334e-36  2.633459e+00
coreness         2.503443e-38  2.330117e-03
knn              1.204191e-39  3.826655e-04
hubscore         1.194447e-36  1.616270e-01
pagerank        -3.793087e-35 -1.220868e+02
trans            1.252492e-36  9.138936e-01
evcent           1.200923e-36  1.722228e-01
first            4.416745e-40 -1.417691e-04
upto_second      3.413118e-41 -1.877192e-06
upto_third       6.059886e-41  1.866586e-05
upto_fourth      7.259399e-40  1.739039e-04
upto_fifth       4.975456e-39  1.083115e-03
upto_sixth       7.238399e-39 -1.766984e-02
second           3.513125e-41 -1.681074e-06
third           -1.600697e-41  4.355135e-05
fourth          -6.573704e-41 -2.054767e-05
fifth           -8.159576e-40 -1.965222e-04
sixth           -5.962321e-39 -1.845514e-03
ratio1           3.741396e-41  5.110794e-04
ratio2          -1.533721e-38 -4.593065e-03
ratio3          -5.536740e-37 -2.132361e-01
ratio4           1.589372e-36  4.768420e+00
ratio5           9.411237e-37 -1.282180e+00
ratio6          -1.460387e-37  4.261180e-02
selfinter        4.084188e-38  3.744322e-02
walktrap_vertex -3.697763e-39 -1.340978e-02
bigcom1         -9.723610e-38 -3.495969e-02
bigcom2          0.000000e+00  0.000000e+00
bigcom3          5.399714e-38  3.789633e-01
bigcom4         -2.663830e-38 -1.207644e-02
bigcom6          0.000000e+00  0.000000e+00
bigcom8         -1.285238e-37 -2.929263e-01
bigcom9         -1.499847e-37 -2.389408e-01
bigcom11         0.000000e+00  0.000000e+00
bigcom13        -1.495316e-37 -1.832333e-01
bigcom15        -1.498333e-37 -1.728208e-01
bigcom16         0.000000e+00  0.000000e+00
bigcom21         5.290519e-38  2.433746e-01
bigcom22        -6.681940e-38 -1.950263e-01
bigcom24         0.000000e+00  0.000000e+00
bigcom26        -1.508992e-37 -3.588268e-01
bigcom28         1.868224e-37  1.918238e-01
bigcom30        -5.819781e-38  4.534471e-02
bigcom31         0.000000e+00  0.000000e+00
bigcom32        -1.495316e-37 -4.259651e-01
bigcom33         0.000000e+00  0.000000e+00
bigcom34         0.000000e+00  0.000000e+00
bigcom36        -1.495316e-37 -3.211411e-01
bigcom37         0.000000e+00  0.000000e+00
bigcom38         0.000000e+00  0.000000e+00
bigcom39        -1.495316e-37 -3.029295e-01
bigcom40         1.393624e-37  8.894518e-02
bigcom43         0.000000e+00  0.000000e+00
bigcom44        -1.515152e-37 -2.730496e-01
bigcom46        -1.495316e-37 -1.313026e-01
bigcom47         0.000000e+00  0.000000e+00
bigcom49         0.000000e+00  0.000000e+00
bigcom50         0.000000e+00  0.000000e+00
bigcom51         0.000000e+00  0.000000e+00
bigcom52         0.000000e+00  0.000000e+00
bigcom54         0.000000e+00  0.000000e+00
bigcom56         0.000000e+00  0.000000e+00
bigcom62         0.000000e+00  0.000000e+00
bigcom66         0.000000e+00  0.000000e+00
bigcom68         0.000000e+00  0.000000e+00
bigcom69         0.000000e+00  0.000000e+00
bigcom71        -1.495316e-37 -1.687083e-01
bigcom72         0.000000e+00  0.000000e+00
bigcom73        -1.495316e-37 -3.142702e-01
bigcom74         0.000000e+00  0.000000e+00
bigcom75         0.000000e+00  0.000000e+00
bigcom76         0.000000e+00  0.000000e+00
bigcom77         0.000000e+00  0.000000e+00
bigcom79         0.000000e+00  0.000000e+00
bigcom80         0.000000e+00  0.000000e+00
bigcom82        -1.495316e-37 -2.843622e-01
bigcom83         0.000000e+00  0.000000e+00
bigcom84         0.000000e+00  0.000000e+00
bigcom85         0.000000e+00  0.000000e+00
bigcom87         0.000000e+00  0.000000e+00
bigcom89         0.000000e+00  0.000000e+00
bigcom91         0.000000e+00  0.000000e+00
bigcom92        -1.496823e-37 -2.175753e-01
bigcom93         0.000000e+00  0.000000e+00
bigcom96         0.000000e+00  0.000000e+00
bigcom97        -1.496823e-37 -3.234423e-01
bigcom98         0.000000e+00  0.000000e+00
bigcom99         0.000000e+00  0.000000e+00
bigcom101       -1.496823e-37 -3.756655e-01
bigcom104       -1.495316e-37 -1.551449e-01
bigcom106        0.000000e+00  0.000000e+00
bigcom109        0.000000e+00  0.000000e+00
bigcom113        0.000000e+00  0.000000e+00
bigcom116        3.563864e-37  1.071572e+00
bigcom120        0.000000e+00  0.000000e+00
bigcom123        0.000000e+00  0.000000e+00
bigcom126        0.000000e+00  0.000000e+00
bigcom127        0.000000e+00  0.000000e+00
bigcom137        0.000000e+00  0.000000e+00
bigcom139        0.000000e+00  0.000000e+00
bigcom140        0.000000e+00  0.000000e+00
bigcom143        0.000000e+00  0.000000e+00
bigcom145        0.000000e+00  0.000000e+00
bigcom146        0.000000e+00  0.000000e+00
bigcom147       -1.495316e-37 -3.409967e-01
bigcom149        0.000000e+00  0.000000e+00
bigcom153        0.000000e+00  0.000000e+00
bigcom154       -1.495316e-37 -1.626876e-01
bigcom156        0.000000e+00  0.000000e+00
bigcom157        0.000000e+00  0.000000e+00
bigcom158        0.000000e+00  0.000000e+00
bigcom160        0.000000e+00  0.000000e+00
bigcom161        0.000000e+00  0.000000e+00
bigcom162        0.000000e+00  0.000000e+00
bigcom164        0.000000e+00  0.000000e+00
bigcom166        0.000000e+00  0.000000e+00
bigcom167       -1.495316e-37 -2.500284e-01
bigcom171        0.000000e+00  0.000000e+00
bigcom173        0.000000e+00  0.000000e+00
bigcom175        0.000000e+00  0.000000e+00
bigcom176        0.000000e+00  0.000000e+00
bigcom177        0.000000e+00  0.000000e+00
bigcom178        0.000000e+00  0.000000e+00
bigcom180        0.000000e+00  0.000000e+00
bigcom181       -1.495316e-37 -3.217617e-01
bigcom184        0.000000e+00  0.000000e+00
bigcom186        0.000000e+00  0.000000e+00
bigcom187        0.000000e+00  0.000000e+00
bigcom189       -1.495316e-37 -4.759607e-01
bigcom194        0.000000e+00  0.000000e+00
bigcom195       -1.495316e-37 -1.858986e-01
bigcom196        0.000000e+00  0.000000e+00
bigcom204       -1.495316e-37 -2.196691e-01
bigcom205        0.000000e+00  0.000000e+00
bigcom212        0.000000e+00  0.000000e+00
bigcom214        0.000000e+00  0.000000e+00
bigcom222        0.000000e+00  0.000000e+00
bigcom223        0.000000e+00  0.000000e+00
bigcom226        0.000000e+00  0.000000e+00
bigcom227        0.000000e+00  0.000000e+00
bigcom229        0.000000e+00  0.000000e+00
bigcom233        0.000000e+00  0.000000e+00
bigcom236        0.000000e+00  0.000000e+00
bigcom237        0.000000e+00  0.000000e+00
bigcom246        0.000000e+00  0.000000e+00
bigcom248        0.000000e+00  0.000000e+00
bigcom249        0.000000e+00  0.000000e+00
bigcom250        0.000000e+00  0.000000e+00
bigcom254        0.000000e+00  0.000000e+00
bigcom266        0.000000e+00  0.000000e+00
bigcom269       -1.495316e-37 -2.945712e-01
bigcom272        0.000000e+00  0.000000e+00
bigcom274       -1.502883e-37 -1.640951e-01
bigcom281        0.000000e+00  0.000000e+00
bigcom291        0.000000e+00  0.000000e+00
bigcom292        0.000000e+00  0.000000e+00
bigcom295        0.000000e+00  0.000000e+00
bigcom299        0.000000e+00  0.000000e+00
bigcom301        0.000000e+00  0.000000e+00
bigcom306        0.000000e+00  0.000000e+00
bigcom309        0.000000e+00  0.000000e+00
bigcom314        0.000000e+00  0.000000e+00
bigcom321       -1.495316e-37 -2.000225e-01
bigcom341        0.000000e+00  0.000000e+00
bigcom350        0.000000e+00  0.000000e+00
bigcom353        0.000000e+00  0.000000e+00
bigcom359        0.000000e+00  0.000000e+00
bigcom363        0.000000e+00  0.000000e+00
bigcom365        0.000000e+00  0.000000e+00
bigcom385        0.000000e+00  0.000000e+00
bigcom386        0.000000e+00  0.000000e+00
bigcom408        0.000000e+00  0.000000e+00
bigcom412        0.000000e+00  0.000000e+00
bigcom480        0.000000e+00  0.000000e+00
spin_vertex      9.853996e-38  4.677157e-02
membership_s1   -4.640307e-38 -2.682241e-02
membership_s3    0.000000e+00  0.000000e+00
membership_s4    1.564345e-37  1.416552e-01
membership_s5   -6.920982e-38 -1.337673e-01
membership_s6   -1.502883e-37 -2.832350e-01
membership_s7    2.339275e-38  1.781311e-01
membership_s8    0.000000e+00  0.000000e+00
membership_s9    0.000000e+00  0.000000e+00
membership_s11   0.000000e+00  0.000000e+00
membership_s12   0.000000e+00  0.000000e+00
membership_s14   0.000000e+00  0.000000e+00
membership_s15  -1.502883e-37 -2.789319e-01
membership_s16   0.000000e+00  0.000000e+00
membership_s17   0.000000e+00  0.000000e+00
membership_s18  -1.507460e-37 -3.147860e-01
membership_s20   0.000000e+00  0.000000e+00
membership_s21   1.035609e-37  3.795092e-01
membership_s22   0.000000e+00  0.000000e+00
membership_s24  -1.495316e-37 -2.643820e-01
membership_s25   0.000000e+00  0.000000e+00
membership_s26   0.000000e+00  0.000000e+00
membership_s27  -1.116805e-37 -2.016622e-01
membership_s28   0.000000e+00  0.000000e+00
membership_s30   6.386575e-38  3.324199e-02
membership_s31  -1.058093e-37 -6.272034e-02
membership_s32  -2.449872e-38  4.172324e-02
membership_s33   0.000000e+00  0.000000e+00
membership_s36  -1.156915e-37 -5.209595e-02
membership_s37  -1.502883e-37 -2.530083e-01
V1               1.799589e-36  1.937931e+00
V2              -4.578774e-37 -8.803540e-01
pdi             -1.035884e-35  4.851417e+01
adhesion        -5.893901e-41 -2.139928e-05
cohesion         1.179342e-40  4.288728e-05
inner            1.584543e-41 -1.345860e-06
outer            5.746905e-41  4.704448e-05
ioratio         -7.335886e-37  9.220898e-03
comsize          3.362592e-42  6.541602e-05
[1] "Dataset: high_C Model GBM, run: 5 of 5 2015-06-22 14:50:46"
Iter   TrainDeviance   ValidDeviance   StepSize   Improve
     1        0.8506            -nan     0.0100    0.0018
     2        0.8464            -nan     0.0100    0.0001
     3        0.8417            -nan     0.0100    0.0009
     4        0.8362            -nan     0.0100    0.0012
     5        0.8307            -nan     0.0100    0.0014
     6        0.8260            -nan     0.0100    0.0006
     7        0.8216            -nan     0.0100    0.0007
     8        0.8159            -nan     0.0100    0.0016
     9        0.8104            -nan     0.0100    0.0013
    10        0.8056            -nan     0.0100    0.0008
    20        0.7598            -nan     0.0100    0.0010
    40        0.6923            -nan     0.0100    0.0003
    60        0.6371            -nan     0.0100   -0.0001
    80        0.5943            -nan     0.0100    0.0001
   100        0.5568            -nan     0.0100    0.0001
   120        0.5213            -nan     0.0100    0.0001
   140        0.4900            -nan     0.0100   -0.0000
   160        0.4630            -nan     0.0100   -0.0000
   180        0.4371            -nan     0.0100    0.0001
   200        0.4151            -nan     0.0100   -0.0001
   203        0.4123            -nan     0.0100   -0.0001

[1] "GBM variable coefficients"
                            var    rel.inf
orbit65                 orbit65 5.51007821
V1                           V1 3.37933238
orbit56                 orbit56 3.11053614
ratio4                   ratio4 3.08332236
comsize                 comsize 2.97230183
orbit70                 orbit70 2.80629829
orbit54                 orbit54 2.34801142
walktrap_vertex walktrap_vertex 2.26450778
ratio5                   ratio5 1.95460884
spin_vertex         spin_vertex 1.94856998
V2                           V2 1.89560490
outer                     outer 1.79722895
trans                     trans 1.78211291
inner                     inner 1.73572966
knn                         knn 1.63288712
orbit45                 orbit45 1.58194678
ioratio                 ioratio 1.54842860
third                     third 1.47833297
orbit31                 orbit31 1.44306580
orbit62                 orbit62 1.41096552
pagerank               pagerank 1.34440372
orbit49                 orbit49 1.32314310
orbit22                 orbit22 1.30553070
graph22                 graph22 1.10903622
constraint           constraint 0.99509659
graph11                 graph11 0.99314677
graph4                   graph4 0.96938795
orbit39                 orbit39 0.96784546
orbit18                 orbit18 0.84259891
bigcom40               bigcom40 0.83843686
graph23                 graph23 0.82978050
graph27                 graph27 0.82468778
adhesion               adhesion 0.82286589
ratio6                   ratio6 0.80504215
orbit27                 orbit27 0.80309847
upto_sixth           upto_sixth 0.74507563
graph20                 graph20 0.74111753
orbit20                 orbit20 0.71681008
bet                         bet 0.71010138
orbit69                 orbit69 0.70736503
cohesion               cohesion 0.68783521
orbit36                 orbit36 0.67126723
graph26                 graph26 0.66737742
orbit41                 orbit41 0.66632882
graph8                   graph8 0.65724031
graph10                 graph10 0.64989199
orbit25                 orbit25 0.64806204
orbit24                 orbit24 0.64542926
orbit71                 orbit71 0.63560288
orbit66                 orbit66 0.63555480
upto_fifth           upto_fifth 0.59951891
orbit6                   orbit6 0.59283674
orbit59                 orbit59 0.59137869
graph0                   graph0 0.57937553
graph29                 graph29 0.56177090
orbit19                 orbit19 0.55500622
orbit50                 orbit50 0.54621588
orbit9                   orbit9 0.54471737
orbit55                 orbit55 0.54171910
orbit30                 orbit30 0.53886658
graph2                   graph2 0.53774739
orbit32                 orbit32 0.53220315
ratio1                   ratio1 0.52501141
graph7                   graph7 0.51873786
ratio3                   ratio3 0.49997850
orbit26                 orbit26 0.49649179
orbit63                 orbit63 0.49181847
graph25                 graph25 0.48806388
sixth                     sixth 0.48047602
orbit46                 orbit46 0.47660802
graph14                 graph14 0.47617705
ratio2                   ratio2 0.47006719
orbit68                 orbit68 0.46673549
orbit35                 orbit35 0.46138100
graph1                   graph1 0.45163684
graph13                 graph13 0.43235912
fifth                     fifth 0.43105221
graph5                   graph5 0.41655103
orbit1                   orbit1 0.41120903
orbit57                 orbit57 0.40920768
graph28                 graph28 0.39506365
orbit17                 orbit17 0.39490125
graph16                 graph16 0.38303947
graph15                 graph15 0.38081436
graph17                 graph17 0.37249003
orbit47                 orbit47 0.35741611
orbit12                 orbit12 0.35413199
graph21                 graph21 0.34917544
orbit40                 orbit40 0.34469527
orbit61                 orbit61 0.34411682
orbit51                 orbit51 0.34235870
orbit28                 orbit28 0.33255265
orbit21                 orbit21 0.33233814
orbit33                 orbit33 0.32945496
orbit60                 orbit60 0.32737689
upto_fourth         upto_fourth 0.32514208
fourth                   fourth 0.32077740
AP                           AP 0.31930944
hubscore               hubscore 0.31324352
upto_third           upto_third 0.29487728
orbit10                 orbit10 0.29122126
orbit44                 orbit44 0.28612644
bigcom4                 bigcom4 0.28187513
bigcom3                 bigcom3 0.27504371
orbit58                 orbit58 0.26768115
orbit52                 orbit52 0.26332628
orbit4                   orbit4 0.25780321
graph6                   graph6 0.25058597
graph3                   graph3 0.24486827
orbit16                 orbit16 0.24444490
orbit15                 orbit15 0.23468361
orbit53                 orbit53 0.23342473
orbit64                 orbit64 0.22959365
orbit67                 orbit67 0.22885924
orbit42                 orbit42 0.21111312
orbit23                 orbit23 0.20690404
orbit2                   orbit2 0.20322802
graph9                   graph9 0.19234479
bigcom30               bigcom30 0.18651991
orbit37                 orbit37 0.18610440
orbit5                   orbit5 0.17204702
bigcom28               bigcom28 0.17092332
membership_s4     membership_s4 0.15722927
graph24                 graph24 0.15068179
close                     close 0.14306183
orbit48                 orbit48 0.13985344
graph18                 graph18 0.13773305
graph12                 graph12 0.13347145
second                   second 0.13250462
orbit11                 orbit11 0.12619391
orbit29                 orbit29 0.11416201
upto_second         upto_second 0.10827591
orbit13                 orbit13 0.10634952
evcent                   evcent 0.09021357
graph19                 graph19 0.08893416
orbit7                   orbit7 0.07948406
pdi                         pdi 0.06751634
membership_s7     membership_s7 0.06193139
orbit38                 orbit38 0.05924981
selfinter             selfinter 0.04928287
orbit43                 orbit43 0.04746068
membership_s30   membership_s30 0.04367230
membership_s1     membership_s1 0.03725852
coreness               coreness 0.03613074
bigcom1                 bigcom1 0.03112242
membership_s32   membership_s32 0.02947238
membership_s5     membership_s5 0.02880618
orbit0                   orbit0 0.00000000
orbit3                   orbit3 0.00000000
orbit8                   orbit8 0.00000000
orbit14                 orbit14 0.00000000
orbit34                 orbit34 0.00000000
orbit72                 orbit72 0.00000000
ecc                         ecc 0.00000000
eccrad                   eccrad 0.00000000
first                     first 0.00000000
bigcom2                 bigcom2 0.00000000
bigcom6                 bigcom6 0.00000000
bigcom8                 bigcom8 0.00000000
bigcom9                 bigcom9 0.00000000
bigcom11               bigcom11 0.00000000
bigcom13               bigcom13 0.00000000
bigcom15               bigcom15 0.00000000
bigcom16               bigcom16 0.00000000
bigcom21               bigcom21 0.00000000
bigcom22               bigcom22 0.00000000
bigcom24               bigcom24 0.00000000
bigcom26               bigcom26 0.00000000
bigcom31               bigcom31 0.00000000
bigcom32               bigcom32 0.00000000
bigcom33               bigcom33 0.00000000
bigcom34               bigcom34 0.00000000
bigcom36               bigcom36 0.00000000
bigcom37               bigcom37 0.00000000
bigcom38               bigcom38 0.00000000
bigcom39               bigcom39 0.00000000
bigcom43               bigcom43 0.00000000
bigcom44               bigcom44 0.00000000
bigcom46               bigcom46 0.00000000
bigcom47               bigcom47 0.00000000
bigcom49               bigcom49 0.00000000
bigcom50               bigcom50 0.00000000
bigcom51               bigcom51 0.00000000
bigcom52               bigcom52 0.00000000
bigcom54               bigcom54 0.00000000
bigcom56               bigcom56 0.00000000
bigcom62               bigcom62 0.00000000
bigcom66               bigcom66 0.00000000
bigcom68               bigcom68 0.00000000
bigcom69               bigcom69 0.00000000
bigcom71               bigcom71 0.00000000
bigcom72               bigcom72 0.00000000
bigcom73               bigcom73 0.00000000
bigcom74               bigcom74 0.00000000
bigcom75               bigcom75 0.00000000
bigcom76               bigcom76 0.00000000
bigcom77               bigcom77 0.00000000
bigcom79               bigcom79 0.00000000
bigcom80               bigcom80 0.00000000
bigcom82               bigcom82 0.00000000
bigcom83               bigcom83 0.00000000
bigcom84               bigcom84 0.00000000
bigcom85               bigcom85 0.00000000
bigcom87               bigcom87 0.00000000
bigcom89               bigcom89 0.00000000
bigcom91               bigcom91 0.00000000
bigcom92               bigcom92 0.00000000
bigcom93               bigcom93 0.00000000
bigcom96               bigcom96 0.00000000
bigcom97               bigcom97 0.00000000
bigcom98               bigcom98 0.00000000
bigcom99               bigcom99 0.00000000
bigcom101             bigcom101 0.00000000
bigcom104             bigcom104 0.00000000
bigcom106             bigcom106 0.00000000
bigcom109             bigcom109 0.00000000
bigcom113             bigcom113 0.00000000
bigcom116             bigcom116 0.00000000
bigcom120             bigcom120 0.00000000
bigcom123             bigcom123 0.00000000
bigcom126             bigcom126 0.00000000
bigcom127             bigcom127 0.00000000
bigcom137             bigcom137 0.00000000
bigcom139             bigcom139 0.00000000
bigcom140             bigcom140 0.00000000
bigcom143             bigcom143 0.00000000
bigcom145             bigcom145 0.00000000
bigcom146             bigcom146 0.00000000
bigcom147             bigcom147 0.00000000
bigcom149             bigcom149 0.00000000
bigcom153             bigcom153 0.00000000
bigcom154             bigcom154 0.00000000
bigcom156             bigcom156 0.00000000
bigcom157             bigcom157 0.00000000
bigcom158             bigcom158 0.00000000
bigcom160             bigcom160 0.00000000
bigcom161             bigcom161 0.00000000
bigcom162             bigcom162 0.00000000
bigcom164             bigcom164 0.00000000
bigcom166             bigcom166 0.00000000
bigcom167             bigcom167 0.00000000
bigcom171             bigcom171 0.00000000
bigcom173             bigcom173 0.00000000
bigcom175             bigcom175 0.00000000
bigcom176             bigcom176 0.00000000
bigcom177             bigcom177 0.00000000
bigcom178             bigcom178 0.00000000
bigcom180             bigcom180 0.00000000
bigcom181             bigcom181 0.00000000
bigcom184             bigcom184 0.00000000
bigcom186             bigcom186 0.00000000
bigcom187             bigcom187 0.00000000
bigcom189             bigcom189 0.00000000
bigcom194             bigcom194 0.00000000
bigcom195             bigcom195 0.00000000
bigcom196             bigcom196 0.00000000
bigcom204             bigcom204 0.00000000
bigcom205             bigcom205 0.00000000
bigcom212             bigcom212 0.00000000
bigcom214             bigcom214 0.00000000
bigcom222             bigcom222 0.00000000
bigcom223             bigcom223 0.00000000
bigcom226             bigcom226 0.00000000
bigcom227             bigcom227 0.00000000
bigcom229             bigcom229 0.00000000
bigcom233             bigcom233 0.00000000
bigcom236             bigcom236 0.00000000
bigcom237             bigcom237 0.00000000
bigcom246             bigcom246 0.00000000
bigcom248             bigcom248 0.00000000
bigcom249             bigcom249 0.00000000
bigcom250             bigcom250 0.00000000
bigcom254             bigcom254 0.00000000
bigcom266             bigcom266 0.00000000
bigcom269             bigcom269 0.00000000
bigcom272             bigcom272 0.00000000
bigcom274             bigcom274 0.00000000
bigcom281             bigcom281 0.00000000
bigcom291             bigcom291 0.00000000
bigcom292             bigcom292 0.00000000
bigcom295             bigcom295 0.00000000
bigcom299             bigcom299 0.00000000
bigcom301             bigcom301 0.00000000
bigcom306             bigcom306 0.00000000
bigcom309             bigcom309 0.00000000
bigcom314             bigcom314 0.00000000
bigcom321             bigcom321 0.00000000
bigcom341             bigcom341 0.00000000
bigcom350             bigcom350 0.00000000
bigcom353             bigcom353 0.00000000
bigcom359             bigcom359 0.00000000
bigcom363             bigcom363 0.00000000
bigcom365             bigcom365 0.00000000
bigcom385             bigcom385 0.00000000
bigcom386             bigcom386 0.00000000
bigcom408             bigcom408 0.00000000
bigcom412             bigcom412 0.00000000
bigcom480             bigcom480 0.00000000
membership_s3     membership_s3 0.00000000
membership_s6     membership_s6 0.00000000
membership_s8     membership_s8 0.00000000
membership_s9     membership_s9 0.00000000
membership_s11   membership_s11 0.00000000
membership_s12   membership_s12 0.00000000
membership_s14   membership_s14 0.00000000
membership_s15   membership_s15 0.00000000
membership_s16   membership_s16 0.00000000
membership_s17   membership_s17 0.00000000
membership_s18   membership_s18 0.00000000
membership_s20   membership_s20 0.00000000
membership_s21   membership_s21 0.00000000
membership_s22   membership_s22 0.00000000
membership_s24   membership_s24 0.00000000
membership_s25   membership_s25 0.00000000
membership_s26   membership_s26 0.00000000
membership_s27   membership_s27 0.00000000
membership_s28   membership_s28 0.00000000
membership_s31   membership_s31 0.00000000
membership_s33   membership_s33 0.00000000
membership_s36   membership_s36 0.00000000
membership_s37   membership_s37 0.00000000
[1] "Dataset: high_C Model RF, run: 5 of 5 2015-06-22 14:51:03"
     |      Out-of-bag   |
Tree |      MSE  %Var(y) |
   1 |   0.2362   181.86 |
   2 |   0.2058   158.48 |
   3 |   0.2092   161.12 |
   4 |   0.2044   157.41 |
   5 |   0.1916   147.56 |
   6 |   0.1839   141.64 |
   7 |   0.1745   134.38 |
   8 |   0.1673   128.83 |
   9 |   0.1622   124.92 |
  10 |   0.1605   123.61 |
  11 |    0.154   118.55 |
  12 |   0.1526   117.54 |
  13 |    0.149   114.75 |
  14 |   0.1467   112.93 |
  15 |   0.1443   111.10 |
  16 |   0.1431   110.20 |
  17 |   0.1434   110.40 |
  18 |   0.1421   109.45 |
  19 |   0.1406   108.27 |
  20 |   0.1395   107.40 |
  21 |   0.1389   106.93 |
  22 |   0.1384   106.54 |
  23 |   0.1362   104.90 |
  24 |   0.1357   104.50 |
  25 |   0.1363   104.97 |
  26 |   0.1346   103.62 |
  27 |   0.1351   103.99 |
  28 |   0.1345   103.60 |
  29 |   0.1337   102.97 |
  30 |   0.1327   102.20 |
  31 |   0.1327   102.22 |
  32 |   0.1324   101.93 |
  33 |   0.1318   101.46 |
  34 |   0.1315   101.30 |
  35 |   0.1308   100.75 |
  36 |   0.1304   100.44 |
  37 |   0.1303   100.37 |
  38 |    0.131   100.90 |
  39 |    0.131   100.87 |
  40 |   0.1305   100.48 |
  41 |     0.13   100.11 |
  42 |   0.1298    99.98 |
  43 |   0.1292    99.46 |
  44 |   0.1291    99.39 |
  45 |   0.1282    98.75 |
  46 |   0.1282    98.74 |
  47 |   0.1275    98.16 |
  48 |   0.1269    97.75 |
  49 |   0.1264    97.34 |
  50 |   0.1262    97.18 |
  51 |   0.1259    96.94 |
  52 |   0.1261    97.06 |
  53 |   0.1258    96.86 |
  54 |   0.1256    96.73 |
  55 |   0.1257    96.82 |
  56 |   0.1253    96.52 |
  57 |   0.1252    96.44 |
  58 |   0.1254    96.59 |
  59 |   0.1254    96.53 |
  60 |    0.125    96.27 |
  61 |   0.1247    96.03 |
  62 |   0.1247    95.99 |
  63 |   0.1247    95.99 |
  64 |   0.1244    95.80 |
  65 |   0.1244    95.81 |
  66 |   0.1243    95.73 |
  67 |   0.1241    95.56 |
  68 |   0.1245    95.85 |
  69 |   0.1244    95.78 |
  70 |   0.1241    95.59 |
  71 |   0.1241    95.57 |
  72 |   0.1242    95.65 |
  73 |   0.1238    95.31 |
  74 |   0.1237    95.27 |
  75 |   0.1237    95.24 |
  76 |   0.1234    95.01 |
  77 |   0.1235    95.11 |
  78 |   0.1234    95.03 |
  79 |    0.123    94.68 |
  80 |   0.1228    94.55 |
  81 |   0.1227    94.49 |
  82 |   0.1228    94.53 |
  83 |   0.1229    94.63 |
  84 |   0.1227    94.49 |
  85 |   0.1227    94.46 |
  86 |   0.1228    94.54 |
  87 |   0.1227    94.51 |
  88 |   0.1229    94.60 |
  89 |    0.123    94.74 |
  90 |   0.1229    94.67 |
  91 |   0.1227    94.52 |
  92 |   0.1223    94.15 |
  93 |   0.1223    94.16 |
  94 |   0.1222    94.07 |
  95 |   0.1221    94.03 |
  96 |   0.1219    93.88 |
  97 |   0.1219    93.87 |
  98 |   0.1219    93.83 |
  99 |    0.122    93.96 |
 100 |   0.1218    93.82 |
[1] "Random Forest variable coefficients"
                      %IncMSE IncNodePurity
graph0           5.617669e-04  3.237110e-01
graph1           2.056565e-03  4.275632e-01
graph2           1.528645e-03  3.734444e-01
graph3           1.466574e-03  5.020937e-01
graph4           2.390729e-03  6.849111e-01
graph5           8.944756e-04  4.355305e-01
graph6           1.949925e-04  3.548808e-01
graph7           1.087839e-03  3.497129e-01
graph8           1.584502e-03  1.007250e+00
graph9           1.268785e-03  4.085689e-01
graph10          1.511766e-03  7.207378e-01
graph11          3.311249e-03  1.010562e+00
graph12          1.033639e-03  2.749893e-01
graph13          2.618238e-04  4.349483e-01
graph14          3.273604e-03  5.416631e-01
graph15          1.810705e-03  5.237100e-01
graph16          1.272240e-03  5.264848e-01
graph17          1.080271e-03  6.004623e-01
graph18          2.076812e-03  5.373905e-01
graph19          1.597928e-03  4.090998e-01
graph20          1.954966e-03  8.503359e-01
graph21          1.258088e-03  4.176224e-01
graph22          4.460643e-03  7.854635e-01
graph23          2.592467e-03  6.478650e-01
graph24          1.940360e-03  5.346862e-01
graph25          1.197589e-03  3.995946e-01
graph26          2.321593e-03  5.148970e-01
graph27          7.800161e-04  7.185643e-01
graph28          1.388775e-03  8.918930e-01
graph29         -1.296183e-04  5.195174e-01
orbit0           6.535446e-04  2.136175e-01
orbit1           5.340355e-04  2.909991e-01
orbit2           9.906482e-04  3.559117e-01
orbit3           1.939285e-03  4.114198e-01
orbit4           3.907361e-03  4.706090e-01
orbit5           8.386265e-04  5.194536e-01
orbit6           2.828352e-03  9.364373e-01
orbit7           1.866233e-03  6.113994e-01
orbit8           1.988252e-03  3.345000e-01
orbit9           3.714357e-03  7.233347e-01
orbit10          3.579410e-03  4.188765e-01
orbit11          1.014604e-03  2.122352e-01
orbit12          3.507894e-03  6.730358e-01
orbit13          1.423231e-03  5.344577e-01
orbit14          7.818739e-04  5.316585e-01
orbit15          1.510791e-03  3.551900e-01
orbit16          2.376561e-03  3.912573e-01
orbit17          1.665244e-03  5.049950e-01
orbit18          2.480231e-03  9.914541e-01
orbit19          2.052230e-03  9.058956e-01
orbit20          4.392767e-03  8.424277e-01
orbit21          1.070517e-03  4.360732e-01
orbit22          4.042467e-03  1.199810e+00
orbit23          2.355057e-03  7.700102e-01
orbit24          1.733366e-02  1.185338e+00
orbit25          8.732781e-04  5.693353e-01
orbit26          1.329450e-03  2.980719e-01
orbit27          7.260228e-03  7.346474e-01
orbit28          3.564663e-03  7.305150e-01
orbit29          1.464038e-03  4.181082e-01
orbit30          1.516582e-03  4.745612e-01
orbit31          2.964155e-03  1.498878e+00
orbit32          1.979968e-03  6.680793e-01
orbit33          8.308671e-04  3.179523e-01
orbit34          2.063581e-03  3.097000e-01
orbit35          5.349801e-03  7.807530e-01
orbit36          1.355851e-03  7.389098e-01
orbit37          3.160960e-03  4.798501e-01
orbit38          1.858712e-03  3.173344e-01
orbit39          4.224080e-03  9.272646e-01
orbit40          1.902892e-03  5.881714e-01
orbit41          8.359861e-04  3.002078e-01
orbit42          9.766473e-04  3.710983e-01
orbit43          8.393165e-04  3.687826e-01
orbit44          2.091841e-03  4.417046e-01
orbit45          1.974005e-02  2.313456e+00
orbit46          6.301207e-03  1.260484e+00
orbit47          1.659275e-03  4.633939e-01
orbit48          4.926707e-04  3.278134e-01
orbit49          1.614707e-03  1.153056e+00
orbit50          2.460262e-03  1.175887e+00
orbit51          1.107284e-03  4.560339e-01
orbit52          7.306256e-03  1.041263e+00
orbit53          3.870932e-04  3.262003e-01
orbit54          6.917667e-03  2.590481e+00
orbit55          1.249039e-03  6.292279e-01
orbit56          1.648504e-02  2.290197e+00
orbit57          3.000733e-03  7.600271e-01
orbit58          2.203858e-03  5.457772e-01
orbit59          1.540301e-02  2.294943e+00
orbit60          3.577405e-03  5.757144e-01
orbit61          1.981787e-03  4.461367e-01
orbit62          5.298479e-03  1.478194e+00
orbit63          2.209111e-03  6.413855e-01
orbit64          2.281403e-03  9.024753e-01
orbit65          1.649674e-02  5.384589e+00
orbit66          4.514089e-03  9.712516e-01
orbit67          1.202772e-03  5.987282e-01
orbit68          2.591337e-03  1.017620e+00
orbit69          1.826570e-03  4.731081e-01
orbit70          5.531984e-03  3.257774e+00
orbit71          1.441374e-03  5.660339e-01
orbit72          5.004283e-04  4.646132e-01
AP               8.286060e-05  1.111452e-01
bet              1.496225e-03  1.125810e+00
ecc             -3.148615e-05  5.775942e-02
eccrad           0.000000e+00  8.881784e-18
close            2.449908e-03  6.688364e-01
constraint       2.136280e-03  9.700921e-01
coreness         1.715736e-04  1.083965e-01
knn              1.691883e-03  1.433005e+00
hubscore         2.410419e-03  4.860907e-01
pagerank         6.911932e-04  1.221512e+00
trans            1.706724e-03  1.612913e+00
evcent           2.780674e-03  5.673873e-01
first            8.112547e-05  1.670053e-01
upto_second      1.316932e-03  6.530716e-01
upto_third       3.055511e-03  4.454541e-01
upto_fourth      3.330973e-03  9.878801e-01
upto_fifth       1.992261e-03  8.744254e-01
upto_sixth      -7.391448e-05  7.962177e-01
second           5.464692e-04  3.088314e-01
third            1.360376e-03  1.589679e+00
fourth           3.148133e-03  8.120303e-01
fifth            2.458431e-03  7.997979e-01
sixth            1.489229e-03  6.086337e-01
ratio1           9.698943e-04  8.313884e-01
ratio2           3.485852e-03  6.758969e-01
ratio3           1.842571e-03  9.197736e-01
ratio4           1.649254e-03  2.390505e+00
ratio5           3.078892e-04  2.193508e+00
ratio6           2.926296e-03  1.089017e+00
selfinter       -5.631258e-05  1.417484e-01
walktrap_vertex  1.020672e-04  2.056542e+00
bigcom1         -5.405405e-05  6.754757e-02
bigcom2          0.000000e+00  0.000000e+00
bigcom3          5.756286e-04  3.492003e-01
bigcom4          1.090245e-04  2.172596e-01
bigcom6          0.000000e+00  0.000000e+00
bigcom8         -2.577320e-05  2.000000e-02
bigcom9          0.000000e+00  0.000000e+00
bigcom11         0.000000e+00  0.000000e+00
bigcom13         0.000000e+00  0.000000e+00
bigcom15         0.000000e+00  0.000000e+00
bigcom16         0.000000e+00  0.000000e+00
bigcom21         0.000000e+00  0.000000e+00
bigcom22        -6.596306e-05  6.439574e-02
bigcom24         0.000000e+00  0.000000e+00
bigcom26         0.000000e+00  0.000000e+00
bigcom28         1.015232e-03  2.137254e-01
bigcom30         3.385708e-05  6.454330e-02
bigcom31         0.000000e+00  0.000000e+00
bigcom32         0.000000e+00  0.000000e+00
bigcom33         0.000000e+00  0.000000e+00
bigcom34         0.000000e+00  0.000000e+00
bigcom36         0.000000e+00  0.000000e+00
bigcom37         0.000000e+00  0.000000e+00
bigcom38         0.000000e+00  0.000000e+00
bigcom39         0.000000e+00  0.000000e+00
bigcom40         3.022072e-03  6.909167e-01
bigcom43         0.000000e+00  0.000000e+00
bigcom44         0.000000e+00  0.000000e+00
bigcom46         0.000000e+00  0.000000e+00
bigcom47         0.000000e+00  0.000000e+00
bigcom49         0.000000e+00  0.000000e+00
bigcom50         0.000000e+00  0.000000e+00
bigcom51         0.000000e+00  0.000000e+00
bigcom52         0.000000e+00  0.000000e+00
bigcom54         0.000000e+00  0.000000e+00
bigcom56         0.000000e+00  0.000000e+00
bigcom62         0.000000e+00  0.000000e+00
bigcom66         0.000000e+00  0.000000e+00
bigcom68         0.000000e+00  0.000000e+00
bigcom69         0.000000e+00  0.000000e+00
bigcom71         0.000000e+00  0.000000e+00
bigcom72         0.000000e+00  0.000000e+00
bigcom73         0.000000e+00  0.000000e+00
bigcom74         0.000000e+00  0.000000e+00
bigcom75         0.000000e+00  0.000000e+00
bigcom76         0.000000e+00  0.000000e+00
bigcom77         0.000000e+00  0.000000e+00
bigcom79         0.000000e+00  0.000000e+00
bigcom80         0.000000e+00  0.000000e+00
bigcom82         0.000000e+00  0.000000e+00
bigcom83         0.000000e+00  0.000000e+00
bigcom84         0.000000e+00  0.000000e+00
bigcom85         0.000000e+00  0.000000e+00
bigcom87         0.000000e+00  0.000000e+00
bigcom89         0.000000e+00  0.000000e+00
bigcom91         0.000000e+00  0.000000e+00
bigcom92         0.000000e+00  0.000000e+00
bigcom93         0.000000e+00  0.000000e+00
bigcom96         0.000000e+00  0.000000e+00
bigcom97         0.000000e+00  0.000000e+00
bigcom98         0.000000e+00  0.000000e+00
bigcom99         0.000000e+00  0.000000e+00
bigcom101        0.000000e+00  0.000000e+00
bigcom104        0.000000e+00  0.000000e+00
bigcom106        0.000000e+00  0.000000e+00
bigcom109        0.000000e+00  0.000000e+00
bigcom113        0.000000e+00  0.000000e+00
bigcom116        0.000000e+00  0.000000e+00
bigcom120        0.000000e+00  0.000000e+00
bigcom123        0.000000e+00  0.000000e+00
bigcom126        0.000000e+00  0.000000e+00
bigcom127        0.000000e+00  0.000000e+00
bigcom137        0.000000e+00  0.000000e+00
bigcom139        0.000000e+00  0.000000e+00
bigcom140        0.000000e+00  0.000000e+00
bigcom143        0.000000e+00  0.000000e+00
bigcom145        0.000000e+00  0.000000e+00
bigcom146        0.000000e+00  0.000000e+00
bigcom147        0.000000e+00  0.000000e+00
bigcom149        0.000000e+00  0.000000e+00
bigcom153        0.000000e+00  0.000000e+00
bigcom154        0.000000e+00  0.000000e+00
bigcom156        0.000000e+00  0.000000e+00
bigcom157        0.000000e+00  0.000000e+00
bigcom158        0.000000e+00  0.000000e+00
bigcom160        0.000000e+00  0.000000e+00
bigcom161        0.000000e+00  0.000000e+00
bigcom162        0.000000e+00  0.000000e+00
bigcom164        0.000000e+00  0.000000e+00
bigcom166        0.000000e+00  0.000000e+00
bigcom167        0.000000e+00  0.000000e+00
bigcom171        0.000000e+00  0.000000e+00
bigcom173        0.000000e+00  0.000000e+00
bigcom175        0.000000e+00  0.000000e+00
bigcom176        0.000000e+00  0.000000e+00
bigcom177        0.000000e+00  0.000000e+00
bigcom178        0.000000e+00  0.000000e+00
bigcom180        0.000000e+00  0.000000e+00
bigcom181        0.000000e+00  0.000000e+00
bigcom184        0.000000e+00  0.000000e+00
bigcom186        0.000000e+00  0.000000e+00
bigcom187        0.000000e+00  0.000000e+00
bigcom189        0.000000e+00  0.000000e+00
bigcom194        0.000000e+00  0.000000e+00
bigcom195        0.000000e+00  0.000000e+00
bigcom196        0.000000e+00  0.000000e+00
bigcom204        0.000000e+00  0.000000e+00
bigcom205        0.000000e+00  0.000000e+00
bigcom212        0.000000e+00  0.000000e+00
bigcom214        0.000000e+00  0.000000e+00
bigcom222        0.000000e+00  0.000000e+00
bigcom223        0.000000e+00  0.000000e+00
bigcom226        0.000000e+00  0.000000e+00
bigcom227        0.000000e+00  0.000000e+00
bigcom229        0.000000e+00  0.000000e+00
bigcom233        0.000000e+00  0.000000e+00
bigcom236        0.000000e+00  0.000000e+00
bigcom237        0.000000e+00  0.000000e+00
bigcom246        0.000000e+00  0.000000e+00
bigcom248        0.000000e+00  1.212027e-01
bigcom249        0.000000e+00  0.000000e+00
bigcom250        0.000000e+00  0.000000e+00
bigcom254        0.000000e+00  0.000000e+00
bigcom266        0.000000e+00  0.000000e+00
bigcom269        0.000000e+00  0.000000e+00
bigcom272        0.000000e+00  0.000000e+00
bigcom274        0.000000e+00  0.000000e+00
bigcom281        0.000000e+00  0.000000e+00
bigcom291        0.000000e+00  0.000000e+00
bigcom292        0.000000e+00  0.000000e+00
bigcom295        0.000000e+00  0.000000e+00
bigcom299        0.000000e+00  0.000000e+00
bigcom301        0.000000e+00  0.000000e+00
bigcom306        0.000000e+00  0.000000e+00
bigcom309        0.000000e+00  0.000000e+00
bigcom314        0.000000e+00  0.000000e+00
bigcom321        0.000000e+00  0.000000e+00
bigcom341        0.000000e+00  0.000000e+00
bigcom350        0.000000e+00  0.000000e+00
bigcom353        0.000000e+00  0.000000e+00
bigcom359        0.000000e+00  0.000000e+00
bigcom363        0.000000e+00  0.000000e+00
bigcom365        0.000000e+00  0.000000e+00
bigcom385        0.000000e+00  0.000000e+00
bigcom386        0.000000e+00  0.000000e+00
bigcom408        0.000000e+00  0.000000e+00
bigcom412        0.000000e+00  0.000000e+00
bigcom480        0.000000e+00  0.000000e+00
spin_vertex      9.322808e-04  2.301806e+00
membership_s1   -5.409022e-05  4.589582e-02
membership_s3    0.000000e+00  0.000000e+00
membership_s4    1.476048e-03  3.812312e-01
membership_s5    8.496905e-05  9.739588e-02
membership_s6    0.000000e+00  0.000000e+00
membership_s7   -3.221783e-04  2.017296e-01
membership_s8    0.000000e+00  0.000000e+00
membership_s9    0.000000e+00  0.000000e+00
membership_s11   0.000000e+00  0.000000e+00
membership_s12   0.000000e+00  0.000000e+00
membership_s14   0.000000e+00  0.000000e+00
membership_s15   0.000000e+00  5.734203e-02
membership_s16   0.000000e+00  0.000000e+00
membership_s17   0.000000e+00  0.000000e+00
membership_s18   0.000000e+00  0.000000e+00
membership_s20   0.000000e+00  0.000000e+00
membership_s21  -4.262445e-06  1.558288e-01
membership_s22   0.000000e+00  0.000000e+00
membership_s24   0.000000e+00  0.000000e+00
membership_s25   0.000000e+00  0.000000e+00
membership_s26   0.000000e+00  0.000000e+00
membership_s27  -5.195315e-05  1.063776e-01
membership_s28   0.000000e+00  0.000000e+00
membership_s30   1.836949e-05  5.846733e-02
membership_s31   0.000000e+00  0.000000e+00
membership_s32  -1.239339e-04  1.329899e-01
membership_s33   0.000000e+00  0.000000e+00
membership_s36   3.762800e-05  9.762346e-02
membership_s37   0.000000e+00  0.000000e+00
V1               8.674625e-03  3.835862e+00
V2               1.413025e-03  2.026630e+00
pdi              2.845456e-04  1.611095e-01
adhesion         2.005287e-03  1.293317e+00
cohesion         1.123235e-03  1.398497e+00
inner            1.648113e-03  1.588855e+00
outer           -2.905179e-04  2.246732e+00
ioratio          1.003476e-03  1.868133e+00
comsize          1.101346e-03  3.085165e+00
[1] "Dataset: high_C Model GLM, run: 5 of 5 2015-06-22 14:51:13"
[1] "glmnet variable coefficients"
                         [,1]          [,2]
(Intercept)     -1.708194e+00  2.556595e+02
graph0           2.871472e-40 -1.640045e-04
graph1           3.777840e-44 -8.769577e-08
graph2           2.895478e-40 -5.782118e-06
graph3           1.143582e-44 -3.039352e-09
graph4          -1.009348e-46 -4.493525e-11
graph5           6.032381e-42 -1.137217e-06
graph6           1.126447e-43 -2.281149e-08
graph7           1.177284e-41  4.659758e-07
graph8           2.403223e-40  9.937659e-06
graph9           2.836619e-46 -8.357402e-11
graph10          4.007951e-49 -1.805595e-12
graph11         -2.499155e-49 -5.767881e-14
graph12          7.554116e-46 -5.482888e-11
graph13          7.812006e-45  1.045595e-10
graph14         -4.349180e-48 -2.583149e-11
graph15          2.505340e-43 -4.509330e-08
graph16          1.993447e-45 -4.941725e-10
graph17          6.052366e-45 -1.567401e-09
graph18          2.113660e-43 -9.600738e-09
graph19          4.552307e-44  7.540235e-09
graph20          2.239841e-43 -2.896457e-07
graph21          2.397679e-43  1.448037e-08
graph22          7.501877e-43 -9.798594e-08
graph23          3.369242e-43  3.982751e-08
graph24          5.822946e-43  4.492200e-08
graph25          2.702377e-42  5.942817e-07
graph26          2.736831e-42  2.722427e-07
graph27          1.587156e-41  3.978399e-06
graph28          2.250116e-41  3.108711e-06
graph29          2.389911e-40  1.141289e-06
orbit0           2.871472e-40 -1.639129e-04
orbit1           2.621244e-41 -1.695960e-06
orbit2          -8.761043e-45 -8.711618e-08
orbit3           2.895478e-40 -5.415740e-06
orbit4           6.174405e-43 -2.697140e-08
orbit5           9.363977e-45 -3.106227e-09
orbit6           5.496561e-45 -1.321397e-08
orbit7          -1.034014e-46 -3.921209e-11
orbit8           6.032381e-42 -1.121950e-06
orbit9           1.783258e-41  4.943369e-06
orbit10          1.320359e-42  1.022894e-08
orbit11          4.786738e-44 -3.391611e-08
orbit12          6.060014e-41  1.056933e-05
orbit13          1.258804e-41 -4.416496e-07
orbit14          2.403223e-40  1.033826e-05
orbit15          1.742423e-44 -3.861720e-10
orbit16          1.964387e-46 -1.369977e-10
orbit17          3.402540e-45  3.204263e-10
orbit18          2.193940e-45 -3.770722e-10
orbit19          1.686051e-45 -1.576280e-10
orbit20          2.025147e-46 -7.531305e-11
orbit21         -1.568020e-48 -1.450130e-12
orbit22         -3.151132e-47 -3.413209e-11
orbit23         -2.286179e-49 -3.481281e-14
orbit24          9.597233e-44  1.527229e-08
orbit25          3.125502e-44  8.539545e-09
orbit26          5.211666e-46 -1.320346e-10
orbit27          3.899970e-43  8.152806e-08
orbit28          1.189597e-44 -2.028053e-09
orbit29          4.964546e-44 -4.409964e-10
orbit30          1.309230e-44  1.231245e-09
orbit31          6.587382e-45 -9.911994e-10
orbit32          9.896604e-46 -1.602774e-09
orbit33         -1.531589e-47 -1.098883e-11
orbit34          2.505340e-43 -4.439824e-08
orbit35          6.050360e-43  4.569467e-08
orbit36          3.258126e-44 -1.643236e-08
orbit37          4.211328e-44  2.969691e-09
orbit38          4.757958e-46 -4.373536e-10
orbit39          1.182871e-42  1.938240e-07
orbit40          1.302963e-43  3.543985e-08
orbit41          4.927980e-44 -1.710347e-08
orbit42          2.313192e-45 -2.379671e-09
orbit43          8.553182e-43  6.357915e-08
orbit44          1.435316e-43 -3.673354e-08
orbit45          3.146434e-42  1.812306e-06
orbit46          7.356620e-43 -5.377422e-08
orbit47          4.126206e-44 -7.676616e-10
orbit48          1.086197e-43  3.036508e-08
orbit49          2.937114e-42  2.590262e-07
orbit50          7.411487e-44 -4.003583e-07
orbit51          9.998250e-43 -7.720528e-08
orbit52          3.239926e-42  1.073134e-07
orbit53          3.036298e-43  4.327366e-08
orbit54          6.002358e-42  1.964978e-06
orbit55          5.665477e-43 -2.565150e-07
orbit56          2.087392e-41  1.325805e-05
orbit57          7.365567e-43  2.134402e-07
orbit58          3.167114e-43 -1.338373e-07
orbit59          4.493726e-42  5.023405e-07
orbit60          1.343520e-42  2.492422e-07
orbit61          9.702551e-43 -1.029095e-07
orbit62          3.265675e-41  6.545447e-06
orbit63          4.117504e-42  2.378072e-07
orbit64          7.010709e-42  2.536145e-06
orbit65          5.248077e-41  1.211433e-05
orbit66          9.581410e-42  2.515184e-06
orbit67          3.427663e-42 -1.673382e-07
orbit68          2.347702e-41  5.938487e-06
orbit69          3.997560e-41  9.859726e-06
orbit70          1.028835e-40  2.440763e-05
orbit71          2.589071e-41  2.296362e-06
orbit72          2.389911e-40  8.689633e-07
AP              -2.977718e-38 -8.559374e-02
bet              4.642743e-45 -1.428023e-08
ecc              5.421908e-38  7.670119e-02
eccrad           3.253145e-37  4.591701e-01
close            3.073484e-36 -1.131033e-01
constraint      -3.908378e-36 -6.712628e-02
coreness         2.747412e-38 -4.128770e-03
knn              1.173164e-39  3.134402e-04
hubscore         1.195627e-36  1.106755e-01
pagerank        -3.492904e-35 -1.148206e+02
trans            1.090980e-36  5.301028e-01
evcent           1.199019e-36  1.124831e-01
first            2.871472e-40 -1.629401e-04
upto_second      4.133172e-41 -6.598787e-06
upto_third       7.425541e-41  1.466790e-05
upto_fourth      9.167382e-40  1.241386e-04
upto_fifth       6.304691e-39  1.656485e-03
upto_sixth       1.346605e-38 -2.136620e-02
second           4.292989e-41 -6.223092e-06
third           -2.891451e-41  4.921202e-05
fourth          -8.037195e-41 -1.636501e-05
fifth           -1.028313e-39 -1.293459e-04
sixth           -7.528957e-39 -2.771980e-03
ratio1          -1.675967e-40  4.813013e-04
ratio2          -1.928768e-38 -6.791293e-03
ratio3          -6.797651e-37 -1.828609e-01
ratio4           3.243174e-36  4.577602e+00
ratio5           1.125973e-36 -4.005872e-01
ratio6          -2.180330e-37 -8.842501e-02
selfinter        4.660756e-38  1.629058e-02
walktrap_vertex -4.498509e-38 -8.947830e-02
bigcom1         -9.751712e-38 -4.242085e-02
bigcom2          0.000000e+00  0.000000e+00
bigcom3          3.297254e-38  2.473171e-01
bigcom4         -4.157888e-38 -3.717180e-02
bigcom6          0.000000e+00  0.000000e+00
bigcom8         -1.126698e-37 -1.745998e-01
bigcom9         -1.555516e-37 -1.807800e-01
bigcom11         0.000000e+00  0.000000e+00
bigcom13        -1.552490e-37 -1.299124e-01
bigcom15        -1.554002e-37 -1.836882e-01
bigcom16         0.000000e+00  0.000000e+00
bigcom21        -1.557034e-37 -3.285388e-01
bigcom22        -4.802804e-38 -6.964955e-02
bigcom24         0.000000e+00  0.000000e+00
bigcom26        -1.563134e-37 -3.303156e-01
bigcom28         2.112026e-37  1.627569e-01
bigcom30         2.901709e-38  2.677433e-01
bigcom31         0.000000e+00  0.000000e+00
bigcom32        -1.550981e-37 -4.229606e-01
bigcom33         0.000000e+00  0.000000e+00
bigcom34         0.000000e+00  0.000000e+00
bigcom36        -1.550981e-37 -2.785127e-01
bigcom37         0.000000e+00  0.000000e+00
bigcom38         0.000000e+00  0.000000e+00
bigcom39        -1.550981e-37 -2.967977e-01
bigcom40         1.424647e-37  1.160757e-01
bigcom43         0.000000e+00  0.000000e+00
bigcom44        -1.573925e-37 -2.664888e-01
bigcom46        -1.550981e-37 -1.358298e-01
bigcom47         0.000000e+00  0.000000e+00
bigcom49         0.000000e+00  0.000000e+00
bigcom50         0.000000e+00  0.000000e+00
bigcom51         0.000000e+00  0.000000e+00
bigcom52         0.000000e+00  0.000000e+00
bigcom54         0.000000e+00  0.000000e+00
bigcom56         0.000000e+00  0.000000e+00
bigcom62         0.000000e+00  0.000000e+00
bigcom66         0.000000e+00  0.000000e+00
bigcom68         0.000000e+00  0.000000e+00
bigcom69         0.000000e+00  0.000000e+00
bigcom71        -1.550981e-37 -1.720710e-01
bigcom72         0.000000e+00  0.000000e+00
bigcom73        -1.550981e-37 -3.327526e-01
bigcom74         0.000000e+00  0.000000e+00
bigcom75         0.000000e+00  0.000000e+00
bigcom76         0.000000e+00  0.000000e+00
bigcom77         0.000000e+00  0.000000e+00
bigcom79         0.000000e+00  0.000000e+00
bigcom80         0.000000e+00  0.000000e+00
bigcom82         0.000000e+00  0.000000e+00
bigcom83         0.000000e+00  0.000000e+00
bigcom84         0.000000e+00  0.000000e+00
bigcom85         0.000000e+00  0.000000e+00
bigcom87         0.000000e+00  0.000000e+00
bigcom89         0.000000e+00  0.000000e+00
bigcom91         0.000000e+00  0.000000e+00
bigcom92        -1.554002e-37 -1.442285e-01
bigcom93         0.000000e+00  0.000000e+00
bigcom96         0.000000e+00  0.000000e+00
bigcom97        -1.550981e-37 -3.619904e-01
bigcom98         0.000000e+00  0.000000e+00
bigcom99         0.000000e+00  0.000000e+00
bigcom101       -1.552490e-37 -3.569506e-01
bigcom104        0.000000e+00  0.000000e+00
bigcom106        0.000000e+00  0.000000e+00
bigcom109        0.000000e+00  0.000000e+00
bigcom113        0.000000e+00  0.000000e+00
bigcom116       -1.550981e-37 -2.094214e-01
bigcom120        0.000000e+00  0.000000e+00
bigcom123        0.000000e+00  0.000000e+00
bigcom126        0.000000e+00  0.000000e+00
bigcom127        0.000000e+00  0.000000e+00
bigcom137        0.000000e+00  0.000000e+00
bigcom139        0.000000e+00  0.000000e+00
bigcom140        0.000000e+00  0.000000e+00
bigcom143        0.000000e+00  0.000000e+00
bigcom145        0.000000e+00  0.000000e+00
bigcom146        0.000000e+00  0.000000e+00
bigcom147       -1.552490e-37 -3.521265e-01
bigcom149        0.000000e+00  0.000000e+00
bigcom153        0.000000e+00  0.000000e+00
bigcom154       -1.552490e-37 -2.192051e-01
bigcom156        0.000000e+00  0.000000e+00
bigcom157        0.000000e+00  0.000000e+00
bigcom158        0.000000e+00  0.000000e+00
bigcom160        0.000000e+00  0.000000e+00
bigcom161        0.000000e+00  0.000000e+00
bigcom162        0.000000e+00  0.000000e+00
bigcom164        0.000000e+00  0.000000e+00
bigcom166        0.000000e+00  0.000000e+00
bigcom167       -1.552490e-37 -2.532346e-01
bigcom171        0.000000e+00  0.000000e+00
bigcom173        0.000000e+00  0.000000e+00
bigcom175        0.000000e+00  0.000000e+00
bigcom176        0.000000e+00  0.000000e+00
bigcom177        0.000000e+00  0.000000e+00
bigcom178        0.000000e+00  0.000000e+00
bigcom180        0.000000e+00  0.000000e+00
bigcom181       -1.550981e-37 -1.782984e-01
bigcom184        0.000000e+00  0.000000e+00
bigcom186        0.000000e+00  0.000000e+00
bigcom187        0.000000e+00  0.000000e+00
bigcom189       -1.550981e-37 -5.478354e-01
bigcom194        0.000000e+00  0.000000e+00
bigcom195       -1.550981e-37 -1.312922e-01
bigcom196        0.000000e+00  0.000000e+00
bigcom204       -1.550981e-37 -2.203982e-01
bigcom205        0.000000e+00  0.000000e+00
bigcom212        0.000000e+00  0.000000e+00
bigcom214        0.000000e+00  0.000000e+00
bigcom222        0.000000e+00  0.000000e+00
bigcom223        0.000000e+00  0.000000e+00
bigcom226        0.000000e+00  0.000000e+00
bigcom227        0.000000e+00  0.000000e+00
bigcom229        0.000000e+00  0.000000e+00
bigcom233        0.000000e+00  0.000000e+00
bigcom236        0.000000e+00  0.000000e+00
bigcom237        0.000000e+00  0.000000e+00
bigcom246        0.000000e+00  0.000000e+00
bigcom248        8.559845e-37  1.305569e+00
bigcom249        0.000000e+00  0.000000e+00
bigcom250        0.000000e+00  0.000000e+00
bigcom254        0.000000e+00  0.000000e+00
bigcom266        0.000000e+00  0.000000e+00
bigcom269        0.000000e+00  0.000000e+00
bigcom272        0.000000e+00  0.000000e+00
bigcom274       -1.557034e-37 -1.709035e-01
bigcom281        0.000000e+00  0.000000e+00
bigcom291        0.000000e+00  0.000000e+00
bigcom292        0.000000e+00  0.000000e+00
bigcom295        0.000000e+00  0.000000e+00
bigcom299        0.000000e+00  0.000000e+00
bigcom301        0.000000e+00  0.000000e+00
bigcom306        0.000000e+00  0.000000e+00
bigcom309        0.000000e+00  0.000000e+00
bigcom314        0.000000e+00  0.000000e+00
bigcom321       -1.550981e-37 -1.175707e-01
bigcom341        0.000000e+00  0.000000e+00
bigcom350        0.000000e+00  0.000000e+00
bigcom353        0.000000e+00  0.000000e+00
bigcom359        0.000000e+00  0.000000e+00
bigcom363        0.000000e+00  0.000000e+00
bigcom365        0.000000e+00  0.000000e+00
bigcom385        0.000000e+00  0.000000e+00
bigcom386        0.000000e+00  0.000000e+00
bigcom408        0.000000e+00  0.000000e+00
bigcom412        0.000000e+00  0.000000e+00
bigcom480        0.000000e+00  0.000000e+00
spin_vertex      6.701990e-38 -9.485230e-02
membership_s1   -4.976061e-38  5.706988e-03
membership_s3    0.000000e+00  0.000000e+00
membership_s4    1.491120e-37  1.150880e-01
membership_s5   -7.648354e-38 -1.376528e-01
membership_s6   -1.558554e-37 -2.558081e-01
membership_s7   -3.644694e-39  1.415207e-01
membership_s8    0.000000e+00  0.000000e+00
membership_s9    0.000000e+00  0.000000e+00
membership_s11   0.000000e+00  0.000000e+00
membership_s12   0.000000e+00  0.000000e+00
membership_s14   0.000000e+00  0.000000e+00
membership_s15  -5.446623e-38 -1.556639e-01
membership_s16   0.000000e+00  0.000000e+00
membership_s17   0.000000e+00  0.000000e+00
membership_s18  -1.563134e-37 -3.053435e-01
membership_s20   0.000000e+00  0.000000e+00
membership_s21   1.822837e-37  5.196772e-01
membership_s22   0.000000e+00  0.000000e+00
membership_s24  -1.550981e-37 -2.516379e-01
membership_s25   0.000000e+00  0.000000e+00
membership_s26   0.000000e+00  0.000000e+00
membership_s27  -1.012277e-37 -1.299529e-01
membership_s28   0.000000e+00  0.000000e+00
membership_s30   7.646534e-38  2.279995e-02
membership_s31  -1.581724e-37 -2.624753e-01
membership_s32  -2.787785e-38 -2.300838e-03
membership_s33   0.000000e+00  0.000000e+00
membership_s36  -1.032210e-37  9.103458e-03
membership_s37  -1.558554e-37 -2.457575e-01
V1               1.635063e-36  1.052733e+00
V2              -4.798676e-37 -9.324637e-01
pdi             -4.879257e-36 -3.434213e+00
adhesion        -5.853774e-41 -1.382568e-05
cohesion         1.171312e-40  2.791454e-05
inner            1.561642e-41  2.991335e-06
outer            4.982845e-41  2.638027e-05
ioratio         -7.336891e-37 -1.383771e-01
comsize          3.016183e-41  1.308213e-04
[1] "Dataset: high_C Model GBM, refit model on training data 2015-06-22 14:51:21"
Iter   TrainDeviance   ValidDeviance   StepSize   Improve
     1        0.8453            -nan     0.0100    0.0008
     2        0.8401            -nan     0.0100    0.0005
     3        0.8354            -nan     0.0100    0.0010
     4        0.8307            -nan     0.0100    0.0010
     5        0.8251            -nan     0.0100    0.0012
     6        0.8205            -nan     0.0100    0.0012
     7        0.8160            -nan     0.0100    0.0007
     8        0.8112            -nan     0.0100    0.0006
     9        0.8080            -nan     0.0100    0.0001
    10        0.8033            -nan     0.0100    0.0006
    20        0.7642            -nan     0.0100    0.0005
    40        0.7020            -nan     0.0100    0.0004
    60        0.6524            -nan     0.0100    0.0002
    80        0.6125            -nan     0.0100    0.0002
   100        0.5773            -nan     0.0100    0.0001
   120        0.5467            -nan     0.0100   -0.0000
   140        0.5192            -nan     0.0100   -0.0001
   160        0.4920            -nan     0.0100   -0.0000
   180        0.4688            -nan     0.0100   -0.0000
   200        0.4467            -nan     0.0100   -0.0000
   203        0.4436            -nan     0.0100    0.0000

[1] "GBM variable coefficients"
                            var    rel.inf
orbit65                 orbit65 4.81524275
V1                           V1 4.71919315
orbit70                 orbit70 3.09904735
comsize                 comsize 2.92788848
orbit56                 orbit56 2.61808789
orbit45                 orbit45 2.53919150
ratio4                   ratio4 2.52311405
walktrap_vertex walktrap_vertex 2.49867903
ratio5                   ratio5 2.35551256
outer                     outer 2.30796836
V2                           V2 2.23944793
spin_vertex         spin_vertex 2.12769418
trans                     trans 1.74444807
ioratio                 ioratio 1.71189406
third                     third 1.69724883
orbit49                 orbit49 1.61938742
orbit6                   orbit6 1.58547175
orbit31                 orbit31 1.56905131
orbit24                 orbit24 1.53929082
inner                     inner 1.43502150
knn                         knn 1.30734242
orbit54                 orbit54 1.26662392
orbit18                 orbit18 1.25470921
orbit62                 orbit62 1.19351505
adhesion               adhesion 1.18185006
ratio6                   ratio6 1.14089848
graph20                 graph20 0.96627439
orbit50                 orbit50 0.95109368
graph22                 graph22 0.94569355
cohesion               cohesion 0.91106148
graph27                 graph27 0.82546042
ratio1                   ratio1 0.81928924
orbit22                 orbit22 0.81154704
orbit39                 orbit39 0.80908386
bigcom40               bigcom40 0.79320285
orbit69                 orbit69 0.76699708
pagerank               pagerank 0.74958820
orbit66                 orbit66 0.74227476
orbit27                 orbit27 0.74125907
bet                         bet 0.72816207
graph11                 graph11 0.72041037
fifth                     fifth 0.70239772
orbit46                 orbit46 0.69296676
orbit63                 orbit63 0.69086796
orbit55                 orbit55 0.66955814
graph26                 graph26 0.63662535
graph29                 graph29 0.62206884
constraint           constraint 0.61531544
graph5                   graph5 0.58333357
orbit25                 orbit25 0.57632750
orbit9                   orbit9 0.57410706
upto_fifth           upto_fifth 0.56770696
graph14                 graph14 0.56184161
graph10                 graph10 0.55390680
graph4                   graph4 0.55068361
graph7                   graph7 0.54490733
orbit35                 orbit35 0.54460175
orbit19                 orbit19 0.53795964
graph3                   graph3 0.53086793
hubscore               hubscore 0.51232547
sixth                     sixth 0.50906324
orbit15                 orbit15 0.49395428
graph0                   graph0 0.49291133
orbit32                 orbit32 0.48828184
orbit20                 orbit20 0.47821545
graph9                   graph9 0.47513630
orbit13                 orbit13 0.46895774
graph2                   graph2 0.45695517
fourth                   fourth 0.42264308
graph28                 graph28 0.42236568
graph15                 graph15 0.41049344
orbit16                 orbit16 0.40938058
ratio3                   ratio3 0.40070881
graph1                   graph1 0.39087150
orbit51                 orbit51 0.38721704
orbit64                 orbit64 0.38128826
orbit28                 orbit28 0.37930749
graph8                   graph8 0.36570702
orbit52                 orbit52 0.36548172
orbit41                 orbit41 0.36154173
upto_second         upto_second 0.36125994
graph17                 graph17 0.35553536
orbit12                 orbit12 0.35432903
graph24                 graph24 0.35278179
orbit40                 orbit40 0.34807947
orbit59                 orbit59 0.33760880
upto_sixth           upto_sixth 0.32231267
orbit33                 orbit33 0.31870294
orbit4                   orbit4 0.30113147
orbit17                 orbit17 0.29675393
AP                           AP 0.29141397
orbit11                 orbit11 0.28484019
graph16                 graph16 0.28225412
orbit47                 orbit47 0.27114476
graph13                 graph13 0.27012482
orbit44                 orbit44 0.26978784
graph25                 graph25 0.26587431
close                     close 0.24714804
orbit36                 orbit36 0.24704592
orbit48                 orbit48 0.24645031
orbit71                 orbit71 0.23547802
orbit37                 orbit37 0.23194571
orbit7                   orbit7 0.22867637
membership_s4     membership_s4 0.22322417
bigcom4                 bigcom4 0.22050299
graph23                 graph23 0.21935093
orbit61                 orbit61 0.21380890
ratio2                   ratio2 0.20977019
upto_third           upto_third 0.20789116
orbit1                   orbit1 0.20773868
orbit10                 orbit10 0.20390588
upto_fourth         upto_fourth 0.20075044
orbit21                 orbit21 0.19321130
graph6                   graph6 0.18906951
orbit58                 orbit58 0.18670765
graph21                 graph21 0.18105602
orbit26                 orbit26 0.17752941
graph18                 graph18 0.17377517
second                   second 0.17185460
orbit68                 orbit68 0.17076775
orbit30                 orbit30 0.16811111
orbit2                   orbit2 0.16601745
graph19                 graph19 0.16083528
bigcom3                 bigcom3 0.15615633
orbit53                 orbit53 0.15367281
orbit29                 orbit29 0.15345582
orbit5                   orbit5 0.15198107
coreness               coreness 0.15018208
orbit60                 orbit60 0.13914516
selfinter             selfinter 0.13322838
evcent                   evcent 0.12848354
orbit42                 orbit42 0.12389988
graph12                 graph12 0.12335440
orbit43                 orbit43 0.11021060
orbit38                 orbit38 0.10332703
membership_s30   membership_s30 0.10276331
orbit57                 orbit57 0.10135554
bigcom30               bigcom30 0.08450575
orbit23                 orbit23 0.08305005
bigcom28               bigcom28 0.06145983
pdi                         pdi 0.05944319
membership_s5     membership_s5 0.03273112
membership_s7     membership_s7 0.02976671
bigcom22               bigcom22 0.02690934
membership_s32   membership_s32 0.02622001
membership_s36   membership_s36 0.02132577
orbit67                 orbit67 0.01729535
bigcom1                 bigcom1 0.01675286
membership_s1     membership_s1 0.01469644
orbit0                   orbit0 0.00000000
orbit3                   orbit3 0.00000000
orbit8                   orbit8 0.00000000
orbit14                 orbit14 0.00000000
orbit34                 orbit34 0.00000000
orbit72                 orbit72 0.00000000
ecc                         ecc 0.00000000
eccrad                   eccrad 0.00000000
first                     first 0.00000000
bigcom2                 bigcom2 0.00000000
bigcom6                 bigcom6 0.00000000
bigcom8                 bigcom8 0.00000000
bigcom9                 bigcom9 0.00000000
bigcom11               bigcom11 0.00000000
bigcom13               bigcom13 0.00000000
bigcom15               bigcom15 0.00000000
bigcom16               bigcom16 0.00000000
bigcom21               bigcom21 0.00000000
bigcom24               bigcom24 0.00000000
bigcom26               bigcom26 0.00000000
bigcom31               bigcom31 0.00000000
bigcom32               bigcom32 0.00000000
bigcom33               bigcom33 0.00000000
bigcom34               bigcom34 0.00000000
bigcom36               bigcom36 0.00000000
bigcom37               bigcom37 0.00000000
bigcom38               bigcom38 0.00000000
bigcom39               bigcom39 0.00000000
bigcom43               bigcom43 0.00000000
bigcom44               bigcom44 0.00000000
bigcom46               bigcom46 0.00000000
bigcom47               bigcom47 0.00000000
bigcom49               bigcom49 0.00000000
bigcom50               bigcom50 0.00000000
bigcom51               bigcom51 0.00000000
bigcom52               bigcom52 0.00000000
bigcom54               bigcom54 0.00000000
bigcom56               bigcom56 0.00000000
bigcom62               bigcom62 0.00000000
bigcom66               bigcom66 0.00000000
bigcom68               bigcom68 0.00000000
bigcom69               bigcom69 0.00000000
bigcom71               bigcom71 0.00000000
bigcom72               bigcom72 0.00000000
bigcom73               bigcom73 0.00000000
bigcom74               bigcom74 0.00000000
bigcom75               bigcom75 0.00000000
bigcom76               bigcom76 0.00000000
bigcom77               bigcom77 0.00000000
bigcom79               bigcom79 0.00000000
bigcom80               bigcom80 0.00000000
bigcom82               bigcom82 0.00000000
bigcom83               bigcom83 0.00000000
bigcom84               bigcom84 0.00000000
bigcom85               bigcom85 0.00000000
bigcom87               bigcom87 0.00000000
bigcom89               bigcom89 0.00000000
bigcom91               bigcom91 0.00000000
bigcom92               bigcom92 0.00000000
bigcom93               bigcom93 0.00000000
bigcom96               bigcom96 0.00000000
bigcom97               bigcom97 0.00000000
bigcom98               bigcom98 0.00000000
bigcom99               bigcom99 0.00000000
bigcom101             bigcom101 0.00000000
bigcom104             bigcom104 0.00000000
bigcom106             bigcom106 0.00000000
bigcom109             bigcom109 0.00000000
bigcom113             bigcom113 0.00000000
bigcom116             bigcom116 0.00000000
bigcom120             bigcom120 0.00000000
bigcom123             bigcom123 0.00000000
bigcom126             bigcom126 0.00000000
bigcom127             bigcom127 0.00000000
bigcom137             bigcom137 0.00000000
bigcom139             bigcom139 0.00000000
bigcom140             bigcom140 0.00000000
bigcom143             bigcom143 0.00000000
bigcom145             bigcom145 0.00000000
bigcom146             bigcom146 0.00000000
bigcom147             bigcom147 0.00000000
bigcom149             bigcom149 0.00000000
bigcom153             bigcom153 0.00000000
bigcom154             bigcom154 0.00000000
bigcom156             bigcom156 0.00000000
bigcom157             bigcom157 0.00000000
bigcom158             bigcom158 0.00000000
bigcom160             bigcom160 0.00000000
bigcom161             bigcom161 0.00000000
bigcom162             bigcom162 0.00000000
bigcom164             bigcom164 0.00000000
bigcom166             bigcom166 0.00000000
bigcom167             bigcom167 0.00000000
bigcom171             bigcom171 0.00000000
bigcom173             bigcom173 0.00000000
bigcom175             bigcom175 0.00000000
bigcom176             bigcom176 0.00000000
bigcom177             bigcom177 0.00000000
bigcom178             bigcom178 0.00000000
bigcom180             bigcom180 0.00000000
bigcom181             bigcom181 0.00000000
bigcom184             bigcom184 0.00000000
bigcom186             bigcom186 0.00000000
bigcom187             bigcom187 0.00000000
bigcom189             bigcom189 0.00000000
bigcom194             bigcom194 0.00000000
bigcom195             bigcom195 0.00000000
bigcom196             bigcom196 0.00000000
bigcom204             bigcom204 0.00000000
bigcom205             bigcom205 0.00000000
bigcom212             bigcom212 0.00000000
bigcom214             bigcom214 0.00000000
bigcom222             bigcom222 0.00000000
bigcom223             bigcom223 0.00000000
bigcom226             bigcom226 0.00000000
bigcom227             bigcom227 0.00000000
bigcom229             bigcom229 0.00000000
bigcom233             bigcom233 0.00000000
bigcom236             bigcom236 0.00000000
bigcom237             bigcom237 0.00000000
bigcom246             bigcom246 0.00000000
bigcom248             bigcom248 0.00000000
bigcom249             bigcom249 0.00000000
bigcom250             bigcom250 0.00000000
bigcom254             bigcom254 0.00000000
bigcom266             bigcom266 0.00000000
bigcom269             bigcom269 0.00000000
bigcom272             bigcom272 0.00000000
bigcom274             bigcom274 0.00000000
bigcom281             bigcom281 0.00000000
bigcom291             bigcom291 0.00000000
bigcom292             bigcom292 0.00000000
bigcom295             bigcom295 0.00000000
bigcom299             bigcom299 0.00000000
bigcom301             bigcom301 0.00000000
bigcom306             bigcom306 0.00000000
bigcom309             bigcom309 0.00000000
bigcom314             bigcom314 0.00000000
bigcom321             bigcom321 0.00000000
bigcom341             bigcom341 0.00000000
bigcom350             bigcom350 0.00000000
bigcom353             bigcom353 0.00000000
bigcom359             bigcom359 0.00000000
bigcom363             bigcom363 0.00000000
bigcom365             bigcom365 0.00000000
bigcom385             bigcom385 0.00000000
bigcom386             bigcom386 0.00000000
bigcom408             bigcom408 0.00000000
bigcom412             bigcom412 0.00000000
bigcom480             bigcom480 0.00000000
membership_s3     membership_s3 0.00000000
membership_s6     membership_s6 0.00000000
membership_s8     membership_s8 0.00000000
membership_s9     membership_s9 0.00000000
membership_s11   membership_s11 0.00000000
membership_s12   membership_s12 0.00000000
membership_s14   membership_s14 0.00000000
membership_s15   membership_s15 0.00000000
membership_s16   membership_s16 0.00000000
membership_s17   membership_s17 0.00000000
membership_s18   membership_s18 0.00000000
membership_s20   membership_s20 0.00000000
membership_s21   membership_s21 0.00000000
membership_s22   membership_s22 0.00000000
membership_s24   membership_s24 0.00000000
membership_s25   membership_s25 0.00000000
membership_s26   membership_s26 0.00000000
membership_s27   membership_s27 0.00000000
membership_s28   membership_s28 0.00000000
membership_s31   membership_s31 0.00000000
membership_s33   membership_s33 0.00000000
membership_s37   membership_s37 0.00000000
[1] "All"
[1] 0.9807627
[1] 2.280109
[1] "Dataset: high_C Model RF, refit model on training data 2015-06-22 14:51:42"
     |      Out-of-bag   |
Tree |      MSE  %Var(y) |
   1 |   0.2286   177.99 |
   2 |   0.2176   169.43 |
   3 |    0.192   149.48 |
   4 |    0.189   147.18 |
   5 |   0.1827   142.30 |
   6 |   0.1686   131.32 |
   7 |   0.1666   129.75 |
   8 |   0.1655   128.86 |
   9 |   0.1621   126.25 |
  10 |   0.1573   122.46 |
  11 |   0.1521   118.41 |
  12 |   0.1471   114.51 |
  13 |   0.1452   113.04 |
  14 |   0.1416   110.23 |
  15 |   0.1409   109.70 |
  16 |   0.1392   108.36 |
  17 |   0.1376   107.13 |
  18 |   0.1362   106.02 |
  19 |   0.1347   104.87 |
  20 |   0.1349   105.01 |
  21 |    0.133   103.54 |
  22 |   0.1321   102.87 |
  23 |   0.1315   102.41 |
  24 |   0.1309   101.96 |
  25 |   0.1303   101.46 |
  26 |   0.1296   100.91 |
  27 |   0.1288   100.30 |
  28 |   0.1289   100.34 |
  29 |   0.1292   100.62 |
  30 |   0.1289   100.35 |
  31 |   0.1283    99.88 |
  32 |   0.1279    99.63 |
  33 |   0.1277    99.44 |
  34 |   0.1275    99.31 |
  35 |   0.1275    99.28 |
  36 |   0.1271    98.94 |
  37 |    0.127    98.91 |
  38 |   0.1266    98.55 |
  39 |   0.1266    98.58 |
  40 |   0.1269    98.83 |
  41 |   0.1265    98.50 |
  42 |   0.1264    98.44 |
  43 |   0.1266    98.61 |
  44 |   0.1265    98.52 |
  45 |   0.1266    98.58 |
  46 |   0.1264    98.43 |
  47 |   0.1263    98.37 |
  48 |   0.1263    98.36 |
  49 |   0.1259    98.01 |
  50 |   0.1258    97.96 |
  51 |   0.1254    97.68 |
  52 |   0.1254    97.67 |
  53 |   0.1251    97.43 |
  54 |   0.1257    97.84 |
  55 |   0.1251    97.40 |
  56 |    0.125    97.36 |
  57 |    0.125    97.32 |
  58 |   0.1247    97.08 |
  59 |   0.1246    97.04 |
  60 |   0.1244    96.89 |
  61 |   0.1244    96.85 |
  62 |   0.1245    96.91 |
  63 |   0.1243    96.82 |
  64 |    0.124    96.54 |
  65 |   0.1241    96.65 |
  66 |   0.1237    96.32 |
  67 |   0.1235    96.14 |
  68 |   0.1234    96.06 |
  69 |   0.1235    96.15 |
  70 |   0.1236    96.27 |
  71 |   0.1233    95.97 |
  72 |   0.1233    95.99 |
  73 |    0.123    95.79 |
  74 |    0.123    95.77 |
  75 |   0.1229    95.67 |
  76 |   0.1229    95.68 |
  77 |   0.1231    95.83 |
  78 |   0.1228    95.64 |
  79 |   0.1227    95.57 |
  80 |   0.1226    95.46 |
  81 |   0.1227    95.51 |
  82 |   0.1231    95.82 |
  83 |   0.1232    95.91 |
  84 |    0.123    95.79 |
  85 |   0.1228    95.63 |
  86 |   0.1229    95.67 |
  87 |   0.1227    95.51 |
  88 |   0.1225    95.40 |
  89 |   0.1227    95.52 |
  90 |   0.1227    95.53 |
  91 |   0.1226    95.46 |
  92 |   0.1227    95.53 |
  93 |   0.1228    95.58 |
  94 |   0.1226    95.47 |
  95 |   0.1224    95.30 |
  96 |   0.1224    95.28 |
  97 |   0.1223    95.27 |
  98 |   0.1224    95.27 |
  99 |   0.1222    95.18 |
 100 |   0.1224    95.33 |
[1] "Random Forest variable coefficients"
                      %IncMSE IncNodePurity
graph0           1.023171e-03  2.888413e-01
graph1           1.761705e-03  4.797897e-01
graph2           1.468561e-03  2.308605e-01
graph3           1.516583e-03  5.243563e-01
graph4           3.268401e-03  6.803475e-01
graph5           1.146081e-03  5.632674e-01
graph6           7.889178e-04  3.605280e-01
graph7           2.049422e-03  6.044690e-01
graph8           2.137083e-03  8.241738e-01
graph9           9.823378e-04  4.406803e-01
graph10          2.016560e-03  6.002360e-01
graph11          3.419434e-03  1.431707e+00
graph12          2.598630e-03  4.824284e-01
graph13          2.952782e-04  3.601980e-01
graph14          3.275546e-03  8.508264e-01
graph15          1.520300e-03  3.117874e-01
graph16          8.642265e-04  5.425409e-01
graph17          1.817888e-03  4.573815e-01
graph18          1.370880e-03  6.678499e-01
graph19          2.800197e-03  3.311124e-01
graph20          2.957152e-03  1.168829e+00
graph21          1.419329e-03  3.818894e-01
graph22          5.495469e-03  1.563326e+00
graph23          2.249554e-03  7.916130e-01
graph24          4.243047e-03  5.149235e-01
graph25          3.289999e-03  7.203707e-01
graph26          5.062573e-03  1.334699e+00
graph27          1.734584e-03  1.276381e+00
graph28          2.551312e-03  8.495790e-01
graph29          6.934090e-04  9.817862e-01
orbit0           9.383164e-04  2.708401e-01
orbit1           5.903378e-04  4.421170e-01
orbit2           1.023097e-03  4.970959e-01
orbit3           2.965840e-04  2.824562e-01
orbit4           3.622033e-03  4.020269e-01
orbit5           1.676991e-03  2.525387e-01
orbit6           2.793135e-03  1.369108e+00
orbit7           2.356214e-03  7.204461e-01
orbit8           1.727458e-03  6.590244e-01
orbit9           1.875874e-03  4.953693e-01
orbit10          6.383056e-04  5.218022e-01
orbit11          4.341740e-04  3.640601e-01
orbit12          1.314710e-03  6.191405e-01
orbit13          7.231019e-04  5.313435e-01
orbit14         -1.458878e-04  9.037345e-01
orbit15          4.313581e-03  7.435293e-01
orbit16          2.229274e-03  7.254763e-01
orbit17          2.196675e-03  4.817268e-01
orbit18          1.301706e-03  1.158417e+00
orbit19          1.102722e-03  1.000017e+00
orbit20          3.490820e-03  1.152320e+00
orbit21          7.498311e-04  8.460525e-01
orbit22          2.697611e-03  1.754277e+00
orbit23          7.003015e-04  5.574181e-01
orbit24          1.866524e-02  2.405611e+00
orbit25          1.049233e-03  3.975228e-01
orbit26          6.181008e-04  4.722174e-01
orbit27          5.440236e-03  9.071849e-01
orbit28          4.938655e-03  7.224745e-01
orbit29          2.393372e-03  4.832334e-01
orbit30          1.183495e-03  6.251064e-01
orbit31          2.768135e-03  2.040417e+00
orbit32          2.102817e-03  7.582213e-01
orbit33          1.361485e-03  4.348942e-01
orbit34          1.278344e-03  5.033715e-01
orbit35          2.014904e-03  6.287549e-01
orbit36          1.671475e-03  9.061166e-01
orbit37          1.357565e-03  4.532235e-01
orbit38          2.164016e-03  5.919009e-01
orbit39          5.625601e-03  1.474777e+00
orbit40          2.743534e-03  8.372854e-01
orbit41          3.334864e-03  7.090278e-01
orbit42          1.583463e-03  3.725652e-01
orbit43          9.922823e-04  4.533894e-01
orbit44          1.868720e-03  5.363670e-01
orbit45          2.804949e-02  3.445625e+00
orbit46          1.067451e-02  1.678888e+00
orbit47          1.248131e-03  6.045000e-01
orbit48          2.079646e-03  6.826126e-01
orbit49          3.702647e-03  1.695475e+00
orbit50          3.714881e-03  1.253173e+00
orbit51          2.161990e-03  6.403215e-01
orbit52          2.330459e-03  5.779030e-01
orbit53          3.180110e-04  3.768752e-01
orbit54          6.143912e-03  2.125092e+00
orbit55          3.391091e-03  1.000623e+00
orbit56          2.075202e-02  3.059366e+00
orbit57          3.168118e-03  7.250009e-01
orbit58          3.153647e-03  7.410209e-01
orbit59          1.619224e-02  1.839415e+00
orbit60          2.103012e-03  5.362873e-01
orbit61          3.758247e-03  6.129467e-01
orbit62          4.668076e-03  1.951779e+00
orbit63          5.247646e-03  9.696396e-01
orbit64          2.573979e-03  6.806955e-01
orbit65          1.572596e-02  4.512586e+00
orbit66          3.916672e-03  2.272379e+00
orbit67          1.027971e-03  6.913514e-01
orbit68          1.675720e-03  1.161960e+00
orbit69          2.968855e-03  1.243920e+00
orbit70          3.683668e-03  3.047883e+00
orbit71          1.881830e-03  9.058746e-01
orbit72          9.901127e-04  1.071109e+00
AP               1.012342e-04  1.164858e-01
bet              6.155117e-04  9.896250e-01
ecc             -7.827758e-05  4.865476e-02
eccrad          -6.681514e-05  1.791667e-02
close            1.635635e-03  5.989326e-01
constraint       1.132950e-03  8.250168e-01
coreness         7.515542e-06  9.407320e-02
knn              2.620724e-03  1.343646e+00
hubscore         2.133761e-03  4.878069e-01
pagerank         8.358371e-04  1.346143e+00
trans            3.959037e-03  1.882303e+00
evcent           3.065234e-03  5.024199e-01
first            3.975098e-04  2.537285e-01
upto_second      2.381047e-03  4.867585e-01
upto_third       2.345635e-03  4.815517e-01
upto_fourth      3.520848e-03  1.229376e+00
upto_fifth       6.244972e-04  6.018061e-01
upto_sixth       1.143439e-03  7.760405e-01
second           8.356867e-04  6.154202e-01
third            1.371386e-03  1.417416e+00
fourth           2.282560e-03  7.361212e-01
fifth            2.245898e-03  8.601458e-01
sixth            1.720877e-03  8.774664e-01
ratio1           2.760284e-03  1.364333e+00
ratio2           3.802766e-03  7.721153e-01
ratio3           1.721356e-03  9.552550e-01
ratio4           1.524382e-04  2.673502e+00
ratio5           6.711197e-04  2.475739e+00
ratio6           1.323544e-03  8.280941e-01
selfinter        7.884085e-05  1.937477e-01
walktrap_vertex  1.214075e-03  3.006493e+00
bigcom1          5.654652e-05  7.593413e-02
bigcom2          0.000000e+00  0.000000e+00
bigcom3         -1.473871e-06  1.955526e-01
bigcom4         -2.673204e-04  1.389895e-01
bigcom6          0.000000e+00  0.000000e+00
bigcom8          0.000000e+00  8.881784e-18
bigcom9          0.000000e+00  1.110223e-18
bigcom11         0.000000e+00  0.000000e+00
bigcom13         0.000000e+00  0.000000e+00
bigcom15         0.000000e+00  0.000000e+00
bigcom16         0.000000e+00  0.000000e+00
bigcom21        -1.401146e-04  1.268181e-01
bigcom22         2.631886e-05  6.427467e-02
bigcom24         0.000000e+00  0.000000e+00
bigcom26         0.000000e+00  5.551115e-18
bigcom28         1.312879e-03  2.591098e-01
bigcom30        -1.178825e-04  7.005750e-02
bigcom31         0.000000e+00  0.000000e+00
bigcom32         0.000000e+00  1.110223e-18
bigcom33         0.000000e+00  0.000000e+00
bigcom34         0.000000e+00  0.000000e+00
bigcom36         0.000000e+00  0.000000e+00
bigcom37         0.000000e+00  0.000000e+00
bigcom38         0.000000e+00  0.000000e+00
bigcom39         0.000000e+00  0.000000e+00
bigcom40         1.376495e-03  9.327418e-01
bigcom43         0.000000e+00  0.000000e+00
bigcom44         0.000000e+00  2.220446e-18
bigcom46         0.000000e+00  0.000000e+00
bigcom47         0.000000e+00  0.000000e+00
bigcom49         0.000000e+00  0.000000e+00
bigcom50         0.000000e+00  0.000000e+00
bigcom51         0.000000e+00  0.000000e+00
bigcom52         0.000000e+00  0.000000e+00
bigcom54         0.000000e+00  0.000000e+00
bigcom56         0.000000e+00  0.000000e+00
bigcom62         0.000000e+00  0.000000e+00
bigcom66         0.000000e+00  0.000000e+00
bigcom68         0.000000e+00  0.000000e+00
bigcom69         0.000000e+00  0.000000e+00
bigcom71         0.000000e+00  0.000000e+00
bigcom72         0.000000e+00  0.000000e+00
bigcom73         0.000000e+00  0.000000e+00
bigcom74         0.000000e+00  0.000000e+00
bigcom75         0.000000e+00  0.000000e+00
bigcom76         0.000000e+00  0.000000e+00
bigcom77         0.000000e+00  0.000000e+00
bigcom79         0.000000e+00  0.000000e+00
bigcom80         0.000000e+00  0.000000e+00
bigcom82         0.000000e+00  0.000000e+00
bigcom83         0.000000e+00  0.000000e+00
bigcom84         0.000000e+00  0.000000e+00
bigcom85         0.000000e+00  0.000000e+00
bigcom87         0.000000e+00  0.000000e+00
bigcom89         0.000000e+00  0.000000e+00
bigcom91         0.000000e+00  0.000000e+00
bigcom92         0.000000e+00  0.000000e+00
bigcom93         0.000000e+00  0.000000e+00
bigcom96         0.000000e+00  0.000000e+00
bigcom97         0.000000e+00  8.571429e-03
bigcom98         0.000000e+00  0.000000e+00
bigcom99         0.000000e+00  0.000000e+00
bigcom101        0.000000e+00  1.665335e-18
bigcom104        0.000000e+00  0.000000e+00
bigcom106        0.000000e+00  0.000000e+00
bigcom109        0.000000e+00  0.000000e+00
bigcom113        0.000000e+00  0.000000e+00
bigcom116       -2.297477e-04  3.438344e-01
bigcom120        0.000000e+00  0.000000e+00
bigcom123        0.000000e+00  0.000000e+00
bigcom126        0.000000e+00  0.000000e+00
bigcom127        0.000000e+00  0.000000e+00
bigcom137        0.000000e+00  0.000000e+00
bigcom139        0.000000e+00  0.000000e+00
bigcom140        0.000000e+00  0.000000e+00
bigcom143        0.000000e+00  0.000000e+00
bigcom145        0.000000e+00  0.000000e+00
bigcom146        0.000000e+00  0.000000e+00
bigcom147        0.000000e+00  0.000000e+00
bigcom149        0.000000e+00  0.000000e+00
bigcom153        0.000000e+00  0.000000e+00
bigcom154        0.000000e+00  0.000000e+00
bigcom156        0.000000e+00  0.000000e+00
bigcom157        0.000000e+00  0.000000e+00
bigcom158        0.000000e+00  0.000000e+00
bigcom160        0.000000e+00  0.000000e+00
bigcom161        0.000000e+00  0.000000e+00
bigcom162        0.000000e+00  0.000000e+00
bigcom164        0.000000e+00  0.000000e+00
bigcom166        0.000000e+00  0.000000e+00
bigcom167        0.000000e+00  0.000000e+00
bigcom171        0.000000e+00  0.000000e+00
bigcom173        0.000000e+00  0.000000e+00
bigcom175        0.000000e+00  0.000000e+00
bigcom176        0.000000e+00  0.000000e+00
bigcom177        0.000000e+00  0.000000e+00
bigcom178        0.000000e+00  0.000000e+00
bigcom180        0.000000e+00  0.000000e+00
bigcom181        0.000000e+00  1.110223e-18
bigcom184        0.000000e+00  0.000000e+00
bigcom186        0.000000e+00  0.000000e+00
bigcom187        0.000000e+00  0.000000e+00
bigcom189        0.000000e+00  0.000000e+00
bigcom194        0.000000e+00  0.000000e+00
bigcom195        0.000000e+00  8.326673e-19
bigcom196        0.000000e+00  0.000000e+00
bigcom204        0.000000e+00  0.000000e+00
bigcom205        0.000000e+00  0.000000e+00
bigcom212        0.000000e+00  0.000000e+00
bigcom214        0.000000e+00  0.000000e+00
bigcom222        0.000000e+00  0.000000e+00
bigcom223        0.000000e+00  0.000000e+00
bigcom226        0.000000e+00  0.000000e+00
bigcom227        0.000000e+00  0.000000e+00
bigcom229        0.000000e+00  0.000000e+00
bigcom233        0.000000e+00  0.000000e+00
bigcom236        0.000000e+00  0.000000e+00
bigcom237        0.000000e+00  0.000000e+00
bigcom246        0.000000e+00  0.000000e+00
bigcom248        0.000000e+00  2.558115e-02
bigcom249        0.000000e+00  0.000000e+00
bigcom250        0.000000e+00  0.000000e+00
bigcom254        0.000000e+00  0.000000e+00
bigcom266        0.000000e+00  0.000000e+00
bigcom269        0.000000e+00  0.000000e+00
bigcom272        0.000000e+00  0.000000e+00
bigcom274        0.000000e+00  0.000000e+00
bigcom281        0.000000e+00  0.000000e+00
bigcom291        0.000000e+00  0.000000e+00
bigcom292        0.000000e+00  0.000000e+00
bigcom295        0.000000e+00  0.000000e+00
bigcom299        0.000000e+00  0.000000e+00
bigcom301        0.000000e+00  0.000000e+00
bigcom306        0.000000e+00  0.000000e+00
bigcom309        0.000000e+00  0.000000e+00
bigcom314        0.000000e+00  0.000000e+00
bigcom321        0.000000e+00  0.000000e+00
bigcom341        0.000000e+00  0.000000e+00
bigcom350        0.000000e+00  0.000000e+00
bigcom353        0.000000e+00  0.000000e+00
bigcom359        0.000000e+00  0.000000e+00
bigcom363        0.000000e+00  0.000000e+00
bigcom365        0.000000e+00  0.000000e+00
bigcom385        0.000000e+00  0.000000e+00
bigcom386        0.000000e+00  0.000000e+00
bigcom408        0.000000e+00  0.000000e+00
bigcom412        0.000000e+00  0.000000e+00
bigcom480        0.000000e+00  0.000000e+00
spin_vertex      1.302208e-03  2.823543e+00
membership_s1   -5.027104e-05  4.653902e-02
membership_s3    0.000000e+00  0.000000e+00
membership_s4    1.274783e-03  3.983938e-01
membership_s5    2.540968e-05  2.839926e-02
membership_s6    0.000000e+00  2.220446e-18
membership_s7    9.185438e-05  8.764863e-02
membership_s8    0.000000e+00  0.000000e+00
membership_s9    0.000000e+00  0.000000e+00
membership_s11   0.000000e+00  0.000000e+00
membership_s12   0.000000e+00  0.000000e+00
membership_s14   0.000000e+00  0.000000e+00
membership_s15   2.217295e-05  3.369561e-02
membership_s16   0.000000e+00  0.000000e+00
membership_s17   0.000000e+00  0.000000e+00
membership_s18   0.000000e+00  1.665335e-18
membership_s20   0.000000e+00  0.000000e+00
membership_s21  -1.090970e-04  1.472277e-01
membership_s22   0.000000e+00  0.000000e+00
membership_s24   0.000000e+00  0.000000e+00
membership_s25   0.000000e+00  0.000000e+00
membership_s26   0.000000e+00  0.000000e+00
membership_s27  -1.016604e-04  7.851386e-02
membership_s28   0.000000e+00  0.000000e+00
membership_s30  -8.716174e-05  2.264221e-01
membership_s31  -4.454343e-05  2.403748e-02
membership_s32   9.457848e-05  2.377321e-01
membership_s33   0.000000e+00  0.000000e+00
membership_s36   2.274548e-04  8.836714e-02
membership_s37   0.000000e+00  4.996004e-18
V1               1.019493e-02  5.045316e+00
V2               7.121342e-04  2.661399e+00
pdi              8.801161e-06  4.565140e-01
adhesion         1.757835e-03  1.632085e+00
cohesion         1.291014e-03  1.886529e+00
inner            1.453789e-03  1.869219e+00
outer            1.647305e-03  2.228631e+00
ioratio          2.291038e-03  1.658261e+00
comsize          8.175227e-04  3.128434e+00
                            var    rel.inf
orbit65                 orbit65 4.81524275
V1                           V1 4.71919315
orbit70                 orbit70 3.09904735
comsize                 comsize 2.92788848
orbit56                 orbit56 2.61808789
orbit45                 orbit45 2.53919150
ratio4                   ratio4 2.52311405
walktrap_vertex walktrap_vertex 2.49867903
ratio5                   ratio5 2.35551256
outer                     outer 2.30796836
V2                           V2 2.23944793
spin_vertex         spin_vertex 2.12769418
trans                     trans 1.74444807
ioratio                 ioratio 1.71189406
third                     third 1.69724883
orbit49                 orbit49 1.61938742
orbit6                   orbit6 1.58547175
orbit31                 orbit31 1.56905131
orbit24                 orbit24 1.53929082
inner                     inner 1.43502150
knn                         knn 1.30734242
orbit54                 orbit54 1.26662392
orbit18                 orbit18 1.25470921
orbit62                 orbit62 1.19351505
adhesion               adhesion 1.18185006
ratio6                   ratio6 1.14089848
graph20                 graph20 0.96627439
orbit50                 orbit50 0.95109368
graph22                 graph22 0.94569355
cohesion               cohesion 0.91106148
graph27                 graph27 0.82546042
ratio1                   ratio1 0.81928924
orbit22                 orbit22 0.81154704
orbit39                 orbit39 0.80908386
bigcom40               bigcom40 0.79320285
orbit69                 orbit69 0.76699708
pagerank               pagerank 0.74958820
orbit66                 orbit66 0.74227476
orbit27                 orbit27 0.74125907
bet                         bet 0.72816207
graph11                 graph11 0.72041037
fifth                     fifth 0.70239772
orbit46                 orbit46 0.69296676
orbit63                 orbit63 0.69086796
orbit55                 orbit55 0.66955814
graph26                 graph26 0.63662535
graph29                 graph29 0.62206884
constraint           constraint 0.61531544
graph5                   graph5 0.58333357
orbit25                 orbit25 0.57632750
orbit9                   orbit9 0.57410706
upto_fifth           upto_fifth 0.56770696
graph14                 graph14 0.56184161
graph10                 graph10 0.55390680
graph4                   graph4 0.55068361
graph7                   graph7 0.54490733
orbit35                 orbit35 0.54460175
orbit19                 orbit19 0.53795964
graph3                   graph3 0.53086793
hubscore               hubscore 0.51232547
sixth                     sixth 0.50906324
orbit15                 orbit15 0.49395428
graph0                   graph0 0.49291133
orbit32                 orbit32 0.48828184
orbit20                 orbit20 0.47821545
graph9                   graph9 0.47513630
orbit13                 orbit13 0.46895774
graph2                   graph2 0.45695517
fourth                   fourth 0.42264308
graph28                 graph28 0.42236568
graph15                 graph15 0.41049344
orbit16                 orbit16 0.40938058
ratio3                   ratio3 0.40070881
graph1                   graph1 0.39087150
orbit51                 orbit51 0.38721704
orbit64                 orbit64 0.38128826
orbit28                 orbit28 0.37930749
graph8                   graph8 0.36570702
orbit52                 orbit52 0.36548172
orbit41                 orbit41 0.36154173
upto_second         upto_second 0.36125994
graph17                 graph17 0.35553536
orbit12                 orbit12 0.35432903
graph24                 graph24 0.35278179
orbit40                 orbit40 0.34807947
orbit59                 orbit59 0.33760880
upto_sixth           upto_sixth 0.32231267
orbit33                 orbit33 0.31870294
orbit4                   orbit4 0.30113147
orbit17                 orbit17 0.29675393
AP                           AP 0.29141397
orbit11                 orbit11 0.28484019
graph16                 graph16 0.28225412
orbit47                 orbit47 0.27114476
graph13                 graph13 0.27012482
orbit44                 orbit44 0.26978784
graph25                 graph25 0.26587431
close                     close 0.24714804
orbit36                 orbit36 0.24704592
orbit48                 orbit48 0.24645031
orbit71                 orbit71 0.23547802
orbit37                 orbit37 0.23194571
orbit7                   orbit7 0.22867637
membership_s4     membership_s4 0.22322417
bigcom4                 bigcom4 0.22050299
graph23                 graph23 0.21935093
orbit61                 orbit61 0.21380890
ratio2                   ratio2 0.20977019
upto_third           upto_third 0.20789116
orbit1                   orbit1 0.20773868
orbit10                 orbit10 0.20390588
upto_fourth         upto_fourth 0.20075044
orbit21                 orbit21 0.19321130
graph6                   graph6 0.18906951
orbit58                 orbit58 0.18670765
graph21                 graph21 0.18105602
orbit26                 orbit26 0.17752941
graph18                 graph18 0.17377517
second                   second 0.17185460
orbit68                 orbit68 0.17076775
orbit30                 orbit30 0.16811111
orbit2                   orbit2 0.16601745
graph19                 graph19 0.16083528
bigcom3                 bigcom3 0.15615633
orbit53                 orbit53 0.15367281
orbit29                 orbit29 0.15345582
orbit5                   orbit5 0.15198107
coreness               coreness 0.15018208
orbit60                 orbit60 0.13914516
selfinter             selfinter 0.13322838
evcent                   evcent 0.12848354
orbit42                 orbit42 0.12389988
graph12                 graph12 0.12335440
orbit43                 orbit43 0.11021060
orbit38                 orbit38 0.10332703
membership_s30   membership_s30 0.10276331
orbit57                 orbit57 0.10135554
bigcom30               bigcom30 0.08450575
orbit23                 orbit23 0.08305005
bigcom28               bigcom28 0.06145983
pdi                         pdi 0.05944319
membership_s5     membership_s5 0.03273112
membership_s7     membership_s7 0.02976671
bigcom22               bigcom22 0.02690934
membership_s32   membership_s32 0.02622001
membership_s36   membership_s36 0.02132577
orbit67                 orbit67 0.01729535
bigcom1                 bigcom1 0.01675286
membership_s1     membership_s1 0.01469644
orbit0                   orbit0 0.00000000
orbit3                   orbit3 0.00000000
orbit8                   orbit8 0.00000000
orbit14                 orbit14 0.00000000
orbit34                 orbit34 0.00000000
orbit72                 orbit72 0.00000000
ecc                         ecc 0.00000000
eccrad                   eccrad 0.00000000
first                     first 0.00000000
bigcom2                 bigcom2 0.00000000
bigcom6                 bigcom6 0.00000000
bigcom8                 bigcom8 0.00000000
bigcom9                 bigcom9 0.00000000
bigcom11               bigcom11 0.00000000
bigcom13               bigcom13 0.00000000
bigcom15               bigcom15 0.00000000
bigcom16               bigcom16 0.00000000
bigcom21               bigcom21 0.00000000
bigcom24               bigcom24 0.00000000
bigcom26               bigcom26 0.00000000
bigcom31               bigcom31 0.00000000
bigcom32               bigcom32 0.00000000
bigcom33               bigcom33 0.00000000
bigcom34               bigcom34 0.00000000
bigcom36               bigcom36 0.00000000
bigcom37               bigcom37 0.00000000
bigcom38               bigcom38 0.00000000
bigcom39               bigcom39 0.00000000
bigcom43               bigcom43 0.00000000
bigcom44               bigcom44 0.00000000
bigcom46               bigcom46 0.00000000
bigcom47               bigcom47 0.00000000
bigcom49               bigcom49 0.00000000
bigcom50               bigcom50 0.00000000
bigcom51               bigcom51 0.00000000
bigcom52               bigcom52 0.00000000
bigcom54               bigcom54 0.00000000
bigcom56               bigcom56 0.00000000
bigcom62               bigcom62 0.00000000
bigcom66               bigcom66 0.00000000
bigcom68               bigcom68 0.00000000
bigcom69               bigcom69 0.00000000
bigcom71               bigcom71 0.00000000
bigcom72               bigcom72 0.00000000
bigcom73               bigcom73 0.00000000
bigcom74               bigcom74 0.00000000
bigcom75               bigcom75 0.00000000
bigcom76               bigcom76 0.00000000
bigcom77               bigcom77 0.00000000
bigcom79               bigcom79 0.00000000
bigcom80               bigcom80 0.00000000
bigcom82               bigcom82 0.00000000
bigcom83               bigcom83 0.00000000
bigcom84               bigcom84 0.00000000
bigcom85               bigcom85 0.00000000
bigcom87               bigcom87 0.00000000
bigcom89               bigcom89 0.00000000
bigcom91               bigcom91 0.00000000
bigcom92               bigcom92 0.00000000
bigcom93               bigcom93 0.00000000
bigcom96               bigcom96 0.00000000
bigcom97               bigcom97 0.00000000
bigcom98               bigcom98 0.00000000
bigcom99               bigcom99 0.00000000
bigcom101             bigcom101 0.00000000
bigcom104             bigcom104 0.00000000
bigcom106             bigcom106 0.00000000
bigcom109             bigcom109 0.00000000
bigcom113             bigcom113 0.00000000
bigcom116             bigcom116 0.00000000
bigcom120             bigcom120 0.00000000
bigcom123             bigcom123 0.00000000
bigcom126             bigcom126 0.00000000
bigcom127             bigcom127 0.00000000
bigcom137             bigcom137 0.00000000
bigcom139             bigcom139 0.00000000
bigcom140             bigcom140 0.00000000
bigcom143             bigcom143 0.00000000
bigcom145             bigcom145 0.00000000
bigcom146             bigcom146 0.00000000
bigcom147             bigcom147 0.00000000
bigcom149             bigcom149 0.00000000
bigcom153             bigcom153 0.00000000
bigcom154             bigcom154 0.00000000
bigcom156             bigcom156 0.00000000
bigcom157             bigcom157 0.00000000
bigcom158             bigcom158 0.00000000
bigcom160             bigcom160 0.00000000
bigcom161             bigcom161 0.00000000
bigcom162             bigcom162 0.00000000
bigcom164             bigcom164 0.00000000
bigcom166             bigcom166 0.00000000
bigcom167             bigcom167 0.00000000
bigcom171             bigcom171 0.00000000
bigcom173             bigcom173 0.00000000
bigcom175             bigcom175 0.00000000
bigcom176             bigcom176 0.00000000
bigcom177             bigcom177 0.00000000
bigcom178             bigcom178 0.00000000
bigcom180             bigcom180 0.00000000
bigcom181             bigcom181 0.00000000
bigcom184             bigcom184 0.00000000
bigcom186             bigcom186 0.00000000
bigcom187             bigcom187 0.00000000
bigcom189             bigcom189 0.00000000
bigcom194             bigcom194 0.00000000
bigcom195             bigcom195 0.00000000
bigcom196             bigcom196 0.00000000
bigcom204             bigcom204 0.00000000
bigcom205             bigcom205 0.00000000
bigcom212             bigcom212 0.00000000
bigcom214             bigcom214 0.00000000
bigcom222             bigcom222 0.00000000
bigcom223             bigcom223 0.00000000
bigcom226             bigcom226 0.00000000
bigcom227             bigcom227 0.00000000
bigcom229             bigcom229 0.00000000
bigcom233             bigcom233 0.00000000
bigcom236             bigcom236 0.00000000
bigcom237             bigcom237 0.00000000
bigcom246             bigcom246 0.00000000
bigcom248             bigcom248 0.00000000
bigcom249             bigcom249 0.00000000
bigcom250             bigcom250 0.00000000
bigcom254             bigcom254 0.00000000
bigcom266             bigcom266 0.00000000
bigcom269             bigcom269 0.00000000
bigcom272             bigcom272 0.00000000
bigcom274             bigcom274 0.00000000
bigcom281             bigcom281 0.00000000
bigcom291             bigcom291 0.00000000
bigcom292             bigcom292 0.00000000
bigcom295             bigcom295 0.00000000
bigcom299             bigcom299 0.00000000
bigcom301             bigcom301 0.00000000
bigcom306             bigcom306 0.00000000
bigcom309             bigcom309 0.00000000
bigcom314             bigcom314 0.00000000
bigcom321             bigcom321 0.00000000
bigcom341             bigcom341 0.00000000
bigcom350             bigcom350 0.00000000
bigcom353             bigcom353 0.00000000
bigcom359             bigcom359 0.00000000
bigcom363             bigcom363 0.00000000
bigcom365             bigcom365 0.00000000
bigcom385             bigcom385 0.00000000
bigcom386             bigcom386 0.00000000
bigcom408             bigcom408 0.00000000
bigcom412             bigcom412 0.00000000
bigcom480             bigcom480 0.00000000
membership_s3     membership_s3 0.00000000
membership_s6     membership_s6 0.00000000
membership_s8     membership_s8 0.00000000
membership_s9     membership_s9 0.00000000
membership_s11   membership_s11 0.00000000
membership_s12   membership_s12 0.00000000
membership_s14   membership_s14 0.00000000
membership_s15   membership_s15 0.00000000
membership_s16   membership_s16 0.00000000
membership_s17   membership_s17 0.00000000
membership_s18   membership_s18 0.00000000
membership_s20   membership_s20 0.00000000
membership_s21   membership_s21 0.00000000
membership_s22   membership_s22 0.00000000
membership_s24   membership_s24 0.00000000
membership_s25   membership_s25 0.00000000
membership_s26   membership_s26 0.00000000
membership_s27   membership_s27 0.00000000
membership_s28   membership_s28 0.00000000
membership_s31   membership_s31 0.00000000
membership_s33   membership_s33 0.00000000
membership_s37   membership_s37 0.00000000
[1] "Dataset: high_C Model GLM, refit model on training data 2015-06-22 14:51:55"
[1] "glmnet variable coefficients"
                [,1]              [,2]                   
(Intercept)     "(Intercept)"     "275.353181917501"     
graph0          "graph0"          "-0.000157621921169396"
graph1          "graph1"          "-9.64823657845783e-08"
graph2          "graph2"          "-5.52555790581788e-06"
graph3          "graph3"          "-3.47173590571159e-09"
graph4          "graph4"          "-5.41062172891718e-11"
graph5          "graph5"          "-1.17158176188497e-06"
graph6          "graph6"          "-2.70943456981065e-08"
graph7          "graph7"          "8.39500784456242e-07" 
graph8          "graph8"          "2.54847574611784e-06" 
graph9          "graph9"          "-8.08204293465182e-11"
graph10         "graph10"         "-2.53442956754248e-12"
graph11         "graph11"         "-6.7659472536689e-14" 
graph12         "graph12"         "-7.44563963797366e-11"
graph13         "graph13"         "-4.124549259184e-11"  
graph14         "graph14"         "-3.54820676970747e-11"
graph15         "graph15"         "-4.4930147858216e-08" 
graph16         "graph16"         "-6.5035571512943e-10" 
graph17         "graph17"         "-1.41604958013953e-09"
graph18         "graph18"         "-2.65585019762107e-08"
graph19         "graph19"         "6.45601841686207e-09" 
graph20         "graph20"         "-2.4989818428426e-07" 
graph21         "graph21"         "4.93878578617463e-09" 
graph22         "graph22"         "3.78118980717918e-08" 
graph23         "graph23"         "2.97785544427549e-08" 
graph24         "graph24"         "2.61980282985508e-08" 
graph25         "graph25"         "5.50719108984316e-07" 
graph26         "graph26"         "2.74167619383468e-07" 
graph27         "graph27"         "4.21949000236208e-06" 
graph28         "graph28"         "2.99890205642985e-06" 
graph29         "graph29"         "-5.89640897060715e-06"
orbit0          "orbit0"          "-0.00015724600863833" 
orbit1          "orbit1"          "-5.46975156610538e-07"
orbit2          "orbit2"          "-9.8329633310331e-08" 
orbit3          "orbit3"          "-5.0803229398459e-06" 
orbit4          "orbit4"          "-3.8288220859856e-09" 
orbit5          "orbit5"          "-3.69674590106766e-09"
orbit6          "orbit6"          "-1.5496639711074e-08" 
orbit7          "orbit7"          "-4.61203891181399e-11"
orbit8          "orbit8"          "-1.15582348543063e-06"
orbit9          "orbit9"          "4.40708691506269e-06" 
orbit10         "orbit10"         "-4.54290675389343e-08"
orbit11         "orbit11"         "-3.66139875064963e-08"
orbit12         "orbit12"         "7.49632163079318e-06" 
orbit13         "orbit13"         "6.2778795082482e-07"  
orbit14         "orbit14"         "3.22116145211508e-06" 
orbit15         "orbit15"         "2.37459116998739e-10" 
orbit16         "orbit16"         "-1.51466284957661e-10"
orbit17         "orbit17"         "5.37556454888108e-10" 
orbit18         "orbit18"         "-9.05166912641505e-11"
orbit19         "orbit19"         "-1.37827110818139e-10"
orbit20         "orbit20"         "-1.21297163132979e-10"
orbit21         "orbit21"         "-1.88738190898756e-12"
orbit22         "orbit22"         "-3.95349497986356e-11"
orbit23         "orbit23"         "-3.58848326636449e-14"
orbit24         "orbit24"         "2.43484069292206e-08" 
orbit25         "orbit25"         "7.97006847451762e-09" 
orbit26         "orbit26"         "-1.57132365725836e-10"
orbit27         "orbit27"         "1.16201316048992e-07" 
orbit28         "orbit28"         "-2.96977925119224e-09"
orbit29         "orbit29"         "3.90430041260703e-10" 
orbit30         "orbit30"         "4.41880066018866e-10" 
orbit31         "orbit31"         "-3.66479994155807e-09"
orbit32         "orbit32"         "-1.7342338618421e-09" 
orbit33         "orbit33"         "-1.47993387170427e-11"
orbit34         "orbit34"         "-4.45176958805485e-08"
orbit35         "orbit35"         "6.58758043510613e-08" 
orbit36         "orbit36"         "-2.15362057018123e-08"
orbit37         "orbit37"         "4.97818373671856e-09" 
orbit38         "orbit38"         "-6.34193100865179e-10"
orbit39         "orbit39"         "1.04975393282458e-07" 
orbit40         "orbit40"         "3.23036117176805e-08" 
orbit41         "orbit41"         "-1.17827023874064e-08"
orbit42         "orbit42"         "-2.27874362919243e-09"
orbit43         "orbit43"         "-1.15545098675142e-08"
orbit44         "orbit44"         "-4.51064158708462e-08"
orbit45         "orbit45"         "1.85222161645286e-06" 
orbit46         "orbit46"         "-1.29989040099529e-08"
orbit47         "orbit47"         "-1.52766535008901e-09"
orbit48         "orbit48"         "2.39983505003845e-08" 
orbit49         "orbit49"         "8.1057151698302e-07"  
orbit50         "orbit50"         "-3.83037467837685e-07"
orbit51         "orbit51"         "-1.44438131341243e-07"
orbit52         "orbit52"         "-8.24929320640108e-08"
orbit53         "orbit53"         "3.43382736720558e-08" 
orbit54         "orbit54"         "1.86600568419898e-06" 
orbit55         "orbit55"         "-5.27629518128287e-08"
orbit56         "orbit56"         "1.08399395753616e-05" 
orbit57         "orbit57"         "1.70806244820827e-07" 
orbit58         "orbit58"         "-1.00905371888345e-07"
orbit59         "orbit59"         "8.08430502750609e-08" 
orbit60         "orbit60"         "2.12261317120741e-07" 
orbit61         "orbit61"         "-7.28481917906971e-08"
orbit62         "orbit62"         "3.47375108033933e-06" 
orbit63         "orbit63"         "3.31308340638144e-07" 
orbit64         "orbit64"         "2.29983979461574e-06" 
orbit65         "orbit65"         "7.17375914185487e-06" 
orbit66         "orbit66"         "2.52719600953778e-06" 
orbit67         "orbit67"         "-8.52659245531434e-08"
orbit68         "orbit68"         "6.15205032808504e-06" 
orbit69         "orbit69"         "1.08622769543112e-05" 
orbit70         "orbit70"         "2.84307257035729e-05" 
orbit71         "orbit71"         "1.73148178655401e-06" 
orbit72         "orbit72"         "-6.20510726762972e-06"
AP              "AP"              "-0.0640038098834137"  
bet             "bet"             "-1.23583287112587e-08"
ecc             "ecc"             "0.0827421261972823"   
eccrad          "eccrad"          "0.495229770900501"    
close           "close"           "0.169586357690318"    
constraint      "constraint"      "0.472005912902364"    
coreness        "coreness"        "-0.00374611491738441" 
knn             "knn"             "0.00052625959502441"  
hubscore        "hubscore"        "0.109524938501689"    
pagerank        "pagerank"        "-114.728153018617"    
trans           "trans"           "0.792443369053532"    
evcent          "evcent"          "0.113149457322532"    
first           "first"           "-0.000156016683352693"
upto_second     "upto_second"     "-3.01875362229328e-06"
upto_third      "upto_third"      "1.93636312625669e-05" 
upto_fourth     "upto_fourth"     "0.000147947117571879" 
upto_fifth      "upto_fifth"      "0.000721889660848071" 
upto_sixth      "upto_sixth"      "-0.0219951725179731"  
second          "second"          "-2.4947051079319e-06" 
third           "third"           "4.60448989119792e-05" 
fourth          "fourth"          "-2.15984297913743e-05"
fifth           "fifth"           "-0.000170916057505971"
sixth           "sixth"           "-0.00153820204172846" 
ratio1          "ratio1"          "0.000682099329601734" 
ratio2          "ratio2"          "-0.0038170703121082"  
ratio3          "ratio3"          "-0.217533582750992"   
ratio4          "ratio4"          "4.74629959251653"     
ratio5          "ratio5"          "-0.344892896385871"   
ratio6          "ratio6"          "-0.0646633152475865"  
selfinter       "selfinter"       "0.0142206111927827"   
walktrap_vertex "walktrap_vertex" "-0.000216729462333338"
bigcom1         "bigcom1"         "-0.0383878926070415"  
bigcom2         "bigcom2"         "0"                    
bigcom3         "bigcom3"         "0.231066729614296"    
bigcom4         "bigcom4"         "-0.0113248325562417"  
bigcom6         "bigcom6"         "0"                    
bigcom8         "bigcom8"         "-0.215383593611497"   
bigcom9         "bigcom9"         "-0.241906059570509"   
bigcom11        "bigcom11"        "0"                    
bigcom13        "bigcom13"        "-0.188770102323713"   
bigcom15        "bigcom15"        "-0.181189150907058"   
bigcom16        "bigcom16"        "0"                    
bigcom21        "bigcom21"        "0.156516743140358"    
bigcom22        "bigcom22"        "-0.15339072753552"    
bigcom24        "bigcom24"        "0"                    
bigcom26        "bigcom26"        "-0.35383421924429"    
bigcom28        "bigcom28"        "0.144091114007457"    
bigcom30        "bigcom30"        "0.232642995576681"    
bigcom31        "bigcom31"        "0"                    
bigcom32        "bigcom32"        "-0.402006117492856"   
bigcom33        "bigcom33"        "0"                    
bigcom34        "bigcom34"        "0"                    
bigcom36        "bigcom36"        "-0.303824626341851"   
bigcom37        "bigcom37"        "0"                    
bigcom38        "bigcom38"        "0"                    
bigcom39        "bigcom39"        "-0.304644681618662"   
bigcom40        "bigcom40"        "0.0938457565198089"   
bigcom43        "bigcom43"        "0"                    
bigcom44        "bigcom44"        "-0.266955935387843"   
bigcom46        "bigcom46"        "-0.130318436304746"   
bigcom47        "bigcom47"        "0"                    
bigcom49        "bigcom49"        "0"                    
bigcom50        "bigcom50"        "0"                    
bigcom51        "bigcom51"        "0"                    
bigcom52        "bigcom52"        "0"                    
bigcom54        "bigcom54"        "0"                    
bigcom56        "bigcom56"        "0"                    
bigcom62        "bigcom62"        "0"                    
bigcom66        "bigcom66"        "0"                    
bigcom68        "bigcom68"        "0"                    
bigcom69        "bigcom69"        "0"                    
bigcom71        "bigcom71"        "-0.180110265794045"   
bigcom72        "bigcom72"        "0"                    
bigcom73        "bigcom73"        "-0.325560631088708"   
bigcom74        "bigcom74"        "0"                    
bigcom75        "bigcom75"        "0"                    
bigcom76        "bigcom76"        "0"                    
bigcom77        "bigcom77"        "0"                    
bigcom79        "bigcom79"        "0"                    
bigcom80        "bigcom80"        "0"                    
bigcom82        "bigcom82"        "-0.259169951432972"   
bigcom83        "bigcom83"        "0"                    
bigcom84        "bigcom84"        "0"                    
bigcom85        "bigcom85"        "0"                    
bigcom87        "bigcom87"        "0"                    
bigcom89        "bigcom89"        "0"                    
bigcom91        "bigcom91"        "0"                    
bigcom92        "bigcom92"        "-0.212923859861351"   
bigcom93        "bigcom93"        "0"                    
bigcom96        "bigcom96"        "0"                    
bigcom97        "bigcom97"        "-0.335704242713101"   
bigcom98        "bigcom98"        "0"                    
bigcom99        "bigcom99"        "0"                    
bigcom101       "bigcom101"       "-0.348543085201479"   
bigcom104       "bigcom104"       "-0.149548917288742"   
bigcom106       "bigcom106"       "0"                    
bigcom109       "bigcom109"       "0"                    
bigcom113       "bigcom113"       "0"                    
bigcom116       "bigcom116"       "1.00827632241131"     
bigcom120       "bigcom120"       "0"                    
bigcom123       "bigcom123"       "0"                    
bigcom126       "bigcom126"       "0"                    
bigcom127       "bigcom127"       "0"                    
bigcom137       "bigcom137"       "0"                    
bigcom139       "bigcom139"       "0"                    
bigcom140       "bigcom140"       "0"                    
bigcom143       "bigcom143"       "0"                    
bigcom145       "bigcom145"       "0"                    
bigcom146       "bigcom146"       "0"                    
bigcom147       "bigcom147"       "-0.351231519788982"   
bigcom149       "bigcom149"       "0"                    
bigcom153       "bigcom153"       "0"                    
bigcom154       "bigcom154"       "-0.200290277676067"   
bigcom156       "bigcom156"       "0"                    
bigcom157       "bigcom157"       "0"                    
bigcom158       "bigcom158"       "0"                    
bigcom160       "bigcom160"       "0"                    
bigcom161       "bigcom161"       "0"                    
bigcom162       "bigcom162"       "0"                    
bigcom164       "bigcom164"       "0"                    
bigcom166       "bigcom166"       "0"                    
bigcom167       "bigcom167"       "-0.243075334315489"   
bigcom171       "bigcom171"       "0"                    
bigcom173       "bigcom173"       "0"                    
bigcom175       "bigcom175"       "0"                    
bigcom176       "bigcom176"       "0"                    
bigcom177       "bigcom177"       "0"                    
bigcom178       "bigcom178"       "0"                    
bigcom180       "bigcom180"       "0"                    
bigcom181       "bigcom181"       "-0.282663726951004"   
bigcom184       "bigcom184"       "0"                    
bigcom186       "bigcom186"       "0"                    
bigcom187       "bigcom187"       "0"                    
bigcom189       "bigcom189"       "-0.502597335897282"   
bigcom194       "bigcom194"       "0"                    
bigcom195       "bigcom195"       "-0.184964693135774"   
bigcom196       "bigcom196"       "0"                    
bigcom204       "bigcom204"       "-0.207902200611171"   
bigcom205       "bigcom205"       "0"                    
bigcom212       "bigcom212"       "0"                    
bigcom214       "bigcom214"       "0"                    
bigcom222       "bigcom222"       "0"                    
bigcom223       "bigcom223"       "0"                    
bigcom226       "bigcom226"       "0"                    
bigcom227       "bigcom227"       "0"                    
bigcom229       "bigcom229"       "0"                    
bigcom233       "bigcom233"       "0"                    
bigcom236       "bigcom236"       "0"                    
bigcom237       "bigcom237"       "0"                    
bigcom246       "bigcom246"       "0"                    
bigcom248       "bigcom248"       "1.40492636771216"     
bigcom249       "bigcom249"       "0"                    
bigcom250       "bigcom250"       "0"                    
bigcom254       "bigcom254"       "0"                    
bigcom266       "bigcom266"       "0"                    
bigcom269       "bigcom269"       "-0.258513053360895"   
bigcom272       "bigcom272"       "0"                    
bigcom274       "bigcom274"       "-0.166022863104579"   
bigcom281       "bigcom281"       "0"                    
bigcom291       "bigcom291"       "0"                    
bigcom292       "bigcom292"       "0"                    
bigcom295       "bigcom295"       "0"                    
bigcom299       "bigcom299"       "0"                    
bigcom301       "bigcom301"       "0"                    
bigcom306       "bigcom306"       "0"                    
bigcom309       "bigcom309"       "0"                    
bigcom314       "bigcom314"       "0"                    
bigcom321       "bigcom321"       "-0.172522345349863"   
bigcom341       "bigcom341"       "0"                    
bigcom350       "bigcom350"       "0"                    
bigcom353       "bigcom353"       "0"                    
bigcom359       "bigcom359"       "0"                    
bigcom363       "bigcom363"       "0"                    
bigcom365       "bigcom365"       "0"                    
bigcom385       "bigcom385"       "0"                    
bigcom386       "bigcom386"       "0"                    
bigcom408       "bigcom408"       "0"                    
bigcom412       "bigcom412"       "0"                    
bigcom480       "bigcom480"       "0"                    
spin_vertex     "spin_vertex"     "-0.0985237304800284"  
membership_s1   "membership_s1"   "-0.0168866885822016"  
membership_s3   "membership_s3"   "0"                    
membership_s4   "membership_s4"   "0.129380346383021"    
membership_s5   "membership_s5"   "-0.143224916027729"   
membership_s6   "membership_s6"   "-0.261190229272328"   
membership_s7   "membership_s7"   "0.126209220869646"    
membership_s8   "membership_s8"   "0"                    
membership_s9   "membership_s9"   "0"                    
membership_s11  "membership_s11"  "0"                    
membership_s12  "membership_s12"  "0"                    
membership_s14  "membership_s14"  "0"                    
membership_s15  "membership_s15"  "-0.177088005605469"   
membership_s16  "membership_s16"  "0"                    
membership_s17  "membership_s17"  "0"                    
membership_s18  "membership_s18"  "-0.325355553882368"   
membership_s20  "membership_s20"  "0"                    
membership_s21  "membership_s21"  "0.395129374306723"    
membership_s22  "membership_s22"  "0"                    
membership_s24  "membership_s24"  "-0.250661182272142"   
membership_s25  "membership_s25"  "0"                    
membership_s26  "membership_s26"  "0"                    
membership_s27  "membership_s27"  "-0.196380282763343"   
membership_s28  "membership_s28"  "0"                    
membership_s30  "membership_s30"  "0.0454130281761659"   
membership_s31  "membership_s31"  "-0.0894456325181881"  
membership_s32  "membership_s32"  "0.0442422816288023"   
membership_s33  "membership_s33"  "0"                    
membership_s36  "membership_s36"  "-0.0269844590730795"  
membership_s37  "membership_s37"  "-0.256396585677207"   
V1              "V1"              "1.0016083063793"      
V2              "V2"              "-0.478436234728018"   
pdi             "pdi"             "-0.842692428292385"   
adhesion        "adhesion"        "-2.22077671744123e-05"
cohesion        "cohesion"        "4.46002708691763e-05" 
inner           "inner"           "1.98191102005308e-06" 
outer           "outer"           "3.54614467569672e-05" 
ioratio         "ioratio"         "-0.13055627241316"    
comsize         "comsize"         "0.000117480422262754" 
[1] "Average GBM 10 CV AUC"
[1] 0.7229883
[[1]]
[1] 0.7252439

[[2]]
[1] 0.763092

[[3]]
[1] 0.6540404

[[4]]
[1] 0.7483878

[[5]]
[1] 0.7241773

[1] "Average GBM 10 CV RMSE"
[1] 2.345943
[[1]]
[1] 2.28036

[[2]]
[1] 2.298498

[[3]]
[1] 2.454473

[[4]]
[1] 2.371147

[[5]]
[1] 2.325238

[1] "Average RF 10 CV AUC"
[1] 0.7022903
[[1]]
[1] 0.7089024

[[2]]
[1] 0.7085098

[[3]]
[1] 0.630101

[[4]]
[1] 0.7371542

[[5]]
[1] 0.726784

[1] "Average RF 10 CV RMSE"
[1] 0.3557657
[[1]]
[1] 0.3553462

[[2]]
[1] 0.3644917

[[3]]
[1] 0.3628316

[[4]]
[1] 0.3507581

[[5]]
[1] 0.345401

[1] "Average GLM 10 CV AUC"
[1] 0.7411253
[[1]]
[1] 0.7418293

[[2]]
[1] 0.8204659

[[3]]
[1] 0.6477778

[[4]]
[1] 0.7762638

[[5]]
[1] 0.7192897

[1] "Average GLM 10 CV RMSE"
[1] 2.567389
[[1]]
[1] 2.062934

[[2]]
[1] 2.081644

[[3]]
[1] 2.170087

[[4]]
[1] 4.400205

[[5]]
[1] 2.122073

[1] "Average 10 CV AUC"
[1] 0.7383381
[[1]]
[1] 0.7410976

[[2]]
[1] 0.7912014

[[3]]
[1] 0.6619192

[[4]]
[1] 0.7697108

[[5]]
[1] 0.7277615

[1] "Average 10 CV RMSE"
[1] 1.59888
[[1]]
[1] 1.457882

[[2]]
[1] 1.474444

[[3]]
[1] 1.565603

[[4]]
[1] 2.002619

[[5]]
[1] 1.493853

[1] "average all"
[1] 1.441991
[1] 0.9371968
