# Supplementary material for: Distinctive Behaviors of Druggable Proteins in Cellular Networks
Source: PLoS Comput Biol. 2015 Dec 23;11(12):e1004597. doi: 10.1371/journal.pcbi.1004597 (PMC4689399; doi:10.1371/journal.pcbi.1004597)
Supplement: S1 File — (ZIP) [file pcbi.1004597.s004.zip › S1_File/direct.atc.20150613_all_predict.ppi.optimised_Target_results_high_CT.txt]

[[1]]
[1] "high_CT"

[1] "Dataset: high_CT Model GBM, run: 1 of 5 2015-06-22 14:48:10"
Iter   TrainDeviance   ValidDeviance   StepSize   Improve
     1        0.0909            -nan     0.0100   -0.0001
     2        0.0870            -nan     0.0100   -0.0002
     3        0.0823            -nan     0.0100   -0.0002
     4        0.0782            -nan     0.0100    0.0007
     5        0.0772            -nan     0.0100    0.0002
     6        0.0751            -nan     0.0100   -0.0000
     7        0.0733            -nan     0.0100    0.0005
     8        0.0721            -nan     0.0100   -0.0001
     9        0.0700            -nan     0.0100   -0.0001
    10        0.0694            -nan     0.0100   -0.0001
    20        0.0584            -nan     0.0100    0.0003
    40        0.0471            -nan     0.0100   -0.0001
    60        0.0391            -nan     0.0100   -0.0000
    80        0.0333            -nan     0.0100   -0.0000
   100        0.0291            -nan     0.0100    0.0000
   120        0.0258            -nan     0.0100   -0.0000
   130        0.0244            -nan     0.0100    0.0000

[1] "GBM variable coefficients"
                            var      rel.inf
orbit70                 orbit70 1.222305e+01
walktrap_vertex walktrap_vertex 8.873887e+00
orbit69                 orbit69 5.928257e+00
orbit24                 orbit24 4.443979e+00
adhesion               adhesion 3.999962e+00
orbit65                 orbit65 3.613178e+00
knn                         knn 3.346049e+00
cohesion               cohesion 3.341647e+00
orbit46                 orbit46 3.318133e+00
orbit25                 orbit25 3.302410e+00
V1                           V1 2.991630e+00
orbit49                 orbit49 2.905588e+00
graph28                 graph28 2.762364e+00
orbit59                 orbit59 2.218622e+00
graph29                 graph29 2.087215e+00
bet                         bet 1.752442e+00
pagerank               pagerank 1.706048e+00
orbit45                 orbit45 1.582732e+00
orbit19                 orbit19 1.562326e+00
graph21                 graph21 1.483514e+00
graph8                   graph8 1.472960e+00
V2                           V2 1.238563e+00
orbit18                 orbit18 1.233105e+00
orbit55                 orbit55 1.223117e+00
orbit32                 orbit32 1.121293e+00
orbit62                 orbit62 1.106824e+00
ratio5                   ratio5 1.011201e+00
orbit54                 orbit54 9.327084e-01
orbit68                 orbit68 9.216332e-01
orbit37                 orbit37 8.969584e-01
spin_vertex         spin_vertex 8.743733e-01
graph19                 graph19 8.573328e-01
comsize                 comsize 8.104413e-01
orbit66                 orbit66 7.326854e-01
graph6                   graph6 6.863236e-01
orbit13                 orbit13 6.585893e-01
graph27                 graph27 6.491505e-01
graph12                 graph12 6.476122e-01
constraint           constraint 6.254275e-01
graph14                 graph14 5.997830e-01
sixth                     sixth 5.800964e-01
orbit17                 orbit17 5.702037e-01
orbit56                 orbit56 5.207204e-01
orbit50                 orbit50 5.107661e-01
third                     third 5.058502e-01
ioratio                 ioratio 4.745430e-01
orbit1                   orbit1 4.502409e-01
orbit71                 orbit71 4.354033e-01
graph2                   graph2 3.962982e-01
bigcom28               bigcom28 3.703780e-01
orbit67                 orbit67 2.789917e-01
orbit5                   orbit5 2.607281e-01
orbit63                 orbit63 2.550890e-01
ratio1                   ratio1 2.502497e-01
upto_third           upto_third 2.454164e-01
graph22                 graph22 2.426217e-01
orbit39                 orbit39 2.421119e-01
orbit30                 orbit30 2.267568e-01
orbit36                 orbit36 2.015026e-01
ratio4                   ratio4 1.872550e-01
orbit52                 orbit52 1.788003e-01
graph20                 graph20 1.688325e-01
graph0                   graph0 1.296876e-01
orbit6                   orbit6 9.475919e-02
orbit2                   orbit2 9.097763e-02
orbit11                 orbit11 8.095108e-02
orbit40                 orbit40 7.094190e-02
inner                     inner 6.498293e-02
orbit60                 orbit60 4.865220e-02
orbit64                 orbit64 3.435462e-02
graph26                 graph26 3.328802e-02
orbit57                 orbit57 6.067102e-03
graph4                   graph4 4.658957e-03
outer                     outer 4.630951e-03
orbit31                 orbit31 4.205836e-03
orbit10                 orbit10 3.541564e-03
orbit51                 orbit51 2.755433e-03
orbit12                 orbit12 2.411867e-03
graph18                 graph18 2.272637e-03
orbit35                 orbit35 2.099436e-03
orbit9                   orbit9 1.921476e-03
ratio2                   ratio2 1.921099e-03
orbit42                 orbit42 1.786212e-03
graph9                   graph9 1.743247e-03
graph7                   graph7 1.664336e-03
graph10                 graph10 1.439715e-03
orbit47                 orbit47 1.336066e-03
orbit44                 orbit44 8.700241e-04
orbit43                 orbit43 7.333884e-04
graph24                 graph24 7.156916e-04
orbit27                 orbit27 7.129923e-04
trans                     trans 6.850223e-04
graph17                 graph17 6.696825e-04
orbit28                 orbit28 6.371214e-04
graph15                 graph15 5.760908e-04
graph3                   graph3 5.394447e-04
orbit41                 orbit41 4.921986e-04
orbit38                 orbit38 4.875453e-04
orbit26                 orbit26 4.616490e-04
orbit61                 orbit61 4.481735e-04
orbit29                 orbit29 4.225430e-04
graph11                 graph11 3.260542e-04
graph5                   graph5 2.595265e-04
graph13                 graph13 2.401348e-04
ratio3                   ratio3 2.103630e-04
membership_s30   membership_s30 1.626426e-04
orbit4                   orbit4 1.416168e-04
graph23                 graph23 1.406669e-04
bigcom40               bigcom40 1.391422e-04
hubscore               hubscore 1.233867e-04
graph1                   graph1 1.112982e-04
orbit20                 orbit20 9.312005e-05
graph25                 graph25 8.292527e-05
ratio6                   ratio6 7.088889e-05
fourth                   fourth 6.034798e-05
orbit48                 orbit48 5.523086e-05
second                   second 4.529201e-05
fifth                     fifth 4.380587e-05
orbit22                 orbit22 3.711110e-05
AP                           AP 3.654813e-05
orbit58                 orbit58 3.608146e-05
bigcom4                 bigcom4 3.204801e-05
selfinter             selfinter 3.057762e-05
pdi                         pdi 1.821724e-05
orbit21                 orbit21 1.554342e-05
orbit15                 orbit15 6.793976e-06
upto_fifth           upto_fifth 4.043539e-06
orbit7                   orbit7 3.127753e-06
graph16                 graph16 0.000000e+00
orbit0                   orbit0 0.000000e+00
orbit3                   orbit3 0.000000e+00
orbit8                   orbit8 0.000000e+00
orbit14                 orbit14 0.000000e+00
orbit16                 orbit16 0.000000e+00
orbit23                 orbit23 0.000000e+00
orbit33                 orbit33 0.000000e+00
orbit34                 orbit34 0.000000e+00
orbit53                 orbit53 0.000000e+00
orbit72                 orbit72 0.000000e+00
ecc                         ecc 0.000000e+00
eccrad                   eccrad 0.000000e+00
close                     close 0.000000e+00
coreness               coreness 0.000000e+00
evcent                   evcent 0.000000e+00
first                     first 0.000000e+00
upto_second         upto_second 0.000000e+00
upto_fourth         upto_fourth 0.000000e+00
upto_sixth           upto_sixth 0.000000e+00
bigcom1                 bigcom1 0.000000e+00
bigcom2                 bigcom2 0.000000e+00
bigcom3                 bigcom3 0.000000e+00
bigcom6                 bigcom6 0.000000e+00
bigcom8                 bigcom8 0.000000e+00
bigcom9                 bigcom9 0.000000e+00
bigcom11               bigcom11 0.000000e+00
bigcom13               bigcom13 0.000000e+00
bigcom15               bigcom15 0.000000e+00
bigcom16               bigcom16 0.000000e+00
bigcom21               bigcom21 0.000000e+00
bigcom22               bigcom22 0.000000e+00
bigcom24               bigcom24 0.000000e+00
bigcom26               bigcom26 0.000000e+00
bigcom30               bigcom30 0.000000e+00
bigcom31               bigcom31 0.000000e+00
bigcom32               bigcom32 0.000000e+00
bigcom33               bigcom33 0.000000e+00
bigcom34               bigcom34 0.000000e+00
bigcom36               bigcom36 0.000000e+00
bigcom37               bigcom37 0.000000e+00
bigcom38               bigcom38 0.000000e+00
bigcom39               bigcom39 0.000000e+00
bigcom43               bigcom43 0.000000e+00
bigcom44               bigcom44 0.000000e+00
bigcom46               bigcom46 0.000000e+00
bigcom47               bigcom47 0.000000e+00
bigcom49               bigcom49 0.000000e+00
bigcom50               bigcom50 0.000000e+00
bigcom51               bigcom51 0.000000e+00
bigcom52               bigcom52 0.000000e+00
bigcom54               bigcom54 0.000000e+00
bigcom56               bigcom56 0.000000e+00
bigcom62               bigcom62 0.000000e+00
bigcom66               bigcom66 0.000000e+00
bigcom68               bigcom68 0.000000e+00
bigcom69               bigcom69 0.000000e+00
bigcom71               bigcom71 0.000000e+00
bigcom72               bigcom72 0.000000e+00
bigcom73               bigcom73 0.000000e+00
bigcom74               bigcom74 0.000000e+00
bigcom75               bigcom75 0.000000e+00
bigcom76               bigcom76 0.000000e+00
bigcom77               bigcom77 0.000000e+00
bigcom79               bigcom79 0.000000e+00
bigcom80               bigcom80 0.000000e+00
bigcom82               bigcom82 0.000000e+00
bigcom83               bigcom83 0.000000e+00
bigcom84               bigcom84 0.000000e+00
bigcom85               bigcom85 0.000000e+00
bigcom87               bigcom87 0.000000e+00
bigcom89               bigcom89 0.000000e+00
bigcom91               bigcom91 0.000000e+00
bigcom92               bigcom92 0.000000e+00
bigcom93               bigcom93 0.000000e+00
bigcom96               bigcom96 0.000000e+00
bigcom97               bigcom97 0.000000e+00
bigcom98               bigcom98 0.000000e+00
bigcom99               bigcom99 0.000000e+00
bigcom101             bigcom101 0.000000e+00
bigcom104             bigcom104 0.000000e+00
bigcom106             bigcom106 0.000000e+00
bigcom109             bigcom109 0.000000e+00
bigcom113             bigcom113 0.000000e+00
bigcom116             bigcom116 0.000000e+00
bigcom120             bigcom120 0.000000e+00
bigcom123             bigcom123 0.000000e+00
bigcom126             bigcom126 0.000000e+00
bigcom127             bigcom127 0.000000e+00
bigcom137             bigcom137 0.000000e+00
bigcom139             bigcom139 0.000000e+00
bigcom140             bigcom140 0.000000e+00
bigcom143             bigcom143 0.000000e+00
bigcom145             bigcom145 0.000000e+00
bigcom146             bigcom146 0.000000e+00
bigcom147             bigcom147 0.000000e+00
bigcom149             bigcom149 0.000000e+00
bigcom153             bigcom153 0.000000e+00
bigcom154             bigcom154 0.000000e+00
bigcom156             bigcom156 0.000000e+00
bigcom157             bigcom157 0.000000e+00
bigcom158             bigcom158 0.000000e+00
bigcom160             bigcom160 0.000000e+00
bigcom161             bigcom161 0.000000e+00
bigcom162             bigcom162 0.000000e+00
bigcom164             bigcom164 0.000000e+00
bigcom166             bigcom166 0.000000e+00
bigcom167             bigcom167 0.000000e+00
bigcom171             bigcom171 0.000000e+00
bigcom173             bigcom173 0.000000e+00
bigcom175             bigcom175 0.000000e+00
bigcom176             bigcom176 0.000000e+00
bigcom177             bigcom177 0.000000e+00
bigcom178             bigcom178 0.000000e+00
bigcom180             bigcom180 0.000000e+00
bigcom181             bigcom181 0.000000e+00
bigcom184             bigcom184 0.000000e+00
bigcom186             bigcom186 0.000000e+00
bigcom187             bigcom187 0.000000e+00
bigcom189             bigcom189 0.000000e+00
bigcom194             bigcom194 0.000000e+00
bigcom195             bigcom195 0.000000e+00
bigcom196             bigcom196 0.000000e+00
bigcom204             bigcom204 0.000000e+00
bigcom205             bigcom205 0.000000e+00
bigcom212             bigcom212 0.000000e+00
bigcom214             bigcom214 0.000000e+00
bigcom222             bigcom222 0.000000e+00
bigcom223             bigcom223 0.000000e+00
bigcom226             bigcom226 0.000000e+00
bigcom227             bigcom227 0.000000e+00
bigcom229             bigcom229 0.000000e+00
bigcom233             bigcom233 0.000000e+00
bigcom236             bigcom236 0.000000e+00
bigcom237             bigcom237 0.000000e+00
bigcom246             bigcom246 0.000000e+00
bigcom248             bigcom248 0.000000e+00
bigcom249             bigcom249 0.000000e+00
bigcom250             bigcom250 0.000000e+00
bigcom254             bigcom254 0.000000e+00
bigcom266             bigcom266 0.000000e+00
bigcom269             bigcom269 0.000000e+00
bigcom272             bigcom272 0.000000e+00
bigcom274             bigcom274 0.000000e+00
bigcom281             bigcom281 0.000000e+00
bigcom291             bigcom291 0.000000e+00
bigcom292             bigcom292 0.000000e+00
bigcom295             bigcom295 0.000000e+00
bigcom299             bigcom299 0.000000e+00
bigcom301             bigcom301 0.000000e+00
bigcom306             bigcom306 0.000000e+00
bigcom309             bigcom309 0.000000e+00
bigcom314             bigcom314 0.000000e+00
bigcom321             bigcom321 0.000000e+00
bigcom341             bigcom341 0.000000e+00
bigcom350             bigcom350 0.000000e+00
bigcom353             bigcom353 0.000000e+00
bigcom359             bigcom359 0.000000e+00
bigcom363             bigcom363 0.000000e+00
bigcom365             bigcom365 0.000000e+00
bigcom385             bigcom385 0.000000e+00
bigcom386             bigcom386 0.000000e+00
bigcom408             bigcom408 0.000000e+00
bigcom412             bigcom412 0.000000e+00
bigcom480             bigcom480 0.000000e+00
membership_s1     membership_s1 0.000000e+00
membership_s3     membership_s3 0.000000e+00
membership_s4     membership_s4 0.000000e+00
membership_s5     membership_s5 0.000000e+00
membership_s6     membership_s6 0.000000e+00
membership_s7     membership_s7 0.000000e+00
membership_s8     membership_s8 0.000000e+00
membership_s9     membership_s9 0.000000e+00
membership_s11   membership_s11 0.000000e+00
membership_s12   membership_s12 0.000000e+00
membership_s14   membership_s14 0.000000e+00
membership_s15   membership_s15 0.000000e+00
membership_s16   membership_s16 0.000000e+00
membership_s17   membership_s17 0.000000e+00
membership_s18   membership_s18 0.000000e+00
membership_s20   membership_s20 0.000000e+00
membership_s21   membership_s21 0.000000e+00
membership_s22   membership_s22 0.000000e+00
membership_s24   membership_s24 0.000000e+00
membership_s25   membership_s25 0.000000e+00
membership_s26   membership_s26 0.000000e+00
membership_s27   membership_s27 0.000000e+00
membership_s28   membership_s28 0.000000e+00
membership_s31   membership_s31 0.000000e+00
membership_s32   membership_s32 0.000000e+00
membership_s33   membership_s33 0.000000e+00
membership_s36   membership_s36 0.000000e+00
membership_s37   membership_s37 0.000000e+00
[1] "Dataset: high_CT Model RF, run: 1 of 5 2015-06-22 14:48:22"
     |      Out-of-bag   |
Tree |      MSE  %Var(y) |
   1 | 0.007874    99.61 |
   2 |  0.01266   160.20 |
   3 |    0.014   177.10 |
   4 |   0.0131   165.72 |
   5 |  0.01327   167.87 |
   6 |  0.01256   158.84 |
   7 |  0.01275   161.36 |
   8 |  0.01324   167.46 |
   9 |  0.01332   168.54 |
  10 |  0.01219   154.16 |
  11 |  0.01169   147.85 |
  12 |  0.01124   142.14 |
  13 |  0.01085   137.32 |
  14 |  0.01065   134.77 |
  15 |  0.01089   137.81 |
  16 |  0.01103   139.50 |
  17 |  0.01111   140.49 |
  18 |   0.0109   137.94 |
  19 |  0.01038   131.36 |
  20 |  0.01049   132.74 |
  21 |  0.01031   130.45 |
  22 |  0.01012   128.08 |
  23 | 0.009983   126.29 |
  24 |  0.00982   124.23 |
  25 | 0.009711   122.86 |
  26 | 0.009442   119.45 |
  27 | 0.009413   119.09 |
  28 |   0.0093   117.66 |
  29 | 0.009153   115.80 |
  30 | 0.009089   114.98 |
  31 | 0.009013   114.03 |
  32 | 0.009058   114.59 |
  33 |  0.00905   114.49 |
  34 | 0.009172   116.03 |
  35 | 0.009243   116.93 |
  36 | 0.009257   117.10 |
  37 | 0.009111   115.26 |
  38 | 0.009122   115.40 |
  39 | 0.009139   115.61 |
  40 | 0.009067   114.70 |
  41 | 0.009058   114.59 |
  42 | 0.008903   112.63 |
  43 | 0.008862   112.11 |
  44 | 0.008909   112.70 |
  45 | 0.008921   112.85 |
  46 | 0.008899   112.57 |
  47 | 0.008892   112.49 |
  48 |  0.00873   110.44 |
  49 | 0.008703   110.10 |
  50 | 0.008728   110.42 |
  51 | 0.008686   109.89 |
  52 | 0.008628   109.16 |
  53 | 0.008609   108.91 |
  54 | 0.008521   107.80 |
  55 | 0.008516   107.74 |
  56 | 0.008582   108.57 |
  57 | 0.008568   108.39 |
  58 | 0.008579   108.53 |
  59 |  0.00857   108.42 |
  60 | 0.008439   106.76 |
  61 |  0.00844   106.78 |
  62 | 0.008429   106.63 |
  63 | 0.008361   105.77 |
  64 |  0.00836   105.76 |
  65 | 0.008349   105.62 |
  66 | 0.008276   104.69 |
  67 |  0.00828   104.75 |
  68 | 0.008224   104.04 |
  69 | 0.008231   104.13 |
  70 | 0.008295   104.93 |
  71 | 0.008301   105.02 |
  72 | 0.008293   104.91 |
  73 | 0.008301   105.02 |
  74 | 0.008261   104.50 |
  75 | 0.008273   104.66 |
  76 | 0.008301   105.02 |
  77 | 0.008314   105.18 |
  78 |  0.00826   104.49 |
  79 | 0.008266   104.58 |
  80 |  0.00819   103.61 |
  81 | 0.008183   103.52 |
  82 | 0.008215   103.93 |
  83 |   0.0082   103.73 |
  84 | 0.008195   103.67 |
  85 | 0.008195   103.67 |
  86 | 0.008214   103.91 |
  87 | 0.008216   103.95 |
  88 |  0.00819   103.61 |
  89 | 0.008212   103.89 |
  90 | 0.008187   103.57 |
  91 | 0.008197   103.69 |
  92 | 0.008161   103.25 |
  93 | 0.008128   102.82 |
  94 | 0.008147   103.07 |
  95 | 0.008176   103.43 |
  96 | 0.008189   103.60 |
  97 | 0.008134   102.90 |
  98 | 0.008155   103.16 |
  99 | 0.008153   103.15 |
 100 | 0.008142   103.00 |
[1] "Random Forest variable coefficients"
                      %IncMSE IncNodePurity
graph0           1.654503e-04  4.166783e-02
graph1           1.849275e-04  6.244444e-02
graph2           1.049869e-04  9.687500e-03
graph3           0.000000e+00  2.076789e-18
graph4           0.000000e+00  1.186117e-18
graph5           3.763441e-04  9.814815e-03
graph6           3.334407e-04  1.953463e-02
graph7           8.333333e-04  9.925373e-03
graph8           1.428639e-03  5.400061e-02
graph9           6.357856e-05  1.243077e-02
graph10          1.322751e-04  8.750000e-03
graph11          5.932203e-04  8.138528e-04
graph12          6.320422e-04  8.568903e-02
graph13          0.000000e+00  8.571429e-03
graph14          5.803420e-04  3.326320e-02
graph15          9.972980e-04  8.628191e-02
graph16          8.645533e-05  1.750000e-02
graph17          5.449591e-05  9.473684e-03
graph18          5.205479e-04  3.680751e-02
graph19          4.778162e-04  6.670130e-02
graph20          5.153098e-04  4.753168e-02
graph21          6.862684e-04  3.688462e-02
graph22          2.866495e-03  3.052530e-02
graph23          8.573369e-04  2.689516e-02
graph24          2.688172e-05  8.750000e-03
graph25          2.128095e-04  1.175641e-02
graph26          4.317430e-03  4.946977e-02
graph27          2.667025e-03  8.064776e-02
graph28          4.633774e-03  4.770532e-02
graph29          5.198006e-04  3.256523e-02
orbit0           1.351351e-04  2.357143e-02
orbit1           8.879534e-04  5.265854e-02
orbit2           3.035764e-04  3.089636e-02
orbit3           6.811989e-04  9.924812e-03
orbit4          -2.680965e-05  8.888889e-03
orbit5           8.474576e-05  1.600000e-02
orbit6           0.000000e+00  1.315137e-18
orbit7           5.356698e-04  4.255757e-02
orbit8           4.238264e-04  2.381932e-02
orbit9           4.059197e-04  3.602309e-02
orbit10          0.000000e+00  1.333333e-02
orbit11          6.095625e-04  4.363248e-02
orbit12          2.299292e-03  1.510265e-01
orbit13          6.045079e-04  6.056757e-02
orbit14          1.296291e-03  1.060599e-01
orbit15          1.093448e-03  9.626966e-02
orbit16          0.000000e+00  1.641482e-18
orbit17          3.772473e-04  1.741627e-03
orbit18          8.009285e-05  2.960624e-02
orbit19          0.000000e+00  8.333333e-03
orbit20          5.494505e-05  1.690476e-02
orbit21          0.000000e+00  1.692440e-18
orbit22          0.000000e+00  1.949396e-18
orbit23          5.726988e-04  9.919851e-02
orbit24          1.678005e-04  6.520811e-02
orbit25          0.000000e+00  1.972183e-02
orbit26          3.004808e-04  1.830733e-02
orbit27          0.000000e+00  2.674185e-18
orbit28         -1.322675e-05  3.746184e-02
orbit29          3.714286e-04  2.690088e-02
orbit30          1.977401e-04  3.157895e-02
orbit31          6.182796e-04  1.850000e-02
orbit32          2.688172e-05  3.142857e-02
orbit33          2.513966e-04  9.756098e-03
orbit34          0.000000e+00  1.785681e-18
orbit35          6.663662e-04  4.375960e-02
orbit36          0.000000e+00  8.750000e-03
orbit37          2.710027e-05  8.333333e-03
orbit38          2.127660e-04  2.400000e-02
orbit39          8.230856e-04  1.401241e-02
orbit40          1.050380e-04  2.617284e-02
orbit41          2.200155e-04  4.949533e-02
orbit42          4.415903e-04  7.054688e-02
orbit43          0.000000e+00  1.483189e-18
orbit44          5.971859e-04  3.897773e-02
orbit45          4.157068e-04  2.674890e-02
orbit46          3.845489e-03  9.624409e-02
orbit47          0.000000e+00  1.515715e-18
orbit48          4.945055e-04  2.371358e-02
orbit49          1.438055e-03  1.579053e-01
orbit50          0.000000e+00  2.015532e-18
orbit51          0.000000e+00  1.902775e-18
orbit52          2.944316e-03  1.377505e-01
orbit53          4.166667e-04  2.748795e-02
orbit54          1.593907e-03  1.231831e-01
orbit55          1.002833e-04  2.506911e-02
orbit56          1.060587e-03  4.521916e-02
orbit57          1.112381e-03  1.525720e-01
orbit58          7.275148e-04  2.122101e-02
orbit59          1.811786e-03  3.670342e-01
orbit60          6.301370e-04  2.262510e-02
orbit61          1.175243e-03  6.553804e-02
orbit62          2.497452e-04  3.840563e-02
orbit63          4.185135e-04  1.577876e-02
orbit64          1.366058e-04  5.529782e-02
orbit65          1.073482e-02  4.552929e-01
orbit66          4.105689e-03  3.183990e-01
orbit67          2.980460e-03  1.002072e-01
orbit68          5.440112e-03  1.768483e-01
orbit69          3.576878e-03  1.675533e-01
orbit70          6.942436e-03  4.345277e-01
orbit71          1.063748e-03  7.686692e-02
orbit72          2.633418e-04  4.484224e-03
AP               0.000000e+00  2.162983e-19
bet              8.642624e-04  1.242131e-01
ecc              0.000000e+00  2.699663e-19
eccrad           0.000000e+00  2.423192e-19
close            3.592878e-04  3.381944e-02
constraint       0.000000e+00  2.508844e-18
coreness         0.000000e+00  4.027811e-19
knn              1.690884e-04  2.210530e-02
hubscore         9.088990e-04  3.541864e-02
pagerank         1.240263e-03  1.063563e-01
trans            7.931892e-04  2.669037e-02
evcent           2.191781e-04  3.157895e-02
first            0.000000e+00  8.571429e-03
upto_second      2.638522e-05  1.733333e-02
upto_third       3.278689e-04  9.011494e-03
upto_fourth      7.540214e-05  1.858696e-02
upto_fifth       5.040323e-06  2.767787e-02
upto_sixth       0.000000e+00  1.542857e-02
second           0.000000e+00  1.161181e-18
third            4.504300e-04  5.448927e-02
fourth           2.637971e-04  8.896696e-02
fifth            6.982621e-04  6.266208e-02
sixth            5.649718e-05  2.457143e-02
ratio1           5.305040e-05  1.875000e-02
ratio2           1.096655e-04  3.937500e-02
ratio3           3.166227e-04  1.949367e-02
ratio4           2.724796e-05  1.108573e-02
ratio5          -8.219178e-05  2.064890e-02
ratio6           1.326260e-04  6.469444e-02
selfinter        0.000000e+00  1.816039e-19
walktrap_vertex  2.991110e-06  2.591563e-01
bigcom1          0.000000e+00  1.073360e-19
bigcom2          0.000000e+00  0.000000e+00
bigcom3          0.000000e+00  1.951564e-20
bigcom4          0.000000e+00  1.967827e-19
bigcom6          0.000000e+00  0.000000e+00
bigcom8          0.000000e+00  4.201283e-19
bigcom9          0.000000e+00  1.734723e-19
bigcom11         0.000000e+00  0.000000e+00
bigcom13         0.000000e+00  1.084202e-21
bigcom15         0.000000e+00  2.087089e-19
bigcom16         0.000000e+00  0.000000e+00
bigcom21         0.000000e+00  3.252607e-21
bigcom22         0.000000e+00  2.222614e-20
bigcom24         0.000000e+00  0.000000e+00
bigcom26         0.000000e+00  1.051676e-19
bigcom28        -8.235100e-05  7.730607e-03
bigcom30         0.000000e+00  1.479936e-19
bigcom31         0.000000e+00  0.000000e+00
bigcom32         0.000000e+00  6.938894e-20
bigcom33         0.000000e+00  0.000000e+00
bigcom34         0.000000e+00  0.000000e+00
bigcom36         0.000000e+00  0.000000e+00
bigcom37         0.000000e+00  0.000000e+00
bigcom38         0.000000e+00  0.000000e+00
bigcom39         0.000000e+00  0.000000e+00
bigcom40         0.000000e+00  6.322445e-04
bigcom43         0.000000e+00  0.000000e+00
bigcom44         0.000000e+00  3.783866e-19
bigcom46         0.000000e+00  2.255141e-19
bigcom47         0.000000e+00  0.000000e+00
bigcom49         0.000000e+00  0.000000e+00
bigcom50         0.000000e+00  0.000000e+00
bigcom51         0.000000e+00  0.000000e+00
bigcom52         0.000000e+00  0.000000e+00
bigcom54         0.000000e+00  0.000000e+00
bigcom56         0.000000e+00  0.000000e+00
bigcom62         0.000000e+00  0.000000e+00
bigcom66         0.000000e+00  0.000000e+00
bigcom68         0.000000e+00  0.000000e+00
bigcom69         0.000000e+00  0.000000e+00
bigcom71         0.000000e+00  1.734723e-20
bigcom72         0.000000e+00  0.000000e+00
bigcom73         0.000000e+00  0.000000e+00
bigcom74         0.000000e+00  0.000000e+00
bigcom75         0.000000e+00  0.000000e+00
bigcom76         0.000000e+00  0.000000e+00
bigcom77         0.000000e+00  0.000000e+00
bigcom79         0.000000e+00  0.000000e+00
bigcom80         0.000000e+00  0.000000e+00
bigcom82         0.000000e+00  1.826881e-19
bigcom83         0.000000e+00  0.000000e+00
bigcom84         0.000000e+00  0.000000e+00
bigcom85         0.000000e+00  0.000000e+00
bigcom87         0.000000e+00  0.000000e+00
bigcom89         0.000000e+00  0.000000e+00
bigcom91         0.000000e+00  0.000000e+00
bigcom92         0.000000e+00  1.626303e-21
bigcom93         0.000000e+00  0.000000e+00
bigcom96         0.000000e+00  0.000000e+00
bigcom97         0.000000e+00  6.993104e-20
bigcom98         0.000000e+00  0.000000e+00
bigcom99         0.000000e+00  0.000000e+00
bigcom101        0.000000e+00  5.421011e-22
bigcom104        0.000000e+00  1.387779e-19
bigcom106        0.000000e+00  0.000000e+00
bigcom109        0.000000e+00  0.000000e+00
bigcom113        0.000000e+00  0.000000e+00
bigcom116        0.000000e+00  1.561251e-19
bigcom120        0.000000e+00  0.000000e+00
bigcom123        0.000000e+00  0.000000e+00
bigcom126        0.000000e+00  0.000000e+00
bigcom127        0.000000e+00  0.000000e+00
bigcom137        0.000000e+00  0.000000e+00
bigcom139        0.000000e+00  0.000000e+00
bigcom140        0.000000e+00  0.000000e+00
bigcom143        0.000000e+00  0.000000e+00
bigcom145        0.000000e+00  0.000000e+00
bigcom146        0.000000e+00  0.000000e+00
bigcom147        0.000000e+00  2.081668e-19
bigcom149        0.000000e+00  0.000000e+00
bigcom153        0.000000e+00  0.000000e+00
bigcom154        0.000000e+00  6.245005e-19
bigcom156        0.000000e+00  0.000000e+00
bigcom157        0.000000e+00  0.000000e+00
bigcom158        0.000000e+00  0.000000e+00
bigcom160        0.000000e+00  0.000000e+00
bigcom161        0.000000e+00  0.000000e+00
bigcom162        0.000000e+00  0.000000e+00
bigcom164        0.000000e+00  0.000000e+00
bigcom166        0.000000e+00  0.000000e+00
bigcom167        0.000000e+00  1.387779e-19
bigcom171        0.000000e+00  0.000000e+00
bigcom173        0.000000e+00  0.000000e+00
bigcom175        0.000000e+00  0.000000e+00
bigcom176        0.000000e+00  0.000000e+00
bigcom177        0.000000e+00  0.000000e+00
bigcom178        0.000000e+00  0.000000e+00
bigcom180        0.000000e+00  0.000000e+00
bigcom181        0.000000e+00  0.000000e+00
bigcom184        0.000000e+00  0.000000e+00
bigcom186        0.000000e+00  0.000000e+00
bigcom187        0.000000e+00  0.000000e+00
bigcom189        0.000000e+00  0.000000e+00
bigcom194        0.000000e+00  0.000000e+00
bigcom195        0.000000e+00  0.000000e+00
bigcom196        0.000000e+00  0.000000e+00
bigcom204        0.000000e+00  0.000000e+00
bigcom205        0.000000e+00  0.000000e+00
bigcom212        0.000000e+00  0.000000e+00
bigcom214        0.000000e+00  0.000000e+00
bigcom222        0.000000e+00  0.000000e+00
bigcom223        0.000000e+00  0.000000e+00
bigcom226        0.000000e+00  0.000000e+00
bigcom227        0.000000e+00  0.000000e+00
bigcom229        0.000000e+00  0.000000e+00
bigcom233        0.000000e+00  0.000000e+00
bigcom236        0.000000e+00  0.000000e+00
bigcom237        0.000000e+00  0.000000e+00
bigcom246        0.000000e+00  0.000000e+00
bigcom248        0.000000e+00  2.081668e-19
bigcom249        0.000000e+00  0.000000e+00
bigcom250        0.000000e+00  0.000000e+00
bigcom254        0.000000e+00  0.000000e+00
bigcom266        0.000000e+00  0.000000e+00
bigcom269        0.000000e+00  1.474515e-19
bigcom272        0.000000e+00  0.000000e+00
bigcom274        0.000000e+00  1.387779e-19
bigcom281        0.000000e+00  0.000000e+00
bigcom291        0.000000e+00  0.000000e+00
bigcom292        0.000000e+00  0.000000e+00
bigcom295        0.000000e+00  0.000000e+00
bigcom299        0.000000e+00  0.000000e+00
bigcom301        0.000000e+00  0.000000e+00
bigcom306        0.000000e+00  0.000000e+00
bigcom309        0.000000e+00  0.000000e+00
bigcom314        0.000000e+00  0.000000e+00
bigcom321        0.000000e+00  2.786400e-19
bigcom341        0.000000e+00  0.000000e+00
bigcom350        0.000000e+00  0.000000e+00
bigcom353        0.000000e+00  0.000000e+00
bigcom359        0.000000e+00  0.000000e+00
bigcom363        0.000000e+00  0.000000e+00
bigcom365        0.000000e+00  0.000000e+00
bigcom385        0.000000e+00  0.000000e+00
bigcom386        0.000000e+00  0.000000e+00
bigcom408        0.000000e+00  0.000000e+00
bigcom412        0.000000e+00  0.000000e+00
bigcom480        0.000000e+00  0.000000e+00
spin_vertex      5.390836e-05  1.952941e-02
membership_s1    0.000000e+00  9.649399e-20
membership_s3    0.000000e+00  0.000000e+00
membership_s4    2.717391e-05  8.166667e-03
membership_s5    0.000000e+00  1.268517e-19
membership_s6    0.000000e+00  7.047314e-20
membership_s7    0.000000e+00  2.070826e-19
membership_s8    0.000000e+00  0.000000e+00
membership_s9    0.000000e+00  0.000000e+00
membership_s11   0.000000e+00  0.000000e+00
membership_s12   0.000000e+00  0.000000e+00
membership_s14   0.000000e+00  0.000000e+00
membership_s15   0.000000e+00  8.782038e-20
membership_s16   0.000000e+00  0.000000e+00
membership_s17   0.000000e+00  0.000000e+00
membership_s18   0.000000e+00  1.561251e-19
membership_s20   0.000000e+00  0.000000e+00
membership_s21   0.000000e+00  5.421011e-22
membership_s22   0.000000e+00  0.000000e+00
membership_s24   0.000000e+00  2.081668e-19
membership_s25   0.000000e+00  0.000000e+00
membership_s26   0.000000e+00  0.000000e+00
membership_s27   0.000000e+00  1.382358e-19
membership_s28   0.000000e+00  0.000000e+00
membership_s30   0.000000e+00  2.282246e-19
membership_s31   0.000000e+00  1.696776e-19
membership_s32   0.000000e+00  4.423545e-19
membership_s33   0.000000e+00  0.000000e+00
membership_s36   0.000000e+00  1.420305e-19
membership_s37   0.000000e+00  1.214306e-19
V1              -1.159585e-05  5.966719e-02
V2               4.572365e-05  4.245518e-02
pdi              1.104972e-04  9.285714e-03
adhesion         1.396337e-03  5.141725e-02
cohesion         1.260274e-03  1.926711e-02
inner            1.389059e-04  3.395115e-02
outer            8.223551e-05  6.437500e-02
ioratio          7.138083e-05  3.459025e-02
comsize          1.486967e-05  4.106734e-02
[1] "Dataset: high_CT Model GLM, run: 1 of 5 2015-06-22 14:48:34"
[1] "glmnet variable coefficients"
                         [,1]          [,2]
(Intercept)     -4.824306e+00 -7.616710e+01
graph0           6.540040e-41 -3.340047e-04
graph1           1.794608e-44 -1.283265e-07
graph2           5.471973e-41 -5.804964e-05
graph3           2.407361e-45 -7.638301e-09
graph4          -3.825246e-48 -5.488479e-11
graph5           1.428557e-42  1.336761e-07
graph6           2.237481e-44 -4.408898e-08
graph7           2.372650e-42  8.315661e-07
graph8           5.190681e-41 -7.109168e-06
graph9           5.952363e-47 -1.903783e-10
graph10          4.240586e-49 -2.951983e-12
graph11         -1.628729e-50 -6.709114e-14
graph12          1.404035e-46 -2.457448e-10
graph13          1.440575e-45 -1.452155e-09
graph14          1.363456e-48 -2.941635e-11
graph15          4.765476e-44 -9.511198e-08
graph16          4.790594e-46 -8.733343e-10
graph17          1.111476e-45 -1.467557e-09
graph18          3.361354e-44 -1.657444e-08
graph19          9.430048e-45  6.520785e-09
graph20          7.210359e-44 -1.550619e-07
graph21          4.717002e-44 -1.314175e-08
graph22          1.539615e-43  1.596668e-07
graph23          6.898561e-44  7.263377e-09
graph24          1.171041e-43  9.638881e-08
graph25          6.322795e-43  8.655933e-07
graph26          6.251336e-43  5.688749e-07
graph27          3.797391e-42  8.875814e-06
graph28          5.206486e-42  3.504147e-06
graph29          5.083843e-41 -4.871713e-05
orbit0           6.540040e-41 -3.324609e-04
orbit1           4.274248e-42 -3.803492e-06
orbit2           1.094759e-44 -1.251165e-07
orbit3           5.471973e-41 -5.715808e-05
orbit4           1.039846e-43 -1.690883e-08
orbit5           2.138498e-45 -8.098229e-09
orbit6          -6.887024e-46 -2.799775e-08
orbit7          -3.540012e-48 -4.310027e-11
orbit8           1.428557e-42  1.575541e-07
orbit9           2.131502e-42  2.525280e-06
orbit10          2.451234e-43 -3.632949e-08
orbit11          1.304381e-44 -5.860184e-08
orbit12          1.227665e-41  2.338409e-05
orbit13          2.608777e-42 -8.790974e-07
orbit14          5.190681e-41 -6.352860e-06
orbit15          2.611069e-45 -2.899577e-09
orbit16          4.938441e-47 -2.437715e-10
orbit17          6.298079e-46 -6.243768e-10
orbit18          5.798814e-46  1.650537e-09
orbit19          1.839857e-46 -3.634731e-10
orbit20          2.357726e-47 -1.774046e-10
orbit21          1.454615e-49 -2.448365e-12
orbit22         -6.856110e-48 -5.844799e-11
orbit23         -1.170335e-50 -2.810579e-14
orbit24          1.194132e-44  2.106593e-08
orbit25          5.785388e-45  3.468281e-09
orbit26          1.128251e-46 -3.006583e-10
orbit27          5.141682e-44 -8.161636e-08
orbit28          2.323198e-45 -6.082246e-09
orbit29          9.513411e-45  2.185347e-09
orbit30          2.415839e-45 -3.895519e-09
orbit31          1.734454e-46 -3.250214e-09
orbit32          9.414392e-47 -1.269344e-09
orbit33          4.210428e-49 -1.693406e-11
orbit34          4.765476e-44 -9.428819e-08
orbit35          6.372549e-44 -6.944450e-08
orbit36          9.524839e-45 -1.140861e-08
orbit37          7.812083e-45  3.670119e-09
orbit38          2.103115e-46 -1.117997e-09
orbit39          1.015163e-43  2.249212e-07
orbit40          2.288530e-44  2.275873e-08
orbit41          7.995640e-45 -3.836599e-09
orbit42          6.734510e-46 -2.631170e-09
orbit43          1.524336e-43  1.855641e-07
orbit44          2.664895e-44 -6.898039e-08
orbit45          2.636700e-43 -1.272698e-07
orbit46          1.396684e-43  1.026837e-07
orbit47          9.802119e-45 -8.378565e-09
orbit48          2.323758e-44  3.121023e-08
orbit49          6.031790e-43  1.037772e-06
orbit50          5.386427e-44 -2.694861e-07
orbit51          1.882690e-43  8.690491e-08
orbit52          5.790127e-43  2.139339e-07
orbit53          6.305246e-44 -4.137640e-08
orbit54          1.135369e-42  3.176961e-06
orbit55          1.371463e-43  4.945392e-08
orbit56          1.383886e-42 -9.230592e-07
orbit57          1.648615e-43  1.647218e-07
orbit58          6.738897e-44 -1.348114e-07
orbit59          7.782277e-43  1.422409e-06
orbit60          3.053113e-43  4.022517e-07
orbit61          1.889996e-43 -5.629299e-08
orbit62          6.032382e-42  2.390257e-05
orbit63          1.065992e-42  1.156303e-06
orbit64          1.580167e-42  1.920333e-06
orbit65          9.110973e-42  2.955035e-05
orbit66          2.163860e-42  2.929786e-06
orbit67          8.397138e-43  3.077570e-07
orbit68          5.822945e-42  1.621958e-05
orbit69          8.593295e-42  1.029437e-05
orbit70          2.500115e-41  8.545401e-05
orbit71          5.984039e-42 -3.594540e-06
orbit72          5.083843e-41 -5.013674e-05
AP              -8.841402e-40 -1.103808e-01
bet              1.651951e-45 -3.044805e-08
ecc              1.004258e-38  8.171651e-02
eccrad           6.025546e-38  4.903150e-01
close            3.967499e-37 -7.708081e-01
constraint      -6.571503e-37  1.744416e+00
coreness         3.657966e-39  1.561146e-02
knn              5.716402e-41  5.717406e-04
hubscore         2.057744e-37  5.941079e-02
pagerank         1.245625e-37 -3.193493e+01
trans            1.215760e-37  9.045537e-01
evcent           2.058726e-37  4.998650e-02
first            6.540040e-41 -3.344057e-04
upto_second      5.215917e-42 -2.146248e-05
upto_third       9.017296e-42  1.638925e-05
upto_fourth      1.041265e-40  2.495079e-04
upto_fifth       7.498588e-40  2.905672e-03
upto_sixth       2.231601e-39  2.007262e-03
second           5.268873e-42 -2.133469e-05
third           -4.254843e-42  1.072528e-04
fourth          -9.809061e-42 -1.744373e-05
fifth           -1.168065e-40 -2.640374e-04
sixth           -8.626718e-40 -3.530044e-03
ratio1          -1.849723e-40  9.018484e-05
ratio2          -1.849937e-39 -1.601778e-03
ratio3          -8.296678e-38 -2.634374e-01
ratio4           9.588379e-37  7.711697e+00
ratio5           2.185459e-37 -5.477837e-01
ratio6          -2.941226e-38 -5.728628e-02
selfinter        1.239388e-38  1.554839e-01
walktrap_vertex  2.212007e-38  4.458890e-01
bigcom1         -9.783061e-39 -7.239430e-02
bigcom2          0.000000e+00  0.000000e+00
bigcom3         -8.254145e-39 -2.952203e-02
bigcom4         -8.799151e-39 -3.090935e-02
bigcom6          0.000000e+00  0.000000e+00
bigcom8         -8.461579e-39 -6.238629e-02
bigcom9         -8.088897e-39 -3.530057e-02
bigcom11         0.000000e+00  0.000000e+00
bigcom13        -8.064679e-39 -1.565519e-02
bigcom15        -8.080808e-39 -2.636648e-02
bigcom16         0.000000e+00  0.000000e+00
bigcom21        -8.080808e-39 -2.555952e-02
bigcom22        -8.279516e-39 -6.802173e-02
bigcom24         0.000000e+00  0.000000e+00
bigcom26        -8.097002e-39 -6.085336e-02
bigcom28         3.193931e-38  1.014783e-01
bigcom30        -8.105123e-39 -2.106021e-02
bigcom31         0.000000e+00  0.000000e+00
bigcom32        -8.056638e-39 -2.703052e-02
bigcom33         0.000000e+00  0.000000e+00
bigcom34         0.000000e+00  0.000000e+00
bigcom36         0.000000e+00  0.000000e+00
bigcom37         0.000000e+00  0.000000e+00
bigcom38         0.000000e+00  0.000000e+00
bigcom39        -8.056638e-39 -2.069870e-02
bigcom40         1.678323e-38  1.224317e-01
bigcom43         0.000000e+00  0.000000e+00
bigcom44        -8.187242e-39 -6.754662e-02
bigcom46        -8.056638e-39 -1.009740e-02
bigcom47         0.000000e+00  0.000000e+00
bigcom49         0.000000e+00  0.000000e+00
bigcom50         0.000000e+00  0.000000e+00
bigcom51         0.000000e+00  0.000000e+00
bigcom52         0.000000e+00  0.000000e+00
bigcom54         0.000000e+00  0.000000e+00
bigcom56         0.000000e+00  0.000000e+00
bigcom62         0.000000e+00  0.000000e+00
bigcom66         0.000000e+00  0.000000e+00
bigcom68         0.000000e+00  0.000000e+00
bigcom69         0.000000e+00  0.000000e+00
bigcom71        -8.056638e-39 -1.448009e-02
bigcom72         0.000000e+00  0.000000e+00
bigcom73         0.000000e+00  0.000000e+00
bigcom74         0.000000e+00  0.000000e+00
bigcom75         0.000000e+00  0.000000e+00
bigcom76         0.000000e+00  0.000000e+00
bigcom77         0.000000e+00  0.000000e+00
bigcom79         0.000000e+00  0.000000e+00
bigcom80         0.000000e+00  0.000000e+00
bigcom82        -8.056638e-39 -1.266104e-02
bigcom83         0.000000e+00  0.000000e+00
bigcom84         0.000000e+00  0.000000e+00
bigcom85         0.000000e+00  0.000000e+00
bigcom87         0.000000e+00  0.000000e+00
bigcom89         0.000000e+00  0.000000e+00
bigcom91         0.000000e+00  0.000000e+00
bigcom92        -8.064679e-39 -4.133910e-02
bigcom93         0.000000e+00  0.000000e+00
bigcom96         0.000000e+00  0.000000e+00
bigcom97        -8.056638e-39 -1.959734e-02
bigcom98         0.000000e+00  0.000000e+00
bigcom99         0.000000e+00  0.000000e+00
bigcom101       -8.064679e-39 -3.366583e-02
bigcom104       -8.056638e-39 -8.378222e-03
bigcom106        0.000000e+00  0.000000e+00
bigcom109        0.000000e+00  0.000000e+00
bigcom113        0.000000e+00  0.000000e+00
bigcom116       -8.064679e-39 -1.463803e-02
bigcom120        0.000000e+00  0.000000e+00
bigcom123        0.000000e+00  0.000000e+00
bigcom126        0.000000e+00  0.000000e+00
bigcom127        0.000000e+00  0.000000e+00
bigcom137        0.000000e+00  0.000000e+00
bigcom139        0.000000e+00  0.000000e+00
bigcom140        0.000000e+00  0.000000e+00
bigcom143        0.000000e+00  0.000000e+00
bigcom145        0.000000e+00  0.000000e+00
bigcom146        0.000000e+00  0.000000e+00
bigcom147       -8.064679e-39 -2.550144e-02
bigcom149        0.000000e+00  0.000000e+00
bigcom153        0.000000e+00  0.000000e+00
bigcom154       -8.064679e-39 -2.676957e-02
bigcom156        0.000000e+00  0.000000e+00
bigcom157        0.000000e+00  0.000000e+00
bigcom158        0.000000e+00  0.000000e+00
bigcom160        0.000000e+00  0.000000e+00
bigcom161        0.000000e+00  0.000000e+00
bigcom162        0.000000e+00  0.000000e+00
bigcom164        0.000000e+00  0.000000e+00
bigcom166        0.000000e+00  0.000000e+00
bigcom167       -8.056638e-39 -9.961711e-03
bigcom171        0.000000e+00  0.000000e+00
bigcom173        0.000000e+00  0.000000e+00
bigcom175        0.000000e+00  0.000000e+00
bigcom176        0.000000e+00  0.000000e+00
bigcom177        0.000000e+00  0.000000e+00
bigcom178        0.000000e+00  0.000000e+00
bigcom180        0.000000e+00  0.000000e+00
bigcom181       -8.064679e-39 -1.849934e-02
bigcom184        0.000000e+00  0.000000e+00
bigcom186        0.000000e+00  0.000000e+00
bigcom187        0.000000e+00  0.000000e+00
bigcom189        0.000000e+00  0.000000e+00
bigcom194        0.000000e+00  0.000000e+00
bigcom195        0.000000e+00  0.000000e+00
bigcom196        0.000000e+00  0.000000e+00
bigcom204       -8.056638e-39 -1.736629e-02
bigcom205        0.000000e+00  0.000000e+00
bigcom212        0.000000e+00  0.000000e+00
bigcom214        0.000000e+00  0.000000e+00
bigcom222        0.000000e+00  0.000000e+00
bigcom223        0.000000e+00  0.000000e+00
bigcom226        0.000000e+00  0.000000e+00
bigcom227        0.000000e+00  0.000000e+00
bigcom229        0.000000e+00  0.000000e+00
bigcom233        0.000000e+00  0.000000e+00
bigcom236        0.000000e+00  0.000000e+00
bigcom237        0.000000e+00  0.000000e+00
bigcom246        0.000000e+00  0.000000e+00
bigcom248       -8.056638e-39 -7.188917e-02
bigcom249        0.000000e+00  0.000000e+00
bigcom250        0.000000e+00  0.000000e+00
bigcom254        0.000000e+00  0.000000e+00
bigcom266        0.000000e+00  0.000000e+00
bigcom269       -8.056638e-39 -3.934485e-02
bigcom272        0.000000e+00  0.000000e+00
bigcom274       -8.072735e-39 -2.348290e-02
bigcom281        0.000000e+00  0.000000e+00
bigcom291        0.000000e+00  0.000000e+00
bigcom292        0.000000e+00  0.000000e+00
bigcom295        0.000000e+00  0.000000e+00
bigcom299        0.000000e+00  0.000000e+00
bigcom301        0.000000e+00  0.000000e+00
bigcom306        0.000000e+00  0.000000e+00
bigcom309        0.000000e+00  0.000000e+00
bigcom314        0.000000e+00  0.000000e+00
bigcom321       -8.056638e-39 -1.041344e-02
bigcom341        0.000000e+00  0.000000e+00
bigcom350        0.000000e+00  0.000000e+00
bigcom353        0.000000e+00  0.000000e+00
bigcom359        0.000000e+00  0.000000e+00
bigcom363        0.000000e+00  0.000000e+00
bigcom365        0.000000e+00  0.000000e+00
bigcom385        0.000000e+00  0.000000e+00
bigcom386        0.000000e+00  0.000000e+00
bigcom408        0.000000e+00  0.000000e+00
bigcom412        0.000000e+00  0.000000e+00
bigcom480        0.000000e+00  0.000000e+00
spin_vertex      2.947151e-38  8.626950e-02
membership_s1   -8.461579e-39 -2.792183e-02
membership_s3    0.000000e+00  0.000000e+00
membership_s4    1.330232e-38  4.482520e-02
membership_s5   -9.100009e-39 -7.348941e-02
membership_s6   -8.105123e-39 -2.757344e-02
membership_s7   -8.515077e-39 -4.862813e-02
membership_s8    0.000000e+00  0.000000e+00
membership_s9    0.000000e+00  0.000000e+00
membership_s11   0.000000e+00  0.000000e+00
membership_s12   0.000000e+00  0.000000e+00
membership_s14   0.000000e+00  0.000000e+00
membership_s15  -8.105123e-39 -2.686837e-02
membership_s16   0.000000e+00  0.000000e+00
membership_s17   0.000000e+00  0.000000e+00
membership_s18  -8.080808e-39 -3.371810e-02
membership_s20   0.000000e+00  0.000000e+00
membership_s21  -8.064679e-39 -2.097651e-02
membership_s22   0.000000e+00  0.000000e+00
membership_s24  -8.056638e-39 -2.260382e-02
membership_s25   0.000000e+00  0.000000e+00
membership_s26   0.000000e+00  0.000000e+00
membership_s27  -8.689041e-39 -6.051653e-02
membership_s28   0.000000e+00  0.000000e+00
membership_s30   1.348544e-38  1.372505e-01
membership_s31  -8.220558e-39 -3.248985e-02
membership_s32  -8.470449e-39 -6.348950e-02
membership_s33   0.000000e+00  0.000000e+00
membership_s36  -9.771231e-39 -7.633554e-02
membership_s37  -8.088897e-39 -2.382921e-02
V1               2.014848e-37  1.025057e+00
V2               1.827189e-38 -5.935990e-01
pdi             -3.428222e-37 -8.815249e+00
adhesion        -3.085374e-42  1.810529e-05
cohesion         6.174533e-42 -3.619960e-05
inner            5.037398e-43 -1.456220e-05
outer            1.701917e-42 -3.532305e-05
ioratio         -3.023339e-38  5.134409e-01
comsize          4.072552e-42  3.626662e-05
[1] "Dataset: high_CT Model GBM, run: 2 of 5 2015-06-22 14:48:40"
Iter   TrainDeviance   ValidDeviance   StepSize   Improve
     1        0.0900            -nan     0.0100    0.0013
     2        0.0868            -nan     0.0100   -0.0000
     3        0.0813            -nan     0.0100   -0.0001
     4        0.0785            -nan     0.0100    0.0008
     5        0.0750            -nan     0.0100   -0.0000
     6        0.0710            -nan     0.0100    0.0002
     7        0.0698            -nan     0.0100    0.0002
     8        0.0681            -nan     0.0100   -0.0000
     9        0.0679            -nan     0.0100   -0.0001
    10        0.0661            -nan     0.0100    0.0005
    20        0.0545            -nan     0.0100    0.0002
    40        0.0439            -nan     0.0100    0.0000
    60        0.0367            -nan     0.0100   -0.0000
    80        0.0320            -nan     0.0100    0.0000
   100        0.0280            -nan     0.0100    0.0000
   120        0.0250            -nan     0.0100   -0.0000
   130        0.0239            -nan     0.0100   -0.0000

[1] "GBM variable coefficients"
                            var      rel.inf
V1                           V1 1.369674e+01
orbit70                 orbit70 1.269899e+01
walktrap_vertex walktrap_vertex 8.938311e+00
orbit49                 orbit49 7.835957e+00
orbit24                 orbit24 6.438413e+00
adhesion               adhesion 3.502253e+00
sixth                     sixth 3.384299e+00
cohesion               cohesion 3.225851e+00
knn                         knn 2.790355e+00
ratio5                   ratio5 2.698122e+00
bet                         bet 2.460357e+00
orbit54                 orbit54 2.417007e+00
upto_fifth           upto_fifth 2.180641e+00
graph20                 graph20 1.720609e+00
orbit65                 orbit65 1.576952e+00
constraint           constraint 1.452692e+00
graph8                   graph8 1.424201e+00
trans                     trans 1.418362e+00
third                     third 1.232409e+00
orbit66                 orbit66 1.189473e+00
graph2                   graph2 1.003297e+00
orbit59                 orbit59 9.708292e-01
orbit40                 orbit40 9.500278e-01
orbit68                 orbit68 7.931491e-01
orbit45                 orbit45 7.773746e-01
graph4                   graph4 7.605351e-01
orbit6                   orbit6 7.393260e-01
orbit56                 orbit56 6.994385e-01
graph23                 graph23 6.688121e-01
orbit18                 orbit18 6.059541e-01
graph29                 graph29 6.032832e-01
comsize                 comsize 5.351318e-01
orbit62                 orbit62 4.995888e-01
pagerank               pagerank 4.983830e-01
orbit22                 orbit22 4.754183e-01
orbit12                 orbit12 4.751925e-01
graph28                 graph28 4.529380e-01
graph24                 graph24 4.357236e-01
ratio4                   ratio4 3.834749e-01
close                     close 3.625581e-01
fourth                   fourth 3.499943e-01
orbit9                   orbit9 3.496606e-01
inner                     inner 3.443962e-01
orbit64                 orbit64 3.126726e-01
graph15                 graph15 3.001821e-01
ratio2                   ratio2 2.729894e-01
orbit16                 orbit16 2.704183e-01
V2                           V2 2.400490e-01
orbit35                 orbit35 2.397568e-01
orbit55                 orbit55 2.018040e-01
spin_vertex         spin_vertex 1.579608e-01
orbit58                 orbit58 1.577161e-01
graph11                 graph11 1.530567e-01
orbit27                 orbit27 1.357762e-01
orbit15                 orbit15 1.335036e-01
graph1                   graph1 1.325298e-01
orbit31                 orbit31 1.240301e-01
orbit46                 orbit46 1.238919e-01
orbit33                 orbit33 1.107035e-01
outer                     outer 1.081784e-01
graph0                   graph0 1.061038e-01
orbit23                 orbit23 9.314457e-02
orbit2                   orbit2 9.280401e-02
orbit36                 orbit36 9.167764e-02
orbit11                 orbit11 8.725538e-02
graph27                 graph27 8.262655e-02
orbit32                 orbit32 7.957039e-02
membership_s4     membership_s4 7.181549e-02
bigcom40               bigcom40 6.994084e-02
orbit57                 orbit57 8.569655e-03
orbit25                 orbit25 4.410689e-03
orbit52                 orbit52 2.260885e-03
second                   second 1.257242e-03
upto_second         upto_second 1.026326e-03
orbit4                   orbit4 9.750155e-04
graph16                 graph16 8.791284e-04
graph5                   graph5 7.532467e-04
orbit69                 orbit69 7.423172e-04
upto_third           upto_third 6.706196e-04
orbit17                 orbit17 6.628633e-04
ratio6                   ratio6 6.437205e-04
graph25                 graph25 6.199953e-04
fifth                     fifth 6.147434e-04
graph9                   graph9 5.811882e-04
orbit60                 orbit60 5.255796e-04
orbit53                 orbit53 4.861916e-04
graph21                 graph21 4.664160e-04
orbit47                 orbit47 4.601062e-04
ioratio                 ioratio 4.474968e-04
evcent                   evcent 3.844766e-04
graph10                 graph10 3.581772e-04
orbit5                   orbit5 3.579653e-04
membership_s30   membership_s30 3.562890e-04
orbit38                 orbit38 2.908376e-04
orbit30                 orbit30 2.824081e-04
orbit50                 orbit50 2.747899e-04
orbit51                 orbit51 2.622414e-04
pdi                         pdi 2.525950e-04
graph13                 graph13 2.509785e-04
upto_fourth         upto_fourth 2.460051e-04
graph6                   graph6 2.216907e-04
orbit67                 orbit67 2.085968e-04
orbit19                 orbit19 2.047285e-04
orbit21                 orbit21 1.932942e-04
graph18                 graph18 1.872027e-04
graph12                 graph12 1.366737e-04
orbit29                 orbit29 1.145702e-04
graph3                   graph3 1.080892e-04
bigcom28               bigcom28 1.054439e-04
orbit10                 orbit10 1.033046e-04
orbit61                 orbit61 9.428467e-05
graph7                   graph7 9.038859e-05
graph26                 graph26 8.778954e-05
orbit39                 orbit39 8.528049e-05
orbit1                   orbit1 8.433298e-05
orbit71                 orbit71 8.369874e-05
selfinter             selfinter 8.342856e-05
graph19                 graph19 8.173204e-05
orbit41                 orbit41 7.731112e-05
orbit48                 orbit48 7.594860e-05
orbit42                 orbit42 7.188095e-05
orbit43                 orbit43 6.911110e-05
orbit20                 orbit20 6.741798e-05
orbit63                 orbit63 5.696185e-05
orbit13                 orbit13 5.661545e-05
orbit37                 orbit37 4.400470e-05
upto_sixth           upto_sixth 4.260573e-05
orbit7                   orbit7 3.527404e-05
orbit26                 orbit26 3.249961e-05
ratio3                   ratio3 2.573373e-05
graph22                 graph22 1.723176e-05
ratio1                   ratio1 1.410946e-05
orbit44                 orbit44 1.399837e-05
orbit28                 orbit28 1.269877e-05
graph14                 graph14 9.702857e-06
graph17                 graph17 0.000000e+00
orbit0                   orbit0 0.000000e+00
orbit3                   orbit3 0.000000e+00
orbit8                   orbit8 0.000000e+00
orbit14                 orbit14 0.000000e+00
orbit34                 orbit34 0.000000e+00
orbit72                 orbit72 0.000000e+00
AP                           AP 0.000000e+00
ecc                         ecc 0.000000e+00
eccrad                   eccrad 0.000000e+00
coreness               coreness 0.000000e+00
hubscore               hubscore 0.000000e+00
first                     first 0.000000e+00
bigcom1                 bigcom1 0.000000e+00
bigcom2                 bigcom2 0.000000e+00
bigcom3                 bigcom3 0.000000e+00
bigcom4                 bigcom4 0.000000e+00
bigcom6                 bigcom6 0.000000e+00
bigcom8                 bigcom8 0.000000e+00
bigcom9                 bigcom9 0.000000e+00
bigcom11               bigcom11 0.000000e+00
bigcom13               bigcom13 0.000000e+00
bigcom15               bigcom15 0.000000e+00
bigcom16               bigcom16 0.000000e+00
bigcom21               bigcom21 0.000000e+00
bigcom22               bigcom22 0.000000e+00
bigcom24               bigcom24 0.000000e+00
bigcom26               bigcom26 0.000000e+00
bigcom30               bigcom30 0.000000e+00
bigcom31               bigcom31 0.000000e+00
bigcom32               bigcom32 0.000000e+00
bigcom33               bigcom33 0.000000e+00
bigcom34               bigcom34 0.000000e+00
bigcom36               bigcom36 0.000000e+00
bigcom37               bigcom37 0.000000e+00
bigcom38               bigcom38 0.000000e+00
bigcom39               bigcom39 0.000000e+00
bigcom43               bigcom43 0.000000e+00
bigcom44               bigcom44 0.000000e+00
bigcom46               bigcom46 0.000000e+00
bigcom47               bigcom47 0.000000e+00
bigcom49               bigcom49 0.000000e+00
bigcom50               bigcom50 0.000000e+00
bigcom51               bigcom51 0.000000e+00
bigcom52               bigcom52 0.000000e+00
bigcom54               bigcom54 0.000000e+00
bigcom56               bigcom56 0.000000e+00
bigcom62               bigcom62 0.000000e+00
bigcom66               bigcom66 0.000000e+00
bigcom68               bigcom68 0.000000e+00
bigcom69               bigcom69 0.000000e+00
bigcom71               bigcom71 0.000000e+00
bigcom72               bigcom72 0.000000e+00
bigcom73               bigcom73 0.000000e+00
bigcom74               bigcom74 0.000000e+00
bigcom75               bigcom75 0.000000e+00
bigcom76               bigcom76 0.000000e+00
bigcom77               bigcom77 0.000000e+00
bigcom79               bigcom79 0.000000e+00
bigcom80               bigcom80 0.000000e+00
bigcom82               bigcom82 0.000000e+00
bigcom83               bigcom83 0.000000e+00
bigcom84               bigcom84 0.000000e+00
bigcom85               bigcom85 0.000000e+00
bigcom87               bigcom87 0.000000e+00
bigcom89               bigcom89 0.000000e+00
bigcom91               bigcom91 0.000000e+00
bigcom92               bigcom92 0.000000e+00
bigcom93               bigcom93 0.000000e+00
bigcom96               bigcom96 0.000000e+00
bigcom97               bigcom97 0.000000e+00
bigcom98               bigcom98 0.000000e+00
bigcom99               bigcom99 0.000000e+00
bigcom101             bigcom101 0.000000e+00
bigcom104             bigcom104 0.000000e+00
bigcom106             bigcom106 0.000000e+00
bigcom109             bigcom109 0.000000e+00
bigcom113             bigcom113 0.000000e+00
bigcom116             bigcom116 0.000000e+00
bigcom120             bigcom120 0.000000e+00
bigcom123             bigcom123 0.000000e+00
bigcom126             bigcom126 0.000000e+00
bigcom127             bigcom127 0.000000e+00
bigcom137             bigcom137 0.000000e+00
bigcom139             bigcom139 0.000000e+00
bigcom140             bigcom140 0.000000e+00
bigcom143             bigcom143 0.000000e+00
bigcom145             bigcom145 0.000000e+00
bigcom146             bigcom146 0.000000e+00
bigcom147             bigcom147 0.000000e+00
bigcom149             bigcom149 0.000000e+00
bigcom153             bigcom153 0.000000e+00
bigcom154             bigcom154 0.000000e+00
bigcom156             bigcom156 0.000000e+00
bigcom157             bigcom157 0.000000e+00
bigcom158             bigcom158 0.000000e+00
bigcom160             bigcom160 0.000000e+00
bigcom161             bigcom161 0.000000e+00
bigcom162             bigcom162 0.000000e+00
bigcom164             bigcom164 0.000000e+00
bigcom166             bigcom166 0.000000e+00
bigcom167             bigcom167 0.000000e+00
bigcom171             bigcom171 0.000000e+00
bigcom173             bigcom173 0.000000e+00
bigcom175             bigcom175 0.000000e+00
bigcom176             bigcom176 0.000000e+00
bigcom177             bigcom177 0.000000e+00
bigcom178             bigcom178 0.000000e+00
bigcom180             bigcom180 0.000000e+00
bigcom181             bigcom181 0.000000e+00
bigcom184             bigcom184 0.000000e+00
bigcom186             bigcom186 0.000000e+00
bigcom187             bigcom187 0.000000e+00
bigcom189             bigcom189 0.000000e+00
bigcom194             bigcom194 0.000000e+00
bigcom195             bigcom195 0.000000e+00
bigcom196             bigcom196 0.000000e+00
bigcom204             bigcom204 0.000000e+00
bigcom205             bigcom205 0.000000e+00
bigcom212             bigcom212 0.000000e+00
bigcom214             bigcom214 0.000000e+00
bigcom222             bigcom222 0.000000e+00
bigcom223             bigcom223 0.000000e+00
bigcom226             bigcom226 0.000000e+00
bigcom227             bigcom227 0.000000e+00
bigcom229             bigcom229 0.000000e+00
bigcom233             bigcom233 0.000000e+00
bigcom236             bigcom236 0.000000e+00
bigcom237             bigcom237 0.000000e+00
bigcom246             bigcom246 0.000000e+00
bigcom248             bigcom248 0.000000e+00
bigcom249             bigcom249 0.000000e+00
bigcom250             bigcom250 0.000000e+00
bigcom254             bigcom254 0.000000e+00
bigcom266             bigcom266 0.000000e+00
bigcom269             bigcom269 0.000000e+00
bigcom272             bigcom272 0.000000e+00
bigcom274             bigcom274 0.000000e+00
bigcom281             bigcom281 0.000000e+00
bigcom291             bigcom291 0.000000e+00
bigcom292             bigcom292 0.000000e+00
bigcom295             bigcom295 0.000000e+00
bigcom299             bigcom299 0.000000e+00
bigcom301             bigcom301 0.000000e+00
bigcom306             bigcom306 0.000000e+00
bigcom309             bigcom309 0.000000e+00
bigcom314             bigcom314 0.000000e+00
bigcom321             bigcom321 0.000000e+00
bigcom341             bigcom341 0.000000e+00
bigcom350             bigcom350 0.000000e+00
bigcom353             bigcom353 0.000000e+00
bigcom359             bigcom359 0.000000e+00
bigcom363             bigcom363 0.000000e+00
bigcom365             bigcom365 0.000000e+00
bigcom385             bigcom385 0.000000e+00
bigcom386             bigcom386 0.000000e+00
bigcom408             bigcom408 0.000000e+00
bigcom412             bigcom412 0.000000e+00
bigcom480             bigcom480 0.000000e+00
membership_s1     membership_s1 0.000000e+00
membership_s3     membership_s3 0.000000e+00
membership_s5     membership_s5 0.000000e+00
membership_s6     membership_s6 0.000000e+00
membership_s7     membership_s7 0.000000e+00
membership_s8     membership_s8 0.000000e+00
membership_s9     membership_s9 0.000000e+00
membership_s11   membership_s11 0.000000e+00
membership_s12   membership_s12 0.000000e+00
membership_s14   membership_s14 0.000000e+00
membership_s15   membership_s15 0.000000e+00
membership_s16   membership_s16 0.000000e+00
membership_s17   membership_s17 0.000000e+00
membership_s18   membership_s18 0.000000e+00
membership_s20   membership_s20 0.000000e+00
membership_s21   membership_s21 0.000000e+00
membership_s22   membership_s22 0.000000e+00
membership_s24   membership_s24 0.000000e+00
membership_s25   membership_s25 0.000000e+00
membership_s26   membership_s26 0.000000e+00
membership_s27   membership_s27 0.000000e+00
membership_s28   membership_s28 0.000000e+00
membership_s31   membership_s31 0.000000e+00
membership_s32   membership_s32 0.000000e+00
membership_s33   membership_s33 0.000000e+00
membership_s36   membership_s36 0.000000e+00
membership_s37   membership_s37 0.000000e+00
[1] "Dataset: high_CT Model RF, run: 2 of 5 2015-06-22 14:48:58"
     |      Out-of-bag   |
Tree |      MSE  %Var(y) |
   1 |  0.01677   208.75 |
   2 |  0.01452   180.76 |
   3 |  0.01521   189.37 |
   4 |  0.01255   156.32 |
   5 |  0.01115   138.88 |
   6 |  0.01124   139.94 |
   7 |  0.01229   152.99 |
   8 |  0.01208   150.37 |
   9 |  0.01218   151.68 |
  10 |  0.01133   141.04 |
  11 |  0.01047   130.37 |
  12 |  0.01099   136.85 |
  13 |   0.0103   128.29 |
  14 |   0.0101   125.71 |
  15 | 0.009405   117.10 |
  16 | 0.009299   115.78 |
  17 | 0.009151   113.94 |
  18 | 0.009143   113.83 |
  19 | 0.008851   110.20 |
  20 | 0.008816   109.77 |
  21 | 0.008872   110.46 |
  22 | 0.008518   106.05 |
  23 | 0.008594   107.01 |
  24 | 0.008329   103.71 |
  25 | 0.008367   104.17 |
  26 | 0.008331   103.73 |
  27 | 0.008385   104.40 |
  28 | 0.008222   102.37 |
  29 | 0.008135   101.29 |
  30 | 0.008092   100.75 |
  31 | 0.008102   100.88 |
  32 |  0.00799    99.48 |
  33 | 0.008042   100.13 |
  34 | 0.008011    99.75 |
  35 | 0.008084   100.65 |
  36 | 0.008099   100.84 |
  37 | 0.008096   100.80 |
  38 | 0.008063   100.39 |
  39 | 0.007997    99.57 |
  40 | 0.007969    99.22 |
  41 | 0.007799    97.11 |
  42 | 0.007782    96.89 |
  43 | 0.007755    96.56 |
  44 | 0.007743    96.41 |
  45 |   0.0077    95.87 |
  46 | 0.007748    96.46 |
  47 | 0.007655    95.31 |
  48 | 0.007647    95.21 |
  49 | 0.007632    95.03 |
  50 | 0.007639    95.11 |
  51 | 0.007648    95.23 |
  52 | 0.007635    95.06 |
  53 | 0.007609    94.74 |
  54 | 0.007574    94.31 |
  55 | 0.007493    93.30 |
  56 | 0.007508    93.48 |
  57 | 0.007567    94.21 |
  58 | 0.007597    94.59 |
  59 | 0.007563    94.17 |
  60 | 0.007589    94.49 |
  61 | 0.007595    94.57 |
  62 | 0.007568    94.22 |
  63 |  0.00759    94.51 |
  64 | 0.007595    94.57 |
  65 | 0.007567    94.21 |
  66 | 0.007572    94.28 |
  67 | 0.007533    93.80 |
  68 | 0.007531    93.77 |
  69 | 0.007489    93.25 |
  70 | 0.007546    93.95 |
  71 | 0.007601    94.64 |
  72 | 0.007543    93.92 |
  73 | 0.007568    94.23 |
  74 | 0.007589    94.48 |
  75 | 0.007577    94.35 |
  76 | 0.007603    94.66 |
  77 | 0.007478    93.11 |
  78 | 0.007444    92.68 |
  79 | 0.007442    92.66 |
  80 | 0.007501    93.40 |
  81 | 0.007506    93.46 |
  82 | 0.007497    93.34 |
  83 | 0.007521    93.64 |
  84 | 0.007529    93.74 |
  85 | 0.007506    93.45 |
  86 | 0.007481    93.14 |
  87 | 0.007496    93.33 |
  88 | 0.007476    93.08 |
  89 | 0.007464    92.94 |
  90 | 0.007481    93.15 |
  91 | 0.007462    92.90 |
  92 | 0.007474    93.06 |
  93 | 0.007518    93.60 |
  94 | 0.007553    94.05 |
  95 | 0.007541    93.89 |
  96 | 0.007522    93.66 |
  97 |  0.00754    93.87 |
  98 | 0.007558    94.11 |
  99 | 0.007556    94.08 |
 100 | 0.007517    93.60 |
[1] "Random Forest variable coefficients"
                      %IncMSE IncNodePurity
graph0           0.000000e+00  0.000000e+00
graph1           7.722257e-04  8.113564e-02
graph2           0.000000e+00  1.951564e-20
graph3           5.208333e-05  8.333333e-03
graph4           5.509684e-05  4.357143e-02
graph5           7.259044e-04  5.972086e-02
graph6           1.587302e-04  2.500000e-02
graph7           1.098901e-04  2.590909e-02
graph8           9.442141e-04  1.011621e-01
graph9           0.000000e+00  8.885037e-18
graph10          3.246823e-04  8.135814e-02
graph11          0.000000e+00  2.276825e-20
graph12          2.736024e-04  4.109091e-02
graph13          1.648352e-04  9.895833e-03
graph14          0.000000e+00  1.714286e-02
graph15          0.000000e+00  2.168404e-21
graph16          0.000000e+00  1.517883e-20
graph17          0.000000e+00  1.301043e-20
graph18          5.449591e-05  1.636364e-02
graph19          0.000000e+00  1.246832e-20
graph20         -1.310734e-05  3.389503e-02
graph21          8.152174e-05  9.879518e-03
graph22          1.362398e-04  3.238095e-02
graph23          1.254899e-03  7.254023e-02
graph24          0.000000e+00  8.673617e-21
graph25          8.885417e-04  1.010750e-01
graph26          5.430369e-04  3.376648e-02
graph27          5.318100e-04  2.599454e-03
graph28          3.137739e-04  3.253425e-02
graph29          9.183812e-04  3.386928e-02
orbit0           5.813953e-05  9.285714e-03
orbit1           1.690141e-04  1.772308e-02
orbit2           3.032597e-04  1.928927e-02
orbit3           3.266038e-04  4.085931e-02
orbit4           0.000000e+00  3.751340e-19
orbit5           1.628875e-03  3.940155e-02
orbit6           0.000000e+00  1.355253e-20
orbit7           8.064426e-04  1.017212e-01
orbit8           1.000000e-03  9.895833e-03
orbit9           1.217656e-05  4.894054e-02
orbit10          0.000000e+00  1.802486e-17
orbit11          5.965909e-04  3.869727e-02
orbit12          3.965940e-03  2.417936e-01
orbit13          0.000000e+00  9.757820e-21
orbit14          1.662050e-04  9.411765e-03
orbit15          2.791279e-04  4.281025e-02
orbit16          0.000000e+00  1.084202e-20
orbit17          7.724694e-04  3.099372e-02
orbit18          0.000000e+00  9.215718e-21
orbit19          0.000000e+00  1.653408e-19
orbit20          1.678404e-04  1.811966e-02
orbit21          0.000000e+00  2.710505e-21
orbit22          0.000000e+00  0.000000e+00
orbit23          4.254596e-04  3.601244e-02
orbit24          1.198995e-03  2.032813e-01
orbit25          0.000000e+00  1.084202e-20
orbit26          0.000000e+00  3.794708e-20
orbit27          0.000000e+00  3.554232e-17
orbit28          2.666667e-05  9.166667e-03
orbit29          1.753798e-04  1.160937e-02
orbit30          1.183727e-03  1.943182e-02
orbit31          0.000000e+00  1.714286e-02
orbit32          2.404647e-04  5.955182e-02
orbit33          1.382380e-03  8.846599e-02
orbit34          0.000000e+00  1.333333e-02
orbit35          5.455617e-04  6.325440e-02
orbit36          5.469460e-04  3.344561e-02
orbit37          0.000000e+00  3.469447e-20
orbit38          2.754821e-05  1.777778e-02
orbit39          3.307647e-04  7.077564e-02
orbit40          0.000000e+00  1.317306e-19
orbit41          0.000000e+00  1.409463e-20
orbit42          5.509642e-05  9.523810e-03
orbit43          1.729107e-04  9.523810e-03
orbit44          1.014472e-03  2.931896e-02
orbit45          4.804986e-03  7.736813e-02
orbit46          2.801120e-05  6.875650e-02
orbit47          3.532609e-04  9.893617e-03
orbit48          0.000000e+00  1.600000e-02
orbit49          3.136989e-04  1.262273e-01
orbit50          1.129944e-04  2.727273e-02
orbit51          3.748112e-03  3.237810e-02
orbit52          4.651546e-04  7.149753e-02
orbit53          0.000000e+00  2.331035e-20
orbit54          4.085033e-03  3.314044e-01
orbit55          6.293599e-04  6.343076e-02
orbit56          3.627564e-03  4.323549e-02
orbit57         -2.680965e-05  1.095913e-01
orbit58          4.607046e-04  9.642857e-03
orbit59          2.219087e-03  2.884355e-01
orbit60          7.659091e-04  9.421230e-04
orbit61          0.000000e+00  1.500000e-02
orbit62          3.315549e-03  1.024412e-01
orbit63          0.000000e+00  2.916504e-19
orbit64          5.555556e-05  1.965602e-02
orbit65          2.196419e-04  2.180538e-01
orbit66          1.657563e-03  4.063213e-01
orbit67          0.000000e+00  1.301043e-20
orbit68          1.030484e-03  1.314674e-01
orbit69          0.000000e+00  1.843144e-20
orbit70          4.586759e-03  4.069860e-01
orbit71          2.241053e-04  3.748640e-02
orbit72          2.028439e-03  6.582506e-02
AP               0.000000e+00  1.084202e-21
bet              3.182903e-03  9.729342e-02
ecc              0.000000e+00  1.843144e-20
eccrad           0.000000e+00  1.734723e-20
close            5.755866e-04  4.584971e-02
constraint       2.293995e-04  5.933333e-02
coreness         0.000000e+00  9.757820e-21
knn              5.303169e-05  4.893091e-02
hubscore         5.954545e-04  1.902744e-02
pagerank         5.555556e-05  8.571429e-03
trans            3.780221e-04  4.845784e-02
evcent           9.859155e-04  1.823432e-02
first            5.066667e-04  2.887500e-02
upto_second      9.309422e-04  3.675255e-02
upto_third       0.000000e+00  1.192622e-20
upto_fourth      0.000000e+00  1.951564e-20
upto_fifth       2.770083e-05  3.166667e-02
upto_sixth       0.000000e+00  2.385245e-20
second           6.318618e-04  3.822674e-02
third            5.665166e-04  5.846908e-02
fourth           1.112820e-04  4.443681e-02
fifth            1.214503e-03  1.155198e-01
sixth            6.789654e-04  1.818944e-01
ratio1           1.088425e-04  7.179449e-02
ratio2           4.815119e-04  7.609002e-02
ratio3           5.960560e-04  1.312628e-01
ratio4           0.000000e+00  1.769048e-02
ratio5          -2.801120e-05  3.864499e-02
ratio6           1.403777e-03  8.770074e-02
selfinter        0.000000e+00  0.000000e+00
walktrap_vertex  1.460791e-04  3.341799e-01
bigcom1          0.000000e+00  0.000000e+00
bigcom2          0.000000e+00  0.000000e+00
bigcom3          0.000000e+00  0.000000e+00
bigcom4          0.000000e+00  1.084202e-20
bigcom6          0.000000e+00  0.000000e+00
bigcom8          0.000000e+00  0.000000e+00
bigcom9          0.000000e+00  0.000000e+00
bigcom11         0.000000e+00  0.000000e+00
bigcom13         0.000000e+00  0.000000e+00
bigcom15         0.000000e+00  0.000000e+00
bigcom16         0.000000e+00  0.000000e+00
bigcom21         0.000000e+00  0.000000e+00
bigcom22         0.000000e+00  0.000000e+00
bigcom24         0.000000e+00  0.000000e+00
bigcom26         0.000000e+00  0.000000e+00
bigcom28         0.000000e+00  5.421011e-21
bigcom30         0.000000e+00  0.000000e+00
bigcom31         0.000000e+00  0.000000e+00
bigcom32         0.000000e+00  0.000000e+00
bigcom33         0.000000e+00  0.000000e+00
bigcom34         0.000000e+00  0.000000e+00
bigcom36         0.000000e+00  0.000000e+00
bigcom37         0.000000e+00  0.000000e+00
bigcom38         0.000000e+00  0.000000e+00
bigcom39         0.000000e+00  0.000000e+00
bigcom40         0.000000e+00  7.589415e-21
bigcom43         0.000000e+00  0.000000e+00
bigcom44         0.000000e+00  0.000000e+00
bigcom46         0.000000e+00  0.000000e+00
bigcom47         0.000000e+00  0.000000e+00
bigcom49         0.000000e+00  0.000000e+00
bigcom50         0.000000e+00  0.000000e+00
bigcom51         0.000000e+00  0.000000e+00
bigcom52         0.000000e+00  0.000000e+00
bigcom54         0.000000e+00  0.000000e+00
bigcom56         0.000000e+00  0.000000e+00
bigcom62         0.000000e+00  0.000000e+00
bigcom66         0.000000e+00  0.000000e+00
bigcom68         0.000000e+00  0.000000e+00
bigcom69         0.000000e+00  0.000000e+00
bigcom71         0.000000e+00  0.000000e+00
bigcom72         0.000000e+00  0.000000e+00
bigcom73         0.000000e+00  0.000000e+00
bigcom74         0.000000e+00  0.000000e+00
bigcom75         0.000000e+00  0.000000e+00
bigcom76         0.000000e+00  0.000000e+00
bigcom77         0.000000e+00  0.000000e+00
bigcom79         0.000000e+00  0.000000e+00
bigcom80         0.000000e+00  0.000000e+00
bigcom82         0.000000e+00  0.000000e+00
bigcom83         0.000000e+00  0.000000e+00
bigcom84         0.000000e+00  0.000000e+00
bigcom85         0.000000e+00  0.000000e+00
bigcom87         0.000000e+00  0.000000e+00
bigcom89         0.000000e+00  0.000000e+00
bigcom91         0.000000e+00  0.000000e+00
bigcom92         0.000000e+00  0.000000e+00
bigcom93         0.000000e+00  0.000000e+00
bigcom96         0.000000e+00  0.000000e+00
bigcom97         0.000000e+00  0.000000e+00
bigcom98         0.000000e+00  0.000000e+00
bigcom99         0.000000e+00  0.000000e+00
bigcom101        0.000000e+00  0.000000e+00
bigcom104        0.000000e+00  0.000000e+00
bigcom106        0.000000e+00  0.000000e+00
bigcom109        0.000000e+00  0.000000e+00
bigcom113        0.000000e+00  0.000000e+00
bigcom116        0.000000e+00  0.000000e+00
bigcom120        0.000000e+00  0.000000e+00
bigcom123        0.000000e+00  0.000000e+00
bigcom126        0.000000e+00  0.000000e+00
bigcom127        0.000000e+00  0.000000e+00
bigcom137        0.000000e+00  0.000000e+00
bigcom139        0.000000e+00  0.000000e+00
bigcom140        0.000000e+00  0.000000e+00
bigcom143        0.000000e+00  0.000000e+00
bigcom145        0.000000e+00  0.000000e+00
bigcom146        0.000000e+00  0.000000e+00
bigcom147        0.000000e+00  0.000000e+00
bigcom149        0.000000e+00  0.000000e+00
bigcom153        0.000000e+00  0.000000e+00
bigcom154        0.000000e+00  0.000000e+00
bigcom156        0.000000e+00  0.000000e+00
bigcom157        0.000000e+00  0.000000e+00
bigcom158        0.000000e+00  0.000000e+00
bigcom160        0.000000e+00  0.000000e+00
bigcom161        0.000000e+00  0.000000e+00
bigcom162        0.000000e+00  0.000000e+00
bigcom164        0.000000e+00  0.000000e+00
bigcom166        0.000000e+00  0.000000e+00
bigcom167        0.000000e+00  0.000000e+00
bigcom171        0.000000e+00  0.000000e+00
bigcom173        0.000000e+00  0.000000e+00
bigcom175        0.000000e+00  0.000000e+00
bigcom176        0.000000e+00  0.000000e+00
bigcom177        0.000000e+00  0.000000e+00
bigcom178        0.000000e+00  0.000000e+00
bigcom180        0.000000e+00  0.000000e+00
bigcom181        0.000000e+00  0.000000e+00
bigcom184        0.000000e+00  0.000000e+00
bigcom186        0.000000e+00  0.000000e+00
bigcom187        0.000000e+00  0.000000e+00
bigcom189        0.000000e+00  0.000000e+00
bigcom194        0.000000e+00  0.000000e+00
bigcom195        0.000000e+00  0.000000e+00
bigcom196        0.000000e+00  0.000000e+00
bigcom204        0.000000e+00  0.000000e+00
bigcom205        0.000000e+00  0.000000e+00
bigcom212        0.000000e+00  0.000000e+00
bigcom214        0.000000e+00  0.000000e+00
bigcom222        0.000000e+00  0.000000e+00
bigcom223        0.000000e+00  0.000000e+00
bigcom226        0.000000e+00  0.000000e+00
bigcom227        0.000000e+00  0.000000e+00
bigcom229        0.000000e+00  0.000000e+00
bigcom233        0.000000e+00  0.000000e+00
bigcom236        0.000000e+00  0.000000e+00
bigcom237        0.000000e+00  0.000000e+00
bigcom246        0.000000e+00  0.000000e+00
bigcom248        0.000000e+00  0.000000e+00
bigcom249        0.000000e+00  0.000000e+00
bigcom250        0.000000e+00  0.000000e+00
bigcom254        0.000000e+00  0.000000e+00
bigcom266        0.000000e+00  0.000000e+00
bigcom269        0.000000e+00  0.000000e+00
bigcom272        0.000000e+00  0.000000e+00
bigcom274        0.000000e+00  0.000000e+00
bigcom281        0.000000e+00  0.000000e+00
bigcom291        0.000000e+00  0.000000e+00
bigcom292        0.000000e+00  0.000000e+00
bigcom295        0.000000e+00  0.000000e+00
bigcom299        0.000000e+00  0.000000e+00
bigcom301        0.000000e+00  0.000000e+00
bigcom306        0.000000e+00  0.000000e+00
bigcom309        0.000000e+00  0.000000e+00
bigcom314        0.000000e+00  0.000000e+00
bigcom321        0.000000e+00  0.000000e+00
bigcom341        0.000000e+00  0.000000e+00
bigcom350        0.000000e+00  0.000000e+00
bigcom353        0.000000e+00  0.000000e+00
bigcom359        0.000000e+00  0.000000e+00
bigcom363        0.000000e+00  0.000000e+00
bigcom365        0.000000e+00  0.000000e+00
bigcom385        0.000000e+00  0.000000e+00
bigcom386        0.000000e+00  0.000000e+00
bigcom408        0.000000e+00  0.000000e+00
bigcom412        0.000000e+00  0.000000e+00
bigcom480        0.000000e+00  0.000000e+00
spin_vertex      1.098259e-04  4.715671e-02
membership_s1    0.000000e+00  0.000000e+00
membership_s3    0.000000e+00  0.000000e+00
membership_s4    0.000000e+00  1.761829e-19
membership_s5    0.000000e+00  0.000000e+00
membership_s6    0.000000e+00  0.000000e+00
membership_s7    0.000000e+00  0.000000e+00
membership_s8    0.000000e+00  0.000000e+00
membership_s9    0.000000e+00  0.000000e+00
membership_s11   0.000000e+00  0.000000e+00
membership_s12   0.000000e+00  0.000000e+00
membership_s14   0.000000e+00  0.000000e+00
membership_s15   0.000000e+00  0.000000e+00
membership_s16   0.000000e+00  0.000000e+00
membership_s17   0.000000e+00  0.000000e+00
membership_s18   0.000000e+00  0.000000e+00
membership_s20   0.000000e+00  0.000000e+00
membership_s21   0.000000e+00  0.000000e+00
membership_s22   0.000000e+00  0.000000e+00
membership_s24   0.000000e+00  0.000000e+00
membership_s25   0.000000e+00  0.000000e+00
membership_s26   0.000000e+00  0.000000e+00
membership_s27   0.000000e+00  0.000000e+00
membership_s28   0.000000e+00  0.000000e+00
membership_s30   0.000000e+00  1.084202e-21
membership_s31   0.000000e+00  0.000000e+00
membership_s32   0.000000e+00  0.000000e+00
membership_s33   0.000000e+00  0.000000e+00
membership_s36   0.000000e+00  2.168404e-21
membership_s37   0.000000e+00  0.000000e+00
V1               4.379007e-04  3.416302e-01
V2               8.335415e-05  4.168849e-02
pdi              0.000000e+00  4.878910e-21
adhesion         4.113890e-04  2.266696e-01
cohesion         1.796225e-04  9.290064e-02
inner            8.896546e-05  4.320571e-02
outer            8.108108e-05  1.785714e-02
ioratio          5.335887e-04  1.574026e-01
comsize         -8.257777e-05  5.717641e-03
[1] "Dataset: high_CT Model GLM, run: 2 of 5 2015-06-22 14:49:02"
[1] "glmnet variable coefficients"
                         [,1]          [,2]
(Intercept)     -4.808111e+00  1.226312e+02
graph0           6.859278e-41 -3.158063e-04
graph1           1.975364e-44 -1.267000e-07
graph2           5.879237e-41 -4.918407e-05
graph3           2.624870e-45 -7.110385e-09
graph4          -3.526763e-48 -6.250736e-11
graph5           1.544348e-42  9.178061e-07
graph6           2.383996e-44 -4.609394e-08
graph7           2.550107e-42  4.671237e-07
graph8           5.663610e-41 -7.527918e-06
graph9           6.510730e-47 -1.548758e-10
graph10          4.726084e-49 -3.740849e-12
graph11         -1.610198e-50 -7.748459e-14
graph12          1.495196e-46 -2.974238e-10
graph13          1.539232e-45 -1.489123e-09
graph14          1.641358e-48 -3.754377e-11
graph15          5.231831e-44 -4.268473e-08
graph16          5.256419e-46 -9.857951e-10
graph17          1.155681e-45 -2.107303e-09
graph18          3.566521e-44 -3.543107e-08
graph19          9.996483e-45  4.755174e-09
graph20          8.028519e-44 -2.764306e-08
graph21          5.083765e-44 -9.553705e-09
graph22          1.629464e-43  5.316016e-08
graph23          7.304866e-44 -1.242294e-08
graph24          1.255023e-43  6.360835e-08
graph25          6.932841e-43  1.074722e-06
graph26          6.812024e-43  3.680324e-07
graph27          4.087033e-42  9.118212e-06
graph28          5.719218e-42  4.194197e-06
graph29          5.621373e-41 -1.838512e-05
orbit0           6.859278e-41 -3.142646e-04
orbit1           4.751217e-42  1.056821e-06
orbit2           1.164594e-44 -1.322403e-07
orbit3           5.879237e-41 -4.859620e-05
orbit4           1.096195e-43  4.480327e-08
orbit5           2.331658e-45 -7.844788e-09
orbit6           1.691455e-46 -2.960363e-08
orbit7          -3.599552e-48 -5.055718e-11
orbit8           1.544348e-42  9.307911e-07
orbit9           2.286273e-42  2.279587e-06
orbit10          2.552420e-43 -9.892107e-09
orbit11          1.376010e-44 -6.343532e-08
orbit12          1.295726e-41  2.881730e-05
orbit13          2.804035e-42 -2.163270e-06
orbit14          5.663610e-41 -7.230150e-06
orbit15          2.815114e-45  1.117626e-09
orbit16          5.283221e-47 -2.307259e-10
orbit17          6.991289e-46 -1.284158e-10
orbit18          5.894879e-46  1.107258e-09
orbit19          2.364085e-46 -1.757731e-10
orbit20          2.701127e-47 -2.086369e-10
orbit21          1.567549e-49 -3.017827e-12
orbit22         -6.639635e-48 -7.001096e-11
orbit23         -1.191406e-50 -3.334388e-14
orbit24          1.260067e-44  1.994975e-08
orbit25          6.015726e-45  4.586282e-09
orbit26          1.193035e-46 -3.662462e-10
orbit27          5.559529e-44  3.667164e-09
orbit28          2.477628e-45 -5.941030e-09
orbit29          1.004436e-44  3.099817e-09
orbit30          2.621425e-45 -4.545771e-09
orbit31          4.062259e-46 -4.452618e-09
orbit32          1.098537e-46 -1.579031e-09
orbit33          4.430941e-49 -2.114256e-11
orbit34          5.231831e-44 -4.229787e-08
orbit35          7.574542e-44  5.846645e-08
orbit36          9.732522e-45 -1.884221e-08
orbit37          8.508210e-45  9.089992e-09
orbit38          2.250856e-46 -1.365065e-09
orbit39          1.112418e-43  9.551629e-08
orbit40          2.396632e-44  3.307580e-08
orbit41          7.944106e-45 -1.404720e-08
orbit42          6.957257e-46 -3.115111e-09
orbit43          1.570615e-43  1.703936e-07
orbit44          2.830228e-44 -1.015378e-07
orbit45          3.078016e-43  6.299145e-07
orbit46          1.456755e-43  5.402161e-08
orbit47          1.047886e-44 -5.062878e-09
orbit48          2.448689e-44  2.145100e-08
orbit49          7.598326e-43  3.937786e-06
orbit50          5.446908e-44 -2.986363e-07
orbit51          1.979961e-43  8.413768e-08
orbit52          6.107945e-43  4.271436e-07
orbit53          6.851834e-44 -4.116507e-08
orbit54          1.231765e-42  3.825802e-06
orbit55          1.423122e-43 -1.250136e-07
orbit56          1.628692e-42  1.596668e-06
orbit57          1.712283e-43  9.095510e-08
orbit58          7.160965e-44 -1.346983e-07
orbit59          7.786306e-43  8.912029e-07
orbit60          3.239946e-43  3.198529e-07
orbit61          2.072478e-43 -9.353460e-08
orbit62          6.392317e-42  2.560809e-05
orbit63          1.172635e-42  1.165179e-06
orbit64          1.737078e-42  2.824461e-06
orbit65          8.709979e-42  1.083661e-05
orbit66          2.294552e-42  2.381918e-06
orbit67          9.341227e-43  1.225058e-07
orbit68          6.100526e-42  1.523943e-05
orbit69          9.690279e-42  1.503745e-05
orbit70          2.550438e-41  7.840720e-05
orbit71          6.739037e-42 -2.241355e-06
orbit72          5.621373e-41 -1.991436e-05
AP               3.192679e-39 -2.848498e-02
bet              1.801832e-45 -3.015050e-08
ecc              1.015522e-38  9.881008e-02
eccrad           6.093129e-38  5.928743e-01
close            4.472765e-37 -6.823269e-01
constraint      -7.109528e-37  1.818349e+00
coreness         3.570289e-39  1.142433e-02
knn              9.703169e-41  1.190078e-03
hubscore         2.177370e-37  1.357833e-01
pagerank         1.411600e-37 -3.414996e+01
trans            1.210314e-37  1.255498e+00
evcent           2.179337e-37  1.260058e-01
first            6.859278e-41 -3.167675e-04
upto_second      6.163788e-42 -1.875592e-05
upto_third       9.655995e-42  1.425404e-05
upto_fourth      1.097824e-40  1.960815e-04
upto_fifth       7.671993e-40  1.530590e-03
upto_sixth       2.444253e-39 -1.145377e-02
second           6.289859e-42 -1.856121e-05
third           -6.501176e-42  9.722910e-05
fourth          -1.051233e-41 -1.532480e-05
fifth           -1.232377e-40 -2.183145e-04
sixth           -8.825915e-40 -2.218392e-03
ratio1          -1.767657e-40  4.844316e-04
ratio2          -2.029303e-39 -8.033448e-04
ratio3          -8.872777e-38 -2.379383e-01
ratio4           9.049027e-37  4.180171e+00
ratio5           2.858875e-37  1.003657e+00
ratio6          -2.920544e-38 -1.758148e-02
selfinter        1.237490e-38  1.570260e-01
walktrap_vertex  2.590880e-38  6.071393e-01
bigcom1         -9.988638e-39 -8.638889e-02
bigcom2          0.000000e+00  0.000000e+00
bigcom3         -8.400008e-39 -1.990926e-02
bigcom4         -4.651781e-39  4.554640e-02
bigcom6          0.000000e+00  0.000000e+00
bigcom8         -8.578353e-39 -5.936239e-02
bigcom9         -8.195546e-39 -2.133726e-02
bigcom11         0.000000e+00  0.000000e+00
bigcom13        -8.195546e-39 -1.284889e-02
bigcom15        -8.212203e-39 -2.328089e-02
bigcom16         0.000000e+00  0.000000e+00
bigcom21        -8.220558e-39 -1.642139e-02
bigcom22        -8.347942e-39 -1.050579e-01
bigcom24         0.000000e+00  0.000000e+00
bigcom26        -8.254145e-39 -5.423097e-02
bigcom28         1.958369e-38 -6.242977e-02
bigcom30        -8.271042e-39 -2.153571e-02
bigcom31         0.000000e+00  0.000000e+00
bigcom32         0.000000e+00  0.000000e+00
bigcom33         0.000000e+00  0.000000e+00
bigcom34         0.000000e+00  0.000000e+00
bigcom36        -8.187242e-39 -7.964209e-03
bigcom37         0.000000e+00  0.000000e+00
bigcom38         0.000000e+00  0.000000e+00
bigcom39         0.000000e+00  0.000000e+00
bigcom40         1.632097e-38  9.266100e-02
bigcom43         0.000000e+00  0.000000e+00
bigcom44        -8.288008e-39 -9.089074e-02
bigcom46         0.000000e+00  0.000000e+00
bigcom47         0.000000e+00  0.000000e+00
bigcom49         0.000000e+00  0.000000e+00
bigcom50         0.000000e+00  0.000000e+00
bigcom51         0.000000e+00  0.000000e+00
bigcom52         0.000000e+00  0.000000e+00
bigcom54         0.000000e+00  0.000000e+00
bigcom56         0.000000e+00  0.000000e+00
bigcom62         0.000000e+00  0.000000e+00
bigcom66         0.000000e+00  0.000000e+00
bigcom68         0.000000e+00  0.000000e+00
bigcom69         0.000000e+00  0.000000e+00
bigcom71         0.000000e+00  0.000000e+00
bigcom72         0.000000e+00  0.000000e+00
bigcom73        -8.187242e-39 -2.126308e-02
bigcom74         0.000000e+00  0.000000e+00
bigcom75         0.000000e+00  0.000000e+00
bigcom76         0.000000e+00  0.000000e+00
bigcom77         0.000000e+00  0.000000e+00
bigcom79         0.000000e+00  0.000000e+00
bigcom80         0.000000e+00  0.000000e+00
bigcom82        -8.187242e-39 -9.241116e-03
bigcom83         0.000000e+00  0.000000e+00
bigcom84         0.000000e+00  0.000000e+00
bigcom85         0.000000e+00  0.000000e+00
bigcom87         0.000000e+00  0.000000e+00
bigcom89         0.000000e+00  0.000000e+00
bigcom91         0.000000e+00  0.000000e+00
bigcom92        -8.195546e-39 -3.373447e-02
bigcom93         0.000000e+00  0.000000e+00
bigcom96         0.000000e+00  0.000000e+00
bigcom97        -8.195546e-39 -1.939455e-02
bigcom98         0.000000e+00  0.000000e+00
bigcom99         0.000000e+00  0.000000e+00
bigcom101        0.000000e+00  0.000000e+00
bigcom104       -8.187242e-39 -5.824820e-03
bigcom106        0.000000e+00  0.000000e+00
bigcom109        0.000000e+00  0.000000e+00
bigcom113        0.000000e+00  0.000000e+00
bigcom116       -8.187242e-39 -1.439316e-02
bigcom120        0.000000e+00  0.000000e+00
bigcom123        0.000000e+00  0.000000e+00
bigcom126        0.000000e+00  0.000000e+00
bigcom127        0.000000e+00  0.000000e+00
bigcom137        0.000000e+00  0.000000e+00
bigcom139        0.000000e+00  0.000000e+00
bigcom140        0.000000e+00  0.000000e+00
bigcom143        0.000000e+00  0.000000e+00
bigcom145        0.000000e+00  0.000000e+00
bigcom146        0.000000e+00  0.000000e+00
bigcom147       -8.195546e-39 -1.412523e-02
bigcom149        0.000000e+00  0.000000e+00
bigcom153        0.000000e+00  0.000000e+00
bigcom154       -8.187242e-39 -2.975580e-02
bigcom156        0.000000e+00  0.000000e+00
bigcom157        0.000000e+00  0.000000e+00
bigcom158        0.000000e+00  0.000000e+00
bigcom160        0.000000e+00  0.000000e+00
bigcom161        0.000000e+00  0.000000e+00
bigcom162        0.000000e+00  0.000000e+00
bigcom164        0.000000e+00  0.000000e+00
bigcom166        0.000000e+00  0.000000e+00
bigcom167       -8.195546e-39 -8.787321e-03
bigcom171        0.000000e+00  0.000000e+00
bigcom173        0.000000e+00  0.000000e+00
bigcom175        0.000000e+00  0.000000e+00
bigcom176        0.000000e+00  0.000000e+00
bigcom177        0.000000e+00  0.000000e+00
bigcom178        0.000000e+00  0.000000e+00
bigcom180        0.000000e+00  0.000000e+00
bigcom181       -8.195546e-39 -1.046374e-02
bigcom184        0.000000e+00  0.000000e+00
bigcom186        0.000000e+00  0.000000e+00
bigcom187        0.000000e+00  0.000000e+00
bigcom189       -8.187242e-39 -1.351271e-02
bigcom194        0.000000e+00  0.000000e+00
bigcom195       -8.187242e-39 -6.476347e-03
bigcom196        0.000000e+00  0.000000e+00
bigcom204        0.000000e+00  0.000000e+00
bigcom205        0.000000e+00  0.000000e+00
bigcom212        0.000000e+00  0.000000e+00
bigcom214        0.000000e+00  0.000000e+00
bigcom222        0.000000e+00  0.000000e+00
bigcom223        0.000000e+00  0.000000e+00
bigcom226        0.000000e+00  0.000000e+00
bigcom227        0.000000e+00  0.000000e+00
bigcom229        0.000000e+00  0.000000e+00
bigcom233        0.000000e+00  0.000000e+00
bigcom236        0.000000e+00  0.000000e+00
bigcom237        0.000000e+00  0.000000e+00
bigcom246        0.000000e+00  0.000000e+00
bigcom248       -8.187242e-39 -4.274156e-02
bigcom249        0.000000e+00  0.000000e+00
bigcom250        0.000000e+00  0.000000e+00
bigcom254        0.000000e+00  0.000000e+00
bigcom266        0.000000e+00  0.000000e+00
bigcom269       -8.187242e-39 -2.914120e-02
bigcom272        0.000000e+00  0.000000e+00
bigcom274       -8.212203e-39 -1.744261e-02
bigcom281        0.000000e+00  0.000000e+00
bigcom291        0.000000e+00  0.000000e+00
bigcom292        0.000000e+00  0.000000e+00
bigcom295        0.000000e+00  0.000000e+00
bigcom299        0.000000e+00  0.000000e+00
bigcom301        0.000000e+00  0.000000e+00
bigcom306        0.000000e+00  0.000000e+00
bigcom309        0.000000e+00  0.000000e+00
bigcom314        0.000000e+00  0.000000e+00
bigcom321       -8.187242e-39 -9.061756e-03
bigcom341        0.000000e+00  0.000000e+00
bigcom350        0.000000e+00  0.000000e+00
bigcom353        0.000000e+00  0.000000e+00
bigcom359        0.000000e+00  0.000000e+00
bigcom363        0.000000e+00  0.000000e+00
bigcom365        0.000000e+00  0.000000e+00
bigcom385        0.000000e+00  0.000000e+00
bigcom386        0.000000e+00  0.000000e+00
bigcom408        0.000000e+00  0.000000e+00
bigcom412        0.000000e+00  0.000000e+00
bigcom480        0.000000e+00  0.000000e+00
spin_vertex      2.655746e-38  2.078185e-01
membership_s1   -8.587469e-39 -2.061129e-02
membership_s3    0.000000e+00  0.000000e+00
membership_s4    1.310453e-38  5.557014e-03
membership_s5   -9.172313e-39 -7.969589e-02
membership_s6   -8.228929e-39 -2.671674e-02
membership_s7   -8.651829e-39 -4.497445e-02
membership_s8    0.000000e+00  0.000000e+00
membership_s9    0.000000e+00  0.000000e+00
membership_s11   0.000000e+00  0.000000e+00
membership_s12   0.000000e+00  0.000000e+00
membership_s14   0.000000e+00  0.000000e+00
membership_s15  -8.245723e-39 -2.031680e-02
membership_s16   0.000000e+00  0.000000e+00
membership_s17   0.000000e+00  0.000000e+00
membership_s18  -8.245723e-39 -3.923069e-02
membership_s20   0.000000e+00  0.000000e+00
membership_s21  -8.212203e-39 -2.188219e-02
membership_s22   0.000000e+00  0.000000e+00
membership_s24   0.000000e+00  0.000000e+00
membership_s25   0.000000e+00  0.000000e+00
membership_s26   0.000000e+00  0.000000e+00
membership_s27  -8.793045e-39 -6.602685e-02
membership_s28   0.000000e+00  0.000000e+00
membership_s30   1.375561e-38  1.930033e-01
membership_s31  -8.356575e-39 -2.158649e-02
membership_s32  -8.551120e-39 -6.915523e-02
membership_s33   0.000000e+00  0.000000e+00
membership_s36  -1.001339e-38 -9.467159e-02
membership_s37  -8.237317e-39 -2.014281e-02
V1               2.172085e-37  1.186387e+00
V2               4.689294e-38  3.029189e-01
pdi             -2.433024e-37 -3.971890e+00
adhesion        -1.319130e-42  5.400563e-05
cohesion         2.637646e-42 -1.080120e-04
inner            4.047301e-43 -1.881971e-05
outer            3.886797e-42  2.312620e-06
ioratio         -1.615399e-38  8.613099e-01
comsize          4.712879e-43  3.776337e-05
[1] "Dataset: high_CT Model GBM, run: 3 of 5 2015-06-22 14:49:14"
Iter   TrainDeviance   ValidDeviance   StepSize   Improve
     1        0.0878            -nan     0.0100    0.0008
     2        0.0861            -nan     0.0100   -0.0001
     3        0.0849            -nan     0.0100   -0.0001
     4        0.0813            -nan     0.0100   -0.0001
     5        0.0798            -nan     0.0100   -0.0001
     6        0.0758            -nan     0.0100   -0.0000
     7        0.0735            -nan     0.0100    0.0002
     8        0.0731            -nan     0.0100   -0.0001
     9        0.0729            -nan     0.0100   -0.0001
    10        0.0708            -nan     0.0100    0.0004
    20        0.0609            -nan     0.0100    0.0001
    40        0.0480            -nan     0.0100   -0.0000
    60        0.0390            -nan     0.0100    0.0000
    80        0.0336            -nan     0.0100   -0.0000
   100        0.0292            -nan     0.0100   -0.0000
   120        0.0265            -nan     0.0100   -0.0000
   130        0.0250            -nan     0.0100   -0.0000

[1] "GBM variable coefficients"
                            var      rel.inf
V1                           V1 1.087636e+01
orbit49                 orbit49 1.031112e+01
walktrap_vertex walktrap_vertex 5.321414e+00
orbit24                 orbit24 4.478436e+00
orbit37                 orbit37 4.021927e+00
third                     third 3.200620e+00
bet                         bet 3.181266e+00
adhesion               adhesion 2.838612e+00
orbit70                 orbit70 2.788559e+00
orbit19                 orbit19 2.609138e+00
orbit39                 orbit39 2.526337e+00
orbit65                 orbit65 2.500019e+00
ioratio                 ioratio 2.428346e+00
ratio5                   ratio5 2.192832e+00
inner                     inner 2.128207e+00
orbit62                 orbit62 2.065971e+00
sixth                     sixth 1.909000e+00
orbit54                 orbit54 1.654482e+00
orbit17                 orbit17 1.517954e+00
graph20                 graph20 1.484468e+00
V2                           V2 1.380776e+00
orbit69                 orbit69 1.293336e+00
orbit56                 orbit56 1.265832e+00
graph4                   graph4 1.189283e+00
comsize                 comsize 1.136483e+00
cohesion               cohesion 1.064986e+00
graph12                 graph12 1.059931e+00
ratio4                   ratio4 1.047962e+00
orbit25                 orbit25 1.040914e+00
graph11                 graph11 9.916406e-01
graph15                 graph15 9.650253e-01
trans                     trans 9.586436e-01
spin_vertex         spin_vertex 9.431609e-01
orbit52                 orbit52 9.098084e-01
orbit46                 orbit46 8.772841e-01
graph28                 graph28 6.839526e-01
ratio2                   ratio2 6.810928e-01
fifth                     fifth 6.455798e-01
orbit9                   orbit9 6.195680e-01
orbit71                 orbit71 6.166540e-01
orbit12                 orbit12 5.951790e-01
orbit1                   orbit1 5.564551e-01
bigcom40               bigcom40 5.477733e-01
constraint           constraint 5.350431e-01
knn                         knn 5.173700e-01
orbit13                 orbit13 5.102015e-01
orbit41                 orbit41 4.615830e-01
ratio6                   ratio6 4.559078e-01
graph22                 graph22 3.881823e-01
orbit18                 orbit18 3.843144e-01
upto_fifth           upto_fifth 3.629474e-01
orbit58                 orbit58 3.624277e-01
orbit59                 orbit59 3.545849e-01
orbit35                 orbit35 3.517165e-01
orbit50                 orbit50 3.510650e-01
graph14                 graph14 3.435681e-01
orbit6                   orbit6 3.317714e-01
orbit53                 orbit53 3.090934e-01
graph29                 graph29 2.920596e-01
graph2                   graph2 2.702639e-01
ratio1                   ratio1 2.595995e-01
orbit68                 orbit68 2.066144e-01
orbit55                 orbit55 1.571901e-01
orbit23                 orbit23 1.466916e-01
orbit21                 orbit21 1.406410e-01
orbit60                 orbit60 1.403904e-01
graph27                 graph27 1.371824e-01
graph17                 graph17 1.365062e-01
graph0                   graph0 1.338335e-01
orbit27                 orbit27 1.268615e-01
graph7                   graph7 1.161444e-01
graph26                 graph26 9.932701e-02
orbit11                 orbit11 9.791294e-02
bigcom28               bigcom28 8.925187e-02
orbit30                 orbit30 6.940552e-02
orbit43                 orbit43 6.464895e-02
orbit31                 orbit31 5.860810e-02
orbit67                 orbit67 2.487916e-02
orbit45                 orbit45 1.834375e-02
orbit64                 orbit64 9.845790e-03
orbit40                 orbit40 9.183256e-03
orbit66                 orbit66 7.641292e-03
orbit57                 orbit57 7.224711e-03
graph23                 graph23 6.152503e-03
fourth                   fourth 4.920593e-03
graph19                 graph19 3.809021e-03
graph16                 graph16 3.378158e-03
orbit20                 orbit20 3.146284e-03
graph10                 graph10 2.877802e-03
graph5                   graph5 2.658979e-03
orbit28                 orbit28 2.641469e-03
orbit32                 orbit32 2.548835e-03
upto_second         upto_second 1.878155e-03
ratio3                   ratio3 1.874484e-03
graph1                   graph1 1.851174e-03
graph25                 graph25 1.766180e-03
orbit22                 orbit22 1.522494e-03
close                     close 1.509516e-03
orbit63                 orbit63 1.079307e-03
outer                     outer 9.936478e-04
graph21                 graph21 9.768386e-04
graph3                   graph3 9.182604e-04
orbit7                   orbit7 7.009285e-04
orbit51                 orbit51 6.771278e-04
upto_third           upto_third 6.136443e-04
orbit26                 orbit26 5.896621e-04
graph6                   graph6 5.412078e-04
upto_fourth         upto_fourth 5.029790e-04
orbit42                 orbit42 4.216749e-04
orbit36                 orbit36 4.043308e-04
graph18                 graph18 3.523245e-04
graph8                   graph8 2.836986e-04
orbit44                 orbit44 2.083030e-04
orbit38                 orbit38 2.054781e-04
orbit33                 orbit33 1.892695e-04
upto_sixth           upto_sixth 1.766147e-04
orbit47                 orbit47 1.758865e-04
hubscore               hubscore 1.624491e-04
orbit4                   orbit4 1.219860e-04
graph13                 graph13 1.104585e-04
orbit61                 orbit61 1.047164e-04
pagerank               pagerank 9.515085e-05
membership_s4     membership_s4 8.617885e-05
pdi                         pdi 8.135756e-05
orbit10                 orbit10 6.056803e-05
coreness               coreness 5.095815e-05
graph24                 graph24 4.500785e-05
orbit2                   orbit2 4.154182e-05
orbit5                   orbit5 2.446433e-05
second                   second 2.426747e-05
orbit48                 orbit48 1.614890e-05
graph9                   graph9 7.460518e-06
orbit0                   orbit0 0.000000e+00
orbit3                   orbit3 0.000000e+00
orbit8                   orbit8 0.000000e+00
orbit14                 orbit14 0.000000e+00
orbit15                 orbit15 0.000000e+00
orbit16                 orbit16 0.000000e+00
orbit29                 orbit29 0.000000e+00
orbit34                 orbit34 0.000000e+00
orbit72                 orbit72 0.000000e+00
AP                           AP 0.000000e+00
ecc                         ecc 0.000000e+00
eccrad                   eccrad 0.000000e+00
evcent                   evcent 0.000000e+00
first                     first 0.000000e+00
selfinter             selfinter 0.000000e+00
bigcom1                 bigcom1 0.000000e+00
bigcom2                 bigcom2 0.000000e+00
bigcom3                 bigcom3 0.000000e+00
bigcom4                 bigcom4 0.000000e+00
bigcom6                 bigcom6 0.000000e+00
bigcom8                 bigcom8 0.000000e+00
bigcom9                 bigcom9 0.000000e+00
bigcom11               bigcom11 0.000000e+00
bigcom13               bigcom13 0.000000e+00
bigcom15               bigcom15 0.000000e+00
bigcom16               bigcom16 0.000000e+00
bigcom21               bigcom21 0.000000e+00
bigcom22               bigcom22 0.000000e+00
bigcom24               bigcom24 0.000000e+00
bigcom26               bigcom26 0.000000e+00
bigcom30               bigcom30 0.000000e+00
bigcom31               bigcom31 0.000000e+00
bigcom32               bigcom32 0.000000e+00
bigcom33               bigcom33 0.000000e+00
bigcom34               bigcom34 0.000000e+00
bigcom36               bigcom36 0.000000e+00
bigcom37               bigcom37 0.000000e+00
bigcom38               bigcom38 0.000000e+00
bigcom39               bigcom39 0.000000e+00
bigcom43               bigcom43 0.000000e+00
bigcom44               bigcom44 0.000000e+00
bigcom46               bigcom46 0.000000e+00
bigcom47               bigcom47 0.000000e+00
bigcom49               bigcom49 0.000000e+00
bigcom50               bigcom50 0.000000e+00
bigcom51               bigcom51 0.000000e+00
bigcom52               bigcom52 0.000000e+00
bigcom54               bigcom54 0.000000e+00
bigcom56               bigcom56 0.000000e+00
bigcom62               bigcom62 0.000000e+00
bigcom66               bigcom66 0.000000e+00
bigcom68               bigcom68 0.000000e+00
bigcom69               bigcom69 0.000000e+00
bigcom71               bigcom71 0.000000e+00
bigcom72               bigcom72 0.000000e+00
bigcom73               bigcom73 0.000000e+00
bigcom74               bigcom74 0.000000e+00
bigcom75               bigcom75 0.000000e+00
bigcom76               bigcom76 0.000000e+00
bigcom77               bigcom77 0.000000e+00
bigcom79               bigcom79 0.000000e+00
bigcom80               bigcom80 0.000000e+00
bigcom82               bigcom82 0.000000e+00
bigcom83               bigcom83 0.000000e+00
bigcom84               bigcom84 0.000000e+00
bigcom85               bigcom85 0.000000e+00
bigcom87               bigcom87 0.000000e+00
bigcom89               bigcom89 0.000000e+00
bigcom91               bigcom91 0.000000e+00
bigcom92               bigcom92 0.000000e+00
bigcom93               bigcom93 0.000000e+00
bigcom96               bigcom96 0.000000e+00
bigcom97               bigcom97 0.000000e+00
bigcom98               bigcom98 0.000000e+00
bigcom99               bigcom99 0.000000e+00
bigcom101             bigcom101 0.000000e+00
bigcom104             bigcom104 0.000000e+00
bigcom106             bigcom106 0.000000e+00
bigcom109             bigcom109 0.000000e+00
bigcom113             bigcom113 0.000000e+00
bigcom116             bigcom116 0.000000e+00
bigcom120             bigcom120 0.000000e+00
bigcom123             bigcom123 0.000000e+00
bigcom126             bigcom126 0.000000e+00
bigcom127             bigcom127 0.000000e+00
bigcom137             bigcom137 0.000000e+00
bigcom139             bigcom139 0.000000e+00
bigcom140             bigcom140 0.000000e+00
bigcom143             bigcom143 0.000000e+00
bigcom145             bigcom145 0.000000e+00
bigcom146             bigcom146 0.000000e+00
bigcom147             bigcom147 0.000000e+00
bigcom149             bigcom149 0.000000e+00
bigcom153             bigcom153 0.000000e+00
bigcom154             bigcom154 0.000000e+00
bigcom156             bigcom156 0.000000e+00
bigcom157             bigcom157 0.000000e+00
bigcom158             bigcom158 0.000000e+00
bigcom160             bigcom160 0.000000e+00
bigcom161             bigcom161 0.000000e+00
bigcom162             bigcom162 0.000000e+00
bigcom164             bigcom164 0.000000e+00
bigcom166             bigcom166 0.000000e+00
bigcom167             bigcom167 0.000000e+00
bigcom171             bigcom171 0.000000e+00
bigcom173             bigcom173 0.000000e+00
bigcom175             bigcom175 0.000000e+00
bigcom176             bigcom176 0.000000e+00
bigcom177             bigcom177 0.000000e+00
bigcom178             bigcom178 0.000000e+00
bigcom180             bigcom180 0.000000e+00
bigcom181             bigcom181 0.000000e+00
bigcom184             bigcom184 0.000000e+00
bigcom186             bigcom186 0.000000e+00
bigcom187             bigcom187 0.000000e+00
bigcom189             bigcom189 0.000000e+00
bigcom194             bigcom194 0.000000e+00
bigcom195             bigcom195 0.000000e+00
bigcom196             bigcom196 0.000000e+00
bigcom204             bigcom204 0.000000e+00
bigcom205             bigcom205 0.000000e+00
bigcom212             bigcom212 0.000000e+00
bigcom214             bigcom214 0.000000e+00
bigcom222             bigcom222 0.000000e+00
bigcom223             bigcom223 0.000000e+00
bigcom226             bigcom226 0.000000e+00
bigcom227             bigcom227 0.000000e+00
bigcom229             bigcom229 0.000000e+00
bigcom233             bigcom233 0.000000e+00
bigcom236             bigcom236 0.000000e+00
bigcom237             bigcom237 0.000000e+00
bigcom246             bigcom246 0.000000e+00
bigcom248             bigcom248 0.000000e+00
bigcom249             bigcom249 0.000000e+00
bigcom250             bigcom250 0.000000e+00
bigcom254             bigcom254 0.000000e+00
bigcom266             bigcom266 0.000000e+00
bigcom269             bigcom269 0.000000e+00
bigcom272             bigcom272 0.000000e+00
bigcom274             bigcom274 0.000000e+00
bigcom281             bigcom281 0.000000e+00
bigcom291             bigcom291 0.000000e+00
bigcom292             bigcom292 0.000000e+00
bigcom295             bigcom295 0.000000e+00
bigcom299             bigcom299 0.000000e+00
bigcom301             bigcom301 0.000000e+00
bigcom306             bigcom306 0.000000e+00
bigcom309             bigcom309 0.000000e+00
bigcom314             bigcom314 0.000000e+00
bigcom321             bigcom321 0.000000e+00
bigcom341             bigcom341 0.000000e+00
bigcom350             bigcom350 0.000000e+00
bigcom353             bigcom353 0.000000e+00
bigcom359             bigcom359 0.000000e+00
bigcom363             bigcom363 0.000000e+00
bigcom365             bigcom365 0.000000e+00
bigcom385             bigcom385 0.000000e+00
bigcom386             bigcom386 0.000000e+00
bigcom408             bigcom408 0.000000e+00
bigcom412             bigcom412 0.000000e+00
bigcom480             bigcom480 0.000000e+00
membership_s1     membership_s1 0.000000e+00
membership_s3     membership_s3 0.000000e+00
membership_s5     membership_s5 0.000000e+00
membership_s6     membership_s6 0.000000e+00
membership_s7     membership_s7 0.000000e+00
membership_s8     membership_s8 0.000000e+00
membership_s9     membership_s9 0.000000e+00
membership_s11   membership_s11 0.000000e+00
membership_s12   membership_s12 0.000000e+00
membership_s14   membership_s14 0.000000e+00
membership_s15   membership_s15 0.000000e+00
membership_s16   membership_s16 0.000000e+00
membership_s17   membership_s17 0.000000e+00
membership_s18   membership_s18 0.000000e+00
membership_s20   membership_s20 0.000000e+00
membership_s21   membership_s21 0.000000e+00
membership_s22   membership_s22 0.000000e+00
membership_s24   membership_s24 0.000000e+00
membership_s25   membership_s25 0.000000e+00
membership_s26   membership_s26 0.000000e+00
membership_s27   membership_s27 0.000000e+00
membership_s28   membership_s28 0.000000e+00
membership_s30   membership_s30 0.000000e+00
membership_s31   membership_s31 0.000000e+00
membership_s32   membership_s32 0.000000e+00
membership_s33   membership_s33 0.000000e+00
membership_s36   membership_s36 0.000000e+00
membership_s37   membership_s37 0.000000e+00
[1] "Dataset: high_CT Model RF, run: 3 of 5 2015-06-22 14:49:29"
     |      Out-of-bag   |
Tree |      MSE  %Var(y) |
   1 |  0.01368   169.01 |
   2 |  0.02004   247.48 |
   3 |  0.01598   197.34 |
   4 |  0.01527   188.60 |
   5 |  0.01415   174.80 |
   6 |  0.01304   161.08 |
   7 |  0.01345   166.11 |
   8 |  0.01246   153.89 |
   9 |  0.01162   143.53 |
  10 |   0.0112   138.31 |
  11 |  0.01084   133.92 |
  12 |  0.01109   136.99 |
  13 |  0.01079   133.32 |
  14 |  0.01041   128.53 |
  15 |  0.01042   128.73 |
  16 | 0.009939   122.76 |
  17 | 0.009734   120.22 |
  18 | 0.009439   116.57 |
  19 | 0.009387   115.94 |
  20 | 0.009032   111.55 |
  21 | 0.008984   110.96 |
  22 | 0.009057   111.86 |
  23 | 0.009145   112.94 |
  24 | 0.009196   113.58 |
  25 | 0.009095   112.33 |
  26 | 0.009011   111.29 |
  27 | 0.008904   109.97 |
  28 | 0.008887   109.76 |
  29 | 0.008866   109.50 |
  30 | 0.009019   111.40 |
  31 |  0.00901   111.28 |
  32 | 0.009039   111.64 |
  33 | 0.009025   111.46 |
  34 | 0.008993   111.07 |
  35 | 0.008977   110.87 |
  36 | 0.008979   110.90 |
  37 | 0.008965   110.72 |
  38 | 0.008929   110.28 |
  39 | 0.008912   110.07 |
  40 | 0.008899   109.91 |
  41 |  0.00887   109.55 |
  42 | 0.008888   109.78 |
  43 | 0.008782   108.47 |
  44 | 0.008742   107.97 |
  45 | 0.008789   108.55 |
  46 | 0.008783   108.48 |
  47 | 0.008774   108.37 |
  48 | 0.008803   108.73 |
  49 | 0.008768   108.29 |
  50 | 0.008748   108.04 |
  51 | 0.008758   108.17 |
  52 | 0.008703   107.49 |
  53 | 0.008679   107.20 |
  54 | 0.008718   107.68 |
  55 | 0.008754   108.12 |
  56 | 0.008755   108.14 |
  57 | 0.008752   108.09 |
  58 | 0.008742   107.98 |
  59 | 0.008724   107.74 |
  60 | 0.008593   106.13 |
  61 | 0.008617   106.43 |
  62 |  0.00857   105.85 |
  63 | 0.008588   106.07 |
  64 | 0.008596   106.17 |
  65 | 0.008537   105.43 |
  66 | 0.008517   105.20 |
  67 |  0.00851   105.11 |
  68 | 0.008512   105.13 |
  69 | 0.008512   105.14 |
  70 | 0.008522   105.25 |
  71 |  0.00851   105.10 |
  72 | 0.008548   105.57 |
  73 | 0.008531   105.37 |
  74 | 0.008518   105.20 |
  75 | 0.008527   105.32 |
  76 | 0.008474   104.66 |
  77 | 0.008495   104.93 |
  78 | 0.008504   105.03 |
  79 | 0.008502   105.00 |
  80 | 0.008506   105.06 |
  81 | 0.008496   104.94 |
  82 | 0.008503   105.02 |
  83 | 0.008481   104.75 |
  84 | 0.008481   104.74 |
  85 | 0.008481   104.75 |
  86 | 0.008502   105.01 |
  87 | 0.008509   105.10 |
  88 | 0.008489   104.84 |
  89 | 0.008514   105.16 |
  90 | 0.008529   105.34 |
  91 | 0.008525   105.29 |
  92 | 0.008521   105.25 |
  93 | 0.008514   105.15 |
  94 | 0.008477   104.70 |
  95 | 0.008486   104.80 |
  96 | 0.008475   104.67 |
  97 |  0.00848   104.73 |
  98 | 0.008474   104.66 |
  99 | 0.008471   104.62 |
 100 | 0.008467   104.58 |
[1] "Random Forest variable coefficients"
                      %IncMSE IncNodePurity
graph0          -1.623377e-07  2.565476e-02
graph1           2.230941e-04  1.904167e-02
graph2           6.634664e-04  3.771586e-02
graph3           1.098901e-04  8.333333e-03
graph4           4.677440e-04  1.196046e-02
graph5           5.441493e-04  3.439631e-02
graph6           5.509642e-05  1.500000e-02
graph7           5.956279e-04  1.764646e-02
graph8           9.967788e-04  2.659115e-02
graph9           6.032172e-05  1.840909e-02
graph10          4.624361e-04  5.530512e-02
graph11          6.746101e-04  4.794347e-02
graph12          2.702703e-05  1.733333e-02
graph13          0.000000e+00  2.016616e-19
graph14          2.203857e-04  2.583732e-03
graph15          0.000000e+00  1.149254e-19
graph16          5.785124e-04  9.761905e-03
graph17          0.000000e+00  1.040834e-19
graph18          0.000000e+00  2.385245e-20
graph19         -5.494505e-05  8.333333e-03
graph20          2.792368e-03  1.315518e-01
graph21          0.000000e+00  8.023096e-20
graph22          6.596306e-04  1.070970e-02
graph23          1.265344e-03  1.950291e-02
graph24          3.169664e-04  3.413078e-02
graph25          2.645503e-05  8.333333e-03
graph26          2.452549e-03  3.330167e-02
graph27          2.004496e-03  3.718648e-02
graph28          4.868742e-03  9.827459e-02
graph29          1.239077e-03  2.449189e-02
orbit0           0.000000e+00  5.854692e-20
orbit1           1.430893e-03  6.785307e-02
orbit2           5.574938e-04  7.234565e-02
orbit3           3.203239e-04  3.080237e-02
orbit4           0.000000e+00  2.357143e-02
orbit5           1.336111e-03  6.446583e-02
orbit6           2.790372e-04  1.547414e-02
orbit7           4.643150e-04  2.743750e-02
orbit8           3.525891e-04  3.455774e-02
orbit9           1.086351e-03  2.704421e-02
orbit10          0.000000e+00  8.673617e-20
orbit11          4.958678e-04  4.146816e-02
orbit12          5.761880e-04  1.124615e-01
orbit13          0.000000e+00  2.363561e-19
orbit14          1.495269e-03  7.095852e-02
orbit15          6.336088e-04  6.165988e-03
orbit16          3.487738e-05  2.057143e-02
orbit17          6.846664e-04  1.867859e-02
orbit18          1.466276e-04  1.846154e-02
orbit19          4.801587e-04  4.942062e-02
orbit20          0.000000e+00  8.239937e-20
orbit21          1.385042e-04  9.417367e-03
orbit22          1.491645e-04  1.335507e-02
orbit23          6.341099e-04  5.675665e-02
orbit24          8.791178e-04  2.327317e-01
orbit25          8.152174e-05  1.714286e-02
orbit26          2.695418e-04  1.704875e-02
orbit27          4.678225e-04  4.370804e-02
orbit28          0.000000e+00  3.469447e-20
orbit29          0.000000e+00  6.071532e-20
orbit30          0.000000e+00  4.336809e-20
orbit31          6.614654e-04  1.759432e-02
orbit32          1.014319e-03  3.255552e-02
orbit33          3.430079e-04  1.808943e-02
orbit34          1.744737e-04  4.669192e-03
orbit35          2.074659e-04  4.517012e-02
orbit36          2.801120e-05  2.833333e-02
orbit37          9.739277e-04  3.039903e-02
orbit38          1.305483e-04  1.500000e-02
orbit39          1.605228e-03  9.664750e-02
orbit40          1.129234e-03  4.683297e-02
orbit41          2.197802e-04  6.276316e-02
orbit42          6.994997e-04  4.715181e-02
orbit43          0.000000e+00  2.493665e-19
orbit44          0.000000e+00  1.764706e-02
orbit45          2.649128e-03  4.876545e-02
orbit46          1.338959e-03  4.962174e-02
orbit47          8.395537e-05  3.415205e-02
orbit48          8.498584e-04  1.166488e-02
orbit49          1.911912e-03  2.451105e-01
orbit50          0.000000e+00  1.561251e-19
orbit51          2.762431e-05  2.467105e-02
orbit52          1.851313e-03  5.769141e-02
orbit53          3.030303e-04  1.363212e-03
orbit54          4.484221e-03  1.591713e-01
orbit55          2.115511e-03  5.508442e-02
orbit56          1.760538e-03  7.742811e-02
orbit57          9.478136e-04  3.829083e-02
orbit58          2.473873e-03  6.912943e-02
orbit59          3.175577e-03  2.275359e-01
orbit60         -2.499248e-05  7.333333e-02
orbit61          6.837607e-04  9.526370e-03
orbit62          6.798596e-03  6.184358e-02
orbit63          5.136348e-04  4.908288e-02
orbit64          2.596353e-03  8.285616e-02
orbit65          8.807000e-03  1.288781e-01
orbit66          1.969141e-03  4.050145e-02
orbit67          2.951490e-03  2.635849e-02
orbit68          8.443231e-03  1.053843e-01
orbit69          6.540719e-03  1.652589e-01
orbit70          9.004816e-03  1.942723e-01
orbit71          2.458320e-04  3.908334e-02
orbit72          1.178644e-03  5.181791e-02
AP               0.000000e+00  7.806256e-20
bet              2.205792e-03  1.860669e-01
ecc              0.000000e+00  1.734723e-20
eccrad           0.000000e+00  0.000000e+00
close            2.481465e-04  3.651648e-02
constraint       8.569690e-04  6.521207e-02
coreness         0.000000e+00  0.000000e+00
knn              8.610849e-05  5.324393e-02
hubscore         1.372584e-04  2.412698e-02
pagerank         0.000000e+00  8.456777e-20
trans            1.281186e-03  8.304841e-02
evcent           0.000000e+00  1.170938e-19
first            0.000000e+00  4.336809e-21
upto_second      8.941677e-04  3.073090e-02
upto_third       0.000000e+00  8.333333e-03
upto_fourth      1.095890e-04  1.600000e-02
upto_fifth       2.849003e-05  8.477823e-03
upto_sixth       0.000000e+00  6.288373e-20
second           3.361345e-04  1.527778e-03
third            1.512036e-03  1.221218e-01
fourth           5.898123e-04  9.652531e-03
fifth            0.000000e+00  1.875000e-02
sixth            6.104859e-04  9.170588e-02
ratio1           1.649193e-04  4.333974e-02
ratio2           1.639357e-03  1.583253e-01
ratio3           1.613030e-03  1.389801e-01
ratio4          -4.753482e-05  2.411557e-02
ratio5           8.929315e-05  6.276768e-02
ratio6           3.675198e-04  1.081429e-01
selfinter        0.000000e+00  1.333333e-02
walktrap_vertex -2.357374e-05  3.209868e-01
bigcom1          0.000000e+00  0.000000e+00
bigcom2          0.000000e+00  0.000000e+00
bigcom3          0.000000e+00  0.000000e+00
bigcom4          0.000000e+00  4.336809e-20
bigcom6          0.000000e+00  0.000000e+00
bigcom8          0.000000e+00  4.336809e-21
bigcom9          0.000000e+00  0.000000e+00
bigcom11         0.000000e+00  0.000000e+00
bigcom13         0.000000e+00  0.000000e+00
bigcom15         0.000000e+00  0.000000e+00
bigcom16         0.000000e+00  0.000000e+00
bigcom21         0.000000e+00  0.000000e+00
bigcom22         0.000000e+00  0.000000e+00
bigcom24         0.000000e+00  0.000000e+00
bigcom26         0.000000e+00  0.000000e+00
bigcom28        -7.932961e-05  1.825955e-03
bigcom30         0.000000e+00  0.000000e+00
bigcom31         0.000000e+00  0.000000e+00
bigcom32         0.000000e+00  0.000000e+00
bigcom33         0.000000e+00  0.000000e+00
bigcom34         0.000000e+00  0.000000e+00
bigcom36         0.000000e+00  0.000000e+00
bigcom37         0.000000e+00  0.000000e+00
bigcom38         0.000000e+00  0.000000e+00
bigcom39         0.000000e+00  0.000000e+00
bigcom40         0.000000e+00  3.469447e-20
bigcom43         0.000000e+00  0.000000e+00
bigcom44         0.000000e+00  0.000000e+00
bigcom46         0.000000e+00  1.387779e-19
bigcom47         0.000000e+00  0.000000e+00
bigcom49         0.000000e+00  0.000000e+00
bigcom50         0.000000e+00  0.000000e+00
bigcom51         0.000000e+00  0.000000e+00
bigcom52         0.000000e+00  0.000000e+00
bigcom54         0.000000e+00  0.000000e+00
bigcom56         0.000000e+00  0.000000e+00
bigcom62         0.000000e+00  0.000000e+00
bigcom66         0.000000e+00  0.000000e+00
bigcom68         0.000000e+00  0.000000e+00
bigcom69         0.000000e+00  0.000000e+00
bigcom71         0.000000e+00  0.000000e+00
bigcom72         0.000000e+00  0.000000e+00
bigcom73         0.000000e+00  0.000000e+00
bigcom74         0.000000e+00  0.000000e+00
bigcom75         0.000000e+00  0.000000e+00
bigcom76         0.000000e+00  0.000000e+00
bigcom77         0.000000e+00  0.000000e+00
bigcom79         0.000000e+00  0.000000e+00
bigcom80         0.000000e+00  0.000000e+00
bigcom82         0.000000e+00  0.000000e+00
bigcom83         0.000000e+00  0.000000e+00
bigcom84         0.000000e+00  0.000000e+00
bigcom85         0.000000e+00  0.000000e+00
bigcom87         0.000000e+00  0.000000e+00
bigcom89         0.000000e+00  0.000000e+00
bigcom91         0.000000e+00  0.000000e+00
bigcom92         0.000000e+00  0.000000e+00
bigcom93         0.000000e+00  0.000000e+00
bigcom96         0.000000e+00  0.000000e+00
bigcom97         0.000000e+00  0.000000e+00
bigcom98         0.000000e+00  0.000000e+00
bigcom99         0.000000e+00  0.000000e+00
bigcom101        0.000000e+00  0.000000e+00
bigcom104        0.000000e+00  0.000000e+00
bigcom106        0.000000e+00  0.000000e+00
bigcom109        0.000000e+00  0.000000e+00
bigcom113        0.000000e+00  0.000000e+00
bigcom116        0.000000e+00  0.000000e+00
bigcom120        0.000000e+00  0.000000e+00
bigcom123        0.000000e+00  0.000000e+00
bigcom126        0.000000e+00  0.000000e+00
bigcom127        0.000000e+00  0.000000e+00
bigcom137        0.000000e+00  0.000000e+00
bigcom139        0.000000e+00  0.000000e+00
bigcom140        0.000000e+00  0.000000e+00
bigcom143        0.000000e+00  0.000000e+00
bigcom145        0.000000e+00  0.000000e+00
bigcom146        0.000000e+00  0.000000e+00
bigcom147        0.000000e+00  0.000000e+00
bigcom149        0.000000e+00  0.000000e+00
bigcom153        0.000000e+00  0.000000e+00
bigcom154        0.000000e+00  0.000000e+00
bigcom156        0.000000e+00  0.000000e+00
bigcom157        0.000000e+00  0.000000e+00
bigcom158        0.000000e+00  0.000000e+00
bigcom160        0.000000e+00  0.000000e+00
bigcom161        0.000000e+00  0.000000e+00
bigcom162        0.000000e+00  0.000000e+00
bigcom164        0.000000e+00  0.000000e+00
bigcom166        0.000000e+00  0.000000e+00
bigcom167        0.000000e+00  6.938894e-20
bigcom171        0.000000e+00  0.000000e+00
bigcom173        0.000000e+00  0.000000e+00
bigcom175        0.000000e+00  0.000000e+00
bigcom176        0.000000e+00  0.000000e+00
bigcom177        0.000000e+00  0.000000e+00
bigcom178        0.000000e+00  0.000000e+00
bigcom180        0.000000e+00  0.000000e+00
bigcom181        0.000000e+00  0.000000e+00
bigcom184        0.000000e+00  0.000000e+00
bigcom186        0.000000e+00  0.000000e+00
bigcom187        0.000000e+00  0.000000e+00
bigcom189        0.000000e+00  0.000000e+00
bigcom194        0.000000e+00  0.000000e+00
bigcom195        0.000000e+00  0.000000e+00
bigcom196        0.000000e+00  0.000000e+00
bigcom204        0.000000e+00  0.000000e+00
bigcom205        0.000000e+00  0.000000e+00
bigcom212        0.000000e+00  0.000000e+00
bigcom214        0.000000e+00  0.000000e+00
bigcom222        0.000000e+00  0.000000e+00
bigcom223        0.000000e+00  0.000000e+00
bigcom226        0.000000e+00  0.000000e+00
bigcom227        0.000000e+00  0.000000e+00
bigcom229        0.000000e+00  0.000000e+00
bigcom233        0.000000e+00  0.000000e+00
bigcom236        0.000000e+00  0.000000e+00
bigcom237        0.000000e+00  0.000000e+00
bigcom246        0.000000e+00  0.000000e+00
bigcom248        0.000000e+00  0.000000e+00
bigcom249        0.000000e+00  0.000000e+00
bigcom250        0.000000e+00  0.000000e+00
bigcom254        0.000000e+00  0.000000e+00
bigcom266        0.000000e+00  0.000000e+00
bigcom269        0.000000e+00  0.000000e+00
bigcom272        0.000000e+00  0.000000e+00
bigcom274        0.000000e+00  0.000000e+00
bigcom281        0.000000e+00  0.000000e+00
bigcom291        0.000000e+00  0.000000e+00
bigcom292        0.000000e+00  0.000000e+00
bigcom295        0.000000e+00  0.000000e+00
bigcom299        0.000000e+00  0.000000e+00
bigcom301        0.000000e+00  0.000000e+00
bigcom306        0.000000e+00  0.000000e+00
bigcom309        0.000000e+00  0.000000e+00
bigcom314        0.000000e+00  0.000000e+00
bigcom321        0.000000e+00  0.000000e+00
bigcom341        0.000000e+00  0.000000e+00
bigcom350        0.000000e+00  0.000000e+00
bigcom353        0.000000e+00  0.000000e+00
bigcom359        0.000000e+00  0.000000e+00
bigcom363        0.000000e+00  0.000000e+00
bigcom365        0.000000e+00  0.000000e+00
bigcom385        0.000000e+00  0.000000e+00
bigcom386        0.000000e+00  0.000000e+00
bigcom408        0.000000e+00  0.000000e+00
bigcom412        0.000000e+00  0.000000e+00
bigcom480        0.000000e+00  0.000000e+00
spin_vertex      7.122507e-06  1.452031e-02
membership_s1    0.000000e+00  0.000000e+00
membership_s3    0.000000e+00  0.000000e+00
membership_s4    0.000000e+00  8.239937e-20
membership_s5    0.000000e+00  0.000000e+00
membership_s6    0.000000e+00  0.000000e+00
membership_s7    0.000000e+00  0.000000e+00
membership_s8    0.000000e+00  0.000000e+00
membership_s9    0.000000e+00  0.000000e+00
membership_s11   0.000000e+00  0.000000e+00
membership_s12   0.000000e+00  0.000000e+00
membership_s14   0.000000e+00  0.000000e+00
membership_s15   0.000000e+00  0.000000e+00
membership_s16   0.000000e+00  0.000000e+00
membership_s17   0.000000e+00  0.000000e+00
membership_s18   0.000000e+00  0.000000e+00
membership_s20   0.000000e+00  0.000000e+00
membership_s21   0.000000e+00  0.000000e+00
membership_s22   0.000000e+00  0.000000e+00
membership_s24   0.000000e+00  0.000000e+00
membership_s25   0.000000e+00  0.000000e+00
membership_s26   0.000000e+00  0.000000e+00
membership_s27   0.000000e+00  4.336809e-21
membership_s28   0.000000e+00  0.000000e+00
membership_s30   0.000000e+00  8.023096e-20
membership_s31   0.000000e+00  0.000000e+00
membership_s32   0.000000e+00  0.000000e+00
membership_s33   0.000000e+00  0.000000e+00
membership_s36   0.000000e+00  0.000000e+00
membership_s37   0.000000e+00  0.000000e+00
V1               1.022091e-03  4.362487e-01
V2               4.207483e-04  6.325754e-02
pdi              0.000000e+00  4.987330e-20
adhesion         3.606897e-04  7.608725e-02
cohesion         5.360002e-04  6.577397e-02
inner            3.769206e-04  3.499231e-02
outer            1.725807e-04  6.394872e-02
ioratio          9.738126e-04  1.219792e-01
comsize          9.543520e-05  7.373032e-02
[1] "Dataset: high_CT Model GLM, run: 3 of 5 2015-06-22 14:49:33"
[1] "glmnet variable coefficients"
                         [,1]          [,2]
(Intercept)     -4.799914e+00 -1.097056e+02
graph0           3.790425e-41 -4.762390e-04
graph1           8.504304e-45 -1.455300e-07
graph2           3.610154e-41 -1.006953e-04
graph3           1.475646e-45 -7.063967e-09
graph4          -5.998355e-48 -5.921814e-11
graph5           1.031431e-42  1.309437e-06
graph6           1.275901e-44 -4.716223e-08
graph7           1.566938e-42  5.844505e-07
graph8           3.330262e-41 -5.942579e-05
graph9           3.904307e-47 -1.513603e-10
graph10          1.441829e-49 -3.273440e-12
graph11         -1.698419e-50 -7.632858e-14
graph12          7.564926e-47 -2.928781e-10
graph13          9.304207e-46 -1.141505e-09
graph14         -5.259158e-49 -3.326814e-11
graph15          3.601023e-44 -2.283963e-08
graph16          3.173277e-46 -3.344401e-10
graph17          5.813646e-46 -1.788918e-09
graph18          2.045869e-44 -1.365741e-08
graph19          5.870222e-45  5.541065e-09
graph20          5.127828e-44 -1.884846e-07
graph21          3.311754e-44  2.394199e-08
graph22          9.803340e-44  3.404554e-07
graph23          4.080338e-44 -5.297700e-08
graph24          7.581247e-44  5.913181e-08
graph25          4.503503e-43  8.930929e-07
graph26          4.099202e-43  3.293631e-07
graph27          2.604847e-42  7.575612e-06
graph28          3.431305e-42  9.672369e-07
graph29          3.185893e-41 -4.931246e-05
orbit0           3.790425e-41 -4.746518e-04
orbit1           3.427067e-42 -1.041793e-06
orbit2           2.798252e-45 -1.478956e-07
orbit3           3.610154e-41 -1.000987e-04
orbit4           8.660548e-44  6.001225e-08
orbit5           1.199337e-45 -7.848007e-09
orbit6          -1.325284e-45 -4.015153e-08
orbit7          -5.479429e-48 -4.332798e-11
orbit8           1.031431e-42  1.325178e-06
orbit9           2.011542e-42  4.590661e-06
orbit10          1.601369e-43 -1.534094e-07
orbit11          5.775906e-45 -5.601848e-08
orbit12          9.091823e-42  2.942021e-05
orbit13          1.577312e-42 -2.261564e-06
orbit14          3.330262e-41 -5.910652e-05
orbit15          2.356025e-45 -5.795299e-10
orbit16          2.886651e-47 -2.549718e-10
orbit17          4.480115e-46  6.418379e-10
orbit18          4.315973e-46  1.497183e-09
orbit19          1.616772e-46 -5.500475e-10
orbit20          8.232199e-48 -2.692701e-10
orbit21         -3.152936e-50 -2.265929e-12
orbit22         -7.180311e-48 -7.948567e-11
orbit23         -1.247780e-50 -2.651665e-14
orbit24          1.190440e-44  4.509973e-08
orbit25          3.868960e-45  1.058014e-10
orbit26          5.202877e-47 -3.542655e-10
orbit27          5.070593e-44  2.242829e-08
orbit28          1.408913e-45 -8.802042e-09
orbit29          6.796815e-45  2.556879e-09
orbit30          1.383010e-45 -2.018239e-09
orbit31          3.722679e-47 -6.937156e-09
orbit32          1.333487e-47 -2.135974e-09
orbit33         -6.798665e-49 -1.326819e-11
orbit34          3.601023e-44 -2.246276e-08
orbit35          6.765662e-44  2.220770e-08
orbit36          6.526331e-45 -8.117682e-09
orbit37          5.810227e-45  1.186130e-08
orbit38          1.063040e-46 -6.990464e-10
orbit39          1.113929e-43  3.480339e-07
orbit40          1.582395e-44  5.944357e-09
orbit41          4.206178e-45 -9.785142e-09
orbit42          2.499475e-46 -2.376755e-09
orbit43          1.070312e-43  8.773573e-08
orbit44          1.234463e-44 -4.341124e-08
orbit45          3.426935e-43  1.690555e-06
orbit46          1.103780e-43  1.175333e-07
orbit47          5.760033e-45  9.771554e-10
orbit48          1.385596e-44  1.549290e-08
orbit49          5.657182e-43  3.617029e-06
orbit50          3.081792e-44 -4.742192e-07
orbit51          1.567002e-43  3.102985e-07
orbit52          4.420410e-43  3.659233e-07
orbit53          4.001207e-44  2.007824e-09
orbit54          8.777449e-43  3.720678e-06
orbit55          7.549004e-44  2.244437e-07
orbit56          1.905866e-42  8.077661e-06
orbit57          9.666495e-44 -4.617887e-08
orbit58          3.408215e-44 -1.407108e-07
orbit59          6.138547e-43  1.217030e-06
orbit60          1.968116e-43  4.429134e-07
orbit61          1.001625e-43 -3.030046e-07
orbit62          5.696163e-42  3.935963e-05
orbit63          7.607148e-43  4.351655e-07
orbit64          1.063969e-42  2.290441e-06
orbit65          7.231008e-42  1.833406e-05
orbit66          1.375782e-42  1.551461e-06
orbit67          5.317061e-43  1.045504e-07
orbit68          4.172959e-42  1.797366e-05
orbit69          4.830753e-42 -1.231762e-05
orbit70          1.698603e-41  8.280726e-05
orbit71          3.789826e-42 -9.662146e-06
orbit72          3.185893e-41 -5.096557e-05
AP              -1.233679e-39 -5.785300e-02
bet              3.318719e-46 -3.711628e-08
ecc              1.014072e-38  1.066605e-01
eccrad           6.084432e-38  6.399261e-01
close            3.242294e-37 -1.104570e+00
constraint      -5.464266e-37  3.124432e+00
coreness         3.373634e-39  1.720008e-02
knn              9.898742e-41  9.406339e-04
hubscore         1.570727e-37  1.529318e-01
pagerank        -1.992360e-36 -7.525065e+01
trans            1.193370e-37  1.148092e+00
evcent           1.570812e-37  1.369868e-01
first            3.790425e-41 -4.772695e-04
upto_second      4.256355e-42 -2.823876e-05
upto_third       7.837316e-42  1.352717e-05
upto_fourth      9.294308e-41  2.590473e-04
upto_fifth       6.610204e-40  3.412317e-03
upto_sixth       2.490022e-39  3.981851e-03
second           4.383142e-42 -2.784087e-05
third           -1.677722e-42  1.337086e-04
fourth          -8.507811e-42 -1.409540e-05
fifth           -1.040633e-40 -2.693399e-04
sixth           -7.480021e-40 -4.120504e-03
ratio1          -1.137583e-40  3.227041e-04
ratio2          -1.736091e-39 -1.646972e-03
ratio3          -7.123905e-38 -2.487854e-01
ratio4           5.343784e-37  6.103021e+00
ratio5           2.317708e-37  2.004771e-01
ratio6          -2.501379e-38 -4.744587e-02
selfinter        1.276589e-38  2.569849e-01
walktrap_vertex  1.657484e-38  4.427116e-01
bigcom1         -1.008840e-38 -1.009755e-01
bigcom2          0.000000e+00  0.000000e+00
bigcom3         -8.426286e-39 -6.850833e-02
bigcom4         -4.351016e-39  2.734948e-04
bigcom6          0.000000e+00  0.000000e+00
bigcom8         -8.587469e-39 -9.783076e-02
bigcom9         -8.288008e-39 -3.947305e-02
bigcom11         0.000000e+00  0.000000e+00
bigcom13        -8.254145e-39 -1.125971e-02
bigcom15        -8.262585e-39 -2.525181e-02
bigcom16         0.000000e+00  0.000000e+00
bigcom21        -8.288008e-39 -2.515157e-02
bigcom22        -8.452728e-39 -1.322747e-01
bigcom24         0.000000e+00  0.000000e+00
bigcom26        -8.296518e-39 -8.112551e-02
bigcom28         1.758325e-38 -4.106162e-02
bigcom30        -8.313589e-39 -3.135871e-02
bigcom31         0.000000e+00  0.000000e+00
bigcom32        -8.254145e-39 -3.841795e-02
bigcom33         0.000000e+00  0.000000e+00
bigcom34         0.000000e+00  0.000000e+00
bigcom36        -8.254145e-39 -1.018908e-02
bigcom37         0.000000e+00  0.000000e+00
bigcom38         0.000000e+00  0.000000e+00
bigcom39        -8.254145e-39 -2.073648e-02
bigcom40         1.615085e-38  1.926368e-01
bigcom43         0.000000e+00  0.000000e+00
bigcom44        -8.382581e-39 -9.323620e-02
bigcom46        -8.254145e-39 -8.603740e-03
bigcom47         0.000000e+00  0.000000e+00
bigcom49         0.000000e+00  0.000000e+00
bigcom50         0.000000e+00  0.000000e+00
bigcom51         0.000000e+00  0.000000e+00
bigcom52         0.000000e+00  0.000000e+00
bigcom54         0.000000e+00  0.000000e+00
bigcom56         0.000000e+00  0.000000e+00
bigcom62         0.000000e+00  0.000000e+00
bigcom66         0.000000e+00  0.000000e+00
bigcom68         0.000000e+00  0.000000e+00
bigcom69         0.000000e+00  0.000000e+00
bigcom71        -8.254145e-39 -1.317831e-02
bigcom72         0.000000e+00  0.000000e+00
bigcom73        -8.254145e-39 -4.193161e-02
bigcom74         0.000000e+00  0.000000e+00
bigcom75         0.000000e+00  0.000000e+00
bigcom76         0.000000e+00  0.000000e+00
bigcom77         0.000000e+00  0.000000e+00
bigcom79         0.000000e+00  0.000000e+00
bigcom80         0.000000e+00  0.000000e+00
bigcom82        -8.254145e-39 -1.234040e-02
bigcom83         0.000000e+00  0.000000e+00
bigcom84         0.000000e+00  0.000000e+00
bigcom85         0.000000e+00  0.000000e+00
bigcom87         0.000000e+00  0.000000e+00
bigcom89         0.000000e+00  0.000000e+00
bigcom91         0.000000e+00  0.000000e+00
bigcom92        -8.271042e-39 -3.849091e-02
bigcom93         0.000000e+00  0.000000e+00
bigcom96         0.000000e+00  0.000000e+00
bigcom97        -8.262585e-39 -3.738172e-02
bigcom98         0.000000e+00  0.000000e+00
bigcom99         0.000000e+00  0.000000e+00
bigcom101       -8.262585e-39 -3.497275e-02
bigcom104       -8.254145e-39 -8.170760e-03
bigcom106        0.000000e+00  0.000000e+00
bigcom109        0.000000e+00  0.000000e+00
bigcom113        0.000000e+00  0.000000e+00
bigcom116       -8.262585e-39 -1.538798e-02
bigcom120        0.000000e+00  0.000000e+00
bigcom123        0.000000e+00  0.000000e+00
bigcom126        0.000000e+00  0.000000e+00
bigcom127        0.000000e+00  0.000000e+00
bigcom137        0.000000e+00  0.000000e+00
bigcom139        0.000000e+00  0.000000e+00
bigcom140        0.000000e+00  0.000000e+00
bigcom143        0.000000e+00  0.000000e+00
bigcom145        0.000000e+00  0.000000e+00
bigcom146        0.000000e+00  0.000000e+00
bigcom147       -8.254145e-39 -2.410103e-02
bigcom149        0.000000e+00  0.000000e+00
bigcom153        0.000000e+00  0.000000e+00
bigcom154       -8.262585e-39 -3.126574e-02
bigcom156        0.000000e+00  0.000000e+00
bigcom157        0.000000e+00  0.000000e+00
bigcom158        0.000000e+00  0.000000e+00
bigcom160        0.000000e+00  0.000000e+00
bigcom161        0.000000e+00  0.000000e+00
bigcom162        0.000000e+00  0.000000e+00
bigcom164        0.000000e+00  0.000000e+00
bigcom166        0.000000e+00  0.000000e+00
bigcom167       -8.262585e-39 -1.296831e-02
bigcom171        0.000000e+00  0.000000e+00
bigcom173        0.000000e+00  0.000000e+00
bigcom175        0.000000e+00  0.000000e+00
bigcom176        0.000000e+00  0.000000e+00
bigcom177        0.000000e+00  0.000000e+00
bigcom178        0.000000e+00  0.000000e+00
bigcom180        0.000000e+00  0.000000e+00
bigcom181       -8.262585e-39 -1.644351e-02
bigcom184        0.000000e+00  0.000000e+00
bigcom186        0.000000e+00  0.000000e+00
bigcom187        0.000000e+00  0.000000e+00
bigcom189       -8.254145e-39 -2.311273e-02
bigcom194        0.000000e+00  0.000000e+00
bigcom195       -8.254145e-39 -8.281492e-03
bigcom196        0.000000e+00  0.000000e+00
bigcom204       -8.254145e-39 -1.990748e-02
bigcom205        0.000000e+00  0.000000e+00
bigcom212        0.000000e+00  0.000000e+00
bigcom214        0.000000e+00  0.000000e+00
bigcom222        0.000000e+00  0.000000e+00
bigcom223        0.000000e+00  0.000000e+00
bigcom226        0.000000e+00  0.000000e+00
bigcom227        0.000000e+00  0.000000e+00
bigcom229        0.000000e+00  0.000000e+00
bigcom233        0.000000e+00  0.000000e+00
bigcom236        0.000000e+00  0.000000e+00
bigcom237        0.000000e+00  0.000000e+00
bigcom246        0.000000e+00  0.000000e+00
bigcom248       -8.254145e-39 -1.162573e-01
bigcom249        0.000000e+00  0.000000e+00
bigcom250        0.000000e+00  0.000000e+00
bigcom254        0.000000e+00  0.000000e+00
bigcom266        0.000000e+00  0.000000e+00
bigcom269       -8.254145e-39 -5.163649e-02
bigcom272        0.000000e+00  0.000000e+00
bigcom274       -8.296518e-39 -2.193439e-02
bigcom281        0.000000e+00  0.000000e+00
bigcom291        0.000000e+00  0.000000e+00
bigcom292        0.000000e+00  0.000000e+00
bigcom295        0.000000e+00  0.000000e+00
bigcom299        0.000000e+00  0.000000e+00
bigcom301        0.000000e+00  0.000000e+00
bigcom306        0.000000e+00  0.000000e+00
bigcom309        0.000000e+00  0.000000e+00
bigcom314        0.000000e+00  0.000000e+00
bigcom321        0.000000e+00  0.000000e+00
bigcom341        0.000000e+00  0.000000e+00
bigcom350        0.000000e+00  0.000000e+00
bigcom353        0.000000e+00  0.000000e+00
bigcom359        0.000000e+00  0.000000e+00
bigcom363        0.000000e+00  0.000000e+00
bigcom365        0.000000e+00  0.000000e+00
bigcom385        0.000000e+00  0.000000e+00
bigcom386        0.000000e+00  0.000000e+00
bigcom408        0.000000e+00  0.000000e+00
bigcom412        0.000000e+00  0.000000e+00
bigcom480        0.000000e+00  0.000000e+00
spin_vertex      2.148477e-38  1.230775e-01
membership_s1   -8.642575e-39 -3.221112e-02
membership_s3    0.000000e+00  0.000000e+00
membership_s4    1.217977e-38  6.124404e-02
membership_s5   -9.151538e-39 -1.410205e-01
membership_s6   -8.305044e-39 -2.293809e-02
membership_s7   -8.651829e-39 -6.198858e-02
membership_s8    0.000000e+00  0.000000e+00
membership_s9    0.000000e+00  0.000000e+00
membership_s11   0.000000e+00  0.000000e+00
membership_s12   0.000000e+00  0.000000e+00
membership_s14   0.000000e+00  0.000000e+00
membership_s15  -8.322150e-39 -2.875578e-02
membership_s16   0.000000e+00  0.000000e+00
membership_s17   0.000000e+00  0.000000e+00
membership_s18  -8.330730e-39 -5.971158e-02
membership_s20   0.000000e+00  0.000000e+00
membership_s21  -8.271042e-39 -3.670219e-02
membership_s22   0.000000e+00  0.000000e+00
membership_s24  -8.254145e-39 -2.385795e-02
membership_s25   0.000000e+00  0.000000e+00
membership_s26   0.000000e+00  0.000000e+00
membership_s27  -8.773950e-39 -7.667157e-02
membership_s28   0.000000e+00  0.000000e+00
membership_s30   1.370123e-38  2.025920e-01
membership_s31  -8.443896e-39 -3.768692e-02
membership_s32  -8.670395e-39 -1.047221e-01
membership_s33   0.000000e+00  0.000000e+00
membership_s36  -1.016454e-38 -1.133952e-01
membership_s37  -8.279516e-39 -2.609648e-02
V1               2.092236e-37  1.384510e+00
V2               3.355010e-38 -5.108861e-01
pdi             -3.974359e-37 -7.231008e+00
adhesion        -2.879140e-42  3.174217e-05
cohesion         5.761262e-42 -6.348221e-05
inner            4.552302e-43 -2.261875e-05
outer            2.082108e-42 -4.601584e-05
ioratio         -2.686361e-38  8.272769e-01
comsize          3.226832e-42  7.390036e-05
[1] "Dataset: high_CT Model GBM, run: 4 of 5 2015-06-22 14:49:45"
Iter   TrainDeviance   ValidDeviance   StepSize   Improve
     1        0.0798            -nan     0.0100   -0.0001
     2        0.0776            -nan     0.0100   -0.0001
     3        0.0753            -nan     0.0100   -0.0001
     4        0.0746            -nan     0.0100    0.0003
     5        0.0724            -nan     0.0100   -0.0000
     6        0.0705            -nan     0.0100   -0.0001
     7        0.0684            -nan     0.0100   -0.0000
     8        0.0674            -nan     0.0100    0.0003
     9        0.0655            -nan     0.0100   -0.0001
    10        0.0649            -nan     0.0100    0.0001
    20        0.0552            -nan     0.0100   -0.0001
    40        0.0433            -nan     0.0100    0.0000
    60        0.0365            -nan     0.0100   -0.0000
    80        0.0307            -nan     0.0100   -0.0000
   100        0.0274            -nan     0.0100   -0.0001
   120        0.0248            -nan     0.0100    0.0000
   130        0.0233            -nan     0.0100   -0.0000

[1] "GBM variable coefficients"
                            var      rel.inf
orbit49                 orbit49 1.430284e+01
walktrap_vertex walktrap_vertex 1.203508e+01
orbit70                 orbit70 5.801519e+00
orbit39                 orbit39 4.957861e+00
orbit37                 orbit37 3.962077e+00
orbit56                 orbit56 3.676212e+00
bet                         bet 3.352195e+00
orbit65                 orbit65 3.124276e+00
graph4                   graph4 2.952367e+00
orbit1                   orbit1 2.886663e+00
third                     third 2.601488e+00
orbit24                 orbit24 2.338381e+00
orbit62                 orbit62 2.328014e+00
V2                           V2 2.318536e+00
orbit19                 orbit19 2.312782e+00
orbit17                 orbit17 2.228622e+00
orbit45                 orbit45 2.076148e+00
orbit12                 orbit12 2.026208e+00
V1                           V1 1.803183e+00
spin_vertex         spin_vertex 1.714157e+00
ioratio                 ioratio 1.524915e+00
graph2                   graph2 1.494412e+00
graph25                 graph25 1.322307e+00
graph12                 graph12 1.209380e+00
fifth                     fifth 1.040987e+00
graph0                   graph0 9.722658e-01
trans                     trans 9.091451e-01
orbit25                 orbit25 9.058095e-01
orbit63                 orbit63 8.846073e-01
comsize                 comsize 8.104378e-01
orbit55                 orbit55 6.520065e-01
constraint           constraint 6.420233e-01
graph22                 graph22 6.346646e-01
ratio2                   ratio2 6.210485e-01
orbit52                 orbit52 5.566981e-01
graph14                 graph14 5.376312e-01
orbit58                 orbit58 5.007913e-01
ratio4                   ratio4 4.976913e-01
graph11                 graph11 4.329031e-01
graph1                   graph1 3.955312e-01
orbit53                 orbit53 3.918837e-01
graph28                 graph28 3.751354e-01
orbit18                 orbit18 3.137890e-01
orbit54                 orbit54 3.082711e-01
graph29                 graph29 2.972928e-01
graph20                 graph20 2.912152e-01
graph5                   graph5 2.392244e-01
orbit40                 orbit40 2.106459e-01
cohesion               cohesion 2.013031e-01
upto_third           upto_third 1.869308e-01
outer                     outer 1.576609e-01
pagerank               pagerank 1.514453e-01
ratio1                   ratio1 1.457566e-01
graph6                   graph6 1.454129e-01
orbit33                 orbit33 1.432234e-01
orbit23                 orbit23 1.279181e-01
graph8                   graph8 1.205116e-01
orbit67                 orbit67 1.111438e-01
orbit68                 orbit68 1.109713e-01
orbit44                 orbit44 1.012949e-01
orbit2                   orbit2 8.578409e-02
orbit41                 orbit41 8.204051e-02
bigcom28               bigcom28 8.198600e-02
graph7                   graph7 7.970822e-02
orbit69                 orbit69 2.393759e-02
orbit43                 orbit43 2.113132e-02
orbit59                 orbit59 1.737117e-02
orbit35                 orbit35 1.281016e-02
orbit9                   orbit9 1.041290e-02
upto_fourth         upto_fourth 8.586508e-03
inner                     inner 8.521439e-03
orbit64                 orbit64 7.756630e-03
orbit60                 orbit60 6.711929e-03
graph10                 graph10 5.244620e-03
graph23                 graph23 4.997672e-03
orbit30                 orbit30 4.674269e-03
fourth                   fourth 3.994611e-03
orbit47                 orbit47 3.637447e-03
graph26                 graph26 3.118754e-03
orbit29                 orbit29 3.105129e-03
graph16                 graph16 3.037038e-03
pdi                         pdi 2.670846e-03
ratio6                   ratio6 2.592398e-03
graph27                 graph27 2.470199e-03
graph17                 graph17 2.086059e-03
orbit51                 orbit51 1.979158e-03
orbit6                   orbit6 1.978803e-03
graph24                 graph24 1.967957e-03
orbit10                 orbit10 1.925205e-03
graph21                 graph21 1.842766e-03
orbit46                 orbit46 1.808146e-03
adhesion               adhesion 1.791686e-03
ratio3                   ratio3 1.763544e-03
orbit50                 orbit50 1.711946e-03
orbit22                 orbit22 1.686503e-03
orbit20                 orbit20 1.167643e-03
orbit13                 orbit13 1.162941e-03
graph13                 graph13 1.113278e-03
close                     close 1.087106e-03
upto_fifth           upto_fifth 1.069723e-03
orbit32                 orbit32 9.828774e-04
knn                         knn 9.656753e-04
upto_second         upto_second 9.506199e-04
orbit5                   orbit5 7.643460e-04
graph18                 graph18 7.621672e-04
ratio5                   ratio5 7.137280e-04
graph3                   graph3 7.135005e-04
orbit4                   orbit4 6.477164e-04
orbit26                 orbit26 6.327805e-04
graph9                   graph9 6.008950e-04
orbit38                 orbit38 5.902805e-04
second                   second 5.331430e-04
membership_s30   membership_s30 4.781365e-04
orbit11                 orbit11 3.849205e-04
orbit15                 orbit15 3.667997e-04
graph15                 graph15 3.540114e-04
graph19                 graph19 3.054930e-04
upto_sixth           upto_sixth 2.844991e-04
orbit66                 orbit66 2.809318e-04
orbit31                 orbit31 2.510496e-04
evcent                   evcent 1.741314e-04
orbit57                 orbit57 1.505069e-04
sixth                     sixth 1.302298e-04
orbit42                 orbit42 1.172306e-04
hubscore               hubscore 9.889389e-05
orbit7                   orbit7 9.247455e-05
orbit27                 orbit27 8.314698e-05
orbit28                 orbit28 7.221761e-05
orbit71                 orbit71 5.161340e-05
orbit16                 orbit16 3.789877e-05
orbit61                 orbit61 2.497210e-05
bigcom4                 bigcom4 2.082634e-05
coreness               coreness 2.063824e-05
bigcom40               bigcom40 1.767398e-05
AP                           AP 1.161453e-05
orbit0                   orbit0 0.000000e+00
orbit3                   orbit3 0.000000e+00
orbit8                   orbit8 0.000000e+00
orbit14                 orbit14 0.000000e+00
orbit21                 orbit21 0.000000e+00
orbit34                 orbit34 0.000000e+00
orbit36                 orbit36 0.000000e+00
orbit48                 orbit48 0.000000e+00
orbit72                 orbit72 0.000000e+00
ecc                         ecc 0.000000e+00
eccrad                   eccrad 0.000000e+00
first                     first 0.000000e+00
selfinter             selfinter 0.000000e+00
bigcom1                 bigcom1 0.000000e+00
bigcom2                 bigcom2 0.000000e+00
bigcom3                 bigcom3 0.000000e+00
bigcom6                 bigcom6 0.000000e+00
bigcom8                 bigcom8 0.000000e+00
bigcom9                 bigcom9 0.000000e+00
bigcom11               bigcom11 0.000000e+00
bigcom13               bigcom13 0.000000e+00
bigcom15               bigcom15 0.000000e+00
bigcom16               bigcom16 0.000000e+00
bigcom21               bigcom21 0.000000e+00
bigcom22               bigcom22 0.000000e+00
bigcom24               bigcom24 0.000000e+00
bigcom26               bigcom26 0.000000e+00
bigcom30               bigcom30 0.000000e+00
bigcom31               bigcom31 0.000000e+00
bigcom32               bigcom32 0.000000e+00
bigcom33               bigcom33 0.000000e+00
bigcom34               bigcom34 0.000000e+00
bigcom36               bigcom36 0.000000e+00
bigcom37               bigcom37 0.000000e+00
bigcom38               bigcom38 0.000000e+00
bigcom39               bigcom39 0.000000e+00
bigcom43               bigcom43 0.000000e+00
bigcom44               bigcom44 0.000000e+00
bigcom46               bigcom46 0.000000e+00
bigcom47               bigcom47 0.000000e+00
bigcom49               bigcom49 0.000000e+00
bigcom50               bigcom50 0.000000e+00
bigcom51               bigcom51 0.000000e+00
bigcom52               bigcom52 0.000000e+00
bigcom54               bigcom54 0.000000e+00
bigcom56               bigcom56 0.000000e+00
bigcom62               bigcom62 0.000000e+00
bigcom66               bigcom66 0.000000e+00
bigcom68               bigcom68 0.000000e+00
bigcom69               bigcom69 0.000000e+00
bigcom71               bigcom71 0.000000e+00
bigcom72               bigcom72 0.000000e+00
bigcom73               bigcom73 0.000000e+00
bigcom74               bigcom74 0.000000e+00
bigcom75               bigcom75 0.000000e+00
bigcom76               bigcom76 0.000000e+00
bigcom77               bigcom77 0.000000e+00
bigcom79               bigcom79 0.000000e+00
bigcom80               bigcom80 0.000000e+00
bigcom82               bigcom82 0.000000e+00
bigcom83               bigcom83 0.000000e+00
bigcom84               bigcom84 0.000000e+00
bigcom85               bigcom85 0.000000e+00
bigcom87               bigcom87 0.000000e+00
bigcom89               bigcom89 0.000000e+00
bigcom91               bigcom91 0.000000e+00
bigcom92               bigcom92 0.000000e+00
bigcom93               bigcom93 0.000000e+00
bigcom96               bigcom96 0.000000e+00
bigcom97               bigcom97 0.000000e+00
bigcom98               bigcom98 0.000000e+00
bigcom99               bigcom99 0.000000e+00
bigcom101             bigcom101 0.000000e+00
bigcom104             bigcom104 0.000000e+00
bigcom106             bigcom106 0.000000e+00
bigcom109             bigcom109 0.000000e+00
bigcom113             bigcom113 0.000000e+00
bigcom116             bigcom116 0.000000e+00
bigcom120             bigcom120 0.000000e+00
bigcom123             bigcom123 0.000000e+00
bigcom126             bigcom126 0.000000e+00
bigcom127             bigcom127 0.000000e+00
bigcom137             bigcom137 0.000000e+00
bigcom139             bigcom139 0.000000e+00
bigcom140             bigcom140 0.000000e+00
bigcom143             bigcom143 0.000000e+00
bigcom145             bigcom145 0.000000e+00
bigcom146             bigcom146 0.000000e+00
bigcom147             bigcom147 0.000000e+00
bigcom149             bigcom149 0.000000e+00
bigcom153             bigcom153 0.000000e+00
bigcom154             bigcom154 0.000000e+00
bigcom156             bigcom156 0.000000e+00
bigcom157             bigcom157 0.000000e+00
bigcom158             bigcom158 0.000000e+00
bigcom160             bigcom160 0.000000e+00
bigcom161             bigcom161 0.000000e+00
bigcom162             bigcom162 0.000000e+00
bigcom164             bigcom164 0.000000e+00
bigcom166             bigcom166 0.000000e+00
bigcom167             bigcom167 0.000000e+00
bigcom171             bigcom171 0.000000e+00
bigcom173             bigcom173 0.000000e+00
bigcom175             bigcom175 0.000000e+00
bigcom176             bigcom176 0.000000e+00
bigcom177             bigcom177 0.000000e+00
bigcom178             bigcom178 0.000000e+00
bigcom180             bigcom180 0.000000e+00
bigcom181             bigcom181 0.000000e+00
bigcom184             bigcom184 0.000000e+00
bigcom186             bigcom186 0.000000e+00
bigcom187             bigcom187 0.000000e+00
bigcom189             bigcom189 0.000000e+00
bigcom194             bigcom194 0.000000e+00
bigcom195             bigcom195 0.000000e+00
bigcom196             bigcom196 0.000000e+00
bigcom204             bigcom204 0.000000e+00
bigcom205             bigcom205 0.000000e+00
bigcom212             bigcom212 0.000000e+00
bigcom214             bigcom214 0.000000e+00
bigcom222             bigcom222 0.000000e+00
bigcom223             bigcom223 0.000000e+00
bigcom226             bigcom226 0.000000e+00
bigcom227             bigcom227 0.000000e+00
bigcom229             bigcom229 0.000000e+00
bigcom233             bigcom233 0.000000e+00
bigcom236             bigcom236 0.000000e+00
bigcom237             bigcom237 0.000000e+00
bigcom246             bigcom246 0.000000e+00
bigcom248             bigcom248 0.000000e+00
bigcom249             bigcom249 0.000000e+00
bigcom250             bigcom250 0.000000e+00
bigcom254             bigcom254 0.000000e+00
bigcom266             bigcom266 0.000000e+00
bigcom269             bigcom269 0.000000e+00
bigcom272             bigcom272 0.000000e+00
bigcom274             bigcom274 0.000000e+00
bigcom281             bigcom281 0.000000e+00
bigcom291             bigcom291 0.000000e+00
bigcom292             bigcom292 0.000000e+00
bigcom295             bigcom295 0.000000e+00
bigcom299             bigcom299 0.000000e+00
bigcom301             bigcom301 0.000000e+00
bigcom306             bigcom306 0.000000e+00
bigcom309             bigcom309 0.000000e+00
bigcom314             bigcom314 0.000000e+00
bigcom321             bigcom321 0.000000e+00
bigcom341             bigcom341 0.000000e+00
bigcom350             bigcom350 0.000000e+00
bigcom353             bigcom353 0.000000e+00
bigcom359             bigcom359 0.000000e+00
bigcom363             bigcom363 0.000000e+00
bigcom365             bigcom365 0.000000e+00
bigcom385             bigcom385 0.000000e+00
bigcom386             bigcom386 0.000000e+00
bigcom408             bigcom408 0.000000e+00
bigcom412             bigcom412 0.000000e+00
bigcom480             bigcom480 0.000000e+00
membership_s1     membership_s1 0.000000e+00
membership_s3     membership_s3 0.000000e+00
membership_s4     membership_s4 0.000000e+00
membership_s5     membership_s5 0.000000e+00
membership_s6     membership_s6 0.000000e+00
membership_s7     membership_s7 0.000000e+00
membership_s8     membership_s8 0.000000e+00
membership_s9     membership_s9 0.000000e+00
membership_s11   membership_s11 0.000000e+00
membership_s12   membership_s12 0.000000e+00
membership_s14   membership_s14 0.000000e+00
membership_s15   membership_s15 0.000000e+00
membership_s16   membership_s16 0.000000e+00
membership_s17   membership_s17 0.000000e+00
membership_s18   membership_s18 0.000000e+00
membership_s20   membership_s20 0.000000e+00
membership_s21   membership_s21 0.000000e+00
membership_s22   membership_s22 0.000000e+00
membership_s24   membership_s24 0.000000e+00
membership_s25   membership_s25 0.000000e+00
membership_s26   membership_s26 0.000000e+00
membership_s27   membership_s27 0.000000e+00
membership_s28   membership_s28 0.000000e+00
membership_s31   membership_s31 0.000000e+00
membership_s32   membership_s32 0.000000e+00
membership_s33   membership_s33 0.000000e+00
membership_s36   membership_s36 0.000000e+00
membership_s37   membership_s37 0.000000e+00
[1] "Dataset: high_CT Model RF, run: 4 of 5 2015-06-22 14:50:00"
     |      Out-of-bag   |
Tree |      MSE  %Var(y) |
   1 |  0.03542   506.56 |
   2 |  0.02171   310.47 |
   3 |  0.02157   308.42 |
   4 |  0.01861   266.08 |
   5 |  0.01662   237.72 |
   6 |  0.01315   188.00 |
   7 |  0.01167   166.89 |
   8 |  0.01114   159.26 |
   9 |  0.01156   165.33 |
  10 |  0.01166   166.76 |
  11 |  0.01048   149.91 |
  12 |  0.01008   144.19 |
  13 | 0.009728   139.12 |
  14 |  0.01051   150.31 |
  15 |  0.01017   145.40 |
  16 | 0.009942   142.18 |
  17 |  0.01003   143.45 |
  18 | 0.009716   138.94 |
  19 | 0.009645   137.94 |
  20 | 0.009572   136.89 |
  21 | 0.009555   136.64 |
  22 | 0.009586   137.09 |
  23 | 0.009512   136.03 |
  24 | 0.009303   133.04 |
  25 | 0.009112   130.31 |
  26 | 0.009083   129.89 |
  27 | 0.008973   128.33 |
  28 | 0.008937   127.81 |
  29 | 0.008856   126.64 |
  30 | 0.008801   125.86 |
  31 | 0.008967   128.23 |
  32 | 0.008878   126.96 |
  33 | 0.008821   126.14 |
  34 | 0.008743   125.03 |
  35 | 0.008693   124.31 |
  36 | 0.008615   123.20 |
  37 | 0.008553   122.31 |
  38 |   0.0085   121.55 |
  39 | 0.008496   121.50 |
  40 | 0.008454   120.91 |
  41 | 0.008458   120.95 |
  42 | 0.008425   120.48 |
  43 | 0.008418   120.39 |
  44 | 0.008432   120.59 |
  45 | 0.008377   119.80 |
  46 | 0.008374   119.75 |
  47 | 0.008391   120.00 |
  48 | 0.008394   120.04 |
  49 | 0.008305   118.76 |
  50 | 0.008281   118.42 |
  51 | 0.008211   117.43 |
  52 | 0.008188   117.09 |
  53 | 0.008141   116.43 |
  54 | 0.008158   116.67 |
  55 | 0.008145   116.48 |
  56 | 0.008096   115.78 |
  57 | 0.008099   115.82 |
  58 |  0.00811   115.98 |
  59 | 0.008128   116.23 |
  60 | 0.008119   116.11 |
  61 | 0.008095   115.76 |
  62 | 0.008081   115.56 |
  63 | 0.008076   115.49 |
  64 | 0.008103   115.88 |
  65 | 0.008128   116.24 |
  66 |  0.00813   116.27 |
  67 | 0.008137   116.37 |
  68 | 0.008123   116.16 |
  69 | 0.008076   115.49 |
  70 | 0.008172   116.87 |
  71 | 0.008162   116.72 |
  72 | 0.008145   116.47 |
  73 |  0.00816   116.69 |
  74 | 0.008177   116.93 |
  75 | 0.008164   116.76 |
  76 | 0.008125   116.20 |
  77 | 0.008086   115.63 |
  78 | 0.008139   116.40 |
  79 | 0.008103   115.88 |
  80 | 0.008099   115.82 |
  81 | 0.008047   115.08 |
  82 | 0.008032   114.87 |
  83 | 0.008038   114.94 |
  84 | 0.008036   114.92 |
  85 | 0.008035   114.90 |
  86 | 0.008026   114.78 |
  87 | 0.008026   114.78 |
  88 | 0.008028   114.80 |
  89 | 0.008022   114.72 |
  90 | 0.008011   114.56 |
  91 | 0.007988   114.24 |
  92 | 0.007969   113.97 |
  93 | 0.007954   113.75 |
  94 | 0.007947   113.65 |
  95 | 0.007933   113.44 |
  96 | 0.007951   113.70 |
  97 | 0.007951   113.71 |
  98 | 0.007938   113.52 |
  99 | 0.007937   113.50 |
 100 | 0.007919   113.24 |
[1] "Random Forest variable coefficients"
                      %IncMSE IncNodePurity
graph0           2.732240e-05  1.666667e-02
graph1           7.766401e-04  3.559598e-02
graph2           3.324100e-04  9.859155e-03
graph3           0.000000e+00  3.144186e-20
graph4           2.391300e-04  1.325195e-02
graph5           9.926200e-04  3.557931e-02
graph6           5.734890e-04  1.843528e-02
graph7           0.000000e+00  1.561251e-19
graph8           0.000000e+00  9.849591e-03
graph9           0.000000e+00  1.273938e-19
graph10          1.636760e-04  5.508413e-02
graph11          9.821422e-04  1.170495e-03
graph12          5.235485e-04  3.325949e-02
graph13          2.793296e-05  2.181818e-02
graph14          5.571031e-04  1.187107e-03
graph15          0.000000e+00  1.733333e-02
graph16          0.000000e+00  1.322727e-19
graph17          1.075269e-04  3.248588e-03
graph18          2.010929e-04  2.755556e-02
graph19          6.421503e-05  4.383302e-02
graph20          5.891076e-04  4.058723e-02
graph21          0.000000e+00  2.250000e-02
graph22          1.990176e-04  4.420402e-02
graph23          0.000000e+00  6.613633e-20
graph24          1.095890e-04  8.571429e-03
graph25          6.960749e-04  5.723018e-02
graph26         -5.466480e-05  2.208333e-02
graph27          7.721478e-05  1.018987e-02
graph28          1.795790e-03  1.304336e-02
graph29         -2.680965e-05  2.470588e-02
orbit0           1.146015e-03  1.950079e-02
orbit1           2.370088e-04  3.928571e-02
orbit2          -2.724796e-05  3.817460e-02
orbit3           1.227747e-04  3.152637e-03
orbit4           0.000000e+00  2.211772e-19
orbit5           0.000000e+00  8.348357e-20
orbit6           7.678071e-04  6.895169e-02
orbit7          -1.401486e-04  4.515158e-02
orbit8           9.757371e-04  1.021408e-02
orbit9           3.535319e-05  2.084485e-02
orbit10          1.618669e-04  9.070295e-02
orbit11          0.000000e+00  2.753874e-19
orbit12          1.047619e-03  6.911392e-02
orbit13          2.782429e-03  1.042588e-01
orbit14          5.675676e-04  9.313380e-03
orbit15          1.009674e-03  1.143897e-02
orbit16          0.000000e+00  1.116728e-19
orbit17          5.540166e-05  1.666667e-02
orbit18          2.840909e-05  2.974648e-02
orbit19          4.131894e-04  3.630000e-02
orbit20          1.533559e-05  3.406933e-02
orbit21          4.607046e-04  8.285714e-03
orbit22          3.593417e-04  5.079852e-02
orbit23          1.400617e-04  4.003502e-02
orbit24          5.779140e-04  1.300789e-01
orbit25          2.702703e-04  1.051051e-02
orbit26          8.763693e-05  1.273632e-02
orbit27          8.356546e-05  3.517316e-02
orbit28          1.739015e-04  1.550735e-02
orbit29          2.294686e-04  1.264368e-02
orbit30          1.146685e-03  5.700073e-02
orbit31         -5.524862e-05  2.933333e-02
orbit32         -2.702703e-05  8.750000e-03
orbit33          1.047486e-04  4.864865e-03
orbit34          1.626016e-04  1.666667e-02
orbit35         -8.494379e-05  5.045455e-02
orbit36          1.560616e-06  2.759857e-02
orbit37          3.481310e-03  6.046336e-02
orbit38          8.430153e-04  6.566419e-02
orbit39          4.334712e-04  3.130192e-02
orbit40          1.123596e-04  8.888889e-03
orbit41          8.481087e-04  9.502825e-03
orbit42          3.078652e-04  2.652907e-02
orbit43          0.000000e+00  3.951775e-02
orbit44          6.796690e-05  3.163842e-03
orbit45          1.765280e-03  1.388259e-01
orbit46          5.428218e-05  1.666667e-02
orbit47          0.000000e+00  7.372575e-20
orbit48          0.000000e+00  4.949779e-03
orbit49          1.899538e-03  1.458249e-01
orbit50          2.762431e-05  1.600000e-02
orbit51          1.000582e-03  4.717742e-04
orbit52          3.184204e-03  6.534826e-02
orbit53          0.000000e+00  1.393200e-19
orbit54          6.533397e-04  1.730870e-01
orbit55          6.431803e-04  5.463232e-02
orbit56          1.601976e-03  9.738447e-02
orbit57          4.207773e-03  2.018457e-01
orbit58          7.713979e-04  3.407638e-02
orbit59          8.514292e-03  1.259298e-01
orbit60          1.597863e-03  4.116959e-02
orbit61          1.524228e-03  3.664563e-02
orbit62          4.804795e-03  1.720213e-01
orbit63          0.000000e+00  1.692308e-02
orbit64          1.357083e-03  6.919147e-02
orbit65          6.410558e-03  1.395533e-01
orbit66          1.561599e-03  1.184296e-01
orbit67          1.715222e-03  4.975772e-03
orbit68          5.023594e-04  1.034689e-01
orbit69          5.167993e-03  1.653078e-01
orbit70          4.809227e-03  1.343866e-01
orbit71          8.315247e-04  2.989719e-02
orbit72          2.183486e-04  1.645238e-02
AP               0.000000e+00  1.680513e-20
bet              2.600190e-03  1.715801e-01
ecc              0.000000e+00  8.239937e-20
eccrad           0.000000e+00  0.000000e+00
close            2.209945e-04  4.482843e-02
constraint       8.385120e-04  5.367016e-02
coreness         5.479452e-05  8.333333e-03
knn              5.219780e-04  2.584088e-02
hubscore         8.426966e-05  8.571429e-03
pagerank         1.072386e-04  8.750000e-03
trans            8.651088e-05  3.632677e-02
evcent           0.000000e+00  5.746272e-20
first            2.710027e-05  2.100000e-02
upto_second      0.000000e+00  3.523657e-20
upto_third       0.000000e+00  9.000000e-03
upto_fourth      4.313367e-04  4.758910e-02
upto_fifth       0.000000e+00  8.571429e-03
upto_sixth       0.000000e+00  1.084202e-21
second           1.230637e-04  5.818350e-02
third            1.706974e-03  1.952725e-01
fourth           5.747126e-05  9.375000e-03
fifth            7.641512e-04  4.245667e-02
sixth            1.710862e-04  6.959477e-02
ratio1           2.801120e-05  2.400000e-02
ratio2           5.897384e-04  1.768147e-02
ratio3           1.639344e-04  1.428571e-02
ratio4           5.420054e-05  1.636364e-02
ratio5           6.726137e-06  2.071394e-02
ratio6           1.924624e-03  1.484233e-01
selfinter        0.000000e+00  2.602085e-20
walktrap_vertex  1.584106e-04  3.143268e-01
bigcom1          0.000000e+00  0.000000e+00
bigcom2          0.000000e+00  0.000000e+00
bigcom3          0.000000e+00  1.084202e-21
bigcom4          0.000000e+00  2.602085e-20
bigcom6          0.000000e+00  0.000000e+00
bigcom8          0.000000e+00  0.000000e+00
bigcom9          0.000000e+00  0.000000e+00
bigcom11         0.000000e+00  0.000000e+00
bigcom13         0.000000e+00  0.000000e+00
bigcom15         0.000000e+00  0.000000e+00
bigcom16         0.000000e+00  0.000000e+00
bigcom21         0.000000e+00  0.000000e+00
bigcom22         0.000000e+00  0.000000e+00
bigcom24         0.000000e+00  0.000000e+00
bigcom26         0.000000e+00  0.000000e+00
bigcom28         2.840909e-05  4.130692e-03
bigcom30         0.000000e+00  0.000000e+00
bigcom31         0.000000e+00  0.000000e+00
bigcom32         0.000000e+00  0.000000e+00
bigcom33         0.000000e+00  0.000000e+00
bigcom34         0.000000e+00  0.000000e+00
bigcom36         0.000000e+00  0.000000e+00
bigcom37         0.000000e+00  0.000000e+00
bigcom38         0.000000e+00  0.000000e+00
bigcom39         0.000000e+00  0.000000e+00
bigcom40        -4.794034e-05  1.207143e-02
bigcom43         0.000000e+00  0.000000e+00
bigcom44         0.000000e+00  0.000000e+00
bigcom46         0.000000e+00  0.000000e+00
bigcom47         0.000000e+00  0.000000e+00
bigcom49         0.000000e+00  0.000000e+00
bigcom50         0.000000e+00  0.000000e+00
bigcom51         0.000000e+00  0.000000e+00
bigcom52         0.000000e+00  0.000000e+00
bigcom54         0.000000e+00  0.000000e+00
bigcom56         0.000000e+00  0.000000e+00
bigcom62         0.000000e+00  0.000000e+00
bigcom66         0.000000e+00  0.000000e+00
bigcom68         0.000000e+00  0.000000e+00
bigcom69         0.000000e+00  0.000000e+00
bigcom71         0.000000e+00  0.000000e+00
bigcom72         0.000000e+00  0.000000e+00
bigcom73         0.000000e+00  0.000000e+00
bigcom74         0.000000e+00  0.000000e+00
bigcom75         0.000000e+00  0.000000e+00
bigcom76         0.000000e+00  0.000000e+00
bigcom77         0.000000e+00  0.000000e+00
bigcom79         0.000000e+00  0.000000e+00
bigcom80         0.000000e+00  0.000000e+00
bigcom82         0.000000e+00  0.000000e+00
bigcom83         0.000000e+00  0.000000e+00
bigcom84         0.000000e+00  0.000000e+00
bigcom85         0.000000e+00  0.000000e+00
bigcom87         0.000000e+00  0.000000e+00
bigcom89         0.000000e+00  0.000000e+00
bigcom91         0.000000e+00  0.000000e+00
bigcom92         0.000000e+00  0.000000e+00
bigcom93         0.000000e+00  0.000000e+00
bigcom96         0.000000e+00  0.000000e+00
bigcom97         0.000000e+00  0.000000e+00
bigcom98         0.000000e+00  0.000000e+00
bigcom99         0.000000e+00  0.000000e+00
bigcom101        0.000000e+00  0.000000e+00
bigcom104        0.000000e+00  0.000000e+00
bigcom106        0.000000e+00  0.000000e+00
bigcom109        0.000000e+00  0.000000e+00
bigcom113        0.000000e+00  0.000000e+00
bigcom116        0.000000e+00  0.000000e+00
bigcom120        0.000000e+00  0.000000e+00
bigcom123        0.000000e+00  0.000000e+00
bigcom126        0.000000e+00  0.000000e+00
bigcom127        0.000000e+00  0.000000e+00
bigcom137        0.000000e+00  0.000000e+00
bigcom139        0.000000e+00  0.000000e+00
bigcom140        0.000000e+00  0.000000e+00
bigcom143        0.000000e+00  0.000000e+00
bigcom145        0.000000e+00  0.000000e+00
bigcom146        0.000000e+00  0.000000e+00
bigcom147        0.000000e+00  0.000000e+00
bigcom149        0.000000e+00  0.000000e+00
bigcom153        0.000000e+00  0.000000e+00
bigcom154        0.000000e+00  0.000000e+00
bigcom156        0.000000e+00  0.000000e+00
bigcom157        0.000000e+00  0.000000e+00
bigcom158        0.000000e+00  0.000000e+00
bigcom160        0.000000e+00  0.000000e+00
bigcom161        0.000000e+00  0.000000e+00
bigcom162        0.000000e+00  0.000000e+00
bigcom164        0.000000e+00  0.000000e+00
bigcom166        0.000000e+00  0.000000e+00
bigcom167        0.000000e+00  0.000000e+00
bigcom171        0.000000e+00  0.000000e+00
bigcom173        0.000000e+00  0.000000e+00
bigcom175        0.000000e+00  0.000000e+00
bigcom176        0.000000e+00  0.000000e+00
bigcom177        0.000000e+00  0.000000e+00
bigcom178        0.000000e+00  0.000000e+00
bigcom180        0.000000e+00  0.000000e+00
bigcom181        0.000000e+00  0.000000e+00
bigcom184        0.000000e+00  0.000000e+00
bigcom186        0.000000e+00  0.000000e+00
bigcom187        0.000000e+00  0.000000e+00
bigcom189        0.000000e+00  0.000000e+00
bigcom194        0.000000e+00  0.000000e+00
bigcom195        0.000000e+00  0.000000e+00
bigcom196        0.000000e+00  0.000000e+00
bigcom204        0.000000e+00  0.000000e+00
bigcom205        0.000000e+00  0.000000e+00
bigcom212        0.000000e+00  0.000000e+00
bigcom214        0.000000e+00  0.000000e+00
bigcom222        0.000000e+00  0.000000e+00
bigcom223        0.000000e+00  0.000000e+00
bigcom226        0.000000e+00  0.000000e+00
bigcom227        0.000000e+00  0.000000e+00
bigcom229        0.000000e+00  0.000000e+00
bigcom233        0.000000e+00  0.000000e+00
bigcom236        0.000000e+00  0.000000e+00
bigcom237        0.000000e+00  0.000000e+00
bigcom246        0.000000e+00  0.000000e+00
bigcom248        0.000000e+00  0.000000e+00
bigcom249        0.000000e+00  0.000000e+00
bigcom250        0.000000e+00  0.000000e+00
bigcom254        0.000000e+00  0.000000e+00
bigcom266        0.000000e+00  0.000000e+00
bigcom269        0.000000e+00  6.938894e-20
bigcom272        0.000000e+00  0.000000e+00
bigcom274        0.000000e+00  0.000000e+00
bigcom281        0.000000e+00  0.000000e+00
bigcom291        0.000000e+00  0.000000e+00
bigcom292        0.000000e+00  0.000000e+00
bigcom295        0.000000e+00  0.000000e+00
bigcom299        0.000000e+00  0.000000e+00
bigcom301        0.000000e+00  0.000000e+00
bigcom306        0.000000e+00  0.000000e+00
bigcom309        0.000000e+00  0.000000e+00
bigcom314        0.000000e+00  0.000000e+00
bigcom321        0.000000e+00  0.000000e+00
bigcom341        0.000000e+00  0.000000e+00
bigcom350        0.000000e+00  0.000000e+00
bigcom353        0.000000e+00  0.000000e+00
bigcom359        0.000000e+00  0.000000e+00
bigcom363        0.000000e+00  0.000000e+00
bigcom365        0.000000e+00  0.000000e+00
bigcom385        0.000000e+00  0.000000e+00
bigcom386        0.000000e+00  0.000000e+00
bigcom408        0.000000e+00  0.000000e+00
bigcom412        0.000000e+00  0.000000e+00
bigcom480        0.000000e+00  0.000000e+00
spin_vertex      2.414151e-05  4.778911e-02
membership_s1    0.000000e+00  0.000000e+00
membership_s3    0.000000e+00  0.000000e+00
membership_s4    0.000000e+00  2.602085e-20
membership_s5    0.000000e+00  0.000000e+00
membership_s6    0.000000e+00  0.000000e+00
membership_s7    0.000000e+00  2.168404e-21
membership_s8    0.000000e+00  0.000000e+00
membership_s9    0.000000e+00  0.000000e+00
membership_s11   0.000000e+00  0.000000e+00
membership_s12   0.000000e+00  0.000000e+00
membership_s14   0.000000e+00  0.000000e+00
membership_s15   0.000000e+00  0.000000e+00
membership_s16   0.000000e+00  0.000000e+00
membership_s17   0.000000e+00  0.000000e+00
membership_s18   0.000000e+00  0.000000e+00
membership_s20   0.000000e+00  0.000000e+00
membership_s21   0.000000e+00  0.000000e+00
membership_s22   0.000000e+00  0.000000e+00
membership_s24   0.000000e+00  0.000000e+00
membership_s25   0.000000e+00  0.000000e+00
membership_s26   0.000000e+00  0.000000e+00
membership_s27   0.000000e+00  5.421011e-21
membership_s28   0.000000e+00  0.000000e+00
membership_s30   0.000000e+00  7.914676e-20
membership_s31   0.000000e+00  0.000000e+00
membership_s32   0.000000e+00  4.336809e-21
membership_s33   0.000000e+00  0.000000e+00
membership_s36   0.000000e+00  0.000000e+00
membership_s37   0.000000e+00  0.000000e+00
V1               3.900285e-04  1.819277e-01
V2               1.637492e-04  9.057302e-02
pdi              0.000000e+00  1.600000e-02
adhesion         5.509642e-06  1.923077e-03
cohesion         3.192741e-04  7.143640e-02
inner            4.984228e-04  4.828043e-02
outer            4.449873e-05  2.662121e-02
ioratio          1.195697e-04  6.066947e-02
comsize          3.020670e-04  9.579225e-02
[1] "Dataset: high_CT Model GLM, run: 4 of 5 2015-06-22 14:50:05"
[1] "glmnet variable coefficients"
                         [,1]          [,2]
(Intercept)     -4.948760e+00  1.256174e+02
graph0           7.879694e-41 -5.961714e-04
graph1           2.496722e-43 -1.890093e-06
graph2           4.291765e-41 -3.225010e-05
graph3           6.252623e-45 -1.492573e-08
graph4           1.800690e-46 -6.873809e-09
graph5           1.160874e-42  2.208712e-06
graph6           4.821441e-44 -6.577768e-08
graph7           1.796888e-42  2.466921e-06
graph8           3.400854e-41 -1.393741e-05
graph9           1.175348e-46 -4.490617e-10
graph10          8.746790e-48 -2.836327e-11
graph11         -2.532107e-48 -4.431570e-11
graph12          2.768117e-46 -6.443575e-11
graph13          1.624748e-45  6.382962e-11
graph14          3.199127e-47 -4.653152e-10
graph15          4.429345e-44 -1.346578e-07
graph16          1.418132e-45 -1.000657e-09
graph17          1.813930e-45 -8.745413e-10
graph18          3.819115e-44  8.206043e-08
graph19          8.896415e-45  1.820085e-08
graph20          4.930741e-44 -4.137334e-08
graph21          4.064720e-44  1.328107e-08
graph22          1.252729e-43  3.372828e-07
graph23          5.333508e-44 -2.414160e-08
graph24          8.788028e-44  1.730488e-07
graph25          4.484510e-43  1.039085e-06
graph26          4.171861e-43  4.596990e-07
graph27          2.545981e-42  7.748517e-06
graph28          3.297419e-42  1.073537e-06
graph29          3.057516e-41 -7.482070e-05
orbit0           7.879694e-41 -5.959126e-04
orbit1           3.023215e-42 -1.736375e-06
orbit2           1.921995e-43 -2.344847e-06
orbit3           4.291765e-41 -3.240417e-05
orbit4           6.835181e-44 -1.456499e-08
orbit5           6.281002e-45 -1.814777e-08
orbit6          -4.593902e-46 -2.786189e-08
orbit7           2.484195e-46 -5.414264e-09
orbit8           1.160874e-42  2.208204e-06
orbit9           1.689424e-42  6.458750e-06
orbit10          1.684771e-43 -6.729815e-08
orbit11          4.685513e-44 -1.470541e-07
orbit12          8.215838e-42  1.756777e-05
orbit13          2.034162e-42  2.067253e-06
orbit14          3.400854e-41 -1.398616e-05
orbit15          1.741245e-45 -2.385361e-09
orbit16          1.339434e-46 -1.036954e-09
orbit17          5.777074e-46  6.546482e-10
orbit18          3.304870e-46  1.929409e-09
orbit19          1.526006e-46  1.032718e-11
orbit20          2.190656e-47 -1.198155e-10
orbit21          7.775935e-48 -5.591477e-11
orbit22         -5.589901e-48 -8.158362e-11
orbit23          1.122137e-49 -1.344939e-11
orbit24          9.066444e-45  4.406588e-08
orbit25          3.719227e-45 -1.062377e-09
orbit26          2.471624e-46 -1.866698e-10
orbit27          3.508902e-44  9.519156e-09
orbit28          5.009079e-45 -6.425537e-09
orbit29          6.510594e-45 -5.238865e-09
orbit30          2.833937e-45  3.646932e-09
orbit31          4.939201e-46  4.957261e-09
orbit32          5.964424e-47 -1.688267e-09
orbit33          3.856652e-47 -3.167297e-10
orbit34          4.429345e-44 -1.351428e-07
orbit35          5.339656e-44  8.642165e-08
orbit36          5.286599e-45 -2.029884e-08
orbit37          5.660268e-45  2.075800e-08
orbit38          1.590814e-45 -7.945089e-09
orbit39          1.053800e-43  8.899127e-07
orbit40          1.512513e-44  5.602404e-09
orbit41          5.809166e-45 -1.371050e-09
orbit42          1.919320e-45 -3.735051e-09
orbit43          1.109619e-43  3.038023e-07
orbit44          3.600478e-44  4.673062e-08
orbit45          2.481770e-43  1.718136e-06
orbit46          8.764557e-44 -2.352864e-07
orbit47          1.930609e-44  1.780471e-08
orbit48          1.653057e-44  5.283920e-08
orbit49          4.985217e-43  5.039165e-06
orbit50          2.618477e-44 -4.447944e-07
orbit51          1.365410e-43  1.702273e-07
orbit52          3.740286e-43 -1.062329e-06
orbit53          5.987851e-44  3.770831e-08
orbit54          7.928666e-43  3.767862e-06
orbit55          1.111749e-43  1.904813e-07
orbit56          1.627831e-42  1.238500e-05
orbit57          1.003694e-43 -7.342496e-08
orbit58          7.726671e-44 -1.827402e-08
orbit59          5.083268e-43  1.555176e-07
orbit60          2.131307e-43  5.154194e-07
orbit61          1.539934e-43  3.256802e-07
orbit62          4.480459e-42  4.138464e-05
orbit63          7.212244e-43  9.044070e-07
orbit64          1.101625e-42  2.056928e-06
orbit65          5.954383e-42  1.088861e-05
orbit66          1.348717e-42  4.947391e-07
orbit67          5.729662e-43  8.163913e-07
orbit68          3.714786e-42  1.048935e-05
orbit69          6.229846e-42  2.111782e-05
orbit70          1.527674e-41  4.032386e-05
orbit71          3.828376e-42 -2.738760e-06
orbit72          3.057516e-41 -7.617797e-05
AP              -3.181758e-39 -1.370195e-01
bet              5.805079e-45 -2.053929e-07
ecc              8.946487e-39  1.364138e-01
eccrad           5.367892e-38  8.185119e-01
close            2.746574e-37 -9.295284e-01
constraint      -3.884688e-37  2.660002e+00
coreness         2.856623e-39  1.808478e-02
knn              8.689383e-41  2.938398e-04
hubscore         1.677402e-37  1.992270e-01
pagerank        -8.907988e-37 -2.495626e+01
trans            1.074377e-37  5.514181e-01
evcent           1.679293e-37  1.789929e-01
first            7.879694e-41 -5.995261e-04
upto_second      3.517280e-42 -2.612821e-05
upto_third       6.325041e-42  2.053866e-05
upto_fourth      7.472289e-41  2.174910e-04
upto_fifth       5.546109e-40  2.557010e-03
upto_sixth       1.450524e-39 -1.283979e-02
second           3.539478e-42 -2.625019e-05
third           -1.494070e-42  1.419099e-04
fourth          -6.868275e-42 -2.251957e-05
fifth           -8.341544e-41 -2.307397e-04
sixth           -6.462429e-40 -3.543135e-03
ratio1          -8.591655e-41 -2.544870e-04
ratio2          -1.430171e-39 -4.150297e-03
ratio3          -5.763262e-38 -3.125805e-01
ratio4           3.134262e-37  5.986611e+00
ratio5           1.396852e-37 -5.899377e-01
ratio6          -1.993530e-38 -3.908392e-02
selfinter        1.103074e-38  2.798487e-01
walktrap_vertex  3.076913e-38  7.771407e-01
bigcom1         -8.633342e-39 -1.176197e-01
bigcom2          0.000000e+00  0.000000e+00
bigcom3         -7.296911e-39 -5.224736e-02
bigcom4         -3.100276e-39  2.079762e-02
bigcom6          0.000000e+00  0.000000e+00
bigcom8         -7.403882e-39 -1.015738e-01
bigcom9         -7.142128e-39 -2.456807e-02
bigcom11         0.000000e+00  0.000000e+00
bigcom13        -7.120551e-39 -1.333433e-02
bigcom15        -7.134921e-39 -1.892352e-02
bigcom16         0.000000e+00  0.000000e+00
bigcom21        -7.149350e-39 -2.005796e-02
bigcom22        -7.289389e-39 -1.250966e-01
bigcom24         0.000000e+00  0.000000e+00
bigcom26        -7.185678e-39 -9.005879e-02
bigcom28         2.258059e-38  3.629438e-02
bigcom30        -7.192988e-39 -2.924827e-02
bigcom31         0.000000e+00  0.000000e+00
bigcom32        -7.120551e-39 -4.298624e-02
bigcom33         0.000000e+00  0.000000e+00
bigcom34         0.000000e+00  0.000000e+00
bigcom36        -7.120551e-39 -7.912488e-03
bigcom37         0.000000e+00  0.000000e+00
bigcom38         0.000000e+00  0.000000e+00
bigcom39        -7.120551e-39 -1.419414e-02
bigcom40         1.065685e-38  1.322718e-01
bigcom43         0.000000e+00  0.000000e+00
bigcom44        -7.215007e-39 -5.964461e-02
bigcom46        -7.120551e-39 -8.966514e-03
bigcom47         0.000000e+00  0.000000e+00
bigcom49         0.000000e+00  0.000000e+00
bigcom50         0.000000e+00  0.000000e+00
bigcom51         0.000000e+00  0.000000e+00
bigcom52         0.000000e+00  0.000000e+00
bigcom54         0.000000e+00  0.000000e+00
bigcom56         0.000000e+00  0.000000e+00
bigcom62         0.000000e+00  0.000000e+00
bigcom66         0.000000e+00  0.000000e+00
bigcom68         0.000000e+00  0.000000e+00
bigcom69         0.000000e+00  0.000000e+00
bigcom71        -7.120551e-39 -9.581800e-03
bigcom72         0.000000e+00  0.000000e+00
bigcom73        -7.120551e-39 -3.700856e-02
bigcom74         0.000000e+00  0.000000e+00
bigcom75         0.000000e+00  0.000000e+00
bigcom76         0.000000e+00  0.000000e+00
bigcom77         0.000000e+00  0.000000e+00
bigcom79         0.000000e+00  0.000000e+00
bigcom80         0.000000e+00  0.000000e+00
bigcom82        -7.120551e-39 -9.850716e-03
bigcom83         0.000000e+00  0.000000e+00
bigcom84         0.000000e+00  0.000000e+00
bigcom85         0.000000e+00  0.000000e+00
bigcom87         0.000000e+00  0.000000e+00
bigcom89         0.000000e+00  0.000000e+00
bigcom91         0.000000e+00  0.000000e+00
bigcom92        -7.127729e-39 -2.462644e-02
bigcom93         0.000000e+00  0.000000e+00
bigcom96         0.000000e+00  0.000000e+00
bigcom97        -7.127729e-39 -4.170230e-02
bigcom98         0.000000e+00  0.000000e+00
bigcom99         0.000000e+00  0.000000e+00
bigcom101       -7.127729e-39 -3.522889e-02
bigcom104       -7.120551e-39 -6.546786e-03
bigcom106        0.000000e+00  0.000000e+00
bigcom109        0.000000e+00  0.000000e+00
bigcom113        0.000000e+00  0.000000e+00
bigcom116       -7.127729e-39 -1.483433e-02
bigcom120        0.000000e+00  0.000000e+00
bigcom123        0.000000e+00  0.000000e+00
bigcom126        0.000000e+00  0.000000e+00
bigcom127        0.000000e+00  0.000000e+00
bigcom137        0.000000e+00  0.000000e+00
bigcom139        0.000000e+00  0.000000e+00
bigcom140        0.000000e+00  0.000000e+00
bigcom143        0.000000e+00  0.000000e+00
bigcom145        0.000000e+00  0.000000e+00
bigcom146        0.000000e+00  0.000000e+00
bigcom147       -7.120551e-39 -2.040980e-02
bigcom149        0.000000e+00  0.000000e+00
bigcom153        0.000000e+00  0.000000e+00
bigcom154       -7.120551e-39 -1.296903e-02
bigcom156        0.000000e+00  0.000000e+00
bigcom157        0.000000e+00  0.000000e+00
bigcom158        0.000000e+00  0.000000e+00
bigcom160        0.000000e+00  0.000000e+00
bigcom161        0.000000e+00  0.000000e+00
bigcom162        0.000000e+00  0.000000e+00
bigcom164        0.000000e+00  0.000000e+00
bigcom166        0.000000e+00  0.000000e+00
bigcom167       -7.120551e-39 -1.513016e-02
bigcom171        0.000000e+00  0.000000e+00
bigcom173        0.000000e+00  0.000000e+00
bigcom175        0.000000e+00  0.000000e+00
bigcom176        0.000000e+00  0.000000e+00
bigcom177        0.000000e+00  0.000000e+00
bigcom178        0.000000e+00  0.000000e+00
bigcom180        0.000000e+00  0.000000e+00
bigcom181       -7.120551e-39 -2.024890e-02
bigcom184        0.000000e+00  0.000000e+00
bigcom186        0.000000e+00  0.000000e+00
bigcom187        0.000000e+00  0.000000e+00
bigcom189       -7.120551e-39 -2.020840e-02
bigcom194        0.000000e+00  0.000000e+00
bigcom195       -7.120551e-39 -7.233261e-03
bigcom196        0.000000e+00  0.000000e+00
bigcom204       -7.120551e-39 -1.334550e-02
bigcom205        0.000000e+00  0.000000e+00
bigcom212        0.000000e+00  0.000000e+00
bigcom214        0.000000e+00  0.000000e+00
bigcom222        0.000000e+00  0.000000e+00
bigcom223        0.000000e+00  0.000000e+00
bigcom226        0.000000e+00  0.000000e+00
bigcom227        0.000000e+00  0.000000e+00
bigcom229        0.000000e+00  0.000000e+00
bigcom233        0.000000e+00  0.000000e+00
bigcom236        0.000000e+00  0.000000e+00
bigcom237        0.000000e+00  0.000000e+00
bigcom246        0.000000e+00  0.000000e+00
bigcom248        0.000000e+00  0.000000e+00
bigcom249        0.000000e+00  0.000000e+00
bigcom250        0.000000e+00  0.000000e+00
bigcom254        0.000000e+00  0.000000e+00
bigcom266        0.000000e+00  0.000000e+00
bigcom269       -7.120551e-39 -2.858741e-02
bigcom272        0.000000e+00  0.000000e+00
bigcom274       -7.156586e-39 -2.328773e-02
bigcom281        0.000000e+00  0.000000e+00
bigcom291        0.000000e+00  0.000000e+00
bigcom292        0.000000e+00  0.000000e+00
bigcom295        0.000000e+00  0.000000e+00
bigcom299        0.000000e+00  0.000000e+00
bigcom301        0.000000e+00  0.000000e+00
bigcom306        0.000000e+00  0.000000e+00
bigcom309        0.000000e+00  0.000000e+00
bigcom314        0.000000e+00  0.000000e+00
bigcom321       -7.120551e-39 -7.513121e-03
bigcom341        0.000000e+00  0.000000e+00
bigcom350        0.000000e+00  0.000000e+00
bigcom353        0.000000e+00  0.000000e+00
bigcom359        0.000000e+00  0.000000e+00
bigcom363        0.000000e+00  0.000000e+00
bigcom365        0.000000e+00  0.000000e+00
bigcom385        0.000000e+00  0.000000e+00
bigcom386        0.000000e+00  0.000000e+00
bigcom408        0.000000e+00  0.000000e+00
bigcom412        0.000000e+00  0.000000e+00
bigcom480        0.000000e+00  0.000000e+00
spin_vertex      2.855590e-38  3.600441e-01
membership_s1   -7.474320e-39 -3.032914e-02
membership_s3    0.000000e+00  0.000000e+00
membership_s4    8.280861e-39  5.546604e-02
membership_s5   -7.944615e-39 -1.553700e-01
membership_s6   -7.156586e-39 -3.351988e-02
membership_s7   -7.514035e-39 -7.564581e-02
membership_s8    0.000000e+00  0.000000e+00
membership_s9    0.000000e+00  0.000000e+00
membership_s11   0.000000e+00  0.000000e+00
membership_s12   0.000000e+00  0.000000e+00
membership_s14   0.000000e+00  0.000000e+00
membership_s15  -7.156586e-39 -2.288678e-02
membership_s16   0.000000e+00  0.000000e+00
membership_s17   0.000000e+00  0.000000e+00
membership_s18  -7.178383e-39 -5.541507e-02
membership_s20   0.000000e+00  0.000000e+00
membership_s21  -7.142128e-39 -2.251279e-02
membership_s22   0.000000e+00  0.000000e+00
membership_s24  -7.120551e-39 -2.167871e-02
membership_s25   0.000000e+00  0.000000e+00
membership_s26   0.000000e+00  0.000000e+00
membership_s27  -7.627516e-39 -9.350414e-02
membership_s28   0.000000e+00  0.000000e+00
membership_s30   1.462893e-38  2.347242e-01
membership_s31  -7.274390e-39 -3.674353e-02
membership_s32  -7.538067e-39 -1.007339e-01
membership_s33   0.000000e+00  0.000000e+00
membership_s36  -8.580955e-39 -1.201507e-01
membership_s37  -7.156586e-39 -1.799020e-02
V1               1.757683e-37  1.411427e+00
V2              -4.663223e-38 -1.565809e+00
pdi             -2.685146e-36 -5.962848e+01
adhesion        -2.715831e-42  1.607440e-05
cohesion         5.434332e-42 -3.215429e-05
inner            9.516183e-44 -2.663179e-05
outer           -6.914854e-43 -8.353598e-05
ioratio         -1.691212e-38  8.539285e-01
comsize          9.296790e-42  1.112806e-04
[1] "Dataset: high_CT Model GBM, run: 5 of 5 2015-06-22 14:50:18"
Iter   TrainDeviance   ValidDeviance   StepSize   Improve
     1        0.0918            -nan     0.0100   -0.0002
     2        0.0870            -nan     0.0100   -0.0001
     3        0.0838            -nan     0.0100   -0.0001
     4        0.0809            -nan     0.0100   -0.0000
     5        0.0792            -nan     0.0100   -0.0000
     6        0.0760            -nan     0.0100    0.0003
     7        0.0746            -nan     0.0100    0.0000
     8        0.0723            -nan     0.0100    0.0004
     9        0.0709            -nan     0.0100   -0.0000
    10        0.0701            -nan     0.0100    0.0001
    20        0.0585            -nan     0.0100    0.0001
    40        0.0480            -nan     0.0100    0.0000
    60        0.0405            -nan     0.0100    0.0001
    80        0.0345            -nan     0.0100    0.0000
   100        0.0297            -nan     0.0100   -0.0000
   120        0.0259            -nan     0.0100   -0.0000
   130        0.0247            -nan     0.0100   -0.0000

[1] "GBM variable coefficients"
                            var      rel.inf
orbit70                 orbit70 1.101098e+01
V1                           V1 7.988279e+00
orbit49                 orbit49 7.289860e+00
adhesion               adhesion 4.915409e+00
knn                         knn 4.394179e+00
cohesion               cohesion 3.727991e+00
graph11                 graph11 3.114559e+00
orbit24                 orbit24 2.916933e+00
ratio5                   ratio5 2.533150e+00
orbit65                 orbit65 2.368805e+00
orbit56                 orbit56 2.343114e+00
orbit37                 orbit37 2.159182e+00
orbit39                 orbit39 1.930185e+00
sixth                     sixth 1.755422e+00
orbit62                 orbit62 1.643861e+00
orbit32                 orbit32 1.631657e+00
orbit69                 orbit69 1.592632e+00
orbit25                 orbit25 1.573404e+00
orbit1                   orbit1 1.569190e+00
orbit46                 orbit46 1.542523e+00
orbit54                 orbit54 1.518879e+00
orbit12                 orbit12 1.478344e+00
graph5                   graph5 1.436957e+00
spin_vertex         spin_vertex 1.349239e+00
bet                         bet 1.348768e+00
walktrap_vertex walktrap_vertex 1.317363e+00
upto_fifth           upto_fifth 1.270643e+00
orbit68                 orbit68 1.246336e+00
V2                           V2 1.133189e+00
third                     third 1.123094e+00
orbit18                 orbit18 1.059718e+00
trans                     trans 8.282752e-01
graph25                 graph25 7.964796e-01
fourth                   fourth 7.813173e-01
graph29                 graph29 7.731654e-01
graph12                 graph12 7.326470e-01
orbit58                 orbit58 7.200873e-01
graph28                 graph28 7.145219e-01
ioratio                 ioratio 7.080832e-01
orbit13                 orbit13 7.048415e-01
orbit59                 orbit59 6.641278e-01
bigcom40               bigcom40 5.483329e-01
orbit6                   orbit6 5.401512e-01
close                     close 5.290633e-01
orbit67                 orbit67 4.817550e-01
orbit40                 orbit40 4.801043e-01
pagerank               pagerank 4.655876e-01
orbit55                 orbit55 4.214150e-01
orbit51                 orbit51 4.152501e-01
orbit52                 orbit52 4.092154e-01
graph6                   graph6 3.756633e-01
orbit19                 orbit19 3.501687e-01
orbit66                 orbit66 3.392486e-01
orbit61                 orbit61 3.207795e-01
ratio1                   ratio1 3.202246e-01
ratio6                   ratio6 2.977135e-01
graph22                 graph22 2.966158e-01
comsize                 comsize 2.908150e-01
orbit53                 orbit53 2.584282e-01
graph2                   graph2 2.505323e-01
ratio3                   ratio3 2.499312e-01
outer                     outer 2.135191e-01
constraint           constraint 2.076933e-01
orbit23                 orbit23 1.923088e-01
graph26                 graph26 1.911663e-01
orbit22                 orbit22 1.739582e-01
orbit60                 orbit60 1.568580e-01
orbit45                 orbit45 1.325299e-01
inner                     inner 1.318349e-01
graph20                 graph20 1.217740e-01
graph23                 graph23 1.147692e-01
orbit63                 orbit63 1.098303e-01
orbit2                   orbit2 1.037628e-01
orbit9                   orbit9 9.183292e-02
graph8                   graph8 9.076837e-02
orbit11                 orbit11 8.605216e-02
orbit38                 orbit38 8.376746e-02
graph15                 graph15 8.212620e-02
orbit50                 orbit50 8.147720e-02
bigcom28               bigcom28 7.360355e-02
orbit31                 orbit31 6.637317e-02
orbit44                 orbit44 6.567201e-02
ratio4                   ratio4 5.604585e-02
orbit57                 orbit57 4.931389e-03
graph0                   graph0 2.976881e-03
graph27                 graph27 2.835015e-03
orbit64                 orbit64 1.314761e-03
graph1                   graph1 1.136379e-03
graph21                 graph21 7.615845e-04
second                   second 7.204501e-04
graph14                 graph14 6.547067e-04
orbit20                 orbit20 6.419519e-04
orbit26                 orbit26 5.491406e-04
graph7                   graph7 5.474180e-04
orbit30                 orbit30 5.179820e-04
orbit5                   orbit5 4.622616e-04
orbit7                   orbit7 4.546127e-04
orbit48                 orbit48 4.138780e-04
orbit16                 orbit16 4.135747e-04
AP                           AP 3.316543e-04
orbit29                 orbit29 3.153799e-04
orbit28                 orbit28 2.913825e-04
graph19                 graph19 2.854409e-04
orbit4                   orbit4 2.767845e-04
graph4                   graph4 2.747326e-04
fifth                     fifth 2.729409e-04
orbit15                 orbit15 2.276383e-04
orbit17                 orbit17 2.189391e-04
graph10                 graph10 2.017301e-04
graph24                 graph24 1.976278e-04
orbit35                 orbit35 1.807965e-04
upto_sixth           upto_sixth 1.646043e-04
membership_s4     membership_s4 1.452583e-04
ratio2                   ratio2 1.337187e-04
orbit21                 orbit21 9.831842e-05
graph18                 graph18 9.513426e-05
graph16                 graph16 8.859356e-05
graph17                 graph17 8.149496e-05
orbit47                 orbit47 7.533238e-05
orbit33                 orbit33 7.510623e-05
upto_second         upto_second 6.145849e-05
pdi                         pdi 5.762041e-05
orbit41                 orbit41 5.423081e-05
orbit36                 orbit36 4.845107e-05
upto_third           upto_third 4.189703e-05
upto_fourth         upto_fourth 3.793979e-05
orbit71                 orbit71 3.724935e-05
orbit27                 orbit27 3.471542e-05
ecc                         ecc 2.970350e-05
orbit43                 orbit43 2.684036e-05
graph9                   graph9 2.568383e-05
graph13                 graph13 2.199651e-05
graph3                   graph3 1.458971e-05
orbit10                 orbit10 1.376786e-05
membership_s30   membership_s30 1.265568e-05
bigcom4                 bigcom4 7.399724e-06
hubscore               hubscore 9.498399e-23
orbit0                   orbit0 0.000000e+00
orbit3                   orbit3 0.000000e+00
orbit8                   orbit8 0.000000e+00
orbit14                 orbit14 0.000000e+00
orbit34                 orbit34 0.000000e+00
orbit42                 orbit42 0.000000e+00
orbit72                 orbit72 0.000000e+00
eccrad                   eccrad 0.000000e+00
coreness               coreness 0.000000e+00
evcent                   evcent 0.000000e+00
first                     first 0.000000e+00
selfinter             selfinter 0.000000e+00
bigcom1                 bigcom1 0.000000e+00
bigcom2                 bigcom2 0.000000e+00
bigcom3                 bigcom3 0.000000e+00
bigcom6                 bigcom6 0.000000e+00
bigcom8                 bigcom8 0.000000e+00
bigcom9                 bigcom9 0.000000e+00
bigcom11               bigcom11 0.000000e+00
bigcom13               bigcom13 0.000000e+00
bigcom15               bigcom15 0.000000e+00
bigcom16               bigcom16 0.000000e+00
bigcom21               bigcom21 0.000000e+00
bigcom22               bigcom22 0.000000e+00
bigcom24               bigcom24 0.000000e+00
bigcom26               bigcom26 0.000000e+00
bigcom30               bigcom30 0.000000e+00
bigcom31               bigcom31 0.000000e+00
bigcom32               bigcom32 0.000000e+00
bigcom33               bigcom33 0.000000e+00
bigcom34               bigcom34 0.000000e+00
bigcom36               bigcom36 0.000000e+00
bigcom37               bigcom37 0.000000e+00
bigcom38               bigcom38 0.000000e+00
bigcom39               bigcom39 0.000000e+00
bigcom43               bigcom43 0.000000e+00
bigcom44               bigcom44 0.000000e+00
bigcom46               bigcom46 0.000000e+00
bigcom47               bigcom47 0.000000e+00
bigcom49               bigcom49 0.000000e+00
bigcom50               bigcom50 0.000000e+00
bigcom51               bigcom51 0.000000e+00
bigcom52               bigcom52 0.000000e+00
bigcom54               bigcom54 0.000000e+00
bigcom56               bigcom56 0.000000e+00
bigcom62               bigcom62 0.000000e+00
bigcom66               bigcom66 0.000000e+00
bigcom68               bigcom68 0.000000e+00
bigcom69               bigcom69 0.000000e+00
bigcom71               bigcom71 0.000000e+00
bigcom72               bigcom72 0.000000e+00
bigcom73               bigcom73 0.000000e+00
bigcom74               bigcom74 0.000000e+00
bigcom75               bigcom75 0.000000e+00
bigcom76               bigcom76 0.000000e+00
bigcom77               bigcom77 0.000000e+00
bigcom79               bigcom79 0.000000e+00
bigcom80               bigcom80 0.000000e+00
bigcom82               bigcom82 0.000000e+00
bigcom83               bigcom83 0.000000e+00
bigcom84               bigcom84 0.000000e+00
bigcom85               bigcom85 0.000000e+00
bigcom87               bigcom87 0.000000e+00
bigcom89               bigcom89 0.000000e+00
bigcom91               bigcom91 0.000000e+00
bigcom92               bigcom92 0.000000e+00
bigcom93               bigcom93 0.000000e+00
bigcom96               bigcom96 0.000000e+00
bigcom97               bigcom97 0.000000e+00
bigcom98               bigcom98 0.000000e+00
bigcom99               bigcom99 0.000000e+00
bigcom101             bigcom101 0.000000e+00
bigcom104             bigcom104 0.000000e+00
bigcom106             bigcom106 0.000000e+00
bigcom109             bigcom109 0.000000e+00
bigcom113             bigcom113 0.000000e+00
bigcom116             bigcom116 0.000000e+00
bigcom120             bigcom120 0.000000e+00
bigcom123             bigcom123 0.000000e+00
bigcom126             bigcom126 0.000000e+00
bigcom127             bigcom127 0.000000e+00
bigcom137             bigcom137 0.000000e+00
bigcom139             bigcom139 0.000000e+00
bigcom140             bigcom140 0.000000e+00
bigcom143             bigcom143 0.000000e+00
bigcom145             bigcom145 0.000000e+00
bigcom146             bigcom146 0.000000e+00
bigcom147             bigcom147 0.000000e+00
bigcom149             bigcom149 0.000000e+00
bigcom153             bigcom153 0.000000e+00
bigcom154             bigcom154 0.000000e+00
bigcom156             bigcom156 0.000000e+00
bigcom157             bigcom157 0.000000e+00
bigcom158             bigcom158 0.000000e+00
bigcom160             bigcom160 0.000000e+00
bigcom161             bigcom161 0.000000e+00
bigcom162             bigcom162 0.000000e+00
bigcom164             bigcom164 0.000000e+00
bigcom166             bigcom166 0.000000e+00
bigcom167             bigcom167 0.000000e+00
bigcom171             bigcom171 0.000000e+00
bigcom173             bigcom173 0.000000e+00
bigcom175             bigcom175 0.000000e+00
bigcom176             bigcom176 0.000000e+00
bigcom177             bigcom177 0.000000e+00
bigcom178             bigcom178 0.000000e+00
bigcom180             bigcom180 0.000000e+00
bigcom181             bigcom181 0.000000e+00
bigcom184             bigcom184 0.000000e+00
bigcom186             bigcom186 0.000000e+00
bigcom187             bigcom187 0.000000e+00
bigcom189             bigcom189 0.000000e+00
bigcom194             bigcom194 0.000000e+00
bigcom195             bigcom195 0.000000e+00
bigcom196             bigcom196 0.000000e+00
bigcom204             bigcom204 0.000000e+00
bigcom205             bigcom205 0.000000e+00
bigcom212             bigcom212 0.000000e+00
bigcom214             bigcom214 0.000000e+00
bigcom222             bigcom222 0.000000e+00
bigcom223             bigcom223 0.000000e+00
bigcom226             bigcom226 0.000000e+00
bigcom227             bigcom227 0.000000e+00
bigcom229             bigcom229 0.000000e+00
bigcom233             bigcom233 0.000000e+00
bigcom236             bigcom236 0.000000e+00
bigcom237             bigcom237 0.000000e+00
bigcom246             bigcom246 0.000000e+00
bigcom248             bigcom248 0.000000e+00
bigcom249             bigcom249 0.000000e+00
bigcom250             bigcom250 0.000000e+00
bigcom254             bigcom254 0.000000e+00
bigcom266             bigcom266 0.000000e+00
bigcom269             bigcom269 0.000000e+00
bigcom272             bigcom272 0.000000e+00
bigcom274             bigcom274 0.000000e+00
bigcom281             bigcom281 0.000000e+00
bigcom291             bigcom291 0.000000e+00
bigcom292             bigcom292 0.000000e+00
bigcom295             bigcom295 0.000000e+00
bigcom299             bigcom299 0.000000e+00
bigcom301             bigcom301 0.000000e+00
bigcom306             bigcom306 0.000000e+00
bigcom309             bigcom309 0.000000e+00
bigcom314             bigcom314 0.000000e+00
bigcom321             bigcom321 0.000000e+00
bigcom341             bigcom341 0.000000e+00
bigcom350             bigcom350 0.000000e+00
bigcom353             bigcom353 0.000000e+00
bigcom359             bigcom359 0.000000e+00
bigcom363             bigcom363 0.000000e+00
bigcom365             bigcom365 0.000000e+00
bigcom385             bigcom385 0.000000e+00
bigcom386             bigcom386 0.000000e+00
bigcom408             bigcom408 0.000000e+00
bigcom412             bigcom412 0.000000e+00
bigcom480             bigcom480 0.000000e+00
membership_s1     membership_s1 0.000000e+00
membership_s3     membership_s3 0.000000e+00
membership_s5     membership_s5 0.000000e+00
membership_s6     membership_s6 0.000000e+00
membership_s7     membership_s7 0.000000e+00
membership_s8     membership_s8 0.000000e+00
membership_s9     membership_s9 0.000000e+00
membership_s11   membership_s11 0.000000e+00
membership_s12   membership_s12 0.000000e+00
membership_s14   membership_s14 0.000000e+00
membership_s15   membership_s15 0.000000e+00
membership_s16   membership_s16 0.000000e+00
membership_s17   membership_s17 0.000000e+00
membership_s18   membership_s18 0.000000e+00
membership_s20   membership_s20 0.000000e+00
membership_s21   membership_s21 0.000000e+00
membership_s22   membership_s22 0.000000e+00
membership_s24   membership_s24 0.000000e+00
membership_s25   membership_s25 0.000000e+00
membership_s26   membership_s26 0.000000e+00
membership_s27   membership_s27 0.000000e+00
membership_s28   membership_s28 0.000000e+00
membership_s31   membership_s31 0.000000e+00
membership_s32   membership_s32 0.000000e+00
membership_s33   membership_s33 0.000000e+00
membership_s36   membership_s36 0.000000e+00
membership_s37   membership_s37 0.000000e+00
[1] "Dataset: high_CT Model RF, run: 5 of 5 2015-06-22 14:50:33"
     |      Out-of-bag   |
Tree |      MSE  %Var(y) |
   1 |   0.0277   319.82 |
   2 |  0.02021   233.38 |
   3 |  0.01546   178.54 |
   4 |  0.01303   150.48 |
   5 |  0.01248   144.06 |
   6 |  0.01082   124.93 |
   7 |  0.01024   118.27 |
   8 |   0.0117   135.02 |
   9 |   0.0121   139.66 |
  10 |  0.01173   135.41 |
  11 |  0.01172   135.27 |
  12 |   0.0107   123.49 |
  13 |  0.01119   129.19 |
  14 |  0.01128   130.23 |
  15 |  0.01145   132.15 |
  16 |  0.01012   116.87 |
  17 | 0.009893   114.22 |
  18 | 0.009704   112.04 |
  19 | 0.009671   111.65 |
  20 | 0.009503   109.71 |
  21 | 0.009582   110.63 |
  22 | 0.009184   106.04 |
  23 | 0.009138   105.51 |
  24 | 0.008784   101.42 |
  25 | 0.008616    99.47 |
  26 | 0.008501    98.15 |
  27 | 0.008505    98.19 |
  28 | 0.008434    97.37 |
  29 |  0.00844    97.45 |
  30 | 0.008435    97.38 |
  31 | 0.008383    96.79 |
  32 | 0.008405    97.04 |
  33 | 0.008422    97.24 |
  34 | 0.008409    97.08 |
  35 | 0.008284    95.65 |
  36 | 0.008219    94.89 |
  37 | 0.008229    95.00 |
  38 | 0.008307    95.91 |
  39 | 0.008191    94.57 |
  40 |  0.00817    94.32 |
  41 | 0.008164    94.26 |
  42 | 0.008193    94.59 |
  43 | 0.008032    92.73 |
  44 | 0.008037    92.79 |
  45 | 0.008131    93.88 |
  46 | 0.008129    93.85 |
  47 | 0.008174    94.37 |
  48 | 0.008172    94.35 |
  49 | 0.008154    94.14 |
  50 | 0.008124    93.79 |
  51 | 0.008109    93.62 |
  52 | 0.008122    93.77 |
  53 | 0.008127    93.83 |
  54 | 0.008123    93.78 |
  55 | 0.008166    94.28 |
  56 | 0.008091    93.41 |
  57 | 0.008136    93.94 |
  58 |  0.00815    94.09 |
  59 | 0.008104    93.56 |
  60 |   0.0081    93.52 |
  61 | 0.008108    93.61 |
  62 | 0.008098    93.50 |
  63 |  0.00808    93.28 |
  64 |  0.00811    93.64 |
  65 | 0.008095    93.46 |
  66 | 0.008061    93.07 |
  67 | 0.008037    92.79 |
  68 | 0.008089    93.39 |
  69 | 0.008103    93.55 |
  70 | 0.008139    93.97 |
  71 | 0.008184    94.48 |
  72 | 0.008184    94.49 |
  73 | 0.008165    94.26 |
  74 |   0.0082    94.67 |
  75 | 0.008165    94.26 |
  76 | 0.008167    94.29 |
  77 | 0.008139    93.97 |
  78 | 0.008161    94.22 |
  79 | 0.008175    94.38 |
  80 | 0.008169    94.31 |
  81 | 0.008174    94.37 |
  82 | 0.008177    94.40 |
  83 | 0.008109    93.62 |
  84 | 0.008121    93.76 |
  85 | 0.008095    93.46 |
  86 | 0.008075    93.23 |
  87 | 0.008106    93.59 |
  88 |   0.0081    93.52 |
  89 |  0.00809    93.40 |
  90 | 0.008121    93.76 |
  91 | 0.008185    94.50 |
  92 | 0.008187    94.52 |
  93 | 0.008163    94.24 |
  94 | 0.008148    94.07 |
  95 | 0.008152    94.12 |
  96 | 0.008128    93.84 |
  97 | 0.008141    93.99 |
  98 | 0.008147    94.06 |
  99 | 0.008141    94.00 |
 100 | 0.008142    94.01 |
[1] "Random Forest variable coefficients"
                      %IncMSE IncNodePurity
graph0           1.333333e-04  1.809524e-02
graph1           2.513229e-06  3.500000e-02
graph2           1.169523e-03  6.447818e-02
graph3          -2.631579e-05  7.912088e-03
graph4           6.618336e-04  5.039151e-02
graph5           2.309721e-03  3.879883e-02
graph6           6.544503e-04  4.804693e-02
graph7           1.081081e-04  2.590476e-02
graph8           1.459036e-03  8.682013e-02
graph9           8.259482e-04  4.252128e-02
graph10          3.969661e-04  2.525356e-02
graph11          1.288695e-03  3.900310e-02
graph12          0.000000e+00  2.382353e-02
graph13          0.000000e+00  1.333333e-02
graph14          0.000000e+00  6.437993e-18
graph15          0.000000e+00  4.323798e-18
graph16          0.000000e+00  4.536302e-18
graph17         -2.525253e-05  3.272727e-02
graph18          2.617801e-05  9.090909e-03
graph19          1.308901e-04  2.590909e-02
graph20          2.833731e-03  6.651468e-02
graph21          2.659574e-05  8.571429e-03
graph22          1.280769e-03  1.811449e-02
graph23          1.179597e-03  1.799665e-01
graph24          2.806426e-03  5.132820e-02
graph25          2.240483e-03  2.617185e-02
graph26          8.437543e-04  1.389455e-02
graph27          2.098479e-03  9.286921e-02
graph28          2.046125e-03  1.908218e-02
graph29          3.869043e-04  4.611195e-02
orbit0           2.103355e-04  2.639676e-02
orbit1           5.208333e-06  1.615385e-03
orbit2           6.931495e-04  6.803968e-02
orbit3           7.957560e-05  1.779412e-02
orbit4           4.336043e-07  4.433333e-02
orbit5           5.008463e-04  2.874470e-02
orbit6           3.357296e-05  1.890240e-02
orbit7           2.638522e-05  8.571429e-03
orbit8           1.616189e-04  2.702205e-02
orbit9           0.000000e+00  6.418477e-18
orbit10          1.745201e-04  1.283333e-02
orbit11          5.449591e-04  3.367965e-02
orbit12          1.374264e-03  6.287901e-02
orbit13          4.587594e-04  6.179868e-02
orbit14          1.203277e-03  6.285425e-02
orbit15         -2.666667e-05  1.555556e-02
orbit16          0.000000e+00  4.232725e-18
orbit17          9.230404e-04  1.572907e-02
orbit18          1.298701e-05  1.865152e-02
orbit19          6.265664e-04  1.590909e-03
orbit20          5.029898e-04  5.220391e-02
orbit21          0.000000e+00  4.603522e-18
orbit22          7.915567e-05  2.664706e-02
orbit23          0.000000e+00  9.000000e-03
orbit24          4.597063e-04  1.442200e-01
orbit25          8.539819e-04  3.466944e-02
orbit26          2.436238e-04  3.266667e-02
orbit27          1.348461e-04  2.900417e-02
orbit28          5.391716e-04  1.908584e-02
orbit29          1.346633e-03  9.944444e-03
orbit30          4.763041e-04  2.156424e-02
orbit31          5.792830e-05  1.022198e-02
orbit32          4.049345e-04  1.936224e-02
orbit33          4.045359e-04  4.684524e-02
orbit34          0.000000e+00  1.555556e-02
orbit35          7.297570e-04  7.565240e-02
orbit36         -2.710027e-05  9.285714e-03
orbit37          6.135174e-04  6.387815e-02
orbit38          7.853403e-05  9.000000e-03
orbit39          6.005056e-04  2.886171e-02
orbit40          2.507756e-04  3.130418e-02
orbit41          7.984704e-04  1.036586e-01
orbit42          1.498599e-03  1.366192e-01
orbit43          0.000000e+00  9.137656e-18
orbit44          4.730820e-04  4.318606e-02
orbit45          3.046835e-03  2.173526e-02
orbit46          2.888212e-03  7.204688e-02
orbit47          0.000000e+00  7.693499e-18
orbit48          2.666667e-05  2.990871e-02
orbit49          2.196932e-03  1.089315e-01
orbit50         -7.915567e-05  1.875000e-02
orbit51          1.857729e-03  2.331258e-02
orbit52          3.476972e-03  2.664578e-01
orbit53         -2.702703e-05  8.333333e-03
orbit54          2.626290e-03  2.572188e-01
orbit55          4.775425e-04  8.520430e-02
orbit56          1.268120e-03  1.813398e-01
orbit57          1.973715e-03  1.385909e-01
orbit58          1.628381e-03  3.223254e-02
orbit59          5.834539e-03  3.970627e-01
orbit60          2.041459e-03  2.607775e-02
orbit61          2.747253e-04  2.871429e-02
orbit62          4.860555e-03  4.140619e-02
orbit63          7.620285e-04  4.561858e-02
orbit64          7.446673e-04  8.011269e-02
orbit65          1.197440e-02  3.678374e-01
orbit66          3.006224e-03  4.008984e-01
orbit67          2.867731e-03  3.586070e-02
orbit68          1.067211e-03  1.069083e-01
orbit69          2.140438e-03  2.133202e-01
orbit70          8.744354e-03  2.957968e-01
orbit71          1.209781e-03  9.997922e-02
orbit72          8.446388e-04  3.844830e-02
AP               0.000000e+00  3.053113e-18
bet              1.775202e-03  1.415259e-01
ecc              0.000000e+00  3.469447e-20
eccrad           0.000000e+00  1.162265e-18
close            0.000000e+00  7.100000e-02
constraint       0.000000e+00  1.135377e-17
coreness        -2.770083e-05  9.333333e-03
knn              1.001452e-03  1.188247e-01
hubscore         0.000000e+00  5.954438e-18
pagerank         2.915667e-04  4.014710e-02
trans            0.000000e+00  8.333333e-03
evcent           0.000000e+00  7.177418e-18
first            6.467662e-04  9.781559e-03
upto_second      0.000000e+00  7.619773e-18
upto_third       3.622082e-04  6.700000e-02
upto_fourth      2.168022e-04  3.938115e-03
upto_fifth       1.577319e-04  2.190236e-02
upto_sixth       0.000000e+00  3.543173e-18
second           2.956989e-04  1.815476e-02
third            9.193014e-04  5.430692e-02
fourth           8.086253e-05  2.686869e-02
fifth            2.617801e-05  9.166667e-03
sixth            0.000000e+00  2.185752e-18
ratio1           0.000000e+00  5.442695e-18
ratio2           6.633907e-04  3.652123e-02
ratio3           8.048460e-05  4.579365e-02
ratio4           5.228731e-05  1.415973e-02
ratio5          -1.371916e-04  2.588725e-02
ratio6           5.266667e-04  1.976190e-02
selfinter        0.000000e+00  5.377643e-19
walktrap_vertex  5.130004e-05  7.493314e-02
bigcom1          0.000000e+00  5.551115e-19
bigcom2          0.000000e+00  0.000000e+00
bigcom3          0.000000e+00  2.168404e-21
bigcom4          0.000000e+00  2.636780e-18
bigcom6          0.000000e+00  0.000000e+00
bigcom8          0.000000e+00  0.000000e+00
bigcom9          0.000000e+00  0.000000e+00
bigcom11         0.000000e+00  0.000000e+00
bigcom13         0.000000e+00  0.000000e+00
bigcom15         0.000000e+00  0.000000e+00
bigcom16         0.000000e+00  0.000000e+00
bigcom21         0.000000e+00  0.000000e+00
bigcom22         0.000000e+00  1.734723e-20
bigcom24         0.000000e+00  0.000000e+00
bigcom26         0.000000e+00  0.000000e+00
bigcom28        -2.481415e-05  8.713959e-03
bigcom30         0.000000e+00  0.000000e+00
bigcom31         0.000000e+00  0.000000e+00
bigcom32         0.000000e+00  0.000000e+00
bigcom33         0.000000e+00  0.000000e+00
bigcom34         0.000000e+00  0.000000e+00
bigcom36         0.000000e+00  0.000000e+00
bigcom37         0.000000e+00  0.000000e+00
bigcom38         0.000000e+00  0.000000e+00
bigcom39         0.000000e+00  0.000000e+00
bigcom40         0.000000e+00  1.318390e-18
bigcom43         0.000000e+00  0.000000e+00
bigcom44         0.000000e+00  0.000000e+00
bigcom46         0.000000e+00  0.000000e+00
bigcom47         0.000000e+00  0.000000e+00
bigcom49         0.000000e+00  0.000000e+00
bigcom50         0.000000e+00  0.000000e+00
bigcom51         0.000000e+00  0.000000e+00
bigcom52         0.000000e+00  0.000000e+00
bigcom54         0.000000e+00  0.000000e+00
bigcom56         0.000000e+00  0.000000e+00
bigcom62         0.000000e+00  0.000000e+00
bigcom66         0.000000e+00  0.000000e+00
bigcom68         0.000000e+00  0.000000e+00
bigcom69         0.000000e+00  0.000000e+00
bigcom71         0.000000e+00  0.000000e+00
bigcom72         0.000000e+00  0.000000e+00
bigcom73         0.000000e+00  0.000000e+00
bigcom74         0.000000e+00  0.000000e+00
bigcom75         0.000000e+00  0.000000e+00
bigcom76         0.000000e+00  0.000000e+00
bigcom77         0.000000e+00  0.000000e+00
bigcom79         0.000000e+00  0.000000e+00
bigcom80         0.000000e+00  0.000000e+00
bigcom82         0.000000e+00  0.000000e+00
bigcom83         0.000000e+00  0.000000e+00
bigcom84         0.000000e+00  0.000000e+00
bigcom85         0.000000e+00  0.000000e+00
bigcom87         0.000000e+00  0.000000e+00
bigcom89         0.000000e+00  0.000000e+00
bigcom91         0.000000e+00  0.000000e+00
bigcom92         0.000000e+00  4.336809e-21
bigcom93         0.000000e+00  0.000000e+00
bigcom96         0.000000e+00  0.000000e+00
bigcom97         0.000000e+00  0.000000e+00
bigcom98         0.000000e+00  0.000000e+00
bigcom99         0.000000e+00  0.000000e+00
bigcom101        0.000000e+00  0.000000e+00
bigcom104        0.000000e+00  0.000000e+00
bigcom106        0.000000e+00  0.000000e+00
bigcom109        0.000000e+00  0.000000e+00
bigcom113        0.000000e+00  0.000000e+00
bigcom116        0.000000e+00  0.000000e+00
bigcom120        0.000000e+00  0.000000e+00
bigcom123        0.000000e+00  0.000000e+00
bigcom126        0.000000e+00  0.000000e+00
bigcom127        0.000000e+00  0.000000e+00
bigcom137        0.000000e+00  0.000000e+00
bigcom139        0.000000e+00  0.000000e+00
bigcom140        0.000000e+00  0.000000e+00
bigcom143        0.000000e+00  0.000000e+00
bigcom145        0.000000e+00  0.000000e+00
bigcom146        0.000000e+00  0.000000e+00
bigcom147        0.000000e+00  0.000000e+00
bigcom149        0.000000e+00  0.000000e+00
bigcom153        0.000000e+00  0.000000e+00
bigcom154        0.000000e+00  4.336809e-21
bigcom156        0.000000e+00  0.000000e+00
bigcom157        0.000000e+00  0.000000e+00
bigcom158        0.000000e+00  0.000000e+00
bigcom160        0.000000e+00  0.000000e+00
bigcom161        0.000000e+00  0.000000e+00
bigcom162        0.000000e+00  0.000000e+00
bigcom164        0.000000e+00  0.000000e+00
bigcom166        0.000000e+00  0.000000e+00
bigcom167        0.000000e+00  0.000000e+00
bigcom171        0.000000e+00  0.000000e+00
bigcom173        0.000000e+00  0.000000e+00
bigcom175        0.000000e+00  0.000000e+00
bigcom176        0.000000e+00  0.000000e+00
bigcom177        0.000000e+00  0.000000e+00
bigcom178        0.000000e+00  0.000000e+00
bigcom180        0.000000e+00  0.000000e+00
bigcom181        0.000000e+00  0.000000e+00
bigcom184        0.000000e+00  0.000000e+00
bigcom186        0.000000e+00  0.000000e+00
bigcom187        0.000000e+00  0.000000e+00
bigcom189        0.000000e+00  0.000000e+00
bigcom194        0.000000e+00  0.000000e+00
bigcom195        0.000000e+00  0.000000e+00
bigcom196        0.000000e+00  0.000000e+00
bigcom204        0.000000e+00  0.000000e+00
bigcom205        0.000000e+00  0.000000e+00
bigcom212        0.000000e+00  0.000000e+00
bigcom214        0.000000e+00  0.000000e+00
bigcom222        0.000000e+00  0.000000e+00
bigcom223        0.000000e+00  0.000000e+00
bigcom226        0.000000e+00  0.000000e+00
bigcom227        0.000000e+00  0.000000e+00
bigcom229        0.000000e+00  0.000000e+00
bigcom233        0.000000e+00  0.000000e+00
bigcom236        0.000000e+00  0.000000e+00
bigcom237        0.000000e+00  0.000000e+00
bigcom246        0.000000e+00  0.000000e+00
bigcom248        0.000000e+00  0.000000e+00
bigcom249        0.000000e+00  0.000000e+00
bigcom250        0.000000e+00  0.000000e+00
bigcom254        0.000000e+00  0.000000e+00
bigcom266        0.000000e+00  0.000000e+00
bigcom269        0.000000e+00  0.000000e+00
bigcom272        0.000000e+00  0.000000e+00
bigcom274        0.000000e+00  0.000000e+00
bigcom281        0.000000e+00  0.000000e+00
bigcom291        0.000000e+00  0.000000e+00
bigcom292        0.000000e+00  0.000000e+00
bigcom295        0.000000e+00  0.000000e+00
bigcom299        0.000000e+00  0.000000e+00
bigcom301        0.000000e+00  0.000000e+00
bigcom306        0.000000e+00  0.000000e+00
bigcom309        0.000000e+00  0.000000e+00
bigcom314        0.000000e+00  0.000000e+00
bigcom321        0.000000e+00  0.000000e+00
bigcom341        0.000000e+00  0.000000e+00
bigcom350        0.000000e+00  0.000000e+00
bigcom353        0.000000e+00  0.000000e+00
bigcom359        0.000000e+00  0.000000e+00
bigcom363        0.000000e+00  0.000000e+00
bigcom365        0.000000e+00  0.000000e+00
bigcom385        0.000000e+00  0.000000e+00
bigcom386        0.000000e+00  0.000000e+00
bigcom408        0.000000e+00  0.000000e+00
bigcom412        0.000000e+00  0.000000e+00
bigcom480        0.000000e+00  0.000000e+00
spin_vertex      8.036338e-05  4.508079e-02
membership_s1    0.000000e+00  2.168404e-20
membership_s3    0.000000e+00  0.000000e+00
membership_s4    0.000000e+00  5.637851e-19
membership_s5    0.000000e+00  1.387779e-18
membership_s6    0.000000e+00  2.602085e-20
membership_s7    0.000000e+00  4.336809e-20
membership_s8    0.000000e+00  0.000000e+00
membership_s9    0.000000e+00  0.000000e+00
membership_s11   0.000000e+00  0.000000e+00
membership_s12   0.000000e+00  0.000000e+00
membership_s14   0.000000e+00  0.000000e+00
membership_s15   0.000000e+00  0.000000e+00
membership_s16   0.000000e+00  0.000000e+00
membership_s17   0.000000e+00  0.000000e+00
membership_s18   0.000000e+00  8.673617e-21
membership_s20   0.000000e+00  0.000000e+00
membership_s21   0.000000e+00  0.000000e+00
membership_s22   0.000000e+00  0.000000e+00
membership_s24   0.000000e+00  0.000000e+00
membership_s25   0.000000e+00  0.000000e+00
membership_s26   0.000000e+00  0.000000e+00
membership_s27   0.000000e+00  6.938894e-19
membership_s28   0.000000e+00  0.000000e+00
membership_s30   0.000000e+00  6.938894e-19
membership_s31   0.000000e+00  0.000000e+00
membership_s32   0.000000e+00  0.000000e+00
membership_s33   0.000000e+00  0.000000e+00
membership_s36   0.000000e+00  1.162265e-18
membership_s37   0.000000e+00  0.000000e+00
V1               5.489498e-04  4.226195e-01
V2               1.408430e-04  2.172588e-02
pdi             -7.874016e-05  1.500000e-02
adhesion         2.073336e-04  4.641853e-02
cohesion         2.925273e-04  2.014287e-02
inner            5.306546e-04  2.382348e-01
outer           -5.208651e-05  1.817460e-02
ioratio          4.027901e-04  1.760454e-01
comsize         -2.966669e-05  4.790256e-02
[1] "Dataset: high_CT Model GLM, run: 5 of 5 2015-06-22 14:50:43"
[1] "glmnet variable coefficients"
                         [,1]          [,2]
(Intercept)     -4.731313e+00  5.840138e+01
graph0           8.130675e-41 -3.208900e-04
graph1           2.143969e-44 -1.323983e-07
graph2           6.984073e-41 -5.328459e-05
graph3           2.998590e-45 -8.155961e-09
graph4          -3.769591e-48 -5.772317e-11
graph5           1.781984e-42  8.864150e-07
graph6           2.862574e-44 -5.003049e-08
graph7           3.072152e-42  1.390228e-06
graph8           6.186955e-41 -1.238711e-05
graph9           7.300328e-47 -1.956107e-10
graph10          5.137993e-49 -3.457237e-12
graph11         -1.743673e-50 -7.574950e-14
graph12          1.887076e-46 -3.581404e-10
graph13          1.881493e-45 -1.719432e-09
graph14          1.785769e-48 -3.346903e-11
graph15          5.917393e-44 -7.746785e-08
graph16          5.786248e-46 -9.493055e-10
graph17          1.549115e-45 -1.888472e-09
graph18          5.060315e-44 -1.886840e-08
graph19          1.181544e-44  3.650948e-09
graph20          9.055798e-44 -1.880551e-07
graph21          5.964424e-44 -9.009982e-09
graph22          2.166322e-43  2.898065e-07
graph23          8.592961e-44 -3.022728e-08
graph24          1.516383e-43  9.546631e-08
graph25          7.480595e-43  8.355198e-07
graph26          7.378018e-43  4.975922e-07
graph27          4.571607e-42  9.194927e-06
graph28          6.186927e-42  4.297161e-06
graph29          6.267532e-41 -3.014184e-05
orbit0           8.130675e-41 -3.197492e-04
orbit1           5.213282e-42 -1.472360e-06
orbit2           1.261382e-44 -1.333854e-07
orbit3           6.984073e-41 -5.281408e-05
orbit4           1.238583e-43  1.038165e-08
orbit5           2.639513e-45 -8.830000e-09
orbit6          -1.036125e-46 -3.043588e-08
orbit7          -3.729049e-48 -4.467648e-11
orbit8           1.781984e-42  8.993662e-07
orbit9           2.727504e-42  5.394841e-06
orbit10          2.966809e-43 -1.004623e-07
orbit11          1.595892e-44 -6.302268e-08
orbit12          1.417795e-41  3.036478e-05
orbit13          3.481604e-42 -1.288307e-06
orbit14          6.186955e-41 -1.227415e-05
orbit15          3.190924e-45 -4.364852e-10
orbit16          5.885172e-47 -2.684418e-10
orbit17          8.001235e-46 -4.467486e-10
orbit18          6.128888e-46  1.257990e-09
orbit19          2.464700e-46 -3.451965e-10
orbit20          3.544025e-47 -2.882390e-10
orbit21          1.666771e-49 -2.558272e-12
orbit22         -7.176923e-48 -6.628998e-11
orbit23         -1.259091e-50 -3.099979e-14
orbit24          1.483866e-44  3.117888e-08
orbit25          6.282250e-45 -5.395802e-10
orbit26          1.493391e-46 -4.169409e-10
orbit27          6.414248e-44 -1.795820e-08
orbit28          2.894249e-45 -7.470767e-09
orbit29          1.129852e-44  2.099012e-09
orbit30          3.422395e-45 -4.916720e-09
orbit31          5.718196e-46 -1.067786e-09
orbit32          1.257594e-46 -1.922823e-09
orbit33          5.174160e-49 -1.573502e-11
orbit34          5.917393e-44 -7.696486e-08
orbit35          8.557217e-44  3.164489e-08
orbit36          1.004453e-44 -1.881879e-08
orbit37          9.501134e-45  5.338584e-09
orbit38          2.423486e-46 -1.114569e-09
orbit39          1.469202e-43  5.960717e-07
orbit40          2.509429e-44  1.863911e-08
orbit41          1.288596e-44 -9.114091e-09
orbit42          8.530171e-46 -3.035939e-09
orbit43          1.803085e-43  1.586935e-07
orbit44          4.203551e-44 -8.592375e-08
orbit45          3.798945e-43  1.055798e-06
orbit46          1.634171e-43  9.440903e-08
orbit47          1.208922e-44 -9.687183e-09
orbit48          2.850028e-44  1.899032e-08
orbit49          7.365297e-43  2.080059e-06
orbit50          6.404833e-44 -4.054307e-07
orbit51          2.310779e-43  1.139833e-07
orbit52          6.722606e-43  2.297995e-08
orbit53          8.142955e-44 -3.585287e-08
orbit54          1.278427e-42  3.837368e-06
orbit55          1.947694e-43  1.153629e-07
orbit56          2.272482e-42  1.244147e-05
orbit57          1.815110e-43  5.326534e-08
orbit58          9.301772e-44 -1.994488e-07
orbit59          9.053070e-43  1.301417e-06
orbit60          3.596314e-43  3.924837e-07
orbit61          2.842305e-43 -1.298045e-07
orbit62          7.547597e-42  2.767088e-05
orbit63          1.245010e-42  7.944881e-07
orbit64          1.859760e-42  2.015813e-06
orbit65          1.041030e-41  2.584763e-05
orbit66          2.402957e-42  2.283784e-06
orbit67          1.016492e-42  2.611189e-07
orbit68          6.646180e-42  1.575015e-05
orbit69          1.204491e-41  1.263401e-05
orbit70          2.741105e-41  8.295121e-05
orbit71          7.226047e-42 -3.085621e-06
orbit72          6.267532e-41 -3.189939e-05
AP               2.122356e-39 -5.849675e-02
bet              2.012047e-45 -3.647832e-08
ecc              1.094994e-38  9.576576e-02
eccrad           6.569963e-38  5.745969e-01
close            4.926153e-37 -1.017857e+00
constraint      -9.423229e-37 -1.601044e+00
coreness         4.103208e-39  1.644353e-02
knn              5.516672e-41 -8.097737e-05
hubscore         2.496546e-37  1.161738e-01
pagerank         8.534572e-37 -4.131145e+01
trans            7.989119e-38 -3.638135e-02
evcent           2.498408e-37  1.048534e-01
first            8.130675e-41 -3.225994e-04
upto_second      6.609502e-42 -2.328567e-05
upto_third       1.100704e-41  9.733352e-06
upto_fourth      1.287151e-40  1.328160e-04
upto_fifth       9.430678e-40  2.844063e-03
upto_sixth       2.931151e-39 -7.812506e-03
second           6.692125e-42 -2.337506e-05
third           -6.089402e-42  1.033392e-04
fourth          -1.195879e-41 -1.052596e-05
fifth           -1.435506e-40 -1.222014e-04
sixth           -1.097545e-39 -3.837793e-03
ratio1          -2.347421e-40 -8.877960e-04
ratio2          -2.428253e-39 -1.196366e-03
ratio3          -9.892271e-38 -1.850700e-01
ratio4           1.160769e-36  5.973633e+00
ratio5           2.355652e-37 -1.123965e+00
ratio6          -4.021105e-38 -1.489209e-01
selfinter        1.350804e-38  1.581761e-01
walktrap_vertex  1.283435e-38  3.104779e-01
bigcom1         -1.065757e-38 -7.769431e-02
bigcom2          0.000000e+00  0.000000e+00
bigcom3         -9.063718e-39 -3.045542e-02
bigcom4         -1.024815e-38 -6.383530e-02
bigcom6          0.000000e+00  0.000000e+00
bigcom8         -9.210648e-39 -5.489503e-02
bigcom9         -8.860535e-39 -4.457712e-02
bigcom11         0.000000e+00  0.000000e+00
bigcom13        -8.843297e-39 -1.705643e-02
bigcom15        -8.851908e-39 -1.875582e-02
bigcom16         0.000000e+00  0.000000e+00
bigcom21        -8.869180e-39 -2.227141e-02
bigcom22        -9.072764e-39 -8.150694e-02
bigcom24         0.000000e+00  0.000000e+00
bigcom26        -8.903927e-39 -5.126308e-02
bigcom28         2.840413e-38  1.198025e-01
bigcom30        -8.921402e-39 -2.648459e-02
bigcom31         0.000000e+00  0.000000e+00
bigcom32        -8.834703e-39 -2.961251e-02
bigcom33         0.000000e+00  0.000000e+00
bigcom34         0.000000e+00  0.000000e+00
bigcom36        -8.834703e-39 -1.024554e-02
bigcom37         0.000000e+00  0.000000e+00
bigcom38         0.000000e+00  0.000000e+00
bigcom39        -8.834703e-39 -1.712365e-02
bigcom40         2.177160e-38  1.647832e-01
bigcom43         0.000000e+00  0.000000e+00
bigcom44        -8.965394e-39 -6.483098e-02
bigcom46        -8.834703e-39 -6.461944e-03
bigcom47         0.000000e+00  0.000000e+00
bigcom49         0.000000e+00  0.000000e+00
bigcom50         0.000000e+00  0.000000e+00
bigcom51         0.000000e+00  0.000000e+00
bigcom52         0.000000e+00  0.000000e+00
bigcom54         0.000000e+00  0.000000e+00
bigcom56         0.000000e+00  0.000000e+00
bigcom62         0.000000e+00  0.000000e+00
bigcom66         0.000000e+00  0.000000e+00
bigcom68         0.000000e+00  0.000000e+00
bigcom69         0.000000e+00  0.000000e+00
bigcom71        -8.834703e-39 -1.316637e-02
bigcom72         0.000000e+00  0.000000e+00
bigcom73        -8.834703e-39 -2.737148e-02
bigcom74         0.000000e+00  0.000000e+00
bigcom75         0.000000e+00  0.000000e+00
bigcom76         0.000000e+00  0.000000e+00
bigcom77         0.000000e+00  0.000000e+00
bigcom79         0.000000e+00  0.000000e+00
bigcom80         0.000000e+00  0.000000e+00
bigcom82         0.000000e+00  0.000000e+00
bigcom83         0.000000e+00  0.000000e+00
bigcom84         0.000000e+00  0.000000e+00
bigcom85         0.000000e+00  0.000000e+00
bigcom87         0.000000e+00  0.000000e+00
bigcom89         0.000000e+00  0.000000e+00
bigcom91         0.000000e+00  0.000000e+00
bigcom92        -8.851908e-39 -2.320991e-02
bigcom93         0.000000e+00  0.000000e+00
bigcom96         0.000000e+00  0.000000e+00
bigcom97        -8.834703e-39 -2.868591e-02
bigcom98         0.000000e+00  0.000000e+00
bigcom99         0.000000e+00  0.000000e+00
bigcom101       -8.843297e-39 -2.464639e-02
bigcom104        0.000000e+00  0.000000e+00
bigcom106        0.000000e+00  0.000000e+00
bigcom109        0.000000e+00  0.000000e+00
bigcom113        0.000000e+00  0.000000e+00
bigcom116       -8.834703e-39 -6.609509e-03
bigcom120        0.000000e+00  0.000000e+00
bigcom123        0.000000e+00  0.000000e+00
bigcom126        0.000000e+00  0.000000e+00
bigcom127        0.000000e+00  0.000000e+00
bigcom137        0.000000e+00  0.000000e+00
bigcom139        0.000000e+00  0.000000e+00
bigcom140        0.000000e+00  0.000000e+00
bigcom143        0.000000e+00  0.000000e+00
bigcom145        0.000000e+00  0.000000e+00
bigcom146        0.000000e+00  0.000000e+00
bigcom147       -8.843297e-39 -1.567169e-02
bigcom149        0.000000e+00  0.000000e+00
bigcom153        0.000000e+00  0.000000e+00
bigcom154       -8.843297e-39 -3.792299e-02
bigcom156        0.000000e+00  0.000000e+00
bigcom157        0.000000e+00  0.000000e+00
bigcom158        0.000000e+00  0.000000e+00
bigcom160        0.000000e+00  0.000000e+00
bigcom161        0.000000e+00  0.000000e+00
bigcom162        0.000000e+00  0.000000e+00
bigcom164        0.000000e+00  0.000000e+00
bigcom166        0.000000e+00  0.000000e+00
bigcom167       -8.843297e-39 -9.373911e-03
bigcom171        0.000000e+00  0.000000e+00
bigcom173        0.000000e+00  0.000000e+00
bigcom175        0.000000e+00  0.000000e+00
bigcom176        0.000000e+00  0.000000e+00
bigcom177        0.000000e+00  0.000000e+00
bigcom178        0.000000e+00  0.000000e+00
bigcom180        0.000000e+00  0.000000e+00
bigcom181       -8.834703e-39 -8.772604e-03
bigcom184        0.000000e+00  0.000000e+00
bigcom186        0.000000e+00  0.000000e+00
bigcom187        0.000000e+00  0.000000e+00
bigcom189       -8.834703e-39 -1.374116e-02
bigcom194        0.000000e+00  0.000000e+00
bigcom195       -8.834703e-39 -6.666581e-03
bigcom196        0.000000e+00  0.000000e+00
bigcom204       -8.834703e-39 -2.257474e-02
bigcom205        0.000000e+00  0.000000e+00
bigcom212        0.000000e+00  0.000000e+00
bigcom214        0.000000e+00  0.000000e+00
bigcom222        0.000000e+00  0.000000e+00
bigcom223        0.000000e+00  0.000000e+00
bigcom226        0.000000e+00  0.000000e+00
bigcom227        0.000000e+00  0.000000e+00
bigcom229        0.000000e+00  0.000000e+00
bigcom233        0.000000e+00  0.000000e+00
bigcom236        0.000000e+00  0.000000e+00
bigcom237        0.000000e+00  0.000000e+00
bigcom246        0.000000e+00  0.000000e+00
bigcom248       -8.834703e-39 -1.061000e-01
bigcom249        0.000000e+00  0.000000e+00
bigcom250        0.000000e+00  0.000000e+00
bigcom254        0.000000e+00  0.000000e+00
bigcom266        0.000000e+00  0.000000e+00
bigcom269        0.000000e+00  0.000000e+00
bigcom272        0.000000e+00  0.000000e+00
bigcom274       -8.869180e-39 -2.473283e-02
bigcom281        0.000000e+00  0.000000e+00
bigcom291        0.000000e+00  0.000000e+00
bigcom292        0.000000e+00  0.000000e+00
bigcom295        0.000000e+00  0.000000e+00
bigcom299        0.000000e+00  0.000000e+00
bigcom301        0.000000e+00  0.000000e+00
bigcom306        0.000000e+00  0.000000e+00
bigcom309        0.000000e+00  0.000000e+00
bigcom314        0.000000e+00  0.000000e+00
bigcom321       -8.834703e-39 -1.025770e-02
bigcom341        0.000000e+00  0.000000e+00
bigcom350        0.000000e+00  0.000000e+00
bigcom353        0.000000e+00  0.000000e+00
bigcom359        0.000000e+00  0.000000e+00
bigcom363        0.000000e+00  0.000000e+00
bigcom365        0.000000e+00  0.000000e+00
bigcom385        0.000000e+00  0.000000e+00
bigcom386        0.000000e+00  0.000000e+00
bigcom408        0.000000e+00  0.000000e+00
bigcom412        0.000000e+00  0.000000e+00
bigcom480        0.000000e+00  0.000000e+00
spin_vertex      2.593587e-38  1.024439e-01
membership_s1   -9.248127e-39 -2.004011e-02
membership_s3    0.000000e+00  0.000000e+00
membership_s4    1.764131e-38  6.915032e-02
membership_s5   -9.946290e-39 -7.980623e-02
membership_s6   -8.877841e-39 -2.681496e-02
membership_s7   -9.372071e-39 -4.030069e-02
membership_s8    0.000000e+00  0.000000e+00
membership_s9    0.000000e+00  0.000000e+00
membership_s11   0.000000e+00  0.000000e+00
membership_s12   0.000000e+00  0.000000e+00
membership_s14   0.000000e+00  0.000000e+00
membership_s15  -8.912656e-39 -2.026977e-02
membership_s16   0.000000e+00  0.000000e+00
membership_s17   0.000000e+00  0.000000e+00
membership_s18  -8.903927e-39 -3.471315e-02
membership_s20   0.000000e+00  0.000000e+00
membership_s21  -8.851908e-39 -2.790999e-02
membership_s22   0.000000e+00  0.000000e+00
membership_s24  -8.834703e-39 -2.003177e-02
membership_s25   0.000000e+00  0.000000e+00
membership_s26   0.000000e+00  0.000000e+00
membership_s27  -9.440196e-39 -5.494827e-02
membership_s28   0.000000e+00  0.000000e+00
membership_s30   1.116989e-38  1.122295e-01
membership_s31  -9.009821e-39 -2.468648e-02
membership_s32  -9.324009e-39 -6.868499e-02
membership_s33   0.000000e+00  0.000000e+00
membership_s36  -1.063264e-38 -8.532537e-02
membership_s37  -8.877841e-39 -1.847936e-02
V1               2.307332e-37  1.036744e+00
V2              -2.277939e-39 -8.894823e-01
pdi             -2.626260e-37 -8.730221e+00
adhesion        -1.146278e-42  5.392419e-05
cohesion         2.295637e-42 -1.078374e-04
inner            5.084226e-43 -1.915502e-05
outer            5.016782e-42 -1.383863e-06
ioratio         -1.726927e-38  8.848690e-01
comsize         -4.214725e-42 -9.575379e-06
[1] "Dataset: high_CT Model GBM, refit model on training data 2015-06-22 14:50:54"
Iter   TrainDeviance   ValidDeviance   StepSize   Improve
     1        0.0906            -nan     0.0100    0.0006
     2        0.0877            -nan     0.0100    0.0003
     3        0.0854            -nan     0.0100    0.0002
     4        0.0839            -nan     0.0100   -0.0001
     5        0.0800            -nan     0.0100    0.0002
     6        0.0772            -nan     0.0100   -0.0001
     7        0.0737            -nan     0.0100    0.0004
     8        0.0731            -nan     0.0100    0.0001
     9        0.0708            -nan     0.0100    0.0003
    10        0.0696            -nan     0.0100    0.0001
    20        0.0553            -nan     0.0100    0.0001
    40        0.0449            -nan     0.0100   -0.0001
    60        0.0371            -nan     0.0100   -0.0000
    80        0.0318            -nan     0.0100   -0.0000
   100        0.0284            -nan     0.0100   -0.0000
   120        0.0251            -nan     0.0100   -0.0000
   130        0.0233            -nan     0.0100   -0.0000

[1] "GBM variable coefficients"
                            var      rel.inf
orbit49                 orbit49 7.757252e+00
orbit70                 orbit70 6.965696e+00
walktrap_vertex walktrap_vertex 6.783968e+00
V1                           V1 6.522552e+00
orbit24                 orbit24 4.930460e+00
ratio5                   ratio5 4.848144e+00
orbit19                 orbit19 3.801342e+00
orbit39                 orbit39 3.393686e+00
trans                     trans 2.781711e+00
cohesion               cohesion 2.758909e+00
orbit62                 orbit62 2.701919e+00
adhesion               adhesion 2.645924e+00
third                     third 2.050342e+00
ioratio                 ioratio 1.952538e+00
bet                         bet 1.939360e+00
knn                         knn 1.888642e+00
orbit65                 orbit65 1.825145e+00
orbit37                 orbit37 1.783076e+00
graph2                   graph2 1.447646e+00
orbit35                 orbit35 1.335986e+00
comsize                 comsize 1.229491e+00
graph12                 graph12 1.215883e+00
orbit45                 orbit45 1.185631e+00
orbit22                 orbit22 1.135759e+00
orbit27                 orbit27 1.134134e+00
graph28                 graph28 1.112697e+00
spin_vertex         spin_vertex 1.086185e+00
orbit56                 orbit56 1.052522e+00
V2                           V2 1.033227e+00
orbit17                 orbit17 1.021799e+00
orbit52                 orbit52 9.722780e-01
orbit69                 orbit69 8.937782e-01
orbit6                   orbit6 8.868597e-01
orbit66                 orbit66 7.895110e-01
graph29                 graph29 7.603181e-01
orbit68                 orbit68 7.530587e-01
ratio2                   ratio2 6.845673e-01
ratio4                   ratio4 6.454781e-01
orbit30                 orbit30 6.131278e-01
orbit41                 orbit41 5.878267e-01
graph9                   graph9 5.771210e-01
sixth                     sixth 5.284467e-01
graph8                   graph8 5.214974e-01
graph1                   graph1 4.962108e-01
orbit18                 orbit18 4.673914e-01
upto_second         upto_second 4.173224e-01
orbit59                 orbit59 3.782527e-01
constraint           constraint 3.760065e-01
ratio3                   ratio3 3.727630e-01
orbit54                 orbit54 3.726194e-01
orbit46                 orbit46 3.615843e-01
graph11                 graph11 3.461870e-01
graph22                 graph22 3.438621e-01
graph23                 graph23 3.395702e-01
ratio6                   ratio6 3.219385e-01
pagerank               pagerank 3.209266e-01
fifth                     fifth 3.194087e-01
bigcom40               bigcom40 3.031137e-01
orbit1                   orbit1 2.930533e-01
orbit61                 orbit61 2.725424e-01
graph20                 graph20 2.719498e-01
graph4                   graph4 2.531841e-01
graph17                 graph17 2.507550e-01
selfinter             selfinter 2.156795e-01
upto_fourth         upto_fourth 2.077031e-01
graph5                   graph5 1.782977e-01
graph0                   graph0 1.617500e-01
orbit33                 orbit33 1.473023e-01
upto_fifth           upto_fifth 1.412488e-01
orbit71                 orbit71 1.387486e-01
orbit15                 orbit15 1.373280e-01
orbit60                 orbit60 1.289112e-01
inner                     inner 1.284754e-01
fourth                   fourth 1.202795e-01
orbit50                 orbit50 1.065056e-01
graph25                 graph25 1.038683e-01
graph15                 graph15 1.011192e-01
orbit64                 orbit64 1.002836e-01
orbit55                 orbit55 8.943376e-02
outer                     outer 6.841253e-02
bigcom28               bigcom28 6.101284e-02
orbit2                   orbit2 5.540785e-02
orbit42                 orbit42 4.728494e-02
graph26                 graph26 3.952809e-02
graph3                   graph3 3.808742e-02
orbit67                 orbit67 1.880493e-02
graph27                 graph27 1.611066e-02
orbit57                 orbit57 1.223761e-02
orbit29                 orbit29 4.038002e-03
orbit12                 orbit12 2.295589e-03
graph16                 graph16 2.203309e-03
close                     close 1.695587e-03
graph10                 graph10 1.151425e-03
orbit5                   orbit5 1.108757e-03
orbit51                 orbit51 9.859075e-04
orbit16                 orbit16 8.142432e-04
orbit25                 orbit25 8.113565e-04
orbit63                 orbit63 7.948230e-04
AP                           AP 6.386339e-04
orbit21                 orbit21 5.077617e-04
orbit44                 orbit44 4.882311e-04
pdi                         pdi 4.731311e-04
orbit20                 orbit20 4.098480e-04
orbit32                 orbit32 3.896255e-04
graph14                 graph14 3.577169e-04
orbit13                 orbit13 3.303259e-04
graph21                 graph21 3.003703e-04
orbit9                   orbit9 2.619988e-04
graph18                 graph18 2.527242e-04
orbit26                 orbit26 1.970678e-04
orbit28                 orbit28 1.946855e-04
orbit31                 orbit31 1.919481e-04
upto_sixth           upto_sixth 1.507591e-04
graph19                 graph19 1.408460e-04
upto_third           upto_third 1.163153e-04
orbit11                 orbit11 1.039270e-04
orbit38                 orbit38 9.801472e-05
hubscore               hubscore 9.389837e-05
membership_s30   membership_s30 8.279866e-05
orbit58                 orbit58 6.366962e-05
graph6                   graph6 6.173775e-05
second                   second 5.532698e-05
ratio1                   ratio1 5.336497e-05
orbit40                 orbit40 3.285549e-05
orbit36                 orbit36 2.375597e-05
membership_s4     membership_s4 1.909712e-05
graph7                   graph7 1.547053e-05
orbit23                 orbit23 1.363713e-05
orbit48                 orbit48 9.294982e-06
orbit4                   orbit4 6.998781e-06
orbit47                 orbit47 6.159409e-06
graph13                 graph13 0.000000e+00
graph24                 graph24 0.000000e+00
orbit0                   orbit0 0.000000e+00
orbit3                   orbit3 0.000000e+00
orbit7                   orbit7 0.000000e+00
orbit8                   orbit8 0.000000e+00
orbit10                 orbit10 0.000000e+00
orbit14                 orbit14 0.000000e+00
orbit34                 orbit34 0.000000e+00
orbit43                 orbit43 0.000000e+00
orbit53                 orbit53 0.000000e+00
orbit72                 orbit72 0.000000e+00
ecc                         ecc 0.000000e+00
eccrad                   eccrad 0.000000e+00
coreness               coreness 0.000000e+00
evcent                   evcent 0.000000e+00
first                     first 0.000000e+00
bigcom1                 bigcom1 0.000000e+00
bigcom2                 bigcom2 0.000000e+00
bigcom3                 bigcom3 0.000000e+00
bigcom4                 bigcom4 0.000000e+00
bigcom6                 bigcom6 0.000000e+00
bigcom8                 bigcom8 0.000000e+00
bigcom9                 bigcom9 0.000000e+00
bigcom11               bigcom11 0.000000e+00
bigcom13               bigcom13 0.000000e+00
bigcom15               bigcom15 0.000000e+00
bigcom16               bigcom16 0.000000e+00
bigcom21               bigcom21 0.000000e+00
bigcom22               bigcom22 0.000000e+00
bigcom24               bigcom24 0.000000e+00
bigcom26               bigcom26 0.000000e+00
bigcom30               bigcom30 0.000000e+00
bigcom31               bigcom31 0.000000e+00
bigcom32               bigcom32 0.000000e+00
bigcom33               bigcom33 0.000000e+00
bigcom34               bigcom34 0.000000e+00
bigcom36               bigcom36 0.000000e+00
bigcom37               bigcom37 0.000000e+00
bigcom38               bigcom38 0.000000e+00
bigcom39               bigcom39 0.000000e+00
bigcom43               bigcom43 0.000000e+00
bigcom44               bigcom44 0.000000e+00
bigcom46               bigcom46 0.000000e+00
bigcom47               bigcom47 0.000000e+00
bigcom49               bigcom49 0.000000e+00
bigcom50               bigcom50 0.000000e+00
bigcom51               bigcom51 0.000000e+00
bigcom52               bigcom52 0.000000e+00
bigcom54               bigcom54 0.000000e+00
bigcom56               bigcom56 0.000000e+00
bigcom62               bigcom62 0.000000e+00
bigcom66               bigcom66 0.000000e+00
bigcom68               bigcom68 0.000000e+00
bigcom69               bigcom69 0.000000e+00
bigcom71               bigcom71 0.000000e+00
bigcom72               bigcom72 0.000000e+00
bigcom73               bigcom73 0.000000e+00
bigcom74               bigcom74 0.000000e+00
bigcom75               bigcom75 0.000000e+00
bigcom76               bigcom76 0.000000e+00
bigcom77               bigcom77 0.000000e+00
bigcom79               bigcom79 0.000000e+00
bigcom80               bigcom80 0.000000e+00
bigcom82               bigcom82 0.000000e+00
bigcom83               bigcom83 0.000000e+00
bigcom84               bigcom84 0.000000e+00
bigcom85               bigcom85 0.000000e+00
bigcom87               bigcom87 0.000000e+00
bigcom89               bigcom89 0.000000e+00
bigcom91               bigcom91 0.000000e+00
bigcom92               bigcom92 0.000000e+00
bigcom93               bigcom93 0.000000e+00
bigcom96               bigcom96 0.000000e+00
bigcom97               bigcom97 0.000000e+00
bigcom98               bigcom98 0.000000e+00
bigcom99               bigcom99 0.000000e+00
bigcom101             bigcom101 0.000000e+00
bigcom104             bigcom104 0.000000e+00
bigcom106             bigcom106 0.000000e+00
bigcom109             bigcom109 0.000000e+00
bigcom113             bigcom113 0.000000e+00
bigcom116             bigcom116 0.000000e+00
bigcom120             bigcom120 0.000000e+00
bigcom123             bigcom123 0.000000e+00
bigcom126             bigcom126 0.000000e+00
bigcom127             bigcom127 0.000000e+00
bigcom137             bigcom137 0.000000e+00
bigcom139             bigcom139 0.000000e+00
bigcom140             bigcom140 0.000000e+00
bigcom143             bigcom143 0.000000e+00
bigcom145             bigcom145 0.000000e+00
bigcom146             bigcom146 0.000000e+00
bigcom147             bigcom147 0.000000e+00
bigcom149             bigcom149 0.000000e+00
bigcom153             bigcom153 0.000000e+00
bigcom154             bigcom154 0.000000e+00
bigcom156             bigcom156 0.000000e+00
bigcom157             bigcom157 0.000000e+00
bigcom158             bigcom158 0.000000e+00
bigcom160             bigcom160 0.000000e+00
bigcom161             bigcom161 0.000000e+00
bigcom162             bigcom162 0.000000e+00
bigcom164             bigcom164 0.000000e+00
bigcom166             bigcom166 0.000000e+00
bigcom167             bigcom167 0.000000e+00
bigcom171             bigcom171 0.000000e+00
bigcom173             bigcom173 0.000000e+00
bigcom175             bigcom175 0.000000e+00
bigcom176             bigcom176 0.000000e+00
bigcom177             bigcom177 0.000000e+00
bigcom178             bigcom178 0.000000e+00
bigcom180             bigcom180 0.000000e+00
bigcom181             bigcom181 0.000000e+00
bigcom184             bigcom184 0.000000e+00
bigcom186             bigcom186 0.000000e+00
bigcom187             bigcom187 0.000000e+00
bigcom189             bigcom189 0.000000e+00
bigcom194             bigcom194 0.000000e+00
bigcom195             bigcom195 0.000000e+00
bigcom196             bigcom196 0.000000e+00
bigcom204             bigcom204 0.000000e+00
bigcom205             bigcom205 0.000000e+00
bigcom212             bigcom212 0.000000e+00
bigcom214             bigcom214 0.000000e+00
bigcom222             bigcom222 0.000000e+00
bigcom223             bigcom223 0.000000e+00
bigcom226             bigcom226 0.000000e+00
bigcom227             bigcom227 0.000000e+00
bigcom229             bigcom229 0.000000e+00
bigcom233             bigcom233 0.000000e+00
bigcom236             bigcom236 0.000000e+00
bigcom237             bigcom237 0.000000e+00
bigcom246             bigcom246 0.000000e+00
bigcom248             bigcom248 0.000000e+00
bigcom249             bigcom249 0.000000e+00
bigcom250             bigcom250 0.000000e+00
bigcom254             bigcom254 0.000000e+00
bigcom266             bigcom266 0.000000e+00
bigcom269             bigcom269 0.000000e+00
bigcom272             bigcom272 0.000000e+00
bigcom274             bigcom274 0.000000e+00
bigcom281             bigcom281 0.000000e+00
bigcom291             bigcom291 0.000000e+00
bigcom292             bigcom292 0.000000e+00
bigcom295             bigcom295 0.000000e+00
bigcom299             bigcom299 0.000000e+00
bigcom301             bigcom301 0.000000e+00
bigcom306             bigcom306 0.000000e+00
bigcom309             bigcom309 0.000000e+00
bigcom314             bigcom314 0.000000e+00
bigcom321             bigcom321 0.000000e+00
bigcom341             bigcom341 0.000000e+00
bigcom350             bigcom350 0.000000e+00
bigcom353             bigcom353 0.000000e+00
bigcom359             bigcom359 0.000000e+00
bigcom363             bigcom363 0.000000e+00
bigcom365             bigcom365 0.000000e+00
bigcom385             bigcom385 0.000000e+00
bigcom386             bigcom386 0.000000e+00
bigcom408             bigcom408 0.000000e+00
bigcom412             bigcom412 0.000000e+00
bigcom480             bigcom480 0.000000e+00
membership_s1     membership_s1 0.000000e+00
membership_s3     membership_s3 0.000000e+00
membership_s5     membership_s5 0.000000e+00
membership_s6     membership_s6 0.000000e+00
membership_s7     membership_s7 0.000000e+00
membership_s8     membership_s8 0.000000e+00
membership_s9     membership_s9 0.000000e+00
membership_s11   membership_s11 0.000000e+00
membership_s12   membership_s12 0.000000e+00
membership_s14   membership_s14 0.000000e+00
membership_s15   membership_s15 0.000000e+00
membership_s16   membership_s16 0.000000e+00
membership_s17   membership_s17 0.000000e+00
membership_s18   membership_s18 0.000000e+00
membership_s20   membership_s20 0.000000e+00
membership_s21   membership_s21 0.000000e+00
membership_s22   membership_s22 0.000000e+00
membership_s24   membership_s24 0.000000e+00
membership_s25   membership_s25 0.000000e+00
membership_s26   membership_s26 0.000000e+00
membership_s27   membership_s27 0.000000e+00
membership_s28   membership_s28 0.000000e+00
membership_s31   membership_s31 0.000000e+00
membership_s32   membership_s32 0.000000e+00
membership_s33   membership_s33 0.000000e+00
membership_s36   membership_s36 0.000000e+00
membership_s37   membership_s37 0.000000e+00
[1] "All"
[1] 1
[1] 5.916368
[1] "Dataset: high_CT Model RF, refit model on training data 2015-06-22 14:51:10"
     |      Out-of-bag   |
Tree |      MSE  %Var(y) |
   1 |  0.02158   271.71 |
   2 |  0.01664   209.55 |
   3 |  0.01728   217.59 |
   4 |  0.01495   188.22 |
   5 |  0.01236   155.60 |
   6 | 0.009523   119.91 |
   7 | 0.009176   115.53 |
   8 | 0.009461   119.12 |
   9 | 0.009051   113.96 |
  10 | 0.009989   125.77 |
  11 | 0.009139   115.07 |
  12 | 0.009067   114.16 |
  13 | 0.009232   116.23 |
  14 | 0.009322   117.37 |
  15 | 0.008686   109.36 |
  16 | 0.008597   108.25 |
  17 | 0.008343   105.04 |
  18 | 0.008222   103.53 |
  19 | 0.008244   103.79 |
  20 | 0.008235   103.69 |
  21 | 0.008263   104.04 |
  22 |  0.00821   103.37 |
  23 | 0.008072   101.63 |
  24 | 0.007994   100.65 |
  25 | 0.008082   101.76 |
  26 |  0.00815   102.62 |
  27 | 0.008109   102.09 |
  28 | 0.008134   102.42 |
  29 | 0.008258   103.98 |
  30 | 0.008066   101.56 |
  31 | 0.008027   101.06 |
  32 | 0.008022   101.00 |
  33 | 0.008079   101.72 |
  34 | 0.008013   100.89 |
  35 |  0.00822   103.49 |
  36 | 0.008229   103.61 |
  37 | 0.008262   104.02 |
  38 | 0.008275   104.19 |
  39 | 0.008301   104.52 |
  40 | 0.008359   105.25 |
  41 | 0.008346   105.09 |
  42 | 0.008381   105.52 |
  43 | 0.008387   105.59 |
  44 |  0.00837   105.39 |
  45 | 0.008469   106.64 |
  46 | 0.008542   107.55 |
  47 | 0.008548   107.63 |
  48 | 0.008574   107.96 |
  49 |  0.00857   107.91 |
  50 | 0.008545   107.59 |
  51 | 0.008578   108.00 |
  52 | 0.008602   108.31 |
  53 | 0.008494   106.95 |
  54 |  0.00851   107.15 |
  55 | 0.008473   106.68 |
  56 | 0.008465   106.58 |
  57 | 0.008516   107.23 |
  58 | 0.008504   107.07 |
  59 | 0.008486   106.85 |
  60 |  0.00842   106.01 |
  61 | 0.008372   105.41 |
  62 | 0.008215   103.43 |
  63 | 0.008265   104.06 |
  64 | 0.008225   103.56 |
  65 | 0.008223   103.54 |
  66 |   0.0082   103.24 |
  67 | 0.008211   103.38 |
  68 | 0.008203   103.28 |
  69 | 0.008189   103.10 |
  70 |  0.00815   102.62 |
  71 | 0.008177   102.96 |
  72 | 0.008056   101.43 |
  73 | 0.008056   101.43 |
  74 | 0.008024   101.03 |
  75 |  0.00804   101.23 |
  76 | 0.008068   101.58 |
  77 | 0.008045   101.29 |
  78 | 0.008034   101.15 |
  79 | 0.007933    99.88 |
  80 | 0.007916    99.67 |
  81 | 0.007912    99.62 |
  82 | 0.007966   100.30 |
  83 | 0.007962   100.25 |
  84 | 0.007957   100.19 |
  85 | 0.007908    99.56 |
  86 | 0.007914    99.64 |
  87 | 0.007923    99.75 |
  88 | 0.007937    99.93 |
  89 | 0.007942   100.00 |
  90 | 0.007971   100.36 |
  91 | 0.007978   100.44 |
  92 | 0.008008   100.83 |
  93 | 0.008012   100.88 |
  94 | 0.007978   100.44 |
  95 | 0.007973   100.39 |
  96 | 0.007947   100.05 |
  97 | 0.007962   100.25 |
  98 | 0.007972   100.37 |
  99 | 0.007978   100.46 |
 100 | 0.007987   100.56 |
[1] "Random Forest variable coefficients"
                      %IncMSE IncNodePurity
graph0          -2.085320e-05  2.285714e-02
graph1           1.316775e-04  2.750700e-02
graph2           0.000000e+00  5.421011e-19
graph3           1.268499e-04  3.447619e-02
graph4           5.423988e-04  1.722175e-02
graph5           2.247191e-04  1.928571e-02
graph6           0.000000e+00  7.827940e-19
graph7          -2.192982e-05  4.107143e-02
graph8           8.617614e-04  1.027928e-01
graph9           8.714597e-05  1.826087e-02
graph10          3.263083e-04  6.003186e-02
graph11          3.804770e-04  3.176086e-02
graph12          0.000000e+00  5.566667e-02
graph13          8.247935e-04  7.220356e-02
graph14          1.156798e-04  3.964773e-02
graph15          8.928571e-05  2.437500e-02
graph16          0.000000e+00  8.333333e-03
graph17          0.000000e+00  1.951564e-20
graph18          0.000000e+00  1.474515e-19
graph19          0.000000e+00  2.168404e-21
graph20          2.734070e-03  7.896401e-02
graph21          3.213182e-04  2.319048e-02
graph22          1.083194e-03  3.945329e-02
graph23          2.474482e-03  1.194630e-01
graph24          0.000000e+00  1.042146e-03
graph25          1.616229e-03  1.765918e-02
graph26          8.741931e-05  5.584413e-02
graph27          1.046482e-03  1.111896e-01
graph28          3.546280e-03  1.686789e-01
graph29          1.473359e-03  6.670265e-02
orbit0           0.000000e+00  1.875000e-02
orbit1           8.198543e-04  2.903177e-02
orbit2           1.208627e-04  2.152639e-02
orbit3           0.000000e+00  4.770490e-19
orbit4           1.512389e-04  2.553030e-02
orbit5           0.000000e+00  2.710505e-19
orbit6           1.275957e-03  2.618234e-03
orbit7           1.397918e-03  1.769335e-01
orbit8           2.934017e-04  1.383779e-02
orbit9           2.042327e-04  6.317739e-02
orbit10          1.551314e-03  4.519106e-03
orbit11          3.861823e-04  4.938203e-02
orbit12          6.150399e-03  3.343242e-01
orbit13          6.004619e-04  3.616898e-02
orbit14          1.637463e-03  1.011081e-01
orbit15          0.000000e+00  3.816392e-19
orbit16          5.736261e-04  6.397592e-02
orbit17          1.042564e-03  3.643254e-02
orbit18         -2.188184e-05  3.955556e-02
orbit19          4.219409e-05  1.869231e-02
orbit20          2.850877e-04  2.106676e-02
orbit21          0.000000e+00  1.821460e-19
orbit22          4.435638e-05  2.478313e-02
orbit23         -2.173913e-05  6.518166e-02
orbit24          2.693730e-04  1.547391e-01
orbit25          6.330959e-04  2.390276e-02
orbit26          3.594080e-04  1.879261e-02
orbit27          0.000000e+00  1.636364e-02
orbit28          1.138952e-04  1.801587e-02
orbit29          4.282655e-05  8.333333e-03
orbit30          0.000000e+00  1.555556e-02
orbit31          4.035270e-04  3.106234e-02
orbit32          1.472940e-04  4.232845e-02
orbit33          1.916177e-06  5.150000e-02
orbit34          0.000000e+00  6.505213e-21
orbit35          3.977513e-04  3.801534e-02
orbit36          0.000000e+00  8.888889e-03
orbit37          1.704690e-03  3.686593e-02
orbit38          0.000000e+00  8.673617e-21
orbit39          6.847972e-04  5.684120e-02
orbit40          4.657772e-04  2.065689e-02
orbit41          2.196312e-04  1.930958e-02
orbit42          0.000000e+00  2.081668e-19
orbit43          1.537992e-04  2.758468e-02
orbit44          3.006772e-04  6.970558e-02
orbit45          1.344051e-03  6.425575e-02
orbit46          0.000000e+00  1.214306e-19
orbit47          0.000000e+00  4.336809e-21
orbit48          6.224066e-05  2.866209e-02
orbit49          1.254341e-03  1.865929e-01
orbit50          0.000000e+00  1.561251e-19
orbit51          0.000000e+00  2.081668e-19
orbit52          2.183424e-03  1.360294e-01
orbit53          8.275003e-04  2.694129e-02
orbit54          1.890844e-03  4.079755e-01
orbit55          2.967051e-04  6.925757e-02
orbit56          1.134654e-03  1.783462e-01
orbit57          4.429946e-03  1.981958e-01
orbit58          0.000000e+00  3.469447e-20
orbit59          1.011354e-02  1.946634e-01
orbit60          2.120434e-03  5.606420e-04
orbit61          2.150085e-04  1.854167e-02
orbit62          6.132131e-03  1.501397e-01
orbit63          5.020252e-04  2.975131e-03
orbit64          3.460921e-04  7.580702e-02
orbit65          8.393771e-03  2.761469e-01
orbit66          3.644253e-03  2.952549e-01
orbit67          1.036501e-03  3.599292e-02
orbit68          2.655010e-03  1.613162e-01
orbit69          3.576885e-03  1.219065e-01
orbit70          1.028498e-02  4.665891e-01
orbit71          1.798304e-03  4.388159e-02
orbit72          9.699004e-05  9.828722e-03
AP               0.000000e+00  0.000000e+00
bet              2.384610e-03  1.875419e-01
ecc              0.000000e+00  0.000000e+00
eccrad           0.000000e+00  0.000000e+00
close            0.000000e+00  4.163336e-19
constraint       5.117216e-04  3.581385e-02
coreness         0.000000e+00  0.000000e+00
knn              1.401955e-04  9.723098e-02
hubscore         3.070175e-04  2.742320e-02
pagerank         4.557709e-04  1.319430e-01
trans            2.027812e-04  5.765209e-02
evcent           0.000000e+00  1.517883e-19
first            1.008969e-04  1.968750e-02
upto_second      5.818052e-04  4.832918e-02
upto_third      -2.237136e-05  8.888889e-03
upto_fourth      6.521739e-05  1.777778e-02
upto_fifth       7.916667e-05  5.526316e-02
upto_sixth       0.000000e+00  0.000000e+00
second           8.761795e-04  4.667263e-02
third            1.244826e-03  1.426134e-01
fourth           8.869180e-05  2.550000e-02
fifth            5.262007e-04  8.320552e-02
sixth            4.665901e-04  1.064749e-01
ratio1           2.178649e-05  8.333333e-03
ratio2           7.402504e-04  1.360249e-01
ratio3           1.597762e-03  1.864341e-01
ratio4           2.423728e-05  7.173413e-02
ratio5           3.063886e-05  3.676936e-02
ratio6           4.320436e-04  1.063820e-01
selfinter        0.000000e+00  0.000000e+00
walktrap_vertex  2.383194e-04  4.084411e-01
bigcom1          0.000000e+00  0.000000e+00
bigcom2          0.000000e+00  0.000000e+00
bigcom3          0.000000e+00  0.000000e+00
bigcom4          0.000000e+00  0.000000e+00
bigcom6          0.000000e+00  0.000000e+00
bigcom8          0.000000e+00  0.000000e+00
bigcom9          0.000000e+00  0.000000e+00
bigcom11         0.000000e+00  0.000000e+00
bigcom13         0.000000e+00  0.000000e+00
bigcom15         0.000000e+00  0.000000e+00
bigcom16         0.000000e+00  0.000000e+00
bigcom21         0.000000e+00  0.000000e+00
bigcom22         0.000000e+00  0.000000e+00
bigcom24         0.000000e+00  0.000000e+00
bigcom26         0.000000e+00  0.000000e+00
bigcom28         1.784150e-04  1.128176e-02
bigcom30         0.000000e+00  0.000000e+00
bigcom31         0.000000e+00  0.000000e+00
bigcom32         0.000000e+00  0.000000e+00
bigcom33         0.000000e+00  0.000000e+00
bigcom34         0.000000e+00  0.000000e+00
bigcom36         0.000000e+00  0.000000e+00
bigcom37         0.000000e+00  0.000000e+00
bigcom38         0.000000e+00  0.000000e+00
bigcom39         0.000000e+00  0.000000e+00
bigcom40        -4.184100e-05  9.444444e-03
bigcom43         0.000000e+00  0.000000e+00
bigcom44         0.000000e+00  0.000000e+00
bigcom46         0.000000e+00  0.000000e+00
bigcom47         0.000000e+00  0.000000e+00
bigcom49         0.000000e+00  0.000000e+00
bigcom50         0.000000e+00  0.000000e+00
bigcom51         0.000000e+00  0.000000e+00
bigcom52         0.000000e+00  0.000000e+00
bigcom54         0.000000e+00  0.000000e+00
bigcom56         0.000000e+00  0.000000e+00
bigcom62         0.000000e+00  0.000000e+00
bigcom66         0.000000e+00  0.000000e+00
bigcom68         0.000000e+00  0.000000e+00
bigcom69         0.000000e+00  0.000000e+00
bigcom71         0.000000e+00  0.000000e+00
bigcom72         0.000000e+00  0.000000e+00
bigcom73         0.000000e+00  0.000000e+00
bigcom74         0.000000e+00  0.000000e+00
bigcom75         0.000000e+00  0.000000e+00
bigcom76         0.000000e+00  0.000000e+00
bigcom77         0.000000e+00  0.000000e+00
bigcom79         0.000000e+00  0.000000e+00
bigcom80         0.000000e+00  0.000000e+00
bigcom82         0.000000e+00  0.000000e+00
bigcom83         0.000000e+00  0.000000e+00
bigcom84         0.000000e+00  0.000000e+00
bigcom85         0.000000e+00  0.000000e+00
bigcom87         0.000000e+00  0.000000e+00
bigcom89         0.000000e+00  0.000000e+00
bigcom91         0.000000e+00  0.000000e+00
bigcom92         0.000000e+00  0.000000e+00
bigcom93         0.000000e+00  0.000000e+00
bigcom96         0.000000e+00  0.000000e+00
bigcom97         0.000000e+00  0.000000e+00
bigcom98         0.000000e+00  0.000000e+00
bigcom99         0.000000e+00  0.000000e+00
bigcom101        0.000000e+00  0.000000e+00
bigcom104        0.000000e+00  0.000000e+00
bigcom106        0.000000e+00  0.000000e+00
bigcom109        0.000000e+00  0.000000e+00
bigcom113        0.000000e+00  0.000000e+00
bigcom116        0.000000e+00  0.000000e+00
bigcom120        0.000000e+00  0.000000e+00
bigcom123        0.000000e+00  0.000000e+00
bigcom126        0.000000e+00  0.000000e+00
bigcom127        0.000000e+00  0.000000e+00
bigcom137        0.000000e+00  0.000000e+00
bigcom139        0.000000e+00  0.000000e+00
bigcom140        0.000000e+00  0.000000e+00
bigcom143        0.000000e+00  0.000000e+00
bigcom145        0.000000e+00  0.000000e+00
bigcom146        0.000000e+00  0.000000e+00
bigcom147        0.000000e+00  0.000000e+00
bigcom149        0.000000e+00  0.000000e+00
bigcom153        0.000000e+00  0.000000e+00
bigcom154        0.000000e+00  0.000000e+00
bigcom156        0.000000e+00  0.000000e+00
bigcom157        0.000000e+00  0.000000e+00
bigcom158        0.000000e+00  0.000000e+00
bigcom160        0.000000e+00  0.000000e+00
bigcom161        0.000000e+00  0.000000e+00
bigcom162        0.000000e+00  0.000000e+00
bigcom164        0.000000e+00  0.000000e+00
bigcom166        0.000000e+00  0.000000e+00
bigcom167        0.000000e+00  0.000000e+00
bigcom171        0.000000e+00  0.000000e+00
bigcom173        0.000000e+00  0.000000e+00
bigcom175        0.000000e+00  0.000000e+00
bigcom176        0.000000e+00  0.000000e+00
bigcom177        0.000000e+00  0.000000e+00
bigcom178        0.000000e+00  0.000000e+00
bigcom180        0.000000e+00  0.000000e+00
bigcom181        0.000000e+00  0.000000e+00
bigcom184        0.000000e+00  0.000000e+00
bigcom186        0.000000e+00  0.000000e+00
bigcom187        0.000000e+00  0.000000e+00
bigcom189        0.000000e+00  0.000000e+00
bigcom194        0.000000e+00  0.000000e+00
bigcom195        0.000000e+00  0.000000e+00
bigcom196        0.000000e+00  0.000000e+00
bigcom204        0.000000e+00  0.000000e+00
bigcom205        0.000000e+00  0.000000e+00
bigcom212        0.000000e+00  0.000000e+00
bigcom214        0.000000e+00  0.000000e+00
bigcom222        0.000000e+00  0.000000e+00
bigcom223        0.000000e+00  0.000000e+00
bigcom226        0.000000e+00  0.000000e+00
bigcom227        0.000000e+00  0.000000e+00
bigcom229        0.000000e+00  0.000000e+00
bigcom233        0.000000e+00  0.000000e+00
bigcom236        0.000000e+00  0.000000e+00
bigcom237        0.000000e+00  0.000000e+00
bigcom246        0.000000e+00  0.000000e+00
bigcom248        0.000000e+00  0.000000e+00
bigcom249        0.000000e+00  0.000000e+00
bigcom250        0.000000e+00  0.000000e+00
bigcom254        0.000000e+00  0.000000e+00
bigcom266        0.000000e+00  0.000000e+00
bigcom269        0.000000e+00  0.000000e+00
bigcom272        0.000000e+00  0.000000e+00
bigcom274        0.000000e+00  0.000000e+00
bigcom281        0.000000e+00  0.000000e+00
bigcom291        0.000000e+00  0.000000e+00
bigcom292        0.000000e+00  0.000000e+00
bigcom295        0.000000e+00  0.000000e+00
bigcom299        0.000000e+00  0.000000e+00
bigcom301        0.000000e+00  0.000000e+00
bigcom306        0.000000e+00  0.000000e+00
bigcom309        0.000000e+00  0.000000e+00
bigcom314        0.000000e+00  0.000000e+00
bigcom321        0.000000e+00  0.000000e+00
bigcom341        0.000000e+00  0.000000e+00
bigcom350        0.000000e+00  0.000000e+00
bigcom353        0.000000e+00  0.000000e+00
bigcom359        0.000000e+00  0.000000e+00
bigcom363        0.000000e+00  0.000000e+00
bigcom365        0.000000e+00  0.000000e+00
bigcom385        0.000000e+00  0.000000e+00
bigcom386        0.000000e+00  0.000000e+00
bigcom408        0.000000e+00  0.000000e+00
bigcom412        0.000000e+00  0.000000e+00
bigcom480        0.000000e+00  0.000000e+00
spin_vertex      2.173647e-04  6.517112e-02
membership_s1    0.000000e+00  0.000000e+00
membership_s3    0.000000e+00  0.000000e+00
membership_s4    0.000000e+00  0.000000e+00
membership_s5    0.000000e+00  0.000000e+00
membership_s6    0.000000e+00  0.000000e+00
membership_s7    0.000000e+00  0.000000e+00
membership_s8    0.000000e+00  0.000000e+00
membership_s9    0.000000e+00  0.000000e+00
membership_s11   0.000000e+00  0.000000e+00
membership_s12   0.000000e+00  0.000000e+00
membership_s14   0.000000e+00  0.000000e+00
membership_s15   0.000000e+00  0.000000e+00
membership_s16   0.000000e+00  0.000000e+00
membership_s17   0.000000e+00  0.000000e+00
membership_s18   0.000000e+00  0.000000e+00
membership_s20   0.000000e+00  0.000000e+00
membership_s21   0.000000e+00  0.000000e+00
membership_s22   0.000000e+00  0.000000e+00
membership_s24   0.000000e+00  0.000000e+00
membership_s25   0.000000e+00  0.000000e+00
membership_s26   0.000000e+00  0.000000e+00
membership_s27   0.000000e+00  0.000000e+00
membership_s28   0.000000e+00  0.000000e+00
membership_s30   7.878151e-06  6.442831e-04
membership_s31   0.000000e+00  0.000000e+00
membership_s32   0.000000e+00  0.000000e+00
membership_s33   0.000000e+00  0.000000e+00
membership_s36   0.000000e+00  0.000000e+00
membership_s37   0.000000e+00  0.000000e+00
V1               8.443991e-04  2.809116e-01
V2              -7.264038e-06  3.797357e-02
pdi              0.000000e+00  0.000000e+00
adhesion         1.736427e-04  1.293148e-01
cohesion         5.911805e-04  2.305662e-01
inner            4.639781e-04  1.998930e-01
outer           -2.136752e-05  1.714286e-02
ioratio          6.403708e-04  9.825382e-02
comsize          5.908754e-04  7.141458e-02
                            var      rel.inf
orbit49                 orbit49 7.757252e+00
orbit70                 orbit70 6.965696e+00
walktrap_vertex walktrap_vertex 6.783968e+00
V1                           V1 6.522552e+00
orbit24                 orbit24 4.930460e+00
ratio5                   ratio5 4.848144e+00
orbit19                 orbit19 3.801342e+00
orbit39                 orbit39 3.393686e+00
trans                     trans 2.781711e+00
cohesion               cohesion 2.758909e+00
orbit62                 orbit62 2.701919e+00
adhesion               adhesion 2.645924e+00
third                     third 2.050342e+00
ioratio                 ioratio 1.952538e+00
bet                         bet 1.939360e+00
knn                         knn 1.888642e+00
orbit65                 orbit65 1.825145e+00
orbit37                 orbit37 1.783076e+00
graph2                   graph2 1.447646e+00
orbit35                 orbit35 1.335986e+00
comsize                 comsize 1.229491e+00
graph12                 graph12 1.215883e+00
orbit45                 orbit45 1.185631e+00
orbit22                 orbit22 1.135759e+00
orbit27                 orbit27 1.134134e+00
graph28                 graph28 1.112697e+00
spin_vertex         spin_vertex 1.086185e+00
orbit56                 orbit56 1.052522e+00
V2                           V2 1.033227e+00
orbit17                 orbit17 1.021799e+00
orbit52                 orbit52 9.722780e-01
orbit69                 orbit69 8.937782e-01
orbit6                   orbit6 8.868597e-01
orbit66                 orbit66 7.895110e-01
graph29                 graph29 7.603181e-01
orbit68                 orbit68 7.530587e-01
ratio2                   ratio2 6.845673e-01
ratio4                   ratio4 6.454781e-01
orbit30                 orbit30 6.131278e-01
orbit41                 orbit41 5.878267e-01
graph9                   graph9 5.771210e-01
sixth                     sixth 5.284467e-01
graph8                   graph8 5.214974e-01
graph1                   graph1 4.962108e-01
orbit18                 orbit18 4.673914e-01
upto_second         upto_second 4.173224e-01
orbit59                 orbit59 3.782527e-01
constraint           constraint 3.760065e-01
ratio3                   ratio3 3.727630e-01
orbit54                 orbit54 3.726194e-01
orbit46                 orbit46 3.615843e-01
graph11                 graph11 3.461870e-01
graph22                 graph22 3.438621e-01
graph23                 graph23 3.395702e-01
ratio6                   ratio6 3.219385e-01
pagerank               pagerank 3.209266e-01
fifth                     fifth 3.194087e-01
bigcom40               bigcom40 3.031137e-01
orbit1                   orbit1 2.930533e-01
orbit61                 orbit61 2.725424e-01
graph20                 graph20 2.719498e-01
graph4                   graph4 2.531841e-01
graph17                 graph17 2.507550e-01
selfinter             selfinter 2.156795e-01
upto_fourth         upto_fourth 2.077031e-01
graph5                   graph5 1.782977e-01
graph0                   graph0 1.617500e-01
orbit33                 orbit33 1.473023e-01
upto_fifth           upto_fifth 1.412488e-01
orbit71                 orbit71 1.387486e-01
orbit15                 orbit15 1.373280e-01
orbit60                 orbit60 1.289112e-01
inner                     inner 1.284754e-01
fourth                   fourth 1.202795e-01
orbit50                 orbit50 1.065056e-01
graph25                 graph25 1.038683e-01
graph15                 graph15 1.011192e-01
orbit64                 orbit64 1.002836e-01
orbit55                 orbit55 8.943376e-02
outer                     outer 6.841253e-02
bigcom28               bigcom28 6.101284e-02
orbit2                   orbit2 5.540785e-02
orbit42                 orbit42 4.728494e-02
graph26                 graph26 3.952809e-02
graph3                   graph3 3.808742e-02
orbit67                 orbit67 1.880493e-02
graph27                 graph27 1.611066e-02
orbit57                 orbit57 1.223761e-02
orbit29                 orbit29 4.038002e-03
orbit12                 orbit12 2.295589e-03
graph16                 graph16 2.203309e-03
close                     close 1.695587e-03
graph10                 graph10 1.151425e-03
orbit5                   orbit5 1.108757e-03
orbit51                 orbit51 9.859075e-04
orbit16                 orbit16 8.142432e-04
orbit25                 orbit25 8.113565e-04
orbit63                 orbit63 7.948230e-04
AP                           AP 6.386339e-04
orbit21                 orbit21 5.077617e-04
orbit44                 orbit44 4.882311e-04
pdi                         pdi 4.731311e-04
orbit20                 orbit20 4.098480e-04
orbit32                 orbit32 3.896255e-04
graph14                 graph14 3.577169e-04
orbit13                 orbit13 3.303259e-04
graph21                 graph21 3.003703e-04
orbit9                   orbit9 2.619988e-04
graph18                 graph18 2.527242e-04
orbit26                 orbit26 1.970678e-04
orbit28                 orbit28 1.946855e-04
orbit31                 orbit31 1.919481e-04
upto_sixth           upto_sixth 1.507591e-04
graph19                 graph19 1.408460e-04
upto_third           upto_third 1.163153e-04
orbit11                 orbit11 1.039270e-04
orbit38                 orbit38 9.801472e-05
hubscore               hubscore 9.389837e-05
membership_s30   membership_s30 8.279866e-05
orbit58                 orbit58 6.366962e-05
graph6                   graph6 6.173775e-05
second                   second 5.532698e-05
ratio1                   ratio1 5.336497e-05
orbit40                 orbit40 3.285549e-05
orbit36                 orbit36 2.375597e-05
membership_s4     membership_s4 1.909712e-05
graph7                   graph7 1.547053e-05
orbit23                 orbit23 1.363713e-05
orbit48                 orbit48 9.294982e-06
orbit4                   orbit4 6.998781e-06
orbit47                 orbit47 6.159409e-06
graph13                 graph13 0.000000e+00
graph24                 graph24 0.000000e+00
orbit0                   orbit0 0.000000e+00
orbit3                   orbit3 0.000000e+00
orbit7                   orbit7 0.000000e+00
orbit8                   orbit8 0.000000e+00
orbit10                 orbit10 0.000000e+00
orbit14                 orbit14 0.000000e+00
orbit34                 orbit34 0.000000e+00
orbit43                 orbit43 0.000000e+00
orbit53                 orbit53 0.000000e+00
orbit72                 orbit72 0.000000e+00
ecc                         ecc 0.000000e+00
eccrad                   eccrad 0.000000e+00
coreness               coreness 0.000000e+00
evcent                   evcent 0.000000e+00
first                     first 0.000000e+00
bigcom1                 bigcom1 0.000000e+00
bigcom2                 bigcom2 0.000000e+00
bigcom3                 bigcom3 0.000000e+00
bigcom4                 bigcom4 0.000000e+00
bigcom6                 bigcom6 0.000000e+00
bigcom8                 bigcom8 0.000000e+00
bigcom9                 bigcom9 0.000000e+00
bigcom11               bigcom11 0.000000e+00
bigcom13               bigcom13 0.000000e+00
bigcom15               bigcom15 0.000000e+00
bigcom16               bigcom16 0.000000e+00
bigcom21               bigcom21 0.000000e+00
bigcom22               bigcom22 0.000000e+00
bigcom24               bigcom24 0.000000e+00
bigcom26               bigcom26 0.000000e+00
bigcom30               bigcom30 0.000000e+00
bigcom31               bigcom31 0.000000e+00
bigcom32               bigcom32 0.000000e+00
bigcom33               bigcom33 0.000000e+00
bigcom34               bigcom34 0.000000e+00
bigcom36               bigcom36 0.000000e+00
bigcom37               bigcom37 0.000000e+00
bigcom38               bigcom38 0.000000e+00
bigcom39               bigcom39 0.000000e+00
bigcom43               bigcom43 0.000000e+00
bigcom44               bigcom44 0.000000e+00
bigcom46               bigcom46 0.000000e+00
bigcom47               bigcom47 0.000000e+00
bigcom49               bigcom49 0.000000e+00
bigcom50               bigcom50 0.000000e+00
bigcom51               bigcom51 0.000000e+00
bigcom52               bigcom52 0.000000e+00
bigcom54               bigcom54 0.000000e+00
bigcom56               bigcom56 0.000000e+00
bigcom62               bigcom62 0.000000e+00
bigcom66               bigcom66 0.000000e+00
bigcom68               bigcom68 0.000000e+00
bigcom69               bigcom69 0.000000e+00
bigcom71               bigcom71 0.000000e+00
bigcom72               bigcom72 0.000000e+00
bigcom73               bigcom73 0.000000e+00
bigcom74               bigcom74 0.000000e+00
bigcom75               bigcom75 0.000000e+00
bigcom76               bigcom76 0.000000e+00
bigcom77               bigcom77 0.000000e+00
bigcom79               bigcom79 0.000000e+00
bigcom80               bigcom80 0.000000e+00
bigcom82               bigcom82 0.000000e+00
bigcom83               bigcom83 0.000000e+00
bigcom84               bigcom84 0.000000e+00
bigcom85               bigcom85 0.000000e+00
bigcom87               bigcom87 0.000000e+00
bigcom89               bigcom89 0.000000e+00
bigcom91               bigcom91 0.000000e+00
bigcom92               bigcom92 0.000000e+00
bigcom93               bigcom93 0.000000e+00
bigcom96               bigcom96 0.000000e+00
bigcom97               bigcom97 0.000000e+00
bigcom98               bigcom98 0.000000e+00
bigcom99               bigcom99 0.000000e+00
bigcom101             bigcom101 0.000000e+00
bigcom104             bigcom104 0.000000e+00
bigcom106             bigcom106 0.000000e+00
bigcom109             bigcom109 0.000000e+00
bigcom113             bigcom113 0.000000e+00
bigcom116             bigcom116 0.000000e+00
bigcom120             bigcom120 0.000000e+00
bigcom123             bigcom123 0.000000e+00
bigcom126             bigcom126 0.000000e+00
bigcom127             bigcom127 0.000000e+00
bigcom137             bigcom137 0.000000e+00
bigcom139             bigcom139 0.000000e+00
bigcom140             bigcom140 0.000000e+00
bigcom143             bigcom143 0.000000e+00
bigcom145             bigcom145 0.000000e+00
bigcom146             bigcom146 0.000000e+00
bigcom147             bigcom147 0.000000e+00
bigcom149             bigcom149 0.000000e+00
bigcom153             bigcom153 0.000000e+00
bigcom154             bigcom154 0.000000e+00
bigcom156             bigcom156 0.000000e+00
bigcom157             bigcom157 0.000000e+00
bigcom158             bigcom158 0.000000e+00
bigcom160             bigcom160 0.000000e+00
bigcom161             bigcom161 0.000000e+00
bigcom162             bigcom162 0.000000e+00
bigcom164             bigcom164 0.000000e+00
bigcom166             bigcom166 0.000000e+00
bigcom167             bigcom167 0.000000e+00
bigcom171             bigcom171 0.000000e+00
bigcom173             bigcom173 0.000000e+00
bigcom175             bigcom175 0.000000e+00
bigcom176             bigcom176 0.000000e+00
bigcom177             bigcom177 0.000000e+00
bigcom178             bigcom178 0.000000e+00
bigcom180             bigcom180 0.000000e+00
bigcom181             bigcom181 0.000000e+00
bigcom184             bigcom184 0.000000e+00
bigcom186             bigcom186 0.000000e+00
bigcom187             bigcom187 0.000000e+00
bigcom189             bigcom189 0.000000e+00
bigcom194             bigcom194 0.000000e+00
bigcom195             bigcom195 0.000000e+00
bigcom196             bigcom196 0.000000e+00
bigcom204             bigcom204 0.000000e+00
bigcom205             bigcom205 0.000000e+00
bigcom212             bigcom212 0.000000e+00
bigcom214             bigcom214 0.000000e+00
bigcom222             bigcom222 0.000000e+00
bigcom223             bigcom223 0.000000e+00
bigcom226             bigcom226 0.000000e+00
bigcom227             bigcom227 0.000000e+00
bigcom229             bigcom229 0.000000e+00
bigcom233             bigcom233 0.000000e+00
bigcom236             bigcom236 0.000000e+00
bigcom237             bigcom237 0.000000e+00
bigcom246             bigcom246 0.000000e+00
bigcom248             bigcom248 0.000000e+00
bigcom249             bigcom249 0.000000e+00
bigcom250             bigcom250 0.000000e+00
bigcom254             bigcom254 0.000000e+00
bigcom266             bigcom266 0.000000e+00
bigcom269             bigcom269 0.000000e+00
bigcom272             bigcom272 0.000000e+00
bigcom274             bigcom274 0.000000e+00
bigcom281             bigcom281 0.000000e+00
bigcom291             bigcom291 0.000000e+00
bigcom292             bigcom292 0.000000e+00
bigcom295             bigcom295 0.000000e+00
bigcom299             bigcom299 0.000000e+00
bigcom301             bigcom301 0.000000e+00
bigcom306             bigcom306 0.000000e+00
bigcom309             bigcom309 0.000000e+00
bigcom314             bigcom314 0.000000e+00
bigcom321             bigcom321 0.000000e+00
bigcom341             bigcom341 0.000000e+00
bigcom350             bigcom350 0.000000e+00
bigcom353             bigcom353 0.000000e+00
bigcom359             bigcom359 0.000000e+00
bigcom363             bigcom363 0.000000e+00
bigcom365             bigcom365 0.000000e+00
bigcom385             bigcom385 0.000000e+00
bigcom386             bigcom386 0.000000e+00
bigcom408             bigcom408 0.000000e+00
bigcom412             bigcom412 0.000000e+00
bigcom480             bigcom480 0.000000e+00
membership_s1     membership_s1 0.000000e+00
membership_s3     membership_s3 0.000000e+00
membership_s5     membership_s5 0.000000e+00
membership_s6     membership_s6 0.000000e+00
membership_s7     membership_s7 0.000000e+00
membership_s8     membership_s8 0.000000e+00
membership_s9     membership_s9 0.000000e+00
membership_s11   membership_s11 0.000000e+00
membership_s12   membership_s12 0.000000e+00
membership_s14   membership_s14 0.000000e+00
membership_s15   membership_s15 0.000000e+00
membership_s16   membership_s16 0.000000e+00
membership_s17   membership_s17 0.000000e+00
membership_s18   membership_s18 0.000000e+00
membership_s20   membership_s20 0.000000e+00
membership_s21   membership_s21 0.000000e+00
membership_s22   membership_s22 0.000000e+00
membership_s24   membership_s24 0.000000e+00
membership_s25   membership_s25 0.000000e+00
membership_s26   membership_s26 0.000000e+00
membership_s27   membership_s27 0.000000e+00
membership_s28   membership_s28 0.000000e+00
membership_s31   membership_s31 0.000000e+00
membership_s32   membership_s32 0.000000e+00
membership_s33   membership_s33 0.000000e+00
membership_s36   membership_s36 0.000000e+00
membership_s37   membership_s37 0.000000e+00
[1] "Dataset: high_CT Model GLM, refit model on training data 2015-06-22 14:51:16"
[1] "glmnet variable coefficients"
                [,1]              [,2]                   
(Intercept)     "(Intercept)"     "1.83239136319111"     
graph0          "graph0"          "-0.000396499847597511"
graph1          "graph1"          "-1.62932204248125e-07"
graph2          "graph2"          "-6.22322636237952e-05"
graph3          "graph3"          "-8.65221652009437e-09"
graph4          "graph4"          "-7.19437580700319e-11"
graph5          "graph5"          "8.39665642827773e-07" 
graph6          "graph6"          "-5.26052607334976e-08"
graph7          "graph7"          "1.07093737744268e-06" 
graph8          "graph8"          "-1.91398331778092e-05"
graph9          "graph9"          "-2.03487180731769e-10"
graph10         "graph10"         "-3.99441526868276e-12"
graph11         "graph11"         "-9.14361048439639e-14"
graph12         "graph12"         "-3.17148015816897e-10"
graph13         "graph13"         "-1.46695184696423e-09"
graph14         "graph14"         "-4.10278953323142e-11"
graph15         "graph15"         "-7.17861380792e-08"   
graph16         "graph16"         "-9.74964025293818e-10"
graph17         "graph17"         "-1.92931256434456e-09"
graph18         "graph18"         "-1.30824956824256e-08"
graph19         "graph19"         "6.87312077608836e-09" 
graph20         "graph20"         "-1.37630347526746e-07"
graph21         "graph21"         "-7.20196024140865e-09"
graph22         "graph22"         "2.18834792667793e-07" 
graph23         "graph23"         "-1.8872520787702e-08" 
graph24         "graph24"         "9.84227851517498e-08" 
graph25         "graph25"         "8.95610379910681e-07" 
graph26         "graph26"         "4.92539940226677e-07" 
graph27         "graph27"         "8.81388013926696e-06" 
graph28         "graph28"         "3.17378098283451e-06" 
graph29         "graph29"         "-4.63499034879157e-05"
orbit0          "orbit0"          "-0.000395006944307261"
orbit1          "orbit1"          "-1.28685867340982e-06"
orbit2          "orbit2"          "-1.65087205771998e-07"
orbit3          "orbit3"          "-6.15713513112727e-05"
orbit4          "orbit4"          "1.87232311085754e-08" 
orbit5          "orbit5"          "-9.44973798576625e-09"
orbit6          "orbit6"          "-3.14281369645478e-08"
orbit7          "orbit7"          "-5.58464695543375e-11"
orbit8          "orbit8"          "8.57063187823885e-07" 
orbit9          "orbit9"          "4.20236280821548e-06" 
orbit10         "orbit10"         "-7.62861247329639e-08"
orbit11         "orbit11"         "-6.97404483146475e-08"
orbit12         "orbit12"         "2.64637628213374e-05" 
orbit13         "orbit13"         "-1.07277752786993e-06"
orbit14         "orbit14"         "-1.87536327464532e-05"
orbit15         "orbit15"         "-8.71136953495232e-10"
orbit16         "orbit16"         "-3.00225688325686e-10"
orbit17         "orbit17"         "-1.29153168242966e-10"
orbit18         "orbit18"         "1.48662967453829e-09" 
orbit19         "orbit19"         "-2.9834451839337e-10" 
orbit20         "orbit20"         "-2.26849502140817e-10"
orbit21         "orbit21"         "-3.2089511935375e-12" 
orbit22         "orbit22"         "-7.12261176658171e-11"
orbit23         "orbit23"         "-3.37961565689443e-14"
orbit24         "orbit24"         "3.08337419217778e-08" 
orbit25         "orbit25"         "1.85933874753538e-09" 
orbit26         "orbit26"         "-3.89858801367853e-10"
orbit27         "orbit27"         "-1.79417556481245e-08"
orbit28         "orbit28"         "-7.32896353118826e-09"
orbit29         "orbit29"         "8.04408787649282e-10" 
orbit30         "orbit30"         "-3.54274750251627e-09"
orbit31         "orbit31"         "-2.43865615425669e-09"
orbit32         "orbit32"         "-1.72282585839656e-09"
orbit33         "orbit33"         "-2.09952231564146e-11"
orbit34         "orbit34"         "-7.12858157857478e-08"
orbit35         "orbit35"         "2.67767653425619e-08" 
orbit36         "orbit36"         "-1.68430176580283e-08"
orbit37         "orbit37"         "9.21173780697705e-09" 
orbit38         "orbit38"         "-1.39663065857324e-09"
orbit39         "orbit39"         "4.10631870193039e-07" 
orbit40         "orbit40"         "1.87972168898073e-08" 
orbit41         "orbit41"         "-9.16366340457222e-09"
orbit42         "orbit42"         "-3.08803888193741e-09"
orbit43         "orbit43"         "1.82228909320127e-07" 
orbit44         "orbit44"         "-7.1398346935337e-08" 
orbit45         "orbit45"         "9.23809302713198e-07" 
orbit46         "orbit46"         "2.5988263829623e-08"  
orbit47         "orbit47"         "-6.0050097164875e-09" 
orbit48         "orbit48"         "2.9475582519332e-08"  
orbit49         "orbit49"         "2.97767853787269e-06" 
orbit50         "orbit50"         "-3.86440029621535e-07"
orbit51         "orbit51"         "1.31958377918976e-07" 
orbit52         "orbit52"         "6.15608034809994e-08" 
orbit53         "orbit53"         "-3.46868758792933e-08"
orbit54         "orbit54"         "3.68545494265709e-06" 
orbit55         "orbit55"         "7.10137627581971e-08" 
orbit56         "orbit56"         "6.697675230711e-06"   
orbit57         "orbit57"         "5.63658980159896e-08" 
orbit58         "orbit58"         "-1.42108801473445e-07"
orbit59         "orbit59"         "1.04618333783436e-06" 
orbit60         "orbit60"         "3.91006257796622e-07" 
orbit61         "orbit61"         "-2.77286043008669e-08"
orbit62         "orbit62"         "3.03250198813563e-05" 
orbit63         "orbit63"         "7.28582730967581e-07" 
orbit64         "orbit64"         "2.27172604654205e-06" 
orbit65         "orbit65"         "2.02017394601801e-05" 
orbit66         "orbit66"         "1.96229179735852e-06" 
orbit67         "orbit67"         "4.16101250770524e-07" 
orbit68         "orbit68"         "1.49130559982831e-05" 
orbit69         "orbit69"         "1.35362411917732e-05" 
orbit70         "orbit70"         "7.50744442616651e-05" 
orbit71         "orbit71"         "-3.65009467057576e-06"
orbit72         "orbit72"         "-4.80229012848561e-05"
AP              "AP"              "-0.073220737092502"   
bet             "bet"             "-4.0875268816155e-08" 
ecc             "ecc"             "0.103053525325435"    
eccrad          "eccrad"          "0.618334584837194"    
close           "close"           "-0.901232520433025"   
constraint      "constraint"      "1.41819912820127"     
coreness        "coreness"        "0.0156222883652341"   
knn             "knn"             "0.00061327089657149"  
hubscore        "hubscore"        "0.120951740104584"    
pagerank        "pagerank"        "-40.5874241002358"    
trans           "trans"           "0.73856059652271"     
evcent          "evcent"          "0.10874077363509"     
first           "first"           "-0.000397791204966438"
upto_second     "upto_second"     "-2.33826937675238e-05"
upto_third      "upto_third"      "1.4423076132688e-05"  
upto_fourth     "upto_fourth"     "0.000206502246285567" 
upto_fifth      "upto_fifth"      "0.00262673783961548"  
upto_sixth      "upto_sixth"      "-0.0035185829867846"  
second          "second"          "-2.32281995114645e-05"
third           "third"           "0.000114700303988991" 
fourth          "fourth"          "-1.54743352193299e-05"
fifth           "fifth"           "-0.00021585807249453" 
sixth           "sixth"           "-0.00337006767350844" 
ratio1          "ratio1"          "-3.52365702302245e-05"
ratio2          "ratio2"          "-0.00164709266649497" 
ratio3          "ratio3"          "-0.244681640051869"   
ratio4          "ratio4"          "6.42554745673351"     
ratio5          "ratio5"          "-0.0426502379666349"  
ratio6          "ratio6"          "-0.0640374790446843"  
selfinter       "selfinter"       "0.189019401062806"    
walktrap_vertex "walktrap_vertex" "0.502747095026003"    
bigcom1         "bigcom1"         "-0.0897708325216492"  
bigcom2         "bigcom2"         "0"                    
bigcom3         "bigcom3"         "-0.0358383340694931"  
bigcom4         "bigcom4"         "-0.00815654099842557" 
bigcom6         "bigcom6"         "0"                    
bigcom8         "bigcom8"         "-0.0704272658283025"  
bigcom9         "bigcom9"         "-0.0340081283031201"  
bigcom11        "bigcom11"        "0"                    
bigcom13        "bigcom13"        "-0.0147614808977421"  
bigcom15        "bigcom15"        "-0.023770492524312"   
bigcom16        "bigcom16"        "0"                    
bigcom21        "bigcom21"        "-0.0222788231354802"  
bigcom22        "bigcom22"        "-0.10043097354899"    
bigcom24        "bigcom24"        "0"                    
bigcom26        "bigcom26"        "-0.0664523106015301"  
bigcom28        "bigcom28"        "0.0344525386003672"   
bigcom30        "bigcom30"        "-0.0257248001195138"  
bigcom31        "bigcom31"        "0"                    
bigcom32        "bigcom32"        "-0.0323677896979608"  
bigcom33        "bigcom33"        "0"                    
bigcom34        "bigcom34"        "0"                    
bigcom36        "bigcom36"        "-0.00966586240338175" 
bigcom37        "bigcom37"        "0"                    
bigcom38        "bigcom38"        "0"                    
bigcom39        "bigcom39"        "-0.0176572973798492"  
bigcom40        "bigcom40"        "0.140577185809943"    
bigcom43        "bigcom43"        "0"                    
bigcom44        "bigcom44"        "-0.0753477822698735"  
bigcom46        "bigcom46"        "-0.00796706674958818" 
bigcom47        "bigcom47"        "0"                    
bigcom49        "bigcom49"        "0"                    
bigcom50        "bigcom50"        "0"                    
bigcom51        "bigcom51"        "0"                    
bigcom52        "bigcom52"        "0"                    
bigcom54        "bigcom54"        "0"                    
bigcom56        "bigcom56"        "0"                    
bigcom62        "bigcom62"        "0"                    
bigcom66        "bigcom66"        "0"                    
bigcom68        "bigcom68"        "0"                    
bigcom69        "bigcom69"        "0"                    
bigcom71        "bigcom71"        "-0.0120531961084408"  
bigcom72        "bigcom72"        "0"                    
bigcom73        "bigcom73"        "-0.0314552981661688"  
bigcom74        "bigcom74"        "0"                    
bigcom75        "bigcom75"        "0"                    
bigcom76        "bigcom76"        "0"                    
bigcom77        "bigcom77"        "0"                    
bigcom79        "bigcom79"        "0"                    
bigcom80        "bigcom80"        "0"                    
bigcom82        "bigcom82"        "-0.0108663884586098"  
bigcom83        "bigcom83"        "0"                    
bigcom84        "bigcom84"        "0"                    
bigcom85        "bigcom85"        "0"                    
bigcom87        "bigcom87"        "0"                    
bigcom89        "bigcom89"        "0"                    
bigcom91        "bigcom91"        "0"                    
bigcom92        "bigcom92"        "-0.0321475749869034"  
bigcom93        "bigcom93"        "0"                    
bigcom96        "bigcom96"        "0"                    
bigcom97        "bigcom97"        "-0.0286689564580792"  
bigcom98        "bigcom98"        "0"                    
bigcom99        "bigcom99"        "0"                    
bigcom101       "bigcom101"       "-0.028610207063566"   
bigcom104       "bigcom104"       "-0.00755074804304972" 
bigcom106       "bigcom106"       "0"                    
bigcom109       "bigcom109"       "0"                    
bigcom113       "bigcom113"       "0"                    
bigcom116       "bigcom116"       "-0.012936944642358"   
bigcom120       "bigcom120"       "0"                    
bigcom123       "bigcom123"       "0"                    
bigcom126       "bigcom126"       "0"                    
bigcom127       "bigcom127"       "0"                    
bigcom137       "bigcom137"       "0"                    
bigcom139       "bigcom139"       "0"                    
bigcom140       "bigcom140"       "0"                    
bigcom143       "bigcom143"       "0"                    
bigcom145       "bigcom145"       "0"                    
bigcom146       "bigcom146"       "0"                    
bigcom147       "bigcom147"       "-0.0193862177759569"  
bigcom149       "bigcom149"       "0"                    
bigcom153       "bigcom153"       "0"                    
bigcom154       "bigcom154"       "-0.0279603118065654"  
bigcom156       "bigcom156"       "0"                    
bigcom157       "bigcom157"       "0"                    
bigcom158       "bigcom158"       "0"                    
bigcom160       "bigcom160"       "0"                    
bigcom161       "bigcom161"       "0"                    
bigcom162       "bigcom162"       "0"                    
bigcom164       "bigcom164"       "0"                    
bigcom166       "bigcom166"       "0"                    
bigcom167       "bigcom167"       "-0.0110441825620469"  
bigcom171       "bigcom171"       "0"                    
bigcom173       "bigcom173"       "0"                    
bigcom175       "bigcom175"       "0"                    
bigcom176       "bigcom176"       "0"                    
bigcom177       "bigcom177"       "0"                    
bigcom178       "bigcom178"       "0"                    
bigcom180       "bigcom180"       "0"                    
bigcom181       "bigcom181"       "-0.0136706805655085"  
bigcom184       "bigcom184"       "0"                    
bigcom186       "bigcom186"       "0"                    
bigcom187       "bigcom187"       "0"                    
bigcom189       "bigcom189"       "-0.0177637167123698"  
bigcom194       "bigcom194"       "0"                    
bigcom195       "bigcom195"       "-0.00747979025073052" 
bigcom196       "bigcom196"       "0"                    
bigcom204       "bigcom204"       "-0.0187643210381899"  
bigcom205       "bigcom205"       "0"                    
bigcom212       "bigcom212"       "0"                    
bigcom214       "bigcom214"       "0"                    
bigcom222       "bigcom222"       "0"                    
bigcom223       "bigcom223"       "0"                    
bigcom226       "bigcom226"       "0"                    
bigcom227       "bigcom227"       "0"                    
bigcom229       "bigcom229"       "0"                    
bigcom233       "bigcom233"       "0"                    
bigcom236       "bigcom236"       "0"                    
bigcom237       "bigcom237"       "0"                    
bigcom246       "bigcom246"       "0"                    
bigcom248       "bigcom248"       "-0.0841199205960673"  
bigcom249       "bigcom249"       "0"                    
bigcom250       "bigcom250"       "0"                    
bigcom254       "bigcom254"       "0"                    
bigcom266       "bigcom266"       "0"                    
bigcom269       "bigcom269"       "-0.0430669799997358"  
bigcom272       "bigcom272"       "0"                    
bigcom274       "bigcom274"       "-0.0218082388474758"  
bigcom281       "bigcom281"       "0"                    
bigcom291       "bigcom291"       "0"                    
bigcom292       "bigcom292"       "0"                    
bigcom295       "bigcom295"       "0"                    
bigcom299       "bigcom299"       "0"                    
bigcom301       "bigcom301"       "0"                    
bigcom306       "bigcom306"       "0"                    
bigcom309       "bigcom309"       "0"                    
bigcom314       "bigcom314"       "0"                    
bigcom321       "bigcom321"       "-0.00970043182740565" 
bigcom341       "bigcom341"       "0"                    
bigcom350       "bigcom350"       "0"                    
bigcom353       "bigcom353"       "0"                    
bigcom359       "bigcom359"       "0"                    
bigcom363       "bigcom363"       "0"                    
bigcom365       "bigcom365"       "0"                    
bigcom385       "bigcom385"       "0"                    
bigcom386       "bigcom386"       "0"                    
bigcom408       "bigcom408"       "0"                    
bigcom412       "bigcom412"       "0"                    
bigcom480       "bigcom480"       "0"                    
spin_vertex     "spin_vertex"     "0.151689627098168"    
membership_s1   "membership_s1"   "-0.0265174378337835"  
membership_s3   "membership_s3"   "0"                    
membership_s4   "membership_s4"   "0.0402940953832861"   
membership_s5   "membership_s5"   "-0.0979496310886301"  
membership_s6   "membership_s6"   "-0.0305029501889949"  
membership_s7   "membership_s7"   "-0.0539101442491084"  
membership_s8   "membership_s8"   "0"                    
membership_s9   "membership_s9"   "0"                    
membership_s11  "membership_s11"  "0"                    
membership_s12  "membership_s12"  "0"                    
membership_s14  "membership_s14"  "0"                    
membership_s15  "membership_s15"  "-0.0231585534877786"  
membership_s16  "membership_s16"  "0"                    
membership_s17  "membership_s17"  "0"                    
membership_s18  "membership_s18"  "-0.045450292578534"   
membership_s20  "membership_s20"  "0"                    
membership_s21  "membership_s21"  "-0.026533281272381"   
membership_s22  "membership_s22"  "0"                    
membership_s24  "membership_s24"  "-0.0199859482988727"  
membership_s25  "membership_s25"  "0"                    
membership_s26  "membership_s26"  "0"                    
membership_s27  "membership_s27"  "-0.0713031622971954"  
membership_s28  "membership_s28"  "0"                    
membership_s30  "membership_s30"  "0.178239285258367"    
membership_s31  "membership_s31"  "-0.0291343338833975"  
membership_s32  "membership_s32"  "-0.0805067857723357"  
membership_s33  "membership_s33"  "0"                    
membership_s36  "membership_s36"  "-0.0968888462096084"  
membership_s37  "membership_s37"  "-0.0221909742835884"  
V1              "V1"              "1.20205310106377"     
V2              "V2"              "-0.577805855956619"   
pdi             "pdi"             "-9.24871475998527"    
adhesion        "adhesion"        "3.87401880103417e-05" 
cohesion        "cohesion"        "-7.74779443083021e-05"
inner           "inner"           "-1.98334892273791e-05"
outer           "outer"           "-2.48955741117238e-05"
ioratio         "ioratio"         "0.796443854205616"    
comsize         "comsize"         "5.16634899202078e-05" 
[1] "Average GBM 10 CV AUC"
[1] 0.710686
[[1]]
[1] 0.6090844

[[2]]
[1] 0.6084011

[[3]]
[1] 0.6330425

[[4]]
[1] 0.834075

[[5]]
[1] 0.8688272

[1] "Average GBM 10 CV RMSE"
[1] 5.927328
[[1]]
[1] 5.962296

[[2]]
[1] 5.960497

[[3]]
[1] 5.871918

[[4]]
[1] 6.006812

[[5]]
[1] 5.835116

[1] "Average RF 10 CV AUC"
[1] 0.712361
[[1]]
[1] 0.7414163

[[2]]
[1] 0.7184282

[[3]]
[1] 0.7600872

[[4]]
[1] 0.8156389

[[5]]
[1] 0.5262346

[1] "Average RF 10 CV RMSE"
[1] 0.1886396
[[1]]
[1] 0.2201566

[[2]]
[1] 0.2357219

[[3]]
[1] 0.1523659

[[4]]
[1] 0.2158006

[[5]]
[1] 0.119153

[1] "Average GLM 10 CV AUC"
[1] 0.8094597
[[1]]
[1] 0.8612303

[[2]]
[1] 0.7915989

[[3]]
[1] 0.7797165

[[4]]
[1] 0.9233948

[[5]]
[1] 0.691358

[1] "Average GLM 10 CV RMSE"
[1] 6.053438
[[1]]
[1] 5.482166

[[2]]
[1] 5.609284

[[3]]
[1] 5.519437

[[4]]
[1] 8.176586

[[5]]
[1] 5.479718

[1] "Average 10 CV AUC"
[1] 0.808986
[[1]]
[1] 0.8261803

[[2]]
[1] 0.7669377

[[3]]
[1] 0.7557252

[[4]]
[1] 0.918309

[[5]]
[1] 0.7777778

[1] "Average 10 CV RMSE"
[1] 3.930183
[[1]]
[1] 3.826244

[[2]]
[1] 3.871675

[[3]]
[1] 3.797062

[[4]]
[1] 4.385433

[[5]]
[1] 3.770503

[1] "average all"
[1] 3.796393
[1] 0.9991929
