# Supplementary material for: Distinctive Behaviors of Druggable Proteins in Cellular Networks
Source: PLoS Comput Biol. 2015 Dec 23;11(12):e1004597. doi: 10.1371/journal.pcbi.1004597 (PMC4689399; doi:10.1371/journal.pcbi.1004597)
Supplement: S1 File — (ZIP) [file pcbi.1004597.s004.zip › S1_File/direct.atc.20150613_all_predict.ppi.optimised_Target_results_high_targets.txt]

[[1]]
[1] "high_targets"

[1] "Dataset: high_targets Model GBM, run: 1 of 5 2015-06-22 14:48:10"
Iter   TrainDeviance   ValidDeviance   StepSize   Improve
     1        0.1336            -nan     0.0100    0.0010
     2        0.1299            -nan     0.0100   -0.0003
     3        0.1259            -nan     0.0100    0.0010
     4        0.1237            -nan     0.0100    0.0002
     5        0.1215            -nan     0.0100    0.0001
     6        0.1174            -nan     0.0100    0.0009
     7        0.1157            -nan     0.0100    0.0003
     8        0.1136            -nan     0.0100    0.0002
     9        0.1120            -nan     0.0100   -0.0001
    10        0.1110            -nan     0.0100   -0.0001
    20        0.0951            -nan     0.0100    0.0002
    40        0.0772            -nan     0.0100   -0.0000
    60        0.0650            -nan     0.0100    0.0000
    80        0.0567            -nan     0.0100    0.0000
   100        0.0503            -nan     0.0100   -0.0000
   120        0.0451            -nan     0.0100   -0.0000
   128        0.0433            -nan     0.0100   -0.0000

[1] "GBM variable coefficients"
                            var      rel.inf
walktrap_vertex walktrap_vertex 1.134172e+01
orbit70                 orbit70 8.496636e+00
orbit49                 orbit49 4.343109e+00
outer                     outer 4.223440e+00
orbit24                 orbit24 4.079485e+00
orbit59                 orbit59 3.658961e+00
V1                           V1 3.379836e+00
orbit39                 orbit39 3.255711e+00
orbit69                 orbit69 3.222115e+00
V2                           V2 3.012743e+00
third                     third 2.844033e+00
adhesion               adhesion 2.387290e+00
ratio4                   ratio4 2.110068e+00
orbit62                 orbit62 2.066137e+00
spin_vertex         spin_vertex 2.063140e+00
orbit65                 orbit65 1.974672e+00
orbit54                 orbit54 1.732658e+00
knn                         knn 1.632863e+00
cohesion               cohesion 1.556740e+00
orbit46                 orbit46 1.550467e+00
trans                     trans 1.473249e+00
orbit45                 orbit45 1.256962e+00
orbit25                 orbit25 1.169982e+00
ioratio                 ioratio 1.133212e+00
graph5                   graph5 1.118473e+00
graph28                 graph28 1.102928e+00
graph16                 graph16 1.072113e+00
orbit66                 orbit66 1.020739e+00
selfinter             selfinter 1.013209e+00
graph29                 graph29 9.624848e-01
bet                         bet 9.386936e-01
orbit32                 orbit32 8.845415e-01
comsize                 comsize 8.809763e-01
graph0                   graph0 8.444737e-01
ratio5                   ratio5 8.251712e-01
orbit27                 orbit27 8.168528e-01
bigcom28               bigcom28 7.199172e-01
graph8                   graph8 7.159252e-01
orbit15                 orbit15 6.944204e-01
orbit56                 orbit56 6.767446e-01
fourth                   fourth 6.523837e-01
graph1                   graph1 5.867883e-01
orbit19                 orbit19 5.245188e-01
orbit37                 orbit37 4.966624e-01
orbit61                 orbit61 4.747442e-01
orbit63                 orbit63 4.630941e-01
graph15                 graph15 4.582647e-01
orbit52                 orbit52 4.506981e-01
graph22                 graph22 4.291084e-01
constraint           constraint 3.929143e-01
orbit31                 orbit31 3.859893e-01
orbit68                 orbit68 3.715129e-01
graph26                 graph26 3.625544e-01
pagerank               pagerank 3.530349e-01
orbit18                 orbit18 3.519816e-01
graph21                 graph21 3.476121e-01
graph27                 graph27 3.318542e-01
close                     close 3.243306e-01
orbit1                   orbit1 3.127984e-01
ratio2                   ratio2 2.899704e-01
graph20                 graph20 2.797520e-01
fifth                     fifth 2.678804e-01
orbit21                 orbit21 2.469722e-01
graph4                   graph4 2.427750e-01
orbit17                 orbit17 2.261287e-01
orbit30                 orbit30 2.154569e-01
orbit22                 orbit22 1.758669e-01
upto_second         upto_second 1.650761e-01
orbit9                   orbit9 1.603456e-01
ratio3                   ratio3 1.425871e-01
upto_fifth           upto_fifth 1.109007e-01
orbit12                 orbit12 9.067847e-02
graph23                 graph23 8.176890e-02
upto_sixth           upto_sixth 7.800630e-02
graph14                 graph14 7.731898e-02
bigcom40               bigcom40 7.574432e-02
sixth                     sixth 7.282293e-02
graph17                 graph17 7.184944e-02
graph25                 graph25 6.471948e-02
upto_third           upto_third 6.409487e-02
graph11                 graph11 5.887522e-02
orbit2                   orbit2 5.797518e-02
orbit67                 orbit67 5.637162e-02
orbit44                 orbit44 5.632266e-02
bigcom3                 bigcom3 5.314962e-02
orbit6                   orbit6 4.948275e-02
ratio1                   ratio1 4.686417e-02
orbit55                 orbit55 2.664545e-02
orbit64                 orbit64 7.990994e-03
orbit36                 orbit36 7.532558e-03
graph2                   graph2 7.427962e-03
ratio6                   ratio6 7.380192e-03
orbit38                 orbit38 6.495818e-03
inner                     inner 6.299971e-03
orbit5                   orbit5 5.857454e-03
orbit11                 orbit11 2.725982e-03
orbit7                   orbit7 2.244456e-03
graph18                 graph18 2.149306e-03
graph10                 graph10 1.977480e-03
graph7                   graph7 1.942884e-03
graph13                 graph13 1.816030e-03
graph6                   graph6 1.654688e-03
graph19                 graph19 1.547233e-03
orbit50                 orbit50 1.383394e-03
orbit57                 orbit57 6.956493e-04
hubscore               hubscore 6.025193e-04
orbit28                 orbit28 3.592283e-04
orbit71                 orbit71 3.269411e-04
evcent                   evcent 2.766188e-04
membership_s30   membership_s30 2.745297e-04
graph3                   graph3 2.109793e-04
graph9                   graph9 2.047749e-04
orbit58                 orbit58 1.973424e-04
AP                           AP 8.980911e-05
pdi                         pdi 4.570253e-05
coreness               coreness 4.421821e-05
orbit40                 orbit40 3.066423e-05
orbit41                 orbit41 2.632538e-05
orbit42                 orbit42 2.518609e-05
orbit13                 orbit13 2.284004e-05
graph12                 graph12 0.000000e+00
graph24                 graph24 0.000000e+00
orbit0                   orbit0 0.000000e+00
orbit3                   orbit3 0.000000e+00
orbit4                   orbit4 0.000000e+00
orbit8                   orbit8 0.000000e+00
orbit10                 orbit10 0.000000e+00
orbit14                 orbit14 0.000000e+00
orbit16                 orbit16 0.000000e+00
orbit20                 orbit20 0.000000e+00
orbit23                 orbit23 0.000000e+00
orbit26                 orbit26 0.000000e+00
orbit29                 orbit29 0.000000e+00
orbit33                 orbit33 0.000000e+00
orbit34                 orbit34 0.000000e+00
orbit35                 orbit35 0.000000e+00
orbit43                 orbit43 0.000000e+00
orbit47                 orbit47 0.000000e+00
orbit48                 orbit48 0.000000e+00
orbit51                 orbit51 0.000000e+00
orbit53                 orbit53 0.000000e+00
orbit60                 orbit60 0.000000e+00
orbit72                 orbit72 0.000000e+00
ecc                         ecc 0.000000e+00
eccrad                   eccrad 0.000000e+00
first                     first 0.000000e+00
upto_fourth         upto_fourth 0.000000e+00
second                   second 0.000000e+00
bigcom1                 bigcom1 0.000000e+00
bigcom2                 bigcom2 0.000000e+00
bigcom4                 bigcom4 0.000000e+00
bigcom6                 bigcom6 0.000000e+00
bigcom8                 bigcom8 0.000000e+00
bigcom9                 bigcom9 0.000000e+00
bigcom11               bigcom11 0.000000e+00
bigcom13               bigcom13 0.000000e+00
bigcom15               bigcom15 0.000000e+00
bigcom16               bigcom16 0.000000e+00
bigcom21               bigcom21 0.000000e+00
bigcom22               bigcom22 0.000000e+00
bigcom24               bigcom24 0.000000e+00
bigcom26               bigcom26 0.000000e+00
bigcom30               bigcom30 0.000000e+00
bigcom31               bigcom31 0.000000e+00
bigcom32               bigcom32 0.000000e+00
bigcom33               bigcom33 0.000000e+00
bigcom34               bigcom34 0.000000e+00
bigcom36               bigcom36 0.000000e+00
bigcom37               bigcom37 0.000000e+00
bigcom38               bigcom38 0.000000e+00
bigcom39               bigcom39 0.000000e+00
bigcom43               bigcom43 0.000000e+00
bigcom44               bigcom44 0.000000e+00
bigcom46               bigcom46 0.000000e+00
bigcom47               bigcom47 0.000000e+00
bigcom49               bigcom49 0.000000e+00
bigcom50               bigcom50 0.000000e+00
bigcom51               bigcom51 0.000000e+00
bigcom52               bigcom52 0.000000e+00
bigcom54               bigcom54 0.000000e+00
bigcom56               bigcom56 0.000000e+00
bigcom62               bigcom62 0.000000e+00
bigcom66               bigcom66 0.000000e+00
bigcom68               bigcom68 0.000000e+00
bigcom69               bigcom69 0.000000e+00
bigcom71               bigcom71 0.000000e+00
bigcom72               bigcom72 0.000000e+00
bigcom73               bigcom73 0.000000e+00
bigcom74               bigcom74 0.000000e+00
bigcom75               bigcom75 0.000000e+00
bigcom76               bigcom76 0.000000e+00
bigcom77               bigcom77 0.000000e+00
bigcom79               bigcom79 0.000000e+00
bigcom80               bigcom80 0.000000e+00
bigcom82               bigcom82 0.000000e+00
bigcom83               bigcom83 0.000000e+00
bigcom84               bigcom84 0.000000e+00
bigcom85               bigcom85 0.000000e+00
bigcom87               bigcom87 0.000000e+00
bigcom89               bigcom89 0.000000e+00
bigcom91               bigcom91 0.000000e+00
bigcom92               bigcom92 0.000000e+00
bigcom93               bigcom93 0.000000e+00
bigcom96               bigcom96 0.000000e+00
bigcom97               bigcom97 0.000000e+00
bigcom98               bigcom98 0.000000e+00
bigcom99               bigcom99 0.000000e+00
bigcom101             bigcom101 0.000000e+00
bigcom104             bigcom104 0.000000e+00
bigcom106             bigcom106 0.000000e+00
bigcom109             bigcom109 0.000000e+00
bigcom113             bigcom113 0.000000e+00
bigcom116             bigcom116 0.000000e+00
bigcom120             bigcom120 0.000000e+00
bigcom123             bigcom123 0.000000e+00
bigcom126             bigcom126 0.000000e+00
bigcom127             bigcom127 0.000000e+00
bigcom137             bigcom137 0.000000e+00
bigcom139             bigcom139 0.000000e+00
bigcom140             bigcom140 0.000000e+00
bigcom143             bigcom143 0.000000e+00
bigcom145             bigcom145 0.000000e+00
bigcom146             bigcom146 0.000000e+00
bigcom147             bigcom147 0.000000e+00
bigcom149             bigcom149 0.000000e+00
bigcom153             bigcom153 0.000000e+00
bigcom154             bigcom154 0.000000e+00
bigcom156             bigcom156 0.000000e+00
bigcom157             bigcom157 0.000000e+00
bigcom158             bigcom158 0.000000e+00
bigcom160             bigcom160 0.000000e+00
bigcom161             bigcom161 0.000000e+00
bigcom162             bigcom162 0.000000e+00
bigcom164             bigcom164 0.000000e+00
bigcom166             bigcom166 0.000000e+00
bigcom167             bigcom167 0.000000e+00
bigcom171             bigcom171 0.000000e+00
bigcom173             bigcom173 0.000000e+00
bigcom175             bigcom175 0.000000e+00
bigcom176             bigcom176 0.000000e+00
bigcom177             bigcom177 0.000000e+00
bigcom178             bigcom178 0.000000e+00
bigcom180             bigcom180 0.000000e+00
bigcom181             bigcom181 0.000000e+00
bigcom184             bigcom184 0.000000e+00
bigcom186             bigcom186 0.000000e+00
bigcom187             bigcom187 0.000000e+00
bigcom189             bigcom189 0.000000e+00
bigcom194             bigcom194 0.000000e+00
bigcom195             bigcom195 0.000000e+00
bigcom196             bigcom196 0.000000e+00
bigcom204             bigcom204 0.000000e+00
bigcom205             bigcom205 0.000000e+00
bigcom212             bigcom212 0.000000e+00
bigcom214             bigcom214 0.000000e+00
bigcom222             bigcom222 0.000000e+00
bigcom223             bigcom223 0.000000e+00
bigcom226             bigcom226 0.000000e+00
bigcom227             bigcom227 0.000000e+00
bigcom229             bigcom229 0.000000e+00
bigcom233             bigcom233 0.000000e+00
bigcom236             bigcom236 0.000000e+00
bigcom237             bigcom237 0.000000e+00
bigcom246             bigcom246 0.000000e+00
bigcom248             bigcom248 0.000000e+00
bigcom249             bigcom249 0.000000e+00
bigcom250             bigcom250 0.000000e+00
bigcom254             bigcom254 0.000000e+00
bigcom266             bigcom266 0.000000e+00
bigcom269             bigcom269 0.000000e+00
bigcom272             bigcom272 0.000000e+00
bigcom274             bigcom274 0.000000e+00
bigcom281             bigcom281 0.000000e+00
bigcom291             bigcom291 0.000000e+00
bigcom292             bigcom292 0.000000e+00
bigcom295             bigcom295 0.000000e+00
bigcom299             bigcom299 0.000000e+00
bigcom301             bigcom301 0.000000e+00
bigcom306             bigcom306 0.000000e+00
bigcom309             bigcom309 0.000000e+00
bigcom314             bigcom314 0.000000e+00
bigcom321             bigcom321 0.000000e+00
bigcom341             bigcom341 0.000000e+00
bigcom350             bigcom350 0.000000e+00
bigcom353             bigcom353 0.000000e+00
bigcom359             bigcom359 0.000000e+00
bigcom363             bigcom363 0.000000e+00
bigcom365             bigcom365 0.000000e+00
bigcom385             bigcom385 0.000000e+00
bigcom386             bigcom386 0.000000e+00
bigcom408             bigcom408 0.000000e+00
bigcom412             bigcom412 0.000000e+00
bigcom480             bigcom480 0.000000e+00
membership_s1     membership_s1 0.000000e+00
membership_s3     membership_s3 0.000000e+00
membership_s4     membership_s4 0.000000e+00
membership_s5     membership_s5 0.000000e+00
membership_s6     membership_s6 0.000000e+00
membership_s7     membership_s7 0.000000e+00
membership_s8     membership_s8 0.000000e+00
membership_s9     membership_s9 0.000000e+00
membership_s11   membership_s11 0.000000e+00
membership_s12   membership_s12 0.000000e+00
membership_s14   membership_s14 0.000000e+00
membership_s15   membership_s15 0.000000e+00
membership_s16   membership_s16 0.000000e+00
membership_s17   membership_s17 0.000000e+00
membership_s18   membership_s18 0.000000e+00
membership_s20   membership_s20 0.000000e+00
membership_s21   membership_s21 0.000000e+00
membership_s22   membership_s22 0.000000e+00
membership_s24   membership_s24 0.000000e+00
membership_s25   membership_s25 0.000000e+00
membership_s26   membership_s26 0.000000e+00
membership_s27   membership_s27 0.000000e+00
membership_s28   membership_s28 0.000000e+00
membership_s31   membership_s31 0.000000e+00
membership_s32   membership_s32 0.000000e+00
membership_s33   membership_s33 0.000000e+00
membership_s36   membership_s36 0.000000e+00
membership_s37   membership_s37 0.000000e+00
[1] "Dataset: high_targets Model RF, run: 1 of 5 2015-06-22 14:48:22"
     |      Out-of-bag   |
Tree |      MSE  %Var(y) |
   1 |  0.01867   146.07 |
   2 |  0.02486   194.53 |
   3 |  0.02037   159.37 |
   4 |  0.01864   145.87 |
   5 |  0.01895   148.27 |
   6 |  0.02048   160.22 |
   7 |  0.01862   145.65 |
   8 |   0.0175   136.94 |
   9 |  0.01699   132.94 |
  10 |  0.01642   128.49 |
  11 |  0.01649   129.03 |
  12 |   0.0161   125.95 |
  13 |  0.01541   120.56 |
  14 |  0.01496   117.07 |
  15 |  0.01526   119.36 |
  16 |  0.01495   116.99 |
  17 |  0.01511   118.23 |
  18 |   0.0151   118.16 |
  19 |  0.01451   113.53 |
  20 |  0.01433   112.14 |
  21 |  0.01446   113.17 |
  22 |  0.01429   111.79 |
  23 |  0.01414   110.60 |
  24 |  0.01417   110.86 |
  25 |  0.01409   110.28 |
  26 |  0.01398   109.42 |
  27 |  0.01396   109.21 |
  28 |    0.014   109.58 |
  29 |    0.014   109.54 |
  30 |  0.01388   108.63 |
  31 |  0.01369   107.14 |
  32 |  0.01368   107.01 |
  33 |  0.01381   108.07 |
  34 |  0.01382   108.12 |
  35 |  0.01371   107.25 |
  36 |  0.01378   107.78 |
  37 |  0.01388   108.63 |
  38 |  0.01395   109.12 |
  39 |  0.01405   109.92 |
  40 |  0.01385   108.35 |
  41 |  0.01377   107.77 |
  42 |  0.01376   107.66 |
  43 |  0.01373   107.46 |
  44 |  0.01369   107.09 |
  45 |  0.01358   106.26 |
  46 |  0.01339   104.80 |
  47 |  0.01331   104.12 |
  48 |  0.01331   104.12 |
  49 |  0.01327   103.85 |
  50 |  0.01331   104.17 |
  51 |  0.01333   104.27 |
  52 |  0.01327   103.81 |
  53 |  0.01321   103.36 |
  54 |   0.0132   103.29 |
  55 |   0.0132   103.29 |
  56 |  0.01331   104.17 |
  57 |  0.01335   104.45 |
  58 |  0.01336   104.56 |
  59 |  0.01335   104.45 |
  60 |  0.01333   104.26 |
  61 |  0.01335   104.49 |
  62 |  0.01334   104.40 |
  63 |  0.01335   104.45 |
  64 |  0.01336   104.55 |
  65 |  0.01333   104.29 |
  66 |  0.01334   104.39 |
  67 |  0.01333   104.33 |
  68 |  0.01328   103.90 |
  69 |  0.01326   103.72 |
  70 |  0.01327   103.80 |
  71 |  0.01327   103.85 |
  72 |  0.01323   103.48 |
  73 |  0.01317   103.05 |
  74 |  0.01317   103.02 |
  75 |  0.01316   102.99 |
  76 |  0.01316   102.94 |
  77 |  0.01313   102.74 |
  78 |   0.0132   103.29 |
  79 |  0.01322   103.47 |
  80 |  0.01322   103.43 |
  81 |  0.01321   103.36 |
  82 |  0.01321   103.38 |
  83 |  0.01317   103.09 |
  84 |   0.0131   102.54 |
  85 |   0.0131   102.47 |
  86 |  0.01307   102.28 |
  87 |  0.01312   102.62 |
  88 |  0.01304   102.05 |
  89 |  0.01304   102.04 |
  90 |  0.01307   102.26 |
  91 |  0.01302   101.87 |
  92 |  0.01303   101.95 |
  93 |  0.01303   101.99 |
  94 |  0.01303   101.98 |
  95 |  0.01307   102.24 |
  96 |   0.0131   102.47 |
  97 |  0.01313   102.72 |
  98 |  0.01314   102.78 |
  99 |  0.01315   102.92 |
 100 |  0.01315   102.88 |
[1] "Random Forest variable coefficients"
                      %IncMSE IncNodePurity
graph0           3.296703e-04  2.615189e-02
graph1           0.000000e+00  8.888889e-03
graph2           9.995648e-04  7.610879e-02
graph3           1.621622e-04  9.166667e-03
graph4           7.629459e-04  4.955333e-02
graph5           1.083127e-03  5.729828e-02
graph6           1.081081e-04  8.571429e-03
graph7           2.110818e-04  9.545455e-03
graph8           8.477973e-04  4.773508e-02
graph9           1.365755e-03  2.806287e-02
graph10          1.605271e-04  3.874026e-02
graph11          6.632145e-04  6.078717e-02
graph12          5.367722e-04  3.710449e-02
graph13          1.644531e-06  3.248626e-02
graph14          5.909260e-04  5.048733e-02
graph15          1.150975e-03  9.939543e-02
graph16          1.347709e-04  3.288564e-02
graph17          0.000000e+00  1.125000e-02
graph18          0.000000e+00  1.714286e-02
graph19          8.379888e-05  9.285714e-03
graph20          1.415579e-03  1.063190e-01
graph21          2.659574e-05  1.333333e-02
graph22          1.615175e-04  5.436276e-02
graph23          1.335309e-03  6.285791e-02
graph24          0.000000e+00  2.289184e-17
graph25          0.000000e+00  5.419927e-17
graph26          1.816274e-03  4.585401e-03
graph27          2.365835e-03  7.130915e-02
graph28          1.743313e-03  6.637682e-02
graph29          1.136259e-03  5.849653e-02
orbit0           3.149869e-04  3.268707e-02
orbit1           4.722372e-04  3.523582e-03
orbit2           1.978039e-04  4.686529e-02
orbit3           1.356490e-04  5.491342e-02
orbit4           7.123294e-04  6.628143e-02
orbit5           4.376343e-04  3.727117e-02
orbit6           5.844393e-04  5.098074e-02
orbit7           7.278251e-04  2.910073e-02
orbit8           1.042290e-03  2.833091e-02
orbit9           2.829367e-04  2.444331e-02
orbit10          0.000000e+00  9.772118e-03
orbit11          6.537795e-04  3.825617e-02
orbit12          8.237700e-04  9.566990e-02
orbit13          4.278075e-04  9.736842e-03
orbit14          1.861280e-03  1.250320e-01
orbit15          1.079552e-03  2.914606e-02
orbit16          6.706515e-04  6.474084e-02
orbit17          7.370644e-04  1.261778e-01
orbit18          6.357050e-04  1.386766e-01
orbit19          2.671869e-04  3.148833e-02
orbit20          1.344086e-04  3.350535e-02
orbit21          3.883682e-04  5.231826e-02
orbit22          8.626480e-04  1.238086e-01
orbit23          1.153120e-03  5.064991e-02
orbit24          2.818721e-04  1.184283e-01
orbit25          5.079686e-04  1.222403e-02
orbit26          5.066328e-04  3.936169e-02
orbit27          6.441559e-04  6.208189e-02
orbit28          2.710027e-05  2.545455e-02
orbit29          0.000000e+00  3.144186e-19
orbit30          7.237631e-04  6.820456e-02
orbit31          9.058456e-04  8.303942e-02
orbit32          7.868899e-04  6.032594e-02
orbit33          1.369863e-04  3.589286e-02
orbit34          1.553306e-03  6.412556e-02
orbit35          0.000000e+00  9.545455e-03
orbit36         -3.011141e-06  2.988506e-03
orbit37          0.000000e+00  1.032811e-17
orbit38          0.000000e+00  1.272853e-18
orbit39          2.982007e-03  1.614270e-01
orbit40         -2.702703e-05  1.333333e-02
orbit41          5.731041e-04  2.856044e-02
orbit42          8.762418e-04  9.585168e-02
orbit43          3.655352e-04  4.887492e-02
orbit44          1.833445e-04  1.876674e-02
orbit45          9.776536e-04  4.872829e-02
orbit46          1.602950e-04  6.845609e-02
orbit47          0.000000e+00  6.916993e-17
orbit48          2.890173e-05  2.920892e-02
orbit49          1.079598e-03  1.367670e-01
orbit50          0.000000e+00  5.188124e-17
orbit51          7.547170e-04  2.736099e-03
orbit52          1.819633e-03  1.855919e-01
orbit53          1.396648e-04  2.170794e-02
orbit54          8.192958e-04  1.277927e-01
orbit55          7.961975e-04  6.282487e-02
orbit56          2.542613e-03  8.534295e-02
orbit57          2.030043e-03  1.037855e-01
orbit58          5.003063e-04  4.037990e-02
orbit59          2.029773e-03  6.264899e-01
orbit60          5.102211e-04  6.314889e-02
orbit61          1.004472e-03  6.164701e-02
orbit62          8.956105e-03  2.206970e-01
orbit63          1.342082e-03  1.438689e-02
orbit64          5.394828e-04  3.509431e-02
orbit65          9.295514e-03  4.827541e-01
orbit66          1.794576e-03  3.753530e-01
orbit67          1.397741e-03  8.146466e-02
orbit68          1.576064e-03  1.771683e-01
orbit69          2.747101e-03  1.527069e-01
orbit70          1.777930e-02  3.395940e-01
orbit71          1.186676e-03  1.031618e-01
orbit72          2.741952e-04  8.113451e-02
AP               0.000000e+00  1.279359e-19
bet              1.474639e-03  1.745168e-01
ecc              5.249344e-05  1.897436e-02
eccrad           0.000000e+00  1.734723e-19
close            1.345334e-04  2.802288e-02
constraint       5.680154e-04  6.513092e-02
coreness         5.235602e-05  1.542857e-02
knn              5.235652e-05  1.056080e-01
hubscore         5.534293e-05  3.814286e-02
pagerank         2.026003e-04  9.620466e-02
trans            1.418693e-03  2.056280e-01
evcent           6.647399e-04  4.402842e-02
first           -2.952455e-05  3.199405e-02
upto_second      7.616226e-05  3.187284e-02
upto_third       2.948449e-04  2.847701e-02
upto_fourth      1.384290e-04  2.911312e-02
upto_fifth       5.736877e-04  1.274306e-01
upto_sixth       0.000000e+00  2.703350e-17
second           8.836321e-05  2.380927e-02
third            1.314930e-03  1.498982e-01
fourth           5.183339e-04  4.515192e-02
fifth            2.116402e-04  1.455676e-02
sixth            2.114432e-04  5.775096e-02
ratio1           3.655610e-04  7.415135e-02
ratio2           7.396689e-04  7.284353e-02
ratio3           4.553631e-04  6.112417e-02
ratio4           7.670456e-05  1.276585e-01
ratio5           2.867281e-06  1.364311e-01
ratio6           1.344369e-03  2.601709e-01
selfinter        0.000000e+00  7.372575e-20
walktrap_vertex  2.838367e-04  6.765344e-01
bigcom1          0.000000e+00  0.000000e+00
bigcom2          0.000000e+00  0.000000e+00
bigcom3          2.406182e-04  2.135935e-02
bigcom4          0.000000e+00  1.938770e-17
bigcom6          0.000000e+00  0.000000e+00
bigcom8          0.000000e+00  0.000000e+00
bigcom9          0.000000e+00  0.000000e+00
bigcom11         0.000000e+00  0.000000e+00
bigcom13         0.000000e+00  0.000000e+00
bigcom15         0.000000e+00  0.000000e+00
bigcom16         0.000000e+00  0.000000e+00
bigcom21         0.000000e+00  0.000000e+00
bigcom22         0.000000e+00  0.000000e+00
bigcom24         0.000000e+00  0.000000e+00
bigcom26         0.000000e+00  6.938894e-20
bigcom28         1.177131e-03  4.492241e-02
bigcom30         0.000000e+00  0.000000e+00
bigcom31         0.000000e+00  0.000000e+00
bigcom32         0.000000e+00  6.938894e-20
bigcom33         0.000000e+00  0.000000e+00
bigcom34         0.000000e+00  0.000000e+00
bigcom36         0.000000e+00  0.000000e+00
bigcom37         0.000000e+00  0.000000e+00
bigcom38         0.000000e+00  0.000000e+00
bigcom39         0.000000e+00  6.938894e-20
bigcom40        -8.174387e-05  4.774536e-03
bigcom43         0.000000e+00  0.000000e+00
bigcom44         0.000000e+00  0.000000e+00
bigcom46         0.000000e+00  0.000000e+00
bigcom47         0.000000e+00  0.000000e+00
bigcom49         0.000000e+00  0.000000e+00
bigcom50         0.000000e+00  0.000000e+00
bigcom51         0.000000e+00  0.000000e+00
bigcom52         0.000000e+00  0.000000e+00
bigcom54         0.000000e+00  0.000000e+00
bigcom56         0.000000e+00  0.000000e+00
bigcom62         0.000000e+00  0.000000e+00
bigcom66         0.000000e+00  0.000000e+00
bigcom68         0.000000e+00  0.000000e+00
bigcom69         0.000000e+00  0.000000e+00
bigcom71         0.000000e+00  0.000000e+00
bigcom72         0.000000e+00  0.000000e+00
bigcom73         0.000000e+00  0.000000e+00
bigcom74         0.000000e+00  0.000000e+00
bigcom75         0.000000e+00  0.000000e+00
bigcom76         0.000000e+00  0.000000e+00
bigcom77         0.000000e+00  0.000000e+00
bigcom79         0.000000e+00  0.000000e+00
bigcom80         0.000000e+00  0.000000e+00
bigcom82         0.000000e+00  0.000000e+00
bigcom83         0.000000e+00  0.000000e+00
bigcom84         0.000000e+00  0.000000e+00
bigcom85         0.000000e+00  0.000000e+00
bigcom87         0.000000e+00  0.000000e+00
bigcom89         0.000000e+00  0.000000e+00
bigcom91         0.000000e+00  0.000000e+00
bigcom92         0.000000e+00  0.000000e+00
bigcom93         0.000000e+00  0.000000e+00
bigcom96         0.000000e+00  0.000000e+00
bigcom97         0.000000e+00  0.000000e+00
bigcom98         0.000000e+00  0.000000e+00
bigcom99         0.000000e+00  0.000000e+00
bigcom101        0.000000e+00  0.000000e+00
bigcom104        0.000000e+00  0.000000e+00
bigcom106        0.000000e+00  0.000000e+00
bigcom109        0.000000e+00  0.000000e+00
bigcom113        0.000000e+00  0.000000e+00
bigcom116        0.000000e+00  0.000000e+00
bigcom120        0.000000e+00  0.000000e+00
bigcom123        0.000000e+00  0.000000e+00
bigcom126        0.000000e+00  0.000000e+00
bigcom127        0.000000e+00  0.000000e+00
bigcom137        0.000000e+00  0.000000e+00
bigcom139        0.000000e+00  0.000000e+00
bigcom140        0.000000e+00  0.000000e+00
bigcom143        0.000000e+00  0.000000e+00
bigcom145        0.000000e+00  0.000000e+00
bigcom146        0.000000e+00  0.000000e+00
bigcom147        0.000000e+00  0.000000e+00
bigcom149        0.000000e+00  0.000000e+00
bigcom153        0.000000e+00  0.000000e+00
bigcom154        0.000000e+00  0.000000e+00
bigcom156        0.000000e+00  0.000000e+00
bigcom157        0.000000e+00  0.000000e+00
bigcom158        0.000000e+00  0.000000e+00
bigcom160        0.000000e+00  0.000000e+00
bigcom161        0.000000e+00  0.000000e+00
bigcom162        0.000000e+00  0.000000e+00
bigcom164        0.000000e+00  0.000000e+00
bigcom166        0.000000e+00  0.000000e+00
bigcom167        0.000000e+00  6.938894e-20
bigcom171        0.000000e+00  0.000000e+00
bigcom173        0.000000e+00  0.000000e+00
bigcom175        0.000000e+00  0.000000e+00
bigcom176        0.000000e+00  0.000000e+00
bigcom177        0.000000e+00  0.000000e+00
bigcom178        0.000000e+00  0.000000e+00
bigcom180        0.000000e+00  0.000000e+00
bigcom181        0.000000e+00  0.000000e+00
bigcom184        0.000000e+00  0.000000e+00
bigcom186        0.000000e+00  0.000000e+00
bigcom187        0.000000e+00  0.000000e+00
bigcom189        0.000000e+00  0.000000e+00
bigcom194        0.000000e+00  0.000000e+00
bigcom195        0.000000e+00  0.000000e+00
bigcom196        0.000000e+00  0.000000e+00
bigcom204        0.000000e+00  0.000000e+00
bigcom205        0.000000e+00  0.000000e+00
bigcom212        0.000000e+00  0.000000e+00
bigcom214        0.000000e+00  0.000000e+00
bigcom222        0.000000e+00  0.000000e+00
bigcom223        0.000000e+00  0.000000e+00
bigcom226        0.000000e+00  0.000000e+00
bigcom227        0.000000e+00  0.000000e+00
bigcom229        0.000000e+00  0.000000e+00
bigcom233        0.000000e+00  0.000000e+00
bigcom236        0.000000e+00  0.000000e+00
bigcom237        0.000000e+00  0.000000e+00
bigcom246        0.000000e+00  0.000000e+00
bigcom248        0.000000e+00  0.000000e+00
bigcom249        0.000000e+00  0.000000e+00
bigcom250        0.000000e+00  0.000000e+00
bigcom254        0.000000e+00  0.000000e+00
bigcom266        0.000000e+00  0.000000e+00
bigcom269        0.000000e+00  0.000000e+00
bigcom272        0.000000e+00  0.000000e+00
bigcom274        0.000000e+00  0.000000e+00
bigcom281        0.000000e+00  0.000000e+00
bigcom291        0.000000e+00  0.000000e+00
bigcom292        0.000000e+00  0.000000e+00
bigcom295        0.000000e+00  0.000000e+00
bigcom299        0.000000e+00  0.000000e+00
bigcom301        0.000000e+00  0.000000e+00
bigcom306        0.000000e+00  0.000000e+00
bigcom309        0.000000e+00  0.000000e+00
bigcom314        0.000000e+00  0.000000e+00
bigcom321        0.000000e+00  0.000000e+00
bigcom341        0.000000e+00  0.000000e+00
bigcom350        0.000000e+00  0.000000e+00
bigcom353        0.000000e+00  0.000000e+00
bigcom359        0.000000e+00  0.000000e+00
bigcom363        0.000000e+00  0.000000e+00
bigcom365        0.000000e+00  0.000000e+00
bigcom385        0.000000e+00  0.000000e+00
bigcom386        0.000000e+00  0.000000e+00
bigcom408        0.000000e+00  0.000000e+00
bigcom412        0.000000e+00  0.000000e+00
bigcom480        0.000000e+00  0.000000e+00
spin_vertex     -1.652954e-04  1.453008e-01
membership_s1    5.398356e-05  1.634644e-03
membership_s3    0.000000e+00  0.000000e+00
membership_s4    0.000000e+00  1.647987e-19
membership_s5    0.000000e+00  5.204170e-20
membership_s6    0.000000e+00  0.000000e+00
membership_s7    0.000000e+00  0.000000e+00
membership_s8    0.000000e+00  0.000000e+00
membership_s9    0.000000e+00  0.000000e+00
membership_s11   0.000000e+00  0.000000e+00
membership_s12   0.000000e+00  0.000000e+00
membership_s14   0.000000e+00  0.000000e+00
membership_s15   0.000000e+00  0.000000e+00
membership_s16   0.000000e+00  0.000000e+00
membership_s17   0.000000e+00  0.000000e+00
membership_s18   0.000000e+00  0.000000e+00
membership_s20   0.000000e+00  0.000000e+00
membership_s21   0.000000e+00  0.000000e+00
membership_s22   0.000000e+00  0.000000e+00
membership_s24   0.000000e+00  0.000000e+00
membership_s25   0.000000e+00  0.000000e+00
membership_s26   0.000000e+00  0.000000e+00
membership_s27   0.000000e+00  0.000000e+00
membership_s28   0.000000e+00  0.000000e+00
membership_s30  -5.967592e-05  2.865801e-02
membership_s31   0.000000e+00  8.326673e-19
membership_s32   0.000000e+00  0.000000e+00
membership_s33   0.000000e+00  0.000000e+00
membership_s36   0.000000e+00  3.469447e-20
membership_s37   0.000000e+00  0.000000e+00
V1               1.105088e-03  2.121525e-01
V2              -6.355425e-05  2.683602e-01
pdi              3.613369e-05  1.047619e-02
adhesion         1.254359e-03  1.659820e-01
cohesion         3.659432e-04  7.630584e-02
inner            6.049455e-04  2.778908e-02
outer           -2.106742e-05  7.930027e-01
ioratio          1.257130e-04  1.542840e-01
comsize          5.050059e-04  8.163228e-02
[1] "Dataset: high_targets Model GLM, run: 1 of 5 2015-06-22 14:48:29"
[1] "glmnet variable coefficients"
                     [,1]          [,2]
(Intercept)     -4.333765 -5.047331e+03
graph0           0.000000 -6.454229e-03
graph1           0.000000  0.000000e+00
graph2           0.000000 -4.691113e-03
graph3           0.000000  0.000000e+00
graph4           0.000000  0.000000e+00
graph5           0.000000  0.000000e+00
graph6           0.000000 -1.024815e-06
graph7           0.000000  0.000000e+00
graph8           0.000000  0.000000e+00
graph9           0.000000  0.000000e+00
graph10          0.000000  0.000000e+00
graph11          0.000000  0.000000e+00
graph12          0.000000  0.000000e+00
graph13          0.000000  0.000000e+00
graph14          0.000000  0.000000e+00
graph15          0.000000  6.499089e-12
graph16          0.000000 -5.203461e-09
graph17          0.000000 -7.345476e-08
graph18          0.000000  0.000000e+00
graph19          0.000000  1.050750e-06
graph20          0.000000 -1.855821e-06
graph21          0.000000  0.000000e+00
graph22          0.000000  7.449293e-06
graph23          0.000000  0.000000e+00
graph24          0.000000  0.000000e+00
graph25          0.000000  6.037610e-06
graph26          0.000000  4.450738e-07
graph27          0.000000 -8.598565e-05
graph28          0.000000 -2.106026e-04
graph29          0.000000  1.804328e-03
orbit0           0.000000 -6.789264e-03
orbit1           0.000000  0.000000e+00
orbit2           0.000000  0.000000e+00
orbit3           0.000000 -4.525432e-03
orbit4           0.000000  1.944005e-06
orbit5           0.000000  0.000000e+00
orbit6           0.000000  1.898175e-10
orbit7           0.000000  0.000000e+00
orbit8           0.000000  0.000000e+00
orbit9           0.000000  0.000000e+00
orbit10          0.000000 -8.305827e-06
orbit11          0.000000 -5.647306e-07
orbit12          0.000000 -6.031502e-04
orbit13          0.000000  9.430748e-07
orbit14          0.000000  0.000000e+00
orbit15          0.000000 -1.139289e-08
orbit16          0.000000  0.000000e+00
orbit17          0.000000 -1.153587e-08
orbit18          0.000000  3.668211e-08
orbit19          0.000000  0.000000e+00
orbit20          0.000000 -5.362002e-09
orbit21          0.000000  0.000000e+00
orbit22          0.000000  3.719468e-10
orbit23          0.000000  0.000000e+00
orbit24          0.000000  7.375877e-07
orbit25          0.000000  1.057208e-06
orbit26          0.000000  0.000000e+00
orbit27          0.000000 -5.105736e-07
orbit28          0.000000  6.712630e-08
orbit29          0.000000  2.482814e-07
orbit30          0.000000  0.000000e+00
orbit31          0.000000 -3.397531e-08
orbit32          0.000000 -5.308113e-08
orbit33          0.000000  0.000000e+00
orbit34          0.000000  0.000000e+00
orbit35          0.000000 -1.500396e-05
orbit36          0.000000  0.000000e+00
orbit37          0.000000 -1.163953e-06
orbit38          0.000000  0.000000e+00
orbit39          0.000000  6.039597e-05
orbit40          0.000000 -2.162495e-07
orbit41          0.000000 -7.152972e-07
orbit42          0.000000 -5.745075e-08
orbit43          0.000000  6.418761e-06
orbit44          0.000000  0.000000e+00
orbit45          0.000000  3.789920e-05
orbit46          0.000000 -1.724762e-05
orbit47          0.000000  2.556150e-07
orbit48          0.000000  5.674711e-06
orbit49          0.000000  8.012313e-07
orbit50          0.000000 -4.009853e-06
orbit51          0.000000  2.862747e-05
orbit52          0.000000 -1.522554e-05
orbit53          0.000000 -2.048003e-06
orbit54          0.000000  1.731532e-05
orbit55          0.000000  8.740154e-06
orbit56          0.000000 -5.782254e-04
orbit57          0.000000  3.973851e-07
orbit58          0.000000 -6.872698e-06
orbit59          0.000000 -7.431149e-05
orbit60          0.000000  4.182065e-06
orbit61          0.000000 -1.859173e-06
orbit62          0.000000  9.056208e-04
orbit63          0.000000  3.692325e-05
orbit64          0.000000 -2.918722e-06
orbit65          0.000000  3.302908e-05
orbit66          0.000000  0.000000e+00
orbit67          0.000000  1.988198e-05
orbit68          0.000000 -3.241936e-05
orbit69          0.000000 -3.129950e-04
orbit70          0.000000  1.773182e-03
orbit71          0.000000 -6.948742e-04
orbit72          0.000000  2.042641e-03
AP               0.000000  5.133215e-01
bet              0.000000 -1.212022e-06
ecc              0.000000 -2.705034e+00
eccrad           0.000000 -1.556498e+01
close            0.000000 -5.447896e+01
constraint       0.000000  2.038748e+01
coreness         0.000000  7.240651e-01
knn              0.000000  9.066323e-03
hubscore         0.000000  3.195662e-03
pagerank         0.000000 -6.832099e+02
trans            0.000000  7.656761e+00
evcent           0.000000  3.321065e-01
first            0.000000 -6.175470e-03
upto_second      0.000000 -9.940513e-04
upto_third       0.000000 -4.694667e-04
upto_fourth      0.000000  4.152399e-02
upto_fifth       0.000000 -1.379742e-02
upto_sixth       0.000000  3.506743e-01
second           0.000000 -9.441718e-04
third            0.000000  2.075084e-03
fourth           0.000000  9.665196e-04
fifth            0.000000 -5.497877e-02
sixth            0.000000  4.354339e-02
ratio1           0.000000 -8.017233e-02
ratio2           0.000000  2.625406e-02
ratio3           0.000000  9.819360e+00
ratio4           0.000000  6.339221e+01
ratio5           0.000000 -5.281004e+01
ratio6           0.000000  1.387924e+01
selfinter        0.000000  7.057228e+00
walktrap_vertex  0.000000  3.459921e+00
bigcom1          0.000000 -4.408517e-01
bigcom2          0.000000  0.000000e+00
bigcom3          0.000000  3.191713e-02
bigcom4          0.000000 -4.046878e-04
bigcom6          0.000000  0.000000e+00
bigcom8          0.000000 -2.558301e-01
bigcom9          0.000000  0.000000e+00
bigcom11         0.000000  0.000000e+00
bigcom13         0.000000  0.000000e+00
bigcom15         0.000000  0.000000e+00
bigcom16         0.000000  0.000000e+00
bigcom21         0.000000  0.000000e+00
bigcom22         0.000000  0.000000e+00
bigcom24         0.000000  0.000000e+00
bigcom26         0.000000  0.000000e+00
bigcom28         0.000000  2.764693e-01
bigcom30         0.000000  0.000000e+00
bigcom31         0.000000  0.000000e+00
bigcom32         0.000000  0.000000e+00
bigcom33         0.000000  0.000000e+00
bigcom34         0.000000  0.000000e+00
bigcom36         0.000000  0.000000e+00
bigcom37         0.000000  0.000000e+00
bigcom38         0.000000  0.000000e+00
bigcom39         0.000000  0.000000e+00
bigcom40         0.000000  1.769591e+00
bigcom43         0.000000  0.000000e+00
bigcom44         0.000000  0.000000e+00
bigcom46         0.000000  0.000000e+00
bigcom47         0.000000  0.000000e+00
bigcom49         0.000000  0.000000e+00
bigcom50         0.000000  0.000000e+00
bigcom51         0.000000  0.000000e+00
bigcom52         0.000000  0.000000e+00
bigcom54         0.000000  0.000000e+00
bigcom56         0.000000  0.000000e+00
bigcom62         0.000000  0.000000e+00
bigcom66         0.000000  0.000000e+00
bigcom68         0.000000  0.000000e+00
bigcom69         0.000000  0.000000e+00
bigcom71         0.000000  0.000000e+00
bigcom72         0.000000  0.000000e+00
bigcom73         0.000000  0.000000e+00
bigcom74         0.000000  0.000000e+00
bigcom75         0.000000  0.000000e+00
bigcom76         0.000000  0.000000e+00
bigcom77         0.000000  0.000000e+00
bigcom79         0.000000  0.000000e+00
bigcom80         0.000000  0.000000e+00
bigcom82         0.000000  0.000000e+00
bigcom83         0.000000  0.000000e+00
bigcom84         0.000000  0.000000e+00
bigcom85         0.000000  0.000000e+00
bigcom87         0.000000  0.000000e+00
bigcom89         0.000000  0.000000e+00
bigcom91         0.000000  0.000000e+00
bigcom92         0.000000  0.000000e+00
bigcom93         0.000000  0.000000e+00
bigcom96         0.000000  0.000000e+00
bigcom97         0.000000  0.000000e+00
bigcom98         0.000000  0.000000e+00
bigcom99         0.000000  0.000000e+00
bigcom101        0.000000  0.000000e+00
bigcom104        0.000000  0.000000e+00
bigcom106        0.000000  0.000000e+00
bigcom109        0.000000  0.000000e+00
bigcom113        0.000000  0.000000e+00
bigcom116        0.000000  0.000000e+00
bigcom120        0.000000  0.000000e+00
bigcom123        0.000000  0.000000e+00
bigcom126        0.000000  0.000000e+00
bigcom127        0.000000  0.000000e+00
bigcom137        0.000000  0.000000e+00
bigcom139        0.000000  0.000000e+00
bigcom140        0.000000  0.000000e+00
bigcom143        0.000000  0.000000e+00
bigcom145        0.000000  0.000000e+00
bigcom146        0.000000  0.000000e+00
bigcom147        0.000000  0.000000e+00
bigcom149        0.000000  0.000000e+00
bigcom153        0.000000  0.000000e+00
bigcom154        0.000000  0.000000e+00
bigcom156        0.000000  0.000000e+00
bigcom157        0.000000  0.000000e+00
bigcom158        0.000000  0.000000e+00
bigcom160        0.000000  0.000000e+00
bigcom161        0.000000  0.000000e+00
bigcom162        0.000000  0.000000e+00
bigcom164        0.000000  0.000000e+00
bigcom166        0.000000  0.000000e+00
bigcom167        0.000000  0.000000e+00
bigcom171        0.000000  0.000000e+00
bigcom173        0.000000  0.000000e+00
bigcom175        0.000000  0.000000e+00
bigcom176        0.000000  0.000000e+00
bigcom177        0.000000  0.000000e+00
bigcom178        0.000000  0.000000e+00
bigcom180        0.000000  0.000000e+00
bigcom181        0.000000  0.000000e+00
bigcom184        0.000000  0.000000e+00
bigcom186        0.000000  0.000000e+00
bigcom187        0.000000  0.000000e+00
bigcom189        0.000000  0.000000e+00
bigcom194        0.000000  0.000000e+00
bigcom195        0.000000  0.000000e+00
bigcom196        0.000000  0.000000e+00
bigcom204        0.000000  0.000000e+00
bigcom205        0.000000  0.000000e+00
bigcom212        0.000000  0.000000e+00
bigcom214        0.000000  0.000000e+00
bigcom222        0.000000  0.000000e+00
bigcom223        0.000000  0.000000e+00
bigcom226        0.000000  0.000000e+00
bigcom227        0.000000  0.000000e+00
bigcom229        0.000000  0.000000e+00
bigcom233        0.000000  0.000000e+00
bigcom236        0.000000  0.000000e+00
bigcom237        0.000000  0.000000e+00
bigcom246        0.000000  0.000000e+00
bigcom248        0.000000  0.000000e+00
bigcom249        0.000000  0.000000e+00
bigcom250        0.000000  0.000000e+00
bigcom254        0.000000  0.000000e+00
bigcom266        0.000000  0.000000e+00
bigcom269        0.000000  0.000000e+00
bigcom272        0.000000  0.000000e+00
bigcom274        0.000000  0.000000e+00
bigcom281        0.000000  0.000000e+00
bigcom291        0.000000  0.000000e+00
bigcom292        0.000000  0.000000e+00
bigcom295        0.000000  0.000000e+00
bigcom299        0.000000  0.000000e+00
bigcom301        0.000000  0.000000e+00
bigcom306        0.000000  0.000000e+00
bigcom309        0.000000  0.000000e+00
bigcom314        0.000000  0.000000e+00
bigcom321        0.000000  0.000000e+00
bigcom341        0.000000  0.000000e+00
bigcom350        0.000000  0.000000e+00
bigcom353        0.000000  0.000000e+00
bigcom359        0.000000  0.000000e+00
bigcom363        0.000000  0.000000e+00
bigcom365        0.000000  0.000000e+00
bigcom385        0.000000  0.000000e+00
bigcom386        0.000000  0.000000e+00
bigcom408        0.000000  0.000000e+00
bigcom412        0.000000  0.000000e+00
bigcom480        0.000000  0.000000e+00
spin_vertex      0.000000 -4.033794e+00
membership_s1    0.000000  3.511831e+00
membership_s3    0.000000  0.000000e+00
membership_s4    0.000000  1.275170e+00
membership_s5    0.000000 -1.286338e+00
membership_s6    0.000000  0.000000e+00
membership_s7    0.000000 -8.518617e-02
membership_s8    0.000000  0.000000e+00
membership_s9    0.000000  0.000000e+00
membership_s11   0.000000  0.000000e+00
membership_s12   0.000000  0.000000e+00
membership_s14   0.000000  0.000000e+00
membership_s15   0.000000  0.000000e+00
membership_s16   0.000000  0.000000e+00
membership_s17   0.000000  0.000000e+00
membership_s18   0.000000  0.000000e+00
membership_s20   0.000000  0.000000e+00
membership_s21   0.000000  0.000000e+00
membership_s22   0.000000  0.000000e+00
membership_s24   0.000000  0.000000e+00
membership_s25   0.000000  0.000000e+00
membership_s26   0.000000  0.000000e+00
membership_s27   0.000000 -9.726014e-01
membership_s28   0.000000  0.000000e+00
membership_s30   0.000000  1.248102e+00
membership_s31   0.000000  0.000000e+00
membership_s32   0.000000 -3.287279e-01
membership_s33   0.000000  0.000000e+00
membership_s36   0.000000 -1.291314e-01
membership_s37   0.000000  0.000000e+00
V1               0.000000  4.285380e-01
V2               0.000000 -4.688164e+00
pdi              0.000000 -1.703286e+03
adhesion         0.000000  5.604382e-04
cohesion         0.000000 -1.098577e-03
inner            0.000000 -3.137384e-04
outer            0.000000  1.543188e-03
ioratio          0.000000  3.382387e+00
comsize          0.000000  5.597955e-03
[1] "Dataset: high_targets Model GBM, run: 2 of 5 2015-06-22 14:48:43"
Iter   TrainDeviance   ValidDeviance   StepSize   Improve
     1        0.1447            -nan     0.0100   -0.0001
     2        0.1401            -nan     0.0100    0.0003
     3        0.1381            -nan     0.0100    0.0002
     4        0.1345            -nan     0.0100    0.0006
     5        0.1311            -nan     0.0100    0.0009
     6        0.1277            -nan     0.0100   -0.0001
     7        0.1251            -nan     0.0100    0.0003
     8        0.1233            -nan     0.0100    0.0002
     9        0.1204            -nan     0.0100   -0.0000
    10        0.1189            -nan     0.0100   -0.0001
    20        0.0994            -nan     0.0100   -0.0001
    40        0.0805            -nan     0.0100   -0.0000
    60        0.0685            -nan     0.0100    0.0001
    80        0.0594            -nan     0.0100   -0.0000
   100        0.0522            -nan     0.0100    0.0001
   120        0.0464            -nan     0.0100    0.0000
   128        0.0442            -nan     0.0100   -0.0000

[1] "GBM variable coefficients"
                            var      rel.inf
V1                           V1 1.108896e+01
walktrap_vertex walktrap_vertex 8.831990e+00
orbit70                 orbit70 7.815684e+00
orbit24                 orbit24 4.954704e+00
orbit62                 orbit62 4.673784e+00
trans                     trans 3.412674e+00
orbit49                 orbit49 3.179358e+00
adhesion               adhesion 2.692692e+00
pagerank               pagerank 2.663300e+00
ratio4                   ratio4 2.515114e+00
cohesion               cohesion 2.280331e+00
graph22                 graph22 2.243162e+00
bigcom30               bigcom30 2.144309e+00
graph3                   graph3 1.909221e+00
bet                         bet 1.843401e+00
orbit52                 orbit52 1.740426e+00
inner                     inner 1.718754e+00
orbit45                 orbit45 1.641396e+00
AP                           AP 1.577577e+00
graph1                   graph1 1.495573e+00
graph14                 graph14 1.461725e+00
orbit65                 orbit65 1.429667e+00
ratio5                   ratio5 1.429197e+00
spin_vertex         spin_vertex 1.426209e+00
orbit54                 orbit54 1.423854e+00
graph27                 graph27 1.315668e+00
outer                     outer 9.809450e-01
comsize                 comsize 9.685959e-01
graph23                 graph23 9.400485e-01
sixth                     sixth 9.314226e-01
orbit68                 orbit68 8.533351e-01
orbit59                 orbit59 8.207523e-01
bigcom28               bigcom28 6.974042e-01
ratio1                   ratio1 6.906337e-01
V2                           V2 6.831164e-01
orbit66                 orbit66 6.459496e-01
orbit55                 orbit55 6.117891e-01
orbit5                   orbit5 6.001257e-01
orbit56                 orbit56 5.614905e-01
orbit31                 orbit31 5.357507e-01
graph25                 graph25 5.243930e-01
graph4                   graph4 5.220926e-01
orbit6                   orbit6 4.892228e-01
knn                         knn 4.837389e-01
orbit11                 orbit11 4.776179e-01
graph11                 graph11 4.757600e-01
fifth                     fifth 4.337818e-01
orbit32                 orbit32 3.868148e-01
graph13                 graph13 3.865269e-01
ratio2                   ratio2 3.857530e-01
graph9                   graph9 3.781256e-01
third                     third 3.576117e-01
selfinter             selfinter 3.372491e-01
orbit40                 orbit40 3.318803e-01
orbit7                   orbit7 3.276207e-01
orbit47                 orbit47 3.064890e-01
orbit46                 orbit46 2.721189e-01
orbit43                 orbit43 2.549138e-01
orbit26                 orbit26 2.401323e-01
orbit63                 orbit63 2.372651e-01
orbit20                 orbit20 2.206747e-01
orbit33                 orbit33 2.101597e-01
orbit18                 orbit18 2.101095e-01
orbit9                   orbit9 1.875116e-01
orbit27                 orbit27 1.820997e-01
graph8                   graph8 1.762815e-01
orbit39                 orbit39 1.737651e-01
graph29                 graph29 1.574202e-01
orbit13                 orbit13 1.259146e-01
graph12                 graph12 1.190377e-01
orbit21                 orbit21 1.165704e-01
membership_s32   membership_s32 9.369253e-02
bigcom40               bigcom40 8.497234e-02
ioratio                 ioratio 7.933020e-02
orbit30                 orbit30 7.169830e-02
orbit71                 orbit71 7.140368e-02
orbit12                 orbit12 7.103721e-02
graph26                 graph26 6.414065e-02
upto_second         upto_second 5.528871e-02
orbit16                 orbit16 5.239081e-02
orbit37                 orbit37 5.171798e-02
orbit17                 orbit17 5.033593e-02
graph28                 graph28 4.648629e-02
graph2                   graph2 4.469202e-02
upto_fifth           upto_fifth 4.430690e-02
orbit51                 orbit51 4.368440e-02
upto_third           upto_third 3.924895e-02
graph5                   graph5 3.632888e-02
graph0                   graph0 3.485908e-02
graph16                 graph16 1.404858e-02
orbit64                 orbit64 5.066815e-03
orbit57                 orbit57 4.157398e-03
orbit69                 orbit69 3.311761e-03
orbit50                 orbit50 3.079150e-03
constraint           constraint 1.405753e-03
orbit41                 orbit41 1.273423e-03
graph10                 graph10 1.067551e-03
membership_s4     membership_s4 1.039397e-03
graph15                 graph15 8.445993e-04
orbit2                   orbit2 7.485631e-04
ratio3                   ratio3 7.375270e-04
orbit38                 orbit38 5.833754e-04
orbit36                 orbit36 5.515541e-04
graph20                 graph20 5.412675e-04
orbit58                 orbit58 5.354508e-04
orbit60                 orbit60 4.946748e-04
graph18                 graph18 4.296078e-04
graph21                 graph21 4.210119e-04
fourth                   fourth 4.183266e-04
upto_sixth           upto_sixth 4.153865e-04
orbit67                 orbit67 3.873687e-04
orbit61                 orbit61 3.833441e-04
ratio6                   ratio6 3.698469e-04
orbit23                 orbit23 3.444613e-04
orbit35                 orbit35 3.228368e-04
orbit28                 orbit28 2.723262e-04
orbit19                 orbit19 2.676030e-04
close                     close 2.586637e-04
orbit25                 orbit25 2.517864e-04
orbit15                 orbit15 2.249665e-04
orbit22                 orbit22 2.155231e-04
graph24                 graph24 2.109203e-04
orbit10                 orbit10 1.875721e-04
graph7                   graph7 1.110895e-04
graph17                 graph17 1.061949e-04
orbit1                   orbit1 9.584884e-05
graph6                   graph6 9.388771e-05
orbit42                 orbit42 9.223862e-05
hubscore               hubscore 9.066749e-05
membership_s30   membership_s30 8.446194e-05
upto_fourth         upto_fourth 6.345325e-05
bigcom4                 bigcom4 3.615500e-05
second                   second 7.902496e-14
graph19                 graph19 0.000000e+00
orbit0                   orbit0 0.000000e+00
orbit3                   orbit3 0.000000e+00
orbit4                   orbit4 0.000000e+00
orbit8                   orbit8 0.000000e+00
orbit14                 orbit14 0.000000e+00
orbit29                 orbit29 0.000000e+00
orbit34                 orbit34 0.000000e+00
orbit44                 orbit44 0.000000e+00
orbit48                 orbit48 0.000000e+00
orbit53                 orbit53 0.000000e+00
orbit72                 orbit72 0.000000e+00
ecc                         ecc 0.000000e+00
eccrad                   eccrad 0.000000e+00
coreness               coreness 0.000000e+00
evcent                   evcent 0.000000e+00
first                     first 0.000000e+00
bigcom1                 bigcom1 0.000000e+00
bigcom2                 bigcom2 0.000000e+00
bigcom3                 bigcom3 0.000000e+00
bigcom6                 bigcom6 0.000000e+00
bigcom8                 bigcom8 0.000000e+00
bigcom9                 bigcom9 0.000000e+00
bigcom11               bigcom11 0.000000e+00
bigcom13               bigcom13 0.000000e+00
bigcom15               bigcom15 0.000000e+00
bigcom16               bigcom16 0.000000e+00
bigcom21               bigcom21 0.000000e+00
bigcom22               bigcom22 0.000000e+00
bigcom24               bigcom24 0.000000e+00
bigcom26               bigcom26 0.000000e+00
bigcom31               bigcom31 0.000000e+00
bigcom32               bigcom32 0.000000e+00
bigcom33               bigcom33 0.000000e+00
bigcom34               bigcom34 0.000000e+00
bigcom36               bigcom36 0.000000e+00
bigcom37               bigcom37 0.000000e+00
bigcom38               bigcom38 0.000000e+00
bigcom39               bigcom39 0.000000e+00
bigcom43               bigcom43 0.000000e+00
bigcom44               bigcom44 0.000000e+00
bigcom46               bigcom46 0.000000e+00
bigcom47               bigcom47 0.000000e+00
bigcom49               bigcom49 0.000000e+00
bigcom50               bigcom50 0.000000e+00
bigcom51               bigcom51 0.000000e+00
bigcom52               bigcom52 0.000000e+00
bigcom54               bigcom54 0.000000e+00
bigcom56               bigcom56 0.000000e+00
bigcom62               bigcom62 0.000000e+00
bigcom66               bigcom66 0.000000e+00
bigcom68               bigcom68 0.000000e+00
bigcom69               bigcom69 0.000000e+00
bigcom71               bigcom71 0.000000e+00
bigcom72               bigcom72 0.000000e+00
bigcom73               bigcom73 0.000000e+00
bigcom74               bigcom74 0.000000e+00
bigcom75               bigcom75 0.000000e+00
bigcom76               bigcom76 0.000000e+00
bigcom77               bigcom77 0.000000e+00
bigcom79               bigcom79 0.000000e+00
bigcom80               bigcom80 0.000000e+00
bigcom82               bigcom82 0.000000e+00
bigcom83               bigcom83 0.000000e+00
bigcom84               bigcom84 0.000000e+00
bigcom85               bigcom85 0.000000e+00
bigcom87               bigcom87 0.000000e+00
bigcom89               bigcom89 0.000000e+00
bigcom91               bigcom91 0.000000e+00
bigcom92               bigcom92 0.000000e+00
bigcom93               bigcom93 0.000000e+00
bigcom96               bigcom96 0.000000e+00
bigcom97               bigcom97 0.000000e+00
bigcom98               bigcom98 0.000000e+00
bigcom99               bigcom99 0.000000e+00
bigcom101             bigcom101 0.000000e+00
bigcom104             bigcom104 0.000000e+00
bigcom106             bigcom106 0.000000e+00
bigcom109             bigcom109 0.000000e+00
bigcom113             bigcom113 0.000000e+00
bigcom116             bigcom116 0.000000e+00
bigcom120             bigcom120 0.000000e+00
bigcom123             bigcom123 0.000000e+00
bigcom126             bigcom126 0.000000e+00
bigcom127             bigcom127 0.000000e+00
bigcom137             bigcom137 0.000000e+00
bigcom139             bigcom139 0.000000e+00
bigcom140             bigcom140 0.000000e+00
bigcom143             bigcom143 0.000000e+00
bigcom145             bigcom145 0.000000e+00
bigcom146             bigcom146 0.000000e+00
bigcom147             bigcom147 0.000000e+00
bigcom149             bigcom149 0.000000e+00
bigcom153             bigcom153 0.000000e+00
bigcom154             bigcom154 0.000000e+00
bigcom156             bigcom156 0.000000e+00
bigcom157             bigcom157 0.000000e+00
bigcom158             bigcom158 0.000000e+00
bigcom160             bigcom160 0.000000e+00
bigcom161             bigcom161 0.000000e+00
bigcom162             bigcom162 0.000000e+00
bigcom164             bigcom164 0.000000e+00
bigcom166             bigcom166 0.000000e+00
bigcom167             bigcom167 0.000000e+00
bigcom171             bigcom171 0.000000e+00
bigcom173             bigcom173 0.000000e+00
bigcom175             bigcom175 0.000000e+00
bigcom176             bigcom176 0.000000e+00
bigcom177             bigcom177 0.000000e+00
bigcom178             bigcom178 0.000000e+00
bigcom180             bigcom180 0.000000e+00
bigcom181             bigcom181 0.000000e+00
bigcom184             bigcom184 0.000000e+00
bigcom186             bigcom186 0.000000e+00
bigcom187             bigcom187 0.000000e+00
bigcom189             bigcom189 0.000000e+00
bigcom194             bigcom194 0.000000e+00
bigcom195             bigcom195 0.000000e+00
bigcom196             bigcom196 0.000000e+00
bigcom204             bigcom204 0.000000e+00
bigcom205             bigcom205 0.000000e+00
bigcom212             bigcom212 0.000000e+00
bigcom214             bigcom214 0.000000e+00
bigcom222             bigcom222 0.000000e+00
bigcom223             bigcom223 0.000000e+00
bigcom226             bigcom226 0.000000e+00
bigcom227             bigcom227 0.000000e+00
bigcom229             bigcom229 0.000000e+00
bigcom233             bigcom233 0.000000e+00
bigcom236             bigcom236 0.000000e+00
bigcom237             bigcom237 0.000000e+00
bigcom246             bigcom246 0.000000e+00
bigcom248             bigcom248 0.000000e+00
bigcom249             bigcom249 0.000000e+00
bigcom250             bigcom250 0.000000e+00
bigcom254             bigcom254 0.000000e+00
bigcom266             bigcom266 0.000000e+00
bigcom269             bigcom269 0.000000e+00
bigcom272             bigcom272 0.000000e+00
bigcom274             bigcom274 0.000000e+00
bigcom281             bigcom281 0.000000e+00
bigcom291             bigcom291 0.000000e+00
bigcom292             bigcom292 0.000000e+00
bigcom295             bigcom295 0.000000e+00
bigcom299             bigcom299 0.000000e+00
bigcom301             bigcom301 0.000000e+00
bigcom306             bigcom306 0.000000e+00
bigcom309             bigcom309 0.000000e+00
bigcom314             bigcom314 0.000000e+00
bigcom321             bigcom321 0.000000e+00
bigcom341             bigcom341 0.000000e+00
bigcom350             bigcom350 0.000000e+00
bigcom353             bigcom353 0.000000e+00
bigcom359             bigcom359 0.000000e+00
bigcom363             bigcom363 0.000000e+00
bigcom365             bigcom365 0.000000e+00
bigcom385             bigcom385 0.000000e+00
bigcom386             bigcom386 0.000000e+00
bigcom408             bigcom408 0.000000e+00
bigcom412             bigcom412 0.000000e+00
bigcom480             bigcom480 0.000000e+00
membership_s1     membership_s1 0.000000e+00
membership_s3     membership_s3 0.000000e+00
membership_s5     membership_s5 0.000000e+00
membership_s6     membership_s6 0.000000e+00
membership_s7     membership_s7 0.000000e+00
membership_s8     membership_s8 0.000000e+00
membership_s9     membership_s9 0.000000e+00
membership_s11   membership_s11 0.000000e+00
membership_s12   membership_s12 0.000000e+00
membership_s14   membership_s14 0.000000e+00
membership_s15   membership_s15 0.000000e+00
membership_s16   membership_s16 0.000000e+00
membership_s17   membership_s17 0.000000e+00
membership_s18   membership_s18 0.000000e+00
membership_s20   membership_s20 0.000000e+00
membership_s21   membership_s21 0.000000e+00
membership_s22   membership_s22 0.000000e+00
membership_s24   membership_s24 0.000000e+00
membership_s25   membership_s25 0.000000e+00
membership_s26   membership_s26 0.000000e+00
membership_s27   membership_s27 0.000000e+00
membership_s28   membership_s28 0.000000e+00
membership_s31   membership_s31 0.000000e+00
membership_s33   membership_s33 0.000000e+00
membership_s36   membership_s36 0.000000e+00
membership_s37   membership_s37 0.000000e+00
pdi                         pdi 0.000000e+00
[1] "Dataset: high_targets Model RF, run: 2 of 5 2015-06-22 14:48:54"
     |      Out-of-bag   |
Tree |      MSE  %Var(y) |
   1 |  0.02989   213.97 |
   2 |   0.0239   171.06 |
   3 |  0.01932   138.27 |
   4 |  0.01969   140.92 |
   5 |  0.02036   145.74 |
   6 |  0.01887   135.08 |
   7 |  0.01944   139.17 |
   8 |  0.01879   134.52 |
   9 |  0.01843   131.92 |
  10 |  0.01838   131.61 |
  11 |  0.01883   134.78 |
  12 |  0.01828   130.88 |
  13 |  0.01764   126.24 |
  14 |  0.01697   121.47 |
  15 |  0.01629   116.60 |
  16 |  0.01618   115.80 |
  17 |  0.01586   113.54 |
  18 |  0.01568   112.28 |
  19 |  0.01555   111.32 |
  20 |   0.0155   110.93 |
  21 |  0.01527   109.33 |
  22 |  0.01528   109.36 |
  23 |  0.01492   106.82 |
  24 |  0.01475   105.58 |
  25 |  0.01462   104.64 |
  26 |  0.01465   104.86 |
  27 |  0.01475   105.62 |
  28 |  0.01469   105.17 |
  29 |  0.01474   105.48 |
  30 |  0.01489   106.58 |
  31 |  0.01486   106.41 |
  32 |  0.01481   106.04 |
  33 |  0.01474   105.53 |
  34 |  0.01446   103.50 |
  35 |  0.01446   103.50 |
  36 |  0.01452   103.91 |
  37 |  0.01446   103.52 |
  38 |  0.01433   102.60 |
  39 |   0.0143   102.39 |
  40 |  0.01429   102.29 |
  41 |  0.01437   102.85 |
  42 |  0.01442   103.22 |
  43 |  0.01439   103.03 |
  44 |  0.01447   103.62 |
  45 |  0.01451   103.90 |
  46 |   0.0146   104.52 |
  47 |  0.01461   104.56 |
  48 |   0.0145   103.82 |
  49 |  0.01453   104.01 |
  50 |  0.01443   103.30 |
  51 |  0.01448   103.64 |
  52 |  0.01451   103.87 |
  53 |  0.01457   104.30 |
  54 |   0.0145   103.83 |
  55 |  0.01451   103.87 |
  56 |  0.01445   103.45 |
  57 |   0.0143   102.40 |
  58 |  0.01429   102.30 |
  59 |  0.01433   102.56 |
  60 |  0.01431   102.43 |
  61 |  0.01432   102.52 |
  62 |   0.0143   102.40 |
  63 |  0.01431   102.45 |
  64 |  0.01435   102.75 |
  65 |  0.01434   102.65 |
  66 |  0.01434   102.67 |
  67 |  0.01435   102.70 |
  68 |  0.01436   102.82 |
  69 |  0.01432   102.52 |
  70 |  0.01433   102.57 |
  71 |  0.01434   102.63 |
  72 |  0.01432   102.53 |
  73 |  0.01428   102.21 |
  74 |   0.0142   101.66 |
  75 |  0.01418   101.48 |
  76 |  0.01422   101.82 |
  77 |  0.01422   101.78 |
  78 |  0.01424   101.91 |
  79 |  0.01418   101.51 |
  80 |   0.0142   101.67 |
  81 |  0.01418   101.49 |
  82 |  0.01416   101.39 |
  83 |  0.01413   101.12 |
  84 |   0.0141   100.93 |
  85 |  0.01405   100.59 |
  86 |  0.01405   100.57 |
  87 |  0.01406   100.63 |
  88 |  0.01407   100.74 |
  89 |  0.01406   100.63 |
  90 |   0.0141   100.90 |
  91 |  0.01411   100.98 |
  92 |  0.01412   101.08 |
  93 |  0.01414   101.22 |
  94 |  0.01414   101.23 |
  95 |  0.01414   101.19 |
  96 |  0.01415   101.30 |
  97 |  0.01415   101.28 |
  98 |  0.01417   101.45 |
  99 |  0.01419   101.59 |
 100 |  0.01418   101.48 |
[1] "Random Forest variable coefficients"
                      %IncMSE IncNodePurity
graph0           5.750439e-04  3.842837e-02
graph1           1.280035e-03  1.268076e-01
graph2           5.347594e-05  1.333333e-02
graph3           2.578797e-04  1.731602e-02
graph4           2.770083e-05  3.255793e-02
graph5           5.899860e-04  3.239497e-02
graph6           3.322456e-04  5.934550e-02
graph7          -2.832861e-05  1.428571e-02
graph8           1.218587e-03  1.017502e-01
graph9           1.966292e-04  3.000000e-02
graph10          6.895609e-04  5.962803e-02
graph11          1.979352e-05  3.331025e-02
graph12          2.739726e-04  1.113659e-02
graph13          1.166309e-03  7.112350e-02
graph14          1.534345e-03  3.032454e-02
graph15          1.095890e-04  6.042328e-02
graph16          1.875488e-03  5.568311e-02
graph17          1.672429e-03  6.908387e-02
graph18          5.910673e-04  9.376825e-02
graph19          5.263158e-05  9.230769e-03
graph20          9.520443e-04  3.602564e-02
graph21          2.770083e-05  8.333333e-03
graph22          1.077314e-03  6.541115e-02
graph23          3.257230e-04  3.431078e-02
graph24          0.000000e+00  2.395219e-17
graph25          3.084365e-03  4.423452e-02
graph26          1.053380e-04  7.558012e-02
graph27          5.994422e-03  8.444426e-02
graph28          1.821858e-03  1.318764e-01
graph29          1.337902e-04  1.746857e-02
orbit0           1.954606e-03  5.823987e-02
orbit1           3.457447e-04  1.862685e-02
orbit2           2.212891e-04  5.236414e-02
orbit3           0.000000e+00  2.750838e-17
orbit4           2.739726e-04  9.615385e-03
orbit5           6.794515e-04  1.463820e-01
orbit6           1.672771e-04  1.795273e-02
orbit7           2.054842e-03  9.494438e-02
orbit8           5.767618e-04  5.214163e-02
orbit9           6.180745e-04  6.342650e-02
orbit10          7.296947e-04  4.123454e-02
orbit11          1.067798e-03  8.389923e-02
orbit12          8.131972e-05  2.021490e-01
orbit13          5.612779e-04  6.968844e-02
orbit14          7.622917e-04  5.433113e-02
orbit15          2.754821e-05  1.692308e-02
orbit16          1.352049e-03  9.864945e-02
orbit17          1.290436e-03  7.584226e-02
orbit18          2.808163e-04  4.842967e-02
orbit19          1.068120e-04  1.917574e-02
orbit20          1.237822e-04  6.549087e-02
orbit21          9.366627e-04  1.329910e-01
orbit22         -7.297951e-05  5.135021e-02
orbit23          6.134524e-04  5.044014e-02
orbit24          8.037509e-04  1.683463e-01
orbit25          1.199601e-03  4.268696e-02
orbit26          0.000000e+00  7.804087e-18
orbit27          1.971831e-04  6.049020e-02
orbit28          8.384371e-04  5.644871e-02
orbit29          1.101928e-04  3.523352e-02
orbit30          1.723597e-03  1.245051e-01
orbit31          3.388373e-04  1.487561e-01
orbit32          1.170583e-03  4.575442e-02
orbit33          1.396648e-04  3.899160e-02
orbit34          2.923977e-05  4.387363e-02
orbit35         -7.633588e-05  1.636364e-02
orbit36          8.438794e-04  3.554905e-02
orbit37          3.890054e-04  4.543625e-02
orbit38          5.498313e-04  2.612988e-02
orbit39          6.311114e-04  3.441392e-02
orbit40          3.573923e-04  5.105274e-03
orbit41          7.708333e-04  1.809186e-02
orbit42         -2.975207e-05  6.545904e-03
orbit43          0.000000e+00  1.820173e-02
orbit44          1.321138e-04  1.905052e-02
orbit45          3.121702e-03  1.346962e-01
orbit46          3.065134e-04  2.171467e-02
orbit47         -1.202005e-04  2.610473e-02
orbit48          3.116739e-04  1.896104e-02
orbit49          8.716881e-04  4.330786e-02
orbit50          8.220280e-05  9.070513e-03
orbit51          1.851030e-03  9.947357e-02
orbit52          1.973692e-03  9.581461e-02
orbit53          0.000000e+00  1.452397e-17
orbit54          2.265768e-03  3.484914e-01
orbit55          4.897060e-04  4.244649e-02
orbit56          2.578445e-03  1.363092e-01
orbit57          2.883169e-04  1.283566e-01
orbit58          1.023313e-03  3.811253e-02
orbit59          3.874450e-04  3.644336e-01
orbit60          0.000000e+00  1.806352e-02
orbit61          7.438017e-04  4.279870e-02
orbit62          8.468685e-03  1.628731e-01
orbit63          1.645760e-03  3.930131e-02
orbit64          2.162162e-04  4.726012e-02
orbit65          3.261004e-03  4.600913e-01
orbit66          5.970057e-04  4.603839e-01
orbit67          0.000000e+00  1.523087e-17
orbit68          3.976503e-03  1.519006e-01
orbit69          8.095655e-04  7.947602e-02
orbit70          5.079152e-03  2.313722e-01
orbit71          4.622827e-04  9.962755e-02
orbit72          2.569694e-04  5.411206e-02
AP               0.000000e+00  2.696078e-02
bet              1.956757e-03  2.491671e-01
ecc              0.000000e+00  2.428613e-19
eccrad           0.000000e+00  8.673617e-20
close            2.494729e-04  3.421875e-02
constraint       1.954542e-04  5.235819e-02
coreness         1.212858e-03  1.780371e-02
knn              2.694806e-04  6.213928e-02
hubscore         1.632442e-03  9.976535e-03
pagerank         3.584756e-04  9.991540e-02
trans            9.532994e-04  4.483032e-01
evcent           5.479452e-05  1.777778e-02
first            1.114040e-03  3.768564e-02
upto_second      3.064429e-04  6.537300e-02
upto_third       2.272727e-04  4.397913e-02
upto_fourth      1.882353e-04  2.462972e-02
upto_fifth       2.251886e-04  5.798301e-02
upto_sixth       0.000000e+00  1.621212e-02
second           8.467526e-04  7.819062e-02
third            2.334472e-04  8.592500e-02
fourth           4.538864e-04  9.208021e-02
fifth            5.118041e-04  1.343153e-01
sixth            6.029892e-04  9.021007e-02
ratio1           4.521810e-04  1.369452e-01
ratio2           8.888840e-04  1.094028e-01
ratio3           9.780937e-04  1.093308e-01
ratio4           3.568414e-04  1.950081e-01
ratio5           2.668273e-05  9.830750e-02
ratio6           4.358787e-04  8.590859e-02
selfinter        0.000000e+00  4.336809e-21
walktrap_vertex -3.939857e-04  6.937359e-01
bigcom1          0.000000e+00  3.469447e-20
bigcom2          0.000000e+00  0.000000e+00
bigcom3          0.000000e+00  4.336809e-20
bigcom4          0.000000e+00  1.444591e-17
bigcom6          0.000000e+00  0.000000e+00
bigcom8          0.000000e+00  5.898060e-19
bigcom9          0.000000e+00  0.000000e+00
bigcom11         0.000000e+00  0.000000e+00
bigcom13         0.000000e+00  3.469447e-20
bigcom15         0.000000e+00  3.469447e-20
bigcom16         0.000000e+00  0.000000e+00
bigcom21         0.000000e+00  0.000000e+00
bigcom22         0.000000e+00  0.000000e+00
bigcom24         0.000000e+00  0.000000e+00
bigcom26         0.000000e+00  8.673617e-21
bigcom28         9.119746e-04  5.699383e-02
bigcom30         9.592968e-04  1.139975e-01
bigcom31         0.000000e+00  0.000000e+00
bigcom32         0.000000e+00  0.000000e+00
bigcom33         0.000000e+00  0.000000e+00
bigcom34         0.000000e+00  0.000000e+00
bigcom36         0.000000e+00  3.469447e-20
bigcom37         0.000000e+00  0.000000e+00
bigcom38         0.000000e+00  0.000000e+00
bigcom39         0.000000e+00  0.000000e+00
bigcom40         0.000000e+00  5.572799e-19
bigcom43         0.000000e+00  0.000000e+00
bigcom44         0.000000e+00  1.474515e-19
bigcom46         0.000000e+00  0.000000e+00
bigcom47         0.000000e+00  0.000000e+00
bigcom49         0.000000e+00  0.000000e+00
bigcom50         0.000000e+00  0.000000e+00
bigcom51         0.000000e+00  0.000000e+00
bigcom52         0.000000e+00  0.000000e+00
bigcom54         0.000000e+00  0.000000e+00
bigcom56         0.000000e+00  0.000000e+00
bigcom62         0.000000e+00  0.000000e+00
bigcom66         0.000000e+00  0.000000e+00
bigcom68         0.000000e+00  0.000000e+00
bigcom69         0.000000e+00  0.000000e+00
bigcom71         0.000000e+00  0.000000e+00
bigcom72         0.000000e+00  0.000000e+00
bigcom73         0.000000e+00  0.000000e+00
bigcom74         0.000000e+00  0.000000e+00
bigcom75         0.000000e+00  0.000000e+00
bigcom76         0.000000e+00  0.000000e+00
bigcom77         0.000000e+00  0.000000e+00
bigcom79         0.000000e+00  0.000000e+00
bigcom80         0.000000e+00  0.000000e+00
bigcom82         0.000000e+00  0.000000e+00
bigcom83         0.000000e+00  0.000000e+00
bigcom84         0.000000e+00  0.000000e+00
bigcom85         0.000000e+00  0.000000e+00
bigcom87         0.000000e+00  0.000000e+00
bigcom89         0.000000e+00  0.000000e+00
bigcom91         0.000000e+00  0.000000e+00
bigcom92         0.000000e+00  0.000000e+00
bigcom93         0.000000e+00  0.000000e+00
bigcom96         0.000000e+00  0.000000e+00
bigcom97         0.000000e+00  0.000000e+00
bigcom98         0.000000e+00  0.000000e+00
bigcom99         0.000000e+00  0.000000e+00
bigcom101        0.000000e+00  0.000000e+00
bigcom104        0.000000e+00  0.000000e+00
bigcom106        0.000000e+00  0.000000e+00
bigcom109        0.000000e+00  0.000000e+00
bigcom113        0.000000e+00  0.000000e+00
bigcom116        0.000000e+00  1.387779e-19
bigcom120        0.000000e+00  0.000000e+00
bigcom123        0.000000e+00  0.000000e+00
bigcom126        0.000000e+00  0.000000e+00
bigcom127        0.000000e+00  0.000000e+00
bigcom137        0.000000e+00  0.000000e+00
bigcom139        0.000000e+00  0.000000e+00
bigcom140        0.000000e+00  0.000000e+00
bigcom143        0.000000e+00  0.000000e+00
bigcom145        0.000000e+00  0.000000e+00
bigcom146        0.000000e+00  0.000000e+00
bigcom147        0.000000e+00  0.000000e+00
bigcom149        0.000000e+00  0.000000e+00
bigcom153        0.000000e+00  0.000000e+00
bigcom154        0.000000e+00  0.000000e+00
bigcom156        0.000000e+00  0.000000e+00
bigcom157        0.000000e+00  0.000000e+00
bigcom158        0.000000e+00  0.000000e+00
bigcom160        0.000000e+00  0.000000e+00
bigcom161        0.000000e+00  0.000000e+00
bigcom162        0.000000e+00  0.000000e+00
bigcom164        0.000000e+00  0.000000e+00
bigcom166        0.000000e+00  0.000000e+00
bigcom167        0.000000e+00  3.469447e-20
bigcom171        0.000000e+00  0.000000e+00
bigcom173        0.000000e+00  0.000000e+00
bigcom175        0.000000e+00  0.000000e+00
bigcom176        0.000000e+00  0.000000e+00
bigcom177        0.000000e+00  0.000000e+00
bigcom178        0.000000e+00  0.000000e+00
bigcom180        0.000000e+00  0.000000e+00
bigcom181        0.000000e+00  0.000000e+00
bigcom184        0.000000e+00  0.000000e+00
bigcom186        0.000000e+00  0.000000e+00
bigcom187        0.000000e+00  0.000000e+00
bigcom189        0.000000e+00  0.000000e+00
bigcom194        0.000000e+00  0.000000e+00
bigcom195        0.000000e+00  3.469447e-20
bigcom196        0.000000e+00  0.000000e+00
bigcom204        0.000000e+00  0.000000e+00
bigcom205        0.000000e+00  0.000000e+00
bigcom212        0.000000e+00  0.000000e+00
bigcom214        0.000000e+00  0.000000e+00
bigcom222        0.000000e+00  0.000000e+00
bigcom223        0.000000e+00  0.000000e+00
bigcom226        0.000000e+00  0.000000e+00
bigcom227        0.000000e+00  0.000000e+00
bigcom229        0.000000e+00  0.000000e+00
bigcom233        0.000000e+00  0.000000e+00
bigcom236        0.000000e+00  0.000000e+00
bigcom237        0.000000e+00  0.000000e+00
bigcom246        0.000000e+00  0.000000e+00
bigcom248        0.000000e+00  0.000000e+00
bigcom249        0.000000e+00  0.000000e+00
bigcom250        0.000000e+00  0.000000e+00
bigcom254        0.000000e+00  0.000000e+00
bigcom266        0.000000e+00  0.000000e+00
bigcom269        0.000000e+00  0.000000e+00
bigcom272        0.000000e+00  0.000000e+00
bigcom274        0.000000e+00  6.938894e-20
bigcom281        0.000000e+00  0.000000e+00
bigcom291        0.000000e+00  0.000000e+00
bigcom292        0.000000e+00  0.000000e+00
bigcom295        0.000000e+00  0.000000e+00
bigcom299        0.000000e+00  0.000000e+00
bigcom301        0.000000e+00  0.000000e+00
bigcom306        0.000000e+00  0.000000e+00
bigcom309        0.000000e+00  0.000000e+00
bigcom314        0.000000e+00  0.000000e+00
bigcom321        0.000000e+00  3.469447e-20
bigcom341        0.000000e+00  0.000000e+00
bigcom350        0.000000e+00  0.000000e+00
bigcom353        0.000000e+00  0.000000e+00
bigcom359        0.000000e+00  0.000000e+00
bigcom363        0.000000e+00  0.000000e+00
bigcom365        0.000000e+00  0.000000e+00
bigcom385        0.000000e+00  0.000000e+00
bigcom386        0.000000e+00  0.000000e+00
bigcom408        0.000000e+00  0.000000e+00
bigcom412        0.000000e+00  0.000000e+00
bigcom480        0.000000e+00  0.000000e+00
spin_vertex      4.966514e-05  1.495326e-01
membership_s1    0.000000e+00  0.000000e+00
membership_s3    0.000000e+00  0.000000e+00
membership_s4   -5.617978e-05  8.658009e-03
membership_s5    0.000000e+00  7.806256e-20
membership_s6    0.000000e+00  1.734723e-19
membership_s7    0.000000e+00  4.336809e-20
membership_s8    0.000000e+00  0.000000e+00
membership_s9    0.000000e+00  0.000000e+00
membership_s11   0.000000e+00  0.000000e+00
membership_s12   0.000000e+00  0.000000e+00
membership_s14   0.000000e+00  0.000000e+00
membership_s15   0.000000e+00  1.040834e-19
membership_s16   0.000000e+00  0.000000e+00
membership_s17   0.000000e+00  0.000000e+00
membership_s18   0.000000e+00  6.938894e-20
membership_s20   0.000000e+00  0.000000e+00
membership_s21   0.000000e+00  1.127570e-19
membership_s22   0.000000e+00  0.000000e+00
membership_s24   0.000000e+00  0.000000e+00
membership_s25   0.000000e+00  0.000000e+00
membership_s26   0.000000e+00  0.000000e+00
membership_s27   0.000000e+00  3.469447e-19
membership_s28   0.000000e+00  0.000000e+00
membership_s30   2.688172e-05  1.428571e-02
membership_s31   0.000000e+00  0.000000e+00
membership_s32  -1.490518e-04  1.290922e-02
membership_s33   0.000000e+00  0.000000e+00
membership_s36   0.000000e+00  7.494005e-18
membership_s37   0.000000e+00  6.938894e-20
V1               1.065546e-03  4.050625e-01
V2               4.022268e-04  2.954903e-01
pdi              2.636618e-05  5.458847e-03
adhesion         4.642280e-04  2.077175e-01
cohesion         2.276762e-04  7.388586e-02
inner            5.166169e-04  1.089024e-01
outer            1.668626e-04  8.252266e-02
ioratio          1.521344e-05  1.297549e-01
comsize          1.475752e-04  1.012226e-01
[1] "Dataset: high_targets Model GLM, run: 2 of 5 2015-06-22 14:49:01"
[1] "glmnet variable coefficients"
                     [,1]          [,2]
(Intercept)     -4.242354  2.212449e+03
graph0           0.000000 -7.123310e-04
graph1           0.000000  0.000000e+00
graph2           0.000000 -2.378810e-03
graph3           0.000000  0.000000e+00
graph4           0.000000  0.000000e+00
graph5           0.000000  0.000000e+00
graph6           0.000000  0.000000e+00
graph7           0.000000  0.000000e+00
graph8           0.000000  0.000000e+00
graph9           0.000000  0.000000e+00
graph10          0.000000  0.000000e+00
graph11          0.000000  0.000000e+00
graph12          0.000000  0.000000e+00
graph13          0.000000  0.000000e+00
graph14          0.000000  0.000000e+00
graph15          0.000000  0.000000e+00
graph16          0.000000  0.000000e+00
graph17          0.000000  0.000000e+00
graph18          0.000000  0.000000e+00
graph19          0.000000  1.067263e-07
graph20          0.000000 -1.357704e-06
graph21          0.000000  0.000000e+00
graph22          0.000000  0.000000e+00
graph23          0.000000  0.000000e+00
graph24          0.000000  0.000000e+00
graph25          0.000000  0.000000e+00
graph26          0.000000  0.000000e+00
graph27          0.000000  1.160816e-05
graph28          0.000000  0.000000e+00
graph29          0.000000 -1.568444e-04
orbit0           0.000000 -7.500025e-04
orbit1           0.000000  0.000000e+00
orbit2           0.000000  0.000000e+00
orbit3           0.000000 -2.496977e-03
orbit4           0.000000  0.000000e+00
orbit5           0.000000  0.000000e+00
orbit6           0.000000  0.000000e+00
orbit7           0.000000  0.000000e+00
orbit8           0.000000  0.000000e+00
orbit9           0.000000 -4.405102e-05
orbit10          0.000000  0.000000e+00
orbit11          0.000000  0.000000e+00
orbit12          0.000000  3.193372e-05
orbit13          0.000000  0.000000e+00
orbit14          0.000000  0.000000e+00
orbit15          0.000000 -2.072038e-08
orbit16          0.000000  0.000000e+00
orbit17          0.000000  0.000000e+00
orbit18          0.000000  2.637246e-08
orbit19          0.000000 -3.768477e-10
orbit20          0.000000 -4.669571e-11
orbit21          0.000000  0.000000e+00
orbit22          0.000000  5.999402e-13
orbit23          0.000000  0.000000e+00
orbit24          0.000000 -7.027490e-07
orbit25          0.000000  2.433710e-07
orbit26          0.000000  0.000000e+00
orbit27          0.000000  0.000000e+00
orbit28          0.000000  0.000000e+00
orbit29          0.000000  0.000000e+00
orbit30          0.000000  0.000000e+00
orbit31          0.000000  0.000000e+00
orbit32          0.000000 -4.163156e-08
orbit33          0.000000  0.000000e+00
orbit34          0.000000  0.000000e+00
orbit35          0.000000 -5.020933e-06
orbit36          0.000000 -2.128351e-07
orbit37          0.000000 -2.290808e-07
orbit38          0.000000  0.000000e+00
orbit39          0.000000  1.012998e-06
orbit40          0.000000  2.100481e-07
orbit41          0.000000 -2.244610e-08
orbit42          0.000000  0.000000e+00
orbit43          0.000000  5.580968e-06
orbit44          0.000000  0.000000e+00
orbit45          0.000000  2.908135e-06
orbit46          0.000000 -2.008895e-06
orbit47          0.000000  1.393289e-09
orbit48          0.000000  1.092384e-06
orbit49          0.000000  3.584265e-06
orbit50          0.000000 -7.330778e-06
orbit51          0.000000  0.000000e+00
orbit52          0.000000  0.000000e+00
orbit53          0.000000  0.000000e+00
orbit54          0.000000 -2.260188e-05
orbit55          0.000000  0.000000e+00
orbit56          0.000000  1.134361e-04
orbit57          0.000000  0.000000e+00
orbit58          0.000000  0.000000e+00
orbit59          0.000000  0.000000e+00
orbit60          0.000000  1.307573e-06
orbit61          0.000000  0.000000e+00
orbit62          0.000000  6.185362e-04
orbit63          0.000000  0.000000e+00
orbit64          0.000000  0.000000e+00
orbit65          0.000000 -2.073696e-04
orbit66          0.000000 -1.949466e-05
orbit67          0.000000  0.000000e+00
orbit68          0.000000  1.217588e-05
orbit69          0.000000  5.582142e-05
orbit70          0.000000  7.382274e-04
orbit71          0.000000 -7.702274e-05
orbit72          0.000000 -1.394828e-04
AP               0.000000  1.176362e+00
bet              0.000000  0.000000e+00
ecc              0.000000  0.000000e+00
eccrad           0.000000  0.000000e+00
close            0.000000 -1.877914e-01
constraint       0.000000  3.987430e+00
coreness         0.000000  7.700600e-01
knn              0.000000  0.000000e+00
hubscore         0.000000  0.000000e+00
pagerank         0.000000  0.000000e+00
trans            0.000000  1.396990e+01
evcent           0.000000  0.000000e+00
first            0.000000 -7.557509e-04
upto_second      0.000000 -1.526083e-05
upto_third       0.000000  0.000000e+00
upto_fourth      0.000000  6.695040e-04
upto_fifth       0.000000  1.855134e-03
upto_sixth       0.000000 -1.702827e-01
second           0.000000 -7.289271e-07
third            0.000000  2.872096e-04
fourth           0.000000  4.656020e-05
fifth            0.000000 -6.627552e-04
sixth            0.000000 -3.434454e-02
ratio1           0.000000  3.542872e-02
ratio2           0.000000 -8.813248e-04
ratio3           0.000000  3.010756e-01
ratio4           0.000000  1.974484e+01
ratio5           0.000000 -2.851022e+00
ratio6           0.000000  1.107694e-01
selfinter        0.000000  2.591100e+00
walktrap_vertex  0.000000  3.400596e+00
bigcom1          0.000000  0.000000e+00
bigcom2          0.000000  0.000000e+00
bigcom3          0.000000  0.000000e+00
bigcom4          0.000000  0.000000e+00
bigcom6          0.000000  0.000000e+00
bigcom8          0.000000  0.000000e+00
bigcom9          0.000000  0.000000e+00
bigcom11         0.000000  0.000000e+00
bigcom13         0.000000  0.000000e+00
bigcom15         0.000000  0.000000e+00
bigcom16         0.000000  0.000000e+00
bigcom21         0.000000  0.000000e+00
bigcom22         0.000000  0.000000e+00
bigcom24         0.000000  0.000000e+00
bigcom26         0.000000  0.000000e+00
bigcom28         0.000000 -5.882788e-01
bigcom30         0.000000  6.600569e+00
bigcom31         0.000000  0.000000e+00
bigcom32         0.000000  0.000000e+00
bigcom33         0.000000  0.000000e+00
bigcom34         0.000000  0.000000e+00
bigcom36         0.000000  0.000000e+00
bigcom37         0.000000  0.000000e+00
bigcom38         0.000000  0.000000e+00
bigcom39         0.000000  0.000000e+00
bigcom40         0.000000  1.066977e+00
bigcom43         0.000000  0.000000e+00
bigcom44         0.000000  0.000000e+00
bigcom46         0.000000  0.000000e+00
bigcom47         0.000000  0.000000e+00
bigcom49         0.000000  0.000000e+00
bigcom50         0.000000  0.000000e+00
bigcom51         0.000000  0.000000e+00
bigcom52         0.000000  0.000000e+00
bigcom54         0.000000  0.000000e+00
bigcom56         0.000000  0.000000e+00
bigcom62         0.000000  0.000000e+00
bigcom66         0.000000  0.000000e+00
bigcom68         0.000000  0.000000e+00
bigcom69         0.000000  0.000000e+00
bigcom71         0.000000  0.000000e+00
bigcom72         0.000000  0.000000e+00
bigcom73         0.000000  0.000000e+00
bigcom74         0.000000  0.000000e+00
bigcom75         0.000000  0.000000e+00
bigcom76         0.000000  0.000000e+00
bigcom77         0.000000  0.000000e+00
bigcom79         0.000000  0.000000e+00
bigcom80         0.000000  0.000000e+00
bigcom82         0.000000  0.000000e+00
bigcom83         0.000000  0.000000e+00
bigcom84         0.000000  0.000000e+00
bigcom85         0.000000  0.000000e+00
bigcom87         0.000000  0.000000e+00
bigcom89         0.000000  0.000000e+00
bigcom91         0.000000  0.000000e+00
bigcom92         0.000000  0.000000e+00
bigcom93         0.000000  0.000000e+00
bigcom96         0.000000  0.000000e+00
bigcom97         0.000000  0.000000e+00
bigcom98         0.000000  0.000000e+00
bigcom99         0.000000  0.000000e+00
bigcom101        0.000000  0.000000e+00
bigcom104        0.000000  0.000000e+00
bigcom106        0.000000  0.000000e+00
bigcom109        0.000000  0.000000e+00
bigcom113        0.000000  0.000000e+00
bigcom116        0.000000  0.000000e+00
bigcom120        0.000000  0.000000e+00
bigcom123        0.000000  0.000000e+00
bigcom126        0.000000  0.000000e+00
bigcom127        0.000000  0.000000e+00
bigcom137        0.000000  0.000000e+00
bigcom139        0.000000  0.000000e+00
bigcom140        0.000000  0.000000e+00
bigcom143        0.000000  0.000000e+00
bigcom145        0.000000  0.000000e+00
bigcom146        0.000000  0.000000e+00
bigcom147        0.000000  0.000000e+00
bigcom149        0.000000  0.000000e+00
bigcom153        0.000000  0.000000e+00
bigcom154        0.000000  0.000000e+00
bigcom156        0.000000  0.000000e+00
bigcom157        0.000000  0.000000e+00
bigcom158        0.000000  0.000000e+00
bigcom160        0.000000  0.000000e+00
bigcom161        0.000000  0.000000e+00
bigcom162        0.000000  0.000000e+00
bigcom164        0.000000  0.000000e+00
bigcom166        0.000000  0.000000e+00
bigcom167        0.000000  0.000000e+00
bigcom171        0.000000  0.000000e+00
bigcom173        0.000000  0.000000e+00
bigcom175        0.000000  0.000000e+00
bigcom176        0.000000  0.000000e+00
bigcom177        0.000000  0.000000e+00
bigcom178        0.000000  0.000000e+00
bigcom180        0.000000  0.000000e+00
bigcom181        0.000000  0.000000e+00
bigcom184        0.000000  0.000000e+00
bigcom186        0.000000  0.000000e+00
bigcom187        0.000000  0.000000e+00
bigcom189        0.000000  0.000000e+00
bigcom194        0.000000  0.000000e+00
bigcom195        0.000000  0.000000e+00
bigcom196        0.000000  0.000000e+00
bigcom204        0.000000  0.000000e+00
bigcom205        0.000000  0.000000e+00
bigcom212        0.000000  0.000000e+00
bigcom214        0.000000  0.000000e+00
bigcom222        0.000000  0.000000e+00
bigcom223        0.000000  0.000000e+00
bigcom226        0.000000  0.000000e+00
bigcom227        0.000000  0.000000e+00
bigcom229        0.000000  0.000000e+00
bigcom233        0.000000  0.000000e+00
bigcom236        0.000000  0.000000e+00
bigcom237        0.000000  0.000000e+00
bigcom246        0.000000  0.000000e+00
bigcom248        0.000000  0.000000e+00
bigcom249        0.000000  0.000000e+00
bigcom250        0.000000  0.000000e+00
bigcom254        0.000000  0.000000e+00
bigcom266        0.000000  0.000000e+00
bigcom269        0.000000  0.000000e+00
bigcom272        0.000000  0.000000e+00
bigcom274        0.000000  0.000000e+00
bigcom281        0.000000  0.000000e+00
bigcom291        0.000000  0.000000e+00
bigcom292        0.000000  0.000000e+00
bigcom295        0.000000  0.000000e+00
bigcom299        0.000000  0.000000e+00
bigcom301        0.000000  0.000000e+00
bigcom306        0.000000  0.000000e+00
bigcom309        0.000000  0.000000e+00
bigcom314        0.000000  0.000000e+00
bigcom321        0.000000  0.000000e+00
bigcom341        0.000000  0.000000e+00
bigcom350        0.000000  0.000000e+00
bigcom353        0.000000  0.000000e+00
bigcom359        0.000000  0.000000e+00
bigcom363        0.000000  0.000000e+00
bigcom365        0.000000  0.000000e+00
bigcom385        0.000000  0.000000e+00
bigcom386        0.000000  0.000000e+00
bigcom408        0.000000  0.000000e+00
bigcom412        0.000000  0.000000e+00
bigcom480        0.000000  0.000000e+00
spin_vertex      0.000000  2.370674e-03
membership_s1    0.000000  0.000000e+00
membership_s3    0.000000  0.000000e+00
membership_s4    0.000000  3.381654e-01
membership_s5    0.000000 -1.512887e-01
membership_s6    0.000000  0.000000e+00
membership_s7    0.000000  0.000000e+00
membership_s8    0.000000  0.000000e+00
membership_s9    0.000000  0.000000e+00
membership_s11   0.000000  0.000000e+00
membership_s12   0.000000  0.000000e+00
membership_s14   0.000000  0.000000e+00
membership_s15   0.000000  0.000000e+00
membership_s16   0.000000  0.000000e+00
membership_s17   0.000000  0.000000e+00
membership_s18   0.000000  0.000000e+00
membership_s20   0.000000  0.000000e+00
membership_s21   0.000000  0.000000e+00
membership_s22   0.000000  0.000000e+00
membership_s24   0.000000  0.000000e+00
membership_s25   0.000000  0.000000e+00
membership_s26   0.000000  0.000000e+00
membership_s27   0.000000 -5.493339e-02
membership_s28   0.000000  0.000000e+00
membership_s30   0.000000  1.150474e+00
membership_s31   0.000000  0.000000e+00
membership_s32   0.000000  0.000000e+00
membership_s33   0.000000  0.000000e+00
membership_s36   0.000000 -8.671149e-01
membership_s37   0.000000  0.000000e+00
V1               0.000000 -3.852443e+00
V2               0.000000 -1.690412e-01
pdi              0.000000  0.000000e+00
adhesion         0.000000  0.000000e+00
cohesion         0.000000  0.000000e+00
inner            0.000000 -3.452150e-04
outer            0.000000 -2.680018e-05
ioratio          0.000000  4.329047e+00
comsize          0.000000  9.611832e-05
[1] "Dataset: high_targets Model GBM, run: 3 of 5 2015-06-22 14:49:04"
Iter   TrainDeviance   ValidDeviance   StepSize   Improve
     1        0.1447            -nan     0.0100    0.0003
     2        0.1403            -nan     0.0100    0.0004
     3        0.1369            -nan     0.0100    0.0001
     4        0.1337            -nan     0.0100   -0.0001
     5        0.1290            -nan     0.0100   -0.0001
     6        0.1263            -nan     0.0100    0.0004
     7        0.1247            -nan     0.0100    0.0004
     8        0.1218            -nan     0.0100   -0.0002
     9        0.1196            -nan     0.0100    0.0006
    10        0.1170            -nan     0.0100    0.0001
    20        0.0982            -nan     0.0100   -0.0000
    40        0.0808            -nan     0.0100   -0.0001
    60        0.0699            -nan     0.0100   -0.0001
    80        0.0608            -nan     0.0100   -0.0001
   100        0.0534            -nan     0.0100   -0.0000
   120        0.0473            -nan     0.0100   -0.0000
   128        0.0455            -nan     0.0100   -0.0000

[1] "GBM variable coefficients"
                            var      rel.inf
walktrap_vertex walktrap_vertex 6.407730e+00
V1                           V1 5.906066e+00
orbit62                 orbit62 5.100323e+00
third                     third 4.805055e+00
outer                     outer 4.068898e+00
orbit37                 orbit37 3.661637e+00
V2                           V2 3.620192e+00
orbit49                 orbit49 3.425596e+00
graph14                 graph14 3.399506e+00
graph4                   graph4 2.826117e+00
spin_vertex         spin_vertex 2.275730e+00
orbit70                 orbit70 2.195221e+00
trans                     trans 2.157138e+00
ratio1                   ratio1 2.069061e+00
graph25                 graph25 2.033642e+00
graph10                 graph10 2.008996e+00
orbit39                 orbit39 1.951573e+00
ratio5                   ratio5 1.893861e+00
bet                         bet 1.653408e+00
bigcom30               bigcom30 1.562717e+00
adhesion               adhesion 1.478046e+00
orbit32                 orbit32 1.470860e+00
orbit40                 orbit40 1.458596e+00
orbit65                 orbit65 1.457945e+00
orbit24                 orbit24 1.449387e+00
comsize                 comsize 1.399507e+00
graph20                 graph20 1.356811e+00
ratio4                   ratio4 1.296820e+00
orbit52                 orbit52 1.185840e+00
knn                         knn 1.109037e+00
upto_fifth           upto_fifth 1.071506e+00
orbit17                 orbit17 1.044995e+00
pagerank               pagerank 1.021092e+00
orbit51                 orbit51 9.182593e-01
orbit25                 orbit25 9.114060e-01
orbit18                 orbit18 9.079401e-01
graph6                   graph6 7.491168e-01
ratio6                   ratio6 7.048628e-01
ioratio                 ioratio 6.977051e-01
graph23                 graph23 6.664843e-01
graph18                 graph18 6.458826e-01
orbit54                 orbit54 5.965343e-01
inner                     inner 5.861261e-01
ratio2                   ratio2 5.800284e-01
orbit56                 orbit56 5.683095e-01
orbit68                 orbit68 5.367185e-01
fifth                     fifth 5.217758e-01
orbit16                 orbit16 4.922397e-01
cohesion               cohesion 4.887797e-01
graph0                   graph0 4.496586e-01
constraint           constraint 3.858479e-01
graph28                 graph28 3.577027e-01
graph8                   graph8 3.519689e-01
graph12                 graph12 3.451173e-01
orbit35                 orbit35 3.412409e-01
upto_second         upto_second 3.409380e-01
graph13                 graph13 3.405463e-01
bigcom40               bigcom40 3.359221e-01
graph27                 graph27 3.253837e-01
graph24                 graph24 3.206382e-01
orbit6                   orbit6 3.164709e-01
orbit19                 orbit19 3.085291e-01
membership_s32   membership_s32 3.039268e-01
graph26                 graph26 3.019914e-01
orbit43                 orbit43 2.635382e-01
graph1                   graph1 2.629614e-01
orbit59                 orbit59 2.372021e-01
fourth                   fourth 2.360663e-01
orbit46                 orbit46 2.307109e-01
orbit67                 orbit67 2.247880e-01
orbit27                 orbit27 2.230112e-01
orbit45                 orbit45 2.209033e-01
sixth                     sixth 2.207373e-01
orbit9                   orbit9 2.154496e-01
bigcom3                 bigcom3 1.975999e-01
graph29                 graph29 1.886597e-01
orbit63                 orbit63 1.562052e-01
graph17                 graph17 1.539659e-01
graph2                   graph2 1.416453e-01
orbit31                 orbit31 1.237603e-01
graph3                   graph3 1.183134e-01
orbit66                 orbit66 9.351083e-02
orbit53                 orbit53 8.900355e-02
orbit12                 orbit12 7.316122e-02
orbit15                 orbit15 7.088911e-02
graph11                 graph11 6.330536e-02
orbit20                 orbit20 6.136544e-02
ratio3                   ratio3 5.716198e-02
orbit28                 orbit28 5.352360e-02
orbit22                 orbit22 5.320393e-02
orbit50                 orbit50 5.316417e-02
upto_fourth         upto_fourth 5.105730e-02
orbit55                 orbit55 4.934532e-02
graph22                 graph22 4.842477e-02
upto_sixth           upto_sixth 4.367874e-02
bigcom28               bigcom28 4.217956e-02
orbit11                 orbit11 3.964593e-02
graph16                 graph16 3.608349e-02
upto_third           upto_third 2.921939e-02
graph19                 graph19 2.512930e-02
pdi                         pdi 2.164147e-02
orbit48                 orbit48 2.098732e-03
orbit71                 orbit71 1.158734e-03
orbit5                   orbit5 1.091135e-03
graph9                   graph9 1.032710e-03
orbit64                 orbit64 8.268367e-04
orbit26                 orbit26 4.462883e-04
orbit13                 orbit13 3.735010e-04
orbit36                 orbit36 3.637418e-04
graph15                 graph15 2.868523e-04
orbit1                   orbit1 2.754953e-04
orbit10                 orbit10 1.936529e-04
orbit4                   orbit4 1.607095e-04
close                     close 1.225574e-04
graph7                   graph7 1.041839e-04
orbit61                 orbit61 7.537274e-05
orbit41                 orbit41 7.071789e-05
orbit47                 orbit47 5.028474e-05
membership_s30   membership_s30 3.605346e-05
orbit7                   orbit7 3.373205e-05
orbit21                 orbit21 1.550872e-05
evcent                   evcent 7.246726e-06
bigcom22               bigcom22 4.050027e-06
graph5                   graph5 0.000000e+00
graph21                 graph21 0.000000e+00
orbit0                   orbit0 0.000000e+00
orbit2                   orbit2 0.000000e+00
orbit3                   orbit3 0.000000e+00
orbit8                   orbit8 0.000000e+00
orbit14                 orbit14 0.000000e+00
orbit23                 orbit23 0.000000e+00
orbit29                 orbit29 0.000000e+00
orbit30                 orbit30 0.000000e+00
orbit33                 orbit33 0.000000e+00
orbit34                 orbit34 0.000000e+00
orbit38                 orbit38 0.000000e+00
orbit42                 orbit42 0.000000e+00
orbit44                 orbit44 0.000000e+00
orbit57                 orbit57 0.000000e+00
orbit58                 orbit58 0.000000e+00
orbit60                 orbit60 0.000000e+00
orbit69                 orbit69 0.000000e+00
orbit72                 orbit72 0.000000e+00
AP                           AP 0.000000e+00
ecc                         ecc 0.000000e+00
eccrad                   eccrad 0.000000e+00
coreness               coreness 0.000000e+00
hubscore               hubscore 0.000000e+00
first                     first 0.000000e+00
second                   second 0.000000e+00
selfinter             selfinter 0.000000e+00
bigcom1                 bigcom1 0.000000e+00
bigcom2                 bigcom2 0.000000e+00
bigcom4                 bigcom4 0.000000e+00
bigcom6                 bigcom6 0.000000e+00
bigcom8                 bigcom8 0.000000e+00
bigcom9                 bigcom9 0.000000e+00
bigcom11               bigcom11 0.000000e+00
bigcom13               bigcom13 0.000000e+00
bigcom15               bigcom15 0.000000e+00
bigcom16               bigcom16 0.000000e+00
bigcom21               bigcom21 0.000000e+00
bigcom24               bigcom24 0.000000e+00
bigcom26               bigcom26 0.000000e+00
bigcom31               bigcom31 0.000000e+00
bigcom32               bigcom32 0.000000e+00
bigcom33               bigcom33 0.000000e+00
bigcom34               bigcom34 0.000000e+00
bigcom36               bigcom36 0.000000e+00
bigcom37               bigcom37 0.000000e+00
bigcom38               bigcom38 0.000000e+00
bigcom39               bigcom39 0.000000e+00
bigcom43               bigcom43 0.000000e+00
bigcom44               bigcom44 0.000000e+00
bigcom46               bigcom46 0.000000e+00
bigcom47               bigcom47 0.000000e+00
bigcom49               bigcom49 0.000000e+00
bigcom50               bigcom50 0.000000e+00
bigcom51               bigcom51 0.000000e+00
bigcom52               bigcom52 0.000000e+00
bigcom54               bigcom54 0.000000e+00
bigcom56               bigcom56 0.000000e+00
bigcom62               bigcom62 0.000000e+00
bigcom66               bigcom66 0.000000e+00
bigcom68               bigcom68 0.000000e+00
bigcom69               bigcom69 0.000000e+00
bigcom71               bigcom71 0.000000e+00
bigcom72               bigcom72 0.000000e+00
bigcom73               bigcom73 0.000000e+00
bigcom74               bigcom74 0.000000e+00
bigcom75               bigcom75 0.000000e+00
bigcom76               bigcom76 0.000000e+00
bigcom77               bigcom77 0.000000e+00
bigcom79               bigcom79 0.000000e+00
bigcom80               bigcom80 0.000000e+00
bigcom82               bigcom82 0.000000e+00
bigcom83               bigcom83 0.000000e+00
bigcom84               bigcom84 0.000000e+00
bigcom85               bigcom85 0.000000e+00
bigcom87               bigcom87 0.000000e+00
bigcom89               bigcom89 0.000000e+00
bigcom91               bigcom91 0.000000e+00
bigcom92               bigcom92 0.000000e+00
bigcom93               bigcom93 0.000000e+00
bigcom96               bigcom96 0.000000e+00
bigcom97               bigcom97 0.000000e+00
bigcom98               bigcom98 0.000000e+00
bigcom99               bigcom99 0.000000e+00
bigcom101             bigcom101 0.000000e+00
bigcom104             bigcom104 0.000000e+00
bigcom106             bigcom106 0.000000e+00
bigcom109             bigcom109 0.000000e+00
bigcom113             bigcom113 0.000000e+00
bigcom116             bigcom116 0.000000e+00
bigcom120             bigcom120 0.000000e+00
bigcom123             bigcom123 0.000000e+00
bigcom126             bigcom126 0.000000e+00
bigcom127             bigcom127 0.000000e+00
bigcom137             bigcom137 0.000000e+00
bigcom139             bigcom139 0.000000e+00
bigcom140             bigcom140 0.000000e+00
bigcom143             bigcom143 0.000000e+00
bigcom145             bigcom145 0.000000e+00
bigcom146             bigcom146 0.000000e+00
bigcom147             bigcom147 0.000000e+00
bigcom149             bigcom149 0.000000e+00
bigcom153             bigcom153 0.000000e+00
bigcom154             bigcom154 0.000000e+00
bigcom156             bigcom156 0.000000e+00
bigcom157             bigcom157 0.000000e+00
bigcom158             bigcom158 0.000000e+00
bigcom160             bigcom160 0.000000e+00
bigcom161             bigcom161 0.000000e+00
bigcom162             bigcom162 0.000000e+00
bigcom164             bigcom164 0.000000e+00
bigcom166             bigcom166 0.000000e+00
bigcom167             bigcom167 0.000000e+00
bigcom171             bigcom171 0.000000e+00
bigcom173             bigcom173 0.000000e+00
bigcom175             bigcom175 0.000000e+00
bigcom176             bigcom176 0.000000e+00
bigcom177             bigcom177 0.000000e+00
bigcom178             bigcom178 0.000000e+00
bigcom180             bigcom180 0.000000e+00
bigcom181             bigcom181 0.000000e+00
bigcom184             bigcom184 0.000000e+00
bigcom186             bigcom186 0.000000e+00
bigcom187             bigcom187 0.000000e+00
bigcom189             bigcom189 0.000000e+00
bigcom194             bigcom194 0.000000e+00
bigcom195             bigcom195 0.000000e+00
bigcom196             bigcom196 0.000000e+00
bigcom204             bigcom204 0.000000e+00
bigcom205             bigcom205 0.000000e+00
bigcom212             bigcom212 0.000000e+00
bigcom214             bigcom214 0.000000e+00
bigcom222             bigcom222 0.000000e+00
bigcom223             bigcom223 0.000000e+00
bigcom226             bigcom226 0.000000e+00
bigcom227             bigcom227 0.000000e+00
bigcom229             bigcom229 0.000000e+00
bigcom233             bigcom233 0.000000e+00
bigcom236             bigcom236 0.000000e+00
bigcom237             bigcom237 0.000000e+00
bigcom246             bigcom246 0.000000e+00
bigcom248             bigcom248 0.000000e+00
bigcom249             bigcom249 0.000000e+00
bigcom250             bigcom250 0.000000e+00
bigcom254             bigcom254 0.000000e+00
bigcom266             bigcom266 0.000000e+00
bigcom269             bigcom269 0.000000e+00
bigcom272             bigcom272 0.000000e+00
bigcom274             bigcom274 0.000000e+00
bigcom281             bigcom281 0.000000e+00
bigcom291             bigcom291 0.000000e+00
bigcom292             bigcom292 0.000000e+00
bigcom295             bigcom295 0.000000e+00
bigcom299             bigcom299 0.000000e+00
bigcom301             bigcom301 0.000000e+00
bigcom306             bigcom306 0.000000e+00
bigcom309             bigcom309 0.000000e+00
bigcom314             bigcom314 0.000000e+00
bigcom321             bigcom321 0.000000e+00
bigcom341             bigcom341 0.000000e+00
bigcom350             bigcom350 0.000000e+00
bigcom353             bigcom353 0.000000e+00
bigcom359             bigcom359 0.000000e+00
bigcom363             bigcom363 0.000000e+00
bigcom365             bigcom365 0.000000e+00
bigcom385             bigcom385 0.000000e+00
bigcom386             bigcom386 0.000000e+00
bigcom408             bigcom408 0.000000e+00
bigcom412             bigcom412 0.000000e+00
bigcom480             bigcom480 0.000000e+00
membership_s1     membership_s1 0.000000e+00
membership_s3     membership_s3 0.000000e+00
membership_s4     membership_s4 0.000000e+00
membership_s5     membership_s5 0.000000e+00
membership_s6     membership_s6 0.000000e+00
membership_s7     membership_s7 0.000000e+00
membership_s8     membership_s8 0.000000e+00
membership_s9     membership_s9 0.000000e+00
membership_s11   membership_s11 0.000000e+00
membership_s12   membership_s12 0.000000e+00
membership_s14   membership_s14 0.000000e+00
membership_s15   membership_s15 0.000000e+00
membership_s16   membership_s16 0.000000e+00
membership_s17   membership_s17 0.000000e+00
membership_s18   membership_s18 0.000000e+00
membership_s20   membership_s20 0.000000e+00
membership_s21   membership_s21 0.000000e+00
membership_s22   membership_s22 0.000000e+00
membership_s24   membership_s24 0.000000e+00
membership_s25   membership_s25 0.000000e+00
membership_s26   membership_s26 0.000000e+00
membership_s27   membership_s27 0.000000e+00
membership_s28   membership_s28 0.000000e+00
membership_s31   membership_s31 0.000000e+00
membership_s33   membership_s33 0.000000e+00
membership_s36   membership_s36 0.000000e+00
membership_s37   membership_s37 0.000000e+00
[1] "Dataset: high_targets Model RF, run: 3 of 5 2015-06-22 14:49:15"
     |      Out-of-bag   |
Tree |      MSE  %Var(y) |
   1 |  0.03546   251.81 |
   2 |  0.02849   202.30 |
   3 |  0.02925   207.69 |
   4 |  0.02598   184.49 |
   5 |  0.02275   161.58 |
   6 |  0.02224   157.95 |
   7 |  0.02082   147.84 |
   8 |   0.0205   145.61 |
   9 |  0.02028   144.05 |
  10 |  0.01916   136.10 |
  11 |  0.01889   134.16 |
  12 |  0.01857   131.85 |
  13 |  0.01783   126.61 |
  14 |  0.01703   120.93 |
  15 |  0.01715   121.79 |
  16 |  0.01715   121.81 |
  17 |  0.01707   121.20 |
  18 |  0.01651   117.24 |
  19 |  0.01644   116.77 |
  20 |  0.01635   116.11 |
  21 |  0.01617   114.80 |
  22 |  0.01587   112.68 |
  23 |  0.01578   112.09 |
  24 |  0.01558   110.67 |
  25 |  0.01551   110.16 |
  26 |  0.01565   111.17 |
  27 |  0.01558   110.61 |
  28 |  0.01536   109.06 |
  29 |  0.01522   108.09 |
  30 |  0.01529   108.58 |
  31 |  0.01529   108.60 |
  32 |  0.01513   107.45 |
  33 |  0.01512   107.34 |
  34 |  0.01522   108.07 |
  35 |  0.01526   108.34 |
  36 |  0.01532   108.82 |
  37 |   0.0153   108.64 |
  38 |  0.01527   108.41 |
  39 |   0.0153   108.65 |
  40 |  0.01534   108.92 |
  41 |  0.01535   108.99 |
  42 |  0.01535   108.99 |
  43 |   0.0154   109.39 |
  44 |  0.01541   109.41 |
  45 |  0.01541   109.45 |
  46 |  0.01544   109.64 |
  47 |  0.01536   109.05 |
  48 |  0.01541   109.43 |
  49 |  0.01533   108.85 |
  50 |  0.01533   108.86 |
  51 |   0.0153   108.67 |
  52 |  0.01533   108.90 |
  53 |  0.01529   108.59 |
  54 |  0.01537   109.15 |
  55 |  0.01518   107.80 |
  56 |  0.01525   108.30 |
  57 |  0.01527   108.45 |
  58 |  0.01531   108.72 |
  59 |  0.01534   108.94 |
  60 |  0.01523   108.14 |
  61 |  0.01517   107.74 |
  62 |  0.01517   107.74 |
  63 |  0.01514   107.52 |
  64 |  0.01507   107.05 |
  65 |   0.0151   107.21 |
  66 |  0.01506   106.96 |
  67 |  0.01503   106.70 |
  68 |  0.01504   106.80 |
  69 |  0.01507   107.04 |
  70 |  0.01508   107.07 |
  71 |  0.01497   106.30 |
  72 |  0.01497   106.33 |
  73 |  0.01504   106.77 |
  74 |  0.01502   106.68 |
  75 |  0.01496   106.26 |
  76 |  0.01496   106.22 |
  77 |  0.01497   106.31 |
  78 |  0.01497   106.31 |
  79 |  0.01498   106.40 |
  80 |  0.01501   106.62 |
  81 |  0.01491   105.87 |
  82 |  0.01489   105.75 |
  83 |  0.01483   105.31 |
  84 |  0.01481   105.17 |
  85 |  0.01481   105.16 |
  86 |  0.01485   105.47 |
  87 |  0.01484   105.40 |
  88 |  0.01479   105.06 |
  89 |  0.01483   105.34 |
  90 |  0.01483   105.30 |
  91 |  0.01486   105.54 |
  92 |  0.01485   105.45 |
  93 |  0.01487   105.57 |
  94 |  0.01486   105.50 |
  95 |  0.01483   105.31 |
  96 |  0.01482   105.23 |
  97 |   0.0148   105.13 |
  98 |  0.01481   105.19 |
  99 |  0.01482   105.24 |
 100 |  0.01479   105.04 |
[1] "Random Forest variable coefficients"
                      %IncMSE IncNodePurity
graph0           0.000000e+00  1.098947e-17
graph1          -2.680965e-05  2.750000e-02
graph2           9.068288e-04  7.030078e-02
graph3           8.157468e-05  4.115152e-02
graph4           1.988520e-03  1.810461e-01
graph5           5.695110e-04  3.501065e-02
graph6           1.660119e-03  1.178915e-01
graph7           0.000000e+00  1.081600e-17
graph8           2.401572e-03  8.972583e-02
graph9           1.875180e-03  1.179237e-01
graph10          8.184774e-04  8.861250e-02
graph11          9.093512e-04  8.295667e-02
graph12          7.121769e-04  9.731032e-02
graph13          2.277666e-04  4.262917e-02
graph14          4.380825e-03  2.395793e-01
graph15          1.168868e-03  8.701870e-02
graph16         -1.358696e-04  5.475113e-02
graph17         -5.520277e-05  3.428571e-02
graph18          2.731366e-04  1.681171e-02
graph19          2.866781e-04  3.400125e-02
graph20          1.948497e-03  6.629707e-02
graph21          8.629162e-04  8.760021e-02
graph22          1.290830e-03  6.600565e-02
graph23          2.084275e-03  7.238900e-02
graph24          2.206909e-04  1.864035e-02
graph25          2.145489e-03  4.235415e-02
graph26          1.646157e-03  2.326847e-02
graph27          1.701455e-03  8.196030e-02
graph28          5.633803e-05  2.181818e-02
graph29          7.323077e-04  5.212197e-02
orbit0           1.401419e-04  8.131579e-02
orbit1           2.151760e-03  2.983174e-02
orbit2          -8.374971e-05  4.047619e-02
orbit3           0.000000e+00  1.115861e-17
orbit4           1.789077e-04  1.156482e-04
orbit5           5.130828e-04  6.195847e-02
orbit6           2.682110e-04  2.308437e-02
orbit7           3.594025e-04  3.665673e-02
orbit8           1.216281e-03  8.510479e-02
orbit9           1.148344e-03  3.078531e-02
orbit10          1.667290e-03  7.590508e-02
orbit11          8.488064e-04  1.870746e-02
orbit12          1.085339e-03  7.402389e-02
orbit13          8.905238e-04  6.825921e-02
orbit14          9.641873e-05  4.876695e-04
orbit15          1.139601e-04  9.166667e-03
orbit16          1.427373e-04  3.907612e-02
orbit17          8.671901e-04  9.263199e-02
orbit18          2.949287e-05  3.678515e-02
orbit19          1.137433e-04  5.089286e-02
orbit20          1.124243e-04  2.388571e-02
orbit21          2.945841e-04  3.662468e-02
orbit22         -5.121766e-05  4.136118e-02
orbit23          6.631009e-04  3.712085e-02
orbit24          1.129698e-04  1.023480e-01
orbit25          1.773466e-03  6.567077e-02
orbit26          4.289342e-04  1.883125e-02
orbit27          2.666667e-05  2.000000e-02
orbit28         -5.540209e-05  1.213795e-01
orbit29          8.174387e-05  9.285714e-03
orbit30          9.161928e-04  3.536593e-02
orbit31          1.018569e-03  3.491042e-02
orbit32          4.869323e-03  1.650130e-01
orbit33          1.313043e-04  3.494843e-02
orbit34          6.902893e-04  3.594319e-02
orbit35          5.630344e-04  5.444737e-02
orbit36          7.707129e-05  4.765750e-02
orbit37          2.949003e-03  1.270424e-01
orbit38          4.041873e-04  8.090413e-02
orbit39          2.208279e-03  1.630578e-01
orbit40         -5.130869e-05  4.817460e-02
orbit41          0.000000e+00  2.000000e-02
orbit42          0.000000e+00  2.307692e-02
orbit43          3.536547e-04  4.368885e-02
orbit44          3.418944e-04  3.495455e-02
orbit45          1.687629e-03  3.963541e-02
orbit46          4.853271e-04  1.412711e-01
orbit47          3.086444e-07  4.350733e-02
orbit48          6.406685e-04  3.020544e-02
orbit49          2.095634e-03  2.311220e-01
orbit50          2.946063e-04  1.350033e-01
orbit51          8.186366e-04  1.151546e-01
orbit52          9.191919e-04  4.848173e-02
orbit53          8.000000e-05  8.333333e-03
orbit54          1.827419e-03  1.738209e-01
orbit55          4.400749e-04  3.540064e-02
orbit56          1.832421e-03  1.067119e-01
orbit57          8.905986e-04  8.125663e-02
orbit58          1.087889e-03  3.859290e-02
orbit59          2.217125e-03  1.520400e-01
orbit60          1.637247e-04  2.697143e-02
orbit61          1.126761e-04  1.779412e-02
orbit62          1.225467e-02  2.798254e-01
orbit63          1.102655e-03  3.735945e-02
orbit64          6.881144e-04  6.509963e-02
orbit65          7.984167e-03  3.136416e-01
orbit66          1.957711e-03  1.539049e-01
orbit67          4.184515e-04  4.211310e-02
orbit68          4.948050e-03  2.006465e-01
orbit69          2.233782e-03  1.009234e-01
orbit70          4.958367e-03  2.723911e-01
orbit71          1.871566e-04  2.411440e-02
orbit72          3.313888e-04  1.014097e-02
AP               0.000000e+00  1.700029e-18
bet              2.121842e-03  2.487953e-01
ecc              2.506964e-04  9.565217e-03
eccrad           1.788894e-04  1.467949e-02
close            3.041996e-04  6.181401e-02
constraint       8.843139e-05  5.012471e-02
coreness         1.114206e-04  8.750000e-03
knn             -5.183120e-05  1.537465e-02
hubscore        -2.832861e-05  3.588889e-02
pagerank         4.085507e-04  9.882388e-02
trans            4.139921e-04  3.529599e-01
evcent          -8.388321e-05  6.387446e-02
first            4.971068e-04  5.056856e-02
upto_second      6.887127e-04  9.897852e-02
upto_third       0.000000e+00  8.571429e-03
upto_fourth      6.302430e-04  1.067477e-01
upto_fifth       6.336860e-04  6.454584e-02
upto_sixth       0.000000e+00  1.986258e-18
second           2.839866e-04  3.738111e-02
third            9.985884e-04  1.460043e-01
fourth           3.099648e-05  2.433333e-02
fifth            1.228408e-04  4.969121e-02
sixth            6.113507e-05  2.160221e-02
ratio1           2.523304e-05  8.612719e-02
ratio2           2.171868e-04  8.301154e-02
ratio3           5.748313e-05  2.358339e-02
ratio4          -1.021819e-05  1.429982e-01
ratio5           5.432069e-04  1.723681e-01
ratio6           1.867974e-04  7.027068e-02
selfinter        0.000000e+00  1.647987e-18
walktrap_vertex -2.918432e-04  5.204010e-01
bigcom1          0.000000e+00  9.194034e-19
bigcom2          0.000000e+00  0.000000e+00
bigcom3          1.272998e-04  1.233428e-02
bigcom4          0.000000e+00  1.714286e-02
bigcom6          0.000000e+00  0.000000e+00
bigcom8          0.000000e+00  0.000000e+00
bigcom9          0.000000e+00  0.000000e+00
bigcom11         0.000000e+00  0.000000e+00
bigcom13         0.000000e+00  0.000000e+00
bigcom15         0.000000e+00  0.000000e+00
bigcom16         0.000000e+00  0.000000e+00
bigcom21         0.000000e+00  0.000000e+00
bigcom22         0.000000e+00  2.168404e-20
bigcom24         0.000000e+00  0.000000e+00
bigcom26         0.000000e+00  1.734723e-20
bigcom28         8.717712e-05  2.006862e-02
bigcom30         2.171986e-04  1.866566e-01
bigcom31         0.000000e+00  0.000000e+00
bigcom32         0.000000e+00  0.000000e+00
bigcom33         0.000000e+00  0.000000e+00
bigcom34         0.000000e+00  0.000000e+00
bigcom36         0.000000e+00  0.000000e+00
bigcom37         0.000000e+00  0.000000e+00
bigcom38         0.000000e+00  0.000000e+00
bigcom39         0.000000e+00  0.000000e+00
bigcom40         6.420199e-05  4.665302e-02
bigcom43         0.000000e+00  0.000000e+00
bigcom44         0.000000e+00  0.000000e+00
bigcom46         0.000000e+00  0.000000e+00
bigcom47         0.000000e+00  0.000000e+00
bigcom49         0.000000e+00  0.000000e+00
bigcom50         0.000000e+00  0.000000e+00
bigcom51         0.000000e+00  0.000000e+00
bigcom52         0.000000e+00  0.000000e+00
bigcom54         0.000000e+00  0.000000e+00
bigcom56         0.000000e+00  0.000000e+00
bigcom62         0.000000e+00  0.000000e+00
bigcom66         0.000000e+00  0.000000e+00
bigcom68         0.000000e+00  0.000000e+00
bigcom69         0.000000e+00  0.000000e+00
bigcom71         0.000000e+00  0.000000e+00
bigcom72         0.000000e+00  0.000000e+00
bigcom73         0.000000e+00  0.000000e+00
bigcom74         0.000000e+00  0.000000e+00
bigcom75         0.000000e+00  0.000000e+00
bigcom76         0.000000e+00  0.000000e+00
bigcom77         0.000000e+00  0.000000e+00
bigcom79         0.000000e+00  0.000000e+00
bigcom80         0.000000e+00  0.000000e+00
bigcom82         0.000000e+00  0.000000e+00
bigcom83         0.000000e+00  0.000000e+00
bigcom84         0.000000e+00  0.000000e+00
bigcom85         0.000000e+00  0.000000e+00
bigcom87         0.000000e+00  0.000000e+00
bigcom89         0.000000e+00  0.000000e+00
bigcom91         0.000000e+00  0.000000e+00
bigcom92         0.000000e+00  0.000000e+00
bigcom93         0.000000e+00  0.000000e+00
bigcom96         0.000000e+00  0.000000e+00
bigcom97         0.000000e+00  0.000000e+00
bigcom98         0.000000e+00  0.000000e+00
bigcom99         0.000000e+00  0.000000e+00
bigcom101        0.000000e+00  0.000000e+00
bigcom104        0.000000e+00  0.000000e+00
bigcom106        0.000000e+00  0.000000e+00
bigcom109        0.000000e+00  0.000000e+00
bigcom113        0.000000e+00  0.000000e+00
bigcom116        0.000000e+00  0.000000e+00
bigcom120        0.000000e+00  0.000000e+00
bigcom123        0.000000e+00  0.000000e+00
bigcom126        0.000000e+00  0.000000e+00
bigcom127        0.000000e+00  0.000000e+00
bigcom137        0.000000e+00  0.000000e+00
bigcom139        0.000000e+00  0.000000e+00
bigcom140        0.000000e+00  0.000000e+00
bigcom143        0.000000e+00  0.000000e+00
bigcom145        0.000000e+00  0.000000e+00
bigcom146        0.000000e+00  0.000000e+00
bigcom147        0.000000e+00  0.000000e+00
bigcom149        0.000000e+00  0.000000e+00
bigcom153        0.000000e+00  0.000000e+00
bigcom154        0.000000e+00  0.000000e+00
bigcom156        0.000000e+00  0.000000e+00
bigcom157        0.000000e+00  0.000000e+00
bigcom158        0.000000e+00  0.000000e+00
bigcom160        0.000000e+00  0.000000e+00
bigcom161        0.000000e+00  0.000000e+00
bigcom162        0.000000e+00  0.000000e+00
bigcom164        0.000000e+00  0.000000e+00
bigcom166        0.000000e+00  0.000000e+00
bigcom167        0.000000e+00  0.000000e+00
bigcom171        0.000000e+00  0.000000e+00
bigcom173        0.000000e+00  0.000000e+00
bigcom175        0.000000e+00  0.000000e+00
bigcom176        0.000000e+00  0.000000e+00
bigcom177        0.000000e+00  0.000000e+00
bigcom178        0.000000e+00  0.000000e+00
bigcom180        0.000000e+00  0.000000e+00
bigcom181        0.000000e+00  0.000000e+00
bigcom184        0.000000e+00  0.000000e+00
bigcom186        0.000000e+00  0.000000e+00
bigcom187        0.000000e+00  0.000000e+00
bigcom189        0.000000e+00  0.000000e+00
bigcom194        0.000000e+00  0.000000e+00
bigcom195        0.000000e+00  0.000000e+00
bigcom196        0.000000e+00  0.000000e+00
bigcom204        0.000000e+00  0.000000e+00
bigcom205        0.000000e+00  0.000000e+00
bigcom212        0.000000e+00  0.000000e+00
bigcom214        0.000000e+00  0.000000e+00
bigcom222        0.000000e+00  0.000000e+00
bigcom223        0.000000e+00  0.000000e+00
bigcom226        0.000000e+00  0.000000e+00
bigcom227        0.000000e+00  0.000000e+00
bigcom229        0.000000e+00  0.000000e+00
bigcom233        0.000000e+00  0.000000e+00
bigcom236        0.000000e+00  0.000000e+00
bigcom237        0.000000e+00  0.000000e+00
bigcom246        0.000000e+00  0.000000e+00
bigcom248        0.000000e+00  0.000000e+00
bigcom249        0.000000e+00  0.000000e+00
bigcom250        0.000000e+00  0.000000e+00
bigcom254        0.000000e+00  0.000000e+00
bigcom266        0.000000e+00  0.000000e+00
bigcom269        0.000000e+00  0.000000e+00
bigcom272        0.000000e+00  0.000000e+00
bigcom274        0.000000e+00  0.000000e+00
bigcom281        0.000000e+00  0.000000e+00
bigcom291        0.000000e+00  0.000000e+00
bigcom292        0.000000e+00  0.000000e+00
bigcom295        0.000000e+00  0.000000e+00
bigcom299        0.000000e+00  0.000000e+00
bigcom301        0.000000e+00  0.000000e+00
bigcom306        0.000000e+00  0.000000e+00
bigcom309        0.000000e+00  0.000000e+00
bigcom314        0.000000e+00  0.000000e+00
bigcom321        0.000000e+00  0.000000e+00
bigcom341        0.000000e+00  0.000000e+00
bigcom350        0.000000e+00  0.000000e+00
bigcom353        0.000000e+00  0.000000e+00
bigcom359        0.000000e+00  0.000000e+00
bigcom363        0.000000e+00  0.000000e+00
bigcom365        0.000000e+00  0.000000e+00
bigcom385        0.000000e+00  0.000000e+00
bigcom386        0.000000e+00  0.000000e+00
bigcom408        0.000000e+00  0.000000e+00
bigcom412        0.000000e+00  0.000000e+00
bigcom480        0.000000e+00  0.000000e+00
spin_vertex      8.669649e-05  8.647309e-02
membership_s1    2.785515e-05  4.075103e-04
membership_s3    0.000000e+00  0.000000e+00
membership_s4    0.000000e+00  1.908196e-18
membership_s5    0.000000e+00  8.326673e-19
membership_s6    0.000000e+00  0.000000e+00
membership_s7    0.000000e+00  8.326673e-19
membership_s8    0.000000e+00  0.000000e+00
membership_s9    0.000000e+00  0.000000e+00
membership_s11   0.000000e+00  0.000000e+00
membership_s12   0.000000e+00  0.000000e+00
membership_s14   0.000000e+00  0.000000e+00
membership_s15   0.000000e+00  0.000000e+00
membership_s16   0.000000e+00  0.000000e+00
membership_s17   0.000000e+00  0.000000e+00
membership_s18   0.000000e+00  0.000000e+00
membership_s20   0.000000e+00  0.000000e+00
membership_s21   0.000000e+00  4.336809e-21
membership_s22   0.000000e+00  0.000000e+00
membership_s24   0.000000e+00  0.000000e+00
membership_s25   0.000000e+00  0.000000e+00
membership_s26   0.000000e+00  0.000000e+00
membership_s27   0.000000e+00  1.548241e-18
membership_s28   0.000000e+00  0.000000e+00
membership_s30   0.000000e+00  6.938894e-20
membership_s31   0.000000e+00  0.000000e+00
membership_s32  -8.899353e-05  2.080803e-02
membership_s33   0.000000e+00  0.000000e+00
membership_s36   0.000000e+00  2.532696e-18
membership_s37   0.000000e+00  0.000000e+00
V1               2.529681e-03  4.860711e-01
V2              -9.149588e-05  1.841817e-01
pdi             -5.327439e-05  4.202225e-03
adhesion         9.818483e-04  2.345663e-01
cohesion         1.491967e-04  8.459776e-02
inner            4.444120e-04  1.250714e-01
outer            9.902291e-06  9.688170e-01
ioratio          8.321903e-04  1.695463e-01
comsize          6.265606e-05  1.182559e-01
[1] "Dataset: high_targets Model GLM, run: 3 of 5 2015-06-22 14:49:22"
[1] "glmnet variable coefficients"
                     [,1]          [,2]
(Intercept)     -4.234107 -5.438862e+03
graph0           0.000000 -2.289166e-03
graph1           0.000000  0.000000e+00
graph2           0.000000 -1.696440e-03
graph3           0.000000  0.000000e+00
graph4           0.000000  0.000000e+00
graph5           0.000000  7.420250e-05
graph6           0.000000  0.000000e+00
graph7           0.000000  0.000000e+00
graph8           0.000000  1.765012e-05
graph9           0.000000  0.000000e+00
graph10          0.000000  0.000000e+00
graph11          0.000000  0.000000e+00
graph12          0.000000  0.000000e+00
graph13          0.000000  0.000000e+00
graph14          0.000000  0.000000e+00
graph15          0.000000  0.000000e+00
graph16          0.000000  0.000000e+00
graph17          0.000000  0.000000e+00
graph18          0.000000  0.000000e+00
graph19          0.000000  2.381799e-07
graph20          0.000000 -1.183001e-05
graph21          0.000000  0.000000e+00
graph22          0.000000  6.558169e-07
graph23          0.000000 -1.555925e-06
graph24          0.000000  0.000000e+00
graph25          0.000000  0.000000e+00
graph26          0.000000  0.000000e+00
graph27          0.000000  4.155241e-08
graph28          0.000000 -1.259276e-04
graph29          0.000000  1.342801e-03
orbit0           0.000000 -2.368470e-03
orbit1           0.000000  0.000000e+00
orbit2           0.000000  0.000000e+00
orbit3           0.000000 -1.626790e-03
orbit4           0.000000 -9.835051e-06
orbit5           0.000000  0.000000e+00
orbit6           0.000000 -2.545751e-09
orbit7           0.000000  0.000000e+00
orbit8           0.000000  7.135649e-05
orbit9           0.000000  0.000000e+00
orbit10          0.000000  0.000000e+00
orbit11          0.000000  0.000000e+00
orbit12          0.000000  1.238971e-04
orbit13          0.000000  0.000000e+00
orbit14          0.000000 -2.691821e-06
orbit15          0.000000 -2.042106e-07
orbit16          0.000000 -7.135935e-10
orbit17          0.000000  6.577704e-08
orbit18          0.000000  4.578732e-08
orbit19          0.000000 -1.654438e-08
orbit20          0.000000 -7.640752e-12
orbit21          0.000000  0.000000e+00
orbit22          0.000000 -2.921648e-09
orbit23          0.000000  0.000000e+00
orbit24          0.000000 -7.632165e-08
orbit25          0.000000  6.028103e-08
orbit26          0.000000  0.000000e+00
orbit27          0.000000  7.763583e-07
orbit28          0.000000 -1.068776e-07
orbit29          0.000000  0.000000e+00
orbit30          0.000000  0.000000e+00
orbit31          0.000000  4.197592e-08
orbit32          0.000000 -3.808709e-08
orbit33          0.000000  0.000000e+00
orbit34          0.000000  0.000000e+00
orbit35          0.000000  5.688093e-11
orbit36          0.000000  0.000000e+00
orbit37          0.000000  9.321163e-07
orbit38          0.000000  0.000000e+00
orbit39          0.000000  3.411518e-05
orbit40          0.000000 -9.451694e-07
orbit41          0.000000  0.000000e+00
orbit42          0.000000  0.000000e+00
orbit43          0.000000 -3.915120e-07
orbit44          0.000000  0.000000e+00
orbit45          0.000000  5.578900e-05
orbit46          0.000000 -1.393692e-05
orbit47          0.000000  6.129006e-08
orbit48          0.000000  1.691246e-06
orbit49          0.000000  3.367806e-05
orbit50          0.000000 -2.578352e-05
orbit51          0.000000  1.410105e-06
orbit52          0.000000  1.212748e-06
orbit53          0.000000  0.000000e+00
orbit54          0.000000 -9.582397e-05
orbit55          0.000000  1.339161e-05
orbit56          0.000000 -5.597932e-04
orbit57          0.000000 -3.438656e-06
orbit58          0.000000 -2.380876e-07
orbit59          0.000000 -7.067071e-06
orbit60          0.000000  1.364004e-05
orbit61          0.000000 -2.503789e-06
orbit62          0.000000  8.932298e-04
orbit63          0.000000 -3.304039e-05
orbit64          0.000000  6.829170e-06
orbit65          0.000000  3.853432e-04
orbit66          0.000000  0.000000e+00
orbit67          0.000000  0.000000e+00
orbit68          0.000000  2.100989e-04
orbit69          0.000000 -5.545321e-04
orbit70          0.000000  1.589962e-03
orbit71          0.000000 -6.064935e-04
orbit72          0.000000  1.245336e-03
AP               0.000000 -3.869189e-01
bet              0.000000  0.000000e+00
ecc              0.000000 -1.832325e+00
eccrad           0.000000 -1.082083e+01
close            0.000000 -3.493799e+01
constraint       0.000000 -3.711909e+01
coreness         0.000000  3.620197e-02
knn              0.000000  0.000000e+00
hubscore         0.000000  0.000000e+00
pagerank         0.000000 -3.161063e+02
trans            0.000000  1.553174e+01
evcent           0.000000  0.000000e+00
first            0.000000 -2.241335e-03
upto_second      0.000000 -4.999248e-04
upto_third       0.000000 -1.252390e-04
upto_fourth      0.000000  4.441613e-03
upto_fifth       0.000000  9.190593e-03
upto_sixth       0.000000  3.948368e-01
second           0.000000 -4.852138e-04
third            0.000000  2.580359e-03
fourth           0.000000  3.269411e-04
fifth            0.000000 -5.388225e-03
sixth            0.000000 -9.476327e-04
ratio1           0.000000 -2.012088e-02
ratio2           0.000000 -6.497788e-01
ratio3           0.000000  1.798451e+00
ratio4           0.000000 -4.251930e+00
ratio5           0.000000 -8.083709e+00
ratio6           0.000000  2.497608e+00
selfinter        0.000000  5.700123e+00
walktrap_vertex  0.000000  2.174572e-01
bigcom1          0.000000 -7.025220e-01
bigcom2          0.000000  0.000000e+00
bigcom3          0.000000  3.950038e-01
bigcom4          0.000000  8.173528e-01
bigcom6          0.000000  0.000000e+00
bigcom8          0.000000 -6.464713e-03
bigcom9          0.000000  0.000000e+00
bigcom11         0.000000  0.000000e+00
bigcom13         0.000000  0.000000e+00
bigcom15         0.000000  0.000000e+00
bigcom16         0.000000  0.000000e+00
bigcom21         0.000000  0.000000e+00
bigcom22         0.000000 -1.210942e+00
bigcom24         0.000000  0.000000e+00
bigcom26         0.000000  0.000000e+00
bigcom28         0.000000 -1.288993e+00
bigcom30         0.000000  8.169621e+00
bigcom31         0.000000  0.000000e+00
bigcom32         0.000000  0.000000e+00
bigcom33         0.000000  0.000000e+00
bigcom34         0.000000  0.000000e+00
bigcom36         0.000000  0.000000e+00
bigcom37         0.000000  0.000000e+00
bigcom38         0.000000  0.000000e+00
bigcom39         0.000000  0.000000e+00
bigcom40         0.000000  1.463898e+00
bigcom43         0.000000  0.000000e+00
bigcom44         0.000000 -6.611137e-02
bigcom46         0.000000  0.000000e+00
bigcom47         0.000000  0.000000e+00
bigcom49         0.000000  0.000000e+00
bigcom50         0.000000  0.000000e+00
bigcom51         0.000000  0.000000e+00
bigcom52         0.000000  0.000000e+00
bigcom54         0.000000  0.000000e+00
bigcom56         0.000000  0.000000e+00
bigcom62         0.000000  0.000000e+00
bigcom66         0.000000  0.000000e+00
bigcom68         0.000000  0.000000e+00
bigcom69         0.000000  0.000000e+00
bigcom71         0.000000  0.000000e+00
bigcom72         0.000000  0.000000e+00
bigcom73         0.000000  0.000000e+00
bigcom74         0.000000  0.000000e+00
bigcom75         0.000000  0.000000e+00
bigcom76         0.000000  0.000000e+00
bigcom77         0.000000  0.000000e+00
bigcom79         0.000000  0.000000e+00
bigcom80         0.000000  0.000000e+00
bigcom82         0.000000  0.000000e+00
bigcom83         0.000000  0.000000e+00
bigcom84         0.000000  0.000000e+00
bigcom85         0.000000  0.000000e+00
bigcom87         0.000000  0.000000e+00
bigcom89         0.000000  0.000000e+00
bigcom91         0.000000  0.000000e+00
bigcom92         0.000000  0.000000e+00
bigcom93         0.000000  0.000000e+00
bigcom96         0.000000  0.000000e+00
bigcom97         0.000000  0.000000e+00
bigcom98         0.000000  0.000000e+00
bigcom99         0.000000  0.000000e+00
bigcom101        0.000000  0.000000e+00
bigcom104        0.000000  0.000000e+00
bigcom106        0.000000  0.000000e+00
bigcom109        0.000000  0.000000e+00
bigcom113        0.000000  0.000000e+00
bigcom116        0.000000  0.000000e+00
bigcom120        0.000000  0.000000e+00
bigcom123        0.000000  0.000000e+00
bigcom126        0.000000  0.000000e+00
bigcom127        0.000000  0.000000e+00
bigcom137        0.000000  0.000000e+00
bigcom139        0.000000  0.000000e+00
bigcom140        0.000000  0.000000e+00
bigcom143        0.000000  0.000000e+00
bigcom145        0.000000  0.000000e+00
bigcom146        0.000000  0.000000e+00
bigcom147        0.000000  0.000000e+00
bigcom149        0.000000  0.000000e+00
bigcom153        0.000000  0.000000e+00
bigcom154        0.000000  0.000000e+00
bigcom156        0.000000  0.000000e+00
bigcom157        0.000000  0.000000e+00
bigcom158        0.000000  0.000000e+00
bigcom160        0.000000  0.000000e+00
bigcom161        0.000000  0.000000e+00
bigcom162        0.000000  0.000000e+00
bigcom164        0.000000  0.000000e+00
bigcom166        0.000000  0.000000e+00
bigcom167        0.000000  0.000000e+00
bigcom171        0.000000  0.000000e+00
bigcom173        0.000000  0.000000e+00
bigcom175        0.000000  0.000000e+00
bigcom176        0.000000  0.000000e+00
bigcom177        0.000000  0.000000e+00
bigcom178        0.000000  0.000000e+00
bigcom180        0.000000  0.000000e+00
bigcom181        0.000000  0.000000e+00
bigcom184        0.000000  0.000000e+00
bigcom186        0.000000  0.000000e+00
bigcom187        0.000000  0.000000e+00
bigcom189        0.000000  0.000000e+00
bigcom194        0.000000  0.000000e+00
bigcom195        0.000000  0.000000e+00
bigcom196        0.000000  0.000000e+00
bigcom204        0.000000  0.000000e+00
bigcom205        0.000000  0.000000e+00
bigcom212        0.000000  0.000000e+00
bigcom214        0.000000  0.000000e+00
bigcom222        0.000000  0.000000e+00
bigcom223        0.000000  0.000000e+00
bigcom226        0.000000  0.000000e+00
bigcom227        0.000000  0.000000e+00
bigcom229        0.000000  0.000000e+00
bigcom233        0.000000  0.000000e+00
bigcom236        0.000000  0.000000e+00
bigcom237        0.000000  0.000000e+00
bigcom246        0.000000  0.000000e+00
bigcom248        0.000000  0.000000e+00
bigcom249        0.000000  0.000000e+00
bigcom250        0.000000  0.000000e+00
bigcom254        0.000000  0.000000e+00
bigcom266        0.000000  0.000000e+00
bigcom269        0.000000  0.000000e+00
bigcom272        0.000000  0.000000e+00
bigcom274        0.000000  0.000000e+00
bigcom281        0.000000  0.000000e+00
bigcom291        0.000000  0.000000e+00
bigcom292        0.000000  0.000000e+00
bigcom295        0.000000  0.000000e+00
bigcom299        0.000000  0.000000e+00
bigcom301        0.000000  0.000000e+00
bigcom306        0.000000  0.000000e+00
bigcom309        0.000000  0.000000e+00
bigcom314        0.000000  0.000000e+00
bigcom321        0.000000  0.000000e+00
bigcom341        0.000000  0.000000e+00
bigcom350        0.000000  0.000000e+00
bigcom353        0.000000  0.000000e+00
bigcom359        0.000000  0.000000e+00
bigcom363        0.000000  0.000000e+00
bigcom365        0.000000  0.000000e+00
bigcom385        0.000000  0.000000e+00
bigcom386        0.000000  0.000000e+00
bigcom408        0.000000  0.000000e+00
bigcom412        0.000000  0.000000e+00
bigcom480        0.000000  0.000000e+00
spin_vertex      0.000000  1.822800e+00
membership_s1    0.000000  4.423464e+00
membership_s3    0.000000  0.000000e+00
membership_s4    0.000000  6.850490e-01
membership_s5    0.000000 -3.018184e-01
membership_s6    0.000000  0.000000e+00
membership_s7    0.000000 -1.530702e+00
membership_s8    0.000000  0.000000e+00
membership_s9    0.000000  0.000000e+00
membership_s11   0.000000  0.000000e+00
membership_s12   0.000000  0.000000e+00
membership_s14   0.000000  0.000000e+00
membership_s15   0.000000  0.000000e+00
membership_s16   0.000000  0.000000e+00
membership_s17   0.000000  0.000000e+00
membership_s18   0.000000  0.000000e+00
membership_s20   0.000000  0.000000e+00
membership_s21   0.000000  0.000000e+00
membership_s22   0.000000  0.000000e+00
membership_s24   0.000000  0.000000e+00
membership_s25   0.000000  0.000000e+00
membership_s26   0.000000  0.000000e+00
membership_s27   0.000000 -8.617682e-03
membership_s28   0.000000  0.000000e+00
membership_s30   0.000000  1.418155e+00
membership_s31   0.000000  0.000000e+00
membership_s32   0.000000  0.000000e+00
membership_s33   0.000000  0.000000e+00
membership_s36   0.000000 -2.095978e+00
membership_s37   0.000000  0.000000e+00
V1               0.000000  2.092214e+01
V2               0.000000 -1.537420e+01
pdi              0.000000  0.000000e+00
adhesion         0.000000  6.957860e-05
cohesion         0.000000 -1.407884e-04
inner            0.000000 -4.740145e-04
outer            0.000000  5.275982e-04
ioratio          0.000000  6.183834e+00
comsize          0.000000 -1.304230e-04
[1] "Dataset: high_targets Model GBM, run: 4 of 5 2015-06-22 14:49:30"
Iter   TrainDeviance   ValidDeviance   StepSize   Improve
     1        0.1539            -nan     0.0100    0.0004
     2        0.1490            -nan     0.0100    0.0004
     3        0.1459            -nan     0.0100    0.0004
     4        0.1436            -nan     0.0100    0.0001
     5        0.1426            -nan     0.0100    0.0003
     6        0.1406            -nan     0.0100    0.0002
     7        0.1378            -nan     0.0100   -0.0001
     8        0.1356            -nan     0.0100    0.0002
     9        0.1327            -nan     0.0100   -0.0001
    10        0.1307            -nan     0.0100   -0.0001
    20        0.1148            -nan     0.0100   -0.0001
    40        0.0946            -nan     0.0100    0.0001
    60        0.0794            -nan     0.0100   -0.0000
    80        0.0689            -nan     0.0100   -0.0001
   100        0.0609            -nan     0.0100   -0.0001
   120        0.0547            -nan     0.0100    0.0000
   128        0.0523            -nan     0.0100    0.0000

[1] "GBM variable coefficients"
                            var      rel.inf
walktrap_vertex walktrap_vertex 1.018797e+01
orbit49                 orbit49 7.206968e+00
orbit62                 orbit62 5.475480e+00
outer                     outer 4.754291e+00
bet                         bet 4.427999e+00
V1                           V1 3.954883e+00
ioratio                 ioratio 3.775822e+00
orbit70                 orbit70 3.012574e+00
orbit44                 orbit44 2.439323e+00
orbit39                 orbit39 2.407891e+00
ratio5                   ratio5 2.382969e+00
spin_vertex         spin_vertex 2.351092e+00
bigcom30               bigcom30 2.183862e+00
third                     third 2.104568e+00
orbit52                 orbit52 1.915353e+00
V2                           V2 1.913233e+00
orbit32                 orbit32 1.628257e+00
orbit69                 orbit69 1.508147e+00
graph4                   graph4 1.455040e+00
orbit1                   orbit1 1.380334e+00
orbit56                 orbit56 1.348845e+00
graph10                 graph10 1.338736e+00
orbit40                 orbit40 1.272405e+00
comsize                 comsize 1.200812e+00
orbit65                 orbit65 1.098102e+00
inner                     inner 1.044167e+00
ratio3                   ratio3 9.987578e-01
ratio4                   ratio4 9.220299e-01
AP                           AP 9.016530e-01
orbit6                   orbit6 8.820479e-01
graph16                 graph16 8.784391e-01
graph9                   graph9 8.621070e-01
graph20                 graph20 8.320985e-01
orbit24                 orbit24 8.261571e-01
orbit38                 orbit38 8.086296e-01
orbit18                 orbit18 7.884781e-01
graph26                 graph26 7.556973e-01
orbit37                 orbit37 7.544708e-01
graph5                   graph5 7.222445e-01
bigcom28               bigcom28 7.214380e-01
orbit19                 orbit19 6.601567e-01
orbit68                 orbit68 6.482965e-01
orbit55                 orbit55 6.480707e-01
graph14                 graph14 6.444477e-01
graph28                 graph28 6.101248e-01
graph1                   graph1 5.873441e-01
orbit53                 orbit53 5.420149e-01
knn                         knn 5.371350e-01
orbit27                 orbit27 5.332995e-01
orbit35                 orbit35 5.317858e-01
orbit51                 orbit51 4.970873e-01
orbit9                   orbit9 4.875054e-01
adhesion               adhesion 4.835719e-01
graph18                 graph18 4.824784e-01
orbit50                 orbit50 4.739956e-01
graph8                   graph8 4.224007e-01
orbit21                 orbit21 4.219904e-01
orbit5                   orbit5 4.157088e-01
pagerank               pagerank 4.144527e-01
graph24                 graph24 3.080521e-01
ratio2                   ratio2 3.055915e-01
orbit45                 orbit45 2.932804e-01
ratio6                   ratio6 2.737146e-01
trans                     trans 2.500244e-01
orbit4                   orbit4 2.366858e-01
orbit7                   orbit7 2.241214e-01
graph27                 graph27 2.225423e-01
constraint           constraint 2.198796e-01
orbit28                 orbit28 1.944619e-01
graph3                   graph3 1.915779e-01
upto_fifth           upto_fifth 1.878979e-01
orbit11                 orbit11 1.524038e-01
orbit31                 orbit31 1.504405e-01
orbit20                 orbit20 1.290544e-01
bigcom3                 bigcom3 1.257478e-01
orbit63                 orbit63 1.144776e-01
graph29                 graph29 1.053355e-01
graph22                 graph22 8.711698e-02
orbit22                 orbit22 7.683263e-02
orbit29                 orbit29 7.454747e-02
orbit54                 orbit54 7.011251e-02
ratio1                   ratio1 6.735647e-02
orbit15                 orbit15 6.533609e-02
fourth                   fourth 5.902291e-02
upto_second         upto_second 5.841438e-02
fifth                     fifth 4.966904e-02
graph23                 graph23 4.574934e-02
graph2                   graph2 4.017418e-02
orbit41                 orbit41 3.819668e-02
upto_sixth           upto_sixth 2.678885e-02
graph17                 graph17 2.470260e-02
sixth                     sixth 2.075067e-02
pdi                         pdi 1.647086e-02
graph6                   graph6 2.897178e-03
orbit46                 orbit46 2.733936e-03
graph25                 graph25 2.373237e-03
orbit12                 orbit12 2.344358e-03
orbit59                 orbit59 1.894454e-03
orbit43                 orbit43 1.775145e-03
membership_s32   membership_s32 1.559928e-03
graph7                   graph7 1.321184e-03
orbit67                 orbit67 1.313014e-03
upto_fourth         upto_fourth 1.295813e-03
graph12                 graph12 1.276291e-03
graph11                 graph11 1.209867e-03
orbit17                 orbit17 9.997781e-04
coreness               coreness 8.631127e-04
orbit16                 orbit16 5.940933e-04
cohesion               cohesion 4.599666e-04
close                     close 4.548554e-04
orbit25                 orbit25 4.355547e-04
orbit66                 orbit66 4.100746e-04
orbit57                 orbit57 3.759957e-04
orbit2                   orbit2 3.421164e-04
orbit26                 orbit26 2.768797e-04
orbit60                 orbit60 2.618903e-04
orbit36                 orbit36 1.728662e-04
orbit13                 orbit13 1.508496e-04
upto_third           upto_third 1.419235e-04
orbit64                 orbit64 1.029261e-04
orbit47                 orbit47 7.699156e-05
selfinter             selfinter 3.143585e-05
graph21                 graph21 2.706453e-05
membership_s4     membership_s4 2.299411e-05
second                   second 1.950047e-05
membership_s30   membership_s30 1.337026e-05
graph0                   graph0 4.076939e-06
graph13                 graph13 0.000000e+00
graph15                 graph15 0.000000e+00
graph19                 graph19 0.000000e+00
orbit0                   orbit0 0.000000e+00
orbit3                   orbit3 0.000000e+00
orbit8                   orbit8 0.000000e+00
orbit10                 orbit10 0.000000e+00
orbit14                 orbit14 0.000000e+00
orbit23                 orbit23 0.000000e+00
orbit30                 orbit30 0.000000e+00
orbit33                 orbit33 0.000000e+00
orbit34                 orbit34 0.000000e+00
orbit42                 orbit42 0.000000e+00
orbit48                 orbit48 0.000000e+00
orbit58                 orbit58 0.000000e+00
orbit61                 orbit61 0.000000e+00
orbit71                 orbit71 0.000000e+00
orbit72                 orbit72 0.000000e+00
ecc                         ecc 0.000000e+00
eccrad                   eccrad 0.000000e+00
hubscore               hubscore 0.000000e+00
evcent                   evcent 0.000000e+00
first                     first 0.000000e+00
bigcom1                 bigcom1 0.000000e+00
bigcom2                 bigcom2 0.000000e+00
bigcom4                 bigcom4 0.000000e+00
bigcom6                 bigcom6 0.000000e+00
bigcom8                 bigcom8 0.000000e+00
bigcom9                 bigcom9 0.000000e+00
bigcom11               bigcom11 0.000000e+00
bigcom13               bigcom13 0.000000e+00
bigcom15               bigcom15 0.000000e+00
bigcom16               bigcom16 0.000000e+00
bigcom21               bigcom21 0.000000e+00
bigcom22               bigcom22 0.000000e+00
bigcom24               bigcom24 0.000000e+00
bigcom26               bigcom26 0.000000e+00
bigcom31               bigcom31 0.000000e+00
bigcom32               bigcom32 0.000000e+00
bigcom33               bigcom33 0.000000e+00
bigcom34               bigcom34 0.000000e+00
bigcom36               bigcom36 0.000000e+00
bigcom37               bigcom37 0.000000e+00
bigcom38               bigcom38 0.000000e+00
bigcom39               bigcom39 0.000000e+00
bigcom40               bigcom40 0.000000e+00
bigcom43               bigcom43 0.000000e+00
bigcom44               bigcom44 0.000000e+00
bigcom46               bigcom46 0.000000e+00
bigcom47               bigcom47 0.000000e+00
bigcom49               bigcom49 0.000000e+00
bigcom50               bigcom50 0.000000e+00
bigcom51               bigcom51 0.000000e+00
bigcom52               bigcom52 0.000000e+00
bigcom54               bigcom54 0.000000e+00
bigcom56               bigcom56 0.000000e+00
bigcom62               bigcom62 0.000000e+00
bigcom66               bigcom66 0.000000e+00
bigcom68               bigcom68 0.000000e+00
bigcom69               bigcom69 0.000000e+00
bigcom71               bigcom71 0.000000e+00
bigcom72               bigcom72 0.000000e+00
bigcom73               bigcom73 0.000000e+00
bigcom74               bigcom74 0.000000e+00
bigcom75               bigcom75 0.000000e+00
bigcom76               bigcom76 0.000000e+00
bigcom77               bigcom77 0.000000e+00
bigcom79               bigcom79 0.000000e+00
bigcom80               bigcom80 0.000000e+00
bigcom82               bigcom82 0.000000e+00
bigcom83               bigcom83 0.000000e+00
bigcom84               bigcom84 0.000000e+00
bigcom85               bigcom85 0.000000e+00
bigcom87               bigcom87 0.000000e+00
bigcom89               bigcom89 0.000000e+00
bigcom91               bigcom91 0.000000e+00
bigcom92               bigcom92 0.000000e+00
bigcom93               bigcom93 0.000000e+00
bigcom96               bigcom96 0.000000e+00
bigcom97               bigcom97 0.000000e+00
bigcom98               bigcom98 0.000000e+00
bigcom99               bigcom99 0.000000e+00
bigcom101             bigcom101 0.000000e+00
bigcom104             bigcom104 0.000000e+00
bigcom106             bigcom106 0.000000e+00
bigcom109             bigcom109 0.000000e+00
bigcom113             bigcom113 0.000000e+00
bigcom116             bigcom116 0.000000e+00
bigcom120             bigcom120 0.000000e+00
bigcom123             bigcom123 0.000000e+00
bigcom126             bigcom126 0.000000e+00
bigcom127             bigcom127 0.000000e+00
bigcom137             bigcom137 0.000000e+00
bigcom139             bigcom139 0.000000e+00
bigcom140             bigcom140 0.000000e+00
bigcom143             bigcom143 0.000000e+00
bigcom145             bigcom145 0.000000e+00
bigcom146             bigcom146 0.000000e+00
bigcom147             bigcom147 0.000000e+00
bigcom149             bigcom149 0.000000e+00
bigcom153             bigcom153 0.000000e+00
bigcom154             bigcom154 0.000000e+00
bigcom156             bigcom156 0.000000e+00
bigcom157             bigcom157 0.000000e+00
bigcom158             bigcom158 0.000000e+00
bigcom160             bigcom160 0.000000e+00
bigcom161             bigcom161 0.000000e+00
bigcom162             bigcom162 0.000000e+00
bigcom164             bigcom164 0.000000e+00
bigcom166             bigcom166 0.000000e+00
bigcom167             bigcom167 0.000000e+00
bigcom171             bigcom171 0.000000e+00
bigcom173             bigcom173 0.000000e+00
bigcom175             bigcom175 0.000000e+00
bigcom176             bigcom176 0.000000e+00
bigcom177             bigcom177 0.000000e+00
bigcom178             bigcom178 0.000000e+00
bigcom180             bigcom180 0.000000e+00
bigcom181             bigcom181 0.000000e+00
bigcom184             bigcom184 0.000000e+00
bigcom186             bigcom186 0.000000e+00
bigcom187             bigcom187 0.000000e+00
bigcom189             bigcom189 0.000000e+00
bigcom194             bigcom194 0.000000e+00
bigcom195             bigcom195 0.000000e+00
bigcom196             bigcom196 0.000000e+00
bigcom204             bigcom204 0.000000e+00
bigcom205             bigcom205 0.000000e+00
bigcom212             bigcom212 0.000000e+00
bigcom214             bigcom214 0.000000e+00
bigcom222             bigcom222 0.000000e+00
bigcom223             bigcom223 0.000000e+00
bigcom226             bigcom226 0.000000e+00
bigcom227             bigcom227 0.000000e+00
bigcom229             bigcom229 0.000000e+00
bigcom233             bigcom233 0.000000e+00
bigcom236             bigcom236 0.000000e+00
bigcom237             bigcom237 0.000000e+00
bigcom246             bigcom246 0.000000e+00
bigcom248             bigcom248 0.000000e+00
bigcom249             bigcom249 0.000000e+00
bigcom250             bigcom250 0.000000e+00
bigcom254             bigcom254 0.000000e+00
bigcom266             bigcom266 0.000000e+00
bigcom269             bigcom269 0.000000e+00
bigcom272             bigcom272 0.000000e+00
bigcom274             bigcom274 0.000000e+00
bigcom281             bigcom281 0.000000e+00
bigcom291             bigcom291 0.000000e+00
bigcom292             bigcom292 0.000000e+00
bigcom295             bigcom295 0.000000e+00
bigcom299             bigcom299 0.000000e+00
bigcom301             bigcom301 0.000000e+00
bigcom306             bigcom306 0.000000e+00
bigcom309             bigcom309 0.000000e+00
bigcom314             bigcom314 0.000000e+00
bigcom321             bigcom321 0.000000e+00
bigcom341             bigcom341 0.000000e+00
bigcom350             bigcom350 0.000000e+00
bigcom353             bigcom353 0.000000e+00
bigcom359             bigcom359 0.000000e+00
bigcom363             bigcom363 0.000000e+00
bigcom365             bigcom365 0.000000e+00
bigcom385             bigcom385 0.000000e+00
bigcom386             bigcom386 0.000000e+00
bigcom408             bigcom408 0.000000e+00
bigcom412             bigcom412 0.000000e+00
bigcom480             bigcom480 0.000000e+00
membership_s1     membership_s1 0.000000e+00
membership_s3     membership_s3 0.000000e+00
membership_s5     membership_s5 0.000000e+00
membership_s6     membership_s6 0.000000e+00
membership_s7     membership_s7 0.000000e+00
membership_s8     membership_s8 0.000000e+00
membership_s9     membership_s9 0.000000e+00
membership_s11   membership_s11 0.000000e+00
membership_s12   membership_s12 0.000000e+00
membership_s14   membership_s14 0.000000e+00
membership_s15   membership_s15 0.000000e+00
membership_s16   membership_s16 0.000000e+00
membership_s17   membership_s17 0.000000e+00
membership_s18   membership_s18 0.000000e+00
membership_s20   membership_s20 0.000000e+00
membership_s21   membership_s21 0.000000e+00
membership_s22   membership_s22 0.000000e+00
membership_s24   membership_s24 0.000000e+00
membership_s25   membership_s25 0.000000e+00
membership_s26   membership_s26 0.000000e+00
membership_s27   membership_s27 0.000000e+00
membership_s28   membership_s28 0.000000e+00
membership_s31   membership_s31 0.000000e+00
membership_s33   membership_s33 0.000000e+00
membership_s36   membership_s36 0.000000e+00
membership_s37   membership_s37 0.000000e+00
[1] "Dataset: high_targets Model RF, run: 4 of 5 2015-06-22 14:49:41"
     |      Out-of-bag   |
Tree |      MSE  %Var(y) |
   1 |  0.04361   293.40 |
   2 |  0.03316   223.13 |
   3 |  0.02987   201.00 |
   4 |  0.02354   158.36 |
   5 |  0.02013   135.42 |
   6 |  0.02183   146.86 |
   7 |   0.0234   157.43 |
   8 |   0.0236   158.75 |
   9 |  0.02264   152.30 |
  10 |  0.02067   139.10 |
  11 |  0.02005   134.92 |
  12 |  0.01946   130.94 |
  13 |  0.01923   129.35 |
  14 |  0.01841   123.84 |
  15 |  0.01852   124.59 |
  16 |  0.01839   123.72 |
  17 |  0.01838   123.69 |
  18 |  0.01814   122.07 |
  19 |  0.01824   122.71 |
  20 |  0.01801   121.20 |
  21 |  0.01774   119.35 |
  22 |  0.01767   118.90 |
  23 |  0.01755   118.08 |
  24 |  0.01749   117.67 |
  25 |  0.01726   116.15 |
  26 |  0.01735   116.76 |
  27 |  0.01732   116.54 |
  28 |  0.01719   115.68 |
  29 |  0.01704   114.67 |
  30 |  0.01681   113.13 |
  31 |  0.01679   112.95 |
  32 |   0.0168   113.00 |
  33 |  0.01678   112.88 |
  34 |  0.01673   112.55 |
  35 |  0.01669   112.30 |
  36 |  0.01672   112.50 |
  37 |  0.01673   112.56 |
  38 |  0.01678   112.88 |
  39 |  0.01685   113.35 |
  40 |  0.01678   112.92 |
  41 |  0.01677   112.82 |
  42 |  0.01677   112.82 |
  43 |  0.01683   113.20 |
  44 |  0.01679   112.94 |
  45 |   0.0167   112.38 |
  46 |  0.01673   112.55 |
  47 |  0.01669   112.30 |
  48 |  0.01669   112.29 |
  49 |  0.01666   112.06 |
  50 |  0.01661   111.76 |
  51 |  0.01668   112.23 |
  52 |  0.01668   112.19 |
  53 |  0.01665   112.02 |
  54 |   0.0166   111.71 |
  55 |  0.01654   111.29 |
  56 |  0.01649   110.93 |
  57 |  0.01642   110.51 |
  58 |  0.01643   110.53 |
  59 |   0.0164   110.34 |
  60 |  0.01641   110.39 |
  61 |  0.01641   110.39 |
  62 |  0.01636   110.07 |
  63 |  0.01636   110.06 |
  64 |  0.01635   110.00 |
  65 |  0.01637   110.13 |
  66 |  0.01641   110.43 |
  67 |  0.01638   110.22 |
  68 |  0.01625   109.35 |
  69 |  0.01622   109.15 |
  70 |  0.01621   109.05 |
  71 |  0.01624   109.27 |
  72 |  0.01628   109.54 |
  73 |  0.01629   109.58 |
  74 |  0.01627   109.45 |
  75 |   0.0163   109.66 |
  76 |  0.01628   109.56 |
  77 |  0.01635   109.97 |
  78 |  0.01632   109.79 |
  79 |  0.01634   109.92 |
  80 |  0.01634   109.95 |
  81 |   0.0163   109.67 |
  82 |  0.01623   109.20 |
  83 |  0.01626   109.43 |
  84 |  0.01627   109.48 |
  85 |  0.01625   109.31 |
  86 |  0.01626   109.41 |
  87 |  0.01622   109.14 |
  88 |  0.01622   109.16 |
  89 |  0.01624   109.24 |
  90 |  0.01622   109.11 |
  91 |  0.01626   109.37 |
  92 |  0.01623   109.17 |
  93 |  0.01615   108.67 |
  94 |  0.01617   108.82 |
  95 |  0.01614   108.61 |
  96 |   0.0161   108.31 |
  97 |  0.01614   108.59 |
  98 |   0.0161   108.32 |
  99 |  0.01607   108.15 |
 100 |  0.01606   108.02 |
[1] "Random Forest variable coefficients"
                      %IncMSE IncNodePurity
graph0           3.502747e-04  4.396998e-02
graph1           1.964625e-03  2.389522e-02
graph2           7.337841e-04  2.200595e-02
graph3           6.295398e-04  6.777508e-02
graph4           8.483092e-04  3.612476e-02
graph5           6.691612e-04  7.545635e-02
graph6           5.665722e-05  8.750000e-03
graph7           1.530988e-03  7.590916e-02
graph8           5.954314e-04  9.109624e-02
graph9           8.563873e-05  2.553634e-02
graph10          5.672145e-05  2.680909e-02
graph11          5.141993e-04  1.567834e-02
graph12          7.985824e-04  6.274294e-02
graph13          0.000000e+00  4.424412e-17
graph14          1.144191e-03  1.813428e-02
graph15          3.932584e-04  3.427469e-02
graph16          1.194148e-03  1.364043e-01
graph17          7.528707e-04  1.972428e-02
graph18          1.422190e-03  6.698380e-02
graph19          5.586592e-05  1.714286e-02
graph20          2.772995e-03  6.876070e-02
graph21          0.000000e+00  8.750000e-03
graph22          2.254076e-03  8.432404e-02
graph23          5.529749e-04  8.565657e-02
graph24          0.000000e+00  2.241046e-17
graph25          3.911718e-03  2.455174e-02
graph26          9.927536e-04  1.172987e-02
graph27          1.879979e-03  4.544600e-02
graph28          1.646586e-03  8.153595e-02
graph29          1.779026e-04  1.140728e-02
orbit0           3.619883e-05  2.554423e-02
orbit1           3.626610e-04  5.846174e-02
orbit2           1.289960e-04  4.433911e-02
orbit3           2.315690e-03  1.403254e-01
orbit4           5.384950e-04  7.028259e-02
orbit5           4.174648e-04  9.894484e-02
orbit6           7.401429e-04  1.054691e-01
orbit7           7.749370e-05  1.922954e-02
orbit8           5.432772e-04  1.018747e-01
orbit9           7.095299e-04  7.568377e-02
orbit10          7.555530e-04  1.742718e-01
orbit11          2.380424e-04  4.569816e-02
orbit12          3.409575e-03  1.133976e-01
orbit13          1.580077e-03  2.531881e-02
orbit14          1.775224e-03  9.995256e-02
orbit15          8.064516e-05  1.002445e-02
orbit16          2.536836e-03  1.055375e-01
orbit17          4.863232e-04  4.183076e-02
orbit18          9.446297e-04  1.112775e-01
orbit19          3.298153e-05  2.636072e-02
orbit20          1.320392e-03  1.202641e-01
orbit21          1.114582e-03  1.274182e-01
orbit22          5.679683e-05  1.114110e-01
orbit23          1.107531e-04  1.873260e-02
orbit24          3.573668e-04  8.190941e-02
orbit25          8.637004e-04  3.341849e-02
orbit26          1.536271e-03  5.962202e-02
orbit27          3.684043e-04  9.723506e-02
orbit28          1.245913e-03  3.606650e-02
orbit29          8.021390e-05  3.028571e-02
orbit30          1.857719e-03  5.127916e-02
orbit31          8.202330e-05  1.016938e-01
orbit32          1.563079e-03  6.427857e-02
orbit33          2.857143e-04  3.146259e-02
orbit34          0.000000e+00  8.333333e-03
orbit35          1.417924e-03  7.224326e-02
orbit36          5.991736e-04  1.849283e-02
orbit37          2.700089e-03  8.399746e-02
orbit38          1.488441e-03  2.680757e-02
orbit39          1.499279e-03  1.761514e-01
orbit40          2.211743e-03  9.382921e-02
orbit41          0.000000e+00  9.411765e-03
orbit42          5.188529e-05  6.692117e-02
orbit43          1.855072e-05  5.375152e-02
orbit44          1.226627e-03  3.984054e-02
orbit45          2.108702e-03  1.383631e-01
orbit46          2.898551e-05  9.510929e-03
orbit47          0.000000e+00  3.435620e-17
orbit48          0.000000e+00  2.876752e-02
orbit49          2.187212e-03  2.408552e-01
orbit50          3.070175e-05  3.926922e-02
orbit51          1.651448e-03  4.428857e-02
orbit52          6.694160e-04  4.748430e-02
orbit53          1.173560e-03  5.274121e-02
orbit54          5.341746e-04  7.582219e-02
orbit55          8.305725e-04  7.125587e-02
orbit56          2.230127e-03  1.761916e-01
orbit57          5.479452e-05  1.986623e-01
orbit58          3.405860e-03  6.562474e-02
orbit59          4.042120e-03  1.559769e-01
orbit60          7.544606e-04  6.344480e-02
orbit61          9.865587e-04  3.865595e-02
orbit62          1.767034e-02  2.920462e-01
orbit63          3.663372e-03  1.176444e-01
orbit64          1.226274e-03  1.367719e-01
orbit65          8.445385e-03  1.289219e-01
orbit66          1.689929e-03  1.407902e-01
orbit67          2.739726e-05  4.794444e-02
orbit68          9.503031e-03  1.581658e-01
orbit69          1.730375e-03  9.354312e-02
orbit70          8.821008e-03  1.554670e-01
orbit71          4.402502e-04  3.674711e-02
orbit72          3.748375e-04  2.069275e-02
AP               0.000000e+00  1.301043e-20
bet              2.890263e-03  2.210962e-01
ecc              5.608538e-05  1.814815e-02
eccrad           1.104972e-04  9.761905e-03
close           -2.747253e-05  7.558983e-02
constraint       3.928158e-04  6.102052e-02
coreness         0.000000e+00  9.835882e-18
knn              5.853422e-04  8.858202e-02
hubscore         0.000000e+00  8.888889e-03
pagerank         3.430443e-04  1.424614e-01
trans            8.038431e-04  3.913987e-01
evcent          -2.686156e-05  2.317460e-02
first            4.407713e-04  4.959827e-02
upto_second      3.412407e-04  5.725668e-02
upto_third       2.670419e-04  7.518339e-02
upto_fourth      2.695418e-05  1.692308e-02
upto_fifth       8.234914e-05  6.311519e-02
upto_sixth       0.000000e+00  9.000000e-03
second           1.428819e-03  1.020008e-01
third            2.366619e-03  2.352168e-01
fourth           4.527063e-04  8.243017e-02
fifth            4.431089e-04  3.690181e-02
sixth            1.378190e-03  1.512166e-01
ratio1           3.732863e-04  1.170788e-01
ratio2           1.989854e-03  1.347707e-01
ratio3           3.047907e-04  1.285069e-01
ratio4           5.629767e-04  2.130785e-01
ratio5          -6.686787e-05  2.159729e-01
ratio6           6.326261e-04  1.759395e-01
selfinter       -2.659574e-05  8.333333e-03
walktrap_vertex -3.884481e-04  5.717478e-01
bigcom1          0.000000e+00  5.863365e-18
bigcom2          0.000000e+00  0.000000e+00
bigcom3          1.076771e-04  9.464071e-03
bigcom4          0.000000e+00  5.941428e-18
bigcom6          0.000000e+00  0.000000e+00
bigcom8          0.000000e+00  0.000000e+00
bigcom9          0.000000e+00  0.000000e+00
bigcom11         0.000000e+00  0.000000e+00
bigcom13         0.000000e+00  0.000000e+00
bigcom15         0.000000e+00  0.000000e+00
bigcom16         0.000000e+00  0.000000e+00
bigcom21         0.000000e+00  0.000000e+00
bigcom22         0.000000e+00  0.000000e+00
bigcom24         0.000000e+00  0.000000e+00
bigcom26         0.000000e+00  0.000000e+00
bigcom28         3.909301e-04  5.014874e-02
bigcom30         8.451143e-04  1.678805e-01
bigcom31         0.000000e+00  0.000000e+00
bigcom32         0.000000e+00  0.000000e+00
bigcom33         0.000000e+00  0.000000e+00
bigcom34         0.000000e+00  0.000000e+00
bigcom36         0.000000e+00  0.000000e+00
bigcom37         0.000000e+00  0.000000e+00
bigcom38         0.000000e+00  0.000000e+00
bigcom39         0.000000e+00  0.000000e+00
bigcom40         2.724796e-05  9.523810e-03
bigcom43         0.000000e+00  0.000000e+00
bigcom44         0.000000e+00  0.000000e+00
bigcom46         0.000000e+00  3.469447e-20
bigcom47         0.000000e+00  0.000000e+00
bigcom49         0.000000e+00  0.000000e+00
bigcom50         0.000000e+00  0.000000e+00
bigcom51         0.000000e+00  0.000000e+00
bigcom52         0.000000e+00  0.000000e+00
bigcom54         0.000000e+00  0.000000e+00
bigcom56         0.000000e+00  0.000000e+00
bigcom62         0.000000e+00  0.000000e+00
bigcom66         0.000000e+00  0.000000e+00
bigcom68         0.000000e+00  0.000000e+00
bigcom69         0.000000e+00  0.000000e+00
bigcom71         0.000000e+00  0.000000e+00
bigcom72         0.000000e+00  0.000000e+00
bigcom73         0.000000e+00  0.000000e+00
bigcom74         0.000000e+00  0.000000e+00
bigcom75         0.000000e+00  0.000000e+00
bigcom76         0.000000e+00  0.000000e+00
bigcom77         0.000000e+00  0.000000e+00
bigcom79         0.000000e+00  0.000000e+00
bigcom80         0.000000e+00  0.000000e+00
bigcom82         0.000000e+00  0.000000e+00
bigcom83         0.000000e+00  0.000000e+00
bigcom84         0.000000e+00  0.000000e+00
bigcom85         0.000000e+00  0.000000e+00
bigcom87         0.000000e+00  0.000000e+00
bigcom89         0.000000e+00  0.000000e+00
bigcom91         0.000000e+00  0.000000e+00
bigcom92         0.000000e+00  0.000000e+00
bigcom93         0.000000e+00  0.000000e+00
bigcom96         0.000000e+00  0.000000e+00
bigcom97         0.000000e+00  0.000000e+00
bigcom98         0.000000e+00  0.000000e+00
bigcom99         0.000000e+00  0.000000e+00
bigcom101        0.000000e+00  0.000000e+00
bigcom104        0.000000e+00  0.000000e+00
bigcom106        0.000000e+00  0.000000e+00
bigcom109        0.000000e+00  0.000000e+00
bigcom113        0.000000e+00  0.000000e+00
bigcom116        0.000000e+00  0.000000e+00
bigcom120        0.000000e+00  0.000000e+00
bigcom123        0.000000e+00  0.000000e+00
bigcom126        0.000000e+00  0.000000e+00
bigcom127        0.000000e+00  0.000000e+00
bigcom137        0.000000e+00  0.000000e+00
bigcom139        0.000000e+00  0.000000e+00
bigcom140        0.000000e+00  0.000000e+00
bigcom143        0.000000e+00  0.000000e+00
bigcom145        0.000000e+00  0.000000e+00
bigcom146        0.000000e+00  0.000000e+00
bigcom147        0.000000e+00  0.000000e+00
bigcom149        0.000000e+00  0.000000e+00
bigcom153        0.000000e+00  0.000000e+00
bigcom154        0.000000e+00  0.000000e+00
bigcom156        0.000000e+00  0.000000e+00
bigcom157        0.000000e+00  0.000000e+00
bigcom158        0.000000e+00  0.000000e+00
bigcom160        0.000000e+00  0.000000e+00
bigcom161        0.000000e+00  0.000000e+00
bigcom162        0.000000e+00  0.000000e+00
bigcom164        0.000000e+00  0.000000e+00
bigcom166        0.000000e+00  0.000000e+00
bigcom167        0.000000e+00  0.000000e+00
bigcom171        0.000000e+00  0.000000e+00
bigcom173        0.000000e+00  0.000000e+00
bigcom175        0.000000e+00  0.000000e+00
bigcom176        0.000000e+00  0.000000e+00
bigcom177        0.000000e+00  0.000000e+00
bigcom178        0.000000e+00  0.000000e+00
bigcom180        0.000000e+00  0.000000e+00
bigcom181        0.000000e+00  0.000000e+00
bigcom184        0.000000e+00  0.000000e+00
bigcom186        0.000000e+00  0.000000e+00
bigcom187        0.000000e+00  0.000000e+00
bigcom189        0.000000e+00  0.000000e+00
bigcom194        0.000000e+00  0.000000e+00
bigcom195        0.000000e+00  0.000000e+00
bigcom196        0.000000e+00  0.000000e+00
bigcom204        0.000000e+00  0.000000e+00
bigcom205        0.000000e+00  0.000000e+00
bigcom212        0.000000e+00  0.000000e+00
bigcom214        0.000000e+00  0.000000e+00
bigcom222        0.000000e+00  0.000000e+00
bigcom223        0.000000e+00  0.000000e+00
bigcom226        0.000000e+00  0.000000e+00
bigcom227        0.000000e+00  0.000000e+00
bigcom229        0.000000e+00  0.000000e+00
bigcom233        0.000000e+00  0.000000e+00
bigcom236        0.000000e+00  0.000000e+00
bigcom237        0.000000e+00  0.000000e+00
bigcom246        0.000000e+00  0.000000e+00
bigcom248        0.000000e+00  0.000000e+00
bigcom249        0.000000e+00  0.000000e+00
bigcom250        0.000000e+00  0.000000e+00
bigcom254        0.000000e+00  0.000000e+00
bigcom266        0.000000e+00  0.000000e+00
bigcom269        0.000000e+00  0.000000e+00
bigcom272        0.000000e+00  0.000000e+00
bigcom274        0.000000e+00  0.000000e+00
bigcom281        0.000000e+00  0.000000e+00
bigcom291        0.000000e+00  0.000000e+00
bigcom292        0.000000e+00  0.000000e+00
bigcom295        0.000000e+00  0.000000e+00
bigcom299        0.000000e+00  0.000000e+00
bigcom301        0.000000e+00  0.000000e+00
bigcom306        0.000000e+00  0.000000e+00
bigcom309        0.000000e+00  0.000000e+00
bigcom314        0.000000e+00  0.000000e+00
bigcom321        0.000000e+00  0.000000e+00
bigcom341        0.000000e+00  0.000000e+00
bigcom350        0.000000e+00  0.000000e+00
bigcom353        0.000000e+00  0.000000e+00
bigcom359        0.000000e+00  0.000000e+00
bigcom363        0.000000e+00  0.000000e+00
bigcom365        0.000000e+00  0.000000e+00
bigcom385        0.000000e+00  0.000000e+00
bigcom386        0.000000e+00  0.000000e+00
bigcom408        0.000000e+00  0.000000e+00
bigcom412        0.000000e+00  0.000000e+00
bigcom480        0.000000e+00  0.000000e+00
spin_vertex     -1.420264e-04  2.971773e-01
membership_s1    0.000000e+00  2.313238e-04
membership_s3    0.000000e+00  0.000000e+00
membership_s4    0.000000e+00  0.000000e+00
membership_s5    0.000000e+00  0.000000e+00
membership_s6    0.000000e+00  0.000000e+00
membership_s7    0.000000e+00  0.000000e+00
membership_s8    0.000000e+00  0.000000e+00
membership_s9    0.000000e+00  0.000000e+00
membership_s11   0.000000e+00  0.000000e+00
membership_s12   0.000000e+00  0.000000e+00
membership_s14   0.000000e+00  0.000000e+00
membership_s15   0.000000e+00  0.000000e+00
membership_s16   0.000000e+00  0.000000e+00
membership_s17   0.000000e+00  0.000000e+00
membership_s18   0.000000e+00  0.000000e+00
membership_s20   0.000000e+00  0.000000e+00
membership_s21   0.000000e+00  0.000000e+00
membership_s22   0.000000e+00  0.000000e+00
membership_s24   0.000000e+00  0.000000e+00
membership_s25   0.000000e+00  0.000000e+00
membership_s26   0.000000e+00  0.000000e+00
membership_s27   0.000000e+00  0.000000e+00
membership_s28   0.000000e+00  0.000000e+00
membership_s30   0.000000e+00  3.903128e-20
membership_s31   0.000000e+00  0.000000e+00
membership_s32  -1.597016e-04  2.629593e-02
membership_s33   0.000000e+00  0.000000e+00
membership_s36   0.000000e+00  6.071532e-20
membership_s37   0.000000e+00  0.000000e+00
V1               5.411424e-04  1.770430e-01
V2               1.144211e-03  4.083582e-01
pdi              2.324170e-04  1.924850e-02
adhesion         3.796333e-04  9.564801e-02
cohesion         1.419046e-03  9.867697e-02
inner            5.227211e-04  7.529321e-02
outer            1.719662e-04  7.383105e-01
ioratio          1.588836e-03  7.593213e-02
comsize          7.628826e-04  1.474815e-01
[1] "Dataset: high_targets Model GLM, run: 4 of 5 2015-06-22 14:49:47"
[1] "glmnet variable coefficients"
                     [,1]          [,2]
(Intercept)     -4.178481 -5.639512e+03
graph0           0.000000 -4.644251e-03
graph1           0.000000 -7.000101e-05
graph2           0.000000 -1.997465e-03
graph3           0.000000  0.000000e+00
graph4           0.000000 -2.275814e-08
graph5           0.000000 -7.373532e-06
graph6           0.000000 -3.917313e-07
graph7           0.000000  1.760698e-05
graph8           0.000000  2.441696e-03
graph9           0.000000 -4.919271e-09
graph10          0.000000 -1.366336e-10
graph11          0.000000 -1.077964e-10
graph12          0.000000  0.000000e+00
graph13          0.000000  0.000000e+00
graph14          0.000000 -1.617033e-09
graph15          0.000000 -3.865441e-06
graph16          0.000000  0.000000e+00
graph17          0.000000 -5.338080e-08
graph18          0.000000  7.542665e-07
graph19          0.000000  1.486505e-06
graph20          0.000000 -3.735848e-06
graph21          0.000000  0.000000e+00
graph22          0.000000  1.974461e-08
graph23          0.000000 -3.541481e-06
graph24          0.000000  2.561469e-07
graph25          0.000000 -1.138006e-06
graph26          0.000000  0.000000e+00
graph27          0.000000 -1.287702e-04
graph28          0.000000  0.000000e+00
graph29          0.000000  2.016928e-04
orbit0           0.000000 -4.694142e-03
orbit1           0.000000 -4.610785e-04
orbit2           0.000000 -6.636698e-05
orbit3           0.000000 -2.106218e-03
orbit4           0.000000 -5.052891e-06
orbit5           0.000000  0.000000e+00
orbit6           0.000000  2.715976e-07
orbit7           0.000000 -1.114453e-07
orbit8           0.000000 -4.433645e-06
orbit9           0.000000 -3.263930e-05
orbit10          0.000000 -7.903317e-07
orbit11          0.000000 -2.814129e-07
orbit12          0.000000 -5.950317e-04
orbit13          0.000000  1.783432e-04
orbit14          0.000000  2.146997e-03
orbit15          0.000000 -9.431970e-08
orbit16          0.000000 -2.443812e-08
orbit17          0.000000  1.053970e-10
orbit18          0.000000  1.118765e-07
orbit19          0.000000 -7.333144e-08
orbit20          0.000000 -1.804666e-10
orbit21          0.000000 -9.019573e-11
orbit22          0.000000 -5.765386e-11
orbit23          0.000000  0.000000e+00
orbit24          0.000000 -9.118989e-07
orbit25          0.000000  1.389694e-06
orbit26          0.000000  0.000000e+00
orbit27          0.000000  7.621194e-06
orbit28          0.000000  0.000000e+00
orbit29          0.000000 -7.910417e-07
orbit30          0.000000  1.027320e-07
orbit31          0.000000  1.018888e-07
orbit32          0.000000 -1.905085e-08
orbit33          0.000000 -1.726349e-09
orbit34          0.000000 -4.517984e-06
orbit35          0.000000  0.000000e+00
orbit36          0.000000  3.128121e-07
orbit37          0.000000 -6.999348e-07
orbit38          0.000000  0.000000e+00
orbit39          0.000000  6.189889e-05
orbit40          0.000000  0.000000e+00
orbit41          0.000000 -3.601740e-07
orbit42          0.000000 -1.551075e-07
orbit43          0.000000  6.008250e-06
orbit44          0.000000  0.000000e+00
orbit45          0.000000  1.032724e-04
orbit46          0.000000 -1.429402e-05
orbit47          0.000000  4.541248e-06
orbit48          0.000000  4.158086e-06
orbit49          0.000000  3.018921e-05
orbit50          0.000000 -1.446614e-05
orbit51          0.000000  2.609347e-05
orbit52          0.000000 -5.611472e-05
orbit53          0.000000  0.000000e+00
orbit54          0.000000 -6.224616e-06
orbit55          0.000000  3.426376e-06
orbit56          0.000000 -5.167982e-04
orbit57          0.000000 -1.239848e-05
orbit58          0.000000  0.000000e+00
orbit59          0.000000 -5.633028e-06
orbit60          0.000000  1.135515e-05
orbit61          0.000000  5.994214e-09
orbit62          0.000000  1.242148e-03
orbit63          0.000000  3.031315e-05
orbit64          0.000000 -1.383025e-04
orbit65          0.000000 -1.373696e-04
orbit66          0.000000 -2.886549e-05
orbit67          0.000000  1.719138e-05
orbit68          0.000000 -1.087426e-04
orbit69          0.000000 -4.572156e-04
orbit70          0.000000  1.857825e-03
orbit71          0.000000 -6.927932e-06
orbit72          0.000000  1.097278e-04
AP               0.000000  1.516595e+00
bet              0.000000 -4.102837e-06
ecc              0.000000 -2.893963e+00
eccrad           0.000000 -1.672485e+01
close            0.000000 -3.544194e+01
constraint       0.000000 -1.647511e+01
coreness         0.000000  1.752385e-01
knn              0.000000 -2.265583e-02
hubscore         0.000000  0.000000e+00
pagerank         0.000000 -5.172534e+02
trans            0.000000  2.690938e+01
evcent           0.000000  0.000000e+00
first            0.000000 -4.365105e-03
upto_second      0.000000 -5.369891e-04
upto_third       0.000000  0.000000e+00
upto_fourth      0.000000  1.949631e-03
upto_fifth       0.000000 -2.442584e-02
upto_sixth       0.000000  4.456546e-01
second           0.000000 -4.811632e-04
third            0.000000  2.907170e-03
fourth           0.000000  0.000000e+00
fifth            0.000000 -6.277412e-03
sixth            0.000000  6.929279e-02
ratio1           0.000000 -1.284132e-02
ratio2           0.000000 -5.104360e-01
ratio3           0.000000  0.000000e+00
ratio4           0.000000 -5.086300e+01
ratio5           0.000000 -2.514643e+01
ratio6           0.000000  8.686114e+00
selfinter        0.000000  4.799745e+00
walktrap_vertex  0.000000  2.898640e+00
bigcom1          0.000000  0.000000e+00
bigcom2          0.000000  0.000000e+00
bigcom3          0.000000 -6.394853e-01
bigcom4          0.000000  3.622240e-01
bigcom6          0.000000  0.000000e+00
bigcom8          0.000000 -2.147431e-01
bigcom9          0.000000  0.000000e+00
bigcom11         0.000000  0.000000e+00
bigcom13         0.000000  0.000000e+00
bigcom15         0.000000  0.000000e+00
bigcom16         0.000000  0.000000e+00
bigcom21         0.000000  0.000000e+00
bigcom22         0.000000 -2.003328e-01
bigcom24         0.000000  0.000000e+00
bigcom26         0.000000  0.000000e+00
bigcom28         0.000000 -6.058135e-01
bigcom30         0.000000  8.843764e+00
bigcom31         0.000000  0.000000e+00
bigcom32         0.000000 -1.185554e+00
bigcom33         0.000000  0.000000e+00
bigcom34         0.000000  0.000000e+00
bigcom36         0.000000  0.000000e+00
bigcom37         0.000000  0.000000e+00
bigcom38         0.000000  0.000000e+00
bigcom39         0.000000  0.000000e+00
bigcom40         0.000000  7.398837e-01
bigcom43         0.000000  0.000000e+00
bigcom44         0.000000  0.000000e+00
bigcom46         0.000000  0.000000e+00
bigcom47         0.000000  0.000000e+00
bigcom49         0.000000  0.000000e+00
bigcom50         0.000000  0.000000e+00
bigcom51         0.000000  0.000000e+00
bigcom52         0.000000  0.000000e+00
bigcom54         0.000000  0.000000e+00
bigcom56         0.000000  0.000000e+00
bigcom62         0.000000  0.000000e+00
bigcom66         0.000000  0.000000e+00
bigcom68         0.000000  0.000000e+00
bigcom69         0.000000  0.000000e+00
bigcom71         0.000000  0.000000e+00
bigcom72         0.000000  0.000000e+00
bigcom73         0.000000  0.000000e+00
bigcom74         0.000000  0.000000e+00
bigcom75         0.000000  0.000000e+00
bigcom76         0.000000  0.000000e+00
bigcom77         0.000000  0.000000e+00
bigcom79         0.000000  0.000000e+00
bigcom80         0.000000  0.000000e+00
bigcom82         0.000000  0.000000e+00
bigcom83         0.000000  0.000000e+00
bigcom84         0.000000  0.000000e+00
bigcom85         0.000000  0.000000e+00
bigcom87         0.000000  0.000000e+00
bigcom89         0.000000  0.000000e+00
bigcom91         0.000000  0.000000e+00
bigcom92         0.000000  0.000000e+00
bigcom93         0.000000  0.000000e+00
bigcom96         0.000000  0.000000e+00
bigcom97         0.000000  0.000000e+00
bigcom98         0.000000  0.000000e+00
bigcom99         0.000000  0.000000e+00
bigcom101        0.000000  0.000000e+00
bigcom104        0.000000  0.000000e+00
bigcom106        0.000000  0.000000e+00
bigcom109        0.000000  0.000000e+00
bigcom113        0.000000  0.000000e+00
bigcom116        0.000000 -6.294638e-01
bigcom120        0.000000  0.000000e+00
bigcom123        0.000000  0.000000e+00
bigcom126        0.000000  0.000000e+00
bigcom127        0.000000  0.000000e+00
bigcom137        0.000000  0.000000e+00
bigcom139        0.000000  0.000000e+00
bigcom140        0.000000  0.000000e+00
bigcom143        0.000000  0.000000e+00
bigcom145        0.000000  0.000000e+00
bigcom146        0.000000  0.000000e+00
bigcom147        0.000000  0.000000e+00
bigcom149        0.000000  0.000000e+00
bigcom153        0.000000  0.000000e+00
bigcom154        0.000000  0.000000e+00
bigcom156        0.000000  0.000000e+00
bigcom157        0.000000  0.000000e+00
bigcom158        0.000000  0.000000e+00
bigcom160        0.000000  0.000000e+00
bigcom161        0.000000  0.000000e+00
bigcom162        0.000000  0.000000e+00
bigcom164        0.000000  0.000000e+00
bigcom166        0.000000  0.000000e+00
bigcom167        0.000000  0.000000e+00
bigcom171        0.000000  0.000000e+00
bigcom173        0.000000  0.000000e+00
bigcom175        0.000000  0.000000e+00
bigcom176        0.000000  0.000000e+00
bigcom177        0.000000  0.000000e+00
bigcom178        0.000000  0.000000e+00
bigcom180        0.000000  0.000000e+00
bigcom181        0.000000  0.000000e+00
bigcom184        0.000000  0.000000e+00
bigcom186        0.000000  0.000000e+00
bigcom187        0.000000  0.000000e+00
bigcom189        0.000000  0.000000e+00
bigcom194        0.000000  0.000000e+00
bigcom195        0.000000  0.000000e+00
bigcom196        0.000000  0.000000e+00
bigcom204        0.000000  0.000000e+00
bigcom205        0.000000  0.000000e+00
bigcom212        0.000000  0.000000e+00
bigcom214        0.000000  0.000000e+00
bigcom222        0.000000  0.000000e+00
bigcom223        0.000000  0.000000e+00
bigcom226        0.000000  0.000000e+00
bigcom227        0.000000  0.000000e+00
bigcom229        0.000000  0.000000e+00
bigcom233        0.000000  0.000000e+00
bigcom236        0.000000  0.000000e+00
bigcom237        0.000000  0.000000e+00
bigcom246        0.000000  0.000000e+00
bigcom248        0.000000  0.000000e+00
bigcom249        0.000000  0.000000e+00
bigcom250        0.000000  0.000000e+00
bigcom254        0.000000  0.000000e+00
bigcom266        0.000000  0.000000e+00
bigcom269        0.000000  0.000000e+00
bigcom272        0.000000  0.000000e+00
bigcom274        0.000000  0.000000e+00
bigcom281        0.000000  0.000000e+00
bigcom291        0.000000  0.000000e+00
bigcom292        0.000000  0.000000e+00
bigcom295        0.000000  0.000000e+00
bigcom299        0.000000  0.000000e+00
bigcom301        0.000000  0.000000e+00
bigcom306        0.000000  0.000000e+00
bigcom309        0.000000  0.000000e+00
bigcom314        0.000000  0.000000e+00
bigcom321        0.000000  0.000000e+00
bigcom341        0.000000  0.000000e+00
bigcom350        0.000000  0.000000e+00
bigcom353        0.000000  0.000000e+00
bigcom359        0.000000  0.000000e+00
bigcom363        0.000000  0.000000e+00
bigcom365        0.000000  0.000000e+00
bigcom385        0.000000  0.000000e+00
bigcom386        0.000000  0.000000e+00
bigcom408        0.000000  0.000000e+00
bigcom412        0.000000  0.000000e+00
bigcom480        0.000000  0.000000e+00
spin_vertex      0.000000  1.148332e+00
membership_s1    0.000000  6.547606e+00
membership_s3    0.000000  0.000000e+00
membership_s4    0.000000  1.684279e+00
membership_s5    0.000000 -3.336077e+00
membership_s6    0.000000 -2.979088e+00
membership_s7    0.000000 -3.631812e+00
membership_s8    0.000000  0.000000e+00
membership_s9    0.000000  0.000000e+00
membership_s11   0.000000  0.000000e+00
membership_s12   0.000000  0.000000e+00
membership_s14   0.000000  0.000000e+00
membership_s15   0.000000  0.000000e+00
membership_s16   0.000000  0.000000e+00
membership_s17   0.000000  0.000000e+00
membership_s18   0.000000  0.000000e+00
membership_s20   0.000000  0.000000e+00
membership_s21   0.000000  0.000000e+00
membership_s22   0.000000  0.000000e+00
membership_s24   0.000000  0.000000e+00
membership_s25   0.000000  0.000000e+00
membership_s26   0.000000  0.000000e+00
membership_s27   0.000000 -3.130002e-04
membership_s28   0.000000  0.000000e+00
membership_s30   0.000000  9.577673e-01
membership_s31   0.000000  0.000000e+00
membership_s32   0.000000  0.000000e+00
membership_s33   0.000000  0.000000e+00
membership_s36   0.000000 -4.864409e-01
membership_s37   0.000000  0.000000e+00
V1               0.000000  3.091759e+00
V2               0.000000 -1.291398e+01
pdi              0.000000  4.082575e+02
adhesion         0.000000  4.125794e-04
cohesion         0.000000 -8.035839e-04
inner            0.000000 -4.889616e-04
outer            0.000000  5.707567e-04
ioratio          0.000000  5.454639e+00
comsize          0.000000  4.620824e-03
[1] "Dataset: high_targets Model GBM, run: 5 of 5 2015-06-22 14:49:58"
Iter   TrainDeviance   ValidDeviance   StepSize   Improve
     1        0.1552            -nan     0.0100    0.0010
     2        0.1507            -nan     0.0100   -0.0001
     3        0.1481            -nan     0.0100   -0.0002
     4        0.1414            -nan     0.0100    0.0011
     5        0.1382            -nan     0.0100    0.0007
     6        0.1348            -nan     0.0100    0.0001
     7        0.1330            -nan     0.0100    0.0001
     8        0.1288            -nan     0.0100    0.0007
     9        0.1258            -nan     0.0100    0.0001
    10        0.1244            -nan     0.0100    0.0000
    20        0.1088            -nan     0.0100    0.0003
    40        0.0895            -nan     0.0100    0.0002
    60        0.0750            -nan     0.0100    0.0002
    80        0.0644            -nan     0.0100   -0.0000
   100        0.0556            -nan     0.0100   -0.0001
   120        0.0492            -nan     0.0100   -0.0001
   128        0.0472            -nan     0.0100    0.0000

[1] "GBM variable coefficients"
                            var      rel.inf
orbit62                 orbit62 6.931159e+00
V1                           V1 5.635927e+00
orbit70                 orbit70 5.566563e+00
outer                     outer 3.825185e+00
orbit49                 orbit49 3.699233e+00
V2                           V2 3.388165e+00
orbit39                 orbit39 2.999429e+00
knn                         knn 2.903846e+00
third                     third 2.582424e+00
trans                     trans 2.456539e+00
ratio5                   ratio5 2.255577e+00
orbit37                 orbit37 2.222336e+00
ratio4                   ratio4 2.050953e+00
adhesion               adhesion 2.022747e+00
orbit68                 orbit68 1.888005e+00
ioratio                 ioratio 1.812574e+00
spin_vertex         spin_vertex 1.771238e+00
orbit24                 orbit24 1.766376e+00
constraint           constraint 1.636049e+00
bigcom30               bigcom30 1.547079e+00
pagerank               pagerank 1.540211e+00
inner                     inner 1.485628e+00
orbit32                 orbit32 1.411700e+00
orbit52                 orbit52 1.410258e+00
orbit45                 orbit45 1.352853e+00
orbit44                 orbit44 1.275470e+00
orbit65                 orbit65 1.253705e+00
orbit50                 orbit50 1.233093e+00
orbit23                 orbit23 1.200327e+00
walktrap_vertex walktrap_vertex 1.157764e+00
cohesion               cohesion 1.091289e+00
orbit1                   orbit1 1.052698e+00
orbit9                   orbit9 1.037991e+00
orbit55                 orbit55 1.018886e+00
bet                         bet 9.282677e-01
graph20                 graph20 8.956614e-01
orbit56                 orbit56 8.784863e-01
orbit18                 orbit18 8.736315e-01
upto_fifth           upto_fifth 8.469266e-01
comsize                 comsize 8.104231e-01
orbit38                 orbit38 7.727716e-01
orbit69                 orbit69 7.677307e-01
graph4                   graph4 7.080374e-01
graph22                 graph22 6.718510e-01
bigcom40               bigcom40 6.717849e-01
orbit17                 orbit17 6.590724e-01
orbit31                 orbit31 5.940568e-01
selfinter             selfinter 5.828218e-01
orbit6                   orbit6 5.735931e-01
orbit51                 orbit51 5.301655e-01
AP                           AP 5.086914e-01
orbit22                 orbit22 4.949880e-01
orbit26                 orbit26 4.921883e-01
graph16                 graph16 4.784869e-01
graph0                   graph0 4.316883e-01
orbit64                 orbit64 4.191899e-01
orbit57                 orbit57 4.036188e-01
graph12                 graph12 3.970420e-01
orbit15                 orbit15 3.894577e-01
graph27                 graph27 3.855545e-01
ratio2                   ratio2 3.779172e-01
graph5                   graph5 3.630487e-01
graph18                 graph18 3.540882e-01
graph11                 graph11 3.398198e-01
graph1                   graph1 3.377641e-01
orbit33                 orbit33 3.374613e-01
bigcom28               bigcom28 3.253148e-01
orbit63                 orbit63 3.148513e-01
orbit5                   orbit5 3.115103e-01
orbit35                 orbit35 3.057429e-01
orbit2                   orbit2 2.947967e-01
graph28                 graph28 2.727297e-01
orbit12                 orbit12 2.685774e-01
orbit30                 orbit30 2.589040e-01
hubscore               hubscore 2.398421e-01
graph2                   graph2 2.397550e-01
orbit4                   orbit4 1.921560e-01
graph14                 graph14 1.839298e-01
orbit46                 orbit46 1.820905e-01
orbit36                 orbit36 1.763979e-01
orbit61                 orbit61 1.763650e-01
graph17                 graph17 1.625101e-01
ratio1                   ratio1 1.532705e-01
orbit66                 orbit66 1.237404e-01
graph26                 graph26 1.227162e-01
graph7                   graph7 1.090007e-01
orbit59                 orbit59 1.010657e-01
membership_s32   membership_s32 1.005936e-01
fifth                     fifth 8.586501e-02
ratio6                   ratio6 8.565057e-02
orbit54                 orbit54 8.167822e-02
pdi                         pdi 6.441360e-02
graph29                 graph29 5.216050e-02
orbit47                 orbit47 5.173139e-02
bigcom3                 bigcom3 3.855711e-02
graph8                   graph8 3.830104e-02
orbit27                 orbit27 3.382028e-02
orbit28                 orbit28 3.317200e-02
orbit40                 orbit40 2.594629e-02
graph15                 graph15 2.239282e-02
orbit25                 orbit25 1.981813e-03
graph23                 graph23 1.104957e-03
graph10                 graph10 8.489950e-04
fourth                   fourth 8.394221e-04
orbit67                 orbit67 7.941986e-04
coreness               coreness 7.052834e-04
orbit20                 orbit20 4.466751e-04
orbit11                 orbit11 4.437856e-04
orbit16                 orbit16 3.489000e-04
orbit29                 orbit29 3.280750e-04
orbit13                 orbit13 3.269373e-04
orbit19                 orbit19 3.039738e-04
orbit71                 orbit71 2.589466e-04
upto_second         upto_second 2.322287e-04
orbit21                 orbit21 1.994224e-04
upto_sixth           upto_sixth 1.984118e-04
orbit41                 orbit41 1.977653e-04
orbit7                   orbit7 1.888185e-04
graph25                 graph25 1.782212e-04
orbit43                 orbit43 1.666369e-04
graph9                   graph9 1.412863e-04
graph3                   graph3 1.242188e-04
orbit58                 orbit58 1.194969e-04
graph13                 graph13 1.173858e-04
graph24                 graph24 1.070522e-04
upto_fourth         upto_fourth 8.863382e-05
orbit48                 orbit48 3.826888e-05
orbit53                 orbit53 3.543104e-05
orbit10                 orbit10 2.252950e-05
graph6                   graph6 0.000000e+00
graph19                 graph19 0.000000e+00
graph21                 graph21 0.000000e+00
orbit0                   orbit0 0.000000e+00
orbit3                   orbit3 0.000000e+00
orbit8                   orbit8 0.000000e+00
orbit14                 orbit14 0.000000e+00
orbit34                 orbit34 0.000000e+00
orbit42                 orbit42 0.000000e+00
orbit60                 orbit60 0.000000e+00
orbit72                 orbit72 0.000000e+00
ecc                         ecc 0.000000e+00
eccrad                   eccrad 0.000000e+00
close                     close 0.000000e+00
evcent                   evcent 0.000000e+00
first                     first 0.000000e+00
upto_third           upto_third 0.000000e+00
second                   second 0.000000e+00
sixth                     sixth 0.000000e+00
ratio3                   ratio3 0.000000e+00
bigcom1                 bigcom1 0.000000e+00
bigcom2                 bigcom2 0.000000e+00
bigcom4                 bigcom4 0.000000e+00
bigcom6                 bigcom6 0.000000e+00
bigcom8                 bigcom8 0.000000e+00
bigcom9                 bigcom9 0.000000e+00
bigcom11               bigcom11 0.000000e+00
bigcom13               bigcom13 0.000000e+00
bigcom15               bigcom15 0.000000e+00
bigcom16               bigcom16 0.000000e+00
bigcom21               bigcom21 0.000000e+00
bigcom22               bigcom22 0.000000e+00
bigcom24               bigcom24 0.000000e+00
bigcom26               bigcom26 0.000000e+00
bigcom31               bigcom31 0.000000e+00
bigcom32               bigcom32 0.000000e+00
bigcom33               bigcom33 0.000000e+00
bigcom34               bigcom34 0.000000e+00
bigcom36               bigcom36 0.000000e+00
bigcom37               bigcom37 0.000000e+00
bigcom38               bigcom38 0.000000e+00
bigcom39               bigcom39 0.000000e+00
bigcom43               bigcom43 0.000000e+00
bigcom44               bigcom44 0.000000e+00
bigcom46               bigcom46 0.000000e+00
bigcom47               bigcom47 0.000000e+00
bigcom49               bigcom49 0.000000e+00
bigcom50               bigcom50 0.000000e+00
bigcom51               bigcom51 0.000000e+00
bigcom52               bigcom52 0.000000e+00
bigcom54               bigcom54 0.000000e+00
bigcom56               bigcom56 0.000000e+00
bigcom62               bigcom62 0.000000e+00
bigcom66               bigcom66 0.000000e+00
bigcom68               bigcom68 0.000000e+00
bigcom69               bigcom69 0.000000e+00
bigcom71               bigcom71 0.000000e+00
bigcom72               bigcom72 0.000000e+00
bigcom73               bigcom73 0.000000e+00
bigcom74               bigcom74 0.000000e+00
bigcom75               bigcom75 0.000000e+00
bigcom76               bigcom76 0.000000e+00
bigcom77               bigcom77 0.000000e+00
bigcom79               bigcom79 0.000000e+00
bigcom80               bigcom80 0.000000e+00
bigcom82               bigcom82 0.000000e+00
bigcom83               bigcom83 0.000000e+00
bigcom84               bigcom84 0.000000e+00
bigcom85               bigcom85 0.000000e+00
bigcom87               bigcom87 0.000000e+00
bigcom89               bigcom89 0.000000e+00
bigcom91               bigcom91 0.000000e+00
bigcom92               bigcom92 0.000000e+00
bigcom93               bigcom93 0.000000e+00
bigcom96               bigcom96 0.000000e+00
bigcom97               bigcom97 0.000000e+00
bigcom98               bigcom98 0.000000e+00
bigcom99               bigcom99 0.000000e+00
bigcom101             bigcom101 0.000000e+00
bigcom104             bigcom104 0.000000e+00
bigcom106             bigcom106 0.000000e+00
bigcom109             bigcom109 0.000000e+00
bigcom113             bigcom113 0.000000e+00
bigcom116             bigcom116 0.000000e+00
bigcom120             bigcom120 0.000000e+00
bigcom123             bigcom123 0.000000e+00
bigcom126             bigcom126 0.000000e+00
bigcom127             bigcom127 0.000000e+00
bigcom137             bigcom137 0.000000e+00
bigcom139             bigcom139 0.000000e+00
bigcom140             bigcom140 0.000000e+00
bigcom143             bigcom143 0.000000e+00
bigcom145             bigcom145 0.000000e+00
bigcom146             bigcom146 0.000000e+00
bigcom147             bigcom147 0.000000e+00
bigcom149             bigcom149 0.000000e+00
bigcom153             bigcom153 0.000000e+00
bigcom154             bigcom154 0.000000e+00
bigcom156             bigcom156 0.000000e+00
bigcom157             bigcom157 0.000000e+00
bigcom158             bigcom158 0.000000e+00
bigcom160             bigcom160 0.000000e+00
bigcom161             bigcom161 0.000000e+00
bigcom162             bigcom162 0.000000e+00
bigcom164             bigcom164 0.000000e+00
bigcom166             bigcom166 0.000000e+00
bigcom167             bigcom167 0.000000e+00
bigcom171             bigcom171 0.000000e+00
bigcom173             bigcom173 0.000000e+00
bigcom175             bigcom175 0.000000e+00
bigcom176             bigcom176 0.000000e+00
bigcom177             bigcom177 0.000000e+00
bigcom178             bigcom178 0.000000e+00
bigcom180             bigcom180 0.000000e+00
bigcom181             bigcom181 0.000000e+00
bigcom184             bigcom184 0.000000e+00
bigcom186             bigcom186 0.000000e+00
bigcom187             bigcom187 0.000000e+00
bigcom189             bigcom189 0.000000e+00
bigcom194             bigcom194 0.000000e+00
bigcom195             bigcom195 0.000000e+00
bigcom196             bigcom196 0.000000e+00
bigcom204             bigcom204 0.000000e+00
bigcom205             bigcom205 0.000000e+00
bigcom212             bigcom212 0.000000e+00
bigcom214             bigcom214 0.000000e+00
bigcom222             bigcom222 0.000000e+00
bigcom223             bigcom223 0.000000e+00
bigcom226             bigcom226 0.000000e+00
bigcom227             bigcom227 0.000000e+00
bigcom229             bigcom229 0.000000e+00
bigcom233             bigcom233 0.000000e+00
bigcom236             bigcom236 0.000000e+00
bigcom237             bigcom237 0.000000e+00
bigcom246             bigcom246 0.000000e+00
bigcom248             bigcom248 0.000000e+00
bigcom249             bigcom249 0.000000e+00
bigcom250             bigcom250 0.000000e+00
bigcom254             bigcom254 0.000000e+00
bigcom266             bigcom266 0.000000e+00
bigcom269             bigcom269 0.000000e+00
bigcom272             bigcom272 0.000000e+00
bigcom274             bigcom274 0.000000e+00
bigcom281             bigcom281 0.000000e+00
bigcom291             bigcom291 0.000000e+00
bigcom292             bigcom292 0.000000e+00
bigcom295             bigcom295 0.000000e+00
bigcom299             bigcom299 0.000000e+00
bigcom301             bigcom301 0.000000e+00
bigcom306             bigcom306 0.000000e+00
bigcom309             bigcom309 0.000000e+00
bigcom314             bigcom314 0.000000e+00
bigcom321             bigcom321 0.000000e+00
bigcom341             bigcom341 0.000000e+00
bigcom350             bigcom350 0.000000e+00
bigcom353             bigcom353 0.000000e+00
bigcom359             bigcom359 0.000000e+00
bigcom363             bigcom363 0.000000e+00
bigcom365             bigcom365 0.000000e+00
bigcom385             bigcom385 0.000000e+00
bigcom386             bigcom386 0.000000e+00
bigcom408             bigcom408 0.000000e+00
bigcom412             bigcom412 0.000000e+00
bigcom480             bigcom480 0.000000e+00
membership_s1     membership_s1 0.000000e+00
membership_s3     membership_s3 0.000000e+00
membership_s4     membership_s4 0.000000e+00
membership_s5     membership_s5 0.000000e+00
membership_s6     membership_s6 0.000000e+00
membership_s7     membership_s7 0.000000e+00
membership_s8     membership_s8 0.000000e+00
membership_s9     membership_s9 0.000000e+00
membership_s11   membership_s11 0.000000e+00
membership_s12   membership_s12 0.000000e+00
membership_s14   membership_s14 0.000000e+00
membership_s15   membership_s15 0.000000e+00
membership_s16   membership_s16 0.000000e+00
membership_s17   membership_s17 0.000000e+00
membership_s18   membership_s18 0.000000e+00
membership_s20   membership_s20 0.000000e+00
membership_s21   membership_s21 0.000000e+00
membership_s22   membership_s22 0.000000e+00
membership_s24   membership_s24 0.000000e+00
membership_s25   membership_s25 0.000000e+00
membership_s26   membership_s26 0.000000e+00
membership_s27   membership_s27 0.000000e+00
membership_s28   membership_s28 0.000000e+00
membership_s30   membership_s30 0.000000e+00
membership_s31   membership_s31 0.000000e+00
membership_s33   membership_s33 0.000000e+00
membership_s36   membership_s36 0.000000e+00
membership_s37   membership_s37 0.000000e+00
[1] "Dataset: high_targets Model RF, run: 5 of 5 2015-06-22 14:50:09"
     |      Out-of-bag   |
Tree |      MSE  %Var(y) |
   1 |  0.02072   135.47 |
   2 |  0.02104   137.60 |
   3 |  0.03026   197.88 |
   4 |  0.02652   173.40 |
   5 |   0.0244   159.56 |
   6 |  0.02296   150.15 |
   7 |  0.02179   142.47 |
   8 |  0.02112   138.13 |
   9 |  0.02068   135.21 |
  10 |  0.02006   131.14 |
  11 |  0.01975   129.16 |
  12 |  0.01874   122.55 |
  13 |   0.0188   122.96 |
  14 |  0.01752   114.54 |
  15 |  0.01725   112.79 |
  16 |  0.01694   110.75 |
  17 |  0.01673   109.39 |
  18 |  0.01667   109.00 |
  19 |  0.01646   107.62 |
  20 |  0.01627   106.41 |
  21 |  0.01638   107.09 |
  22 |  0.01629   106.55 |
  23 |  0.01632   106.70 |
  24 |  0.01624   106.17 |
  25 |  0.01621   106.00 |
  26 |  0.01618   105.83 |
  27 |  0.01613   105.50 |
  28 |  0.01607   105.10 |
  29 |  0.01596   104.36 |
  30 |  0.01594   104.23 |
  31 |  0.01588   103.87 |
  32 |  0.01585   103.62 |
  33 |  0.01577   103.14 |
  34 |  0.01579   103.23 |
  35 |  0.01579   103.27 |
  36 |  0.01577   103.13 |
  37 |  0.01571   102.74 |
  38 |  0.01571   102.76 |
  39 |   0.0158   103.32 |
  40 |  0.01573   102.86 |
  41 |  0.01562   102.14 |
  42 |  0.01562   102.13 |
  43 |  0.01567   102.45 |
  44 |  0.01561   102.11 |
  45 |  0.01555   101.71 |
  46 |  0.01559   101.95 |
  47 |  0.01547   101.19 |
  48 |  0.01558   101.85 |
  49 |  0.01559   101.92 |
  50 |  0.01554   101.63 |
  51 |  0.01555   101.67 |
  52 |  0.01551   101.40 |
  53 |  0.01559   101.95 |
  54 |  0.01562   102.17 |
  55 |   0.0156   102.00 |
  56 |  0.01562   102.13 |
  57 |  0.01562   102.12 |
  58 |   0.0156   101.99 |
  59 |  0.01561   102.05 |
  60 |  0.01557   101.82 |
  61 |   0.0155   101.39 |
  62 |  0.01548   101.22 |
  63 |  0.01546   101.07 |
  64 |  0.01544   100.95 |
  65 |  0.01538   100.56 |
  66 |  0.01542   100.86 |
  67 |  0.01539   100.66 |
  68 |  0.01541   100.80 |
  69 |  0.01537   100.49 |
  70 |  0.01538   100.55 |
  71 |  0.01547   101.16 |
  72 |  0.01546   101.07 |
  73 |  0.01547   101.16 |
  74 |  0.01541   100.75 |
  75 |  0.01535   100.36 |
  76 |  0.01533   100.26 |
  77 |  0.01538   100.55 |
  78 |   0.0154   100.69 |
  79 |  0.01545   101.02 |
  80 |  0.01537   100.51 |
  81 |  0.01537   100.54 |
  82 |  0.01539   100.61 |
  83 |  0.01539   100.63 |
  84 |  0.01537   100.52 |
  85 |  0.01531   100.14 |
  86 |  0.01517    99.21 |
  87 |   0.0152    99.38 |
  88 |   0.0152    99.38 |
  89 |  0.01523    99.60 |
  90 |  0.01527    99.84 |
  91 |  0.01521    99.44 |
  92 |  0.01523    99.60 |
  93 |   0.0152    99.38 |
  94 |  0.01519    99.32 |
  95 |   0.0152    99.38 |
  96 |  0.01524    99.67 |
  97 |  0.01528    99.92 |
  98 |   0.0153   100.06 |
  99 |  0.01525    99.75 |
 100 |  0.01524    99.67 |
[1] "Random Forest variable coefficients"
                      %IncMSE IncNodePurity
graph0           7.225571e-04  3.449755e-02
graph1           0.000000e+00  4.175988e-03
graph2           0.000000e+00  2.602085e-20
graph3           9.721232e-04  1.068973e-01
graph4           6.360811e-04  1.027465e-01
graph5           8.507853e-05  9.111111e-03
graph6           0.000000e+00  2.818926e-19
graph7           8.092985e-04  5.664560e-02
graph8           2.644245e-04  3.849286e-02
graph9           0.000000e+00  4.770490e-19
graph10          0.000000e+00  3.209238e-19
graph11          5.198388e-04  1.059789e-01
graph12          2.342857e-03  1.093089e-01
graph13          6.722757e-04  4.355052e-02
graph14          2.338784e-03  1.105002e-01
graph15          2.507692e-04  6.620754e-02
graph16          1.689259e-03  7.891670e-02
graph17          1.024756e-03  4.391795e-02
graph18          1.569953e-03  6.803475e-02
graph19          5.390836e-05  3.260073e-02
graph20          3.624206e-03  1.102469e-01
graph21          7.874016e-05  1.707510e-02
graph22          2.228142e-03  7.560639e-02
graph23          1.099196e-03  2.064904e-02
graph24          0.000000e+00  8.751680e-18
graph25          5.931613e-04  1.335974e-01
graph26          7.563794e-04  1.199188e-02
graph27          6.294198e-03  1.666972e-01
graph28          1.583453e-03  4.480988e-02
graph29          2.518892e-05  1.875000e-02
orbit0           3.828547e-04  7.007862e-02
orbit1           2.568203e-03  6.627610e-02
orbit2           5.208333e-05  1.914894e-02
orbit3          -4.519992e-20  3.129252e-03
orbit4          -2.624636e-05  3.064286e-02
orbit5           4.999721e-04  1.104205e-01
orbit6           5.347594e-05  9.411765e-03
orbit7           7.550370e-04  7.668794e-02
orbit8           1.620101e-03  8.802996e-02
orbit9           5.447215e-04  1.037036e-01
orbit10          8.188221e-05  5.962662e-02
orbit11          4.514387e-04  3.003891e-02
orbit12          2.504561e-03  2.249168e-01
orbit13          0.000000e+00  1.690476e-02
orbit14          6.985167e-04  1.168519e-01
orbit15         -5.440751e-05  4.483333e-02
orbit16          4.514302e-04  4.423077e-02
orbit17          1.588075e-03  9.298017e-02
orbit18          7.312869e-04  1.720684e-01
orbit19          1.942911e-04  2.543895e-02
orbit20          5.394465e-04  5.576189e-02
orbit21          5.359534e-04  8.866892e-02
orbit22          5.631578e-04  7.054994e-02
orbit23          0.000000e+00  1.301043e-20
orbit24          3.660831e-04  2.409903e-01
orbit25          1.359899e-03  6.498759e-02
orbit26          8.430226e-04  6.046001e-02
orbit27         -3.368762e-05  2.864207e-02
orbit28          3.649735e-04  5.673382e-02
orbit29          1.309042e-04  1.849359e-02
orbit30         -7.832898e-05  2.469697e-02
orbit31          5.773350e-04  4.655723e-02
orbit32          6.997712e-04  1.679605e-02
orbit33          7.019397e-04  7.651769e-02
orbit34          3.149606e-04  2.565008e-02
orbit35          5.624249e-04  4.718383e-02
orbit36          1.257970e-03  7.830801e-02
orbit37          1.289072e-03  1.240398e-01
orbit38          3.673095e-05  1.088889e-02
orbit39          2.717503e-03  8.809299e-02
orbit40          1.251103e-03  7.574483e-02
orbit41          3.446570e-04  1.896450e-02
orbit42          7.431404e-04  3.369785e-02
orbit43          8.791308e-04  5.616226e-02
orbit44          1.500190e-03  7.433300e-02
orbit45          2.288674e-04  2.782542e-02
orbit46          6.244100e-04  4.501443e-02
orbit47         -2.577320e-05  3.425641e-02
orbit48          2.091765e-04  5.737745e-02
orbit49          2.695870e-03  2.442688e-01
orbit50          4.184798e-04  1.456597e-01
orbit51          6.177340e-04  1.606275e-01
orbit52          3.550566e-03  3.606897e-01
orbit53          0.000000e+00  8.571429e-03
orbit54          3.244695e-03  1.632957e-01
orbit55          2.199897e-05  3.743832e-02
orbit56          2.697586e-03  2.309827e-01
orbit57          5.127887e-04  6.722118e-02
orbit58          5.262707e-04  6.075952e-02
orbit59          6.795068e-04  1.720358e-01
orbit60          0.000000e+00  3.922572e-02
orbit61          1.046220e-03  3.937742e-02
orbit62          1.671587e-02  4.219561e-01
orbit63          1.315012e-03  3.556156e-02
orbit64          1.767053e-03  8.866494e-02
orbit65          1.463189e-02  6.545748e-01
orbit66          2.820330e-03  2.840607e-01
orbit67          1.074261e-04  4.698413e-02
orbit68          6.712201e-03  2.699582e-01
orbit69          2.221003e-03  1.986969e-01
orbit70          1.322237e-02  2.823949e-01
orbit71          1.288023e-03  4.904213e-02
orbit72          4.170463e-04  8.094033e-02
AP               1.958841e-04  3.691379e-02
bet              7.859452e-04  1.627410e-01
ecc              1.660556e-04  1.592931e-02
eccrad           8.196721e-05  9.736842e-03
close            5.076142e-05  9.375000e-03
constraint       1.550411e-03  8.403558e-02
coreness         8.738454e-04  3.406459e-02
knn              5.037037e-05  2.181193e-02
hubscore         5.031620e-04  1.205202e-02
pagerank         2.024409e-04  9.682657e-02
trans            1.175532e-04  6.420726e-02
evcent           1.471916e-04  2.843541e-02
first            2.862224e-05  1.104973e-02
upto_second      9.909349e-04  4.103509e-02
upto_third       2.645503e-05  8.888889e-03
upto_fourth      1.332876e-03  1.016809e-01
upto_fifth       2.819582e-04  6.826580e-02
upto_sixth      -2.052910e-05  2.535948e-02
second           3.859374e-04  2.809152e-02
third            1.964922e-03  1.381046e-01
fourth           1.897013e-04  9.010000e-02
fifth            6.969853e-04  5.436043e-02
sixth            3.171826e-04  3.631513e-02
ratio1           2.179629e-04  1.218182e-01
ratio2           1.858179e-04  2.647619e-02
ratio3           3.990581e-04  1.296292e-01
ratio4           7.191142e-06  1.255849e-01
ratio5           2.628980e-06  1.819745e-01
ratio6           8.311232e-04  2.390970e-01
selfinter        0.000000e+00  3.903128e-20
walktrap_vertex  2.102833e-05  1.603613e-01
bigcom1          0.000000e+00  0.000000e+00
bigcom2          0.000000e+00  0.000000e+00
bigcom3          1.925146e-04  5.956466e-02
bigcom4          0.000000e+00  0.000000e+00
bigcom6          0.000000e+00  0.000000e+00
bigcom8         -2.702703e-05  1.333333e-02
bigcom9          0.000000e+00  0.000000e+00
bigcom11         0.000000e+00  0.000000e+00
bigcom13         0.000000e+00  0.000000e+00
bigcom15         0.000000e+00  0.000000e+00
bigcom16         0.000000e+00  0.000000e+00
bigcom21         0.000000e+00  0.000000e+00
bigcom22         0.000000e+00  8.673617e-21
bigcom24         0.000000e+00  0.000000e+00
bigcom26         0.000000e+00  0.000000e+00
bigcom28         8.536641e-04  3.849339e-02
bigcom30         7.089810e-04  2.311572e-01
bigcom31         0.000000e+00  0.000000e+00
bigcom32         0.000000e+00  0.000000e+00
bigcom33         0.000000e+00  0.000000e+00
bigcom34         0.000000e+00  0.000000e+00
bigcom36         0.000000e+00  0.000000e+00
bigcom37         0.000000e+00  0.000000e+00
bigcom38         0.000000e+00  0.000000e+00
bigcom39         0.000000e+00  0.000000e+00
bigcom40         3.740451e-05  7.840909e-03
bigcom43         0.000000e+00  0.000000e+00
bigcom44         0.000000e+00  0.000000e+00
bigcom46         0.000000e+00  0.000000e+00
bigcom47         0.000000e+00  0.000000e+00
bigcom49         0.000000e+00  0.000000e+00
bigcom50         0.000000e+00  0.000000e+00
bigcom51         0.000000e+00  0.000000e+00
bigcom52         0.000000e+00  0.000000e+00
bigcom54         0.000000e+00  0.000000e+00
bigcom56         0.000000e+00  0.000000e+00
bigcom62         0.000000e+00  0.000000e+00
bigcom66         0.000000e+00  0.000000e+00
bigcom68         0.000000e+00  0.000000e+00
bigcom69         0.000000e+00  0.000000e+00
bigcom71         0.000000e+00  0.000000e+00
bigcom72         0.000000e+00  0.000000e+00
bigcom73         0.000000e+00  0.000000e+00
bigcom74         0.000000e+00  0.000000e+00
bigcom75         0.000000e+00  0.000000e+00
bigcom76         0.000000e+00  0.000000e+00
bigcom77         0.000000e+00  0.000000e+00
bigcom79         0.000000e+00  0.000000e+00
bigcom80         0.000000e+00  0.000000e+00
bigcom82         0.000000e+00  0.000000e+00
bigcom83         0.000000e+00  0.000000e+00
bigcom84         0.000000e+00  0.000000e+00
bigcom85         0.000000e+00  0.000000e+00
bigcom87         0.000000e+00  0.000000e+00
bigcom89         0.000000e+00  0.000000e+00
bigcom91         0.000000e+00  0.000000e+00
bigcom92         0.000000e+00  0.000000e+00
bigcom93         0.000000e+00  0.000000e+00
bigcom96         0.000000e+00  0.000000e+00
bigcom97         0.000000e+00  0.000000e+00
bigcom98         0.000000e+00  0.000000e+00
bigcom99         0.000000e+00  0.000000e+00
bigcom101        0.000000e+00  0.000000e+00
bigcom104        0.000000e+00  0.000000e+00
bigcom106        0.000000e+00  0.000000e+00
bigcom109        0.000000e+00  0.000000e+00
bigcom113        0.000000e+00  0.000000e+00
bigcom116        0.000000e+00  2.775558e-19
bigcom120        0.000000e+00  0.000000e+00
bigcom123        0.000000e+00  0.000000e+00
bigcom126        0.000000e+00  0.000000e+00
bigcom127        0.000000e+00  0.000000e+00
bigcom137        0.000000e+00  0.000000e+00
bigcom139        0.000000e+00  0.000000e+00
bigcom140        0.000000e+00  0.000000e+00
bigcom143        0.000000e+00  0.000000e+00
bigcom145        0.000000e+00  0.000000e+00
bigcom146        0.000000e+00  0.000000e+00
bigcom147        0.000000e+00  2.775558e-19
bigcom149        0.000000e+00  0.000000e+00
bigcom153        0.000000e+00  0.000000e+00
bigcom154        0.000000e+00  0.000000e+00
bigcom156        0.000000e+00  0.000000e+00
bigcom157        0.000000e+00  0.000000e+00
bigcom158        0.000000e+00  0.000000e+00
bigcom160        0.000000e+00  0.000000e+00
bigcom161        0.000000e+00  0.000000e+00
bigcom162        0.000000e+00  0.000000e+00
bigcom164        0.000000e+00  0.000000e+00
bigcom166        0.000000e+00  0.000000e+00
bigcom167        0.000000e+00  0.000000e+00
bigcom171        0.000000e+00  0.000000e+00
bigcom173        0.000000e+00  0.000000e+00
bigcom175        0.000000e+00  0.000000e+00
bigcom176        0.000000e+00  0.000000e+00
bigcom177        0.000000e+00  0.000000e+00
bigcom178        0.000000e+00  0.000000e+00
bigcom180        0.000000e+00  0.000000e+00
bigcom181        0.000000e+00  0.000000e+00
bigcom184        0.000000e+00  0.000000e+00
bigcom186        0.000000e+00  0.000000e+00
bigcom187        0.000000e+00  0.000000e+00
bigcom189        0.000000e+00  2.775558e-19
bigcom194        0.000000e+00  0.000000e+00
bigcom195        0.000000e+00  0.000000e+00
bigcom196        0.000000e+00  0.000000e+00
bigcom204        0.000000e+00  2.775558e-19
bigcom205        0.000000e+00  0.000000e+00
bigcom212        0.000000e+00  0.000000e+00
bigcom214        0.000000e+00  0.000000e+00
bigcom222        0.000000e+00  0.000000e+00
bigcom223        0.000000e+00  0.000000e+00
bigcom226        0.000000e+00  0.000000e+00
bigcom227        0.000000e+00  0.000000e+00
bigcom229        0.000000e+00  0.000000e+00
bigcom233        0.000000e+00  0.000000e+00
bigcom236        0.000000e+00  0.000000e+00
bigcom237        0.000000e+00  0.000000e+00
bigcom246        0.000000e+00  0.000000e+00
bigcom248        0.000000e+00  0.000000e+00
bigcom249        0.000000e+00  0.000000e+00
bigcom250        0.000000e+00  0.000000e+00
bigcom254        0.000000e+00  0.000000e+00
bigcom266        0.000000e+00  0.000000e+00
bigcom269        0.000000e+00  0.000000e+00
bigcom272        0.000000e+00  0.000000e+00
bigcom274        0.000000e+00  0.000000e+00
bigcom281        0.000000e+00  0.000000e+00
bigcom291        0.000000e+00  0.000000e+00
bigcom292        0.000000e+00  0.000000e+00
bigcom295        0.000000e+00  0.000000e+00
bigcom299        0.000000e+00  0.000000e+00
bigcom301        0.000000e+00  0.000000e+00
bigcom306        0.000000e+00  0.000000e+00
bigcom309        0.000000e+00  0.000000e+00
bigcom314        0.000000e+00  0.000000e+00
bigcom321        0.000000e+00  0.000000e+00
bigcom341        0.000000e+00  0.000000e+00
bigcom350        0.000000e+00  0.000000e+00
bigcom353        0.000000e+00  0.000000e+00
bigcom359        0.000000e+00  0.000000e+00
bigcom363        0.000000e+00  0.000000e+00
bigcom365        0.000000e+00  0.000000e+00
bigcom385        0.000000e+00  0.000000e+00
bigcom386        0.000000e+00  0.000000e+00
bigcom408        0.000000e+00  0.000000e+00
bigcom412        0.000000e+00  0.000000e+00
bigcom480        0.000000e+00  0.000000e+00
spin_vertex      2.629479e-04  1.899593e-01
membership_s1    8.145050e-05  8.576478e-03
membership_s3    0.000000e+00  0.000000e+00
membership_s4    0.000000e+00  2.888889e-02
membership_s5    0.000000e+00  8.673617e-21
membership_s6    0.000000e+00  0.000000e+00
membership_s7    0.000000e+00  0.000000e+00
membership_s8    0.000000e+00  0.000000e+00
membership_s9    0.000000e+00  0.000000e+00
membership_s11   0.000000e+00  0.000000e+00
membership_s12   0.000000e+00  0.000000e+00
membership_s14   0.000000e+00  0.000000e+00
membership_s15   0.000000e+00  0.000000e+00
membership_s16   0.000000e+00  0.000000e+00
membership_s17   0.000000e+00  0.000000e+00
membership_s18   0.000000e+00  0.000000e+00
membership_s20   0.000000e+00  0.000000e+00
membership_s21   0.000000e+00  2.775558e-19
membership_s22   0.000000e+00  0.000000e+00
membership_s24   0.000000e+00  0.000000e+00
membership_s25   0.000000e+00  0.000000e+00
membership_s26   0.000000e+00  0.000000e+00
membership_s27   0.000000e+00  0.000000e+00
membership_s28   0.000000e+00  0.000000e+00
membership_s30   0.000000e+00  0.000000e+00
membership_s31   0.000000e+00  0.000000e+00
membership_s32   1.189577e-05  3.715285e-02
membership_s33   0.000000e+00  0.000000e+00
membership_s36   0.000000e+00  0.000000e+00
membership_s37   0.000000e+00  0.000000e+00
V1               9.186957e-04  4.478702e-01
V2               4.571378e-04  4.647390e-01
pdi              1.112567e-04  5.038397e-03
adhesion         7.927147e-04  1.613367e-01
cohesion         4.370992e-04  7.492929e-02
inner            8.953382e-04  1.103421e-01
outer            7.405476e-05  7.744714e-01
ioratio          2.036341e-03  2.368132e-01
comsize          3.905289e-04  1.114794e-01
[1] "Dataset: high_targets Model GLM, run: 5 of 5 2015-06-22 14:50:13"
[1] "glmnet variable coefficients"
                     [,1]          [,2]
(Intercept)     -4.149069 -5.932545e+02
graph0           0.000000 -1.245180e-02
graph1           0.000000  0.000000e+00
graph2           0.000000 -3.740477e-04
graph3           0.000000  0.000000e+00
graph4           0.000000  0.000000e+00
graph5           0.000000  0.000000e+00
graph6           0.000000  0.000000e+00
graph7           0.000000  2.821565e-06
graph8           0.000000  0.000000e+00
graph9           0.000000  0.000000e+00
graph10          0.000000  0.000000e+00
graph11          0.000000  0.000000e+00
graph12          0.000000  0.000000e+00
graph13          0.000000  0.000000e+00
graph14          0.000000  0.000000e+00
graph15          0.000000  1.577770e-09
graph16          0.000000  0.000000e+00
graph17          0.000000  0.000000e+00
graph18          0.000000  0.000000e+00
graph19          0.000000  2.362840e-07
graph20          0.000000 -7.639382e-06
graph21          0.000000  0.000000e+00
graph22          0.000000  5.383862e-06
graph23          0.000000  0.000000e+00
graph24          0.000000  0.000000e+00
graph25          0.000000  0.000000e+00
graph26          0.000000  0.000000e+00
graph27          0.000000  2.836479e-06
graph28          0.000000  0.000000e+00
graph29          0.000000 -2.007372e-04
orbit0           0.000000 -1.229890e-02
orbit1           0.000000  0.000000e+00
orbit2           0.000000  0.000000e+00
orbit3           0.000000 -3.645548e-04
orbit4           0.000000  0.000000e+00
orbit5           0.000000  0.000000e+00
orbit6           0.000000  0.000000e+00
orbit7           0.000000  0.000000e+00
orbit8           0.000000  0.000000e+00
orbit9           0.000000  0.000000e+00
orbit10          0.000000  0.000000e+00
orbit11          0.000000  0.000000e+00
orbit12          0.000000  1.624690e-04
orbit13          0.000000  7.075850e-08
orbit14          0.000000  0.000000e+00
orbit15          0.000000 -1.035064e-07
orbit16          0.000000  0.000000e+00
orbit17          0.000000  2.402491e-09
orbit18          0.000000  5.268575e-08
orbit19          0.000000 -1.628743e-08
orbit20          0.000000 -3.009194e-09
orbit21          0.000000  0.000000e+00
orbit22          0.000000 -8.602788e-11
orbit23          0.000000  0.000000e+00
orbit24          0.000000 -8.841315e-07
orbit25          0.000000  2.142259e-07
orbit26          0.000000  0.000000e+00
orbit27          0.000000  1.842040e-06
orbit28          0.000000 -1.414963e-07
orbit29          0.000000  0.000000e+00
orbit30          0.000000  2.972904e-10
orbit31          0.000000  0.000000e+00
orbit32          0.000000 -1.819799e-08
orbit33          0.000000  0.000000e+00
orbit34          0.000000  7.729521e-09
orbit35          0.000000 -1.480780e-06
orbit36          0.000000 -9.075277e-08
orbit37          0.000000  0.000000e+00
orbit38          0.000000  0.000000e+00
orbit39          0.000000  8.046065e-06
orbit40          0.000000  4.897263e-07
orbit41          0.000000  0.000000e+00
orbit42          0.000000  0.000000e+00
orbit43          0.000000  0.000000e+00
orbit44          0.000000  0.000000e+00
orbit45          0.000000  3.583545e-05
orbit46          0.000000  7.891647e-07
orbit47          0.000000  0.000000e+00
orbit48          0.000000  1.585624e-06
orbit49          0.000000  6.549639e-06
orbit50          0.000000 -1.863584e-05
orbit51          0.000000  0.000000e+00
orbit52          0.000000 -4.959539e-05
orbit53          0.000000  4.499392e-09
orbit54          0.000000 -8.028052e-06
orbit55          0.000000  9.930703e-06
orbit56          0.000000  2.612352e-04
orbit57          0.000000  0.000000e+00
orbit58          0.000000  0.000000e+00
orbit59          0.000000 -1.406674e-06
orbit60          0.000000  1.343712e-06
orbit61          0.000000  3.249603e-07
orbit62          0.000000  7.291927e-04
orbit63          0.000000 -1.324957e-06
orbit64          0.000000 -1.392619e-06
orbit65          0.000000 -5.173420e-05
orbit66          0.000000 -5.510572e-05
orbit67          0.000000  0.000000e+00
orbit68          0.000000  7.684898e-06
orbit69          0.000000  2.424100e-05
orbit70          0.000000  1.650118e-03
orbit71          0.000000 -2.593698e-04
orbit72          0.000000 -2.056673e-04
AP               0.000000  9.690655e-01
bet              0.000000 -3.949624e-07
ecc              0.000000 -2.123169e+00
eccrad           0.000000 -1.245434e+01
close            0.000000 -3.662383e+01
constraint       0.000000  0.000000e+00
coreness         0.000000  4.269633e-01
knn              0.000000  0.000000e+00
hubscore         0.000000  0.000000e+00
pagerank         0.000000 -9.017860e+01
trans            0.000000 -1.321542e+01
evcent           0.000000  0.000000e+00
first            0.000000 -1.261393e-02
upto_second      0.000000 -4.593252e-04
upto_third       0.000000 -1.865371e-04
upto_fourth      0.000000  0.000000e+00
upto_fifth       0.000000 -2.184231e-02
upto_sixth       0.000000  6.619588e-02
second           0.000000 -3.849197e-04
third            0.000000  1.456977e-03
fourth           0.000000  3.007430e-04
fifth            0.000000  0.000000e+00
sixth            0.000000  6.917045e-02
ratio1           0.000000  0.000000e+00
ratio2           0.000000 -2.590170e-01
ratio3           0.000000  0.000000e+00
ratio4           0.000000  2.250710e+01
ratio5           0.000000 -1.266816e+01
ratio6           0.000000  7.837927e-01
selfinter        0.000000  3.729540e+00
walktrap_vertex  0.000000  1.677294e+00
bigcom1          0.000000  0.000000e+00
bigcom2          0.000000  0.000000e+00
bigcom3          0.000000  6.800898e-01
bigcom4          0.000000 -9.714867e-02
bigcom6          0.000000  0.000000e+00
bigcom8          0.000000  0.000000e+00
bigcom9          0.000000  0.000000e+00
bigcom11         0.000000  0.000000e+00
bigcom13         0.000000  0.000000e+00
bigcom15         0.000000  0.000000e+00
bigcom16         0.000000  0.000000e+00
bigcom21         0.000000  0.000000e+00
bigcom22         0.000000 -2.423245e-04
bigcom24         0.000000  0.000000e+00
bigcom26         0.000000  0.000000e+00
bigcom28         0.000000  2.101890e-01
bigcom30         0.000000  6.581174e+00
bigcom31         0.000000  0.000000e+00
bigcom32         0.000000  0.000000e+00
bigcom33         0.000000  0.000000e+00
bigcom34         0.000000  0.000000e+00
bigcom36         0.000000  0.000000e+00
bigcom37         0.000000  0.000000e+00
bigcom38         0.000000  0.000000e+00
bigcom39         0.000000  0.000000e+00
bigcom40         0.000000  1.100244e+00
bigcom43         0.000000  0.000000e+00
bigcom44         0.000000  0.000000e+00
bigcom46         0.000000  0.000000e+00
bigcom47         0.000000  0.000000e+00
bigcom49         0.000000  0.000000e+00
bigcom50         0.000000  0.000000e+00
bigcom51         0.000000  0.000000e+00
bigcom52         0.000000  0.000000e+00
bigcom54         0.000000  0.000000e+00
bigcom56         0.000000  0.000000e+00
bigcom62         0.000000  0.000000e+00
bigcom66         0.000000  0.000000e+00
bigcom68         0.000000  0.000000e+00
bigcom69         0.000000  0.000000e+00
bigcom71         0.000000  0.000000e+00
bigcom72         0.000000  0.000000e+00
bigcom73         0.000000  0.000000e+00
bigcom74         0.000000  0.000000e+00
bigcom75         0.000000  0.000000e+00
bigcom76         0.000000  0.000000e+00
bigcom77         0.000000  0.000000e+00
bigcom79         0.000000  0.000000e+00
bigcom80         0.000000  0.000000e+00
bigcom82         0.000000  0.000000e+00
bigcom83         0.000000  0.000000e+00
bigcom84         0.000000  0.000000e+00
bigcom85         0.000000  0.000000e+00
bigcom87         0.000000  0.000000e+00
bigcom89         0.000000  0.000000e+00
bigcom91         0.000000  0.000000e+00
bigcom92         0.000000  0.000000e+00
bigcom93         0.000000  0.000000e+00
bigcom96         0.000000  0.000000e+00
bigcom97         0.000000  0.000000e+00
bigcom98         0.000000  0.000000e+00
bigcom99         0.000000  0.000000e+00
bigcom101        0.000000  0.000000e+00
bigcom104        0.000000  0.000000e+00
bigcom106        0.000000  0.000000e+00
bigcom109        0.000000  0.000000e+00
bigcom113        0.000000  0.000000e+00
bigcom116        0.000000  0.000000e+00
bigcom120        0.000000  0.000000e+00
bigcom123        0.000000  0.000000e+00
bigcom126        0.000000  0.000000e+00
bigcom127        0.000000  0.000000e+00
bigcom137        0.000000  0.000000e+00
bigcom139        0.000000  0.000000e+00
bigcom140        0.000000  0.000000e+00
bigcom143        0.000000  0.000000e+00
bigcom145        0.000000  0.000000e+00
bigcom146        0.000000  0.000000e+00
bigcom147        0.000000  0.000000e+00
bigcom149        0.000000  0.000000e+00
bigcom153        0.000000  0.000000e+00
bigcom154        0.000000  0.000000e+00
bigcom156        0.000000  0.000000e+00
bigcom157        0.000000  0.000000e+00
bigcom158        0.000000  0.000000e+00
bigcom160        0.000000  0.000000e+00
bigcom161        0.000000  0.000000e+00
bigcom162        0.000000  0.000000e+00
bigcom164        0.000000  0.000000e+00
bigcom166        0.000000  0.000000e+00
bigcom167        0.000000  0.000000e+00
bigcom171        0.000000  0.000000e+00
bigcom173        0.000000  0.000000e+00
bigcom175        0.000000  0.000000e+00
bigcom176        0.000000  0.000000e+00
bigcom177        0.000000  0.000000e+00
bigcom178        0.000000  0.000000e+00
bigcom180        0.000000  0.000000e+00
bigcom181        0.000000  0.000000e+00
bigcom184        0.000000  0.000000e+00
bigcom186        0.000000  0.000000e+00
bigcom187        0.000000  0.000000e+00
bigcom189        0.000000  0.000000e+00
bigcom194        0.000000  0.000000e+00
bigcom195        0.000000  0.000000e+00
bigcom196        0.000000  0.000000e+00
bigcom204        0.000000  0.000000e+00
bigcom205        0.000000  0.000000e+00
bigcom212        0.000000  0.000000e+00
bigcom214        0.000000  0.000000e+00
bigcom222        0.000000  0.000000e+00
bigcom223        0.000000  0.000000e+00
bigcom226        0.000000  0.000000e+00
bigcom227        0.000000  0.000000e+00
bigcom229        0.000000  0.000000e+00
bigcom233        0.000000  0.000000e+00
bigcom236        0.000000  0.000000e+00
bigcom237        0.000000  0.000000e+00
bigcom246        0.000000  0.000000e+00
bigcom248        0.000000  0.000000e+00
bigcom249        0.000000  0.000000e+00
bigcom250        0.000000  0.000000e+00
bigcom254        0.000000  0.000000e+00
bigcom266        0.000000  0.000000e+00
bigcom269        0.000000  0.000000e+00
bigcom272        0.000000  0.000000e+00
bigcom274        0.000000  0.000000e+00
bigcom281        0.000000  0.000000e+00
bigcom291        0.000000  0.000000e+00
bigcom292        0.000000  0.000000e+00
bigcom295        0.000000  0.000000e+00
bigcom299        0.000000  0.000000e+00
bigcom301        0.000000  0.000000e+00
bigcom306        0.000000  0.000000e+00
bigcom309        0.000000  0.000000e+00
bigcom314        0.000000  0.000000e+00
bigcom321        0.000000  0.000000e+00
bigcom341        0.000000  0.000000e+00
bigcom350        0.000000  0.000000e+00
bigcom353        0.000000  0.000000e+00
bigcom359        0.000000  0.000000e+00
bigcom363        0.000000  0.000000e+00
bigcom365        0.000000  0.000000e+00
bigcom385        0.000000  0.000000e+00
bigcom386        0.000000  0.000000e+00
bigcom408        0.000000  0.000000e+00
bigcom412        0.000000  0.000000e+00
bigcom480        0.000000  0.000000e+00
spin_vertex      0.000000 -1.662270e+00
membership_s1    0.000000  2.403413e+00
membership_s3    0.000000  0.000000e+00
membership_s4    0.000000  1.102599e+00
membership_s5    0.000000 -1.873405e-01
membership_s6    0.000000  0.000000e+00
membership_s7    0.000000 -2.862628e+00
membership_s8    0.000000  0.000000e+00
membership_s9    0.000000  0.000000e+00
membership_s11   0.000000  0.000000e+00
membership_s12   0.000000  0.000000e+00
membership_s14   0.000000  0.000000e+00
membership_s15   0.000000  0.000000e+00
membership_s16   0.000000  0.000000e+00
membership_s17   0.000000  0.000000e+00
membership_s18   0.000000  0.000000e+00
membership_s20   0.000000  0.000000e+00
membership_s21   0.000000  0.000000e+00
membership_s22   0.000000  0.000000e+00
membership_s24   0.000000  0.000000e+00
membership_s25   0.000000  0.000000e+00
membership_s26   0.000000  0.000000e+00
membership_s27   0.000000 -1.173675e+00
membership_s28   0.000000  0.000000e+00
membership_s30   0.000000  1.623101e-01
membership_s31   0.000000  0.000000e+00
membership_s32   0.000000 -7.780431e-03
membership_s33   0.000000  0.000000e+00
membership_s36   0.000000 -9.486960e-03
membership_s37   0.000000  0.000000e+00
V1               0.000000  0.000000e+00
V2               0.000000 -1.807943e+01
pdi              0.000000  0.000000e+00
adhesion         0.000000  3.938496e-04
cohesion         0.000000 -7.893271e-04
inner            0.000000 -8.421143e-05
outer            0.000000  7.875376e-04
ioratio          0.000000  7.029572e+00
comsize          0.000000  3.148218e-03
[1] "Dataset: high_targets Model GBM, refit model on training data 2015-06-22 14:50:19"
Iter   TrainDeviance   ValidDeviance   StepSize   Improve
     1        0.1471            -nan     0.0100    0.0003
     2        0.1455            -nan     0.0100    0.0001
     3        0.1419            -nan     0.0100   -0.0002
     4        0.1389            -nan     0.0100   -0.0001
     5        0.1352            -nan     0.0100    0.0001
     6        0.1302            -nan     0.0100    0.0004
     7        0.1267            -nan     0.0100    0.0005
     8        0.1238            -nan     0.0100    0.0004
     9        0.1216            -nan     0.0100    0.0001
    10        0.1198            -nan     0.0100    0.0001
    20        0.1036            -nan     0.0100    0.0001
    40        0.0851            -nan     0.0100   -0.0000
    60        0.0730            -nan     0.0100   -0.0000
    80        0.0637            -nan     0.0100   -0.0000
   100        0.0561            -nan     0.0100   -0.0000
   120        0.0506            -nan     0.0100   -0.0000
   128        0.0487            -nan     0.0100    0.0000

[1] "GBM variable coefficients"
                            var      rel.inf
walktrap_vertex walktrap_vertex 7.443673e+00
orbit49                 orbit49 5.133802e+00
orbit62                 orbit62 4.453817e+00
V1                           V1 4.217167e+00
orbit70                 orbit70 3.885764e+00
outer                     outer 3.680321e+00
V2                           V2 3.238736e+00
orbit39                 orbit39 2.756678e+00
adhesion               adhesion 2.713563e+00
orbit24                 orbit24 2.090409e+00
graph4                   graph4 2.079634e+00
trans                     trans 1.830841e+00
cohesion               cohesion 1.795785e+00
bigcom30               bigcom30 1.765614e+00
ratio4                   ratio4 1.740928e+00
third                     third 1.704011e+00
orbit56                 orbit56 1.620698e+00
bet                         bet 1.526431e+00
orbit32                 orbit32 1.483534e+00
orbit52                 orbit52 1.469850e+00
orbit69                 orbit69 1.435498e+00
orbit27                 orbit27 1.398817e+00
knn                         knn 1.392106e+00
orbit59                 orbit59 1.383837e+00
graph14                 graph14 1.375721e+00
orbit18                 orbit18 1.205200e+00
orbit46                 orbit46 1.089864e+00
graph5                   graph5 1.088422e+00
ratio6                   ratio6 1.081926e+00
graph3                   graph3 1.078256e+00
ratio5                   ratio5 1.049728e+00
ioratio                 ioratio 9.781422e-01
orbit65                 orbit65 9.731991e-01
orbit1                   orbit1 9.222034e-01
orbit50                 orbit50 8.823748e-01
close                     close 8.628261e-01
orbit9                   orbit9 8.171546e-01
bigcom28               bigcom28 8.078570e-01
graph22                 graph22 7.549108e-01
ratio1                   ratio1 7.494550e-01
ratio2                   ratio2 7.425924e-01
orbit37                 orbit37 7.328033e-01
spin_vertex         spin_vertex 7.279469e-01
orbit25                 orbit25 6.635232e-01
inner                     inner 6.576202e-01
constraint           constraint 6.206374e-01
upto_fourth         upto_fourth 6.106017e-01
orbit68                 orbit68 5.900873e-01
second                   second 5.804807e-01
selfinter             selfinter 5.658974e-01
graph16                 graph16 5.639750e-01
graph29                 graph29 5.342845e-01
orbit5                   orbit5 5.305613e-01
orbit54                 orbit54 5.246727e-01
comsize                 comsize 5.165627e-01
orbit6                   orbit6 4.926650e-01
graph0                   graph0 4.904493e-01
orbit45                 orbit45 4.851769e-01
graph1                   graph1 4.850417e-01
graph25                 graph25 4.725219e-01
orbit38                 orbit38 4.701274e-01
graph17                 graph17 4.274140e-01
orbit63                 orbit63 4.268688e-01
upto_fifth           upto_fifth 4.074127e-01
graph15                 graph15 3.963701e-01
orbit31                 orbit31 3.838653e-01
graph11                 graph11 3.690840e-01
graph2                   graph2 3.666118e-01
orbit26                 orbit26 3.556583e-01
AP                           AP 3.546412e-01
graph24                 graph24 3.342632e-01
graph20                 graph20 3.259647e-01
orbit64                 orbit64 3.221963e-01
ratio3                   ratio3 3.144861e-01
graph10                 graph10 3.076486e-01
membership_s4     membership_s4 2.935960e-01
graph27                 graph27 2.863477e-01
orbit71                 orbit71 2.780845e-01
upto_second         upto_second 2.521667e-01
orbit41                 orbit41 2.516114e-01
orbit20                 orbit20 2.477200e-01
orbit66                 orbit66 2.438856e-01
orbit11                 orbit11 2.431644e-01
orbit61                 orbit61 2.282057e-01
orbit16                 orbit16 2.208037e-01
orbit2                   orbit2 2.069736e-01
fifth                     fifth 1.892137e-01
orbit44                 orbit44 1.843483e-01
bigcom40               bigcom40 1.832784e-01
orbit42                 orbit42 1.831320e-01
graph23                 graph23 1.662361e-01
orbit30                 orbit30 1.516882e-01
orbit36                 orbit36 1.313437e-01
orbit17                 orbit17 1.243136e-01
orbit12                 orbit12 1.037847e-01
orbit33                 orbit33 9.098344e-02
orbit22                 orbit22 8.218302e-02
pdi                         pdi 8.160718e-02
pagerank               pagerank 6.282085e-02
graph28                 graph28 6.079330e-02
orbit40                 orbit40 5.807380e-02
graph26                 graph26 5.731714e-02
upto_sixth           upto_sixth 5.187615e-02
membership_s32   membership_s32 4.634132e-02
orbit13                 orbit13 3.515950e-02
orbit55                 orbit55 3.260704e-02
graph12                 graph12 2.463784e-02
orbit35                 orbit35 2.083429e-02
orbit51                 orbit51 2.795684e-03
graph8                   graph8 1.711808e-03
orbit58                 orbit58 1.515027e-03
orbit21                 orbit21 1.204415e-03
orbit28                 orbit28 1.084815e-03
orbit29                 orbit29 9.220667e-04
graph21                 graph21 8.192986e-04
coreness               coreness 6.880366e-04
orbit15                 orbit15 5.998826e-04
orbit57                 orbit57 5.614890e-04
sixth                     sixth 4.612458e-04
graph6                   graph6 4.455873e-04
fourth                   fourth 4.357932e-04
graph19                 graph19 4.121037e-04
orbit60                 orbit60 3.105001e-04
upto_third           upto_third 2.798135e-04
graph7                   graph7 2.429378e-04
orbit4                   orbit4 1.791062e-04
evcent                   evcent 1.591229e-04
orbit43                 orbit43 1.414784e-04
graph18                 graph18 1.334014e-04
graph13                 graph13 1.311375e-04
orbit47                 orbit47 9.660325e-05
orbit10                 orbit10 5.670101e-05
orbit48                 orbit48 1.116727e-05
graph9                   graph9 0.000000e+00
orbit0                   orbit0 0.000000e+00
orbit3                   orbit3 0.000000e+00
orbit7                   orbit7 0.000000e+00
orbit8                   orbit8 0.000000e+00
orbit14                 orbit14 0.000000e+00
orbit19                 orbit19 0.000000e+00
orbit23                 orbit23 0.000000e+00
orbit34                 orbit34 0.000000e+00
orbit53                 orbit53 0.000000e+00
orbit67                 orbit67 0.000000e+00
orbit72                 orbit72 0.000000e+00
ecc                         ecc 0.000000e+00
eccrad                   eccrad 0.000000e+00
hubscore               hubscore 0.000000e+00
first                     first 0.000000e+00
bigcom1                 bigcom1 0.000000e+00
bigcom2                 bigcom2 0.000000e+00
bigcom3                 bigcom3 0.000000e+00
bigcom4                 bigcom4 0.000000e+00
bigcom6                 bigcom6 0.000000e+00
bigcom8                 bigcom8 0.000000e+00
bigcom9                 bigcom9 0.000000e+00
bigcom11               bigcom11 0.000000e+00
bigcom13               bigcom13 0.000000e+00
bigcom15               bigcom15 0.000000e+00
bigcom16               bigcom16 0.000000e+00
bigcom21               bigcom21 0.000000e+00
bigcom22               bigcom22 0.000000e+00
bigcom24               bigcom24 0.000000e+00
bigcom26               bigcom26 0.000000e+00
bigcom31               bigcom31 0.000000e+00
bigcom32               bigcom32 0.000000e+00
bigcom33               bigcom33 0.000000e+00
bigcom34               bigcom34 0.000000e+00
bigcom36               bigcom36 0.000000e+00
bigcom37               bigcom37 0.000000e+00
bigcom38               bigcom38 0.000000e+00
bigcom39               bigcom39 0.000000e+00
bigcom43               bigcom43 0.000000e+00
bigcom44               bigcom44 0.000000e+00
bigcom46               bigcom46 0.000000e+00
bigcom47               bigcom47 0.000000e+00
bigcom49               bigcom49 0.000000e+00
bigcom50               bigcom50 0.000000e+00
bigcom51               bigcom51 0.000000e+00
bigcom52               bigcom52 0.000000e+00
bigcom54               bigcom54 0.000000e+00
bigcom56               bigcom56 0.000000e+00
bigcom62               bigcom62 0.000000e+00
bigcom66               bigcom66 0.000000e+00
bigcom68               bigcom68 0.000000e+00
bigcom69               bigcom69 0.000000e+00
bigcom71               bigcom71 0.000000e+00
bigcom72               bigcom72 0.000000e+00
bigcom73               bigcom73 0.000000e+00
bigcom74               bigcom74 0.000000e+00
bigcom75               bigcom75 0.000000e+00
bigcom76               bigcom76 0.000000e+00
bigcom77               bigcom77 0.000000e+00
bigcom79               bigcom79 0.000000e+00
bigcom80               bigcom80 0.000000e+00
bigcom82               bigcom82 0.000000e+00
bigcom83               bigcom83 0.000000e+00
bigcom84               bigcom84 0.000000e+00
bigcom85               bigcom85 0.000000e+00
bigcom87               bigcom87 0.000000e+00
bigcom89               bigcom89 0.000000e+00
bigcom91               bigcom91 0.000000e+00
bigcom92               bigcom92 0.000000e+00
bigcom93               bigcom93 0.000000e+00
bigcom96               bigcom96 0.000000e+00
bigcom97               bigcom97 0.000000e+00
bigcom98               bigcom98 0.000000e+00
bigcom99               bigcom99 0.000000e+00
bigcom101             bigcom101 0.000000e+00
bigcom104             bigcom104 0.000000e+00
bigcom106             bigcom106 0.000000e+00
bigcom109             bigcom109 0.000000e+00
bigcom113             bigcom113 0.000000e+00
bigcom116             bigcom116 0.000000e+00
bigcom120             bigcom120 0.000000e+00
bigcom123             bigcom123 0.000000e+00
bigcom126             bigcom126 0.000000e+00
bigcom127             bigcom127 0.000000e+00
bigcom137             bigcom137 0.000000e+00
bigcom139             bigcom139 0.000000e+00
bigcom140             bigcom140 0.000000e+00
bigcom143             bigcom143 0.000000e+00
bigcom145             bigcom145 0.000000e+00
bigcom146             bigcom146 0.000000e+00
bigcom147             bigcom147 0.000000e+00
bigcom149             bigcom149 0.000000e+00
bigcom153             bigcom153 0.000000e+00
bigcom154             bigcom154 0.000000e+00
bigcom156             bigcom156 0.000000e+00
bigcom157             bigcom157 0.000000e+00
bigcom158             bigcom158 0.000000e+00
bigcom160             bigcom160 0.000000e+00
bigcom161             bigcom161 0.000000e+00
bigcom162             bigcom162 0.000000e+00
bigcom164             bigcom164 0.000000e+00
bigcom166             bigcom166 0.000000e+00
bigcom167             bigcom167 0.000000e+00
bigcom171             bigcom171 0.000000e+00
bigcom173             bigcom173 0.000000e+00
bigcom175             bigcom175 0.000000e+00
bigcom176             bigcom176 0.000000e+00
bigcom177             bigcom177 0.000000e+00
bigcom178             bigcom178 0.000000e+00
bigcom180             bigcom180 0.000000e+00
bigcom181             bigcom181 0.000000e+00
bigcom184             bigcom184 0.000000e+00
bigcom186             bigcom186 0.000000e+00
bigcom187             bigcom187 0.000000e+00
bigcom189             bigcom189 0.000000e+00
bigcom194             bigcom194 0.000000e+00
bigcom195             bigcom195 0.000000e+00
bigcom196             bigcom196 0.000000e+00
bigcom204             bigcom204 0.000000e+00
bigcom205             bigcom205 0.000000e+00
bigcom212             bigcom212 0.000000e+00
bigcom214             bigcom214 0.000000e+00
bigcom222             bigcom222 0.000000e+00
bigcom223             bigcom223 0.000000e+00
bigcom226             bigcom226 0.000000e+00
bigcom227             bigcom227 0.000000e+00
bigcom229             bigcom229 0.000000e+00
bigcom233             bigcom233 0.000000e+00
bigcom236             bigcom236 0.000000e+00
bigcom237             bigcom237 0.000000e+00
bigcom246             bigcom246 0.000000e+00
bigcom248             bigcom248 0.000000e+00
bigcom249             bigcom249 0.000000e+00
bigcom250             bigcom250 0.000000e+00
bigcom254             bigcom254 0.000000e+00
bigcom266             bigcom266 0.000000e+00
bigcom269             bigcom269 0.000000e+00
bigcom272             bigcom272 0.000000e+00
bigcom274             bigcom274 0.000000e+00
bigcom281             bigcom281 0.000000e+00
bigcom291             bigcom291 0.000000e+00
bigcom292             bigcom292 0.000000e+00
bigcom295             bigcom295 0.000000e+00
bigcom299             bigcom299 0.000000e+00
bigcom301             bigcom301 0.000000e+00
bigcom306             bigcom306 0.000000e+00
bigcom309             bigcom309 0.000000e+00
bigcom314             bigcom314 0.000000e+00
bigcom321             bigcom321 0.000000e+00
bigcom341             bigcom341 0.000000e+00
bigcom350             bigcom350 0.000000e+00
bigcom353             bigcom353 0.000000e+00
bigcom359             bigcom359 0.000000e+00
bigcom363             bigcom363 0.000000e+00
bigcom365             bigcom365 0.000000e+00
bigcom385             bigcom385 0.000000e+00
bigcom386             bigcom386 0.000000e+00
bigcom408             bigcom408 0.000000e+00
bigcom412             bigcom412 0.000000e+00
bigcom480             bigcom480 0.000000e+00
membership_s1     membership_s1 0.000000e+00
membership_s3     membership_s3 0.000000e+00
membership_s5     membership_s5 0.000000e+00
membership_s6     membership_s6 0.000000e+00
membership_s7     membership_s7 0.000000e+00
membership_s8     membership_s8 0.000000e+00
membership_s9     membership_s9 0.000000e+00
membership_s11   membership_s11 0.000000e+00
membership_s12   membership_s12 0.000000e+00
membership_s14   membership_s14 0.000000e+00
membership_s15   membership_s15 0.000000e+00
membership_s16   membership_s16 0.000000e+00
membership_s17   membership_s17 0.000000e+00
membership_s18   membership_s18 0.000000e+00
membership_s20   membership_s20 0.000000e+00
membership_s21   membership_s21 0.000000e+00
membership_s22   membership_s22 0.000000e+00
membership_s24   membership_s24 0.000000e+00
membership_s25   membership_s25 0.000000e+00
membership_s26   membership_s26 0.000000e+00
membership_s27   membership_s27 0.000000e+00
membership_s28   membership_s28 0.000000e+00
membership_s30   membership_s30 0.000000e+00
membership_s31   membership_s31 0.000000e+00
membership_s33   membership_s33 0.000000e+00
membership_s36   membership_s36 0.000000e+00
membership_s37   membership_s37 0.000000e+00
[1] "All"
[1] 0.9999097
[1] 5.220105
[1] "Dataset: high_targets Model RF, refit model on training data 2015-06-22 14:50:32"
     |      Out-of-bag   |
Tree |      MSE  %Var(y) |
   1 |  0.03183   224.12 |
   2 |  0.02911   204.93 |
   3 |  0.02744   193.16 |
   4 |  0.02591   182.39 |
   5 |  0.02583   181.83 |
   6 |  0.02256   158.85 |
   7 |  0.02407   169.49 |
   8 |  0.02166   152.46 |
   9 |  0.02076   146.14 |
  10 |  0.01982   139.54 |
  11 |  0.01877   132.12 |
  12 |  0.01781   125.39 |
  13 |  0.01735   122.16 |
  14 |  0.01719   121.00 |
  15 |  0.01693   119.17 |
  16 |  0.01666   117.29 |
  17 |  0.01648   116.04 |
  18 |  0.01616   113.74 |
  19 |   0.0163   114.73 |
  20 |  0.01624   114.35 |
  21 |  0.01631   114.85 |
  22 |  0.01609   113.24 |
  23 |  0.01609   113.26 |
  24 |  0.01584   111.55 |
  25 |  0.01561   109.93 |
  26 |  0.01573   110.76 |
  27 |  0.01555   109.45 |
  28 |  0.01559   109.78 |
  29 |  0.01548   109.01 |
  30 |  0.01545   108.74 |
  31 |  0.01557   109.65 |
  32 |  0.01538   108.30 |
  33 |  0.01534   108.01 |
  34 |  0.01532   107.89 |
  35 |  0.01531   107.79 |
  36 |  0.01524   107.27 |
  37 |  0.01518   106.88 |
  38 |  0.01527   107.51 |
  39 |  0.01514   106.59 |
  40 |  0.01501   105.66 |
  41 |  0.01496   105.35 |
  42 |  0.01475   103.84 |
  43 |  0.01476   103.89 |
  44 |  0.01476   103.95 |
  45 |  0.01472   103.64 |
  46 |  0.01472   103.67 |
  47 |  0.01475   103.87 |
  48 |  0.01476   103.93 |
  49 |   0.0147   103.50 |
  50 |  0.01468   103.38 |
  51 |  0.01464   103.08 |
  52 |  0.01459   102.75 |
  53 |  0.01457   102.55 |
  54 |  0.01455   102.42 |
  55 |  0.01449   102.04 |
  56 |  0.01456   102.52 |
  57 |   0.0146   102.81 |
  58 |  0.01465   103.13 |
  59 |  0.01456   102.53 |
  60 |  0.01455   102.45 |
  61 |  0.01458   102.64 |
  62 |  0.01452   102.24 |
  63 |  0.01449   102.04 |
  64 |  0.01448   101.91 |
  65 |  0.01457   102.56 |
  66 |  0.01451   102.16 |
  67 |   0.0145   102.07 |
  68 |  0.01451   102.15 |
  69 |  0.01451   102.14 |
  70 |  0.01448   101.98 |
  71 |  0.01452   102.23 |
  72 |   0.0145   102.10 |
  73 |   0.0145   102.06 |
  74 |  0.01451   102.14 |
  75 |  0.01448   101.94 |
  76 |  0.01447   101.86 |
  77 |  0.01444   101.69 |
  78 |  0.01443   101.62 |
  79 |  0.01443   101.61 |
  80 |  0.01442   101.53 |
  81 |  0.01439   101.32 |
  82 |  0.01438   101.26 |
  83 |   0.0144   101.36 |
  84 |  0.01439   101.33 |
  85 |  0.01441   101.46 |
  86 |  0.01437   101.19 |
  87 |  0.01433   100.92 |
  88 |  0.01437   101.19 |
  89 |  0.01439   101.30 |
  90 |  0.01437   101.20 |
  91 |  0.01435   101.02 |
  92 |  0.01439   101.28 |
  93 |  0.01437   101.18 |
  94 |  0.01441   101.44 |
  95 |   0.0144   101.40 |
  96 |  0.01438   101.22 |
  97 |  0.01438   101.26 |
  98 |  0.01441   101.43 |
  99 |  0.01436   101.07 |
 100 |  0.01435   101.02 |
[1] "Random Forest variable coefficients"
                      %IncMSE IncNodePurity
graph0           8.308070e-04  3.736866e-02
graph1           6.056511e-04  9.543183e-02
graph2           9.432057e-04  4.160761e-02
graph3           6.166046e-04  6.795393e-02
graph4           5.261465e-04  1.024670e-01
graph5           3.816104e-04  2.344962e-02
graph6           2.789400e-05  2.803030e-02
graph7          -2.283105e-05  1.500000e-02
graph8           6.577181e-04  6.800454e-02
graph9           2.118644e-05  7.075758e-02
graph10          7.822471e-04  2.477874e-02
graph11          1.266824e-03  1.331552e-01
graph12          9.834040e-04  7.167774e-02
graph13          0.000000e+00  1.913400e-17
graph14          3.504624e-03  1.562949e-01
graph15         -1.940664e-07  2.261905e-02
graph16          6.723748e-04  2.562012e-02
graph17          2.192982e-05  9.166667e-03
graph18          4.304369e-05  9.001753e-02
graph19          5.678316e-04  1.218320e-02
graph20          2.224697e-03  1.230689e-01
graph21          0.000000e+00  1.440476e-02
graph22          6.454102e-05  4.193807e-02
graph23          0.000000e+00  8.571429e-03
graph24         -5.929552e-06  4.047619e-02
graph25          9.200710e-04  8.115133e-02
graph26          6.084779e-04  4.121445e-02
graph27          4.545094e-03  1.673507e-01
graph28          2.328065e-03  1.489852e-01
graph29          9.489363e-04  1.264681e-02
orbit0           3.944227e-04  5.603175e-02
orbit1           1.712893e-03  8.689309e-02
orbit2           2.229349e-03  9.430751e-03
orbit3           1.327434e-04  2.811111e-02
orbit4           1.523327e-04  1.222428e-02
orbit5           1.807457e-03  1.189193e-01
orbit6           9.792231e-04  9.027426e-02
orbit7           6.955646e-04  4.989060e-02
orbit8           2.231821e-04  2.725847e-02
orbit9           1.274027e-04  1.097632e-01
orbit10          0.000000e+00  5.330805e-17
orbit11          7.972507e-04  3.678777e-02
orbit12          2.937748e-04  1.082655e-01
orbit13          1.567764e-04  6.629906e-02
orbit14          3.014260e-04  4.516509e-02
orbit15          4.349230e-04  2.098724e-02
orbit16          2.962813e-04  8.470798e-02
orbit17          1.689089e-03  1.125852e-01
orbit18          4.181533e-04  2.484712e-02
orbit19         -3.471771e-05  3.904762e-02
orbit20          5.475122e-04  9.311522e-02
orbit21          1.668042e-03  8.810202e-02
orbit22          5.227211e-04  1.616180e-01
orbit23          0.000000e+00  3.975950e-02
orbit24          2.208925e-04  1.722470e-01
orbit25          2.407338e-04  8.774297e-02
orbit26          1.586372e-03  3.452029e-02
orbit27          1.796323e-04  5.004568e-02
orbit28          1.398004e-04  3.204740e-02
orbit29          4.310345e-05  2.500000e-02
orbit30          4.700918e-04  6.741510e-02
orbit31          1.596627e-03  1.227209e-01
orbit32          5.023349e-03  9.552576e-02
orbit33          1.542360e-04  5.189274e-02
orbit34          1.242732e-03  5.012306e-02
orbit35          1.195050e-04  1.329723e-01
orbit36          1.304278e-04  4.541876e-02
orbit37          2.724916e-03  2.159558e-01
orbit38          2.323937e-05  4.016369e-02
orbit39          1.022350e-03  1.718904e-01
orbit40          5.687112e-04  2.833760e-02
orbit41          1.793174e-03  1.171123e-01
orbit42          1.279318e-04  9.166667e-03
orbit43          4.654045e-04  5.350488e-02
orbit44          1.011003e-03  5.960599e-02
orbit45          1.023370e-03  1.076550e-01
orbit46          3.113197e-04  5.637414e-02
orbit47          4.061816e-04  4.990397e-03
orbit48         -5.926980e-07  2.261905e-02
orbit49          4.730497e-04  1.348054e-01
orbit50          6.573914e-05  8.866651e-02
orbit51          1.596863e-03  1.059132e-01
orbit52          7.883324e-04  1.710002e-01
orbit53          2.102015e-04  1.229765e-02
orbit54          2.687533e-04  3.321866e-01
orbit55          4.310103e-04  1.070891e-01
orbit56          2.912898e-03  2.504498e-01
orbit57          7.910635e-04  1.259927e-01
orbit58          2.573755e-03  8.686537e-02
orbit59          2.182705e-03  5.092758e-01
orbit60          3.463203e-04  2.971140e-02
orbit61          3.094542e-04  3.443893e-02
orbit62          1.037966e-02  4.647522e-01
orbit63          3.168503e-03  1.301652e-01
orbit64          9.401262e-04  6.303458e-02
orbit65          1.075818e-02  5.233640e-01
orbit66          4.421486e-04  3.626383e-01
orbit67          2.257336e-04  9.827586e-03
orbit68          1.522565e-02  3.750193e-01
orbit69          2.186920e-03  1.716608e-01
orbit70          1.013829e-02  4.159411e-01
orbit71          1.492165e-03  4.966166e-02
orbit72          8.574124e-04  4.248580e-02
AP              -2.227171e-05  9.565217e-03
bet              1.553162e-03  2.660084e-01
ecc              0.000000e+00  0.000000e+00
eccrad           0.000000e+00  1.734723e-20
close            4.400486e-04  5.423442e-02
constraint       4.338159e-04  9.662072e-02
coreness         3.533197e-05  2.864434e-02
knn              4.311107e-05  8.825821e-02
hubscore         0.000000e+00  3.248120e-02
pagerank         1.077894e-03  1.119722e-01
trans            9.961788e-04  5.447731e-01
evcent          -2.466967e-05  5.583333e-02
first            9.847731e-05  2.920425e-02
upto_second      1.044453e-03  4.758207e-02
upto_third       0.000000e+00  2.166667e-02
upto_fourth      2.001158e-05  3.531049e-02
upto_fifth       1.528366e-04  7.182116e-02
upto_sixth       0.000000e+00  2.602085e-20
second           1.184216e-03  4.027457e-02
third            1.306292e-03  1.525985e-01
fourth           1.353323e-03  1.976884e-01
fifth            2.111847e-04  9.010358e-02
sixth            3.576120e-04  1.451863e-01
ratio1           1.296099e-04  1.130812e-01
ratio2           2.370549e-03  2.013723e-01
ratio3           8.018855e-04  1.431518e-01
ratio4           9.151721e-05  2.667784e-01
ratio5          -1.043576e-04  2.319639e-01
ratio6           7.740918e-04  1.851780e-01
selfinter        2.169197e-05  1.500000e-02
walktrap_vertex  3.025901e-04  4.548495e-01
bigcom1          0.000000e+00  0.000000e+00
bigcom2          0.000000e+00  0.000000e+00
bigcom3          1.979708e-05  2.731617e-03
bigcom4          0.000000e+00  0.000000e+00
bigcom6          0.000000e+00  0.000000e+00
bigcom8          0.000000e+00  2.168404e-21
bigcom9          0.000000e+00  0.000000e+00
bigcom11         0.000000e+00  0.000000e+00
bigcom13         0.000000e+00  0.000000e+00
bigcom15         0.000000e+00  0.000000e+00
bigcom16         0.000000e+00  0.000000e+00
bigcom21         0.000000e+00  0.000000e+00
bigcom22         0.000000e+00  0.000000e+00
bigcom24         0.000000e+00  0.000000e+00
bigcom26         0.000000e+00  0.000000e+00
bigcom28         4.436410e-04  4.751525e-02
bigcom30         6.502106e-04  1.196511e-01
bigcom31         0.000000e+00  0.000000e+00
bigcom32         0.000000e+00  0.000000e+00
bigcom33         0.000000e+00  0.000000e+00
bigcom34         0.000000e+00  0.000000e+00
bigcom36         0.000000e+00  0.000000e+00
bigcom37         0.000000e+00  0.000000e+00
bigcom38         0.000000e+00  0.000000e+00
bigcom39         0.000000e+00  0.000000e+00
bigcom40        -2.217295e-05  5.925926e-03
bigcom43         0.000000e+00  0.000000e+00
bigcom44         0.000000e+00  0.000000e+00
bigcom46         0.000000e+00  6.938894e-20
bigcom47         0.000000e+00  0.000000e+00
bigcom49         0.000000e+00  0.000000e+00
bigcom50         0.000000e+00  0.000000e+00
bigcom51         0.000000e+00  0.000000e+00
bigcom52         0.000000e+00  0.000000e+00
bigcom54         0.000000e+00  0.000000e+00
bigcom56         0.000000e+00  0.000000e+00
bigcom62         0.000000e+00  0.000000e+00
bigcom66         0.000000e+00  0.000000e+00
bigcom68         0.000000e+00  0.000000e+00
bigcom69         0.000000e+00  0.000000e+00
bigcom71         0.000000e+00  0.000000e+00
bigcom72         0.000000e+00  0.000000e+00
bigcom73         0.000000e+00  0.000000e+00
bigcom74         0.000000e+00  0.000000e+00
bigcom75         0.000000e+00  0.000000e+00
bigcom76         0.000000e+00  0.000000e+00
bigcom77         0.000000e+00  0.000000e+00
bigcom79         0.000000e+00  0.000000e+00
bigcom80         0.000000e+00  0.000000e+00
bigcom82         0.000000e+00  0.000000e+00
bigcom83         0.000000e+00  0.000000e+00
bigcom84         0.000000e+00  0.000000e+00
bigcom85         0.000000e+00  0.000000e+00
bigcom87         0.000000e+00  0.000000e+00
bigcom89         0.000000e+00  0.000000e+00
bigcom91         0.000000e+00  0.000000e+00
bigcom92         0.000000e+00  0.000000e+00
bigcom93         0.000000e+00  0.000000e+00
bigcom96         0.000000e+00  0.000000e+00
bigcom97         0.000000e+00  0.000000e+00
bigcom98         0.000000e+00  0.000000e+00
bigcom99         0.000000e+00  0.000000e+00
bigcom101        0.000000e+00  0.000000e+00
bigcom104        0.000000e+00  0.000000e+00
bigcom106        0.000000e+00  0.000000e+00
bigcom109        0.000000e+00  0.000000e+00
bigcom113        0.000000e+00  0.000000e+00
bigcom116        0.000000e+00  0.000000e+00
bigcom120        0.000000e+00  0.000000e+00
bigcom123        0.000000e+00  0.000000e+00
bigcom126        0.000000e+00  0.000000e+00
bigcom127        0.000000e+00  0.000000e+00
bigcom137        0.000000e+00  0.000000e+00
bigcom139        0.000000e+00  0.000000e+00
bigcom140        0.000000e+00  0.000000e+00
bigcom143        0.000000e+00  0.000000e+00
bigcom145        0.000000e+00  0.000000e+00
bigcom146        0.000000e+00  0.000000e+00
bigcom147        0.000000e+00  0.000000e+00
bigcom149        0.000000e+00  0.000000e+00
bigcom153        0.000000e+00  0.000000e+00
bigcom154        0.000000e+00  0.000000e+00
bigcom156        0.000000e+00  0.000000e+00
bigcom157        0.000000e+00  0.000000e+00
bigcom158        0.000000e+00  0.000000e+00
bigcom160        0.000000e+00  0.000000e+00
bigcom161        0.000000e+00  0.000000e+00
bigcom162        0.000000e+00  0.000000e+00
bigcom164        0.000000e+00  0.000000e+00
bigcom166        0.000000e+00  0.000000e+00
bigcom167        0.000000e+00  0.000000e+00
bigcom171        0.000000e+00  0.000000e+00
bigcom173        0.000000e+00  0.000000e+00
bigcom175        0.000000e+00  0.000000e+00
bigcom176        0.000000e+00  0.000000e+00
bigcom177        0.000000e+00  0.000000e+00
bigcom178        0.000000e+00  0.000000e+00
bigcom180        0.000000e+00  0.000000e+00
bigcom181        0.000000e+00  0.000000e+00
bigcom184        0.000000e+00  0.000000e+00
bigcom186        0.000000e+00  0.000000e+00
bigcom187        0.000000e+00  0.000000e+00
bigcom189        0.000000e+00  0.000000e+00
bigcom194        0.000000e+00  0.000000e+00
bigcom195        0.000000e+00  0.000000e+00
bigcom196        0.000000e+00  0.000000e+00
bigcom204        0.000000e+00  0.000000e+00
bigcom205        0.000000e+00  0.000000e+00
bigcom212        0.000000e+00  0.000000e+00
bigcom214        0.000000e+00  0.000000e+00
bigcom222        0.000000e+00  0.000000e+00
bigcom223        0.000000e+00  0.000000e+00
bigcom226        0.000000e+00  0.000000e+00
bigcom227        0.000000e+00  0.000000e+00
bigcom229        0.000000e+00  0.000000e+00
bigcom233        0.000000e+00  0.000000e+00
bigcom236        0.000000e+00  0.000000e+00
bigcom237        0.000000e+00  0.000000e+00
bigcom246        0.000000e+00  0.000000e+00
bigcom248        0.000000e+00  0.000000e+00
bigcom249        0.000000e+00  0.000000e+00
bigcom250        0.000000e+00  0.000000e+00
bigcom254        0.000000e+00  0.000000e+00
bigcom266        0.000000e+00  0.000000e+00
bigcom269        0.000000e+00  0.000000e+00
bigcom272        0.000000e+00  0.000000e+00
bigcom274        0.000000e+00  0.000000e+00
bigcom281        0.000000e+00  0.000000e+00
bigcom291        0.000000e+00  0.000000e+00
bigcom292        0.000000e+00  0.000000e+00
bigcom295        0.000000e+00  0.000000e+00
bigcom299        0.000000e+00  0.000000e+00
bigcom301        0.000000e+00  0.000000e+00
bigcom306        0.000000e+00  0.000000e+00
bigcom309        0.000000e+00  0.000000e+00
bigcom314        0.000000e+00  0.000000e+00
bigcom321        0.000000e+00  0.000000e+00
bigcom341        0.000000e+00  0.000000e+00
bigcom350        0.000000e+00  0.000000e+00
bigcom353        0.000000e+00  0.000000e+00
bigcom359        0.000000e+00  0.000000e+00
bigcom363        0.000000e+00  0.000000e+00
bigcom365        0.000000e+00  0.000000e+00
bigcom385        0.000000e+00  0.000000e+00
bigcom386        0.000000e+00  0.000000e+00
bigcom408        0.000000e+00  0.000000e+00
bigcom412        0.000000e+00  0.000000e+00
bigcom480        0.000000e+00  0.000000e+00
spin_vertex      1.994607e-04  1.123639e-01
membership_s1    5.384814e-05  9.487787e-04
membership_s3    0.000000e+00  0.000000e+00
membership_s4   -6.378461e-05  1.029743e-02
membership_s5    0.000000e+00  0.000000e+00
membership_s6    0.000000e+00  0.000000e+00
membership_s7    0.000000e+00  1.734723e-20
membership_s8    0.000000e+00  0.000000e+00
membership_s9    0.000000e+00  0.000000e+00
membership_s11   0.000000e+00  0.000000e+00
membership_s12   0.000000e+00  0.000000e+00
membership_s14   0.000000e+00  0.000000e+00
membership_s15   0.000000e+00  0.000000e+00
membership_s16   0.000000e+00  0.000000e+00
membership_s17   0.000000e+00  0.000000e+00
membership_s18   0.000000e+00  0.000000e+00
membership_s20   0.000000e+00  0.000000e+00
membership_s21   0.000000e+00  0.000000e+00
membership_s22   0.000000e+00  0.000000e+00
membership_s24   0.000000e+00  0.000000e+00
membership_s25   0.000000e+00  0.000000e+00
membership_s26   0.000000e+00  0.000000e+00
membership_s27   0.000000e+00  0.000000e+00
membership_s28   0.000000e+00  0.000000e+00
membership_s30   0.000000e+00  0.000000e+00
membership_s31   0.000000e+00  0.000000e+00
membership_s32   3.636050e-05  1.443649e-02
membership_s33   0.000000e+00  0.000000e+00
membership_s36   0.000000e+00  0.000000e+00
membership_s37   0.000000e+00  0.000000e+00
V1               7.290023e-04  6.589393e-01
V2               8.859484e-04  4.541705e-01
pdi              2.971766e-05  1.130176e-02
adhesion         1.090188e-03  1.681776e-01
cohesion         2.598160e-04  1.566554e-01
inner            8.161143e-04  6.096188e-02
outer            3.155269e-04  8.310456e-01
ioratio          3.742965e-04  1.133143e-01
comsize         -1.971465e-04  1.780050e-01
                            var      rel.inf
walktrap_vertex walktrap_vertex 7.443673e+00
orbit49                 orbit49 5.133802e+00
orbit62                 orbit62 4.453817e+00
V1                           V1 4.217167e+00
orbit70                 orbit70 3.885764e+00
outer                     outer 3.680321e+00
V2                           V2 3.238736e+00
orbit39                 orbit39 2.756678e+00
adhesion               adhesion 2.713563e+00
orbit24                 orbit24 2.090409e+00
graph4                   graph4 2.079634e+00
trans                     trans 1.830841e+00
cohesion               cohesion 1.795785e+00
bigcom30               bigcom30 1.765614e+00
ratio4                   ratio4 1.740928e+00
third                     third 1.704011e+00
orbit56                 orbit56 1.620698e+00
bet                         bet 1.526431e+00
orbit32                 orbit32 1.483534e+00
orbit52                 orbit52 1.469850e+00
orbit69                 orbit69 1.435498e+00
orbit27                 orbit27 1.398817e+00
knn                         knn 1.392106e+00
orbit59                 orbit59 1.383837e+00
graph14                 graph14 1.375721e+00
orbit18                 orbit18 1.205200e+00
orbit46                 orbit46 1.089864e+00
graph5                   graph5 1.088422e+00
ratio6                   ratio6 1.081926e+00
graph3                   graph3 1.078256e+00
ratio5                   ratio5 1.049728e+00
ioratio                 ioratio 9.781422e-01
orbit65                 orbit65 9.731991e-01
orbit1                   orbit1 9.222034e-01
orbit50                 orbit50 8.823748e-01
close                     close 8.628261e-01
orbit9                   orbit9 8.171546e-01
bigcom28               bigcom28 8.078570e-01
graph22                 graph22 7.549108e-01
ratio1                   ratio1 7.494550e-01
ratio2                   ratio2 7.425924e-01
orbit37                 orbit37 7.328033e-01
spin_vertex         spin_vertex 7.279469e-01
orbit25                 orbit25 6.635232e-01
inner                     inner 6.576202e-01
constraint           constraint 6.206374e-01
upto_fourth         upto_fourth 6.106017e-01
orbit68                 orbit68 5.900873e-01
second                   second 5.804807e-01
selfinter             selfinter 5.658974e-01
graph16                 graph16 5.639750e-01
graph29                 graph29 5.342845e-01
orbit5                   orbit5 5.305613e-01
orbit54                 orbit54 5.246727e-01
comsize                 comsize 5.165627e-01
orbit6                   orbit6 4.926650e-01
graph0                   graph0 4.904493e-01
orbit45                 orbit45 4.851769e-01
graph1                   graph1 4.850417e-01
graph25                 graph25 4.725219e-01
orbit38                 orbit38 4.701274e-01
graph17                 graph17 4.274140e-01
orbit63                 orbit63 4.268688e-01
upto_fifth           upto_fifth 4.074127e-01
graph15                 graph15 3.963701e-01
orbit31                 orbit31 3.838653e-01
graph11                 graph11 3.690840e-01
graph2                   graph2 3.666118e-01
orbit26                 orbit26 3.556583e-01
AP                           AP 3.546412e-01
graph24                 graph24 3.342632e-01
graph20                 graph20 3.259647e-01
orbit64                 orbit64 3.221963e-01
ratio3                   ratio3 3.144861e-01
graph10                 graph10 3.076486e-01
membership_s4     membership_s4 2.935960e-01
graph27                 graph27 2.863477e-01
orbit71                 orbit71 2.780845e-01
upto_second         upto_second 2.521667e-01
orbit41                 orbit41 2.516114e-01
orbit20                 orbit20 2.477200e-01
orbit66                 orbit66 2.438856e-01
orbit11                 orbit11 2.431644e-01
orbit61                 orbit61 2.282057e-01
orbit16                 orbit16 2.208037e-01
orbit2                   orbit2 2.069736e-01
fifth                     fifth 1.892137e-01
orbit44                 orbit44 1.843483e-01
bigcom40               bigcom40 1.832784e-01
orbit42                 orbit42 1.831320e-01
graph23                 graph23 1.662361e-01
orbit30                 orbit30 1.516882e-01
orbit36                 orbit36 1.313437e-01
orbit17                 orbit17 1.243136e-01
orbit12                 orbit12 1.037847e-01
orbit33                 orbit33 9.098344e-02
orbit22                 orbit22 8.218302e-02
pdi                         pdi 8.160718e-02
pagerank               pagerank 6.282085e-02
graph28                 graph28 6.079330e-02
orbit40                 orbit40 5.807380e-02
graph26                 graph26 5.731714e-02
upto_sixth           upto_sixth 5.187615e-02
membership_s32   membership_s32 4.634132e-02
orbit13                 orbit13 3.515950e-02
orbit55                 orbit55 3.260704e-02
graph12                 graph12 2.463784e-02
orbit35                 orbit35 2.083429e-02
orbit51                 orbit51 2.795684e-03
graph8                   graph8 1.711808e-03
orbit58                 orbit58 1.515027e-03
orbit21                 orbit21 1.204415e-03
orbit28                 orbit28 1.084815e-03
orbit29                 orbit29 9.220667e-04
graph21                 graph21 8.192986e-04
coreness               coreness 6.880366e-04
orbit15                 orbit15 5.998826e-04
orbit57                 orbit57 5.614890e-04
sixth                     sixth 4.612458e-04
graph6                   graph6 4.455873e-04
fourth                   fourth 4.357932e-04
graph19                 graph19 4.121037e-04
orbit60                 orbit60 3.105001e-04
upto_third           upto_third 2.798135e-04
graph7                   graph7 2.429378e-04
orbit4                   orbit4 1.791062e-04
evcent                   evcent 1.591229e-04
orbit43                 orbit43 1.414784e-04
graph18                 graph18 1.334014e-04
graph13                 graph13 1.311375e-04
orbit47                 orbit47 9.660325e-05
orbit10                 orbit10 5.670101e-05
orbit48                 orbit48 1.116727e-05
graph9                   graph9 0.000000e+00
orbit0                   orbit0 0.000000e+00
orbit3                   orbit3 0.000000e+00
orbit7                   orbit7 0.000000e+00
orbit8                   orbit8 0.000000e+00
orbit14                 orbit14 0.000000e+00
orbit19                 orbit19 0.000000e+00
orbit23                 orbit23 0.000000e+00
orbit34                 orbit34 0.000000e+00
orbit53                 orbit53 0.000000e+00
orbit67                 orbit67 0.000000e+00
orbit72                 orbit72 0.000000e+00
ecc                         ecc 0.000000e+00
eccrad                   eccrad 0.000000e+00
hubscore               hubscore 0.000000e+00
first                     first 0.000000e+00
bigcom1                 bigcom1 0.000000e+00
bigcom2                 bigcom2 0.000000e+00
bigcom3                 bigcom3 0.000000e+00
bigcom4                 bigcom4 0.000000e+00
bigcom6                 bigcom6 0.000000e+00
bigcom8                 bigcom8 0.000000e+00
bigcom9                 bigcom9 0.000000e+00
bigcom11               bigcom11 0.000000e+00
bigcom13               bigcom13 0.000000e+00
bigcom15               bigcom15 0.000000e+00
bigcom16               bigcom16 0.000000e+00
bigcom21               bigcom21 0.000000e+00
bigcom22               bigcom22 0.000000e+00
bigcom24               bigcom24 0.000000e+00
bigcom26               bigcom26 0.000000e+00
bigcom31               bigcom31 0.000000e+00
bigcom32               bigcom32 0.000000e+00
bigcom33               bigcom33 0.000000e+00
bigcom34               bigcom34 0.000000e+00
bigcom36               bigcom36 0.000000e+00
bigcom37               bigcom37 0.000000e+00
bigcom38               bigcom38 0.000000e+00
bigcom39               bigcom39 0.000000e+00
bigcom43               bigcom43 0.000000e+00
bigcom44               bigcom44 0.000000e+00
bigcom46               bigcom46 0.000000e+00
bigcom47               bigcom47 0.000000e+00
bigcom49               bigcom49 0.000000e+00
bigcom50               bigcom50 0.000000e+00
bigcom51               bigcom51 0.000000e+00
bigcom52               bigcom52 0.000000e+00
bigcom54               bigcom54 0.000000e+00
bigcom56               bigcom56 0.000000e+00
bigcom62               bigcom62 0.000000e+00
bigcom66               bigcom66 0.000000e+00
bigcom68               bigcom68 0.000000e+00
bigcom69               bigcom69 0.000000e+00
bigcom71               bigcom71 0.000000e+00
bigcom72               bigcom72 0.000000e+00
bigcom73               bigcom73 0.000000e+00
bigcom74               bigcom74 0.000000e+00
bigcom75               bigcom75 0.000000e+00
bigcom76               bigcom76 0.000000e+00
bigcom77               bigcom77 0.000000e+00
bigcom79               bigcom79 0.000000e+00
bigcom80               bigcom80 0.000000e+00
bigcom82               bigcom82 0.000000e+00
bigcom83               bigcom83 0.000000e+00
bigcom84               bigcom84 0.000000e+00
bigcom85               bigcom85 0.000000e+00
bigcom87               bigcom87 0.000000e+00
bigcom89               bigcom89 0.000000e+00
bigcom91               bigcom91 0.000000e+00
bigcom92               bigcom92 0.000000e+00
bigcom93               bigcom93 0.000000e+00
bigcom96               bigcom96 0.000000e+00
bigcom97               bigcom97 0.000000e+00
bigcom98               bigcom98 0.000000e+00
bigcom99               bigcom99 0.000000e+00
bigcom101             bigcom101 0.000000e+00
bigcom104             bigcom104 0.000000e+00
bigcom106             bigcom106 0.000000e+00
bigcom109             bigcom109 0.000000e+00
bigcom113             bigcom113 0.000000e+00
bigcom116             bigcom116 0.000000e+00
bigcom120             bigcom120 0.000000e+00
bigcom123             bigcom123 0.000000e+00
bigcom126             bigcom126 0.000000e+00
bigcom127             bigcom127 0.000000e+00
bigcom137             bigcom137 0.000000e+00
bigcom139             bigcom139 0.000000e+00
bigcom140             bigcom140 0.000000e+00
bigcom143             bigcom143 0.000000e+00
bigcom145             bigcom145 0.000000e+00
bigcom146             bigcom146 0.000000e+00
bigcom147             bigcom147 0.000000e+00
bigcom149             bigcom149 0.000000e+00
bigcom153             bigcom153 0.000000e+00
bigcom154             bigcom154 0.000000e+00
bigcom156             bigcom156 0.000000e+00
bigcom157             bigcom157 0.000000e+00
bigcom158             bigcom158 0.000000e+00
bigcom160             bigcom160 0.000000e+00
bigcom161             bigcom161 0.000000e+00
bigcom162             bigcom162 0.000000e+00
bigcom164             bigcom164 0.000000e+00
bigcom166             bigcom166 0.000000e+00
bigcom167             bigcom167 0.000000e+00
bigcom171             bigcom171 0.000000e+00
bigcom173             bigcom173 0.000000e+00
bigcom175             bigcom175 0.000000e+00
bigcom176             bigcom176 0.000000e+00
bigcom177             bigcom177 0.000000e+00
bigcom178             bigcom178 0.000000e+00
bigcom180             bigcom180 0.000000e+00
bigcom181             bigcom181 0.000000e+00
bigcom184             bigcom184 0.000000e+00
bigcom186             bigcom186 0.000000e+00
bigcom187             bigcom187 0.000000e+00
bigcom189             bigcom189 0.000000e+00
bigcom194             bigcom194 0.000000e+00
bigcom195             bigcom195 0.000000e+00
bigcom196             bigcom196 0.000000e+00
bigcom204             bigcom204 0.000000e+00
bigcom205             bigcom205 0.000000e+00
bigcom212             bigcom212 0.000000e+00
bigcom214             bigcom214 0.000000e+00
bigcom222             bigcom222 0.000000e+00
bigcom223             bigcom223 0.000000e+00
bigcom226             bigcom226 0.000000e+00
bigcom227             bigcom227 0.000000e+00
bigcom229             bigcom229 0.000000e+00
bigcom233             bigcom233 0.000000e+00
bigcom236             bigcom236 0.000000e+00
bigcom237             bigcom237 0.000000e+00
bigcom246             bigcom246 0.000000e+00
bigcom248             bigcom248 0.000000e+00
bigcom249             bigcom249 0.000000e+00
bigcom250             bigcom250 0.000000e+00
bigcom254             bigcom254 0.000000e+00
bigcom266             bigcom266 0.000000e+00
bigcom269             bigcom269 0.000000e+00
bigcom272             bigcom272 0.000000e+00
bigcom274             bigcom274 0.000000e+00
bigcom281             bigcom281 0.000000e+00
bigcom291             bigcom291 0.000000e+00
bigcom292             bigcom292 0.000000e+00
bigcom295             bigcom295 0.000000e+00
bigcom299             bigcom299 0.000000e+00
bigcom301             bigcom301 0.000000e+00
bigcom306             bigcom306 0.000000e+00
bigcom309             bigcom309 0.000000e+00
bigcom314             bigcom314 0.000000e+00
bigcom321             bigcom321 0.000000e+00
bigcom341             bigcom341 0.000000e+00
bigcom350             bigcom350 0.000000e+00
bigcom353             bigcom353 0.000000e+00
bigcom359             bigcom359 0.000000e+00
bigcom363             bigcom363 0.000000e+00
bigcom365             bigcom365 0.000000e+00
bigcom385             bigcom385 0.000000e+00
bigcom386             bigcom386 0.000000e+00
bigcom408             bigcom408 0.000000e+00
bigcom412             bigcom412 0.000000e+00
bigcom480             bigcom480 0.000000e+00
membership_s1     membership_s1 0.000000e+00
membership_s3     membership_s3 0.000000e+00
membership_s5     membership_s5 0.000000e+00
membership_s6     membership_s6 0.000000e+00
membership_s7     membership_s7 0.000000e+00
membership_s8     membership_s8 0.000000e+00
membership_s9     membership_s9 0.000000e+00
membership_s11   membership_s11 0.000000e+00
membership_s12   membership_s12 0.000000e+00
membership_s14   membership_s14 0.000000e+00
membership_s15   membership_s15 0.000000e+00
membership_s16   membership_s16 0.000000e+00
membership_s17   membership_s17 0.000000e+00
membership_s18   membership_s18 0.000000e+00
membership_s20   membership_s20 0.000000e+00
membership_s21   membership_s21 0.000000e+00
membership_s22   membership_s22 0.000000e+00
membership_s24   membership_s24 0.000000e+00
membership_s25   membership_s25 0.000000e+00
membership_s26   membership_s26 0.000000e+00
membership_s27   membership_s27 0.000000e+00
membership_s28   membership_s28 0.000000e+00
membership_s30   membership_s30 0.000000e+00
membership_s31   membership_s31 0.000000e+00
membership_s33   membership_s33 0.000000e+00
membership_s36   membership_s36 0.000000e+00
membership_s37   membership_s37 0.000000e+00
[1] "Dataset: high_targets Model GLM, refit model on training data 2015-06-22 14:50:37"
[1] "glmnet variable coefficients"
                [,1]              [,2]                   
(Intercept)     "(Intercept)"     "-3905.48474372538"    
graph0          "graph0"          "-0.00576091283727411" 
graph1          "graph1"          "-3.03567984714271e-07"
graph2          "graph2"          "-0.00332005860527109" 
graph3          "graph3"          "0"                    
graph4          "graph4"          "0"                    
graph5          "graph5"          "3.68461371066294e-05" 
graph6          "graph6"          "-1.51814976099877e-06"
graph7          "graph7"          "2.77637256285277e-06" 
graph8          "graph8"          "0.00105797772739708"  
graph9          "graph9"          "-2.93177170944216e-09"
graph10         "graph10"         "0"                    
graph11         "graph11"         "0"                    
graph12         "graph12"         "0"                    
graph13         "graph13"         "0"                    
graph14         "graph14"         "0"                    
graph15         "graph15"         "-1.57128652461922e-07"
graph16         "graph16"         "0"                    
graph17         "graph17"         "-2.54105039518181e-08"
graph18         "graph18"         "0"                    
graph19         "graph19"         "1.37810619219713e-06" 
graph20         "graph20"         "-1.58315357610872e-05"
graph21         "graph21"         "0"                    
graph22         "graph22"         "1.87237959469575e-06" 
graph23         "graph23"         "-4.6620535622272e-06" 
graph24         "graph24"         "3.49462208170637e-10" 
graph25         "graph25"         "4.78253915200125e-06" 
graph26         "graph26"         "1.1772067636542e-09"  
graph27         "graph27"         "-4.69892959479369e-05"
graph28         "graph28"         "-0.000124942714779893"
graph29         "graph29"         "0.000949328123464437" 
orbit0          "orbit0"          "-0.00570449311519132" 
orbit1          "orbit1"          "0"                    
orbit2          "orbit2"          "-3.14386942339195e-07"
orbit3          "orbit3"          "-0.00308891453164762" 
orbit4          "orbit4"          "-5.07648305926644e-06"
orbit5          "orbit5"          "0"                    
orbit6          "orbit6"          "6.86184716406229e-07" 
orbit7          "orbit7"          "0"                    
orbit8          "orbit8"          "3.78488279526926e-05" 
orbit9          "orbit9"          "-0.000300726314673346"
orbit10         "orbit10"         "-9.94492149227713e-06"
orbit11         "orbit11"         "-7.58054853796097e-07"
orbit12         "orbit12"         "-0.000144766984870096"
orbit13         "orbit13"         "5.38190633620436e-05" 
orbit14         "orbit14"         "0.00114525260420436"  
orbit15         "orbit15"         "-2.29729069723325e-07"
orbit16         "orbit16"         "-6.32302537309084e-09"
orbit17         "orbit17"         "1.39177078860079e-10" 
orbit18         "orbit18"         "8.54373203316214e-08" 
orbit19         "orbit19"         "-6.76963712506647e-08"
orbit20         "orbit20"         "-6.07523662967872e-09"
orbit21         "orbit21"         "0"                    
orbit22         "orbit22"         "3.32215904756206e-10" 
orbit23         "orbit23"         "0"                    
orbit24         "orbit24"         "-2.06109453953322e-06"
orbit25         "orbit25"         "1.26558876240135e-06" 
orbit26         "orbit26"         "0"                    
orbit27         "orbit27"         "4.8200982498059e-06"  
orbit28         "orbit28"         "-1.65285739784359e-07"
orbit29         "orbit29"         "4.46013324439911e-08" 
orbit30         "orbit30"         "-2.38275840784768e-08"
orbit31         "orbit31"         "0"                    
orbit32         "orbit32"         "-7.91478598644136e-08"
orbit33         "orbit33"         "0"                    
orbit34         "orbit34"         "-1.26430795788185e-07"
orbit35         "orbit35"         "-5.0637805875557e-06" 
orbit36         "orbit36"         "-2.89725608629017e-07"
orbit37         "orbit37"         "-5.34353992973949e-07"
orbit38         "orbit38"         "0"                    
orbit39         "orbit39"         "6.7215318558138e-05"  
orbit40         "orbit40"         "6.58607403663214e-08" 
orbit41         "orbit41"         "-8.44994745432446e-07"
orbit42         "orbit42"         "-5.04455881966608e-08"
orbit43         "orbit43"         "2.6809077258779e-06"  
orbit44         "orbit44"         "0"                    
orbit45         "orbit45"         "0.000106609853084362" 
orbit46         "orbit46"         "-1.09551134034934e-05"
orbit47         "orbit47"         "1.37718914305916e-06" 
orbit48         "orbit48"         "5.39939611035776e-06" 
orbit49         "orbit49"         "2.38375912889681e-05" 
orbit50         "orbit50"         "-3.22361608502559e-05"
orbit51         "orbit51"         "9.31036435806036e-06" 
orbit52         "orbit52"         "-1.32510200295983e-05"
orbit53         "orbit53"         "-2.98645460886308e-07"
orbit54         "orbit54"         "-2.33179100134747e-05"
orbit55         "orbit55"         "9.51387697678061e-06" 
orbit56         "orbit56"         "-0.00046001055404635" 
orbit57         "orbit57"         "-6.18542957394994e-06"
orbit58         "orbit58"         "-6.72660248073195e-06"
orbit59         "orbit59"         "-4.48382656804896e-05"
orbit60         "orbit60"         "1.78366835599718e-05" 
orbit61         "orbit61"         "0"                    
orbit62         "orbit62"         "0.00101958461005161"  
orbit63         "orbit63"         "7.9913488042599e-05"  
orbit64         "orbit64"         "-8.61400501268391e-05"
orbit65         "orbit65"         "-0.000113708042524276"
orbit66         "orbit66"         "-6.18978100478415e-05"
orbit67         "orbit67"         "3.26473269487543e-05" 
orbit68         "orbit68"         "-7.83940030528813e-05"
orbit69         "orbit69"         "-0.000114593839467621"
orbit70         "orbit70"         "0.00218495187025256"  
orbit71         "orbit71"         "-0.000786447266295794"
orbit72         "orbit72"         "0.00096852199900126"  
AP              "AP"              "0.876668796597364"    
bet             "bet"             "-2.14945537291982e-07"
ecc             "ecc"             "-2.30847833460155"    
eccrad          "eccrad"          "-13.2784849754546"    
close           "close"           "-70.4364371088832"    
constraint      "constraint"      "-50.703203381077"     
coreness        "coreness"        "0.434574065468894"    
knn             "knn"             "0.00169399907392528"  
hubscore        "hubscore"        "6.25429203620905e-06" 
pagerank        "pagerank"        "-1665.65936054123"    
trans           "trans"           "13.8111615885479"     
evcent          "evcent"          "0.0447339519997652"   
first           "first"           "-0.00546668710851866" 
upto_second     "upto_second"     "-0.000915417962623954"
upto_third      "upto_third"      "-0.000838934729138352"
upto_fourth     "upto_fourth"     "0.0342718601531756"   
upto_fifth      "upto_fifth"      "0.00509657884795754"  
upto_sixth      "upto_sixth"      "0.254060101603037"    
second          "second"          "-0.000843182248121603"
third           "third"           "0.00144307827150877"  
fourth          "fourth"          "0.00172262155709074"  
fifth           "fifth"           "-0.0442777667800411"  
sixth           "sixth"           "-0.00238759120665372" 
ratio1          "ratio1"          "-0.0322089482976883"  
ratio2          "ratio2"          "-0.816134967332399"   
ratio3          "ratio3"          "10.943119582474"      
ratio4          "ratio4"          "111.404447431394"     
ratio5          "ratio5"          "-23.8517971175447"    
ratio6          "ratio6"          "8.25637249761813"     
selfinter       "selfinter"       "5.19730510067861"     
walktrap_vertex "walktrap_vertex" "2.78357162620809"     
bigcom1         "bigcom1"         "-0.0148337500921985"  
bigcom2         "bigcom2"         "0"                    
bigcom3         "bigcom3"         "-0.223496053085417"   
bigcom4         "bigcom4"         "0.0485484245464254"   
bigcom6         "bigcom6"         "0"                    
bigcom8         "bigcom8"         "0"                    
bigcom9         "bigcom9"         "0"                    
bigcom11        "bigcom11"        "0"                    
bigcom13        "bigcom13"        "0"                    
bigcom15        "bigcom15"        "0"                    
bigcom16        "bigcom16"        "0"                    
bigcom21        "bigcom21"        "0"                    
bigcom22        "bigcom22"        "-0.0268221735854125"  
bigcom24        "bigcom24"        "0"                    
bigcom26        "bigcom26"        "0"                    
bigcom28        "bigcom28"        "-0.728321856781119"   
bigcom30        "bigcom30"        "7.40581411021488"     
bigcom31        "bigcom31"        "0"                    
bigcom32        "bigcom32"        "0"                    
bigcom33        "bigcom33"        "0"                    
bigcom34        "bigcom34"        "0"                    
bigcom36        "bigcom36"        "0"                    
bigcom37        "bigcom37"        "0"                    
bigcom38        "bigcom38"        "0"                    
bigcom39        "bigcom39"        "0"                    
bigcom40        "bigcom40"        "1.2452194914097"      
bigcom43        "bigcom43"        "0"                    
bigcom44        "bigcom44"        "-0.0535567591004211"  
bigcom46        "bigcom46"        "0"                    
bigcom47        "bigcom47"        "0"                    
bigcom49        "bigcom49"        "0"                    
bigcom50        "bigcom50"        "0"                    
bigcom51        "bigcom51"        "0"                    
bigcom52        "bigcom52"        "0"                    
bigcom54        "bigcom54"        "0"                    
bigcom56        "bigcom56"        "0"                    
bigcom62        "bigcom62"        "0"                    
bigcom66        "bigcom66"        "0"                    
bigcom68        "bigcom68"        "0"                    
bigcom69        "bigcom69"        "0"                    
bigcom71        "bigcom71"        "0"                    
bigcom72        "bigcom72"        "0"                    
bigcom73        "bigcom73"        "0"                    
bigcom74        "bigcom74"        "0"                    
bigcom75        "bigcom75"        "0"                    
bigcom76        "bigcom76"        "0"                    
bigcom77        "bigcom77"        "0"                    
bigcom79        "bigcom79"        "0"                    
bigcom80        "bigcom80"        "0"                    
bigcom82        "bigcom82"        "0"                    
bigcom83        "bigcom83"        "0"                    
bigcom84        "bigcom84"        "0"                    
bigcom85        "bigcom85"        "0"                    
bigcom87        "bigcom87"        "0"                    
bigcom89        "bigcom89"        "0"                    
bigcom91        "bigcom91"        "0"                    
bigcom92        "bigcom92"        "0"                    
bigcom93        "bigcom93"        "0"                    
bigcom96        "bigcom96"        "0"                    
bigcom97        "bigcom97"        "0"                    
bigcom98        "bigcom98"        "0"                    
bigcom99        "bigcom99"        "0"                    
bigcom101       "bigcom101"       "0"                    
bigcom104       "bigcom104"       "0"                    
bigcom106       "bigcom106"       "0"                    
bigcom109       "bigcom109"       "0"                    
bigcom113       "bigcom113"       "0"                    
bigcom116       "bigcom116"       "0"                    
bigcom120       "bigcom120"       "0"                    
bigcom123       "bigcom123"       "0"                    
bigcom126       "bigcom126"       "0"                    
bigcom127       "bigcom127"       "0"                    
bigcom137       "bigcom137"       "0"                    
bigcom139       "bigcom139"       "0"                    
bigcom140       "bigcom140"       "0"                    
bigcom143       "bigcom143"       "0"                    
bigcom145       "bigcom145"       "0"                    
bigcom146       "bigcom146"       "0"                    
bigcom147       "bigcom147"       "0"                    
bigcom149       "bigcom149"       "0"                    
bigcom153       "bigcom153"       "0"                    
bigcom154       "bigcom154"       "0"                    
bigcom156       "bigcom156"       "0"                    
bigcom157       "bigcom157"       "0"                    
bigcom158       "bigcom158"       "0"                    
bigcom160       "bigcom160"       "0"                    
bigcom161       "bigcom161"       "0"                    
bigcom162       "bigcom162"       "0"                    
bigcom164       "bigcom164"       "0"                    
bigcom166       "bigcom166"       "0"                    
bigcom167       "bigcom167"       "0"                    
bigcom171       "bigcom171"       "0"                    
bigcom173       "bigcom173"       "0"                    
bigcom175       "bigcom175"       "0"                    
bigcom176       "bigcom176"       "0"                    
bigcom177       "bigcom177"       "0"                    
bigcom178       "bigcom178"       "0"                    
bigcom180       "bigcom180"       "0"                    
bigcom181       "bigcom181"       "0"                    
bigcom184       "bigcom184"       "0"                    
bigcom186       "bigcom186"       "0"                    
bigcom187       "bigcom187"       "0"                    
bigcom189       "bigcom189"       "0"                    
bigcom194       "bigcom194"       "0"                    
bigcom195       "bigcom195"       "0"                    
bigcom196       "bigcom196"       "0"                    
bigcom204       "bigcom204"       "0"                    
bigcom205       "bigcom205"       "0"                    
bigcom212       "bigcom212"       "0"                    
bigcom214       "bigcom214"       "0"                    
bigcom222       "bigcom222"       "0"                    
bigcom223       "bigcom223"       "0"                    
bigcom226       "bigcom226"       "0"                    
bigcom227       "bigcom227"       "0"                    
bigcom229       "bigcom229"       "0"                    
bigcom233       "bigcom233"       "0"                    
bigcom236       "bigcom236"       "0"                    
bigcom237       "bigcom237"       "0"                    
bigcom246       "bigcom246"       "0"                    
bigcom248       "bigcom248"       "0"                    
bigcom249       "bigcom249"       "0"                    
bigcom250       "bigcom250"       "0"                    
bigcom254       "bigcom254"       "0"                    
bigcom266       "bigcom266"       "0"                    
bigcom269       "bigcom269"       "0"                    
bigcom272       "bigcom272"       "0"                    
bigcom274       "bigcom274"       "0"                    
bigcom281       "bigcom281"       "0"                    
bigcom291       "bigcom291"       "0"                    
bigcom292       "bigcom292"       "0"                    
bigcom295       "bigcom295"       "0"                    
bigcom299       "bigcom299"       "0"                    
bigcom301       "bigcom301"       "0"                    
bigcom306       "bigcom306"       "0"                    
bigcom309       "bigcom309"       "0"                    
bigcom314       "bigcom314"       "0"                    
bigcom321       "bigcom321"       "0"                    
bigcom341       "bigcom341"       "0"                    
bigcom350       "bigcom350"       "0"                    
bigcom353       "bigcom353"       "0"                    
bigcom359       "bigcom359"       "0"                    
bigcom363       "bigcom363"       "0"                    
bigcom365       "bigcom365"       "0"                    
bigcom385       "bigcom385"       "0"                    
bigcom386       "bigcom386"       "0"                    
bigcom408       "bigcom408"       "0"                    
bigcom412       "bigcom412"       "0"                    
bigcom480       "bigcom480"       "0"                    
spin_vertex     "spin_vertex"     "-0.0934386422435577"  
membership_s1   "membership_s1"   "4.20762913403653"     
membership_s3   "membership_s3"   "0"                    
membership_s4   "membership_s4"   "0.931209151219606"    
membership_s5   "membership_s5"   "-0.560716420747637"   
membership_s6   "membership_s6"   "-1.1331310043456"     
membership_s7   "membership_s7"   "-3.38035594878243"    
membership_s8   "membership_s8"   "0"                    
membership_s9   "membership_s9"   "0"                    
membership_s11  "membership_s11"  "0"                    
membership_s12  "membership_s12"  "0"                    
membership_s14  "membership_s14"  "0"                    
membership_s15  "membership_s15"  "0"                    
membership_s16  "membership_s16"  "0"                    
membership_s17  "membership_s17"  "0"                    
membership_s18  "membership_s18"  "0"                    
membership_s20  "membership_s20"  "0"                    
membership_s21  "membership_s21"  "0"                    
membership_s22  "membership_s22"  "0"                    
membership_s24  "membership_s24"  "0"                    
membership_s25  "membership_s25"  "0"                    
membership_s26  "membership_s26"  "0"                    
membership_s27  "membership_s27"  "-0.0638552493866331"  
membership_s28  "membership_s28"  "0"                    
membership_s30  "membership_s30"  "1.42238009703016"     
membership_s31  "membership_s31"  "0"                    
membership_s32  "membership_s32"  "0"                    
membership_s33  "membership_s33"  "0"                    
membership_s36  "membership_s36"  "-0.421141147562843"   
membership_s37  "membership_s37"  "0"                    
V1              "V1"              "12.137513534774"      
V2              "V2"              "-6.28696447555254"    
pdi             "pdi"             "0"                    
adhesion        "adhesion"        "0.000104852511280349" 
cohesion        "cohesion"        "-0.000212588160075329"
inner           "inner"           "-0.000479836548171669"
outer           "outer"           "0.00137269879870042"  
ioratio         "ioratio"         "3.63336278945794"     
comsize         "comsize"         "0.00327630301320112"  
[1] "Average GBM 10 CV AUC"
[1] 0.6696468
[[1]]
[1] 0.6666667

[[2]]
[1] 0.6981328

[[3]]
[1] 0.6222692

[[4]]
[1] 0.770511

[[5]]
[1] 0.5906542

[1] "Average GBM 10 CV RMSE"
[1] 5.251716
[[1]]
[1] 5.39467

[[2]]
[1] 5.318591

[[3]]
[1] 5.238602

[[4]]
[1] 5.12501

[[5]]
[1] 5.181707

[1] "Average RF 10 CV AUC"
[1] 0.695043
[[1]]
[1] 0.7248889

[[2]]
[1] 0.6653527

[[3]]
[1] 0.7064834

[[4]]
[1] 0.781294

[[5]]
[1] 0.5971963

[1] "Average RF 10 CV RMSE"
[1] 0.230525
[[1]]
[1] 0.2820874

[[2]]
[1] 0.2725042

[[3]]
[1] 0.1924171

[[4]]
[1] 0.2536763

[[5]]
[1] 0.1519403

[1] "Average GLM 10 CV AUC"
[1] 0.7164423
[[1]]
[1] 0.776

[[2]]
[1] 0.6479253

[[3]]
[1] 0.6553911

[[4]]
[1] 0.8851383

[[5]]
[1] 0.617757

[1] "Average GLM 10 CV RMSE"
[1] 17.1138
[[1]]
[1] 12.73511

[[2]]
[1] 9.006621

[[3]]
[1] 11.34517

[[4]]
[1] 42.47769

[[5]]
[1] 10.00443

[1] "Average 10 CV AUC"
[1] 0.72466
[[1]]
[1] 0.7755556

[[2]]
[1] 0.6520747

[[3]]
[1] 0.6789993

[[4]]
[1] 0.882091

[[5]]
[1] 0.6345794

[1] "Average 10 CV RMSE"
[1] 7.170366
[[1]]
[1] 5.954287

[[2]]
[1] 4.73875

[[3]]
[1] 5.427204

[[4]]
[1] 14.75634

[[5]]
[1] 4.97525

[1] "average all"
[1] 5.747186
[1] 0.9999549
